# Supplementary material for: Learning nonequilibrium statistical mechanics and dynamical phase transitions
Source: Nat Commun. 2024 Feb 6;15:1117. doi: 10.1038/s41467-024-45172-8 (PMC10847122; doi:10.1038/s41467-024-45172-8)
Supplement: Supplementary file 4 — Supplementary Data 1 [file 41467_2024_45172_MOESM4_ESM.zip › DPT-main/PlotTemplate/plot_KL_divergence/out/finite_time/SE/L5_D2W32K5_E100BS1k/logs-0.75/log.txt]

1 -0.08941799290478229 -0.08941799290478229 -0.08942213058471679 -0.08942213058471679
2 -0.08906439729034901 -0.1784823901951313 -0.08906537331640721 -0.178487503901124
3 -0.08874460645020008 -0.26722699664533134 -0.08875140883028507 -0.2672389127314091
4 -0.08843200840055943 -0.35565900504589076 -0.08842259421944618 -0.3556615069508553
5 -0.08814392872154712 -0.4438029337674379 -0.08812746517360211 -0.4437889721244574
6 -0.08785659559071064 -0.5316595293581485 -0.08784710802137852 -0.531636080145836
7 -0.08757818713784218 -0.6192377164959907 -0.08758587911725044 -0.6192219592630864
8 -0.08730678148567676 -0.7065444979816674 -0.08732281289994717 -0.7065447721630336
9 -0.08705431334674359 -0.793598811328411 -0.08703602068126201 -0.7935807928442956
10 -0.0867967240512371 -0.8803955353796481 -0.08678374588489532 -0.880364538729191
11 -0.08655872866511345 -0.9669542640447616 -0.08660843074321747 -0.9669729694724084
12 -0.08630033284425735 -1.053254596889019 -0.08626045770943165 -1.05323342718184
13 -0.086087292060256 -1.139341888949275 -0.086135408654809 -1.139368835836649
14 -0.08586199507117272 -1.2252038840204478 -0.08590471297502518 -1.2252735488116742
15 -0.08562833070755005 -1.3108322147279978 -0.08562794700264931 -1.3109014958143235
16 -0.08542490676045418 -1.396257121488452 -0.08533976264297963 -1.3962412584573032
17 -0.08522912748157978 -1.4814862489700318 -0.08525227159261703 -1.4814935300499201
18 -0.08501914516091347 -1.5665053941309453 -0.08505315966904163 -1.5665466897189617
19 -0.08481787331402302 -1.6513232674449683 -0.08470548950135708 -1.6512521792203187
20 -0.08462850153446197 -1.7359517689794302 -0.08465831950306893 -1.7359104987233878
21 -0.08443758971989154 -1.8203893586993216 -0.08454017788171768 -1.8204506766051054
22 -0.08423759378492832 -1.9046269524842498 -0.08422299847006798 -1.9046736750751734
23 -0.08405838944017888 -1.9886853419244288 -0.08396533690392971 -1.988639011979103
24 -0.08388669528067112 -2.0725720372051 -0.08389282673597336 -2.0725318387150766
25 -0.0837062083184719 -2.156278245523572 -0.08364076428115368 -2.1561726029962305
26 -0.0835507020354271 -2.239828947558999 -0.08353342823684215 -2.2397060312330725
27 -0.08336664028465748 -2.3231955878436565 -0.08336244858801364 -2.323068479821086
28 -0.08320439010858535 -2.406399977952242 -0.08329399935901165 -2.406362479180098
29 -0.08302967324852943 -2.4894296512007714 -0.08297590054571628 -2.4893383797258144
30 -0.08288051150739192 -2.5723101627081633 -0.08303468637168407 -2.5723730660974984
31 -0.08270482756197453 -2.655014990270138 -0.08271720819175243 -2.655090274289251
32 -0.08254990838468075 -2.7375648986548184 -0.08254848457872868 -2.7376387588679796
33 -0.08239020630717278 -2.8199551049619913 -0.08224493898451328 -2.819883697852493
34 -0.08224232643842697 -2.902197431400418 -0.0819917906075716 -2.901875488460065
35 -0.08211026452481747 -2.9843076959252355 -0.08205007761716843 -2.9839255660772332
36 -0.0819497186690569 -3.0662574145942925 -0.08187605962157249 -3.0658016256988057
37 -0.08180131614208222 -3.1480587307363748 -0.08207365982234478 -3.1478752855211503
38 -0.08165699355304241 -3.229715724289417 -0.0813270453363657 -3.229202330857516
39 -0.08152936175465583 -3.3112450860440727 -0.08147702142596244 -3.3106793522834783
40 -0.08138211108744145 -3.3926271971315143 -0.08125378005206585 -3.391933132335544
41 -0.08124197944998741 -3.4738691765815015 -0.0812988556921482 -3.4732319880276923
42 -0.0811045601963997 -3.5549737367779013 -0.08112993501126767 -3.55436192303896
43 -0.08096852563321591 -3.6359422624111173 -0.08113369978964328 -3.6354956228286035
44 -0.08083946146070957 -3.716781723871827 -0.08056516759097576 -3.7160607904195793
45 -0.08069136813282966 -3.797473092004657 -0.08060964941978455 -3.796670439839364
46 -0.08055781088769436 -3.8780309028923514 -0.08049344494938851 -3.8771638847887524
47 -0.08043206259608268 -3.958462965488434 -0.08078839741647244 -3.9579522822052247
48 -0.08028244823217393 -4.038745413720608 -0.08026260584592819 -4.038214888051153
49 -0.08014962412416934 -4.118895037844777 -0.08011154159903526 -4.118326429650188
50 -0.08000614121556282 -4.19890117906034 -0.07991840094327926 -4.198244830593468
51 -0.07989151068031788 -4.278792689740658 -0.07973842471837997 -4.277983255311848
52 -0.07975698597729206 -4.35854967571795 -0.07941674813628197 -4.35740000344813
53 -0.07963930629193783 -4.438188982009888 -0.07952965050935745 -4.436929653957487
54 -0.07951414659619331 -4.517703128606081 -0.07967988625168801 -4.516609540209175
55 -0.07938657701015472 -4.597089705616236 -0.07908891215920448 -4.59569845236838
56 -0.07927763387560845 -4.676367339491844 -0.07952881008386611 -4.675227262452246
57 -0.07913756258785724 -4.755504902079702 -0.0794486328959465 -4.754675895348193
58 -0.07900866493582726 -4.834513567015529 -0.07927641719579696 -4.83395231254399
59 -0.07887744382023812 -4.913391010835767 -0.07865215875208378 -4.912604471296073
60 -0.07876545041799546 -4.992156461253762 -0.07859548218548298 -4.991199953481556
61 -0.0786422498524189 -5.070798711106181 -0.0783729687333107 -5.069572922214866
62 -0.07852898798882961 -5.149327699095011 -0.07852786257863045 -5.148100784793496
63 -0.07839294783771038 -5.227720646932721 -0.07804234735667706 -5.226143132150173
64 -0.07828834131360055 -5.3060089882463215 -0.07863626033067703 -5.30477939248085
65 -0.07816698327660561 -5.384175971522927 -0.07803678438067436 -5.382816176861525
66 -0.07804957665503025 -5.462225548177957 -0.07772794850170613 -5.4605441253632305
67 -0.07792972736060619 -5.540155275538564 -0.07794078774750232 -5.538484913110733
68 -0.07781443707644939 -5.617969712615014 -0.07816927991807461 -5.616654193028808
69 -0.07768481075763703 -5.69565452337265 -0.07754728086292743 -5.694201473891735
70 -0.0775817509740591 -5.77323627434671 -0.07736602425575256 -5.771567498147488
71 -0.07745565958321095 -5.85069193392992 -0.07711175233125686 -5.848679250478745
72 -0.07733474336564541 -5.928026677295565 -0.07707657963037491 -5.92575583010912
73 -0.07723748311400414 -6.00526416040957 -0.07787049897015094 -6.003626329079271
74 -0.07709353156387806 -6.0823576919734474 -0.07782391905784607 -6.081450248137117
75 -0.07697341665625572 -6.159331108629703 -0.07639278955757618 -6.157843037694693
76 -0.0768569402396679 -6.236188048869371 -0.07670209184288979 -6.234545129537583
77 -0.07674413956701756 -6.312932188436388 -0.07657472118735313 -6.311119850724936
78 -0.07664463557302952 -6.389576824009418 -0.07636574804782867 -6.3874855987727654
79 -0.07652165964245797 -6.466098483651876 -0.07686845548450946 -6.464354054257275
80 -0.07641320005059242 -6.542511683702468 -0.07705072909593583 -6.541404783353211
81 -0.07628256566822529 -6.618794249370693 -0.07631040401756764 -6.617715187370778
82 -0.0761724602431059 -6.694966709613799 -0.07618672996759415 -6.693901917338372
83 -0.07605232857167721 -6.771019038185476 -0.07597336396574975 -6.769875281304121
84 -0.075934998691082 -6.846954036876558 -0.07768768258392811 -6.847562963888049
85 -0.07577662877738475 -6.922730665653943 -0.07470960095524788 -6.922272564843297
86 -0.07569891586899757 -6.998429581522941 -0.07578075863420963 -6.998053323477507
87 -0.07558781877160073 -7.074017400294541 -0.07571393698453903 -7.073767260462046
88 -0.0754515714943409 -7.149468971788882 -0.07420841567218303 -7.147975676134229
89 -0.07536346949636936 -7.224832441285251 -0.07559345662593842 -7.223569132760168
90 -0.07525518573820592 -7.300087627023457 -0.07621517479419708 -7.299784307554365
91 -0.07510757148265838 -7.375195198506115 -0.0745157901197672 -7.374300097674132
92 -0.07501698061823844 -7.450212179124354 -0.07458032816648483 -7.448880425840617
93 -0.07491004429757595 -7.52512222342193 -0.07544513829052449 -7.524325564131141
94 -0.07477158419787884 -7.599893807619809 -0.074319164827466 -7.598644728958607
95 -0.07466072998940945 -7.674554537609218 -0.07453748919069766 -7.6731822181493055
96 -0.07454675771296024 -7.749101295322179 -0.07380610778927803 -7.746988325938584
97 -0.07445663809776307 -7.823557933419941 -0.07229806184768676 -7.819286387786271
98 -0.07434771098196506 -7.897905644401907 -0.07371467873454093 -7.893001066520812
99 -0.07425665222108364 -7.97216229662299 -0.07373209372162819 -7.96673316024244
100 -0.0741372887045145 -8.046299585327505 -0.07307762019336224 -8.039810780435802
101 -0.0740184772759676 -8.120318062603472 -0.07431320808827876 -8.114123988524081
102 -0.07390345372259617 -8.194221516326069 -0.07374942116439342 -8.187873409688475
103 -0.0737951047718525 -8.268016621097921 -0.0744081225246191 -8.262281532213095
104 -0.07368008978664875 -8.34169671088457 -0.07266804501414299 -8.334949577227238
105 -0.07356621287763118 -8.415262923762201 -0.07246552109718322 -8.407415098324421
106 -0.07346918508410454 -8.488732108846305 -0.07545023001730441 -8.482865328341726
107 -0.07330597713589668 -8.562038085982202 -0.0698921725153923 -8.552757500857117
108 -0.07326118238270282 -8.635299268364905 -0.07210070863366128 -8.624858209490778
109 -0.07315424047410488 -8.70845350883901 -0.07381754666566849 -8.698675756156447
110 -0.07301816381514073 -8.78147167265415 -0.07343230955302715 -8.772108065709475
111 -0.07288520783185959 -8.85435688048601 -0.07297006621956825 -8.845078131929043
112 -0.07279532440006733 -8.927152204886077 -0.0712303526699543 -8.916308484598996
113 -0.07270104102790356 -8.99985324591398 -0.07202104032039643 -8.988329524919394
114 -0.07255725152790546 -9.072410497441886 -0.07181245721876621 -9.060141982138159
115 -0.07245907485485077 -9.144869572296738 -0.07181109264492988 -9.13195307478309
116 -0.07233135402202606 -9.217200926318764 -0.07213666811585426 -9.204089742898944
117 -0.07222216688096524 -9.28942309319973 -0.07245095334947109 -9.276540696248414
118 -0.0720944084227085 -9.361517501622439 -0.07119905017316341 -9.347739746421578
119 -0.07200480476021767 -9.433522306382656 -0.07024096362292767 -9.417980710044505
120 -0.0719030849635601 -9.505425391346217 -0.07056123949587345 -9.488541949540378
121 -0.07179464362561702 -9.577220034971834 -0.073583222925663 -9.562125172466041
122 -0.07164600864052773 -9.648866043612362 -0.0735069241374731 -9.635632096603514
123 -0.07151333279907704 -9.720379376411438 -0.07509559579193592 -9.71072769239545
124 -0.07135969661176204 -9.7917390730232 -0.07350478433072567 -9.784232476726176
125 -0.07119664028286934 -9.862935713306069 -0.07203692980110646 -9.856269406527282
126 -0.07111716195940972 -9.934052875265479 -0.07050534337759018 -9.926774749904872
127 -0.07101631835103035 -10.00506919361651 -0.07052224054932595 -9.997296990454199
128 -0.07085437104105949 -10.07592356465757 -0.07214263565838337 -10.069439626112583
129 -0.0707284938544035 -10.146652058511973 -0.07072522155940533 -10.140164847671988
130 -0.07061917521059513 -10.217271233722569 -0.07020756751298904 -10.210372415184978
131 -0.07049190290272236 -10.28776313662529 -0.07067315466701984 -10.281045569851997
132 -0.0703713845461607 -10.35813452117145 -0.07234037145972252 -10.35338594131172
133 -0.07025774270296097 -10.42839226387441 -0.06957179084420204 -10.422957732155922
134 -0.07012980580329894 -10.49852206967771 -0.07161794602870941 -10.494575678184631
135 -0.06997378543019295 -10.568495855107903 -0.07079516239464283 -10.565370840579273
136 -0.06983615271747112 -10.638332007825374 -0.07015704251825809 -10.63552788309753
137 -0.06972564794123173 -10.708057655766606 -0.07516478933393955 -10.71069267243147
138 -0.06955028660595416 -10.77760794237256 -0.06911959014832973 -10.7798122625798
139 -0.06943041943013668 -10.847038361802698 -0.06739246360957622 -10.847204726189375
140 -0.0693251196295023 -10.9163634814322 -0.06870550215244293 -10.915910228341819
141 -0.06920563168823719 -10.985569113120437 -0.06642235927283764 -10.982332587614657
142 -0.06909216456115246 -11.05466127768159 -0.07064703740179538 -11.052979625016452
143 -0.0689645066857338 -11.123625784367324 -0.06732493713498115 -11.120304562151432
144 -0.06882615089416504 -11.192451935261488 -0.07074312046170235 -11.191047682613135
145 -0.06869050078094005 -11.261142436042428 -0.07070824950933456 -11.261755932122469
146 -0.06855409145355225 -11.329696527495981 -0.06906308978796005 -11.330819021910429
147 -0.06843134835362434 -11.398127875849605 -0.06695247106254101 -11.39777149297297
148 -0.06831328943371773 -11.466441165283323 -0.06805545687675477 -11.465826949849724
149 -0.0681833628565073 -11.53462452813983 -0.06783031858503819 -11.533657268434762
150 -0.06804501041769981 -11.60266953855753 -0.06443460322916508 -11.598091871663927
151 -0.06797415167093276 -11.670643690228463 -0.06752925887703895 -11.665621130540966
152 -0.06780389472842216 -11.738447584956885 -0.06409432403743268 -11.729715454578399
153 -0.06773954182863236 -11.806187126785519 -0.06601029075682163 -11.79572574533522
154 -0.06760094687342644 -11.873788073658945 -0.06684883274137973 -11.8625745780766
155 -0.06748913265764714 -11.941277206316592 -0.06935784928500652 -11.931932427361607
156 -0.06733582057058811 -12.00861302688718 -0.06813778169453144 -12.000070209056139
157 -0.06721283234655857 -12.075825859233738 -0.06681667901575565 -12.066886888071894
158 -0.0670865796506405 -12.142912438884379 -0.06868720389902591 -12.13557409197092
159 -0.0668961364775896 -12.209808575361969 -0.06505537815392018 -12.20062947012484
160 -0.0668051827698946 -12.276613758131862 -0.07150238454341888 -12.272131854668258
161 -0.06663274057209492 -12.343246498703957 -0.06819093339145184 -12.34032278805971
162 -0.06651798114180565 -12.409764479845762 -0.06541254557669163 -12.405735333636402
163 -0.06638130359351635 -12.476145783439279 -0.06609926521778106 -12.471834598854183
164 -0.06626180447638035 -12.542407587915658 -0.06626448705792427 -12.538099085912108
165 -0.06610058695077896 -12.608508174866436 -0.06600655540823937 -12.604105641320348
166 -0.06596829406917096 -12.674476468935607 -0.06678615659475326 -12.670891797915102
167 -0.06582159511744975 -12.740298064053057 -0.06723329089581967 -12.738125088810921
168 -0.06564212590456009 -12.805940189957617 -0.07205724865198135 -12.810182337462903
169 -0.06551431082189083 -12.871454500779508 -0.0663963247090578 -12.87657866217196
170 -0.06536935120821 -12.936823851987718 -0.06914869584143161 -12.945727358013391
171 -0.0652071837335825 -13.0020310357213 -0.06520966999232769 -13.010937028005719
172 -0.06502395942807197 -13.067054995149372 -0.06385280340909957 -13.074789831414819
173 -0.06496595367789268 -13.132020948827265 -0.06584198735654354 -13.140631818771363
174 -0.06476225480437278 -13.196783203631638 -0.06003549136221409 -13.200667310133577
175 -0.06471633017063141 -13.261499533802269 -0.06614017821848392 -13.266807488352061
176 -0.0645549263805151 -13.326054460182784 -0.06332787424325943 -13.330135362595321
177 -0.06440086290240288 -13.390455323085186 -0.06310599371790886 -13.39324135631323
178 -0.0642791211605072 -13.454734444245693 -0.06802881993353367 -13.461270176246764
179 -0.06411567404866218 -13.518850118294354 -0.06298893131315708 -13.52425910755992
180 -0.06399499624967575 -13.58284511454403 -0.05758260376751423 -13.581841711327435
181 -0.06390370205044746 -13.646748816594478 -0.06221969053149223 -13.644061401858927
182 -0.0637893594801426 -13.710538176074621 -0.061107837967574595 -13.705169239826501
183 -0.06364447809755802 -13.77418265417218 -0.06707187369465828 -13.77224111352116
184 -0.0634601902216673 -13.837642844393846 -0.06479396931827068 -13.83703508283943
185 -0.06331517770886422 -13.90095802210271 -0.06484436839818955 -13.901879451237619
186 -0.06316329352557659 -13.964121315628287 -0.05996257718652487 -13.961842028424144
187 -0.0630506206303835 -14.02717193625867 -0.06175586022436619 -14.02359788864851
188 -0.06292667016386985 -14.09009860642254 -0.06637344174087048 -14.08997133038938
189 -0.06276758462190628 -14.152866191044446 -0.06604466214776039 -14.15601599253714
190 -0.06253499034792184 -14.215401181392368 -0.0616337351500988 -14.21764972768724
191 -0.062482481636106965 -14.277883663028474 -0.06453205458819866 -14.282181782275439
192 -0.06233461126685143 -14.340218274295326 -0.05863056052476168 -14.3408123428002
193 -0.06216928325593472 -14.402387557551261 -0.05887125357985497 -14.399683596380056
194 -0.062028140760958195 -14.46441569831222 -0.062079533003270626 -14.461763129383327
195 -0.0618593892082572 -14.526275087520476 -0.0558455303311348 -14.517608659714462
196 -0.061747804284095764 -14.588022891804572 -0.05754089020192623 -14.575149549916388
197 -0.061667775921523574 -14.649690667726096 -0.06099524274468422 -14.636144792661073
198 -0.06152199376374483 -14.71121266148984 -0.0696036908775568 -14.70574848353863
199 -0.06130970362573862 -14.772522365115579 -0.06085107084363699 -14.766599554382266
200 -0.06119103077799082 -14.83371339589357 -0.057394466176629064 -14.823994020558894
201 -0.06106040179729462 -14.894773797690865 -0.06036025192588568 -14.88435427248478
202 -0.06093648765236139 -14.955710285343226 -0.07140545025467873 -14.955759722739458
203 -0.06070156395435333 -15.01641184929758 -0.059724127128720286 -15.015483849868179
204 -0.06052421815693378 -15.076936067454513 -0.06365410424768925 -15.079137954115868
205 -0.06040346324443817 -15.13733953069895 -0.0621093699708581 -15.141247324086727
206 -0.06019861437380314 -15.197538145072754 -0.0602785287424922 -15.201525852829219
207 -0.0600506441667676 -15.257588789239522 -0.05970343686640263 -15.261229289695622
208 -0.059927526861429214 -15.317516316100951 -0.06157811246812343 -15.322807402163745
209 -0.059741425514221194 -15.377257741615173 -0.0645493857562542 -15.38735678792
210 -0.05957500189542771 -15.436832743510601 -0.056222614087164405 -15.443579402007165
211 -0.05943439155817032 -15.496267135068772 -0.05951407067477703 -15.503093472681941
212 -0.059258254058659074 -15.55552538912743 -0.055645284429192546 -15.558738757111135
213 -0.059150468371808526 -15.614675857499238 -0.06040208488702774 -15.619140841998162
214 -0.05897242669016123 -15.6736482841894 -0.058245285600423816 -15.677386127598586
215 -0.0588241258636117 -15.732472410053012 -0.058980027586221694 -15.736366155184808
216 -0.05862483121454716 -15.79109724126756 -0.057784341275691986 -15.7941504964605
217 -0.05850151050835848 -15.849598751775918 -0.057789324410259725 -15.85193982087076
218 -0.058375398814678195 -15.907974150590597 -0.06006936244666576 -15.912009183317425
219 -0.05824008379131555 -15.966214234381912 -0.05344884153455496 -15.96545802485198
220 -0.058048908784985545 -16.0242631431669 -0.06091381888836622 -16.026371843740346
221 -0.05783180259168148 -16.08209494575858 -0.05707025248557329 -16.08344209622592
222 -0.057739634066820145 -16.1398345798254 -0.05658229310065508 -16.140024389326573
223 -0.057592712342739105 -16.19742729216814 -0.0581113500520587 -16.198135739378632
224 -0.05742023326456547 -16.254847525432705 -0.05809823852032423 -16.256233977898955
225 -0.0572797367349267 -16.312127262167632 -0.05648555383086205 -16.312719531729815
226 -0.057128255255520344 -16.369255517423152 -0.053730209916830064 -16.366449741646644
227 -0.05700153969228268 -16.426257057115436 -0.058175505697727205 -16.42462524734437
228 -0.056867293827235696 -16.48312435094267 -0.055275358632206915 -16.479900605976578
229 -0.05662559606134891 -16.53974994700402 -0.05866868291050196 -16.53856928888708
230 -0.0565758204087615 -16.59632576741278 -0.0558507964015007 -16.59442008528858
231 -0.056389195099473 -16.652714962512253 -0.06626655422151088 -16.66068663951009
232 -0.0561335064470768 -16.708848468959328 -0.0548495227470994 -16.715536162257187
233 -0.056022651679813865 -16.764871120639143 -0.05795521438121796 -16.773491376638404
234 -0.055882211215794085 -16.820753331854938 -0.055087842792272565 -16.828579219430676
235 -0.05570733193308115 -16.87646066378802 -0.05621064342558384 -16.88478986285626
236 -0.055624780058860776 -16.93208544384688 -0.04807753842324018 -16.9328674012795
237 -0.05547487940639258 -16.987560323253273 -0.05275303740054369 -16.98562043868004
238 -0.05537438467144966 -17.042934707924722 -0.05689204707741737 -17.04251248575746
239 -0.055147047899663446 -17.098081755824385 -0.05305933076888323 -17.09557181652634
240 -0.055024079605937005 -17.15310583543032 -0.05293356440961361 -17.148505380935955
241 -0.054944271594285964 -17.208050107024608 -0.050486386939883235 -17.19899176787584
242 -0.054748543351888654 -17.262798650376496 -0.05656380038708449 -17.255555568262924
243 -0.05461146738380194 -17.317410117760296 -0.05531342532485724 -17.310868993587782
244 -0.05448694359511137 -17.37189706135541 -0.05439912602305412 -17.365268119610835
245 -0.05434032212942839 -17.426237383484835 -0.05322913229465485 -17.41849725190549
246 -0.054238655418157575 -17.480476038902992 -0.04852326586842537 -17.467020517773914
247 -0.05404305048286915 -17.53451908938586 -0.05433919914066791 -17.52135971691458
248 -0.05392469223588705 -17.58844378162175 -0.053358730114996436 -17.57471844702958
249 -0.053800861351192 -17.64224464297294 -0.05561238285154104 -17.63033082988112
250 -0.05358291938900948 -17.69582756236195 -0.051071126759052274 -17.681401956640173
251 -0.05346063356846571 -17.749288195930415 -0.053524681739509104 -17.734926638379683
252 -0.05335205290466547 -17.80264024883508 -0.05454938374459743 -17.78947602212428
253 -0.05311934016644955 -17.85575958900153 -0.05529538244009018 -17.84477140456437
254 -0.05296861492097378 -17.908728203922504 -0.05537538267672062 -17.90014678724109
255 -0.05278950519859791 -17.9615177091211 -0.05070181470364332 -17.950848601944735
256 -0.05263972617685795 -18.014157435297957 -0.054383815824985506 -18.00523241776972
257 -0.05245509725064039 -18.066612532548596 -0.05387727990746498 -18.059109697677183
258 -0.052292094379663465 -18.11890462692826 -0.05041413642466068 -18.109523834101843
259 -0.05222996883094311 -18.171134595759202 -0.05280637070536613 -18.16233020480721
260 -0.05205533057451248 -18.223189926333713 -0.04432948734611273 -18.20665969215332
261 -0.05184796061366796 -18.27503788694738 -0.06267320290207863 -18.2693328950554
262 -0.05173268970102072 -18.3267705766484 -0.05592010747641325 -18.325253002531813
263 -0.05156601760536432 -18.378336594253764 -0.0537584250792861 -18.3790114276111
264 -0.051404860056936744 -18.4297414543107 -0.05005874279886484 -18.429070170409965
265 -0.0513105645775795 -18.48105201888828 -0.05138287525624037 -18.480453045666206
266 -0.05110295582562685 -18.532154974713908 -0.05002096947282553 -18.53047401513903
267 -0.05104822162538767 -18.583203196339294 -0.05765283480286598 -18.588126849941897
268 -0.05076693147420883 -18.6339701278135 -0.05085941199213266 -18.63898626193403
269 -0.05070449374616146 -18.68467462155966 -0.05956003665924072 -18.69854629859327
270 -0.050455443933606146 -18.73513006549327 -0.04899173714220524 -18.747538035735477
271 -0.05032888762652874 -18.785458953119797 -0.04834485296159983 -18.795882888697076
272 -0.05023492891341448 -18.835693882033212 -0.051168383844196794 -18.84705127254127
273 -0.05009606201201677 -18.88578994404523 -0.053366264514625075 -18.900417537055898
274 -0.04992273673415184 -18.935712680779382 -0.04820950254797936 -18.948627039603878
275 -0.049763087369501594 -18.985475768148884 -0.05185399670153856 -19.000481036305416
276 -0.04964975938200951 -19.035125527530894 -0.04800769742578268 -19.048488733731197
277 -0.04957011677324772 -19.08469564430414 -0.04796003103256226 -19.09644876476376
278 -0.04940314218401909 -19.13409878648816 -0.048694167844951154 -19.14514293260871
279 -0.04924920871853829 -19.1833479952067 -0.04768286496400833 -19.19282579757272
280 -0.04917881954461336 -19.232526814751314 -0.043790212646126744 -19.236616010218846
281 -0.04907480496913195 -19.281601619720444 -0.05157846882939339 -19.28819447904824
282 -0.04889410883188248 -19.330495728552325 -0.04076299071311951 -19.32895746976136
283 -0.048810471594333646 -19.379306200146658 -0.05014071296900511 -19.379098182730363
284 -0.04865857642143965 -19.427964776568096 -0.05020306389778852 -19.429301246628153
285 -0.04860070459544659 -19.476565481163544 -0.04680649843066931 -19.476107745058822
286 -0.04833837021142244 -19.524903851374965 -0.04636389035731554 -19.52247163541614
287 -0.0483027670532465 -19.573206618428213 -0.04952950570732355 -19.57200114112346
288 -0.048174163699150084 -19.621380782127364 -0.055391008406877516 -19.62739214953034
289 -0.048026154190301894 -19.669406936317667 -0.04732668418437243 -19.674718833714714
290 -0.04787152428179979 -19.717278460599466 -0.04970788564532995 -19.724426719360043
291 -0.04770620670169592 -19.764984667301164 -0.041114023886621 -19.765540743246664
292 -0.04764794390648604 -19.81263261120765 -0.0402748117223382 -19.805815554969
293 -0.04751022383570671 -19.86014283504336 -0.04694141112267971 -19.852756966091683
294 -0.04744774028658867 -19.907590575329948 -0.04742276109755039 -19.900179727189233
295 -0.04728022124618292 -19.95487079657613 -0.04681154675781727 -19.94699127394705
296 -0.04716335013508797 -20.002034146711217 -0.04376935586333275 -19.99076062981038
297 -0.04715873748064041 -20.049192884191857 -0.03918034676462412 -20.029940976575006
298 -0.04713325258344412 -20.0963261367753 -0.0466261550784111 -20.076567131653416
299 -0.04702275898307562 -20.143348895758376 -0.045530637726187706 -20.122097769379604
300 -0.046893682517111304 -20.190242578275488 -0.04849378652870655 -20.17059155590831
301 -0.04680301304906607 -20.237045591324552 -0.04423560462892055 -20.21482716053723
302 -0.04665663968771696 -20.28370223101227 -0.045861414074897765 -20.26068857461213
303 -0.04654739610850811 -20.33024962712078 -0.047903134301304814 -20.308591708913433
304 -0.04652197938412428 -20.376771606504903 -0.06569371223449708 -20.37428542114793
305 -0.04619574379175902 -20.422967350296663 -0.043472534604370595 -20.4177579557523
306 -0.04619346261024475 -20.469160812906907 -0.044304128549993035 -20.462062084302293
307 -0.046050780452787876 -20.515211593359695 -0.04059616066515446 -20.502658244967446
308 -0.045982382260262966 -20.561193975619958 -0.03998236432671547 -20.54264060929416
309 -0.04597451854497194 -20.60716849416493 -0.04961506295949221 -20.592255672253653
310 -0.045796812139451505 -20.65296530630438 -0.051787831261754035 -20.64404350351541
311 -0.04569804109632969 -20.69866334740071 -0.04582546278834343 -20.689868966303752
312 -0.045540283434093 -20.744203630834804 -0.04303261172026396 -20.732901578024016
313 -0.045667076297104356 -20.789870707131907 -0.021239651832729578 -20.754141229856746
314 -0.04552864693105221 -20.83539935406296 -0.0447923669591546 -20.7989335968159
315 -0.04553797412663698 -20.8809373281896 -0.04013556241989136 -20.83906915923579
316 -0.04539671279489994 -20.9263340409845 -0.03814543038606644 -20.877214589621857
317 -0.045302119292318824 -20.97163616027682 -0.046702944301068784 -20.923917533922925
318 -0.045219422318041325 -21.01685558259486 -0.03942918851971626 -20.96334672244264
319 -0.045075247064232826 -21.061930829659094 -0.04056508056819439 -21.003911803010833
320 -0.044947799667716025 -21.10687862932681 -0.04365996923297644 -21.04757177224381
321 -0.04507228769361973 -21.151950917020432 -0.0401526452973485 -21.087724417541157
322 -0.044788913987576964 -21.19673983100801 -0.07241624295711517 -21.16014066049827
323 -0.0445924187079072 -21.241332249715917 -0.04464366585016251 -21.204784326348435
324 -0.04448792617768049 -21.285820175893598 -0.04349538441747427 -21.24827971076591
325 -0.0442842785269022 -21.3301044544205 -0.047303825058043 -21.295583535823955
326 -0.04428355488926172 -21.37438800930976 -0.04395722635090351 -21.33954076217486
327 -0.044186747446656224 -21.418574756756417 -0.04530490282922983 -21.38484566500409
328 -0.04403237365186215 -21.46260713040828 -0.04329368900507689 -21.428139354009165
329 -0.044007519632577895 -21.50661465004086 -0.045184611529111865 -21.473323965538277
330 -0.04383376389741898 -21.550448413938277 -0.04164664223790169 -21.514970607776178
331 -0.043752912618219855 -21.594201326556497 -0.04543308094143868 -21.560403688717617
332 -0.04365924391895533 -21.637860570475453 -0.03994757179170847 -21.600351260509324
333 -0.04363241754472256 -21.681492988020175 -0.03751092068850994 -21.637862181197836
334 -0.0434590645134449 -21.72495205253362 -0.03587515000253916 -21.673737331200375
335 -0.04357468467205763 -21.76852673720568 -0.04490832015872002 -21.718645651359093
336 -0.04348492026329041 -21.812011657468968 -0.048415911570191386 -21.767061562929285
337 -0.04331469982862472 -21.855326357297592 -0.0485716562718153 -21.8156332192011
338 -0.04317630380392075 -21.898502661101514 -0.0406198475509882 -21.85625306675209
339 -0.043094652518630025 -21.941597313620143 -0.044146372750401494 -21.90039943950249
340 -0.04308268781751394 -21.984680001437656 -0.041908529959619044 -21.94230796946211
341 -0.042960016056895256 -22.02764001749455 -0.03993513751775026 -21.982243106979862
342 -0.042880462296307084 -22.070520479790858 -0.055460054986178876 -22.03770316196604
343 -0.04267881754785776 -22.113199297338717 -0.045316261053085324 -22.083019423019124
344 -0.04262894745916128 -22.155828244797878 -0.045353589951992034 -22.128373012971117
345 -0.042446234822273256 -22.19827447962015 -0.03738184552639723 -22.165754858497515
346 -0.04246129635721445 -22.240735775977363 -0.048363486491143706 -22.21411834498866
347 -0.04227818287909031 -22.283013958856454 -0.048904156498610976 -22.26302250148727
348 -0.042192318476736546 -22.32520627733319 -0.04445755649358034 -22.30748005798085
349 -0.04212619997560978 -22.3673324773088 -0.04556354098021984 -22.35304359896107
350 -0.042031094431877136 -22.409363571740677 -0.04074600487947464 -22.393789603840542
351 -0.041928505338728425 -22.451292077079405 -0.045956197939813134 -22.439745801780354
352 -0.04184473305940628 -22.49313681013881 -0.044141473807394506 -22.483887275587747
353 -0.041729018650949 -22.53486582878976 -0.04239313770085573 -22.526280413288603
354 -0.041618603840470315 -22.576484432630227 -0.04060290977358818 -22.566883323062193
355 -0.04159937147051096 -22.61808380410074 -0.03968903385102749 -22.60657235691322
356 -0.04157733488827944 -22.65966113898902 -0.03606322258710861 -22.64263557950033
357 -0.041568903252482414 -22.7012300422415 -0.04556878954172135 -22.68820436904205
358 -0.04132585618644953 -22.742555898427952 -0.034728513285517695 -22.72293288232757
359 -0.041308003664016726 -22.78386390209197 -0.04665915034711361 -22.769592032674684
360 -0.04119377117604017 -22.82505767326801 -0.03641106300055981 -22.806003095675244
361 -0.04120027180761099 -22.86625794507562 -0.04578685387969017 -22.851789949554934
362 -0.04097721353173256 -22.907235158607353 -0.04515259377658367 -22.89694254333152
363 -0.04089162666350603 -22.94812678527086 -0.042310789413750174 -22.93925333274527
364 -0.04086475837975741 -22.988991543650616 -0.040221497789025305 -22.979474830534297
365 -0.04092517048120499 -23.029916714131822 -0.032333961501717565 -23.011808792036014
366 -0.040817441791296004 -23.07073415592312 -0.03970282264053822 -23.051511614676553
367 -0.040863847732543944 -23.111598003655665 -0.0579276068136096 -23.109439221490163
368 -0.04053714536130428 -23.15213514901697 -0.04330006055533886 -23.152739282045502
369 -0.04040532018989325 -23.192540469206865 -0.04316800460219383 -23.195907286647696
370 -0.0403931463137269 -23.23293361552059 -0.03821086622774601 -23.234118152875443
371 -0.04030331764370203 -23.27323693316429 -0.041969519667327405 -23.27608767254277
372 -0.040203515253961083 -23.313440448418252 -0.04163925088942051 -23.31772692343219
373 -0.04011868964880705 -23.35355913806706 -0.04799398351460695 -23.365720906946798
374 -0.0400621535256505 -23.39362129159271 -0.03992519807070494 -23.405646105017503
375 -0.04001610521227121 -23.43363739680498 -0.040557234361767766 -23.44620333937927
376 -0.03992925025522709 -23.473566647060206 -0.03752483334392309 -23.483728172723193
377 -0.03986839633435011 -23.513435043394555 -0.04210734385997057 -23.525835516583165
378 -0.03980011027306318 -23.553235153667618 -0.03733225110918283 -23.56316776769235
379 -0.03970002066344023 -23.592935174331057 -0.04190834034234285 -23.60507610803469
380 -0.039644192717969415 -23.632579367049026 -0.042533223144710065 -23.6476093311794
381 -0.03962547369301319 -23.67220484074204 -0.034273766167461875 -23.681883097346862
382 -0.039592483453452586 -23.711797324195494 -0.045376192592084405 -23.727259289938946
383 -0.03959510698914528 -23.75139243118464 -0.040387883223593234 -23.76764717316254
384 -0.03948247991502285 -23.790874911099664 -0.032239248231053355 -23.799886421393595
385 -0.039472867548465726 -23.83034777864813 -0.0340380497276783 -23.83392447112127
386 -0.03940093163400889 -23.86974871028214 -0.043971792049705985 -23.877896263170978
387 -0.039426262490451336 -23.90917497277259 -0.040032840333878994 -23.917929103504857
388 -0.03930014912039041 -23.94847512189298 -0.039436610974371435 -23.957365714479227
389 -0.039316045492887496 -23.98779116738587 -0.039885244145989415 -23.997250958625216
390 -0.03917701430618763 -24.026968181692055 -0.030338591337203978 -24.02758954996242
391 -0.03923422954976559 -24.06620241124182 -0.03850818835198879 -24.06609773831441
392 -0.03925084285438061 -24.1054532540962 -0.03589426372200251 -24.101992002036415
393 -0.03919604029506445 -24.144649294391265 -0.04116846546530724 -24.143160467501723
394 -0.039104568958282473 -24.183753863349548 -0.04052704442292452 -24.183687511924646
395 -0.03906994815915823 -24.222823811508707 -0.03925236780196428 -24.22293987972661
396 -0.03904276639223099 -24.26186657790094 -0.052719655260443685 -24.275659534987053
397 -0.038874846138060096 -24.300741424039 -0.04130951799452305 -24.316969052981577
398 -0.03871655166149139 -24.33945797570049 -0.03576013781130314 -24.35272919079288
399 -0.038700954988598824 -24.37815893068909 -0.049592473357915876 -24.402321664150794
400 -0.038540081679821016 -24.41669901236891 -0.04027474131435156 -24.442596405465146
401 -0.038538424856960775 -24.45523743722587 -0.035451740026474 -24.47804814549162
402 -0.038536866381764415 -24.493774303607633 -0.04964362569153309 -24.527691771183154
403 -0.038419835083186624 -24.53219413869082 -0.033684874325990675 -24.561376645509146
404 -0.03843568116426468 -24.570629819855085 -0.030371690355241298 -24.591748335864388
405 -0.03834512606263161 -24.608974945917716 -0.02883116602897644 -24.620579501893364
406 -0.03848990593105554 -24.64746485184877 -0.03926572035998106 -24.659845222253345
407 -0.03838038966059685 -24.685845241509366 -0.03348022811114788 -24.693325450364494
408 -0.038354798406362536 -24.72420003991573 -0.04369571264833212 -24.737021163012827
409 -0.0383540915325284 -24.76255413144826 -0.03991867657750845 -24.776939839590334
410 -0.03818774186074734 -24.800741873309004 -0.03473191503435373 -24.811671754624687
411 -0.03830927070230246 -24.839051144011307 -0.04023693408817053 -24.851908688712857
412 -0.03818164002150297 -24.87723278403281 -0.036402077227830884 -24.888310765940687
413 -0.03823451064527035 -24.91546729467808 -0.03422883618623018 -24.922539602126918
414 -0.03810958359390497 -24.953576878271985 -0.031430888921022415 -24.95397049104794
415 -0.03825495671480894 -24.991831834986794 -0.027680828794837 -24.981651319842776
416 -0.03814220950007439 -25.029974044486867 -0.04439833518117666 -25.026049655023954
417 -0.038113615661859515 -25.068087660148727 -0.031882396712899205 -25.057932051736852
418 -0.03777881432324648 -25.105866474471974 -0.05529089123010635 -25.11322294296696
419 -0.037795689329504965 -25.14366216380148 -0.037277528271079066 -25.15050047123804
420 -0.03772338591516018 -25.18138554971664 -0.03813081569969654 -25.188631286937735
421 -0.037732028774917124 -25.21911757849156 -0.038906696066260335 -25.227537983003995
422 -0.03771259523928165 -25.25683017373084 -0.0366460245102644 -25.26418400751426
423 -0.03764891903847456 -25.294479092769315 -0.036947425454854965 -25.301131432969115
424 -0.037751804292202 -25.332230897061518 -0.03752297088503838 -25.338654403854154
425 -0.03760544490069151 -25.36983634196221 -0.03970971498638391 -25.378364118840537
426 -0.0376232098788023 -25.40745955184101 -0.03661767635494471 -25.41498179519548
427 -0.037604968249797824 -25.44506452009081 -0.0319922735914588 -25.44697406878694
428 -0.037566944397985934 -25.482631464488797 -0.04108487628400326 -25.488058945070943
429 -0.03749653529375792 -25.520127999782556 -0.0338974354788661 -25.52195638054981
430 -0.03740776050835848 -25.557535760290914 -0.0372484652325511 -25.55920484578236
431 -0.03744160365313291 -25.594977363944047 -0.03146380484104157 -25.590668650623403
432 -0.03739858102053404 -25.63237594496458 -0.034566066972911355 -25.625234717596314
433 -0.03737489692866802 -25.669750841893247 -0.036238023079931736 -25.661472740676246
434 -0.037364858016371724 -25.707115699909618 -0.031141753774136305 -25.692614494450382
435 -0.037370146997272966 -25.74448584690689 -0.04404248893260956 -25.736656983382993
436 -0.037348495610058305 -25.781834342516948 -0.03947732746601105 -25.776134310849002
437 -0.03730044160038233 -25.81913478411733 -0.035949908383190635 -25.812084219232194
438 -0.03718121480196714 -25.8563159989193 -0.04292068760842085 -25.855004906840616
439 -0.03711706604808569 -25.893433064967386 -0.041615857370197774 -25.896620764210812
440 -0.03713987860828638 -25.930572943575672 -0.04395075757056475 -25.940571521781376
441 -0.03703165352344513 -25.96760459709912 -0.04313116893172264 -25.9837026907131
442 -0.03689079135656357 -26.00449538845568 -0.0371658006682992 -26.020868491381396
443 -0.036900326050817965 -26.0413957145065 -0.035716776736080647 -26.056585268117477
444 -0.03686698824167252 -26.078262702748173 -0.03527162615209818 -26.091856894269576
445 -0.036887321062386035 -26.11515002381056 -0.03587005902081728 -26.12772695329039
446 -0.037033590488135815 -26.152183614298696 -0.019877213053405285 -26.147604166343797
447 -0.037020636908710006 -26.189204251207407 -0.03638873510062694 -26.183992901444423
448 -0.03693307731300592 -26.226137328520412 -0.036523970402777196 -26.2205168718472
449 -0.03700297307223081 -26.263140301592642 -0.03981973882764578 -26.260336610674845
450 -0.03684192784130573 -26.299982229433947 -0.03911406695842743 -26.29945067763327
451 -0.036751681752502915 -26.33673391118645 -0.03534135203808546 -26.334792029671355
452 -0.036804991960525515 -26.373538903146976 -0.03370113428682089 -26.368493163958178
453 -0.036751565523445606 -26.41029046867042 -0.03840619958937168 -26.40689936354755
454 -0.0368743872269988 -26.44716485589742 -0.04219564199447632 -26.449095005542024
455 -0.036633446253836154 -26.483798302151257 -0.033073481917381284 -26.482168487459404
456 -0.03672525212168694 -26.520523554272945 -0.03126546870917082 -26.513433956168576
457 -0.036683207005262376 -26.557206761278206 -0.035694665648043154 -26.54912862181662
458 -0.036628226190805434 -26.593834987469013 -0.03414057996124029 -26.58326920177786
459 -0.036692321114242074 -26.630527308583254 -0.0366933424025774 -26.61996254418044
460 -0.036469160579144955 -26.6669964691624 -0.043558552674949166 -26.663521096855387
461 -0.036361745186150075 -26.703358214348548 -0.0337248245254159 -26.6972459213808
462 -0.036454024352133275 -26.73981223870068 -0.034975918009877205 -26.73222183939068
463 -0.03640944082289934 -26.77622167952358 -0.036613657139241695 -26.76883549652992
464 -0.036338544078171255 -26.81256022360175 -0.03455515541136265 -26.80339065194128
465 -0.03650823701173067 -26.84906846061348 -0.03195176208391785 -26.8353424140252
466 -0.03651102315634489 -26.885579483769824 -0.04176004715263844 -26.877102461177838
467 -0.0363695153966546 -26.921948999166478 -0.036492795683443546 -26.91359525686128
468 -0.036356602981686595 -26.958305602148165 -0.03647511824965477 -26.950070375110936
469 -0.03629677500575781 -26.994602377153925 -0.030797083955258132 -26.980867459066193
470 -0.036555225402116774 -27.031157602556043 -0.05506882909685373 -27.035936288163047
471 -0.03611768148839474 -27.067275284044438 -0.03506392240524292 -27.07100021056829
472 -0.03607009425759315 -27.10334537830203 -0.03742921315133572 -27.108429423719624
473 -0.03599576875567436 -27.139341147057706 -0.038216580636799335 -27.146646004356423
474 -0.03589424807578325 -27.17523539513349 -0.03961752261966467 -27.186263526976088
475 -0.035965158604085445 -27.211200553737577 -0.03325712475925684 -27.219520651735344
476 -0.035956425778567794 -27.247156979516145 -0.04267326258122921 -27.262193914316573
477 -0.035804258659482 -27.282961238175627 -0.036390033550560474 -27.298583947867133
478 -0.03584045507013798 -27.318801693245764 -0.03184660840779543 -27.33043055627493
479 -0.03583522941917181 -27.354636922664934 -0.036836156621575356 -27.367266712896505
480 -0.03575827516615391 -27.390395197831086 -0.035641230270266534 -27.40290794316677
481 -0.03577013649046421 -27.42616533432155 -0.03649601861834526 -27.439403961785114
482 -0.03577838428318501 -27.461943718604733 -0.03133093658834696 -27.47073489837346
483 -0.03580521084368229 -27.497748929448417 -0.03526385594159365 -27.505998754315055
484 -0.035847791470587254 -27.533596720919004 -0.0421385170891881 -27.548137271404244
485 -0.03569251000881195 -27.569289230927815 -0.033694963157176974 -27.58183223456142
486 -0.03582387417554855 -27.605113105103364 -0.04167885482311249 -27.623511089384532
487 -0.03573710080236196 -27.640850205905725 -0.03534260131418705 -27.65885369069872
488 -0.03556052725762129 -27.676410733163348 -0.031334012374281885 -27.690187703073
489 -0.03589198030531406 -27.712302713468663 -0.028443281818181277 -27.71863098489118
490 -0.03590739015489817 -27.74821010362356 -0.04139908738434315 -27.760030072275523
491 -0.035732053220272064 -27.783942156843832 -0.035274755023419854 -27.795304827298942
492 -0.035761587880551816 -27.819703744724382 -0.04163190443068743 -27.83693673172963
493 -0.03558864705264568 -27.855292391777027 -0.02926551951095462 -27.866202251240583
494 -0.0356608210131526 -27.89095321279018 -0.023989241663366558 -27.89019149290395
495 -0.03571427445858717 -27.926667487248768 -0.03814702033996582 -27.928338513243915
496 -0.03561371248215437 -27.96228119973092 -0.037143914587795736 -27.96548242783171
497 -0.03565326239913702 -27.997934462130058 -0.029356843326240778 -27.99483927115795
498 -0.03562010359019041 -28.033554565720248 -0.027686590049415826 -28.022525861207367
499 -0.03592351339757442 -28.069478079117822 -0.04310853350907564 -28.065634394716444
500 -0.03555402290076017 -28.105032102018583 -0.03660258948802948 -28.102236984204474
501 -0.03544844966381788 -28.1404805516824 -0.036496715433895585 -28.13873369963837
502 -0.03562145419418812 -28.17610200587659 -0.029175625834614038 -28.167909325472984
503 -0.03552131373435259 -28.211623319610943 -0.03831064123660326 -28.206219966709586
504 -0.03563384190201759 -28.247257161512962 -0.03992861043661833 -28.246148577146204
505 -0.03541706632822752 -28.28267422784119 -0.03206239771097898 -28.278210974857185
506 -0.03543673828244209 -28.318110966123633 -0.036579792760312556 -28.3147907676175
507 -0.03542651310563087 -28.353537479229264 -0.03146619349718094 -28.34625696111468
508 -0.03541871178895235 -28.388956191018217 -0.034627249091863634 -28.380884210206542
509 -0.0353922888636589 -28.424348479881875 -0.02919963039457798 -28.41008384060112
510 -0.03553464077413082 -28.459883120656006 -0.024732623621821402 -28.434816464222944
511 -0.03554886691272259 -28.49543198756873 -0.03351738173514605 -28.46833384595809
512 -0.03556090518832207 -28.53099289275705 -0.04013517778366804 -28.508469023741757
513 -0.03546564280986786 -28.56645853556692 -0.03308967221528292 -28.54155869595704
514 -0.03548247665166855 -28.60194101221859 -0.03770225439220667 -28.579260950349248
515 -0.035511814057826996 -28.637452826276416 -0.03468279372900725 -28.613943744078256
516 -0.03548151310533285 -28.672934339381747 -0.03179968148469925 -28.645743425562955
517 -0.03543115835636854 -28.708365497738114 -0.03307963740080595 -28.67882306296376
518 -0.03538053594529629 -28.74374603368341 -0.038047068007290366 -28.716870130971053
519 -0.03539135456085205 -28.779137388244262 -0.037087366357445715 -28.7539574973285
520 -0.03535765781998634 -28.81449504606425 -0.047377176210284234 -28.801334673538783
521 -0.0352723702788353 -28.849767416343084 -0.0358661325648427 -28.837200806103624
522 -0.03523554634302854 -28.885002962686112 -0.032038640417158606 -28.869239446520783
523 -0.035227406211197375 -28.92023036889731 -0.03824811410158872 -28.90748756062237
524 -0.03524652142077685 -28.95547689031809 -0.03445597030222416 -28.941943530924597
525 -0.03529830444604158 -28.99077519476413 -0.040462440066039565 -28.982405970990637
526 -0.03507740031927824 -29.025852595083407 -0.041912310384213926 -29.02431828137485
527 -0.03499547764658928 -29.060848072729996 -0.0324128020554781 -29.05673108343033
528 -0.034981942176818846 -29.095830014906817 -0.035575070045888425 -29.092306153476216
529 -0.034907043911516666 -29.130737058818333 -0.034128900803625586 -29.126435054279842
530 -0.03486401345580816 -29.165601072274143 -0.03040802152827382 -29.156843075808116
531 -0.03508382346481085 -29.200684895738952 -0.02971762651577592 -29.18656070232389
532 -0.034950969740748405 -29.2356358654797 -0.02783099953085184 -29.214391701854744
533 -0.03507690671831369 -29.270712772198014 -0.035592193342745305 -29.249983895197488
534 -0.035096180997788905 -29.305808953195804 -0.03459896650165319 -29.284582861699143
535 -0.035004978999495506 -29.3408139321953 -0.03132825121283531 -29.315911112911976
536 -0.03506889175623655 -29.375882823951535 -0.041191470623016355 -29.357102583534992
537 -0.034983853623270986 -29.410866677574806 -0.03836499992758036 -29.395467583462572
538 -0.03502438776195049 -29.445891065336756 -0.03714248314499855 -29.43261006660757
539 -0.035053550638258456 -29.480944615975016 -0.03779357522726059 -29.47040364183483
540 -0.03482040390372276 -29.51576501987874 -0.032803926058113574 -29.503207567892947
541 -0.03488595969974995 -29.55065097957849 -0.03523922897875309 -29.5384467968717
542 -0.034749411046504974 -29.585400390624994 -0.04092096760869026 -29.57936776448039
543 -0.03491595480591059 -29.620316345430904 -0.032660902664065364 -29.612028667144457
544 -0.0348345410078764 -29.65515088643878 -0.03347468879073858 -29.645503355935197
545 -0.03483486939221621 -29.689985755830996 -0.03805628176778555 -29.683559637702984
546 -0.03467906974256039 -29.724664825573555 -0.034697548300027845 -29.71825718600301
547 -0.0346854567527771 -29.75935028232633 -0.033319751359522344 -29.751576937362533
548 -0.03484545331448317 -29.794195735640812 -0.037649639509618284 -29.78922657687215
549 -0.0347741074860096 -29.82896984312682 -0.03573786877095699 -29.824964445643108
550 -0.03469611126929521 -29.863665954396115 -0.026134723983705043 -29.851099169626814
551 -0.034839782677590844 -29.898505737073705 -0.030657827202230693 -29.881756996829044
552 -0.034803937934339044 -29.933309675008044 -0.02989664990454912 -29.911653646733594
553 -0.03505553770810366 -29.968365212716147 -0.04429126549512148 -29.955944912228716
554 -0.034747793711721896 -30.00311300642787 -0.03160438593477011 -29.987549298163486
555 -0.03484750371426344 -30.037960510142135 -0.03394580129534006 -30.021495099458825
556 -0.03472607247531414 -30.07268658261745 -0.03267072979360819 -30.054165829252433
557 -0.03478693068027496 -30.107473513297727 -0.038546239398419856 -30.092712068650854
558 -0.03492105882614851 -30.142394572123877 -0.03981911037117243 -30.132531179022028
559 -0.03466752450913191 -30.17706209663301 -0.039041430689394474 -30.171572609711422
560 -0.034521554596722126 -30.21158365122973 -0.030470040254294874 -30.202042649965716
561 -0.03461418692022562 -30.246197838149957 -0.04138334635645151 -30.243425996322166
562 -0.03447898831218481 -30.28067682646214 -0.033102162554860114 -30.276528158877028
563 -0.034497670084238055 -30.31517449654638 -0.03844875190407038 -30.3149769107811
564 -0.03434682134538889 -30.349521317891767 -0.0315432695671916 -30.34652018034829
565 -0.03442302066832781 -30.383944338560095 -0.029163763485848905 -30.375683943834137
566 -0.03450944665819407 -30.41845378521829 -0.0322096174582839 -30.407893561292422
567 -0.03441419415175915 -30.452867979370048 -0.04735001809895038 -30.45524357939137
568 -0.034298188611865045 -30.48716616798191 -0.03737191762775183 -30.492615497019123
569 -0.034239103086292744 -30.521405271068204 -0.046544598788022994 -30.539160095807148
570 -0.03397626038640737 -30.55538153145461 -0.032056898809969425 -30.571216994617117
571 -0.034076075069606304 -30.589457606524217 -0.02903886418789625 -30.600255858805014
572 -0.034070010855793954 -30.62352761738001 -0.02886643661186099 -30.629122295416874
573 -0.03413997124880552 -30.657667588628815 -0.034031469561159614 -30.663153764978034
574 -0.034189433045685294 -30.6918570216745 -0.03452606685459614 -30.69767983183263
575 -0.03403497785329819 -30.7258919995278 -0.026487817522138357 -30.72416764935477
576 -0.03419163934886456 -30.760083638876665 -0.038881240785121916 -30.763048890139892
577 -0.0341862291097641 -30.79426986798643 -0.03554468862712383 -30.798593578767015
578 -0.03415735810995102 -30.82842722609638 -0.028779381699860097 -30.827372960466874
579 -0.03426543045789003 -30.86269265655427 -0.04359297696501017 -30.870965937431883
580 -0.03411153946071863 -30.896804196014987 -0.03489281293004751 -30.90585875036193
581 -0.034094540402293205 -30.93089873641728 -0.036016604863107204 -30.941875355225037
582 -0.034084297716617584 -30.964983034133898 -0.03248687405139208 -30.97436222927643
583 -0.03399123083800078 -30.9989742649719 -0.03589486535638571 -31.010257094632816
584 -0.03397476058453321 -31.032949025556434 -0.03845705669373274 -31.04871415132655
585 -0.03392777089029551 -31.066876796446728 -0.028063125628978013 -31.07677727695553
586 -0.03402056004852057 -31.10089735649525 -0.028511372674256564 -31.105288649629784
587 -0.03405600730329752 -31.134953363798548 -0.033746969886124134 -31.13903561951591
588 -0.034024518169462684 -31.16897788196801 -0.03125191498547793 -31.170287534501387
589 -0.034124537371098995 -31.20310241933911 -0.04050587043166161 -31.21079340493305
590 -0.03400575965642929 -31.23710817899554 -0.0354405228048563 -31.246233927737904
591 -0.0338344894349575 -31.2709426684305 -0.03697044048458338 -31.28320436822249
592 -0.033928100019693375 -31.304870768450193 -0.02790590897202492 -31.311110277194512
593 -0.0339359812438488 -31.338806749694044 -0.029324507061392068 -31.340434784255905
594 -0.03402803111821413 -31.37283478081226 -0.02763141645118594 -31.36806620070709
595 -0.034276129491627214 -31.407110910303885 -0.03270247001200914 -31.4007686707191
596 -0.03420818112790584 -31.44131909143179 -0.0329710453748703 -31.43373971609397
597 -0.03410281985998154 -31.47542191129177 -0.03250633310526609 -31.46624604919924
598 -0.034259045496582985 -31.509680956788355 -0.03093146290630102 -31.49717751210554
599 -0.03409362658858299 -31.543774583376937 -0.0303054285235703 -31.52748294062911
600 -0.03416800051927567 -31.577942583896213 -0.040757596306502816 -31.568240536935612
601 -0.03400871213525534 -31.611951296031467 -0.03782404381781816 -31.60606458075343
602 -0.03402831014245748 -31.645979606173924 -0.03646646104753017 -31.64253104180096
603 -0.03389913011342287 -31.679878736287346 -0.037611356005072594 -31.680142397806033
604 -0.03385108541697264 -31.71372982170432 -0.03770921491086483 -31.7178516127169
605 -0.0338154086843133 -31.74754523038863 -0.032980472035706046 -31.750832084752606
606 -0.03384572584182024 -31.781390956230453 -0.03642041627317667 -31.787252501025783
607 -0.033825832046568395 -31.81521678827702 -0.032500382885336875 -31.81975288391112
608 -0.03365183752030134 -31.848868625797323 -0.02576324259862304 -31.845516126509743
609 -0.03398366346955299 -31.882852289266875 -0.03209349177777767 -31.877609618287522
610 -0.03401880636811257 -31.91687109563499 -0.033974140882492065 -31.911583759170014
611 -0.03405855614691973 -31.95092965178191 -0.03890250958502293 -31.950486268755036
612 -0.03371938355267048 -31.98464903533458 -0.033844572491943836 -31.98433084124698
613 -0.03373807556927204 -32.01838711090385 -0.03140017837285995 -32.01573101961984
614 -0.03374196030199528 -32.05212907120585 -0.03657979741692543 -32.05231081703677
615 -0.03364368360489607 -32.08577275481074 -0.03282107524573803 -32.085131892282504
616 -0.033729647472500804 -32.11950240228324 -0.03345677200704813 -32.118588664289554
617 -0.033730434626340865 -32.15323283690958 -0.0350065503269434 -32.153595214616495
618 -0.03375129196792841 -32.18698412887751 -0.03891442772001028 -32.1925096423365
619 -0.03358704056590796 -32.22057116944342 -0.03202485367655754 -32.224534496013064
620 -0.033702414482831955 -32.25427358392625 -0.04278833400458097 -32.26732283001765
621 -0.03357397820800543 -32.28784756213425 -0.030763039272278546 -32.29808586928993
622 -0.0336065886542201 -32.321454150788476 -0.022374362125992774 -32.32046023141592
623 -0.03363432101905346 -32.35508847180753 -0.035341827943921086 -32.355802059359846
624 -0.03356312457472086 -32.388651596382246 -0.03379425164312124 -32.38959631100297
625 -0.033461098372936246 -32.422112694755185 -0.034791714325547216 -32.42438802532852
626 -0.0336282467469573 -32.45574094150214 -0.04093792829662561 -32.46532595362515
627 -0.03332462143152952 -32.489065562933675 -0.03345935046672821 -32.498785304091875
628 -0.033460366725921634 -32.522525929659594 -0.032150872983038425 -32.53093617707491
629 -0.033470274321734904 -32.55599620398133 -0.03582798037678003 -32.56676415745169
630 -0.033495033346116546 -32.589491237327444 -0.02888702992349863 -32.59565118737519
631 -0.03343846723437309 -32.62292970456182 -0.03777705356478691 -32.63342824093998
632 -0.03331419657915831 -32.656243901140975 -0.03224188014864922 -32.665670121088624
633 -0.03338278364390135 -32.689626684784876 -0.035688706859946254 -32.70135882794857
634 -0.03346644192934036 -32.72309312671422 -0.0482929727062583 -32.749651800654824
635 -0.03311185147613287 -32.756204978190354 -0.03164548883214593 -32.78129728948697
636 -0.03308621887117624 -32.78929119706153 -0.03264570496976375 -32.81394299445674
637 -0.03317839447408914 -32.82246959153562 -0.032190621644258496 -32.846133616101
638 -0.03324126061052084 -32.855710852146146 -0.030016220267862083 -32.87614983636886
639 -0.03318014107644558 -32.88889099322259 -0.03361345212906599 -32.90976328849793
640 -0.03322557024657726 -32.92211656346917 -0.029881804063916207 -32.93964509256185
641 -0.0332368528470397 -32.95535341631621 -0.035174129717051986 -32.974819222278896
642 -0.03344655632972717 -32.988799972645936 -0.03290126007050276 -33.0077204823494
643 -0.033211045525968076 -33.0220110181719 -0.035056004859507085 -33.042776487208904
644 -0.033125721663236615 -33.05513673983514 -0.03254823312163353 -33.075324720330535
645 -0.03324943296611309 -33.08838617280126 -0.03594045490026474 -33.1112651752308
646 -0.033093227073550224 -33.12147939987481 -0.029198145586997272 -33.140463320817794
647 -0.033158927038311956 -33.15463832691312 -0.03174272980540991 -33.1722060506232
648 -0.03320783767849207 -33.18784616459161 -0.04216196946799755 -33.2143680200912
649 -0.03300022669136524 -33.220846391282976 -0.03412050288170576 -33.248488522972906
650 -0.032974401116371156 -33.253820792399345 -0.037082559801638125 -33.285571082774545
651 -0.03292190246284008 -33.286742694862184 -0.030269482638686895 -33.31584056541323
652 -0.0329676428809762 -33.31971033774316 -0.03638210780918598 -33.35222267322242
653 -0.0329170735552907 -33.35262741129845 -0.03293817304074764 -33.38516084626317
654 -0.03290768563747406 -33.385535096935925 -0.035201966390013696 -33.42036281265318
655 -0.032957655005156995 -33.41849275194108 -0.031194933969527484 -33.45155774662271
656 -0.03285861536860466 -33.451351367309684 -0.0286032784730196 -33.48016102509573
657 -0.03308337405323982 -33.484434741362925 -0.0478140328079462 -33.52797505790368
658 -0.032793899066746235 -33.51722864042967 -0.03193458262830973 -33.55990964053199
659 -0.03272546138614416 -33.549954101815814 -0.03569982685148716 -33.595609467383476
660 -0.032680110447108744 -33.582634212262924 -0.03350395578891039 -33.629113423172385
661 -0.03271469529718161 -33.615348907560104 -0.03258822578936815 -33.66170164896175
662 -0.03280327077955007 -33.64815217833966 -0.02974427742883563 -33.691445926390585
663 -0.03271547108888626 -33.68086764942854 -0.029757737554609774 -33.7212036639452
664 -0.032799262925982474 -33.713666912354526 -0.03454779274761677 -33.75575145669281
665 -0.03280599992722273 -33.746472912281746 -0.039731724001467225 -33.79548318069428
666 -0.03260709438472986 -33.779080006666476 -0.03524277936667204 -33.83072596006095
667 -0.03255423754453659 -33.811634244211014 -0.023202596046030522 -33.853928556106986
668 -0.03273881804198027 -33.84437306225299 -0.03895613346248865 -33.89288468956948
669 -0.03264009580016136 -33.87701315805315 -0.03775839302688837 -33.93064308259637
670 -0.032593481615185736 -33.90960663966834 -0.0315493818372488 -33.96219246443362
671 -0.03247202951461077 -33.94207866918295 -0.026302885357290508 -33.98849534979091
672 -0.032756613567471504 -33.97483528275042 -0.03253499642014503 -34.021030346211056
673 -0.032756453938782217 -34.0075917366892 -0.03835134040564299 -34.059381686616696
674 -0.03264989145100117 -34.0402416281402 -0.028845735639333726 -34.08822742225603
675 -0.03281036149710417 -34.07305198963731 -0.028842802066355942 -34.11707022432239
676 -0.032811466977000235 -34.10586345661431 -0.038569003157317636 -34.15563922747971
677 -0.03265119828283787 -34.13851465489714 -0.03331218473613262 -34.18895141221584
678 -0.03283288087695837 -34.1713475357741 -0.03739476948976517 -34.22634618170561
679 -0.032682500779628754 -34.20403003655373 -0.0300185258500278 -34.25636470755563
680 -0.03266039844602346 -34.23669043499976 -0.029706564173102377 -34.28607127172874
681 -0.03264068737626076 -34.269331122376016 -0.032858267426490784 -34.31892953915523
682 -0.03275904264301062 -34.302090165019024 -0.02688838681206107 -34.34581792596729
683 -0.03283020704984665 -34.33492037206887 -0.03287843149155378 -34.37869635745884
684 -0.032699469849467276 -34.36761984191834 -0.029686326254159214 -34.408382683713
685 -0.03277330305427313 -34.40039314497261 -0.03513763975352049 -34.44352032346652
686 -0.0327684348449111 -34.43316157981752 -0.030536812823265792 -34.47405713628979
687 -0.032699971459805965 -34.46586155127733 -0.04039359278976917 -34.514450729079556
688 -0.03272355366498232 -34.49858510494231 -0.029787750728428364 -34.54423847980799
689 -0.03270278647542 -34.531287891417726 -0.03666367195546627 -34.58090215176345
690 -0.03285648971796036 -34.564144381135684 -0.02282028291374445 -34.603722434677195
691 -0.032860178127884866 -34.59700455926357 -0.02459665797650814 -34.628319092653705
692 -0.033081190660595894 -34.63008574992416 -0.028534696903079748 -34.656853789556784
693 -0.03302600402384996 -34.663111753948016 -0.03573461677879095 -34.692588406335574
694 -0.03296649921685457 -34.69607825316487 -0.03283945508301258 -34.72542786141859
695 -0.03310219440609217 -34.72918044757096 -0.03948589563369751 -34.764913757052284
696 -0.03292749673128128 -34.762107944302244 -0.03594018872827291 -34.80085394578056
697 -0.032864898443222046 -34.794972842745466 -0.030818169936537743 -34.8316721157171
698 -0.03285427279770374 -34.82782711554317 -0.03176381587982178 -34.86343593159692
699 -0.03281809352338314 -34.860645209066554 -0.03615408334881067 -34.89959001494573
700 -0.03289959169924259 -34.893544800765795 -0.03188475631177425 -34.931474771257506
701 -0.03294818643480539 -34.926492987200604 -0.031284243986010554 -34.96275901524351
702 -0.033071285113692284 -34.959564272314296 -0.047180408611893654 -35.00993942385541
703 -0.03265916388481856 -34.99222343619911 -0.03003152823075652 -35.039970952086165
704 -0.03269440792500973 -35.02491784412412 -0.0334986113011837 -35.07346956338735
705 -0.03265284541994333 -35.057570689544065 -0.032821879535913465 -35.106291442923265
706 -0.032696965336799624 -35.09026765488086 -0.03136439137160778 -35.137655834294875
707 -0.03269002828747034 -35.12295768316833 -0.03106346447020769 -35.16871929876508
708 -0.032797875069081786 -35.15575555823741 -0.03827047273516655 -35.20698977150025
709 -0.0328398646786809 -35.18859542291609 -0.03756286222487688 -35.24455263372512
710 -0.03249590396881104 -35.221091326884896 -0.03309830464422703 -35.27765093836935
711 -0.03253871165215969 -35.253630038537054 -0.02982579916715622 -35.307476737536504
712 -0.03274294529110193 -35.28637298382816 -0.036199282854795456 -35.3436760203913
713 -0.03250779323279858 -35.318880777060954 -0.030103302933275698 -35.37377932332458
714 -0.0325105607509613 -35.35139133781192 -0.02166583575308323 -35.39544515907766
715 -0.032761857472360136 -35.38415319528428 -0.02973970314487815 -35.42518486222254
716 -0.03273745998740196 -35.41689065527168 -0.028790059313178063 -35.45397492153572
717 -0.03282303512096405 -35.44971369039264 -0.03159017618745565 -35.485565097723175
718 -0.03286135662347078 -35.48257504701611 -0.03283633701503277 -35.51840143473821
719 -0.03283239603042602 -35.51540744304654 -0.02819794015958905 -35.546599374897795
720 -0.03295106422156095 -35.548358507268105 -0.03550196513533592 -35.582101340033134
721 -0.032919582538306714 -35.58127808980641 -0.03173602130264044 -35.613837361335776
722 -0.03290705904364586 -35.614185148850055 -0.028912985511124135 -35.6427503468469
723 -0.03304025772958994 -35.64722540657964 -0.031117006111890076 -35.673867352958794
724 -0.03309775423258543 -35.68032316081223 -0.02571207210421562 -35.69957942506301
725 -0.03314459975808859 -35.71346776057032 -0.034609755501151085 -35.73418918056416
726 -0.03317725285887718 -35.746645013429195 -0.035396153852343556 -35.769585334416504
727 -0.033084587566554545 -35.77972960099575 -0.03355972655117512 -35.80314506096768
728 -0.03319601248949766 -35.81292561348525 -0.03638477809727192 -35.83952983906495
729 -0.03295799344778061 -35.84588360693303 -0.0361580515280366 -35.875687890592985
730 -0.032870855554938315 -35.87875446248797 -0.031753613241016866 -35.907441503834
731 -0.032887871377170086 -35.91164233386514 -0.031983005814254284 -35.939424509648255
732 -0.03299434557557106 -35.94463667944071 -0.025220090337097645 -35.964644599985355
733 -0.03293001521378756 -35.9775666946545 -0.03409140892326832 -35.99873600890862
734 -0.03302682209759951 -36.010593516752095 -0.036528136767447 -36.03526414567607
735 -0.03286689091473818 -36.043460407666835 -0.03724883124232292 -36.07251297691839
736 -0.03286405522376299 -36.0763244628906 -0.028120802342891695 -36.10063377926128
737 -0.03274981640279293 -36.10907427929339 -0.029053587932139635 -36.12968736719342
738 -0.032916666194796565 -36.14199094548818 -0.027030570898205042 -36.156717938091624
739 -0.033065333217382434 -36.17505627870556 -0.025250187236815692 -36.18196812532844
740 -0.03314179051667452 -36.208198069222234 -0.0320146294310689 -36.213982754759506
741 -0.033165416494011876 -36.24136348571625 -0.02350470796227455 -36.23748746272178
742 -0.03332897778600454 -36.274692463502255 -0.029686099756509064 -36.26717356247829
743 -0.033443381823599336 -36.30813584532586 -0.03342213686555624 -36.300595699343845
744 -0.033464657701551916 -36.34160050302741 -0.02507198406383395 -36.32566768340768
745 -0.03361046686768532 -36.37521096989509 -0.03554014004766941 -36.36120782345535
746 -0.03340101037174463 -36.40861198026684 -0.032727489806711675 -36.39393531326206
747 -0.03354296647012234 -36.44215494673696 -0.03685269504785538 -36.43078800830992
748 -0.0334344856441021 -36.475589432381064 -0.02890001479536295 -36.45968802310528
749 -0.03341727517545223 -36.509006707556516 -0.036398386023938654 -36.49608640912922
750 -0.03335754610598087 -36.5423642536625 -0.02741990415379405 -36.523506313283015
751 -0.03349627275019884 -36.5758605264127 -0.0335981760174036 -36.55710448930042
752 -0.03341512270271778 -36.60927564911542 -0.03372222669422627 -36.590826715994645
753 -0.03349926378577948 -36.642774912901196 -0.02809592131525278 -36.6189226373099
754 -0.03340238519012928 -36.676177298091325 -0.03493546973913908 -36.65385810704904
755 -0.03345039673149586 -36.70962769482282 -0.03478083778172732 -36.688638944830764
756 -0.03332936055958271 -36.742957055382405 -0.03346067219972611 -36.72209961703049
757 -0.033400972560048106 -36.77635802794245 -0.028836626559495926 -36.75093624358998
758 -0.03360600918531418 -36.80996403712776 -0.029124068561941385 -36.780060312151925
759 -0.03347500022500753 -36.84343903735277 -0.02983891237527132 -36.80989922452719
760 -0.033517430536448956 -36.87695646788922 -0.029561490379273893 -36.839460714906465
761 -0.03374927453696728 -36.91070574242619 -0.04363635946065188 -36.883097074367114
762 -0.03340068608522415 -36.94410642851141 -0.033653282560408115 -36.91675035692752
763 -0.03337444122880697 -36.97748086974022 -0.030725561361759902 -36.947475918289285
764 -0.03340905699878931 -37.01088992673901 -0.029480573255568743 -36.976956491544854
765 -0.03341111298650503 -37.04430103972552 -0.0341599453240633 -37.01111643686892
766 -0.033371821977198124 -37.077672861702716 -0.032352648116648196 -37.04346908498557
767 -0.03338099103420973 -37.11105385273692 -0.03799831252545118 -37.08146739751102
768 -0.033358593843877314 -37.1444124465808 -0.036436971090734 -37.11790436860176
769 -0.03319211583584547 -37.17760456241665 -0.030514671932905912 -37.14841904053466
770 -0.033316461555659774 -37.210921023972304 -0.027608497627079488 -37.17602753816174
771 -0.03336786814033985 -37.24428889211264 -0.028464096039533614 -37.204491634201275
772 -0.033524433709681035 -37.27781332582232 -0.030739418882876634 -37.23523105308415
773 -0.03353482242673635 -37.31134814824906 -0.030300042219460012 -37.26553109530361
774 -0.03338290601968765 -37.34473105426875 -0.03587974682450294 -37.301410842128114
775 -0.03353081680834293 -37.37826187107709 -0.040255952067673205 -37.34166679419579
776 -0.03323959968984127 -37.411501470766936 -0.03568004742264748 -37.37734684161843
777 -0.03315789420157671 -37.444659364968516 -0.03877579364925623 -37.41612263526769
778 -0.033113560453057286 -37.477772925421576 -0.032929856516420844 -37.44905249178411
779 -0.03308152500540018 -37.510854450426976 -0.029935767129063606 -37.47898825891317
780 -0.03313179984688759 -37.54398625027386 -0.030833489168435334 -37.509821748081606
781 -0.03314358443021774 -37.57712983470408 -0.033998609893023966 -37.54382035797463
782 -0.03314787819981575 -37.610277712903894 -0.039517820812761784 -37.58333817878739
783 -0.033117249608039856 -37.643394962511934 -0.03851575013250112 -37.6218539289199
784 -0.03301263432949782 -37.67640759684143 -0.041382677294313906 -37.66323660621421
785 -0.03280650898814201 -37.709214105829574 -0.032889767363667485 -37.69612637357788
786 -0.03280838616192341 -37.7420224919915 -0.028555027116090058 -37.724681400693974
787 -0.032937513291835786 -37.77496000528333 -0.03444073759019375 -37.75912213828417
788 -0.03283923864364624 -37.80779924392698 -0.029722488764673472 -37.788844627048846
789 -0.03295571468770504 -37.84075495861468 -0.03289929311722517 -37.82174392016607
790 -0.032798182033002374 -37.87355314064769 -0.0341948214918375 -37.85593874165791
791 -0.03290793057531118 -37.906461071223 -0.03792612124234438 -37.89386486290025
792 -0.03281169794499874 -37.939272769168 -0.03282866030931473 -37.926693523209565
793 -0.032707913778722286 -37.97198068294672 -0.03783193975687027 -37.964525462966435
794 -0.032741962000727654 -38.00472264494745 -0.034493600390851496 -37.99901906335729
795 -0.03271358758211136 -38.03743623252956 -0.032512196153402326 -38.03153125951069
796 -0.03268006555736065 -38.070116298086916 -0.026269246265292166 -38.05780050577599
797 -0.03289930447936058 -38.10301560256627 -0.022689160238951445 -38.08048966601494
798 -0.032936019264161585 -38.135951621830436 -0.02995747495442629 -38.11044714096937
799 -0.032837803661823275 -38.16878942549226 -0.031603673659265044 -38.14205081462863
800 -0.03290923628956079 -38.20169866178182 -0.029532540775835513 -38.171583355404465
801 -0.03291048165410757 -38.234609143435925 -0.03447632808238268 -38.20605968348685
802 -0.03288329057395458 -38.26749243400988 -0.02644638754427433 -38.232506071031125
803 -0.03330758549273014 -38.30080001950261 -0.02281254343688488 -38.25531861446801
804 -0.033107235468924044 -38.333907254971535 -0.035293979570269585 -38.29061259403828
805 -0.03307537324726582 -38.3669826282188 -0.03243698049336672 -38.323049574531645
806 -0.03317364901304245 -38.400156277231844 -0.03674067463725805 -38.3597902491689
807 -0.03290974535048008 -38.433066022582324 -0.032457526214420794 -38.392247775383325
808 -0.033019931986927986 -38.46608595456925 -0.030965046584606172 -38.42321282196793
809 -0.03313870169222355 -38.499224656261475 -0.033179566636681555 -38.45639238860461
810 -0.03307512942701578 -38.532299785688494 -0.04151994325220585 -38.49791233185682
811 -0.03285166397690773 -38.5651514496654 -0.032397137209773066 -38.53030946906659
812 -0.03287855479866266 -38.598030004464064 -0.03405696228146553 -38.564366431348056
813 -0.03290902208536863 -38.630939026549434 -0.033988923951983455 -38.598355355300036
814 -0.032825743220746516 -38.66376476977018 -0.032046151161193845 -38.63040150646123
815 -0.03287942633032799 -38.69664419610051 -0.03792809192091227 -38.668329598382144
816 -0.03283961862325668 -38.729483814723764 -0.033574504777789116 -38.70190410315993
817 -0.03283908050507307 -38.762322895228834 -0.03288539443165064 -38.734789497591585
818 -0.03280518352985382 -38.79512807875869 -0.04130892101675272 -38.776098418608335
819 -0.03258324135094881 -38.827711320109636 -0.03389849830418825 -38.809996916912525
820 -0.0326143192127347 -38.86032563932237 -0.03317299261689186 -38.843169909529415
821 -0.03266272004693747 -38.892988359369305 -0.03443130031228066 -38.87760120984169
822 -0.032544160075485704 -38.92553251944479 -0.038060390017926694 -38.91566159985962
823 -0.03254576697945595 -38.95807828642425 -0.035234977863729 -38.95089657772335
824 -0.03243671823292971 -38.990515004657176 -0.026639670692384244 -38.97753624841573
825 -0.03250344302505255 -39.023018447682226 -0.036016921326518056 -39.01355316974225
826 -0.03251127507537603 -39.055529722757605 -0.0326605748385191 -39.04621374458077
827 -0.032477924786508086 -39.08800764754411 -0.03281713947653771 -39.0790308840573
828 -0.032454322837293145 -39.120461970381406 -0.031385182216763494 -39.11041606627407
829 -0.03247276116162538 -39.152934731543034 -0.033273226395249364 -39.14368929266932
830 -0.03254800178110599 -39.18548273332414 -0.032031587697565554 -39.17572088036689
831 -0.03247896060347557 -39.21796169392762 -0.03215494584292174 -39.20787582620981
832 -0.03251519314944744 -39.25047688707707 -0.0305963515304029 -39.23847217774021
833 -0.03244367074221373 -39.28292055781928 -0.034982877783477306 -39.27345505552369
834 -0.03235392011702061 -39.3152744779363 -0.037594822607934474 -39.31104987813163
835 -0.03238796126097441 -39.34766243919727 -0.03554780669510364 -39.34659768482673
836 -0.03229019604623318 -39.379952635243505 -0.031036888901144265 -39.377634573727875
837 -0.03234367370605469 -39.41229630894956 -0.03176016453653574 -39.40939473826441
838 -0.032431690767407415 -39.44472799971697 -0.027323183510452508 -39.436717921774864
839 -0.032510611787438394 -39.477238611504404 -0.036170120164752004 -39.47288804193962
840 -0.03232717737555504 -39.50956578887996 -0.031898561492562295 -39.50478660343218
841 -0.0323779983446002 -39.54194378722456 -0.03260562960058451 -39.53739223303276
842 -0.03222906682640314 -39.574172854050964 -0.03364777751266956 -39.57104001054543
843 -0.0323237543925643 -39.60649660844353 -0.025570422038435937 -39.596610432583866
844 -0.032478172518312934 -39.63897478096184 -0.035727153159677984 -39.63233758574354
845 -0.03233685344457626 -39.671311634406415 -0.027667866740375757 -39.660005452483915
846 -0.03239464592188597 -39.7037062803283 -0.036489630304276946 -39.69649508278819
847 -0.03227286171168089 -39.73597914203998 -0.039183578453958035 -39.73567866124215
848 -0.03221463784575462 -39.768193779885735 -0.028015310503542425 -39.76369397174569
849 -0.03224132526665926 -39.800435105152395 -0.027290788758546115 -39.79098476050424
850 -0.032386517897248265 -39.83282162304965 -0.030241909250617028 -39.82122666975486
851 -0.03247198518365622 -39.8652936082333 -0.03293866608291864 -39.85416533583778
852 -0.032375942543148996 -39.89766955077645 -0.03795256521552801 -39.892117901053304
853 -0.03220958579331636 -39.92987913656977 -0.030643832683563233 -39.92276173373687
854 -0.03225976713001728 -39.96213890369978 -0.03309003636240959 -39.95585177009928
855 -0.03218794446438551 -39.994326848164164 -0.036114505305886266 -39.99196627540517
856 -0.0322110578417778 -40.02653790600594 -0.03679775614291429 -40.028764031548086
857 -0.03230720944702625 -40.05884511545297 -0.026921459194272756 -40.055685490742356
858 -0.03228722400963306 -40.091132339462604 -0.032842230424284934 -40.08852772116664
859 -0.03225861471146345 -40.12339095417407 -0.0331735622137785 -40.12170128338042
860 -0.03228580541908741 -40.155676759593156 -0.0392042500898242 -40.16090553347024
861 -0.03203028962016106 -40.187707049213316 -0.029360690992325543 -40.19026622446257
862 -0.03212663512676954 -40.21983368434009 -0.03225551135838032 -40.22252173582095
863 -0.032186773233115674 -40.2520204575732 -0.035164670646190645 -40.25768640646714
864 -0.03214854821562767 -40.28416900578883 -0.03156541176140308 -40.28925181822854
865 -0.032152201421558856 -40.31632120721039 -0.0338029345497489 -40.32305475277829
866 -0.03218417782336473 -40.34850538503376 -0.026666374877095222 -40.349721127655386
867 -0.032144824787974355 -40.38065020982174 -0.03106439411640167 -40.380785521771784
868 -0.03210099525749684 -40.41275120507923 -0.03300905525684357 -40.413794577028625
869 -0.0321579035371542 -40.444909108616386 -0.026322610676288605 -40.440117187704914
870 -0.03235287014394998 -40.47726197876034 -0.032410125248134136 -40.47252731295305
871 -0.032241939753293994 -40.50950391851363 -0.029908149130642415 -40.50243546208369
872 -0.03240498024970293 -40.54190889876333 -0.024729160126298666 -40.52716462220999
873 -0.03250548802316189 -40.57441438678649 -0.038303979113698004 -40.56546860132369
874 -0.03230649773031473 -40.60672088451681 -0.033913045190274715 -40.59938164651396
875 -0.03229620214551687 -40.63901708666233 -0.030318376515060662 -40.629700023029024
876 -0.03238902613520622 -40.671406112797534 -0.027198291197419167 -40.656898314226446
877 -0.03237433396279812 -40.703780446760334 -0.030738427862524988 -40.68763674208897
878 -0.032444529980421064 -40.73622497674076 -0.031381960958242416 -40.71901870304721
879 -0.03257543239742518 -40.76880040913818 -0.03612778391689062 -40.7551464869641
880 -0.032395653426647186 -40.80119606256483 -0.04085562713444233 -40.79600211409854
881 -0.03225955981761217 -40.83345562238244 -0.02739308578893542 -40.82339519988748
882 -0.032453469932079315 -40.86590909231452 -0.03141223276033998 -40.85480743264782
883 -0.03236259128898382 -40.898271683603504 -0.031338514387607576 -40.88614594703542
884 -0.032380185835063455 -40.93065186943857 -0.025200718175619842 -40.91134666521104
885 -0.0324715519323945 -40.963123421370966 -0.03862458188086748 -40.94997124709191
886 -0.032403525337576865 -40.995526946708544 -0.03195279315114021 -40.98192404024305
887 -0.032466276362538335 -41.027993223071086 -0.022926065512001513 -41.004850105755054
888 -0.032612885162234304 -41.06060610823332 -0.031105349026620387 -41.03595545478167
889 -0.03258369863033295 -41.093189806863656 -0.034620128013193606 -41.070575582794866
890 -0.03249614965170622 -41.12568595651536 -0.03471672013401985 -41.10529230292889
891 -0.03271192628890276 -41.158397882804266 -0.026358294300734997 -41.13165059722962
892 -0.0326204888522625 -41.191018371656526 -0.0387556217610836 -41.170406218990706
893 -0.032566922903060916 -41.223585294559584 -0.032372347079217434 -41.202778566069924
894 -0.03248447291553021 -41.25606976747511 -0.029322538897395133 -41.23210110496732
895 -0.03264241795986891 -41.28871218543498 -0.030420373007655144 -41.26252147797498
896 -0.03263961691409349 -41.32135180234908 -0.031964750960469246 -41.29448622893545
897 -0.03259450979530811 -41.35394631214439 -0.03568340949714184 -41.33016963843259
898 -0.03272679205983877 -41.38667310420423 -0.030684699956327676 -41.36085433838891
899 -0.032625687681138514 -41.41929879188537 -0.03372446279972792 -41.394578801188636
900 -0.03275796193629503 -41.452056753821665 -0.038971395790576936 -41.43355019697921
901 -0.03249980621039868 -41.48455656003206 -0.03208358455449343 -41.465633781533704
902 -0.032485215179622176 -41.51704177521168 -0.031111513357609512 -41.49674529489131
903 -0.032411984726786615 -41.549453759938466 -0.03350183367729187 -41.530247128568604
904 -0.03243352677673102 -41.581887286715194 -0.03703977670520544 -41.56728690527381
905 -0.03235601633787155 -41.614243303053065 -0.026797648426145314 -41.59408455369996
906 -0.032426582649350166 -41.646669885702416 -0.034134936332702634 -41.62821949003266
907 -0.032557956874370575 -41.679227842576786 -0.02957335077226162 -41.65779284080492
908 -0.032378983311355115 -41.71160682588814 -0.026912557426840067 -41.68470539823176
909 -0.032509357668459415 -41.7441161835566 -0.03091503484174609 -41.71562043307351
910 -0.032548151724040505 -41.77666433528064 -0.03300970606505871 -41.74863013913857
911 -0.032394390925765036 -41.80905872620641 -0.026175683550536632 -41.7748058226891
912 -0.032742585986852646 -41.84180131219326 -0.02452655155211687 -41.79933237424122
913 -0.032721681706607345 -41.874522993899866 -0.03482156284153461 -41.83415393708275
914 -0.03263548538088799 -41.90715847928075 -0.03128009168431163 -41.86543402876706
915 -0.03270065505057573 -41.93985913433133 -0.03438955899327993 -41.899823587760345
916 -0.032583527825772764 -41.9724426621571 -0.032038470916450026 -41.93186205867679
917 -0.032777905091643335 -42.00522056724874 -0.03374028671532869 -41.96560234539212
918 -0.032562382705509665 -42.03778294995425 -0.029925903584808112 -41.99552824897693
919 -0.03271242566406727 -42.070495375618314 -0.029197216127067806 -42.024725465104
920 -0.03282276038080454 -42.10331813599912 -0.03282600324600935 -42.057551468350006
921 -0.032638183794915676 -42.13595631979403 -0.031219396274536848 -42.08877086462454
922 -0.0327381182461977 -42.168694438040234 -0.04361464343965053 -42.132385508064196
923 -0.03250364251434803 -42.20119808055458 -0.03198577091097832 -42.164371278975175
924 -0.03254108726978302 -42.23373916782437 -0.040990257449448106 -42.205361536424626
925 -0.03223892636597157 -42.26597809419034 -0.02828412838280201 -42.233645664807426
926 -0.032381823472678664 -42.298359917663014 -0.03309346474707127 -42.266739129554495
927 -0.03247022610157728 -42.330830143764594 -0.03751683160662651 -42.30425596116112
928 -0.03225776795297861 -42.36308791171757 -0.03952349815517664 -42.343779459316295
929 -0.03214965462684631 -42.39523756634442 -0.03285643495619297 -42.37663589427249
930 -0.0321926798671484 -42.42743024621157 -0.03921590968966484 -42.415851803962155
931 -0.0319828437641263 -42.4594130899757 -0.031344574969261886 -42.447196378931416
932 -0.032198162749409676 -42.49161125272511 -0.03158330675214529 -42.47877968568356
933 -0.03209601398557425 -42.52370726671068 -0.031999202258884904 -42.51077888794245
934 -0.03215256594121456 -42.5558598326519 -0.0322432866320014 -42.54302217457445
935 -0.0321800047531724 -42.58803983740507 -0.03221020326018333 -42.57523237783464
936 -0.0322590515948832 -42.620298888999955 -0.04171323738992214 -42.61694561522456
937 -0.03195325899869204 -42.652252147998645 -0.033149747736752035 -42.65009536296131
938 -0.031920688413083556 -42.684172836411726 -0.0314255191013217 -42.68152088206263
939 -0.0319903640076518 -42.71616320041938 -0.03537122420966625 -42.7168921062723
940 -0.03191104661673307 -42.748074247036115 -0.034592830948531626 -42.75148493722083
941 -0.031947492994368075 -42.780021740030485 -0.027185737527906893 -42.77867067474874
942 -0.03200946766883135 -42.81203120769931 -0.02887939466163516 -42.807550069410375
943 -0.03212370816618204 -42.844154915865495 -0.026969451736658812 -42.83451952114704
944 -0.0321825260296464 -42.87633744189514 -0.03234766125679016 -42.86686718240383
945 -0.03221155144274235 -42.90854899333788 -0.03404748123139143 -42.90091466363522
946 -0.03224163483828306 -42.94079062817617 -0.02839908506721258 -42.929313748702434
947 -0.032219404727220534 -42.97301003290339 -0.03391063865274191 -42.963224387355176
948 -0.032141157612204554 -43.00515119051559 -0.039504684321582315 -43.00272907167676
949 -0.03195108100771904 -43.03710227152331 -0.03257942590862513 -43.03530849758538
950 -0.032043663412332536 -43.06914593493564 -0.031222964823246 -43.066531462408626
951 -0.03201969228684902 -43.10116562722249 -0.03361841402947903 -43.1001498764381
952 -0.03209447264671326 -43.133260099869204 -0.02725935969501734 -43.12740923613312
953 -0.03210847191512585 -43.16536857178433 -0.03322534542530775 -43.160634581558426
954 -0.03215774036943912 -43.19752631215377 -0.03239516168832779 -43.193029743246754
955 -0.03211220614612102 -43.22963851829989 -0.025995739456266164 -43.21902548270302
956 -0.03229898680001497 -43.26193750509991 -0.03241568189114332 -43.25144116459416
957 -0.03226783815771341 -43.29420534325762 -0.027694001980125903 -43.279135166574285
958 -0.032295087818056345 -43.32650043107568 -0.04011506885290146 -43.319250235427184
959 -0.032163397409021854 -43.3586638284847 -0.03299260661005974 -43.35224284203724
960 -0.032182421162724496 -43.390846249647424 -0.030103574972599745 -43.38234641700984
961 -0.03210284691303968 -43.422949096560465 -0.03709437754005194 -43.41944079454989
962 -0.03232708871364594 -43.45527618527411 -0.030879702139645814 -43.450320496689535
963 -0.03223059121519327 -43.487506776489305 -0.029906185809522867 -43.48022668249906
964 -0.03215311411768198 -43.51965989060699 -0.033785839565098286 -43.51401252206416
965 -0.03201786018908024 -43.55167775079607 -0.03391777984797954 -43.54793030191214
966 -0.032025521621108055 -43.583703272417175 -0.02932931426912546 -43.577259616181266
967 -0.032107488811016084 -43.61581076122819 -0.03130982555449009 -43.60856944173575
968 -0.03215425256639719 -43.64796501379459 -0.034457836858928205 -43.64302727859468
969 -0.0321511591784656 -43.68011617297306 -0.038758986815810206 -43.68178626541049
970 -0.031963848508894444 -43.71208002148195 -0.03050852958112955 -43.712294794991614
971 -0.0320047527551651 -43.744084774237116 -0.03545603919774294 -43.747750834189354
972 -0.03196061048656702 -43.77604538472368 -0.029312214255332945 -43.77706304844469
973 -0.03198573514819145 -43.80803111987187 -0.03658695090562105 -43.81364999935031
974 -0.03199643660336733 -43.840027556475235 -0.033898671716451646 -43.84754867106676
975 -0.03182736709713936 -43.87185492357237 -0.025277089327573776 -43.872825760394335
976 -0.031947688572108744 -43.90380261214448 -0.036980959586799145 -43.909806719981134
977 -0.0318168168887496 -43.93561942903323 -0.029655647091567518 -43.9394623670727
978 -0.03196002934128046 -43.96757945837451 -0.03583903480321169 -43.97530140187591
979 -0.03184078969061375 -43.99942024806512 -0.03703892361372709 -44.01234032548964
980 -0.03162091923877597 -44.0310411673039 -0.029420947842299938 -44.041761273331936
981 -0.03171435659751296 -44.06275552390141 -0.03165812883526087 -44.0734194021672
982 -0.03173212045803666 -44.09448764435945 -0.028645241633057594 -44.102064643800254
983 -0.03167866477742791 -44.12616630913688 -0.030186049267649652 -44.1322506930679
984 -0.03180651869624853 -44.15797282783313 -0.027980052027851345 -44.16023074509575
985 -0.0318717822432518 -44.18984461007638 -0.029785284493118524 -44.19001602958887
986 -0.03183636516332626 -44.22168097523971 -0.03018392426893115 -44.2201999538578
987 -0.031936490535736085 -44.25361746577544 -0.023599582631140946 -44.24379953648894
988 -0.032130542770028116 -44.28574800854547 -0.03563779592514038 -44.27943733241408
989 -0.03212487921118736 -44.31787288775666 -0.03718772046267986 -44.316625052876766
990 -0.032066687010228634 -44.349939574766886 -0.03202656358480453 -44.348651616461574
991 -0.032031725719571115 -44.381971300486455 -0.03556128442287445 -44.38421290088445
992 -0.03202851954847574 -44.41399982003493 -0.03003642223775387 -44.414249323122206
993 -0.03202417325228453 -44.44602399328721 -0.03477856572717428 -44.44902788884938
994 -0.032007492147386074 -44.4780314854346 -0.03426112178713083 -44.48328901063651
995 -0.03187480475753546 -44.509906290192134 -0.030129671841859818 -44.513418682478374
996 -0.03187777679413557 -44.54178406698627 -0.027813232224434613 -44.541231914702806
997 -0.03199832979589701 -44.573782396782164 -0.028166797012090683 -44.569398711714896
998 -0.03209718996658921 -44.605879586748756 -0.03304850459098816 -44.60244721630588
999 -0.03210100717842579 -44.63798059392718 -0.02951353508979082 -44.631960751395674
1000 -0.032112248428165915 -44.670092842355345 -0.03023612005636096 -44.66219687145203
1001 -0.03211410921067 -44.70220695156601 -0.03255547806620598 -44.69475234951824
1002 -0.0322687104344368 -44.73447566200045 -0.03766812104731798 -44.73242047056556
1003 -0.03213482331484556 -44.7666104853153 -0.034752012230455875 -44.76717248279601
1004 -0.03203783519566059 -44.79864832051096 -0.032129546999931334 -44.799302029795946
1005 -0.03191023003309965 -44.830558550544055 -0.030758170317858456 -44.830060200113806
1006 -0.031977299228310586 -44.862535849772364 -0.03307081554085016 -44.86313101565466
1007 -0.03198453020304441 -44.89452037997541 -0.03562568183988333 -44.89875669749454
1008 -0.0320607690140605 -44.92658114898947 -0.03504920154809952 -44.93380589904264
1009 -0.031847324408590796 -44.95842847339806 -0.03438766114413738 -44.968193560186776
1010 -0.031775652803480624 -44.99020412620154 -0.034501750394701956 -45.00269531058148
1011 -0.03173935655504465 -45.02194348275658 -0.02855979688465595 -45.03125510746614
1012 -0.031751436181366444 -45.05369491893795 -0.031139457318931817 -45.062394564785066
1013 -0.031916269473731516 -45.08561118841168 -0.027159606292843818 -45.08955417107791
1014 -0.03194538578391075 -45.117556574195596 -0.029329618625342845 -45.11888378970325
1015 -0.032075102999806406 -45.1496316771954 -0.03710059244185686 -45.15598438214511
1016 -0.0320011431351304 -45.181632820330535 -0.027751307003200054 -45.18373568914831
1017 -0.03208986949175596 -45.21372268982229 -0.037378874234855176 -45.22111456338316
1018 -0.03184609469026327 -45.24556878451256 -0.028927168250083922 -45.250041731633246
1019 -0.031914163008332254 -45.27748294752089 -0.03078695647418499 -45.280828688107434
1020 -0.03189631961286068 -45.30937926713375 -0.032771377451717855 -45.31360006555915
1021 -0.03200184404850006 -45.34138111118225 -0.03288120273500681 -45.346481268294156
1022 -0.03190563134849071 -45.373286742530745 -0.03362937308847904 -45.380110641382636
1023 -0.03197456169873476 -45.40526130422948 -0.032183419726788995 -45.41229406110943
1024 -0.031900972686707975 -45.43716227691618 -0.034577037766575815 -45.446871098876
1025 -0.031873808987438676 -45.469036085903625 -0.03037728779017925 -45.47724838666618
1026 -0.0318782752379775 -45.500914361141604 -0.03649294693022966 -45.513741333596414
1027 -0.03179155271500349 -45.53270591385661 -0.032078965194523336 -45.545820298790936
1028 -0.03177998745813966 -45.56448590131475 -0.028065004479140045 -45.573885303270075
1029 -0.03182634543627501 -45.59631224675102 -0.030378467217087746 -45.604263770487165
1030 -0.03188548665493727 -45.628197733405955 -0.041159821674227715 -45.64542359216139
1031 -0.03162200720980764 -45.65981974061576 -0.025000225100666285 -45.67042381726206
1032 -0.0318085940554738 -45.691628334671236 -0.03329566307365894 -45.70371948033572
1033 -0.03187716044485569 -45.72350549511609 -0.04093528222292662 -45.744654762558646
1034 -0.03171625286340714 -45.7552217479795 -0.035481737740337846 -45.78013650029899
1035 -0.03152413396164775 -45.786745881941144 -0.033569636009633544 -45.81370613630862
1036 -0.03153706695884466 -45.81828294889999 -0.03308006394654513 -45.84678620025516
1037 -0.031608608551323414 -45.849891557451315 -0.03280045110732317 -45.87958665136248
1038 -0.03153346767649055 -45.881425025127804 -0.034564241766929626 -45.91415089312941
1039 -0.03146165842190385 -45.91288668354971 -0.03742263652384281 -45.95157352965325
1040 -0.03141004238277674 -45.94429672593248 -0.03492300938814878 -45.986496539041404
1041 -0.031372799538075924 -45.97566952547056 -0.02780977925285697 -46.01430631829426
1042 -0.03137259222567081 -46.00704211769623 -0.042374412156641485 -46.0566807304509
1043 -0.031238790601491928 -46.03828090829772 -0.030232444126158952 -46.086913174577056
1044 -0.03124891621991992 -46.069529824517645 -0.029385862592607736 -46.11629903716966
1045 -0.03125400254502893 -46.10078382706267 -0.032662160135805605 -46.14896119730547
1046 -0.03131494801491499 -46.13209877507759 -0.028411568515002726 -46.17737276582047
1047 -0.03125655222684145 -46.16335532730443 -0.034315606392920014 -46.211688372213395
1048 -0.03130848882719874 -46.19466381613163 -0.03467505406588316 -46.24636342627928
1049 -0.031197270564734935 -46.22586108669636 -0.029438056889921425 -46.275801483169204
1050 -0.03133036382496357 -46.257191450521326 -0.03170280586928129 -46.307504289038484
1051 -0.03141901092603803 -46.28861046144736 -0.031055652443319558 -46.338559941481805
1052 -0.03141614245250821 -46.32002660389987 -0.03462314177304506 -46.37318308325485
1053 -0.031262599676847455 -46.35128920357672 -0.03838502261787653 -46.411568105872725
1054 -0.031249725352972747 -46.38253892892969 -0.03582845777273178 -46.447396563645455
1055 -0.03104399461299181 -46.413582923542684 -0.03343831244856119 -46.480834876094015
1056 -0.031073402147740126 -46.444656325690424 -0.030301508214324712 -46.51113638430834
1057 -0.0310860482044518 -46.475742373894875 -0.02986837411299348 -46.54100475842133
1058 -0.031179455853998662 -46.506921829748876 -0.022795818652957676 -46.56380057707429
1059 -0.03130906727164984 -46.538230897020526 -0.032139945030212405 -46.5959405221045
1060 -0.0313262403011322 -46.56955713732166 -0.02658108193427324 -46.62252160403877
1061 -0.031393603049218656 -46.60095074037088 -0.028072505723685026 -46.65059410976246
1062 -0.031518603675067425 -46.632469344045944 -0.03168684020638466 -46.68228094996884
1063 -0.03149110497906804 -46.66396044902501 -0.02915587741881609 -46.71143682738766
1064 -0.031536038313060996 -46.695496487338076 -0.029506569914519786 -46.740943397302175
1065 -0.03163844337686896 -46.727134930714946 -0.0281008112244308 -46.76904420852661
1066 -0.03170042373239994 -46.75883535444735 -0.03205863088369369 -46.801102839410305
1067 -0.03160504624247551 -46.790440400689825 -0.030288529489189385 -46.831391368899496
1068 -0.03157854750752449 -46.822018948197346 -0.03715177569538355 -46.86854314459488
1069 -0.03150174934417009 -46.85352069754152 -0.03906523156911135 -46.90760837616399
1070 -0.03150042109191418 -46.88502111863343 -0.022716030664741992 -46.93032440682873
1071 -0.031718095764517784 -46.91673921439795 -0.034428490698337554 -46.96475289752707
1072 -0.03163708727806806 -46.94837630167602 -0.02771378504112363 -46.99246668256819
1073 -0.03172929659485817 -46.98010559827088 -0.03189212083816528 -47.02435880340636
1074 -0.03182468507438898 -47.01193028334527 -0.03546257372945547 -47.05982137713581
1075 -0.03181867450475693 -47.04374895785003 -0.033863149024546145 -47.09368452616036
1076 -0.03169536739587784 -47.075444325245904 -0.0402360487729311 -47.13392057493329
1077 -0.0314865006133914 -47.106930825859294 -0.030404099822044374 -47.164324674755335
1078 -0.03147429721429944 -47.138405123073596 -0.027192514296621083 -47.19151718905196
1079 -0.0316215074621141 -47.17002663053571 -0.03589301165193319 -47.22741020070389
1080 -0.03159044226631522 -47.20161707280202 -0.035911848023533824 -47.263322048727424
1081 -0.0314038397744298 -47.23302091257645 -0.029322360176593065 -47.29264440890402
1082 -0.031532220728695395 -47.26455313330514 -0.028722276352345942 -47.321366685256365
1083 -0.03175291400402784 -47.29630604730917 -0.02861420214176178 -47.349980887398125
1084 -0.031756278686225416 -47.3280623259954 -0.036684357188642026 -47.386665244586766
1085 -0.03163097500801086 -47.35969330100341 -0.026471256744116545 -47.41313650133088
1086 -0.031731744017452004 -47.39142504502086 -0.031540604401379825 -47.44467710573226
1087 -0.03179657906293869 -47.4232216240838 -0.03169473428279161 -47.476371840015055
1088 -0.03181341299787164 -47.45503503708167 -0.026404554210603236 -47.502776394225656
1089 -0.03184268176555634 -47.486877718847225 -0.029448994807898997 -47.532225389033556
1090 -0.03189794961363077 -47.518775668460854 -0.03468057457357645 -47.566905963607134
1091 -0.03181056808680296 -47.55058623654766 -0.03400143012404442 -47.60090739373118
1092 -0.031949950940907 -47.582536187488564 -0.03645622879266739 -47.63736362252384
1093 -0.03153384076431394 -47.614070028252875 -0.02761147441342473 -47.66497509693727
1094 -0.03168093403801322 -47.64575096229089 -0.03245498575270176 -47.69743008268997
1095 -0.03177258539944887 -47.67752354769034 -0.028311034850776195 -47.72574111754074
1096 -0.03189583625644445 -47.70941938394679 -0.032704472355544564 -47.75844558989629
1097 -0.03175997398793697 -47.741179357934726 -0.029009483847767116 -47.787455073744056
1098 -0.03182014627382159 -47.77299950420855 -0.026707769092172384 -47.814162842836225
1099 -0.03191880267113447 -47.804918306879685 -0.029740005545318127 -47.843902848381546
1100 -0.031968058459460734 -47.83688636533915 -0.03204882089048624 -47.875951669272034
1101 -0.03203548360615969 -47.868921848945305 -0.03053943207487464 -47.90649110134691
1102 -0.032202831096947195 -47.90112468004225 -0.02977311396971345 -47.93626421531662
1103 -0.032086198404431346 -47.93321087844668 -0.03226108625531197 -47.96852530157193
1104 -0.03204229138791561 -47.9652531698346 -0.03591596558690071 -48.00444126715883
1105 -0.03206353560090065 -47.997316705435495 -0.03812997341156006 -48.04257124057039
1106 -0.031766248494386674 -48.02908295392988 -0.029605296719819308 -48.07217653729021
1107 -0.03183805346488953 -48.06092100739477 -0.029513930901885033 -48.101690468192096
1108 -0.031970811635255815 -48.09289181903002 -0.03615365605801344 -48.13784412425011
1109 -0.03191502001136541 -48.12480683904139 -0.030269204545766114 -48.168113328795876
1110 -0.03214750271290541 -48.15695434175429 -0.03369502071291208 -48.20180834950879
1111 -0.03196017351001501 -48.18891451526431 -0.03164415014907718 -48.233452499657865
1112 -0.03194232666864991 -48.22085684193296 -0.03642594795674085 -48.26987844761461
1113 -0.03179622553288937 -48.25265306746584 -0.029598576389253138 -48.29947702400386
1114 -0.03192586656659842 -48.28457893403244 -0.029699967615306376 -48.32917699161917
1115 -0.03202282628044486 -48.316601760312885 -0.033819017373025416 -48.3629960089922
1116 -0.03190272767096758 -48.34850448798385 -0.030429907888174058 -48.393425916880375
1117 -0.03185509350150824 -48.38035958148536 -0.03560190629214048 -48.42902782317252
1118 -0.03174824193120003 -48.412107823416555 -0.03069642698392272 -48.45972425015644
1119 -0.03193979188799858 -48.444047615304555 -0.032917972467839715 -48.49264222262428
1120 -0.03185215014964342 -48.4758997654542 -0.03365542944520712 -48.52629765206949
1121 -0.031841065548360345 -48.507740831002565 -0.0285836280323565 -48.554881280101846
1122 -0.03183289840817451 -48.53957372941074 -0.023579453583806753 -48.57846073368565
1123 -0.03208055403083563 -48.571654283441575 -0.035349927470088006 -48.61381066115574
1124 -0.03199499621987343 -48.60364927966145 -0.03380600921809673 -48.647616670373836
1125 -0.032056242041289804 -48.63570552170274 -0.028776679001748563 -48.67639334937559
1126 -0.032084950059652326 -48.667790471762395 -0.02595560811460018 -48.70234895749019
1127 -0.03222081661224365 -48.70001128837464 -0.031058037374168634 -48.73340699486435
1128 -0.03225257843732834 -48.73226386681197 -0.03449979647994041 -48.767906791344295
1129 -0.03236414259299636 -48.764628009404966 -0.03486206866800785 -48.8027688600123
1130 -0.03207673840224743 -48.79670474780721 -0.031647967919707296 -48.83441682793201
1131 -0.03223215583711862 -48.82893690364433 -0.03009639782831073 -48.86451322576032
1132 -0.0322286119684577 -48.86116551561279 -0.03286919575184584 -48.89738242151216
1133 -0.03215790130198002 -48.89332341691477 -0.03137131836265326 -48.928753739874814
1134 -0.032235433161258695 -48.92555885007603 -0.035804441943764684 -48.96455818181858
1135 -0.03205821570008993 -48.95761706577612 -0.027687192615121602 -48.9922453744337
1136 -0.032242813147604465 -48.989859878923724 -0.03803463652729988 -49.030280010961
1137 -0.03207280151546001 -49.021932680439186 -0.03102044677361846 -49.06130045773462
1138 -0.03208657521754503 -49.05401925565673 -0.02579621970653534 -49.08709667744115
1139 -0.032260657660663127 -49.0862799133174 -0.03371986579149962 -49.12081654323265
1140 -0.032284480147063734 -49.11856439346446 -0.029559078346937894 -49.150375621579585
1141 -0.03228957448154688 -49.150853967946006 -0.03466298542916775 -49.18503860700875
1142 -0.03206083495169878 -49.182914802897706 -0.03624327164143324 -49.22128187865018
1143 -0.03201600480824709 -49.214930807705954 -0.029885866306722166 -49.2511677449569
1144 -0.03212095648050308 -49.24705176418646 -0.03499098345637321 -49.28615872841328
1145 -0.031951846368610856 -49.27900361055507 -0.03515151124447584 -49.321310239657755
1146 -0.03198695722967386 -49.31099056778475 -0.031617067940533164 -49.352927307598286
1147 -0.03201814889907837 -49.343008716683826 -0.02971359258517623 -49.38264090018346
1148 -0.03206495977938175 -49.37507367646321 -0.03344665560871363 -49.416087555792174
1149 -0.032019463181495664 -49.40709313964471 -0.029781086649745703 -49.44586864244192
1150 -0.03206867147237062 -49.43916181111708 -0.033587060309946536 -49.47945570275187
1151 -0.032022997830063106 -49.47118480894714 -0.027717922907322647 -49.50717362565919
1152 -0.03212631568312645 -49.50331112463027 -0.03209718558937311 -49.539270811248564
1153 -0.03203184977173805 -49.53534297440201 -0.030542878713458777 -49.569813689962025
1154 -0.032166668213903904 -49.56750964261592 -0.03076213216409087 -49.60057582212612
1155 -0.03216786570847034 -49.59967750832439 -0.027407599333673715 -49.62798342145979
1156 -0.03223799485713243 -49.631915503181524 -0.0352689215913415 -49.66325234305113
1157 -0.03201613929122686 -49.663931642472754 -0.03281291499733925 -49.69606525804846
1158 -0.03211589362472296 -49.696047536097474 -0.03491655588150024 -49.730981813929965
1159 -0.03208327796310186 -49.72813081406058 -0.033973952382802965 -49.76495576631277
1160 -0.03200584352016449 -49.760136657580745 -0.03422425780445337 -49.79918002411722
1161 -0.031989163532853124 -49.7921258211136 -0.029613232240080833 -49.8287932563573
1162 -0.032000137865543364 -49.824125958979145 -0.03703477401286363 -49.86582803037017
1163 -0.03207074217498303 -49.856196701154126 -0.029977171309292318 -49.89580520167946
1164 -0.032216107845306395 -49.88841280899943 -0.030289259273558855 -49.92609446095302
1165 -0.032011089473962785 -49.920423898473395 -0.02759152967482805 -49.95368599062785
1166 -0.03211596310138702 -49.952539861574785 -0.03394745271652937 -49.98763344334438
1167 -0.03210668507963419 -49.98464654665442 -0.034141536056995395 -50.02177497940137
1168 -0.03210756033658981 -50.01675410699101 -0.032294447906315325 -50.05406942730769
1169 -0.03205754831433296 -50.04881165530534 -0.029512431379407643 -50.0835818586871
1170 -0.032079504989087584 -50.08089116029443 -0.037692302651703355 -50.1212741613388
1171 -0.03211161829531193 -50.11300277858974 -0.03581448271870613 -50.15708864405751
1172 -0.032050492614507674 -50.14505327120425 -0.03237200900912285 -50.18946065306663
1173 -0.03185427747666836 -50.176907548680916 -0.03169403150677681 -50.221154684573406
1174 -0.0318173723295331 -50.20872492101045 -0.03051756089553237 -50.25167224546894
1175 -0.0319337772205472 -50.240658698230995 -0.035279229283332825 -50.28695147475227
1176 -0.03188320137560367 -50.2725418996066 -0.03454650212079287 -50.32149797687306
1177 -0.03168822787702084 -50.30423012748362 -0.0316057032905519 -50.35310368016361
1178 -0.03184945806860924 -50.33607958555223 -0.02868221001699567 -50.38178589018061
1179 -0.031873255595564844 -50.36795284114779 -0.03248723521828652 -50.41427312539889
1180 -0.03222963148728013 -50.40018247263507 -0.023587086610496043 -50.43786021200939
1181 -0.03192967902868986 -50.432112151663766 -0.03276268821209669 -50.470622900221485
1182 -0.03194851130247116 -50.46406066296624 -0.0359087698161602 -50.506531670037646
1183 -0.03188446331769228 -50.495945126283935 -0.03344586826860905 -50.53997753830625
1184 -0.03197524230927229 -50.52792036859321 -0.037766391038894655 -50.57774392934515
1185 -0.03176503237336874 -50.55968540096658 -0.032177692651748656 -50.6099216219969
1186 -0.031902127899229527 -50.59158752886581 -0.030183708108961583 -50.64010533010586
1187 -0.03177064284682274 -50.62335817171263 -0.033191464841365814 -50.67329679494723
1188 -0.031791184283792975 -50.65514935599642 -0.035991680808365345 -50.70928847575559
1189 -0.03169106245040894 -50.68684041844683 -0.024490142334252597 -50.73377861808984
1190 -0.031952545419335364 -50.718792963866164 -0.03758853767067194 -50.771367155760515
1191 -0.03182264044880867 -50.75061560431497 -0.03104938706383109 -50.802416542824346
1192 -0.031890317983925345 -50.782505922298895 -0.027117918245494366 -50.82953446106984
1193 -0.0317239910364151 -50.81422991333531 -0.027456279564648866 -50.85699074063449
1194 -0.032005153596401215 -50.84623506693171 -0.02975700693204999 -50.88674774756654
1195 -0.03209760133177042 -50.87833266826348 -0.032215419225394726 -50.91896316679193
1196 -0.03196236751973629 -50.91029503578322 -0.03371913693845272 -50.952682303730384
1197 -0.031860262341797355 -50.942155298125016 -0.032452708669006826 -50.98513501239939
1198 -0.0319623026996851 -50.9741176008247 -0.03284380976110697 -51.017978822160494
1199 -0.03194894883781672 -51.00606654966251 -0.026344868075102567 -51.04432369023559
1200 -0.031974961422383784 -51.0380415110849 -0.03278396967798471 -51.07710765991358
1201 -0.03207277972251177 -51.07011429080741 -0.030953278858214618 -51.10806093877179
1202 -0.03209416978061199 -51.102208460588024 -0.03215222992002964 -51.14021316869182
1203 -0.031976628303527835 -51.13418508889155 -0.03301785197108984 -51.17323102066291
1204 -0.03187465947121382 -51.16605974836276 -0.034221346490085125 -51.207452367152996
1205 -0.03186748530715704 -51.19792723366992 -0.03009321205317974 -51.23754557920618
1206 -0.03208437338471413 -51.230011607054635 -0.036700470559298995 -51.27424604976547
1207 -0.03197336234152317 -51.26198496939616 -0.035611549764871596 -51.309857599530346
1208 -0.03189874086529017 -51.29388371026145 -0.024707798007875682 -51.33456539753822
1209 -0.03209784831851721 -51.32598155857996 -0.033612709306180474 -51.368178106844404
1210 -0.03205843959003687 -51.35803999817 -0.03125696536153555 -51.39943507220594
1211 -0.03207311034202576 -51.390113108512026 -0.03268741331994533 -51.43212248552589
1212 -0.03205397706478834 -51.42216708557682 -0.0319761797785759 -51.46409866530446
1213 -0.03204026799649 -51.45420735357331 -0.028620862402021885 -51.492719527706484
1214 -0.03219570033252239 -51.48640305390583 -0.03733287081122398 -51.53005239851771
1215 -0.03191988058388233 -51.51832293448972 -0.037370424903929236 -51.56742282342164
1216 -0.031961030699312686 -51.55028396518903 -0.03788441400974989 -51.60530723743139
1217 -0.03187071643769741 -51.582154681626726 -0.030469527933746576 -51.63577676536514
1218 -0.03188256677240133 -51.61403724839913 -0.02856787769123912 -51.664344643056374
1219 -0.0318306365981698 -51.6458678849973 -0.030871270783245565 -51.69521591383962
1220 -0.03186214305460453 -51.677730028051904 -0.037243692204356194 -51.732459606043975
1221 -0.031778883282095195 -51.709508911334 -0.03522736020386219 -51.76768696624784
1222 -0.03177875578403473 -51.74128766711803 -0.03036822872236371 -51.7980551949702
1223 -0.03185016959905625 -51.77313783671708 -0.029383817967027426 -51.82743901293723
1224 -0.03187569715082646 -51.80501353386791 -0.03397377170622349 -51.861412784643456
1225 -0.032031191419810055 -51.83704472528772 -0.03646823819726706 -51.89788102284072
1226 -0.03171447440981865 -51.868759199697536 -0.03665592186152935 -51.93453694470225
1227 -0.03156832745298743 -51.90032752715052 -0.031957661360502244 -51.96649460606275
1228 -0.03154703108593822 -51.93187455823646 -0.031047711707651617 -51.9975423177704
1229 -0.03157685678452253 -51.963451415020984 -0.02672546049579978 -52.0242677782662
1230 -0.03178079556673765 -51.99523221058772 -0.030951766297221184 -52.05521954456342
1231 -0.03171748658642173 -52.026949697174146 -0.03542618472129107 -52.09064572928471
1232 -0.03164502298459411 -52.05859472015874 -0.03523553572595119 -52.12588126501066
1233 -0.03177506662905216 -52.09036978678779 -0.02942798435688019 -52.15530924936754
1234 -0.03169590216130018 -52.12206568894909 -0.03131403969600797 -52.18662328906355
1235 -0.03164505437016487 -52.15371074331926 -0.028495600260794163 -52.215118889324344
1236 -0.03169280271977186 -52.18540354603903 -0.03302737083286047 -52.248146260157206
1237 -0.03169801356270909 -52.217101559601744 -0.03555752132087946 -52.28370378147809
1238 -0.03169116908684373 -52.248792728688585 -0.030376364942640066 -52.31408014642073
1239 -0.031561602279543875 -52.28035433096813 -0.032786641642451285 -52.34686678806318
1240 -0.03162606004625559 -52.31198039101439 -0.03260433655232191 -52.379471124615506
1241 -0.03167080488055944 -52.34365119589495 -0.018765719328075647 -52.39823684394358
1242 -0.03222993016242981 -52.37588112605738 -0.04035388622432947 -52.43859073016791
1243 -0.03176902160048485 -52.40765014765786 -0.032410362549126145 -52.47100109271704
1244 -0.03182732928544283 -52.4394774769433 -0.03299004454165697 -52.503991137258694
1245 -0.031787882559001446 -52.471265359502304 -0.03354776240885258 -52.537538899667545
1246 -0.03177666738629341 -52.5030420268886 -0.03138338420540095 -52.56892228387294
1247 -0.03196894600987434 -52.535010972898476 -0.03406580034643412 -52.602988084219376
1248 -0.03181289155036211 -52.566823864448835 -0.031029518879950046 -52.63401760309932
1249 -0.031771079264581205 -52.598594943713415 -0.03560933694243431 -52.66962694004176
1250 -0.031748144142329696 -52.63034308785574 -0.0314787819981575 -52.70110572203992
1251 -0.03175061177462339 -52.66209369963037 -0.034200435131788255 -52.735306157171706
1252 -0.031773526687175035 -52.69386722631754 -0.03275304213166237 -52.768059199303366
1253 -0.031632878631353376 -52.7255001049489 -0.02910003736615181 -52.797159236669515
1254 -0.03178133182227612 -52.75728143677117 -0.030962497368454932 -52.82812173403797
1255 -0.03176316488534212 -52.789044601656514 -0.031314253062009814 -52.85943598709998
1256 -0.03188221920281649 -52.82092682085933 -0.03222060613334179 -52.89165659323332
1257 -0.03179983999580145 -52.852726660855126 -0.027556950133293866 -52.91921354336662
1258 -0.031880658492445944 -52.88460731934757 -0.032810170017182824 -52.9520237133838
1259 -0.03180075511336326 -52.91640807446094 -0.033986549079418185 -52.98601026246322
1260 -0.03188601639121771 -52.94829409085216 -0.03040223680436611 -53.01641249926758
1261 -0.031831111572682855 -52.980125202424844 -0.03295250982046127 -53.04936500908804
1262 -0.03194269891828298 -53.01206790134313 -0.029549199715256692 -53.0789142088033
1263 -0.03189831040799618 -53.043966211751126 -0.02732579307630658 -53.106240001879605
1264 -0.03195331431925297 -53.07591952607038 -0.031082726176828147 -53.13732272805643
1265 -0.032012013345956804 -53.107931539416334 -0.025459764525294304 -53.16278249258173
1266 -0.03197788149118423 -53.13990942090752 -0.032242664508521555 -53.19502515709025
1267 -0.03197432039305568 -53.171883741300576 -0.030699920561164617 -53.22572507765141
1268 -0.032022665813565256 -53.20390640711414 -0.03503028284758329 -53.260755360499
1269 -0.03194939885288477 -53.23585580596703 -0.025791107770055534 -53.28654646826905
1270 -0.031987599283456805 -53.26784340525048 -0.03707187492400408 -53.323618343193054
1271 -0.03207152523100376 -53.299914930481485 -0.03061620695516467 -53.35423455014822
1272 -0.03200543764978647 -53.33192036813127 -0.03774904441088438 -53.39198359455911
1273 -0.031924850307404995 -53.36384521843868 -0.03144726604223251 -53.42343086060134
1274 -0.03190790740773082 -53.395753125846404 -0.03648867402225733 -53.4599195346236
1275 -0.03184261126443744 -53.42759573711084 -0.028200380876660346 -53.48811991550026
1276 -0.0319108035415411 -53.459506540652384 -0.02880303505808115 -53.516922950558346
1277 -0.03201877512037754 -53.49152531577276 -0.030151956155896185 -53.54707490671424
1278 -0.032130958326160905 -53.523656274098926 -0.03617951888591051 -53.58325442560015
1279 -0.03186709638684988 -53.55552337048577 -0.02437159651890397 -53.60762602211906
1280 -0.03217114675790071 -53.587694517243676 -0.039357710257172586 -53.64698373237623
1281 -0.03201262950897217 -53.619707146752646 -0.02866391120478511 -53.675647643581016
1282 -0.0320182804018259 -53.651725427154474 -0.034217046946287154 -53.709864690527304
1283 -0.03201964199542999 -53.68374506914991 -0.03351542167365551 -53.74338011220096
1284 -0.031928285211324695 -53.71567335436123 -0.028829005640000106 -53.77220911784096
1285 -0.03190605659037828 -53.74757941095161 -0.03578275125473738 -53.807991869095694
1286 -0.03195014912635088 -53.77952956007796 -0.028722077887505294 -53.8367139469832
1287 -0.032146767154335974 -53.8116763272323 -0.03798989821225405 -53.874703845195455
1288 -0.031860027462244034 -53.84353635469454 -0.03157220687717199 -53.90627605207263
1289 -0.03187467139214277 -53.87541102608669 -0.03271599225699902 -53.93899204432962
1290 -0.03177298782393336 -53.90718401391062 -0.03062033001333475 -53.96961237434296
1291 -0.03189195226877928 -53.9390759661794 -0.036634203791618344 -54.00624657813458
1292 -0.03172653140500188 -53.9708024975844 -0.03873814921826124 -54.04498472735284
1293 -0.03171523772180081 -54.0025177353062 -0.030033882800489665 -54.07501861015333
1294 -0.031666919589042664 -54.03418465489524 -0.029899906273931263 -54.10491851642726
1295 -0.03194168694317341 -54.06612634183841 -0.03139685243368149 -54.13631536886094
1296 -0.03170036356896162 -54.09782670540737 -0.03381694033741951 -54.17013230919836
1297 -0.03166257031261921 -54.12948927571999 -0.028045887220650913 -54.19817819641901
1298 -0.03174473969265819 -54.161234015412646 -0.037006426602602005 -54.23518462302161
1299 -0.031636976171284914 -54.19287099158393 -0.036306336522102356 -54.27149095954371
1300 -0.031700477749109265 -54.22457146933304 -0.03224995955824852 -54.30374091910196
1301 -0.031638235226273535 -54.25620970455932 -0.030278728529810905 -54.33401964763177
1302 -0.03172597642987966 -54.2879356809892 -0.02835927000269294 -54.362378917634466
1303 -0.03169506974518299 -54.31963075073438 -0.02762536620721221 -54.39000428384168
1304 -0.031800789013504985 -54.351431539747885 -0.034315002523362635 -54.42431928636504
1305 -0.031784973479807375 -54.383216513227694 -0.03195355217903852 -54.45627283854408
1306 -0.03175649493932724 -54.414973008167024 -0.03881276287138462 -54.49508560141547
1307 -0.03166170697659254 -54.44663471514362 -0.02983816172927618 -54.52492376314474
1308 -0.03178518358618021 -54.4784198987298 -0.0306974733248353 -54.55562123646958
1309 -0.03169478178024292 -54.51011468051004 -0.030137834977358578 -54.58575907144694
1310 -0.03186447471380234 -54.54197915522384 -0.029161250963807107 -54.61492032241075
1311 -0.031790525652468204 -54.57376968087631 -0.03301586657762527 -54.647936188988375
1312 -0.03195146638900041 -54.605721147265314 -0.03124505775049329 -54.67918124673887
1313 -0.03178975870832801 -54.63751090597364 -0.030245813820511103 -54.709427060559385
1314 -0.031894384510815145 -54.669405290484455 -0.03362186662852764 -54.743048927187914
1315 -0.031850516237318514 -54.701255806721775 -0.03191633597016334 -54.77496526315808
1316 -0.03189702294766903 -54.73315282966944 -0.036060606688261033 -54.81102586984634
1317 -0.031699065770953896 -54.764851895440394 -0.035686932317912576 -54.846712802164255
1318 -0.03169610574841499 -54.79654800118881 -0.02337191952392459 -54.87008472168818
1319 -0.03178019654005766 -54.828328197728865 -0.027795193810015918 -54.897879915498194
1320 -0.03192024398595095 -54.860248441714816 -0.031646404229104516 -54.9295263197273
1321 -0.03188703097403049 -54.89213547268885 -0.03295480534434318 -54.96248112507165
1322 -0.031954838149249556 -54.924090310838096 -0.02713750544935465 -54.989618630521
1323 -0.032071595638990404 -54.956161906477085 -0.03808135893195867 -55.02769998945296
1324 -0.032005550339818 -54.9881674568169 -0.03966859467327595 -55.067368584126235
1325 -0.031604216806590556 -55.019771673623495 -0.033309700712561605 -55.1006782848388
1326 -0.03174648694694042 -55.05151816057044 -0.03114211428910494 -55.1318203991279
1327 -0.03160806447267532 -55.08312622504312 -0.030619242694228888 -55.16243964182213
1328 -0.031694657541811465 -55.11482088258493 -0.03103237608447671 -55.19347201790661
1329 -0.031807915028184655 -55.14662879761311 -0.035806573927402496 -55.22927859183401
1330 -0.0317282808944583 -55.17835707850757 -0.029674189537763594 -55.258952781371775
1331 -0.031700406596064566 -55.21005748510363 -0.03144325828179717 -55.29039603965357
1332 -0.03152517145499587 -55.24158265655863 -0.03292201403528452 -55.32331805368886
1333 -0.03200618550181389 -55.27358884206044 -0.0389647813513875 -55.36228283504025
1334 -0.03146242154762149 -55.305051263608064 -0.03193751219660044 -55.394220347236846
1335 -0.03145184628665447 -55.33650310989472 -0.03230864908546209 -55.42652899632231
1336 -0.031507520284503696 -55.36801063017923 -0.03292234912514687 -55.459451345447455
1337 -0.03153452947735787 -55.39954515965658 -0.03474540263414383 -55.4941967480816
1338 -0.03144058827310801 -55.43098574792969 -0.032989350333809855 -55.527186098415406
1339 -0.03145060101523996 -55.46243634894493 -0.03686127476394176 -55.56404737317935
1340 -0.03132165214046836 -55.493758001085396 -0.03351546544581652 -55.597562838625166
1341 -0.031208591349422932 -55.52496659243482 -0.03290343675762415 -55.63046627538279
1342 -0.03133150590583682 -55.55629809834066 -0.037648411095142366 -55.66811468647793
1343 -0.031258910149335864 -55.587557008489995 -0.034438266232609746 -55.70255295271054
1344 -0.031098619010299443 -55.618655627500296 -0.03309193905442953 -55.73564489176497
1345 -0.031114949472248556 -55.64977057697254 -0.034313478693366053 -55.76995837045833
1346 -0.03105821842327714 -55.68082879539582 -0.03099864684045315 -55.800957017298785
1347 -0.031326336320489645 -55.71215513171631 -0.024515343457460405 -55.825472360756244
1348 -0.031294607650488616 -55.743449739366795 -0.03354134187102318 -55.859013702627266
1349 -0.031165994703769684 -55.774615734070565 -0.03489389456808567 -55.89390759719535
1350 -0.031187365110963584 -55.80580309918153 -0.03454306069761515 -55.92845065789297
1351 -0.031090176850557327 -55.836893276032086 -0.029497122578322887 -55.95794778047129
1352 -0.031097277626395227 -55.86799055365848 -0.03364345226436853 -55.99159123273566
1353 -0.031057307217270135 -55.89904786087575 -0.026737980917096137 -56.018329213652756
1354 -0.031246046908199786 -55.93029390778395 -0.034030488319695 -56.05235970197245
1355 -0.03110207663848996 -55.96139598442244 -0.0322453336790204 -56.08460503565147
1356 -0.031186965014785527 -55.99258294943722 -0.03335497137159109 -56.117960007023065
1357 -0.031180969253182412 -56.023763918690406 -0.032187110371887685 -56.15014711739495
1358 -0.03124887440353632 -56.055012793093944 -0.028998597338795663 -56.17914571473375
1359 -0.03125889906659722 -56.086271692160544 -0.03102372884750366 -56.21016944358125
1360 -0.031324018631130456 -56.117595710791676 -0.03373628742992878 -56.24390573101118
1361 -0.03126083919778466 -56.14885654998946 -0.032862527295947075 -56.27676825830713
1362 -0.031277175154536964 -56.180133725143996 -0.03280073143541813 -56.309568989742544
1363 -0.03127271635457873 -56.211406441498575 -0.030652622506022454 -56.34022161224857
1364 -0.031369909271597864 -56.24277635077017 -0.030530562344938516 -56.370752174593505
1365 -0.0314854109659791 -56.27426176173615 -0.029213734064251186 -56.399965908657755
1366 -0.031336587574332955 -56.30559834931048 -0.025278791319578886 -56.425244699977334
1367 -0.03162758499383926 -56.33722593430432 -0.03499746453016996 -56.460242164507505
1368 -0.03160059088841081 -56.36882652519273 -0.027236415725201368 -56.487478580232704
1369 -0.03160204738378525 -56.400428572576516 -0.03292932230979204 -56.520407902542495
1370 -0.03157188780605793 -56.432000460382575 -0.0318279629573226 -56.55223586549982
1371 -0.031578336656093595 -56.46357879703867 -0.03647885769605637 -56.58871472319587
1372 -0.03146106358617544 -56.49503986062485 -0.023832982871681452 -56.61254770606755
1373 -0.031856218632310626 -56.52689607925716 -0.021788396313786505 -56.63433610238134
1374 -0.03183342795819044 -56.558729507215354 -0.03136658938601613 -56.66570269176736
1375 -0.03185084629803896 -56.590580353513396 -0.030484218802303075 -56.69618691056966
1376 -0.03196727335453033 -56.62254762686793 -0.031672554835677144 -56.72785946540534
1377 -0.03174993693828583 -56.65429756380621 -0.03613125924021006 -56.763990724645545
1378 -0.031675944477319716 -56.68597350828353 -0.03012056052684784 -56.79411128517239
1379 -0.03184153996407986 -56.71781504824761 -0.02975337877869606 -56.823864663951085
1380 -0.031801067665219306 -56.74961611591283 -0.027990800328552723 -56.85185546427964
1381 -0.031911803595721724 -56.78152791950855 -0.026417824532836677 -56.87827328881247
1382 -0.031967660412192345 -56.81349557992074 -0.0313231841661036 -56.90959647297858
1383 -0.031928184628486636 -56.845423764549224 -0.03158853203058243 -56.94118500500916
1384 -0.03192556854337454 -56.877349333092596 -0.03143203537911177 -56.97261704038827
1385 -0.032003911584615706 -56.90935324467721 -0.028747711237519978 -57.00136475162579
1386 -0.03207509536296129 -56.941428340040176 -0.034332426637411116 -57.035697178263206
1387 -0.031930558010935785 -56.97335889805111 -0.03316337820142508 -57.06886055646463
1388 -0.03200018163770437 -57.005359079688816 -0.03383714463561773 -57.10269770110025
1389 -0.03192446744069457 -57.03728354712951 -0.03956244625151158 -57.142260147351756
1390 -0.03192531801760197 -57.06920886514711 -0.031168797798454762 -57.173428945150214
1391 -0.03189887590706349 -57.10110774105417 -0.035957914963364604 -57.209386860113575
1392 -0.03180047208443284 -57.132908213138606 -0.02648498844355345 -57.23587184855713
1393 -0.03191755274310708 -57.164825765881716 -0.027973770815879106 -57.26384561937301
1394 -0.03193313600495458 -57.19675890188667 -0.03344796095043421 -57.29729358032344
1395 -0.03175146132707596 -57.22851036321374 -0.0346773786470294 -57.33197095897047
1396 -0.0318105036392808 -57.26032086685302 -0.029265104420483114 -57.361236063390955
1397 -0.03192192316055298 -57.292242790013574 -0.027808216493576766 -57.38904427988453
1398 -0.03191328532993794 -57.32415607534351 -0.03379934579133988 -57.42284362567587
1399 -0.031903769634664056 -57.356059844978176 -0.030398549791425467 -57.453242175467295
1400 -0.03207030473276973 -57.388130149710946 -0.03593152035027743 -57.48917369581757
1401 -0.03196749109774828 -57.42009764080869 -0.02928482834249735 -57.51845852416007
1402 -0.032108891941607 -57.452206532750296 -0.036023476719856264 -57.55448200087992
1403 -0.03189240451902151 -57.484098937269316 -0.0368168517947197 -57.59129885267464
1404 -0.031735627166926864 -57.51583456443624 -0.03055961225181818 -57.62185846492646
1405 -0.03182769566774368 -57.547662260103984 -0.027943451888859272 -57.64980191681532
1406 -0.031877354346215726 -57.5795396144502 -0.03213548939675093 -57.68193740621207
1407 -0.03192496821284294 -57.61146458266304 -0.034024793095886706 -57.71596219930796
1408 -0.03186748530715704 -57.6433320679702 -0.03156918827444315 -57.747531387582406
1409 -0.031842328049242495 -57.67517439601944 -0.03434084244072437 -57.78187223002313
1410 -0.0318888096138835 -57.707063205633325 -0.034566748701035974 -57.81643897872417
1411 -0.03181859981268644 -57.73888180544601 -0.030769681837409735 -57.847208660561584
1412 -0.03172293286770582 -57.77060473831372 -0.0381409864872694 -57.885349647048855
1413 -0.03168300399556756 -57.80228774230929 -0.03139093052595854 -57.916740577574814
1414 -0.03170411419123411 -57.833991856500525 -0.03260636664927006 -57.94934694422408
1415 -0.03155732033774257 -57.865549176838265 -0.03286934811621904 -57.982216292340304
1416 -0.03157813521102071 -57.897127312049285 -0.02931998046115041 -58.01153627280146
1417 -0.03156478637829423 -57.92869209842758 -0.029289287235587835 -58.04082556003704
1418 -0.03171637561172247 -57.960408474039305 -0.029182630591094494 -58.07000819062814
1419 -0.0317957385443151 -57.99220421258362 -0.0361669035628438 -58.10617509419098
1420 -0.03170533161610365 -58.023909544199725 -0.03620881624519825 -58.14238391043618
1421 -0.03155802330002189 -58.05546756749975 -0.028840414993464947 -58.17122432542965
1422 -0.031669783499091865 -58.08713735099884 -0.03887325618416071 -58.21009758161381
1423 -0.031433443911373614 -58.11857079491021 -0.02906279740855098 -58.23916037902236
1424 -0.031460174825042486 -58.150030969735255 -0.0366710739210248 -58.275831452943386
1425 -0.03149029416963458 -58.18152126390489 -0.03035975033417344 -58.30619120327756
1426 -0.031493107136338946 -58.21301437104123 -0.02938292408362031 -58.33557412736118
1427 -0.0314607328735292 -58.24447510391476 -0.028272557631134988 -58.36384668499231
1428 -0.0315640278160572 -58.27603913173082 -0.028995214868336915 -58.39284189986065
1429 -0.031718398444354534 -58.307757530175174 -0.030679404456168412 -58.423521304316814
1430 -0.03170921429991722 -58.33946674447509 -0.031670046783983705 -58.4551913511008
1431 -0.031866886839270595 -58.37133363131436 -0.04151735696941614 -58.496708708070216
1432 -0.03156081764027476 -58.40289444895463 -0.030396705586463214 -58.52710541365668
1433 -0.03161117769777775 -58.43450562665241 -0.033845278434455395 -58.56095069209113
1434 -0.031577719002962114 -58.46608334565537 -0.032317848317325114 -58.59326854040846
1435 -0.03157746689394116 -58.49766081254931 -0.031259477231651546 -58.62452801764011
1436 -0.03147180834785104 -58.529132620897165 -0.027035283483564855 -58.65156330112367
1437 -0.03174263155087829 -58.56087525244804 -0.031105103995651008 -58.68266840511932
1438 -0.03178550638258457 -58.592660758830625 -0.037820762023329735 -58.72048916714265
1439 -0.03164114393293858 -58.62430190276356 -0.0349310576915741 -58.755420224834225
1440 -0.03167969584465027 -58.655981598608214 -0.023729221522808076 -58.77914944635703
1441 -0.031911129131913185 -58.68789272774013 -0.02846316955983639 -58.80761261591687
1442 -0.031864462234079835 -58.71975718997421 -0.03028871500864625 -58.83790133092551
1443 -0.03184954337775707 -58.75160673335197 -0.031970982626080516 -58.86987231355159
1444 -0.03183395229279995 -58.78344068564477 -0.030821632780134677 -58.90069394633172
1445 -0.03173665087670088 -58.81517733652147 -0.0363114807754755 -58.937005427107195
1446 -0.03172203693538904 -58.846899373456864 -0.03441530987620354 -58.9714207369834
1447 -0.031641685962677 -58.87854105941954 -0.03220732565969229 -59.00362806264309
1448 -0.031694319751113656 -58.91023537917065 -0.03556301761418581 -59.039191080257275
1449 -0.031656008400022986 -58.94189138757067 -0.030197261832654476 -59.06938834208993
1450 -0.031681552343070504 -58.973572939913744 -0.02854426335543394 -59.097932605445365
1451 -0.03168146591633558 -59.00525440583008 -0.031041773781180382 -59.12897437922655
1452 -0.031779526732861996 -59.03703393256294 -0.027781214844435454 -59.15675559407099
1453 -0.031816967949271205 -59.06885090051221 -0.035960647463798526 -59.19271624153478
1454 -0.03168190745636821 -59.10053280796858 -0.025646444130688905 -59.21836268566547
1455 -0.03182858470827341 -59.13236139267685 -0.029619538597762583 -59.24798222426323
1456 -0.031910290196537974 -59.164271682873384 -0.029418475180864333 -59.277400699444094
1457 -0.031940750777721405 -59.196212433651105 -0.032127467729151246 -59.30952816717325
1458 -0.03212228696793318 -59.22833472061904 -0.02697039898484945 -59.3364985661581
1459 -0.03212766069918871 -59.26046238131823 -0.030367914494127034 -59.36686648065223
1460 -0.032128526084125045 -59.29259090740235 -0.03179371580481529 -59.398660196457044
1461 -0.03212041165679693 -59.32471131905915 -0.033207890763878825 -59.43186808722092
1462 -0.031983846053481105 -59.356695165112626 -0.032886156998574737 -59.46475424421949
1463 -0.03210368417203426 -59.38879884928466 -0.034453134983778 -59.49920737920327
1464 -0.03206815589219332 -59.42086700517685 -0.02937666866928339 -59.528584047872556
1465 -0.03212868664413691 -59.45299569182099 -0.031764240376651286 -59.56034828824921
1466 -0.03210769314318895 -59.48510338496418 -0.030489959474653005 -59.59083824772386
1467 -0.032090818230062726 -59.51719420319424 -0.03514268696308136 -59.62598093468694
1468 -0.032047864701598885 -59.54924206789583 -0.0360326113179326 -59.66201354600488
1469 -0.03192880880087614 -59.58117087669671 -0.03421421572566032 -59.69622776173054
1470 -0.0318674448877573 -59.61303832158447 -0.031068142969161272 -59.7272959046997
1471 -0.03186002876609564 -59.644898350350566 -0.03152978681027889 -59.75882569150998
1472 -0.03196363486349583 -59.67686198521406 -0.032338866591453554 -59.791164558101435
1473 -0.03190908208489418 -59.708771067298954 -0.03188628163188696 -59.82305083973332
1474 -0.03213031832128763 -59.74090138562024 -0.03680217396467924 -59.859853013698
1475 -0.031846018880605696 -59.77274740450085 -0.02993230428546667 -59.88978531798347
1476 -0.031888706702739 -59.804636111203585 -0.036374959349632266 -59.926160277333096
1477 -0.03173781558871269 -59.8363739267923 -0.031596767343580724 -59.957757044676676
1478 -0.03170161452144384 -59.86807554131374 -0.03118537561967969 -59.988942420296354
1479 -0.03175525395199656 -59.89983079526574 -0.03562789019197225 -60.02457031048833
1480 -0.03158965827897191 -59.93142045354472 -0.0335220530629158 -60.058092363551246
1481 -0.03172426726669073 -59.96314472081141 -0.03611925765872002 -60.094211621209965
1482 -0.03161098212003708 -59.99475570293144 -0.03180485460907221 -60.126016475819036
1483 -0.03157030940055847 -60.026326012332 -0.032255149073898794 -60.15827162489293
1484 -0.031573538202792406 -60.05789955053479 -0.03325412441045046 -60.19152574930338
1485 -0.03161353152245283 -60.089513082057245 -0.027202782593667506 -60.21872853189705
1486 -0.031629927642643454 -60.121143009699885 -0.03348442669957876 -60.25221295859663
1487 -0.03156607635319233 -60.15270908605308 -0.030355594586580992 -60.28256855318321
1488 -0.031598211452364924 -60.18430729750544 -0.03002912662923336 -60.31259767981244
1489 -0.0317683108150959 -60.21607560832054 -0.031233392469584943 -60.34383107228203
1490 -0.031776802986860274 -60.2478524113074 -0.026490269228816032 -60.370321341510845
1491 -0.031871586106717587 -60.279723997414116 -0.030399235896766186 -60.40072057740761
1492 -0.03183113075792789 -60.311555128172046 -0.03061359291896224 -60.43133417032657
1493 -0.031959147192537785 -60.34351427536458 -0.030372124630957842 -60.46170629495753
1494 -0.03190259132534266 -60.375416866689925 -0.033199902065098284 -60.49490619702263
1495 -0.032045823987573385 -60.4074626906775 -0.02897726446390152 -60.523883461486534
1496 -0.031932512298226357 -60.439395202975724 -0.03459114022552967 -60.558474601712064
1497 -0.03194224126636982 -60.471337444242096 -0.030709175020456315 -60.58918377673252
1498 -0.03195641338825226 -60.50329385763035 -0.030676566250622272 -60.61986034298314
1499 -0.03202175740152598 -60.53531561503187 -0.03272317908704281 -60.65258352207018
1500 -0.03206244613975286 -60.567378061171624 -0.034947401843965054 -60.687530923914146
1501 -0.0319223377853632 -60.599300398956984 -0.03711597714573145 -60.72464690105988
1502 -0.03166208490729332 -60.63096248386428 -0.03187717627733946 -60.75652407733722
1503 -0.03169113788753748 -60.662653621751815 -0.03206124976277351 -60.788585327099995
1504 -0.031761640682816505 -60.69441526243463 -0.032983264327049254 -60.821568591427045
1505 -0.03185622096061706 -60.72627148339525 -0.028949522692710162 -60.85051811411976
1506 -0.03190791876986623 -60.75817940216512 -0.04001001305878162 -60.89052812717854
1507 -0.03155055809766054 -60.78972996026278 -0.027143432945013046 -60.91767156012355
1508 -0.03176777781918645 -60.821497738081966 -0.03462527617812157 -60.95229683630167
1509 -0.031653426215052606 -60.85315116429702 -0.035120264440774915 -60.98741710074245
1510 -0.031696426868438723 -60.88484759116545 -0.03440503627061844 -61.02182213701307
1511 -0.03161923121660948 -60.91646682238206 -0.029421428125351666 -61.05124356513842
1512 -0.03189021218568087 -60.94835703456774 -0.037329695746302606 -61.08857326088472
1513 -0.03152973474934697 -60.97988676931709 -0.03053713161498308 -61.11911039249971
1514 -0.031643613055348394 -61.01153038237244 -0.03428505528718233 -61.15339544778689
1515 -0.03148440411314368 -61.043014786485585 -0.03591988366097212 -61.189315331447865
1516 -0.031427732482552526 -61.07444251896814 -0.03236493449658155 -61.22168026594445
1517 -0.03149841316044331 -61.10594093212858 -0.032899371907114984 -61.25457963785156
1518 -0.03154094237834215 -61.137481874506925 -0.02892871331423521 -61.2835083511658
1519 -0.03162037720903754 -61.16910225171596 -0.033632582798600194 -61.3171409339644
1520 -0.031605636887252334 -61.20070788860321 -0.03533447794616222 -61.35247541191057
1521 -0.03138733971863985 -61.23209522832185 -0.03559651579707861 -61.38807192770765
1522 -0.031340382248163226 -61.26343561057001 -0.028102857526391745 -61.41617478523404
1523 -0.03152001602575183 -61.294955626595765 -0.028578765876591205 -61.44475355111063
1524 -0.031535550579428674 -61.32649117717519 -0.025419652555137874 -61.470173203665766
1525 -0.03163571981713176 -61.358126896992324 -0.02910968055948615 -61.49928288422525
1526 -0.0317385109141469 -61.38986540790647 -0.03047029869630933 -61.52975318292156
1527 -0.03176456782966852 -61.42162997573614 -0.03379297032952309 -61.56354615325108
1528 -0.03182908305898309 -61.45345905879512 -0.04189605172723532 -61.60544220497832
1529 -0.031474575959146024 -61.48493363475426 -0.03255465608090162 -61.63799686105922
1530 -0.03152018496766686 -61.51645381972193 -0.032824366725981234 -61.670821227785204
1531 -0.03145860731601715 -61.54791242703795 -0.03431073315441609 -61.70513196093962
1532 -0.03141002850607037 -61.57932245554402 -0.03247884847223759 -61.737610809411855
1533 -0.03148086220026016 -61.610803317744285 -0.034937340952456 -61.77254815036431
1534 -0.031441472470760345 -61.642244790215045 -0.03162599615752697 -61.80417414652184
1535 -0.03136787135154009 -61.67361266156659 -0.0313806819729507 -61.835554828494786
1536 -0.03139189584180713 -61.705004557408394 -0.027946439944207667 -61.863501268438995
1537 -0.03144414508715272 -61.736448702495544 -0.034680038876831534 -61.898181307315824
1538 -0.03155843121930957 -61.76800713371485 -0.026481438521295787 -61.92466274583712
1539 -0.031508404109627006 -61.79951553782448 -0.03320304062217474 -61.957865786459294
1540 -0.031516644172370434 -61.831032181996854 -0.035539016127586365 -61.99340480258688
1541 -0.03145046727731824 -61.86248264927417 -0.03150196559727192 -62.02490676818415
1542 -0.03157197330147028 -61.89405462257564 -0.03459885809570551 -62.05950562627986
1543 -0.031388845574110744 -61.92544346814975 -0.034429446794092655 -62.09393507307395
1544 -0.031411859951913354 -61.95685532810167 -0.039454436115920546 -62.13338950918987
1545 -0.031188432965427636 -61.9880437610671 -0.02993179578334093 -62.16332130497321
1546 -0.031284605525434016 -62.01932836659253 -0.0316901421174407 -62.19501144709065
1547 -0.031261224392801525 -62.05058959098533 -0.0319069916382432 -62.226918438728895
1548 -0.031240005139261486 -62.08182959612459 -0.03152128886431456 -62.258439727593206
1549 -0.03132966160774231 -62.113159257732335 -0.02475402634590864 -62.283193753939116
1550 -0.03153418740257621 -62.14469344513491 -0.03275023493915796 -62.315943988878274
1551 -0.031372154131531715 -62.176065599266444 -0.031176243722438813 -62.347120232600716
1552 -0.03146049967035651 -62.2075260989368 -0.030877920798957348 -62.37799815339967
1553 -0.031636970676481725 -62.239163069613284 -0.038500471599400045 -62.41649862499907
1554 -0.0313294074498117 -62.270492477063094 -0.029857279639691113 -62.446355904638764
1555 -0.03127917516976595 -62.30177165223286 -0.03463218454271555 -62.48098808918148
1556 -0.031224609911441804 -62.3329962621443 -0.03606639578938484 -62.51705448497086
1557 -0.031160754058510064 -62.36415701620281 -0.030737982876598836 -62.547792467847465
1558 -0.031180978380143644 -62.39533799458295 -0.032162467017769814 -62.579954934865235
1559 -0.031262784451246264 -62.426600779034196 -0.025644069258123636 -62.605599004123356
1560 -0.03135310560464859 -62.45795388463885 -0.030359395034611224 -62.635958399157964
1561 -0.03131790896877647 -62.48927179360762 -0.037376527674496174 -62.67333492683246
1562 -0.03136757500469685 -62.520639368612315 -0.03541796989738941 -62.70875289672985
1563 -0.031207930762320757 -62.551847299374636 -0.0276470179669559 -62.736399914696804
1564 -0.03133249506354332 -62.58317979443818 -0.02993143377825618 -62.76633134847506
1565 -0.031333486456423996 -62.614513280894606 -0.037277928180992605 -62.803609276656054
1566 -0.031195088010281324 -62.645708368904884 -0.028355161566287278 -62.83196443822234
1567 -0.031371721904724835 -62.67708009080961 -0.03299662433564663 -62.86496106255799
1568 -0.031244627572596072 -62.70832471838221 -0.035596526227891445 -62.90055758878588
1569 -0.031230462342500688 -62.73955518072471 -0.029793691541999578 -62.930351280327876
1570 -0.03136684531345964 -62.770922026038164 -0.033200640603899954 -62.96355192093178
1571 -0.03128313161432743 -62.802205157652494 -0.03167870622128248 -62.99523062715306
1572 -0.03125886069610715 -62.8334640183486 -0.03103659860789776 -63.02626722576096
1573 -0.031255142949521544 -62.86471916129812 -0.03030230328440666 -63.05656952904537
1574 -0.03138576401397586 -62.896104925312095 -0.03209012635052204 -63.088659655395894
1575 -0.031432182807475326 -62.92753710811957 -0.03786994554102421 -63.12652960093692
1576 -0.03119717286899686 -62.95873428098857 -0.02965327063575387 -63.156182871572675
1577 -0.03128312798216939 -62.99001740897074 -0.02979065366089344 -63.18597352523357
1578 -0.031248359102755786 -63.0212657680735 -0.03175650127232075 -63.21773002650589
1579 -0.03136984724551439 -63.05263561531901 -0.034537182003259656 -63.25226720850915
1580 -0.031348084844648835 -63.083983700163664 -0.028610503394156696 -63.28087771190331
1581 -0.03129229657351971 -63.11527599673718 -0.02806463688611984 -63.30894234878943
1582 -0.03133494593203068 -63.14661094266921 -0.03352987393736839 -63.3424722227268
1583 -0.03131511053070426 -63.17792605319992 -0.035132897458970545 -63.37760512018577
1584 -0.03133207783102989 -63.20925813103095 -0.031132968701422216 -63.40873808888719
1585 -0.031283606123179195 -63.24054173715413 -0.033525165915489194 -63.44226325480268
1586 -0.03140482818707824 -63.27194656534121 -0.03267362490296364 -63.474936879705645
1587 -0.03125686710700393 -63.303203432448214 -0.02954811342060566 -63.50448499312625
1588 -0.031339045520871876 -63.33454247796909 -0.030735670030117034 -63.535220663156366
1589 -0.031450387183576824 -63.36599286515266 -0.030218972265720366 -63.56543963542209
1590 -0.03149291630834341 -63.39748578146101 -0.03473202660679817 -63.600171662028885
1591 -0.03137086806818843 -63.428856649529195 -0.03265644256025553 -63.63282810458914
1592 -0.03131377333775163 -63.460170422866945 -0.03146110512316227 -63.6642892097123
1593 -0.03127573449164629 -63.49144615735859 -0.030305898655205964 -63.69459510836751
1594 -0.03126627579331398 -63.5227124331519 -0.031073474884033205 -63.72566858325154
1595 -0.031229631695896386 -63.553942064847796 -0.028686140850186347 -63.754354724101724
1596 -0.03137675784528256 -63.585318822693075 -0.034182454273104665 -63.78853717837483
1597 -0.031325901951640846 -63.616644724644715 -0.030665064696222544 -63.819202243071054
1598 -0.03141268854960799 -63.64805741319432 -0.03556215949356556 -63.85476440256462
1599 -0.031370585039258006 -63.67942799823358 -0.03296911157667637 -63.887733514141296
1600 -0.03136914353817701 -63.71079714177176 -0.035049174539744855 -63.92278268868104
1601 -0.031346962135285136 -63.742144103907044 -0.030920713394880294 -63.95370340207592
1602 -0.031347242463380096 -63.77349134637043 -0.029544067848473788 -63.98324746992439
1603 -0.031370542384684084 -63.80486188875511 -0.029514895100146533 -64.01276236502454
1604 -0.0314324208535254 -63.83629430960864 -0.03223756141960621 -64.04499992644415
1605 -0.03135120244696736 -63.86764551205561 -0.031621703691780564 -64.07662163013593
1606 -0.03158037541434169 -63.89922588746995 -0.0330311369150877 -64.10965276705102
1607 -0.03146673841401935 -63.93069262588397 -0.026922541297972204 -64.136575308349
1608 -0.031472934689372775 -63.96216556057335 -0.0293485339730978 -64.16592384232209
1609 -0.031469823233783244 -63.99363538380713 -0.02932885233312845 -64.19525269465521
1610 -0.03158883480355144 -64.02522421861069 -0.028243711125105618 -64.22349640578031
1611 -0.0317041352391243 -64.05692835384981 -0.0328453803434968 -64.25634178612381
1612 -0.03160894652828574 -64.08853730037809 -0.0288958553224802 -64.28523764144629
1613 -0.03175256121903658 -64.12028986159713 -0.031391259841620923 -64.31662890128791
1614 -0.031790453288704154 -64.15208031488584 -0.02328415894880891 -64.33991306023673
1615 -0.03178399708122015 -64.18386431196706 -0.029710336215794088 -64.36962339645252
1616 -0.031795014068484305 -64.21565932603554 -0.036147504672408105 -64.40577090112494
1617 -0.031837763637304305 -64.24749708967283 -0.03115737671032548 -64.43692827783526
1618 -0.03179686050862074 -64.27929395018145 -0.03279679883271456 -64.46972507666798
1619 -0.03175591956824064 -64.3110498697497 -0.02762341536581516 -64.4973484920338
1620 -0.03187537174671888 -64.34292524149642 -0.03156913425773382 -64.52891762629153
1621 -0.03183622863143683 -64.37476147012785 -0.03030686778947711 -64.55922449408101
1622 -0.03188519440591335 -64.40664666453377 -0.03772539794445038 -64.59694989202546
1623 -0.03176427446305752 -64.43841093899682 -0.02680083056911826 -64.62375072259458
1624 -0.031809155084192756 -64.47022009408101 -0.028173310961574317 -64.65192403355616
1625 -0.03198683187365532 -64.50220692595467 -0.031295026931911704 -64.68321906048807
1626 -0.031934512034058574 -64.53414143798872 -0.031530747562646864 -64.71474980805071
1627 -0.03204645663499832 -64.56618789462372 -0.030198989901691675 -64.7449487979524
1628 -0.032089552469551565 -64.59827744709328 -0.035525599494576454 -64.78047439744698
1629 -0.031945000402629375 -64.63022244749591 -0.030472601018846034 -64.81094699846582
1630 -0.03194791115820408 -64.66217035865411 -0.03292995970696211 -64.84387695817279
1631 -0.031916802003979686 -64.69408716065809 -0.03361966516822577 -64.87749662334102
1632 -0.03198057617992163 -64.726067736838 -0.03545908220112324 -64.91295570554215
1633 -0.03182868082076311 -64.75789641765877 -0.03142876848578453 -64.94438447402793
1634 -0.03189168032258749 -64.78978809798136 -0.029236269649118185 -64.97362074367705
1635 -0.03190163411200046 -64.82168973209336 -0.030277134198695422 -65.00389787787574
1636 -0.031965980865061284 -64.85365571295843 -0.03359437882900238 -65.03749225670475
1637 -0.031962412409484386 -64.88561812536791 -0.029661479219794274 -65.06715373592455
1638 -0.03213616199791432 -64.91775428736582 -0.03470161184668541 -65.10185534777123
1639 -0.03200577758252621 -64.94976006494835 -0.03150939475744963 -65.13336474252868
1640 -0.03208271600306034 -64.98184278095141 -0.03134886007755995 -65.16471360260624
1641 -0.03217728491872549 -65.01402006587014 -0.03369688428938389 -65.19841048689563
1642 -0.03195253014564514 -65.04597259601579 -0.03364310935139656 -65.23205359624703
1643 -0.03198276832699776 -65.07795536434278 -0.03733847830444574 -65.26939207455148
1644 -0.03188737388700247 -65.10984273822979 -0.0323196642100811 -65.30171173876155
1645 -0.03208345081657171 -65.14192618904636 -0.023285832535475493 -65.32499757129703
1646 -0.03202155437320471 -65.17394774341956 -0.03330618608742952 -65.35830375738446
1647 -0.031994635425508025 -65.20594237884507 -0.03343867845833302 -65.3917424358428
1648 -0.03208417240530252 -65.23802655125037 -0.033961166813969615 -65.42570360265677
1649 -0.031835034023970366 -65.26986158527434 -0.0336714981123805 -65.45937510076915
1650 -0.03176962565630674 -65.30163121093065 -0.030684308614581823 -65.49005940938373
1651 -0.031947486102581024 -65.33357869703323 -0.03033616365864873 -65.52039557304238
1652 -0.031878298707306386 -65.36545699574054 -0.03327088467776775 -65.55366645772014
1653 -0.03180951420217752 -65.39726650994272 -0.036142654716968536 -65.58980911243711
1654 -0.03183345049619675 -65.42909996043892 -0.028404284734278917 -65.61821339717139
1655 -0.031817321013659236 -65.46091728145258 -0.03159259594976902 -65.64980599312116
1656 -0.03177190124988556 -65.49268918270246 -0.030463901348412037 -65.68026989446957
1657 -0.03187039494514465 -65.52455957764761 -0.032796855084598064 -65.71306674955417
1658 -0.03184611685574055 -65.55640569450335 -0.031080940272659063 -65.74414768982683
1659 -0.031802155263721946 -65.58820784976707 -0.031944408640265466 -65.7760920984671
1660 -0.03184192422777414 -65.62004977399485 -0.03329559043049812 -65.8093876888976
1661 -0.03177733160555363 -65.6518271056004 -0.0293771262280643 -65.83876481512567
1662 -0.031868860498070715 -65.68369596609847 -0.032761245407164095 -65.87152606053283
1663 -0.03184590525925159 -65.71554187135771 -0.03856583647429943 -65.91009189700713
1664 -0.03182911239564419 -65.74737098375336 -0.032655745185911654 -65.94274764219304
1665 -0.031686251796782014 -65.77905723555014 -0.025808344688266517 -65.96855598688131
1666 -0.0320329699665308 -65.81109020551668 -0.02784567018970847 -65.99640165707102
1667 -0.03196692075580358 -65.84305712627248 -0.03275661282241345 -66.02915826989343
1668 -0.031995097920298574 -65.87505222419279 -0.027844321448355913 -66.05700259134179
1669 -0.032054294273257254 -65.90710651846604 -0.03312073424458504 -66.09012332558638
1670 -0.031970998458564284 -65.9390775169246 -0.03280375860631466 -66.1229270841927
1671 -0.032041949965059754 -65.97111946688966 -0.035665055736899376 -66.1585921399296
1672 -0.03203339483588934 -66.00315286172555 -0.03150160051882267 -66.19009374044842
1673 -0.0319381034001708 -66.03509096512572 -0.030492085870355366 -66.22058582631877
1674 -0.031929796747863295 -66.06702076187358 -0.028797723911702634 -66.24938355023048
1675 -0.03201865255832672 -66.0990394144319 -0.03438379261642695 -66.2837673428469
1676 -0.03204061351716518 -66.13108002794907 -0.030863914359360933 -66.31463125720626
1677 -0.032108808122575286 -66.16318883607164 -0.026521250046789645 -66.34115250725304
1678 -0.03214126266539097 -66.19533009873703 -0.027021452970802783 -66.36817396022384
1679 -0.032185377180576326 -66.22751547591761 -0.03438436146825552 -66.4025583216921
1680 -0.03227160107344389 -66.25978707699106 -0.036428121663630006 -66.43898644335573
1681 -0.03206551987677812 -66.29185259686784 -0.03438883200287819 -66.4733752753586
1682 -0.0320649666711688 -66.32391756353901 -0.0358556292951107 -66.50923090465372
1683 -0.032046911492943767 -66.35596447503195 -0.0330393260344863 -66.5422702306882
1684 -0.03196508940309286 -66.38792956443504 -0.03177912980318069 -66.57404936049139
1685 -0.0319047236815095 -66.41983428811655 -0.032537484914064406 -66.60658684540545
1686 -0.03199285697191954 -66.45182714508847 -0.027606036327779294 -66.63419288173323
1687 -0.03199085183441639 -66.4838179969229 -0.0306050231680274 -66.66479790490125
1688 -0.032079027779400346 -66.5158970247023 -0.03347825333476066 -66.69827615823601
1689 -0.032056611962616444 -66.54795363666491 -0.04022067412734032 -66.73849683236335
1690 -0.03181589562445879 -66.57976953228938 -0.033734004758298394 -66.77223083712165
1691 -0.03185683395713568 -66.61162636624651 -0.03481551464647055 -66.80704635176812
1692 -0.03184691900387406 -66.64347328525038 -0.038013632968068124 -66.8450599847362
1693 -0.03163866521790624 -66.67511195046829 -0.029017112962901593 -66.8740770976991
1694 -0.031621677055954936 -66.70673362752424 -0.030223171785473825 -66.90430026948458
1695 -0.03188685290515423 -66.7386204804294 -0.03174493657425046 -66.93604520605884
1696 -0.03168539814651013 -66.77030587857591 -0.03440594747662544 -66.97045115353546
1697 -0.031805308535695076 -66.8021111871116 -0.03027410274371505 -67.00072525627918
1698 -0.031820451654493806 -66.8339316387661 -0.03365930039435625 -67.03438455667354
1699 -0.031694434303790334 -66.86562607306989 -0.03139197863638401 -67.06577653530992
1700 -0.031729237921535966 -66.89735531099143 -0.028712279349565505 -67.09448881465948
1701 -0.031872632540762426 -66.9292279435322 -0.02705717096105218 -67.12154598562054
1702 -0.03189325537532568 -66.96112119890752 -0.030365882348269223 -67.1519118679688
1703 -0.03198272492736578 -66.99310392383488 -0.03377281166613102 -67.18568467963493
1704 -0.03190852347761393 -67.02501244731249 -0.03223728388547897 -67.21792196352041
1705 -0.03190135080367327 -67.05691379811617 -0.032502079382538795 -67.25042404290295
1706 -0.03204031586647034 -67.08895411398264 -0.027048747520893812 -67.27747279042384
1707 -0.031929560378193854 -67.12088367436083 -0.03172723911702633 -67.30920002954088
1708 -0.03195594102144241 -67.15283961538226 -0.031228280626237392 -67.34042831016711
1709 -0.03198838364332914 -67.18482799902559 -0.029148631263524294 -67.36957694143064
1710 -0.03197544757276773 -67.21680344659835 -0.02753856759518385 -67.39711550902582
1711 -0.032211823388934135 -67.24901526998728 -0.03538562692701817 -67.43250113595285
1712 -0.032127201557159424 -67.28114247154444 -0.024823790322989224 -67.45732492627583
1713 -0.03218646962195635 -67.3133289411664 -0.03379437681287527 -67.49111930308871
1714 -0.03219983279705048 -67.34552877396345 -0.03040734138339758 -67.5215266444721
1715 -0.0321505032479763 -67.37767927721143 -0.03139332868158817 -67.55291997315369
1716 -0.03230856005102396 -67.40998783726245 -0.029974315874278547 -67.58289428902798
1717 -0.03224470503628254 -67.44223254229873 -0.0330404119566083 -67.61593470098458
1718 -0.03230005502700806 -67.47453259732573 -0.03440032061189413 -67.65033502159648
1719 -0.03214102387428284 -67.50667362120002 -0.03320562988519669 -67.68354065148168
1720 -0.0320837240666151 -67.53875734526663 -0.031781427562236786 -67.71532207904391
1721 -0.032150139287114146 -67.57090748455374 -0.03020302588120103 -67.74552510492512
1722 -0.032114540226757526 -67.6030220247805 -0.034565292112529275 -67.78009039703765
1723 -0.032123366743326186 -67.63514539152382 -0.027365804929286242 -67.80745620196694
1724 -0.03225105758756399 -67.66739644911138 -0.028637289255857467 -67.8360934912228
1725 -0.03227131981402635 -67.69966776892541 -0.03153006909415126 -67.86762356031694
1726 -0.03227034825831652 -67.73193811718373 -0.027000380866229533 -67.89462394118317
1727 -0.03226360213011503 -67.76420171931385 -0.035161114670336245 -67.9297850558535
1728 -0.03230571243911982 -67.79650743175297 -0.03189939428120851 -67.96168445013471
1729 -0.03220103029161692 -67.82870846204459 -0.033694518357515336 -67.99537896849223
1730 -0.03208231125026941 -67.86079077329485 -0.03674346357584 -68.03212243206808
1731 -0.03212520219385624 -67.8929159754887 -0.031486519053578375 -68.06360895112165
1732 -0.032175248954445124 -67.92509122444315 -0.028283781744539736 -68.09189273286619
1733 -0.0322448443621397 -67.95733606880529 -0.03409428875893354 -68.12598702162512
1734 -0.032179795950651166 -67.98951586475594 -0.03264230862259865 -68.15862933024772
1735 -0.032202237471938136 -68.02171810222788 -0.029727965779602527 -68.18835729602732
1736 -0.03220130018889904 -68.05391940241678 -0.03098267372697592 -68.2193399697543
1737 -0.032279623113572596 -68.08619902553035 -0.028753299824893476 -68.2480932695792
1738 -0.03235999047756195 -68.11855901600791 -0.03228641264140606 -68.28037968222061
1739 -0.03235177602618933 -68.1509107920341 -0.03122879397124052 -68.31160847619185
1740 -0.032463006861507895 -68.1833737988956 -0.02662843568250537 -68.33823691187436
1741 -0.03258204460144043 -68.21595584349704 -0.03636544439941645 -68.37460235627378
1742 -0.03243254236876965 -68.24838838586581 -0.03177472092211246 -68.4063770771959
1743 -0.03246509078890085 -68.28085347665471 -0.03437374159693718 -68.44075081879284
1744 -0.03239682894200087 -68.31325030559671 -0.03841050565242767 -68.47916132444526
1745 -0.032094435393810274 -68.34534474099053 -0.03314810767769814 -68.51230943212296
1746 -0.032252913899719717 -68.37759765489025 -0.03679339569061994 -68.54910282781358
1747 -0.03204162027686834 -68.40963927516712 -0.03133719731122255 -68.5804400251248
1748 -0.03209869842976332 -68.44173797359689 -0.03003452830016613 -68.61047455342496
1749 -0.03217103909701109 -68.4739090126939 -0.02830260610207915 -68.63877715952704
1750 -0.03225235100835562 -68.50616136370225 -0.030520310625433922 -68.66929747015247
1751 -0.032217861711978914 -68.53837922541423 -0.032023819535970686 -68.70132128968844
1752 -0.03231836780905724 -68.57069759322329 -0.024339751992374658 -68.72566104168081
1753 -0.03229422532021999 -68.6029918185435 -0.035622864961624146 -68.76128390664243
1754 -0.03230768442153931 -68.63529950296504 -0.02943864669650793 -68.79072255333894
1755 -0.032358871586620805 -68.66765837455166 -0.028979406971484423 -68.81970196031043
1756 -0.032377917878329755 -68.70003629243 -0.035493241250514986 -68.85519520156095
1757 -0.03234837874770165 -68.7323846711777 -0.031917371042072776 -68.88711257260302
1758 -0.03237252365797758 -68.76475719483568 -0.029248099029064178 -68.91636067163208
1759 -0.0324837289750576 -68.79724092381073 -0.03233032859861851 -68.9486910002307
1760 -0.032253173924982545 -68.82949409773572 -0.033277766592800614 -68.9819687668235
1761 -0.032384599931538104 -68.86187869766725 -0.03302404955029488 -69.01499281637379
1762 -0.03236817829310894 -68.89424687596036 -0.029712038580328226 -69.04470485495412
1763 -0.03240735176950693 -68.92665422772987 -0.03172076921910048 -69.07642562417323
1764 -0.032302611507475376 -68.95895683923735 -0.031514522060751914 -69.10794014623397
1765 -0.0323635283857584 -68.9913203676231 -0.032566309161484244 -69.14050645539545
1766 -0.03241778500378132 -69.02373815262689 -0.02692582765594125 -69.1674322830514
1767 -0.032446042820811274 -69.0561841954477 -0.03380663059651852 -69.20123891364791
1768 -0.03245756085962057 -69.08864175630733 -0.027530045621097086 -69.228768959269
1769 -0.03256014119833708 -69.12120189750566 -0.03293341193348169 -69.26170237120249
1770 -0.032429774291813374 -69.15363167179747 -0.033324855752289294 -69.29502722695477
1771 -0.032532667927443984 -69.18616433972491 -0.029469320364296437 -69.32449654731907
1772 -0.03257060945034027 -69.21873494917526 -0.028744552470743655 -69.35324109978981
1773 -0.032602726854383944 -69.25133767602964 -0.029723040107637645 -69.38296413989745
1774 -0.03279811982065439 -69.28413579585029 -0.025628313329070805 -69.40859245322652
1775 -0.03277236633002758 -69.31690816218031 -0.029668105021119117 -69.43826055824763
1776 -0.03282068520784378 -69.34972884738815 -0.03283202890306711 -69.47109258715071
1777 -0.03275317046791315 -69.38248201785606 -0.03652378264814615 -69.50761636979885
1778 -0.03260887283831835 -69.41509089069439 -0.03663935493677854 -69.54425572473563
1779 -0.03250056374818087 -69.44759145444257 -0.028314682468771935 -69.57257040720441
1780 -0.03274154551327228 -69.48033299995585 -0.034163881465792655 -69.6067342886702
1781 -0.03267158586531878 -69.51300458582116 -0.030311634950339793 -69.63704592362053
1782 -0.03266768790781498 -69.54567227372898 -0.0316469669342041 -69.66869289055474
1783 -0.03262319378554821 -69.57829546751454 -0.03289542682468891 -69.70158831737943
1784 -0.03258581906557083 -69.61088128658011 -0.03026897059753537 -69.73185728797696
1785 -0.03257222231477499 -69.64345350889488 -0.03111273292452097 -69.76297002090149
1786 -0.03268897701054811 -69.67614248590543 -0.03160503879189491 -69.79457505969339
1787 -0.03264347892254591 -69.70878596482798 -0.03435138761997223 -69.82892644731336
1788 -0.03262178655713797 -69.74140775138513 -0.03085389146581292 -69.85978033877917
1789 -0.03273208346217871 -69.7741398348473 -0.0354508401826024 -69.89523117896178
1790 -0.032620996423065665 -69.80676083127037 -0.034768486954271795 -69.92999966591606
1791 -0.03244127053767443 -69.83920210180804 -0.02825431674718857 -69.95825398266325
1792 -0.03254519179463387 -69.87174729360268 -0.03378059677779675 -69.99203457944105
1793 -0.032557067647576335 -69.90430436125025 -0.03373090010136366 -70.02576547954241
1794 -0.0324791332706809 -69.93678349452094 -0.033432875759899616 -70.05919835530231
1795 -0.03245177604258061 -69.96923527056352 -0.03330664020031691 -70.09250499550264
1796 -0.032426301017403604 -70.00166157158093 -0.027757111564278604 -70.12026210706692
1797 -0.03250659964978695 -70.03416817123072 -0.03512837179005146 -70.15539047885697
1798 -0.032365358248353 -70.06653352947907 -0.028408921509981155 -70.18379940036695
1799 -0.032493668422102925 -70.09902719790118 -0.029206046741455792 -70.2130054471084
1800 -0.03256437946110964 -70.13159157736229 -0.03249853625893593 -70.24550398336734
1801 -0.03265751414000988 -70.1642490915023 -0.030413492769002914 -70.27591747613634
1802 -0.03263101577758789 -70.19688010727988 -0.0304541178047657 -70.30637159394111
1803 -0.03262690082192421 -70.2295070081018 -0.026315499655902387 -70.33268709359702
1804 -0.03267092183232308 -70.26217792993413 -0.03203682005405426 -70.36472391365108
1805 -0.03270894009619951 -70.29488687003033 -0.031861298531293866 -70.39658521218237
1806 -0.03279524855315685 -70.32768211858348 -0.03283645231276751 -70.42942166449514
1807 -0.032731732726097106 -70.36041385130957 -0.03180252984166145 -70.4612241943368
1808 -0.03275515921413898 -70.3931690105237 -0.03512930478900671 -70.4963534991258
1809 -0.032604253850877285 -70.42577326437458 -0.03798736277967692 -70.53434086190548
1810 -0.03251287117600441 -70.4582861355506 -0.027733299229294062 -70.56207416113477
1811 -0.032727446779608725 -70.4910135823302 -0.03496095556765795 -70.59703511670243
1812 -0.03261555638164282 -70.52362913871184 -0.03256912808865309 -70.62960424479108
1813 -0.032641492784023285 -70.55627063149586 -0.029123164340853692 -70.65872740913194
1814 -0.03261260222643614 -70.5888832337223 -0.03321026097983122 -70.69193767011177
1815 -0.03262236788868904 -70.62150560161099 -0.032181006669998166 -70.72411867678177
1816 -0.03254338540136814 -70.65404898701236 -0.022017479315400122 -70.74613615609717
1817 -0.03287460580468178 -70.68692359281704 -0.027087791822850704 -70.77322394792002
1818 -0.03287981934845448 -70.71980341216549 -0.031017357483506203 -70.80424130540352
1819 -0.032918337173759936 -70.75272174933924 -0.03263367898762226 -70.83687498439114
1820 -0.03282841332256794 -70.7855501626618 -0.03543285634368658 -70.87230784073483
1821 -0.032889002934098244 -70.8184391655959 -0.03232160583138466 -70.90462944656622
1822 -0.032892586477100846 -70.85133175207301 -0.03523857332766056 -70.93986801989388
1823 -0.032707872427999975 -70.88403962450101 -0.030447520408779384 -70.97031554030266
1824 -0.03271754905581474 -70.91675717355683 -0.030429659225046635 -71.00074519952771
1825 -0.03280304130166769 -70.9495602148585 -0.0296128299087286 -71.03035802943644
1826 -0.032776096276938914 -70.98233631113543 -0.03451310265809297 -71.06487113209454
1827 -0.032767347805202005 -71.01510365894063 -0.03529562149196863 -71.1001667535865
1828 -0.032718331553041935 -71.04782199049367 -0.028756498731672762 -71.12892325231817
1829 -0.03277701381593943 -71.08059900430962 -0.031070463359355927 -71.15999371567753
1830 -0.03281274046748876 -71.11341174477711 -0.031017814110964537 -71.1910115297885
1831 -0.03287883829325437 -71.14629058307037 -0.03642474245280027 -71.22743627224129
1832 -0.03264699950814247 -71.17893758257851 -0.03695607613772154 -71.26439234837902
1833 -0.03261948749423027 -71.21155707007274 -0.03302435800433159 -71.29741670638334
1834 -0.032837067171931265 -71.24439413724467 -0.03657866064459085 -71.33399536702794
1835 -0.03260094542056322 -71.27699508266524 -0.03202607650309801 -71.36602144353104
1836 -0.0327279981225729 -71.3097230807878 -0.029729447793215513 -71.39575089132425
1837 -0.03272425625473261 -71.34244733704254 -0.030713494587689637 -71.42646438591194
1838 -0.03271112684160471 -71.37515846388415 -0.026608725916594266 -71.45307311182853
1839 -0.03282901160418987 -71.40798747548834 -0.03388848248869181 -71.48696159431722
1840 -0.0327817490324378 -71.44076922452078 -0.03470310028642416 -71.52166469460364
1841 -0.03260516300797463 -71.47337438752875 -0.035696535371243954 -71.55736122997489
1842 -0.03255457244813442 -71.50592895997688 -0.03261185120791197 -71.5899730811828
1843 -0.03254362288862467 -71.53847258286551 -0.03391729574650526 -71.62389037692931
1844 -0.032518447004258634 -71.57099102986977 -0.032485518418252465 -71.65637589534757
1845 -0.032732185907661915 -71.60372321577744 -0.03683230932801962 -71.69320820467559
1846 -0.03244272395968437 -71.63616593973713 -0.031792171858251096 -71.72500037653384
1847 -0.03234987147152424 -71.66851581120865 -0.034221618250012395 -71.75922199478386
1848 -0.03243073280900717 -71.70094654401765 -0.03134277705103159 -71.7905647718349
1849 -0.03241039905697107 -71.73335694307463 -0.030700677540153265 -71.82126544937505
1850 -0.03241858258843422 -71.76577552566306 -0.030415239557623864 -71.85168068893267
1851 -0.032476392947137354 -71.79825191861019 -0.03578390162438154 -71.88746459055706
1852 -0.032394429482519624 -71.83064634809271 -0.031772216968238357 -71.9192368075253
1853 -0.0323580015450716 -71.86300434963779 -0.03258523587137461 -71.95182204339667
1854 -0.03230155203491449 -71.8953059016727 -0.033581164479255673 -71.98540320787593
1855 -0.03228709809482098 -71.92759299976753 -0.03345223888754845 -72.01885544676348
1856 -0.03232031390070915 -71.95991331366824 -0.031844347901642325 -72.05069979466512
1857 -0.03244354035705328 -71.99235685402529 -0.03308684211224318 -72.08378663677736
1858 -0.032209616526961325 -72.02456647055224 -0.0361381933093071 -72.11992483008667
1859 -0.03217131178826094 -72.0567377823405 -0.03737332131713629 -72.15729815140381
1860 -0.03202598616480827 -72.08876376850532 -0.029957246407866477 -72.18725539781167
1861 -0.03205318506807089 -72.12081695357338 -0.03371729236096144 -72.22097269017263
1862 -0.032026132382452485 -72.15284308595584 -0.030986796040087937 -72.25195948621271
1863 -0.03213431891053915 -72.18497740486637 -0.03410306666046381 -72.28606255287318
1864 -0.031998804025352004 -72.21697620889172 -0.03396127484738827 -72.32002382772056
1865 -0.03196962065994739 -72.24894582955167 -0.032929979637265204 -72.35295380735782
1866 -0.031937174312770364 -72.28088300386445 -0.03139948518946767 -72.38435329254729
1867 -0.031952928937971595 -72.31283593280241 -0.029814257100224496 -72.41416754964752
1868 -0.03200830537825823 -72.34484423818067 -0.031027076952159404 -72.44519462659967
1869 -0.03207002263516188 -72.37691426081584 -0.030484713707119228 -72.4756793403068
1870 -0.032141277194023134 -72.40905553800987 -0.0366496205329895 -72.51232896083978
1871 -0.03193588480353356 -72.4409914228134 -0.02915535494685173 -72.54148431578663
1872 -0.03217114191502333 -72.47316256472843 -0.03393181674182415 -72.57541613252846
1873 -0.03199510928243399 -72.50515767401086 -0.03626962266862392 -72.61168575519709
1874 -0.031907752715051176 -72.53706542672592 -0.031711507588624954 -72.64339726278571
1875 -0.03200397286564112 -72.56906939959156 -0.031675107032060626 -72.67507236981777
1876 -0.032059109583497045 -72.60112850917506 -0.035035299882292745 -72.71010766970007
1877 -0.031863000709563494 -72.63299150988462 -0.03178353700786829 -72.74189120670793
1878 -0.03201057864353061 -72.66500208852815 -0.038385572284460066 -72.78027677899239
1879 -0.03183021480217576 -72.69683230333032 -0.03135027159005403 -72.81162705058244
1880 -0.03186030145734549 -72.72869260478767 -0.028418313898146152 -72.84004536448059
1881 -0.03191694263368845 -72.76060954742135 -0.032437044009566304 -72.87248240849016
1882 -0.031995747797191144 -72.79260529521855 -0.02665871549397707 -72.89914112398414
1883 -0.03190543856471777 -72.82451073378327 -0.033165637962520124 -72.93230676194666
1884 -0.031892037391662596 -72.85640277117493 -0.03120899572968483 -72.96351575767635
1885 -0.03195957131683826 -72.88836234249176 -0.03057484356686473 -72.99409060124322
1886 -0.03194740153849125 -72.92030974403025 -0.03226432166993618 -73.02635492291316
1887 -0.03204719498753548 -72.95235693901779 -0.03461063988506794 -73.06096556279823
1888 -0.03198000732809305 -72.98433694634588 -0.023381412494927645 -73.08434697529316
1889 -0.03217161912471056 -73.01650856547059 -0.028226075693964958 -73.11257305098712
1890 -0.03221397567540407 -73.04872254114599 -0.032094558142125605 -73.14466760912924
1891 -0.032254958525300026 -73.08097749967129 -0.03521137498319149 -73.17987898411243
1892 -0.032071559503674504 -73.11304905917497 -0.03203811701387167 -73.2119171011263
1893 -0.03211196884512901 -73.1451610280201 -0.031103131547570228 -73.24302023267387
1894 -0.03212599828839302 -73.17728702630849 -0.03427497986704111 -73.2772952125409
1895 -0.03209180757403374 -73.20937883388252 -0.032695327326655386 -73.30999053986756
1896 -0.03196480348706245 -73.24134363736958 -0.028649804182350636 -73.3386403440499
1897 -0.0319844352081418 -73.27332807257773 -0.030671171378344297 -73.36931151542825
1898 -0.032084855064749715 -73.30541292764248 -0.03460112158209085 -73.40391263701034
1899 -0.03204367831349373 -73.33745660595598 -0.030848993640393018 -73.43476163065073
1900 -0.032087350822985174 -73.36954395677897 -0.027359770517796277 -73.46212140116852
1901 -0.03219427261501551 -73.40173822939398 -0.029531044978648426 -73.49165244614717
1902 -0.032245153188705446 -73.4339833825827 -0.031197670940309764 -73.52285011708749
1903 -0.03224390745162964 -73.46622729003433 -0.034184730239212514 -73.5570348473267
1904 -0.03206205926835537 -73.49828934930268 -0.03461710885167122 -73.59165195617838
1905 -0.032067185081541535 -73.53035653438423 -0.033158828131854536 -73.62481078431024
1906 -0.032064989767968656 -73.5624215241522 -0.030714156199246646 -73.6555249405095
1907 -0.03212373442947865 -73.59454525858168 -0.033640054427087306 -73.68916499493658
1908 -0.03213687352836132 -73.62668213211003 -0.03138979226350784 -73.72055478720009
1909 -0.03205326367169618 -73.65873539578173 -0.030407664738595484 -73.75096245193868
1910 -0.03215749319642782 -73.69089288897815 -0.02976653343066573 -73.78072898536934
1911 -0.032138569839298727 -73.72303145881746 -0.03356998078525066 -73.81429896615458
1912 -0.0322516743093729 -73.75528313312684 -0.02925174031406641 -73.84355070646865
1913 -0.03218731600791216 -73.78747044913474 -0.040792062878608704 -73.88434276934726
1914 -0.0320081727579236 -73.81947862189267 -0.029081031586974858 -73.91342380093423
1915 -0.03214404191821814 -73.85162266381089 -0.02949149664491415 -73.94291529757913
1916 -0.032279898039996625 -73.88390256185089 -0.031015725713223218 -73.97393102329235
1917 -0.032161610573530196 -73.91606417242441 -0.03390670474618673 -74.00783772803854
1918 -0.032240251637995244 -73.94830442406241 -0.03200308438390494 -74.03984081242244
1919 -0.03220881801098585 -73.9805132420734 -0.03264816999435425 -74.0724889824168
1920 -0.032126021571457386 -74.01263926364486 -0.036406701989471914 -74.10889568440628
1921 -0.032180323638021945 -74.04481958728287 -0.03078364273533225 -74.13967932714161
1922 -0.03192892149090767 -74.07674850877378 -0.0280753618106246 -74.16775468895223
1923 -0.03221330791711807 -74.1089618166909 -0.03332432229071856 -74.20107901124295
1924 -0.03213193416595459 -74.14109375085685 -0.029582645930349826 -74.2306616571733
1925 -0.03201641384512186 -74.17311016470198 -0.029014598485082387 -74.25967625565838
1926 -0.03224355597048998 -74.20535372067248 -0.035085752792656424 -74.29476200845103
1927 -0.032164362631738184 -74.23751808330421 -0.03192526306957007 -74.3266872715206
1928 -0.03199832607060671 -74.26951640937482 -0.03454138915985823 -74.36122866068045
1929 -0.03205291833728552 -74.3015693277121 -0.03609960153698921 -74.39732826221744
1930 -0.032114874199032785 -74.33368420191114 -0.03093338692560792 -74.42826164914305
1931 -0.03203403577208519 -74.36571823768323 -0.027592778019607068 -74.45585442716266
1932 -0.032112944312393664 -74.39783118199561 -0.03773712795227766 -74.49359155511495
1933 -0.03202895987778902 -74.4298601418734 -0.028892744425684215 -74.52248429954064
1934 -0.032166508585214616 -74.46202665045863 -0.03570752609521151 -74.55819182563584
1935 -0.03215024098753929 -74.49417689144616 -0.03238165508955717 -74.5905734807254
1936 -0.03206088710576296 -74.52623777855192 -0.032024234905838965 -74.62259771563123
1937 -0.03209098055958748 -74.5583287591115 -0.02735000364482403 -74.64994771927606
1938 -0.03220182359218597 -74.59053058270369 -0.03257755637168884 -74.68252527564775
1939 -0.03223762027919293 -74.62276820298288 -0.029262215178459883 -74.71178749082621
1940 -0.03222090527415276 -74.65498910825704 -0.03771435655653477 -74.74950184738275
1941 -0.03210083693265915 -74.6870899451897 -0.03364763744175434 -74.7831494848245
1942 -0.0320864237844944 -74.71917636897419 -0.03415193576365709 -74.81730142058817
1943 -0.03207715768367052 -74.75125352665786 -0.031196662131696938 -74.84849808271986
1944 -0.03208635374903679 -74.7833398804069 -0.02812789464369416 -74.87662597736355
1945 -0.032169276662170884 -74.81550915706907 -0.029945273790508507 -74.90657125115405
1946 -0.03216748908162117 -74.84767664615069 -0.031037171743810175 -74.93760842289785
1947 -0.0321991216391325 -74.87987576778983 -0.028681657370179893 -74.96629008026804
1948 -0.03223920315504074 -74.91211497094487 -0.03244080152362585 -74.99873088179166
1949 -0.03224205244332552 -74.94435702338819 -0.026047720201313497 -75.02477860199298
1950 -0.032357005216181275 -74.97671402860438 -0.034513677097857 -75.05929227909084
1951 -0.03233767859637737 -75.00905170720075 -0.03131430707871914 -75.09060658616956
1952 -0.032320350594818595 -75.04137205779557 -0.03231830671429634 -75.12292489288386
1953 -0.03227975498884916 -75.07365181278442 -0.03809234369546175 -75.16101723657933
1954 -0.03229590337723494 -75.10594771616165 -0.03403290584683418 -75.19505014242615
1955 -0.03211151845753193 -75.13805923461918 -0.027050288021564485 -75.22210043044772
1956 -0.032153054140508175 -75.17021228875969 -0.02996101267635822 -75.25206144312408
1957 -0.03219551686197519 -75.20240780562166 -0.03420962076634169 -75.28627106389042
1958 -0.03220128715038299 -75.23460909277205 -0.02907100422307849 -75.31534206811351
1959 -0.032354576513171196 -75.26696366928522 -0.033400445431470874 -75.34874251354498
1960 -0.032277223840355876 -75.29924089312557 -0.02973541719838977 -75.37847793074337
1961 -0.032266239449381826 -75.33150713257496 -0.022312329895794392 -75.40079026063917
1962 -0.032500018179416654 -75.36400715075438 -0.0319890808314085 -75.43277934147058
1963 -0.03242182079702616 -75.3964289715514 -0.031360646896064284 -75.46413998836664
1964 -0.03263298161327839 -75.42906195316468 -0.03397604990750551 -75.49811603827415
1965 -0.03259932305663824 -75.46166127622132 -0.031220283173024655 -75.52933632144718
1966 -0.032501859776675704 -75.494163135998 -0.02902026744559407 -75.55835658889276
1967 -0.03253049273043871 -75.52669362872844 -0.038789020106196406 -75.59714560899896
1968 -0.03238363023847342 -75.55907725896691 -0.03373296763747931 -75.63087857663643
1969 -0.03242566827684641 -75.59150292724375 -0.03390932753682137 -75.66478790417325
1970 -0.03237207811325789 -75.62387500535701 -0.0338668592274189 -75.69865476340067
1971 -0.03225458282977343 -75.65612958818679 -0.031145755015313626 -75.72980051841598
1972 -0.032290630228817466 -75.6884202184156 -0.027747465390712024 -75.7575479838067
1973 -0.032354419492185114 -75.72077463790778 -0.033156539872288705 -75.790704523679
1974 -0.03232344891875982 -75.75309808682654 -0.03721909634768963 -75.82792362002668
1975 -0.03228182233870029 -75.78537990916524 -0.0346096521243453 -75.86253327215103
1976 -0.03219651244580746 -75.81757642161105 -0.037089555710554126 -75.89962282786158
1977 -0.03197115808725357 -75.84954757969831 -0.02931792326271534 -75.92894075112429
1978 -0.03219527527689934 -75.88174285497522 -0.033839143253862856 -75.96277989437814
1979 -0.032126115262508394 -75.91386897023773 -0.03146451525390148 -75.99424440963205
1980 -0.03211189303547144 -75.9459808632732 -0.03067917488515377 -76.0249235845172
1981 -0.032179987244308 -75.97816085051751 -0.031999896839261056 -76.05692348135646
1982 -0.03209694102406502 -76.01025779154158 -0.030148700065910815 -76.08707218142237
1983 -0.03215808868408203 -76.04241588022566 -0.03188607096672058 -76.11895825238909
1984 -0.03217786028981209 -76.07459374051547 -0.03241928983479738 -76.15137754222388
1985 -0.032151445746421814 -76.10674518626189 -0.0333120496943593 -76.18468959191824
1986 -0.03210341110825539 -76.13884859737014 -0.03500969354063273 -76.21969928545887
1987 -0.032172054424881934 -76.17102065179502 -0.03463712297379971 -76.25433640843268
1988 -0.03207706026732922 -76.20309771206234 -0.033096373081207275 -76.28743278151389
1989 -0.03214750327169895 -76.23524521533405 -0.02945207990705967 -76.31688486142095
1990 -0.03209729939699173 -76.26734251473104 -0.03295939099043608 -76.34984425241139
1991 -0.03208302166312933 -76.29942553639417 -0.03564941007643938 -76.38549366248783
1992 -0.03199972659349441 -76.33142526298766 -0.03355707135051489 -76.41905073383835
1993 -0.032013407349586485 -76.36343867033725 -0.0320099039003253 -76.45106063773868
1994 -0.03198878169059753 -76.39542745202785 -0.032458624616265294 -76.48351926235495
1995 -0.032050180807709695 -76.42747763283556 -0.031680014170706275 -76.51519927652565
1996 -0.03205385971814394 -76.45953149255371 -0.030209434684365988 -76.54540871121002
1997 -0.03205990884453058 -76.49159140139824 -0.028568734508007766 -76.57397744571803
1998 -0.03205023761838675 -76.52364163901663 -0.03315986562520266 -76.60713731134324
1999 -0.031922691687941554 -76.55556433070457 -0.03365747481584549 -76.64079478615908
2000 -0.03213015627115965 -76.58769448697574 -0.027784796711057425 -76.66857958287014
