# Supplementary material for: Learning nonequilibrium statistical mechanics and dynamical phase transitions
Source: Nat Commun. 2024 Feb 6;15:1117. doi: 10.1038/s41467-024-45172-8 (PMC10847122; doi:10.1038/s41467-024-45172-8)
Supplement: Supplementary file 4 — Supplementary Data 1 [file 41467_2024_45172_MOESM4_ESM.zip › DPT-main/PlotTemplate/plot_KL_divergence/out/finite_time/SE/L5_D2W32K5_E100BS1k/logs-0.80/log.txt]

1 -0.08007280081510544 -0.08007280081510544 -0.08008339889347553 -0.08008339889347553
2 -0.07979063391685486 -0.1598634347319603 -0.07979948930442333 -0.15988288819789886
3 -0.07953511849045754 -0.23939855322241782 -0.0795347273349762 -0.23941761553287505
4 -0.0792870745062828 -0.3186856277287006 -0.07927621491253375 -0.3186938304454088
5 -0.0790544643998146 -0.39774009212851524 -0.07905152775347232 -0.3977453581988811
6 -0.07882370054721832 -0.47656379267573357 -0.07881266288459302 -0.4765580210834741
7 -0.07861038707196713 -0.5551741797477007 -0.07861046195030212 -0.5551684830337762
8 -0.07839172855019569 -0.6335659082978964 -0.07839240431785584 -0.6335608873516321
9 -0.07819694839417934 -0.7117628566920757 -0.07818493358790875 -0.7117458209395409
10 -0.07799220271408558 -0.7897550594061613 -0.07797414660453797 -0.7897199675440788
11 -0.07780682183802128 -0.8675618812441825 -0.07782540805637836 -0.8675453756004572
12 -0.07760094180703163 -0.9451628230512141 -0.07758595272898675 -0.9451313283294439
13 -0.0774348195642233 -1.0225976426154375 -0.07746134735643864 -1.0225926756858825
14 -0.07725522555410862 -1.099852868169546 -0.07727732099592685 -1.0998699966818093
15 -0.07706821300089359 -1.1769210811704396 -0.07704419828951359 -1.1769141949713229
16 -0.07691433914005756 -1.253835420310497 -0.07683632336556911 -1.253750518336892
17 -0.07675408907234668 -1.3305895093828437 -0.07673632241785526 -1.3304868407547472
18 -0.07659729607403279 -1.4071868054568766 -0.07660425007343293 -1.4070910908281802
19 -0.07644873484969139 -1.483635540306568 -0.07639636844396591 -1.483487459272146
20 -0.07629535533487797 -1.559930895641446 -0.07632988952100277 -1.5598173487931488
21 -0.07613615281879901 -1.6360670484602449 -0.0761430248618126 -1.6359603736549615
22 -0.0759847678244114 -1.7120518162846563 -0.07595800869166851 -1.71191838234663
23 -0.0758453980088234 -1.7878972142934797 -0.07577886283397675 -1.7876972451806068
24 -0.07571167387068271 -1.8636088881641624 -0.07578687593340874 -1.8634841211140156
25 -0.07556121386587619 -1.9391701020300385 -0.07552349753677845 -1.939007618650794
26 -0.07543903626501561 -2.014609138295054 -0.07542434073984623 -2.0144319593906403
27 -0.07529190666973591 -2.08990104496479 -0.07523001059889793 -2.0896619699895385
28 -0.07517629936337471 -2.165077344328165 -0.07519881315529346 -2.164860783144832
29 -0.07503652088344097 -2.240113865211606 -0.07500816509127617 -2.2398689482361083
30 -0.07491934783756733 -2.315033213049173 -0.074963753297925 -2.314832701534033
31 -0.07479676492512226 -2.3898299779742955 -0.07469108439981938 -2.3895237859338523
32 -0.07467408515512944 -2.464504063129425 -0.0747006855905056 -2.464224471524358
33 -0.07454564459621907 -2.539049707725644 -0.07431339882314206 -2.5385378703475
34 -0.07444198057055473 -2.613491688296199 -0.07427120432257653 -2.6128090746700767
35 -0.07432224340736866 -2.6878139317035674 -0.0742023017257452 -2.687011376395822
36 -0.07421403862535954 -2.7620279703289268 -0.07420841231942177 -2.761219788715244
37 -0.07410106062889099 -2.8361290309578178 -0.07414209060370922 -2.835361879318953
38 -0.07398590371012688 -2.9101149346679445 -0.07407458014786243 -2.9094364594668156
39 -0.07387554496526719 -2.9839904796332117 -0.07395443879067898 -2.9833908982574946
40 -0.07376081869006157 -3.0577512983232733 -0.07378767095506192 -3.0571785692125566
41 -0.07364478334784508 -3.1313960816711184 -0.07375153452157975 -3.130930103734136
42 -0.07354870401322841 -3.2049447856843467 -0.07359098270535469 -3.204521086439491
43 -0.07343008331954479 -3.2783748690038914 -0.07352315820753574 -3.2780442446470266
44 -0.07333173304796219 -3.351706602051854 -0.07306249439716339 -3.35110673904419
45 -0.07322016172111034 -3.424926763772964 -0.07311162501573562 -3.4242183640599255
46 -0.07312694154679775 -3.498053705319762 -0.07302909530699253 -3.497247459366918
47 -0.07302758656442165 -3.5710812918841834 -0.0730127029120922 -3.5702601622790104
48 -0.0729237213730812 -3.6440050132572646 -0.07280580103397369 -3.643065963312984
49 -0.07281980328261853 -3.716824816539883 -0.07296914644539357 -3.7160351097583777
50 -0.07271218374371528 -3.7895370002835986 -0.07260575369000435 -3.788640863448382
51 -0.07262753620743752 -3.862164536491036 -0.07246984615921974 -3.861110709607602
52 -0.0725090190768242 -3.9346735555678602 -0.07275714352726936 -3.9338678531348714
53 -0.07241948880255222 -4.0070930443704125 -0.0725014939904213 -4.006369347125292
54 -0.07231970168650151 -4.079412746056914 -0.07218222431838513 -4.078551571443677
55 -0.07223393805325032 -4.151646684110164 -0.07192211784422398 -4.150473689287901
56 -0.07214936390519142 -4.223796048015355 -0.07226366363465786 -4.222737352922559
57 -0.07203347347676754 -4.295829521492123 -0.07172305211424827 -4.294460405036808
58 -0.07196452803909778 -4.367794049531221 -0.07205575071275234 -4.36651615574956
59 -0.07185596972703934 -4.43965001925826 -0.07175272256135941 -4.438268878310919
60 -0.0717721402645111 -4.5114221595227715 -0.0716482225805521 -4.509917100891471
61 -0.07168082371354104 -4.583102983236312 -0.07223195359110832 -4.58214905448258
62 -0.07158120684325694 -4.6546841900795695 -0.07137118242681026 -4.65352023690939
63 -0.07147470563650131 -4.726158895716071 -0.07113265059888363 -4.724652887508274
64 -0.07141571193933487 -4.797574607655406 -0.07142244204878807 -4.796075329557062
65 -0.0713046383112669 -4.8688792459666725 -0.07139380723237991 -4.867469136789442
66 -0.07122765071690082 -4.940106896683574 -0.07125785946846008 -4.938726996257902
67 -0.07112388648092746 -5.0112307831645015 -0.0713457178324461 -5.010072714090348
68 -0.07102339752018452 -5.082254180684686 -0.07085506245493889 -5.080927776545287
69 -0.07093199752271176 -5.153186178207397 -0.0707863673567772 -5.151714143902064
70 -0.07087218016386032 -5.224058358371257 -0.07075936123728752 -5.222473505139352
71 -0.07079019770026207 -5.2948485560715195 -0.0706396047025919 -5.2931131098419435
72 -0.07069172374904156 -5.365540279820561 -0.07066730447113515 -5.363780414313078
73 -0.0706041980534792 -5.4361444778740395 -0.07120600081980229 -5.43498641513288
74 -0.07048840112984181 -5.506632879003881 -0.07083006985485554 -5.505816484987736
75 -0.07040190920233727 -5.577034788206218 -0.07021164670586585 -5.576028131693602
76 -0.07032303586602211 -5.64735782407224 -0.07051402777433395 -5.646542159467936
77 -0.07023857869207858 -5.717596402764319 -0.07031899131834507 -5.716861150786281
78 -0.07016159929335117 -5.787758002057671 -0.07015076763927937 -5.78701191842556
79 -0.07007299475371838 -5.857830996811389 -0.06999781988561153 -5.857009738311172
80 -0.0699949849396944 -5.927825981751083 -0.07039875239133835 -5.92740849070251
81 -0.06988763771951198 -5.997713619470596 -0.07002077661454678 -5.997429267317057
82 -0.06979535855352878 -6.067508978024125 -0.06953265704214573 -6.066961924359203
83 -0.06971947327256203 -6.137228451296687 -0.06935779489576817 -6.1363197192549706
84 -0.06963493712246419 -6.20686338841915 -0.06990794092416763 -6.206227660179138
85 -0.0695593435317278 -6.276422731950878 -0.06891975849866867 -6.275147418677807
86 -0.06948100291192531 -6.345903734862803 -0.06917011328041553 -6.344317531958223
87 -0.06941361054778099 -6.4153173454105845 -0.06907638311386108 -6.413393915072084
88 -0.06933045759797096 -6.4846478030085555 -0.06969472914934158 -6.483088644221426
89 -0.06923763528466224 -6.553885438293218 -0.06910809166729451 -6.55219673588872
90 -0.06915339268743992 -6.623038830980658 -0.06854677982628346 -6.620743515715003
91 -0.06908173114061356 -6.692120562121271 -0.06844183057546616 -6.689185346290469
92 -0.06900953724980355 -6.761130099371075 -0.06910175532102585 -6.758287101611495
93 -0.06892567723989487 -6.830055776610969 -0.06881498731672764 -6.827102088928223
94 -0.06883396543562412 -6.8988897420465936 -0.06888809837400914 -6.895990187302232
95 -0.06875519603490829 -6.967644938081502 -0.0701139073818922 -6.966104094684124
96 -0.06864946149289608 -7.036294399574398 -0.06853760965168476 -7.034641704335809
97 -0.06858574412763119 -7.1048801437020295 -0.06696630492806435 -7.101608009263873
98 -0.06850573308765888 -7.1733858767896885 -0.06920571066439152 -7.170813719928264
99 -0.06840411983430386 -7.241789996623992 -0.06894965544342994 -7.239763375371695
100 -0.0683149728924036 -7.310104969516396 -0.06825140230357647 -7.308014777675271
101 -0.06824108622968197 -7.378346055746078 -0.06833253689110279 -7.376347314566374
102 -0.06816667541861535 -7.446512731164693 -0.06775742806494237 -7.444104742631316
103 -0.06808071061968804 -7.51459344178438 -0.06927823163568973 -7.513382974267006
104 -0.06799873523414135 -7.582592177018522 -0.06908278092741967 -7.582465755194425
105 -0.0678915347903967 -7.650483711808918 -0.06683889254927636 -7.649304647743701
106 -0.06782699674367905 -7.718310708552597 -0.06817036792635918 -7.71747501567006
107 -0.06772669591009617 -7.786037404462693 -0.06659430526196956 -7.78406932093203
108 -0.0676751233637333 -7.853712527826426 -0.06686155498027802 -7.850930875912308
109 -0.06759678088128566 -7.921309308707712 -0.06869569234549999 -7.919626568257808
110 -0.06750204637646676 -7.988811355084178 -0.06741718202829361 -7.987043750286102
111 -0.06744031682610512 -8.056251671910283 -0.0656303808093071 -8.052674131095408
112 -0.06736551746726036 -8.123617189377544 -0.06636126488447189 -8.11903539597988
113 -0.06727690584957599 -8.19089409522712 -0.06685285903513431 -8.185888255015014
114 -0.0672186192125082 -8.258112714439628 -0.068292885273695 -8.25418114028871
115 -0.06712250784039497 -8.325235222280023 -0.06689645126461982 -8.32107759155333
116 -0.06703385747969151 -8.392269079759714 -0.06781484298408032 -8.38889243453741
117 -0.06693990156054497 -8.45920898132026 -0.06668687164783478 -8.455579306185246
118 -0.06684352941811085 -8.52605251073837 -0.06733963452279568 -8.522918940708042
119 -0.06678212508559227 -8.592834635823962 -0.06791344694793225 -8.590832387655974
120 -0.06670663841068744 -8.65954127423465 -0.06597638353705407 -8.656808771193027
121 -0.06660235188901424 -8.726143626123664 -0.06620090492069722 -8.723009676113724
122 -0.06649997904896736 -8.79264360517263 -0.0665141187608242 -8.78952379487455
123 -0.06645403765141963 -8.85909764282405 -0.06597831770777703 -8.855502112582327
124 -0.06634933315217495 -8.925446975976225 -0.06791098043322563 -8.923413093015553
125 -0.06625401340425015 -8.991700989380476 -0.06608733348548412 -8.989500426501037
126 -0.06619241684675217 -9.057893406227228 -0.06648069992661476 -9.055981126427652
127 -0.06610477007925511 -9.123998176306483 -0.06577387526631355 -9.121755001693964
128 -0.06602201201021671 -9.1900201883167 -0.0656904898583889 -9.187445491552353
129 -0.06591597050428391 -9.255936158820983 -0.06559992246329785 -9.25304541401565
130 -0.06583783775568008 -9.321773996576663 -0.06510176919400693 -9.318147183209657
131 -0.06577480547130107 -9.387548802047965 -0.0662257805466652 -9.384372963756322
132 -0.06569126732647419 -9.45324006937444 -0.06556958332657814 -9.4499425470829
133 -0.06561611592769623 -9.518856185302136 -0.06474002934992314 -9.514682576432824
134 -0.06551923267543316 -9.584375417977569 -0.06492129899561405 -9.579603875428438
135 -0.06545302532613277 -9.6498284433037 -0.06520548202097416 -9.644809357449413
136 -0.06537671126425267 -9.715205154567954 -0.06655013412237168 -9.711359491571784
137 -0.0652611430734396 -9.780466297641393 -0.066001982614398 -9.777361474186183
138 -0.06516560539603233 -9.845631903037425 -0.06489023044705391 -9.842251704633236
139 -0.06509085036814213 -9.910722753405567 -0.06531955674290657 -9.907571261376143
140 -0.06502253152430057 -9.975745284929868 -0.06410262547433376 -9.971673886850477
141 -0.06493983119726181 -10.040685116127129 -0.06554956324398517 -10.037223450094462
142 -0.06481819748878478 -10.105503313615914 -0.06507233008742333 -10.102295780181885
143 -0.0647434551268816 -10.170246768742796 -0.06567961424589157 -10.167975394427776
144 -0.06464798860251904 -10.234894757345316 -0.06454320326447487 -10.23251859769225
145 -0.06456593871116638 -10.299460696056482 -0.06423628926277161 -10.296754886955021
146 -0.06443352662026883 -10.36389422267675 -0.05573905874043703 -10.352493945695459
147 -0.0644602995365858 -10.428354522213336 -0.06310431025922299 -10.415598255954682
148 -0.06438242085278034 -10.492736943066117 -0.06247741300612688 -10.478075668960809
149 -0.064324751496315 -10.557061694562432 -0.06299913879483938 -10.541074807755649
150 -0.06421119011938572 -10.621272884681817 -0.06436945013701915 -10.605444257892668
151 -0.06415060721337795 -10.685423491895195 -0.06348339430987834 -10.668927652202546
152 -0.06405862122774124 -10.749482113122935 -0.06384179331362247 -10.732769445516169
153 -0.06397460140287876 -10.813456714525815 -0.06409007832407951 -10.796859523840249
154 -0.06388523615896702 -10.877341950684782 -0.0637314822524786 -10.860591006092728
155 -0.06379067599773407 -10.941132626682515 -0.06328453980386257 -10.92387554589659
156 -0.06372498609125614 -11.00485761277377 -0.06537675522267819 -10.989252301119269
157 -0.06360146515071392 -11.068459077924485 -0.06277975365519524 -11.052032054774465
158 -0.06354259066283703 -11.132001668587323 -0.06375836320221424 -11.11579041797668
159 -0.06342441812157631 -11.195426086708899 -0.06658666841685772 -11.182377086393537
160 -0.06330303475260735 -11.258729121461506 -0.06373073421418667 -11.246107820607723
161 -0.06324328891932965 -11.321972410380836 -0.06158627439290285 -11.307694095000626
162 -0.06316963583230972 -11.385142046213145 -0.06323103383183479 -11.37092512883246
163 -0.06307954601943493 -11.44822159223258 -0.06395045295357704 -11.434875581786038
164 -0.06298227235674858 -11.511203864589328 -0.06100891847163439 -11.495884500257672
165 -0.062862928211689 -11.574066792801018 -0.06253345552831888 -11.558417955785991
166 -0.06284508444368839 -11.636911877244707 -0.06254975665360689 -11.620967712439597
167 -0.06269348338246346 -11.69960536062717 -0.06268820241093635 -11.683655914850533
168 -0.06260790973901749 -11.762213270366189 -0.06174384746700525 -11.745399762317538
169 -0.06254360768944026 -11.824756878055629 -0.06123282201588154 -11.80663258433342
170 -0.062436594627797604 -11.887193472683427 -0.06600474417209626 -11.872637328505515
171 -0.06233380455523729 -11.949527277238664 -0.06127236671745777 -11.933909695222972
172 -0.06221311967819929 -12.011740396916863 -0.061395368352532384 -11.995305063575504
173 -0.06216315664350987 -12.073903553560374 -0.06481480747461318 -12.060119871050118
174 -0.0620360990986228 -12.135939652658998 -0.060738075710833075 -12.120857946760951
175 -0.061970123648643495 -12.197909776307641 -0.06119887419044971 -12.1820568209514
176 -0.06188447829335928 -12.259794254601001 -0.0608031751587987 -12.2428599961102
177 -0.061775869131088255 -12.321570123732089 -0.0594737745821476 -12.302333770692348
178 -0.06166809368878603 -12.383238217420875 -0.06537333577871322 -12.36770710647106
179 -0.06155306603759527 -12.44479128345847 -0.06021665446460247 -12.427923760935663
180 -0.061441106535494325 -12.506232389993963 -0.055922623723745346 -12.483846384659408
181 -0.061394770629704 -12.567627160623667 -0.06399987712502479 -12.547846261784432
182 -0.061299224570393565 -12.628926385194061 -0.060387197509408 -12.60823345929384
183 -0.06120878830552101 -12.690135173499582 -0.06458736173808574 -12.672820821031927
184 -0.0610825901851058 -12.751217763684688 -0.06263177525252103 -12.735452596284448
185 -0.06099124029278755 -12.812209003977475 -0.06434273384511471 -12.799795330129562
186 -0.060887473076581954 -12.873096477054057 -0.05950702074915171 -12.859302350878714
187 -0.06084276922047138 -12.933939246274528 -0.060325476340949535 -12.919627827219664
188 -0.06068181339651346 -12.994621059671042 -0.059180562384426594 -12.97880838960409
189 -0.06063153222203255 -13.055252591893074 -0.06101214475929737 -13.039820534363388
190 -0.060507738031446934 -13.115760329924521 -0.060841265879571435 -13.100661800242959
191 -0.06042888201773167 -13.176189211942253 -0.06266586873680353 -13.163327668979763
192 -0.060329682752490045 -13.236518894694743 -0.06237882729619741 -13.22570649627596
193 -0.06016545370221138 -13.296684348396955 -0.06083626616746187 -13.286542762443421
194 -0.06011563148349523 -13.35679997988045 -0.05728789605200291 -13.343830658495424
195 -0.060017137043178084 -13.416817116923628 -0.057139117270708084 -13.400969775766132
196 -0.05988741237670183 -13.47670452930033 -0.059324719943106174 -13.460294495709238
197 -0.059844504669308664 -13.536549033969639 -0.05873536374419928 -13.519029859453438
198 -0.05972861703485251 -13.596277651004492 -0.06104875318706036 -13.580078612640499
199 -0.05962588209658861 -13.65590353310108 -0.058504295721650126 -13.63858290836215
200 -0.059516527503728864 -13.715420060604808 -0.06194403320550919 -13.70052694156766
201 -0.05941973552107811 -13.774839796125887 -0.060531848855316636 -13.761058790422975
202 -0.059319409914314745 -13.834159206040201 -0.06681992933154106 -13.827878719754516
203 -0.05914898384362459 -13.893308189883825 -0.05911853294819593 -13.886997252702711
204 -0.05899896342307329 -13.952307153306899 -0.06294380500912666 -13.949941057711838
205 -0.05891583450138569 -14.011222987808285 -0.06381916403770446 -14.013760221749543
206 -0.05880933944135904 -14.070032327249644 -0.058465642668306825 -14.072225864417849
207 -0.05868318248540163 -14.128715509735045 -0.05625597219914198 -14.128481836616992
208 -0.058627070114016536 -14.187342579849062 -0.0593501977622509 -14.187832034379243
209 -0.058508118614554405 -14.245850698463617 -0.05620757080614567 -14.244039605185389
210 -0.058400850743055344 -14.304251549206672 -0.056768689677119254 -14.300808294862508
211 -0.05832529272884131 -14.362576841935514 -0.058942636474967 -14.359750931337475
212 -0.05824390612542629 -14.42082074806094 -0.05090189091861248 -14.410652822256088
213 -0.058125014789402484 -14.478945762850342 -0.06227844376116991 -14.472931266017257
214 -0.05800418201833964 -14.536949944868683 -0.061783412285149095 -14.534714678302405
215 -0.0578628845512867 -14.59481282941997 -0.05871530454605818 -14.593429982848464
216 -0.057753399945795536 -14.652566229365766 -0.06363197714090348 -14.657061959989369
217 -0.05757491420954466 -14.71014114357531 -0.056315554305911064 -14.71337751429528
218 -0.05750398281961679 -14.767645126394926 -0.05238309595733881 -14.765760610252618
219 -0.057422138005495074 -14.825067264400422 -0.05199282541871071 -14.81775343567133
220 -0.057365094870328905 -14.882432359270751 -0.0621714286506176 -14.879924864321948
221 -0.05726696979254484 -14.939699329063297 -0.0600607018917799 -14.939985566213728
222 -0.05713496506214142 -14.996834294125438 -0.057337929122149946 -14.997323495335879
223 -0.057002123445272446 -15.053836417570711 -0.05996371824294329 -15.057287213578823
224 -0.05687074530869722 -15.110707162879407 -0.055044505000114444 -15.112331718578938
225 -0.056784951314330104 -15.167492114193738 -0.053435048647224904 -15.165766767226163
226 -0.056683386117219924 -15.224175500310958 -0.05699832383543253 -15.222765091061596
227 -0.05657652337104082 -15.280752023681998 -0.05757250059396028 -15.280337591655556
228 -0.05648420657962561 -15.337236230261624 -0.05488950554281473 -15.33522709719837
229 -0.056289894692599776 -15.393526124954224 -0.055270589888095856 -15.390497687086466
230 -0.056271825544536115 -15.44979795049876 -0.05686276350170374 -15.44736045058817
231 -0.056169621646404266 -15.505967572145165 -0.05787043571472168 -15.505230886302892
232 -0.056016058474779126 -15.561983630619943 -0.0563502449542284 -15.56158113125712
233 -0.05591448005288839 -15.617898110672831 -0.05392383709549904 -15.615504968352619
234 -0.055810111202299596 -15.673708221875131 -0.05746485758572817 -15.672969825938347
235 -0.055683687701821326 -15.729391909576952 -0.05582730658352375 -15.728797132521871
236 -0.055567892268300056 -15.784959801845252 -0.0591427868232131 -15.787939919345083
237 -0.05544692352414131 -15.840406725369393 -0.05282374173402786 -15.84076366107911
238 -0.055382552556693554 -15.895789277926086 -0.05962331350892782 -15.900386974588038
239 -0.05526369828730822 -15.951052976213395 -0.060160090774297716 -15.960547065362336
240 -0.055104504339396954 -16.006157480552794 -0.05301068350672722 -16.01355774886906
241 -0.05501351058483124 -16.061170991137626 -0.05540701523423195 -16.068964764103292
242 -0.05483062732964754 -16.116001618467273 -0.054741001687943935 -16.123705765791236
243 -0.054693563655018804 -16.17069518212229 -0.052994854375720025 -16.176700620166955
244 -0.05464196167886257 -16.225337143801152 -0.05973553881049156 -16.236436158977448
245 -0.05448680389672518 -16.279823947697878 -0.05435561425983906 -16.290791773237288
246 -0.05435734521597624 -16.334181292913854 -0.053263531252741816 -16.34405530449003
247 -0.05425543691962957 -16.388436729833483 -0.05800459533929825 -16.40205989982933
248 -0.054189098067581654 -16.442625827901065 -0.056229299679398534 -16.458289199508727
249 -0.05405583344399929 -16.496681661345065 -0.05364392306655645 -16.511933122575282
250 -0.05392568949609995 -16.550607350841165 -0.050323997437953946 -16.562257120013236
251 -0.05388092566281557 -16.604488276503982 -0.04611367452889681 -16.608370794542132
252 -0.053796283714473245 -16.658284560218455 -0.06109225265681743 -16.66946304719895
253 -0.05366316474974155 -16.711947724968198 -0.05318009499460459 -16.722643142193554
254 -0.053552868962287906 -16.765500593930486 -0.05503498837351799 -16.77767813056707
255 -0.0534196674823761 -16.818920261412863 -0.0556511502712965 -16.833329280838367
256 -0.05329614859074354 -16.872216410003606 -0.05504803005605936 -16.888377310894427
257 -0.05314814317971468 -16.92536455318332 -0.05446216259151697 -16.942839473485943
258 -0.05299770962446928 -16.978362262807792 -0.055420408770442006 -16.998259882256384
259 -0.052902014926075935 -17.031264277733868 -0.05307232830673456 -17.051332210563118
260 -0.052802116610109806 -17.084066394343978 -0.05037248991429806 -17.101704700477416
261 -0.052686558663845064 -17.13675295300782 -0.05242614988237619 -17.154130850359792
262 -0.05252802222967148 -17.189280975237494 -0.05527989789843559 -17.20941074825823
263 -0.05243534278124571 -17.24171631801874 -0.054132322408258916 -17.263543070666486
264 -0.05228734519332647 -17.294003663212067 -0.04982496574521065 -17.313368036411696
265 -0.052181510627269743 -17.346185173839338 -0.05556018091738224 -17.368928217329078
266 -0.052115141227841374 -17.39830031506718 -0.055757615715265274 -17.424685833044343
267 -0.05193512160331011 -17.45023543667049 -0.05372494570910931 -17.478410778753453
268 -0.05179038289934397 -17.502025819569834 -0.05637189317494631 -17.5347826719284
269 -0.051688817143440244 -17.553714636713273 -0.04932657815515995 -17.58410925008356
270 -0.05160606019198895 -17.605320696905263 -0.04767904281616211 -17.631788292899724
271 -0.05146980471909046 -17.656790501624354 -0.05474430378526449 -17.686532596684987
272 -0.051338589005172255 -17.708129090629527 -0.04941879324615002 -17.735951389931138
273 -0.05120089631527662 -17.759329986944802 -0.051790790259838106 -17.787742180190975
274 -0.05112205613404512 -17.810452043078847 -0.05010772496461868 -17.837849905155593
275 -0.05098403859883547 -17.86143608167768 -0.04709411486983299 -17.884944020025426
276 -0.05093737188726664 -17.912373453564946 -0.05332614909857512 -17.938270169124
277 -0.05081972181797027 -17.963193175382916 -0.05201233997941017 -17.99028250910341
278 -0.05066241584718227 -18.013855591230097 -0.05084961671382189 -18.04113212581723
279 -0.05060784611850977 -18.064463437348607 -0.05353212002664805 -18.09466424584388
280 -0.050430063903331754 -18.114893501251938 -0.045622105710208416 -18.14028635155409
281 -0.05035564880818129 -18.16524915006012 -0.04750276915729046 -18.18778912071138
282 -0.05017050039023161 -18.21541965045035 -0.04252834375947714 -18.230317464470858
283 -0.05014563258737326 -18.265565283037724 -0.05291009992361069 -18.28322756439447
284 -0.050063862651586535 -18.31562914568931 -0.04622434265911579 -18.329451907053585
285 -0.049983246438205245 -18.365612392127517 -0.04654642231762409 -18.37599832937121
286 -0.04983149021863938 -18.415443882346157 -0.0513671362772584 -18.427365465648467
287 -0.049761518463492395 -18.465205400809648 -0.06006291583180427 -18.48742838148027
288 -0.04953629411756992 -18.514741694927217 -0.05236610565334558 -18.539794487133616
289 -0.04946045521646738 -18.564202150143686 -0.04252656791359186 -18.582321055047206
290 -0.049328893423080444 -18.613531043566766 -0.048808103613555434 -18.631129158660762
291 -0.04925132244825363 -18.66278236601502 -0.04969566557556391 -18.680824824236325
292 -0.0491314260289073 -18.711913792043926 -0.05207377262413502 -18.73289859686046
293 -0.04902369473129511 -18.760937486775223 -0.05125398933887482 -18.784152586199333
294 -0.048871771059930326 -18.809809257835152 -0.0503064252436161 -18.83445901144295
295 -0.0487915325909853 -18.858600790426138 -0.055172660015523435 -18.88963167145847
296 -0.04862468298524618 -18.907225473411383 -0.03933043386787176 -18.92896210532634
297 -0.04853469859808683 -18.95576017200947 -0.04491575695574283 -18.973877862282084
298 -0.04845000728964806 -19.00421017929912 -0.05014607682824135 -19.024023939110325
299 -0.04835321791470051 -19.05256339721382 -0.049255483970046046 -19.073279423080372
300 -0.048268065042793754 -19.100831462256615 -0.04927574899047613 -19.122555172070847
301 -0.048129102773964406 -19.148960565030578 -0.053531510010361674 -19.17608668208121
302 -0.0479431277140975 -19.196903692744677 -0.05460366345942021 -19.23069034554063
303 -0.04781805370002985 -19.244721746444707 -0.04684390481561422 -19.277534250356243
304 -0.04766988977789879 -19.292391636222607 -0.0477981923148036 -19.325332442671048
305 -0.047559034265577796 -19.339950670488186 -0.04346052296459675 -19.368792965635645
306 -0.04751077312976122 -19.387461443617948 -0.04731174688786268 -19.41610471252351
307 -0.047422523610293865 -19.43488396722824 -0.048255087248981 -19.46435979977249
308 -0.04727219045162201 -19.482156157679864 -0.04316612798720598 -19.507525927759698
309 -0.04720496982336044 -19.529361127503226 -0.04215984754264355 -19.54968577530234
310 -0.04711229614913463 -19.57647342365236 -0.05367183908820152 -19.603357614390543
311 -0.04698569905012846 -19.62345912270249 -0.04798030946403742 -19.65133792385458
312 -0.046809927374124524 -19.670269050076612 -0.04856387358158827 -19.69990179743617
313 -0.0467627827078104 -19.71703183278442 -0.046320736035704614 -19.746222533471872
314 -0.04666582047939301 -19.763697653263815 -0.04559057708829641 -19.79181311056017
315 -0.04654521383345127 -19.810242867097266 -0.048082442581653596 -19.839895553141822
316 -0.04642536900937557 -19.856668236106643 -0.045948087424039843 -19.885843640565863
317 -0.04628734514117241 -19.902955581247816 -0.05706041771918535 -19.94290405828505
318 -0.04610750284045935 -19.949063084088277 -0.04388040155172348 -19.986784459836773
319 -0.04603363405913115 -19.99509671814741 -0.04412447828799486 -20.030908938124767
320 -0.04600886534899473 -20.041105583496403 -0.04663436319679022 -20.07754330132156
321 -0.04591630045324564 -20.08702188394965 -0.047123279236257073 -20.124666580557815
322 -0.045836763083934785 -20.132858647033583 -0.0401880145072937 -20.16485459506511
323 -0.045671301893889904 -20.178529948927473 -0.041425352729856965 -20.206279947794965
324 -0.04559588171541691 -20.22412583064289 -0.04810687508434057 -20.254386822879304
325 -0.04547462649643421 -20.269600457139326 -0.05513500403612852 -20.309521826915432
326 -0.04541669189929962 -20.315017149038624 -0.04474304113537073 -20.3542648680508
327 -0.045240281708538534 -20.36025743074716 -0.04224858619272709 -20.39651345424353
328 -0.04517113156616688 -20.40542856231333 -0.038810499012470245 -20.435323953256
329 -0.045121904276311395 -20.45055046658964 -0.05155290048569441 -20.486876853741695
330 -0.044935253262519834 -20.49548571985216 -0.04654456451535225 -20.533421418257046
331 -0.044865495339035985 -20.540351215191194 -0.04861339293420315 -20.58203481119125
332 -0.04467366226017475 -20.585024877451367 -0.045298535749316214 -20.627333346940567
333 -0.044627903029322624 -20.62965278048069 -0.044733285903930664 -20.672066632844498
334 -0.044518911838531496 -20.67417169231922 -0.037557481229305266 -20.709624114073804
335 -0.04444576222449541 -20.718617454543715 -0.04804297462105751 -20.757667088694863
336 -0.04444433953613043 -20.763061794079846 -0.04159542731940746 -20.79926251601427
337 -0.04425109438598156 -20.807312888465827 -0.04180980697274208 -20.841072322987014
338 -0.04417770225554705 -20.851490590721372 -0.04891272559762001 -20.889985048584634
339 -0.044042506627738474 -20.895533097349112 -0.04647122863680124 -20.936456277221435
340 -0.04388030208647251 -20.939413399435583 -0.04270770475268364 -20.979163981974118
341 -0.04377948027104139 -20.983192879706625 -0.04566328395158052 -21.024827265925698
342 -0.043693442828953266 -21.026886322535578 -0.04771806616336107 -21.07254533208906
343 -0.043678927980363366 -21.07056525051594 -0.05548126716166735 -21.128026599250727
344 -0.04334821905940771 -21.113913469575348 -0.04277597088366747 -21.170802570134395
345 -0.04336260017007589 -21.157276069745425 -0.04096022304147482 -21.21176279317587
346 -0.04323516618460417 -21.20051123593003 -0.04306669365614653 -21.254829486832016
347 -0.04322099760174751 -21.243732233531777 -0.037633228674530984 -21.292462715506545
348 -0.04315391723066568 -21.28688615076244 -0.04935676399618387 -21.34181947950273
349 -0.043029460869729516 -21.32991561163217 -0.036707993037998675 -21.37852747254073
350 -0.043017230741679666 -21.37293284237385 -0.04268539380282164 -21.42121286634355
351 -0.04291597548872232 -21.41584881786257 -0.04257415570318699 -21.463787022046734
352 -0.0428041273728013 -21.45865294523537 -0.035782568901777265 -21.49956959094851
353 -0.04275814350694418 -21.501411088742316 -0.041886636056005955 -21.541456227004517
354 -0.04274156000465155 -21.544152648746966 -0.04191627930849791 -21.583372506313015
355 -0.042631004191935065 -21.5867836529389 -0.0456474682316184 -21.629019974544633
356 -0.04252172317355871 -21.62930537611246 -0.045832765847444536 -21.674852740392076
357 -0.042436329275369646 -21.671741705387827 -0.04951167292892933 -21.724364413321005
358 -0.04228231925517321 -21.714024024643 -0.04723816346377134 -21.771602576784776
359 -0.04227558150887489 -21.756299606151874 -0.0380670303478837 -21.80966960713266
360 -0.042137693241238595 -21.79843729939311 -0.04211261086165905 -21.851782217994316
361 -0.04209087435156107 -21.840528173744673 -0.03386235050857067 -21.885644568502887
362 -0.04216733537614346 -21.882695509120815 -0.06653488650918007 -21.952179455012068
363 -0.04179371129721403 -21.924489220418028 -0.042401145212352276 -21.99458060022442
364 -0.04163998365402222 -21.96612920407205 -0.047130858339369294 -22.04171145856379
365 -0.04155543837696314 -22.007684642449014 -0.03997147008776665 -22.081682928651556
366 -0.041573881171643734 -22.049258523620658 -0.03961691074073315 -22.12129983939229
367 -0.041559812054038046 -22.090818335674697 -0.04900498650968075 -22.17030482590197
368 -0.04136899746954441 -22.13218733314424 -0.04394333194941282 -22.214248157851383
369 -0.04124407470226288 -22.173431407846504 -0.043929893895983695 -22.258178051747368
370 -0.04114386681467295 -22.214575274661176 -0.04423978067934513 -22.302417832426713
371 -0.04109744522720575 -22.25567271988838 -0.040670869685709474 -22.34308870211242
372 -0.04095991663634777 -22.296632636524727 -0.04112277142703533 -22.384211473539455
373 -0.04089950677007437 -22.3375321432948 -0.04108313824981451 -22.42529461178927
374 -0.04086259435862303 -22.378394737653423 -0.041162734106183055 -22.466457345895453
375 -0.04074056930840016 -22.419135306961824 -0.03348513953387737 -22.49994248542933
376 -0.04082579165697098 -22.459961098618795 -0.037012428417801856 -22.536954913847133
377 -0.040685049071907994 -22.500646147690702 -0.03470168802887201 -22.571656601876004
378 -0.04070199653506279 -22.541348144225765 -0.03715410642325878 -22.608810708299263
379 -0.040682065300643444 -22.58203020952641 -0.027110846340656282 -22.635921554639918
380 -0.04071489367634058 -22.62274510320275 -0.04477370623499155 -22.68069526087491
381 -0.040548212826251984 -22.663293316029 -0.04269398991018534 -22.723389250785093
382 -0.04046746604144573 -22.703760782070447 -0.04634091593325138 -22.769730166718343
383 -0.04036475140601396 -22.74412553347646 -0.03930715247988701 -22.80903731919823
384 -0.040323713608086106 -22.784449247084545 -0.04667406100779772 -22.855711380206028
385 -0.04026686660945415 -22.824716113694 -0.04636095054447651 -22.902072330750503
386 -0.04006748087704182 -22.86478359457104 -0.042577041871845724 -22.944649372622347
387 -0.04008979741483927 -22.90487339198588 -0.03637275751680136 -22.98102213013915
388 -0.040037551522254945 -22.944910943508134 -0.043131332658231256 -23.02415346279738
389 -0.03991204835474491 -22.984822991862877 -0.046600565686821936 -23.070754028484203
390 -0.03985638990998268 -23.02467938177286 -0.03999680634588003 -23.110750834830082
391 -0.039710253663361075 -23.06438963543622 -0.0506642134860158 -23.161415048316098
392 -0.0395869055762887 -23.10397654101251 -0.03406296335160732 -23.195478011667706
393 -0.039620620757341386 -23.14359716176985 -0.03911870568990707 -23.234596717357615
394 -0.03952582590281963 -23.18312298767267 -0.045995821617543696 -23.28059253897516
395 -0.039347375743091106 -23.222470363415763 -0.03733082581311464 -23.317923364788275
396 -0.039344179444015026 -23.261814542859778 -0.0382110295817256 -23.35613439437
397 -0.03938786704093218 -23.30120240990071 -0.037003576010465625 -23.393137970380465
398 -0.03934349920600653 -23.340545909106716 -0.031209797877818347 -23.424347768258283
399 -0.03942844308912754 -23.379974352195845 -0.05678997952491045 -23.481137747783194
400 -0.03911090362817049 -23.419085255824015 -0.04015372786670923 -23.521291475649903
401 -0.03904552720487118 -23.458130783028885 -0.036504645645618436 -23.55779612129552
402 -0.039012621715664865 -23.49714340474455 -0.041338741593062875 -23.599134862888583
403 -0.038946973718702795 -23.53609037846325 -0.028219004161655903 -23.62735386705024
404 -0.03903643265366554 -23.575126811116917 -0.03132230350747704 -23.658676170557715
405 -0.038989029452204706 -23.61411584056912 -0.042505535297095776 -23.70118170585481
406 -0.039021859876811504 -23.65313770044593 -0.04160166196525097 -23.742783367820063
407 -0.038719179853796956 -23.691856880299728 -0.05251057017594576 -23.79529393799601
408 -0.038718460127711296 -23.73057534042744 -0.03894454054534435 -23.834238478541355
409 -0.03868181370198727 -23.769257154129427 -0.03243251442909241 -23.866670992970448
410 -0.038624470680952074 -23.807881624810378 -0.03385356403887272 -23.90052455700932
411 -0.038628331199288365 -23.846509956009665 -0.04172265622764826 -23.942247213236968
412 -0.038498001359403136 -23.88500795736907 -0.042938544787466525 -23.985185758024436
413 -0.0384818896651268 -23.923489847034197 -0.036268904060125354 -24.02145466208456
414 -0.03831677697598934 -23.961806624010187 -0.036788296140730384 -24.058242958225293
415 -0.03842452485114336 -24.00023114886133 -0.0399854127317667 -24.09822837095706
416 -0.038303804397583005 -24.038534953258914 -0.035469479858875275 -24.133697850815935
417 -0.038228077813982964 -24.076763031072897 -0.042046289704740045 -24.175744140520674
418 -0.038253707624971864 -24.115016738697868 -0.04143560286611318 -24.217179743386787
419 -0.038160570152103904 -24.153177308849973 -0.04222012665122747 -24.259399870038013
420 -0.03799568917602301 -24.191172998025994 -0.04018071591854096 -24.299580585956555
421 -0.03797991219907999 -24.229152910225075 -0.03988794330507517 -24.33946852926163
422 -0.03791524041444063 -24.267068150639517 -0.03407979570329189 -24.373548324964922
423 -0.03791522476822138 -24.304983375407737 -0.040502545423805714 -24.414050870388728
424 -0.03777666576206684 -24.342760041169804 -0.035624046437442304 -24.44967491682617
425 -0.037787075340747836 -24.380547116510552 -0.03643446825444698 -24.486109385080617
426 -0.03768562991172075 -24.418232746422273 -0.044829168170690534 -24.530938553251307
427 -0.03762440551072359 -24.455857151932996 -0.03509505242109299 -24.5660336056724
428 -0.03761760946363211 -24.493474761396627 -0.03578416742384434 -24.601817773096244
429 -0.0375221649184823 -24.530996926315108 -0.043647625297307965 -24.64546539839355
430 -0.037439458072185516 -24.568436384387294 -0.03113746680319309 -24.676602865196745
431 -0.037486754544079307 -24.605923138931374 -0.039646819792687894 -24.71624968498943
432 -0.03743973784148693 -24.643362876772862 -0.029305656254291535 -24.745555341243723
433 -0.03745057862251997 -24.68081345539538 -0.04007299765944481 -24.785628338903166
434 -0.03738245405256748 -24.71819590944795 -0.03491789624094963 -24.820546235144114
435 -0.03737444542348385 -24.755570354871434 -0.04262976758182049 -24.863176002725936
436 -0.037221889942884445 -24.79279224481432 -0.033558213897049424 -24.896734216622985
437 -0.03726383466273546 -24.830056079477053 -0.032575614750385284 -24.92930983137337
438 -0.037226729281246665 -24.8672828087583 -0.039295964501798154 -24.968605795875167
439 -0.037231878377497196 -24.904514687135798 -0.03498386107385158 -25.003589656949018
440 -0.03707215003669262 -24.94158683717249 -0.03508931491523981 -25.038678971864258
441 -0.037202410586178306 -24.97878924775867 -0.04530768170952797 -25.083986653573785
442 -0.03705119006335735 -25.01584043782203 -0.041902587935328486 -25.125889241509114
443 -0.037024134397506715 -25.052864572219534 -0.028321125917136668 -25.154210367426252
444 -0.03705613352358341 -25.08992070574312 -0.034648137912154195 -25.188858505338406
445 -0.03709177281707525 -25.127012478560193 -0.03288859985768795 -25.221747105196094
446 -0.0370703686028719 -25.164082847163066 -0.042282190173864365 -25.26402929536996
447 -0.03694527875632048 -25.201028125919386 -0.03975172098726034 -25.30378101635722
448 -0.0368600033223629 -25.23788812924175 -0.04499688670039177 -25.348777903057613
449 -0.03673908319324255 -25.274627212434993 -0.03292284496128559 -25.381700748018897
450 -0.036819661222398284 -25.311446873657392 -0.02844484755769372 -25.41014559557659
451 -0.03680413216352463 -25.348251005820917 -0.030151727702468635 -25.440297323279058
452 -0.03685018159449101 -25.385101187415408 -0.03625960722565651 -25.476556930504714
453 -0.03676729407161474 -25.421868481487024 -0.030706250574439764 -25.507263181079153
454 -0.036857765167951584 -25.458726246654976 -0.03732740040868521 -25.54459058148784
455 -0.036835352517664434 -25.49556159917264 -0.044011634029448035 -25.588602215517287
456 -0.03677548971027136 -25.53233708888291 -0.04072842299938202 -25.62933063851667
457 -0.03671870715916157 -25.569055796042072 -0.03592977076768875 -25.665260409284357
458 -0.036762780696153644 -25.605818576738226 -0.043305639550089835 -25.70856604883445
459 -0.03672807645052671 -25.642546653188752 -0.03646866511553526 -25.745034713949984
460 -0.03669708706438542 -25.67924374025314 -0.03214636985212564 -25.77718108380211
461 -0.036646319553256035 -25.715890059806394 -0.034543808177113534 -25.81172489197922
462 -0.03667393364012241 -25.75256399344652 -0.038257041946053505 -25.849981933925275
463 -0.03650268688797951 -25.789066680334496 -0.039547847397625444 -25.8895297813229
464 -0.036455940641462806 -25.82552262097596 -0.03760786615312099 -25.92713764747602
465 -0.03646450750529766 -25.861987128481257 -0.032347007654607296 -25.959484655130627
466 -0.03639334347099066 -25.898380471952247 -0.03608879502862692 -25.995573450159252
467 -0.03637380190193653 -25.934754273854185 -0.03765308037400246 -26.033226530533256
468 -0.03609620276838541 -25.97085047662257 -0.05460203792899847 -26.087828568462253
469 -0.0361042270436883 -26.006954703666256 -0.037470510601997374 -26.125299079064252
470 -0.03604259043931961 -26.042997294105575 -0.033424063585698605 -26.15872314264995
471 -0.03604615945369005 -26.079043453559265 -0.03797538988292217 -26.196698532532874
472 -0.03605817761272192 -26.11510163117199 -0.03483858276158571 -26.23153711529446
473 -0.03591121882200241 -26.15101284999399 -0.032076424546539785 -26.263613539841
474 -0.03595379572361708 -26.186966645717607 -0.038507729209959506 -26.30212126905096
475 -0.03595980145037174 -26.22292644716798 -0.04402677267789841 -26.34614804172886
476 -0.035825739800930026 -26.25875218696891 -0.03606014903634787 -26.38220819076521
477 -0.03579194042831659 -26.294544127397227 -0.03244821969419718 -26.414656410459404
478 -0.0356999259442091 -26.330244053341435 -0.03369538392871618 -26.44835179438812
479 -0.03584066405892372 -26.36608471740036 -0.046309827081859115 -26.49466162146998
480 -0.03572917580604553 -26.401813893206405 -0.04135534856468439 -26.536016970034666
481 -0.03556766286492348 -26.43738155607133 -0.03809576369822025 -26.574112733732886
482 -0.035411863774061206 -26.47279341984539 -0.03974905069917441 -26.61386178443206
483 -0.03539646584540605 -26.508189885690797 -0.03982247505337 -26.65368425948543
484 -0.035534471087157724 -26.543724356777954 -0.049824028834700586 -26.70350828832013
485 -0.03515838999301195 -26.578882746770965 -0.03787051383405924 -26.741378802154188
486 -0.035285448841750625 -26.614168195612717 -0.03975467290729284 -26.78113347506148
487 -0.03512981235980987 -26.649298007972526 -0.03330798652023077 -26.814441461581712
488 -0.035222556069493295 -26.684520564042018 -0.044574261829257014 -26.85901572341097
489 -0.03490938730537892 -26.719429951347397 -0.03683410007506609 -26.895849823486035
490 -0.034967461600899696 -26.754397412948297 -0.02814030321314931 -26.923990126699184
491 -0.034984517470002176 -26.789381930418298 -0.03684307374060154 -26.960833200439787
492 -0.03490018155425787 -26.824282111972554 -0.038298325054347514 -26.999131525494136
493 -0.034812388569116594 -26.85909450054167 -0.03503547441214323 -27.03416699990628
494 -0.03488888368010521 -26.893983384221773 -0.028269505873322488 -27.0624365057796
495 -0.03489924818277359 -26.928882632404548 -0.03535258863121271 -27.097789094410814
496 -0.03492380995303392 -26.963806442357583 -0.02887233467772603 -27.12666142908854
497 -0.035001454316079615 -26.998807896673664 -0.038042926043272016 -27.16470435513181
498 -0.03490958027541637 -27.033717476949082 -0.032892683520913124 -27.197597038652724
499 -0.034886712580919264 -27.068604189530003 -0.030922360066324473 -27.228519398719047
500 -0.0349550474435091 -27.103559236973513 -0.036473528295755384 -27.264992927014802
501 -0.0349320400506258 -27.13849127702414 -0.03601416107267141 -27.301007088087474
502 -0.03482628297060728 -27.173317559994747 -0.025506516359746455 -27.32651360444722
503 -0.03480890281498432 -27.20812646280973 -0.035070352256298065 -27.36158395670352
504 -0.03494706023484469 -27.243073523044576 -0.03927791658788919 -27.400861873291408
505 -0.03482603933662176 -27.277899562381197 -0.038458841666579244 -27.439320714957987
506 -0.034792224317789076 -27.312691786698988 -0.029418907035142182 -27.46873962199313
507 -0.034791560284793376 -27.347483346983783 -0.045593388937413694 -27.514333010930542
508 -0.03470690678805113 -27.382190253771835 -0.03428049739450216 -27.548613508325044
509 -0.034702465496957303 -27.41689271926879 -0.0335383215919137 -27.582151829916956
510 -0.03471672870218754 -27.451609447970977 -0.02510981047526002 -27.607261640392217
511 -0.034736170805990695 -27.48634561877697 -0.032664763182401656 -27.63992640357462
512 -0.03471508920192719 -27.521060707978897 -0.036749942041933534 -27.676676345616553
513 -0.034755921363830565 -27.55581662934273 -0.030735912173986434 -27.70741225779054
514 -0.034711198136210444 -27.59052782747894 -0.037167092226445674 -27.744579350016988
515 -0.034704328142106534 -27.625232155621045 -0.03174061067402363 -27.776319960691012
516 -0.03462455738335848 -27.659856713004405 -0.03923503737896681 -27.815554998069977
517 -0.03477089069783688 -27.69462760370224 -0.04291054904460907 -27.858465547114587
518 -0.0346286615356803 -27.72925626523792 -0.03735867533832789 -27.895824222452916
519 -0.03471595402806997 -27.76397221926599 -0.03385540246963501 -27.92967962492255
520 -0.03451139088720083 -27.79848361015319 -0.040306266769766806 -27.969985891692318
521 -0.03448485471308231 -27.832968464866273 -0.03309145886451006 -28.00307735055683
522 -0.03436044305562973 -27.8673289079219 -0.03819450438022613 -28.041271854937055
523 -0.03422473277896643 -27.901553640700868 -0.04035319034010172 -28.081625045277157
524 -0.034246448427438736 -27.935800089128307 -0.031302370876073835 -28.11292741615323
525 -0.034083064459264276 -27.96988315358757 -0.03773828875273466 -28.150665704905965
526 -0.03416531421244144 -28.00404846780001 -0.03584809266030788 -28.186513797566274
527 -0.03425547275692224 -28.038303940556933 -0.032881688326597214 -28.21939548589287
528 -0.034162741899490354 -28.072466682456422 -0.03870678227394819 -28.25810226816682
529 -0.034193124435842034 -28.106659806892264 -0.02215378750115633 -28.280256055667977
530 -0.03427782543003559 -28.1409376323223 -0.0315554041415453 -28.311811459809523
531 -0.03417643867433071 -28.175114070996628 -0.038090222701430324 -28.349901682510954
532 -0.034340720437467095 -28.209454791434094 -0.040754512697458264 -28.39065619520841
533 -0.03414160292595625 -28.24359639436005 -0.03199648056179285 -28.422652675770205
534 -0.03414168879389763 -28.27773808315395 -0.034421580657362935 -28.457074256427568
535 -0.034114832431077956 -28.31185291558503 -0.03030305067077279 -28.487377307098342
536 -0.034110470488667485 -28.345963386073695 -0.03944340776652098 -28.52682071486486
537 -0.03408169262111187 -28.380045078694806 -0.03673662915825844 -28.56355734402312
538 -0.03401815127581358 -28.41406322997062 -0.03270771037787199 -28.59626505440099
539 -0.034083448350429535 -28.44814667832105 -0.03465044051408768 -28.63091549491508
540 -0.03402209896594286 -28.48216877728699 -0.03220506198704243 -28.663120556902122
541 -0.03409783914685249 -28.516266616433843 -0.034852015972137454 -28.69797257287426
542 -0.03401660956442356 -28.550283225998268 -0.02825904358178377 -28.726231616456044
543 -0.034175692684948446 -28.584458918683215 -0.03263024352490902 -28.758861859980954
544 -0.03415498789399862 -28.618613906577213 -0.04303926881402731 -28.80190112879498
545 -0.03399973176419735 -28.65261363834141 -0.03316114339977503 -28.835062272194754
546 -0.03397174291312695 -28.686585381254538 -0.03179734423756599 -28.866859616432322
547 -0.03401506282389164 -28.72060044407843 -0.03565987329930067 -28.902519489731624
548 -0.03398036640137434 -28.7545808104798 -0.029970334935933353 -28.932489824667556
549 -0.033997599221766 -28.788578409701568 -0.03775599803775549 -28.970245822705312
550 -0.03390870671719313 -28.82248711641876 -0.032873804494738576 -29.00311962720005
551 -0.03385894671082497 -28.856346063129585 -0.02620070269331336 -29.029320329893363
552 -0.034056985192000865 -28.890403048321588 -0.02855497319251299 -29.057875303085876
553 -0.03412822224199772 -28.924531270563584 -0.0374452268704772 -29.095320529956354
554 -0.03404027558863163 -28.958571546152214 -0.03917629923671484 -29.13449682919307
555 -0.03383424114435911 -28.992405787296573 -0.0391347361728549 -29.173631565365923
556 -0.03385978937149048 -29.026265576668063 -0.031114972289651634 -29.204746537655573
557 -0.03376249056309462 -29.06002806723116 -0.031394293252378705 -29.236140830907953
558 -0.0338473916053772 -29.093875458836536 -0.030228057876229286 -29.266368888784182
559 -0.03389633093029261 -29.12777178976683 -0.03093676855787635 -29.297305657342058
560 -0.03396609853953123 -29.16173788830636 -0.04125135987997055 -29.33855701722203
561 -0.0337893033400178 -29.195527191646377 -0.03747904170304537 -29.376036058925074
562 -0.03382405675947666 -29.229351248405855 -0.03166643213480711 -29.40770249105988
563 -0.033743419125676154 -29.263094667531533 -0.03449992761015892 -29.44220241867004
564 -0.03380064442753792 -29.29689531195907 -0.02974388487637043 -29.47194630354641
565 -0.03369641713798046 -29.33059172909705 -0.030207406915724277 -29.502153710462135
566 -0.03398601189255714 -29.36457774098961 -0.04405331462621689 -29.546207025088354
567 -0.03364546447992325 -29.398223205469534 -0.033979961462318894 -29.58018698655067
568 -0.03364591971039772 -29.431869125179933 -0.02944920714944601 -29.60963619370012
569 -0.03374345619231463 -29.46561258137225 -0.043269905261695385 -29.652906098961815
570 -0.033622071519494055 -29.499234652891744 -0.03537177555263042 -29.688277874514444
571 -0.0335025105625391 -29.532737163454282 -0.030255999788641928 -29.718533874303088
572 -0.03341250494122505 -29.566149668395507 -0.03421228881925344 -29.752746163122342
573 -0.03353470508009195 -29.5996843734756 -0.02941276105120778 -29.78215892417355
574 -0.03354084156453609 -29.633225215040138 -0.032787556387484075 -29.814946480561034
575 -0.03364318776875734 -29.666868402808895 -0.0246154366992414 -29.839561917260276
576 -0.0336558174341917 -29.700524220243086 -0.02940689502283931 -29.868968812283114
577 -0.033820748887956144 -29.73434496913104 -0.03969883844256401 -29.90866765072568
578 -0.03403920028358698 -29.768384169414627 -0.015522061334922909 -29.924189712060603
579 -0.033810476586222646 -29.80219464600085 -0.035918209701776505 -29.96010792176238
580 -0.03381257262080908 -29.83600721862166 -0.03766403738409281 -29.997771959146473
581 -0.033982837572693825 -29.869990056194354 -0.04526677839457989 -30.043038737541053
582 -0.033520889841020106 -29.903510946035375 -0.03286128137260676 -30.07590001891366
583 -0.0335054000839591 -29.937016346119336 -0.030214195139706135 -30.106114214053367
584 -0.03359723035246134 -29.9706135764718 -0.03485262375324964 -30.140966837806616
585 -0.03346680868417025 -30.00408038515597 -0.03224771805107594 -30.17321455585769
586 -0.033555435948073864 -30.037635821104043 -0.041971909999847415 -30.21518646585754
587 -0.03351546488702297 -30.071151285991068 -0.034433869458734986 -30.249620335316273
588 -0.033521774038672444 -30.10467306002974 -0.03057730048894882 -30.280197635805223
589 -0.03359474781900644 -30.138267807848745 -0.029024866595864295 -30.309222502401088
590 -0.033583831414580344 -30.171851639263327 -0.031276313867419955 -30.340498816268507
591 -0.03358095046132803 -30.205432589724655 -0.03822148852050304 -30.37872030478901
592 -0.033597396314144136 -30.239029986038798 -0.03695204481482506 -30.415672349603835
593 -0.03349005822092295 -30.27252004425972 -0.035641472600400445 -30.451313822204234
594 -0.03331148587167263 -30.305831530131393 -0.029827758390456437 -30.48114158059469
595 -0.03351017665117979 -30.339341706782573 -0.03394531048834324 -30.515086891083033
596 -0.033379067108035086 -30.37272077389061 -0.042423776164650914 -30.557510667247684
597 -0.033340284042060374 -30.40606105793267 -0.029209296219050884 -30.586719963466734
598 -0.0332975085824728 -30.439358566515143 -0.03527491353452206 -30.621994877001256
599 -0.033250702545046806 -30.47260926906019 -0.03283710461109877 -30.654831981612354
600 -0.03342991024255752 -30.506039179302746 -0.025749922450631856 -30.680581904062986
601 -0.03336457572877407 -30.539403755031522 -0.03376468680799007 -30.714346590870978
602 -0.03338125366717577 -30.5727850086987 -0.03230204563587904 -30.74664863650686
603 -0.03352978453040123 -30.6063147932291 -0.026101472228765486 -30.772750108735625
604 -0.033453603833913804 -30.639768397063012 -0.03316287323832512 -30.80591298197395
605 -0.033548026159405706 -30.673316423222417 -0.030160604696720838 -30.836073586670672
606 -0.03333719838410616 -30.706653621606524 -0.026904616225510835 -30.862978202896183
607 -0.03348243404179811 -30.74013605564832 -0.03476839140057564 -30.89774659429676
608 -0.033431454189121725 -30.77356750983744 -0.027205211203545333 -30.924951805500303
609 -0.03365259692072868 -30.80722010675817 -0.03808635827153921 -30.96303816377184
610 -0.03350947443395853 -30.84072958119213 -0.03191111721098423 -30.994949280982826
611 -0.033417829871177675 -30.874147411063305 -0.027578520588576794 -31.022527801571403
612 -0.033453529514372346 -30.907600940577677 -0.03162326924502849 -31.05415107081643
613 -0.03346782904118299 -30.94106876961886 -0.04229422435164452 -31.096445295168074
614 -0.03342367149889469 -30.974492441117754 -0.038488547503948214 -31.134933842672023
615 -0.033327579870820044 -31.007820020988575 -0.033974825963377954 -31.1689086686354
616 -0.03325887266546488 -31.04107889365404 -0.03366171158850193 -31.2025703802239
617 -0.03316387087106705 -31.074242764525106 -0.036502047814428805 -31.23907242803833
618 -0.033212395198643205 -31.10745515972375 -0.03499615732580423 -31.274068585364134
619 -0.03300879634916783 -31.140463956072917 -0.02200456941500306 -31.296073154779137
620 -0.033295811899006364 -31.173759767971923 -0.03256466407328844 -31.328637818852425
621 -0.0332956476137042 -31.20705541558563 -0.03320599589496851 -31.36184381474739
622 -0.03318149894475937 -31.24023691453039 -0.03728379290550947 -31.3991276076529
623 -0.033012653701007366 -31.273249568231396 -0.02863828493282199 -31.42776589258572
624 -0.03317153844982386 -31.30642110668122 -0.04038520641624928 -31.46815109900197
625 -0.03299428634345532 -31.339415393024677 -0.03246955312788487 -31.500620652129857
626 -0.03311363905668259 -31.37252903208136 -0.03645262978971005 -31.537073281919568
627 -0.033066782541573046 -31.405595814622934 -0.030850567575544118 -31.567923849495113
628 -0.03290170636028052 -31.438497520983216 -0.029703368525952102 -31.597627218021064
629 -0.03306242860853672 -31.471559949591754 -0.03470399007201195 -31.632331208093074
630 -0.033001888543367386 -31.50456183813512 -0.030276822857558727 -31.662608030950633
631 -0.033070748671889305 -31.53763258680701 -0.032904723472893235 -31.695512754423525
632 -0.033001549914479254 -31.57063413672149 -0.03203568067401648 -31.727548435097543
633 -0.03316643740981817 -31.60380057413131 -0.031817902065813544 -31.759366337163357
634 -0.032959127053618434 -31.63675970118493 -0.03345626275986433 -31.79282259992322
635 -0.033153649792075156 -31.669913350977005 -0.04085613284260035 -31.83367873276582
636 -0.032965594157576564 -31.702878945134582 -0.03341708555817604 -31.867095818323996
637 -0.033097143098711965 -31.735976088233294 -0.035695794597268106 -31.902791612921263
638 -0.03292674887925386 -31.76890283711255 -0.031437458004802465 -31.934229070926065
639 -0.03301320262253284 -31.801916039735083 -0.031083943974226712 -31.965313014900293
640 -0.03286851923912763 -31.83478455897421 -0.0392041215673089 -32.0045171364676
641 -0.0327832767739892 -31.8675678357482 -0.03362200688570738 -32.038139143353305
642 -0.032722389325499535 -31.9002902250737 -0.03408456277102232 -32.072223706124326
643 -0.03275399580597878 -31.93304422087968 -0.03217988330870867 -32.10440358943303
644 -0.03278303276747465 -31.965827253647156 -0.037359442189335824 -32.14176303162237
645 -0.03275029249489307 -31.998577546142048 -0.03367372266948223 -32.17543675429185
646 -0.03274864051491022 -32.031326186656955 -0.03512601219117641 -32.21056276648303
647 -0.03279025461524725 -32.064116441272205 -0.03896619137376547 -32.249528957856796
648 -0.03255077600479126 -32.096667217276995 -0.03214828670024872 -32.281677244557045
649 -0.03256151434034109 -32.12922873161734 -0.035099760815501216 -32.31677700537254
650 -0.032581116817891595 -32.16180984843523 -0.03447859659790993 -32.35125560197045
651 -0.032511189579963684 -32.1943210380152 -0.03742646481841803 -32.38868206678887
652 -0.03248174209147692 -32.226802780106674 -0.026936011388897896 -32.415618078177765
653 -0.03260591179132462 -32.259408691897995 -0.03164342530071736 -32.44726150347848
654 -0.03257895056158304 -32.29198764245958 -0.02947133732959628 -32.476732840808076
655 -0.03250859249383211 -32.324496234953415 -0.035069378837943074 -32.51180221964602
656 -0.03254800084978342 -32.3570442358032 -0.028174180630594493 -32.539976400276615
657 -0.03261071350425482 -32.389654949307456 -0.040091630071401596 -32.580068030348016
658 -0.03256201017647982 -32.42221695948393 -0.035364854335784915 -32.6154328846838
659 -0.03239012621343136 -32.45460708569736 -0.03352820165455341 -32.64896108633835
660 -0.03243033513426781 -32.487037420831626 -0.02752383528277278 -32.676484921621125
661 -0.03245062567293644 -32.51948804650456 -0.028169720340520142 -32.704654641961646
662 -0.03258424587547779 -32.55207229238004 -0.035809571668505666 -32.740464213630155
663 -0.03245395366102457 -32.584526246041065 -0.03411706946790218 -32.77458128309806
664 -0.03242331948131323 -32.616949565522376 -0.03472521062940359 -32.80930649372746
665 -0.03235311787575483 -32.64930268339813 -0.03340659998357296 -32.84271309371103
666 -0.032419591583311556 -32.681722274981446 -0.024875348061323167 -32.867588441772355
667 -0.03255266025662422 -32.71427493523807 -0.027323489636182786 -32.89491193140854
668 -0.032605049945414064 -32.74687998518349 -0.033929013088345526 -32.92884094449688
669 -0.03256399258971214 -32.779443977773205 -0.02359015727415681 -32.95243110177104
670 -0.03256850503385067 -32.812012482807056 -0.037004752084612846 -32.98943585385565
671 -0.03264959026128054 -32.844662073068335 -0.03415768966078758 -33.02359354351644
672 -0.03253640849143267 -32.877198481559766 -0.033785903453826906 -33.057379446970266
673 -0.03240557312965393 -32.90960405468942 -0.037470108829438686 -33.094849555799705
674 -0.03241034224629402 -32.94201439693571 -0.03997498992830515 -33.13482454572801
675 -0.032296433486044406 -32.97431083042176 -0.03886096253991127 -33.17368550826792
676 -0.03221112135797739 -33.00652195177973 -0.029995246976613998 -33.203680755244534
677 -0.032232278026640415 -33.03875422980637 -0.032994183152914046 -33.23667493839745
678 -0.032156119123101234 -33.07091034892947 -0.02903112508356571 -33.26570606348101
679 -0.03236966207623482 -33.10328001100571 -0.024260201305150986 -33.289966264786166
680 -0.03248483911156654 -33.135764850117276 -0.03640588503330946 -33.32637214981948
681 -0.03228194173425436 -33.16804679185153 -0.026930648554116487 -33.35330279837359
682 -0.03227416723966599 -33.200320959091194 -0.02951173363253474 -33.38281453200612
683 -0.03229581862688065 -33.23261677771807 -0.022523598466068506 -33.40533813047219
684 -0.03263122141361237 -33.26524799913168 -0.03775541689246893 -33.443093547364654
685 -0.032431145943701264 -33.297679145075385 -0.027950753178447484 -33.4710443005431
686 -0.032510199770331386 -33.330189344845714 -0.030091211106628178 -33.50113551164973
687 -0.03256873581558466 -33.3627580806613 -0.04728899598121643 -33.54842450763095
688 -0.03223737068474293 -33.39499545134604 -0.03188546523451805 -33.580309972865464
689 -0.032299581542611124 -33.42729503288865 -0.03252777773886919 -33.612837750604335
690 -0.03238150756806135 -33.45967654045671 -0.025895886216312648 -33.638733636820646
691 -0.03228719290345907 -33.49196373336017 -0.0366298733279109 -33.67536351014856
692 -0.03220913484692574 -33.524172868207096 -0.0327226297929883 -33.70808613994154
693 -0.03220920730382204 -33.55638207551092 -0.03060627169907093 -33.73869241164061
694 -0.03220388162881136 -33.58858595713973 -0.0303494930267334 -33.76904190466735
695 -0.03238441478461027 -33.62097037192434 -0.040475826151669024 -33.80951773081902
696 -0.03218826223164797 -33.653158634155986 -0.03131199814379215 -33.84082972896281
697 -0.03221419844776392 -33.68537283260375 -0.029172236658632757 -33.87000196562144
698 -0.032218455709517 -33.717591288313265 -0.03933926317840815 -33.909341228799846
699 -0.032197576761245725 -33.749788865074514 -0.028356255032122135 -33.93769748383197
700 -0.03214829806238413 -33.781937163136895 -0.034387250617146495 -33.97208473444911
701 -0.032038635946810244 -33.81397579908371 -0.03368649426847696 -34.00577122871759
702 -0.03210784569382667 -33.846083644777536 -0.03227165080606938 -34.03804287952366
703 -0.03205209318548441 -33.87813573796302 -0.029013859387487174 -34.06705673891115
704 -0.03212283086031675 -33.91025856882334 -0.029165093135088683 -34.09622183204624
705 -0.03216143436729908 -33.942420003190634 -0.026664782036095857 -34.12288661408233
706 -0.03225112315267324 -33.97467112634331 -0.03319464344531298 -34.156081257527646
707 -0.032156060263514516 -34.00682718660683 -0.026067506149411203 -34.182148763677056
708 -0.03226846400648355 -34.03909565061331 -0.03654303718358278 -34.21869180086064
709 -0.03222191222012043 -34.071317562833435 -0.032600745745003226 -34.25129254660564
710 -0.032361261919140814 -34.10367882475258 -0.03321328647434711 -34.28450583307999
711 -0.03237587418407202 -34.13605469893665 -0.034530285745859146 -34.31903611882585
712 -0.03226033989340067 -34.168315038830045 -0.03490277752280235 -34.35393889634865
713 -0.032280498370528224 -34.20059553720057 -0.032594168558716774 -34.38653306490737
714 -0.032178398594260214 -34.23277393579483 -0.029826577194035052 -34.416359642101405
715 -0.032221725955605504 -34.26499566175044 -0.030084992293268442 -34.44644463439467
716 -0.03222194984555245 -34.29721761159599 -0.03261564802378416 -34.47906028241846
717 -0.03231276180595159 -34.329530373401944 -0.03496457003057003 -34.514024852449026
718 -0.03222712092101574 -34.36175749432296 -0.026105313189327718 -34.54013016563835
719 -0.03238315656781197 -34.39414065089077 -0.03767359182238579 -34.577803757460735
720 -0.03236718159168959 -34.42650783248246 -0.03726725243031979 -34.615071009891054
721 -0.032109399884939195 -34.458617232367395 -0.037459239922463895 -34.652530249813516
722 -0.032252917625010015 -34.4908701499924 -0.026738842856138943 -34.67926909266966
723 -0.03207542449235916 -34.522945574484766 -0.028390769101679324 -34.70765986177133
724 -0.03214274272322655 -34.55508831720799 -0.030631869658827783 -34.73829173143016
725 -0.03211281523108482 -34.58720113243908 -0.030209844652563333 -34.76850157608272
726 -0.03234755229204893 -34.61954868473113 -0.025047488138079645 -34.7935490642208
727 -0.0323256203904748 -34.6518743051216 -0.03555141743272543 -34.829100481653526
728 -0.0321911146864295 -34.68406541980803 -0.03151687067002058 -34.860617352323544
729 -0.03233018610626459 -34.71639560591429 -0.025209990795701742 -34.885827343119246
730 -0.03236429635435343 -34.748759902268645 -0.03840315155684948 -34.924230494676095
731 -0.03229136355221272 -34.78105126582086 -0.027868371177464723 -34.95209886585356
732 -0.03240236211568117 -34.81345362793654 -0.030264328699558973 -34.982363194553116
733 -0.032464819774031636 -34.845918447710574 -0.03366960603743792 -35.01603280059055
734 -0.032322001084685324 -34.87824044879526 -0.030398734752088784 -35.04643153534264
735 -0.032390212081372736 -34.910630660876635 -0.027718466334044935 -35.074150001676685
736 -0.03242969214916229 -34.9430603530258 -0.03323706761002541 -35.10738706928671
737 -0.03238995112478733 -34.975450304150584 -0.032081421464681625 -35.13946849075139
738 -0.03252815082669258 -35.00797845497728 -0.0413289712741971 -35.18079746202559
739 -0.032216768711805344 -35.04019522368908 -0.037349408492445946 -35.218146870518034
740 -0.03222184404730797 -35.07241706773639 -0.03159868977963924 -35.249745560297676
741 -0.03241287767887115 -35.10482994541526 -0.038869455270469186 -35.28861501556815
742 -0.032270023599267006 -35.13709996901453 -0.027393837179988622 -35.31600885274813
743 -0.03227733261883259 -35.16937730163336 -0.037658182345330714 -35.353667035093466
744 -0.03211323879659176 -35.20149054042995 -0.03200428076088428 -35.38567131585435
745 -0.03211600631475449 -35.2336065467447 -0.03241797219961882 -35.41808928805397
746 -0.03219959959387779 -35.26580614633858 -0.028349706251174212 -35.44643899430515
747 -0.03222633581608534 -35.29803248215467 -0.028383553959429264 -35.47482254826458
748 -0.032184946723282336 -35.33021742887795 -0.03327747508883476 -35.508100023353414
749 -0.03226863574236631 -35.36248606462032 -0.032442209869623186 -35.540542233223036
750 -0.03218073360621929 -35.39466679822654 -0.03369780052453279 -35.57424003374757
751 -0.03218510877341032 -35.42685190699995 -0.030547988694161178 -35.60478802244173
752 -0.032133563235402104 -35.458985470235355 -0.029842286463826896 -35.63463030890556
753 -0.03230149298906326 -35.49128696322442 -0.02933676913380623 -35.66396707803936
754 -0.0321662500500679 -35.523453213274486 -0.03323218300938606 -35.69719926104875
755 -0.03217686619609594 -35.55563007947058 -0.033132142201066014 -35.73033140324982
756 -0.03220311012119055 -35.58783318959177 -0.03353025782853365 -35.76386166107835
757 -0.03189453780651093 -35.61972772739828 -0.031055078934878112 -35.79491674001323
758 -0.03216754365712404 -35.6518952710554 -0.03643752485513687 -35.83135426486837
759 -0.03202581778168678 -35.68392108883709 -0.031191906332969664 -35.86254617120134
760 -0.03205770030617714 -35.715978789143264 -0.031237435061484575 -35.89378360626282
761 -0.03228475619107485 -35.74826354533434 -0.04257891401648521 -35.93636252027931
762 -0.031936500780284406 -35.78020004611462 -0.030717949196696282 -35.96708046947601
763 -0.0319437138736248 -35.812143759988246 -0.030300955381244422 -35.99738142485725
764 -0.031916836835443975 -35.84406059682369 -0.03713299706578255 -36.034514421923035
765 -0.031825860403478144 -35.87588645722717 -0.029521946795284748 -36.06403636871832
766 -0.031906690634787085 -35.90779314786195 -0.028273835219442843 -36.092310203937764
767 -0.03193092867732048 -35.93972407653927 -0.03650193717330694 -36.12881214111107
768 -0.031835776194930075 -35.9715598527342 -0.034231466986238954 -36.16304360809731
769 -0.031900462694466114 -36.00346031542867 -0.03530109580606222 -36.19834470390337
770 -0.03176820371299982 -36.03522851914167 -0.03330882489681244 -36.23165352880019
771 -0.03176758158951998 -36.06699610073119 -0.03410459030419588 -36.26575811910438
772 -0.031688148342072966 -36.09868424907326 -0.03274735175073147 -36.29850547085511
773 -0.03183221872895956 -36.13051646780222 -0.027777654677629472 -36.32628312553274
774 -0.031905449368059634 -36.16242191717028 -0.03592025656253099 -36.362203382095274
775 -0.03170198863372207 -36.194123905804 -0.031531411595642565 -36.39373479369092
776 -0.03163004331290722 -36.22575394911691 -0.031170180719345807 -36.42490497441026
777 -0.03171832226216793 -36.25747227137907 -0.031569998152554034 -36.456474972562816
778 -0.03180451402440667 -36.28927678540348 -0.03404475525021553 -36.49051972781303
779 -0.03178842514753342 -36.32106521055101 -0.033024505525827405 -36.52354423333886
780 -0.031811317428946495 -36.35287652797996 -0.03258364479988814 -36.556127878138746
781 -0.0316470087505877 -36.38452353673055 -0.03664994612336159 -36.59277782426211
782 -0.03162891464307904 -36.41615245137363 -0.038277196884155276 -36.63105502114626
783 -0.031473645754158494 -36.44762609712779 -0.03173527494072914 -36.66279029608699
784 -0.03147206027060747 -36.4790981573984 -0.02940105218440294 -36.69219134827139
785 -0.03161837682127953 -36.510716534219675 -0.03738969955593348 -36.729581047827324
786 -0.03145874552428722 -36.542175279743965 -0.029422157164663076 -36.759003204991984
787 -0.03142895950004458 -36.57360423924401 -0.03170314375311136 -36.7907063487451
788 -0.03183829290792346 -36.60544253215193 -0.037962745130062106 -36.828669093875156
789 -0.031465402152389285 -36.636907934304325 -0.030870630126446485 -36.8595397240016
790 -0.031430214643478394 -36.668338148947804 -0.02945343991741538 -36.88899316391902
791 -0.0315354804508388 -36.699873629398645 -0.03826142605394125 -36.92725458997296
792 -0.031372991669923064 -36.73124662106857 -0.030072602443397045 -36.95732719241636
793 -0.03138440931215882 -36.76263103038073 -0.03018574519082904 -36.987512937607185
794 -0.0312916686758399 -36.79392269905657 -0.029025646205991507 -37.01653858381318
795 -0.031519103702157734 -36.82544180275873 -0.02658400181680918 -37.04312258562999
796 -0.03143135542050004 -36.85687315817923 -0.031030920147895814 -37.074153505777886
797 -0.03148849019780755 -36.88836164837704 -0.030587692465633153 -37.10474119824352
798 -0.03147342503070831 -36.919835073407754 -0.02824302539229393 -37.13298422363581
799 -0.031657518725842236 -36.9514925921336 -0.0250014646910131 -37.157985688326825
800 -0.03169207125902176 -36.98318466339262 -0.02541991267353296 -37.18340560100036
801 -0.03167125778272748 -37.01485592117535 -0.02938027773052454 -37.212785878730884
802 -0.03182977810502052 -37.04668569928037 -0.031489288341253995 -37.24427516707214
803 -0.0318804120644927 -37.07856611134486 -0.028987710364162922 -37.2732628774363
804 -0.03202845975756645 -37.11059457110243 -0.03835518062114716 -37.31161805805745
805 -0.03192454194650054 -37.142519113048934 -0.029652112722396852 -37.34127017077984
806 -0.03192420899868011 -37.174443322047615 -0.03806526958942413 -37.37933544036927
807 -0.031728767603635785 -37.206172089651254 -0.032650135643780234 -37.411985576013045
808 -0.03172017391771078 -37.237892263568966 -0.03023978741839528 -37.44222536343144
809 -0.03179627563804388 -37.26968853920701 -0.030453085992485286 -37.472678449423924
810 -0.031908147409558295 -37.30159668661657 -0.021810886170715093 -37.494489335594636
811 -0.03186942841857672 -37.333466115035144 -0.02956590782850981 -37.52405524342315
812 -0.0319919690489769 -37.36545808408412 -0.03166111148893833 -37.555716354912086
813 -0.031938848085701466 -37.39739693216982 -0.02952917106449604 -37.58524552597658
814 -0.032042106986045836 -37.42943903915587 -0.0361166812479496 -37.62136220722453
815 -0.03199149053543806 -37.461430529691306 -0.030924527253955603 -37.65228673447849
816 -0.03194207828491926 -37.49337260797623 -0.032028951682150364 -37.68431568616064
817 -0.031941643729805944 -37.525314251706035 -0.03456279877573252 -37.71887848493637
818 -0.03177950158715248 -37.55709375329319 -0.037595389597117904 -37.756473874533484
819 -0.03176919464021921 -37.58886294793341 -0.03523601461201906 -37.7917098891455
820 -0.03158677900210023 -37.620449726935504 -0.03031670758500695 -37.82202659673051
821 -0.03171195816248655 -37.652161685097994 -0.031873928382992744 -37.8539005251135
822 -0.03167481925338507 -37.683836504351376 -0.03332529179751873 -37.88722581691102
823 -0.0316816184669733 -37.71551812281835 -0.03240109924226999 -37.91962691615329
824 -0.031718048825860025 -37.74723617164421 -0.03493910264223814 -37.95456601879553
825 -0.03160925395786762 -37.77884542560208 -0.032170993462204936 -37.986737012257734
826 -0.03176240306347609 -37.81060782866555 -0.02473804811015725 -38.01147506036789
827 -0.03175277318805456 -37.842360601853606 -0.027725487668067216 -38.03920054803596
828 -0.03169942125678062 -37.87406002311039 -0.03147401288151741 -38.070674560917475
829 -0.031843545660376546 -37.90590356877077 -0.026683021150529385 -38.09735758206801
830 -0.031792344711720946 -37.937695913482486 -0.027104840241372587 -38.12446242230938
831 -0.031894690450280906 -37.969590603932765 -0.03645856231451035 -38.160920984623885
832 -0.03189884591847658 -38.00148944985124 -0.030785805359482766 -38.19170678998337
833 -0.03191815782338381 -38.033407607674626 -0.028187859803438187 -38.21989464978681
834 -0.03199097849428654 -38.06539858616891 -0.03242071717977524 -38.252315366966585
835 -0.03190317004919052 -38.0973017562181 -0.03328730463981629 -38.2856026716064
836 -0.031838682293891904 -38.129140438511996 -0.03184342849999666 -38.317446100106395
837 -0.031937443371862176 -38.161077881883855 -0.031519610062241556 -38.348965710168635
838 -0.0318494388833642 -38.19292732076722 -0.026856031641364096 -38.37582174181
839 -0.031873220950365065 -38.224800541717585 -0.02906240979209542 -38.4048841516021
840 -0.032035347260534766 -38.25683588897812 -0.032625146023929116 -38.43750929762603
841 -0.031904849037528035 -38.28874073801565 -0.03222877979278564 -38.46973807741882
842 -0.03200107216835022 -38.320741810183996 -0.03200899083167315 -38.50174706825049
843 -0.03194678798317909 -38.35268859816718 -0.028382176347076894 -38.53012924459757
844 -0.03186866082251072 -38.38455725898969 -0.030508441012352706 -38.56063768560992
845 -0.031984754279255866 -38.416542013268945 -0.030538147687911986 -38.59117583329783
846 -0.03201497485861182 -38.44855698812756 -0.043681762740015985 -38.63485759603785
847 -0.03176816813647747 -38.48032515626404 -0.031350189540535214 -38.66620778557838
848 -0.03173404708504677 -38.51205920334908 -0.028788825683295726 -38.69499661126167
849 -0.03187840841710567 -38.54393761176619 -0.026897537615150215 -38.72189414887682
850 -0.03200315181165934 -38.57594076357785 -0.030218087136745453 -38.752112236013566
851 -0.03184235980734229 -38.60778312338519 -0.02555270316079259 -38.77766493917436
852 -0.0319602245464921 -38.639743347931685 -0.03183149918913841 -38.809496438363496
853 -0.03213916923850775 -38.67188251717019 -0.03460682146251202 -38.84410325982601
854 -0.03207449745386839 -38.70395701462406 -0.02735151881352067 -38.871454778639524
855 -0.03202469125390053 -38.73598170587796 -0.02872273987159133 -38.900177518511114
856 -0.032086013816297054 -38.76806771969426 -0.03659229055047035 -38.93676980906159
857 -0.032124698907136914 -38.8001924186014 -0.03291480783373117 -38.96968461689532
858 -0.031848748587071894 -38.83204116718847 -0.031926718354225156 -39.00161133524955
859 -0.032023870199918744 -38.86406503738839 -0.03423106726258993 -39.03584240251214
860 -0.031943333148956296 -38.89600837053735 -0.03183754254132509 -39.06767994505346
861 -0.03199173957109451 -38.92800011010845 -0.0323987802490592 -39.100078725302524
862 -0.031857635080814364 -38.95985774518926 -0.029966081213206052 -39.13004480651573
863 -0.032169068604707717 -38.99202681379397 -0.04249358586966991 -39.1725383923854
864 -0.031691469345241786 -39.02371828313921 -0.029983970709145068 -39.202522363094545
865 -0.03176089432090521 -39.055479177460114 -0.031283492036163804 -39.23380585513071
866 -0.03162495633587241 -39.08710413379599 -0.03940274566411972 -39.27320860079483
867 -0.03156209783628583 -39.118666231632275 -0.029268248938024044 -39.302476849732855
868 -0.03154194038361311 -39.15020817201589 -0.02936375020071864 -39.33184059993357
869 -0.03168275859206915 -39.181890930607956 -0.029766629356890915 -39.36160722929046
870 -0.03164159338921309 -39.213532523997166 -0.033962214924395086 -39.39556944421486
871 -0.031684482283890245 -39.24521700628106 -0.0321414053440094 -39.42771084955886
872 -0.031609195098280904 -39.27682620137934 -0.03002672325819731 -39.45773757281706
873 -0.03155387109145522 -39.3083800724708 -0.028137332387268545 -39.48587490520433
874 -0.03157632937654853 -39.339956401847346 -0.026832268014550208 -39.51270717321888
875 -0.03173891995102167 -39.37169532179837 -0.026146739441901445 -39.53885391266078
876 -0.03180368542671204 -39.40349900722508 -0.0326674398034811 -39.57152135246426
877 -0.03187972903251648 -39.4353787362576 -0.03404273260384798 -39.60556408506811
878 -0.03180573135614395 -39.46718446761374 -0.031035227328538896 -39.63659931239665
879 -0.031775922235101464 -39.49896038984884 -0.029899784177541733 -39.66649909657419
880 -0.031851970590651035 -39.53081236043949 -0.03559236917644739 -39.70209146575064
881 -0.031808077543973926 -39.56262043798346 -0.0251225333660841 -39.72721399911673
882 -0.0320336502045393 -39.594654088188 -0.034806187823414804 -39.76202018694014
883 -0.031863351538777354 -39.626517439726776 -0.029349145665764808 -39.7913693326059
884 -0.031962508149445054 -39.65847994787622 -0.027932470291852952 -39.819301802897755
885 -0.031860372982919216 -39.69034032085914 -0.03069201409816742 -39.84999381699592
886 -0.03186270035803318 -39.722203021217176 -0.029031626880168915 -39.87902544387609
887 -0.03191198827698827 -39.754115009494164 -0.030260861199349166 -39.90928630507544
888 -0.031939883902668956 -39.78605489339683 -0.02831005845218897 -39.93759636352763
889 -0.03183782193809748 -39.81789271533493 -0.03709916528314352 -39.97469552881078
890 -0.03197546191513538 -39.849868177250066 -0.028308868315070866 -40.00300439712585
891 -0.03201482156291604 -39.88188299881298 -0.032422578521072866 -40.03542697564692
892 -0.03193327635526657 -39.91381627516825 -0.033112053759396076 -40.06853902940632
893 -0.031991645134985446 -39.94580792030324 -0.030773569829761982 -40.09931259923608
894 -0.031966841965913775 -39.97777476226915 -0.03015702236443758 -40.129469621600514
895 -0.03194652795791626 -40.00972129022706 -0.03021125067025423 -40.15968087227077
896 -0.031999084167182446 -40.041720374394245 -0.028928772918879984 -40.18860964518965
897 -0.032088692486286166 -40.07380906688053 -0.03051613662391901 -40.21912578181357
898 -0.0320340083912015 -40.10584307527173 -0.032966101355850694 -40.25209188316942
899 -0.032146271876990797 -40.13798934714872 -0.027629045024514198 -40.27972092819393
900 -0.03244692943990231 -40.17043627658862 -0.04407724309712648 -40.32379817129106
901 -0.031834915094077584 -40.2022711916827 -0.03472448792308569 -40.358522659214145
902 -0.03167102411389351 -40.23394221579659 -0.032779480703175067 -40.39130213991732
903 -0.03182813562452793 -40.26577035142112 -0.03313706461340189 -40.42443920453072
904 -0.0316982108168304 -40.297468562237945 -0.027727476973086595 -40.452166681503805
905 -0.03183704996481538 -40.32930561220276 -0.029343991447240113 -40.481510672951046
906 -0.03190887290984392 -40.361214485112605 -0.03666064031422138 -40.51817131326527
907 -0.031779160536825654 -40.39299364564943 -0.03264657892286778 -40.550817892188135
908 -0.03175226673483848 -40.424745912384275 -0.03133110059425235 -40.582148992782386
909 -0.0319042282178998 -40.45665014060217 -0.02996868547052145 -40.61211767825291
910 -0.031769167818129065 -40.4884193084203 -0.03517599161714315 -40.64729366987005
911 -0.03163850111886859 -40.52005780953917 -0.02863758895546198 -40.675931258825514
912 -0.03177938759326935 -40.551837197132436 -0.02979956930503249 -40.70573082813055
913 -0.03181896340101957 -40.58365616053346 -0.03510717544704676 -40.74083800357759
914 -0.03183236969634891 -40.615488530229804 -0.028828449826687575 -40.769666453404284
915 -0.031992963328957555 -40.647481493558764 -0.028524265624582767 -40.79819071902887
916 -0.03187242057174444 -40.67935391413051 -0.03134006392210722 -40.829530782950975
917 -0.0319997183047235 -40.711353632435234 -0.029432114120572804 -40.85896289707155
918 -0.031942043267190454 -40.74329567570243 -0.03515030425041914 -40.89411320132197
919 -0.03192042019218207 -40.775216095894606 -0.03339656684547663 -40.92750976816745
920 -0.03185121733695269 -40.807067313231556 -0.03266787230968475 -40.960177640477134
921 -0.03190322406589985 -40.838970537297456 -0.026969969365745784 -40.98714760984288
922 -0.03213123604655266 -40.87110177334401 -0.04529201164841652 -41.03243962149129
923 -0.03167988564819098 -40.9027816589922 -0.03423709217458963 -41.066676713665885
924 -0.03166476609185338 -40.93444642508405 -0.03796897362917662 -41.10464568729506
925 -0.0314289128407836 -40.96587533792483 -0.029059603158384562 -41.13370529045345
926 -0.03160222368314862 -40.99747756160798 -0.03157408926635981 -41.165279379719806
927 -0.03166547454893589 -41.02914303615692 -0.032257598079741004 -41.197536977799544
928 -0.031529650744050744 -41.060672686900965 -0.03517394065856934 -41.23271091845811
929 -0.03151001734659076 -41.092182704247556 -0.028644587285816668 -41.26135550574393
930 -0.03156502731144428 -41.123747731559 -0.041395765729248524 -41.30275127147318
931 -0.03130791885778308 -41.155055650416784 -0.029064449481666088 -41.33181572095484
932 -0.03128862911835313 -41.186344279535135 -0.034682415425777435 -41.36649813638062
933 -0.03138935137540102 -41.21773363091054 -0.03909087385982275 -41.40558901024044
934 -0.03123103016987443 -41.248964661080414 -0.032328749634325506 -41.437917759874765
935 -0.03126356713473797 -41.28022822821515 -0.02909456929191947 -41.467012329166685
936 -0.031225506495684386 -41.31145373471084 -0.03252953439950943 -41.49954186356619
937 -0.031277517601847646 -41.34273125231269 -0.033495178818702696 -41.5330370423849
938 -0.03117611799389124 -41.37390737030658 -0.028210495319217443 -41.56124753770411
939 -0.031211267970502377 -41.40511863827709 -0.027544177323579788 -41.58879171502769
940 -0.03136442294344306 -41.43648306122053 -0.036172959767282006 -41.624964674794974
941 -0.031218008324503898 -41.46770106954503 -0.027611109148710965 -41.65257578394368
942 -0.031243592035025358 -41.498944661580055 -0.03228714056313038 -41.68486292450681
943 -0.03134382488206029 -41.53028848646211 -0.03164993841201067 -41.71651286291882
944 -0.03140311073511839 -41.56169159719723 -0.02966465139761567 -41.746177514316436
945 -0.031248550117015838 -41.592940147314245 -0.029971858207136392 -41.77614937252357
946 -0.03151031648740173 -41.624450463801644 -0.026998419128358365 -41.80314779165193
947 -0.03144072247669101 -41.65589118627833 -0.03274653218686581 -41.835894323838794
948 -0.03150088414549827 -41.68739207042383 -0.03818538449704647 -41.87407970833584
949 -0.031204851251095532 -41.71859692167493 -0.03243551887571812 -41.90651522721156
950 -0.031266909278929236 -41.749863830953856 -0.0282215490937233 -41.93473677630528
951 -0.031187847536057235 -41.781051678489916 -0.03281206525862217 -41.967548841563904
952 -0.031237249076366425 -41.812288927566286 -0.030175438430160285 -41.99772427999407
953 -0.031314955372363326 -41.84360388293865 -0.031946777179837224 -42.02967105717391
954 -0.03134996416047216 -41.87495384709912 -0.032637867331504825 -42.06230892450541
955 -0.031194610707461833 -41.90614845780658 -0.03443724680691958 -42.096746171312326
956 -0.031253735441714524 -41.937402193248296 -0.0289730804041028 -42.125719251716426
957 -0.03126926310360432 -41.9686714563519 -0.02584319319576025 -42.15156244491219
958 -0.03132028765976429 -41.999991744011666 -0.03305333368480205 -42.18461577859699
959 -0.03126953449100256 -42.03126127850267 -0.03647529575973749 -42.22109107435673
960 -0.0312564617022872 -42.06251774020495 -0.031195100955665113 -42.25228617531239
961 -0.031294621899724005 -42.09381236210468 -0.0329271761700511 -42.28521335148244
962 -0.031188119575381278 -42.12500048168006 -0.03026991253718734 -42.315483264019626
963 -0.031187606137245895 -42.156188087817306 -0.033332547172904015 -42.34881581119253
964 -0.03126689726486802 -42.18745498508218 -0.03248182274401188 -42.38129763393654
965 -0.031246848218142987 -42.21870183330032 -0.03049443941563368 -42.411792073352174
966 -0.031177951022982597 -42.249879784323305 -0.030260002240538597 -42.44205207559271
967 -0.031157920695841314 -42.281037705019145 -0.030174599215388297 -42.4722266748081
968 -0.031062658689916135 -42.312100363709064 -0.04136310368776321 -42.51358977849586
969 -0.031009895820170642 -42.34311025952923 -0.03138305712491274 -42.544972835620776
970 -0.031046709418296813 -42.37415696894753 -0.029260169621556996 -42.574233005242334
971 -0.031060172151774167 -42.40521714109931 -0.030976979341357947 -42.605209984583695
972 -0.031048512458801268 -42.43626565355811 -0.03507197480648756 -42.64028195939018
973 -0.030980426259338854 -42.46724607981745 -0.02269619619473815 -42.662978155584916
974 -0.03107979390770197 -42.49832587372515 -0.027290837094187736 -42.6902689926791
975 -0.03123691463842988 -42.52956278836358 -0.0347879808396101 -42.72505697351871
976 -0.031204623356461524 -42.560767411720036 -0.03089459678158164 -42.75595157030029
977 -0.031162465829402207 -42.59192987754944 -0.033065402507781984 -42.78901697280807
978 -0.03103634938597679 -42.62296622693542 -0.028133366815745832 -42.817150339623815
979 -0.03132343124598265 -42.6542896581814 -0.023722810950130225 -42.84087315057395
980 -0.03135099615901708 -42.68564065434042 -0.02836585845798254 -42.86923900903193
981 -0.03138248287141323 -42.71702313721183 -0.030346017703413962 -42.899585026735345
982 -0.03143922789022326 -42.74846236510206 -0.03481925595551729 -42.93440428269086
983 -0.03137794258072972 -42.77984030768279 -0.032587741129100324 -42.96699202381996
984 -0.03138142758980393 -42.811221735272596 -0.03375587612390518 -43.00074789994387
985 -0.031363739259541036 -42.842585474532136 -0.04349095225334167 -43.04423885219721
986 -0.03107681768015027 -42.87366229221229 -0.02822042452171445 -43.072459276718924
987 -0.03100589755922556 -42.90466818977151 -0.03328413888812065 -43.105743415607044
988 -0.031036095507442952 -42.93570428527896 -0.03365949932485819 -43.1394029149319
989 -0.031040095072239638 -42.9667443803512 -0.031898501142859456 -43.17130141607476
990 -0.03096188884228468 -42.997706269193486 -0.02875054245814681 -43.20005195853291
991 -0.03100105104967952 -43.028707320243164 -0.032717240042984486 -43.232769198575895
992 -0.030995442625135185 -43.0597027628683 -0.03454873263835907 -43.26731793121425
993 -0.03106527477502823 -43.09076803764333 -0.023473286535590887 -43.29079121774984
994 -0.031174858473241328 -43.12194289611657 -0.032784479297697545 -43.32357569704754
995 -0.03114325487986207 -43.15308615099644 -0.034179553389549255 -43.35775525043709
996 -0.030865389667451382 -43.18395154066389 -0.027487947326153516 -43.38524319776324
997 -0.031037172582000495 -43.214988713245894 -0.03171899113804102 -43.41696218890128
998 -0.03100642338395119 -43.245995136629844 -0.03164307586848736 -43.44860526476977
999 -0.031098669115453958 -43.277093805745295 -0.027503686025738716 -43.476108950795506
1000 -0.03120524501428008 -43.30829905075957 -0.030469092540442944 -43.50657804333595
1001 -0.031200698297470807 -43.33949974905704 -0.037995650060474874 -43.54457369339642
1002 -0.03111378466710448 -43.370613533724146 -0.03204282335937023 -43.57661651675579
1003 -0.030932830553501843 -43.40154636427765 -0.029618244618177414 -43.60623476137397
1004 -0.031065213028341532 -43.43261157730599 -0.028562259394675493 -43.634797020768644
1005 -0.031091981567442417 -43.46370355887343 -0.03281599227339029 -43.667613013042036
1006 -0.03108751317486167 -43.494791072048294 -0.029296876024454833 -43.69690988906649
1007 -0.03107428168877959 -43.525865353737075 -0.028018315602093936 -43.724928204668586
1008 -0.031203624326735735 -43.55706897806381 -0.026424883306026457 -43.751353087974614
1009 -0.03122153915464878 -43.58829051721846 -0.030767464358359576 -43.78212055233298
1010 -0.031302402075380084 -43.619592919293844 -0.032711117528378963 -43.814831669861356
1011 -0.03112984783947468 -43.65072276713332 -0.024723391886800526 -43.83955506174816
1012 -0.03141059130430222 -43.68213335843762 -0.03336484506726265 -43.87291990681542
1013 -0.03125608554109931 -43.71338944397872 -0.034043618477880955 -43.9069635252933
1014 -0.031130972877144815 -43.74452041685586 -0.026927076000720262 -43.93389060129402
1015 -0.03134276205673814 -43.7758631789126 -0.02927386509254575 -43.963164466386566
1016 -0.03142630932852626 -43.807289488241125 -0.03215336259454489 -43.99531782898111
1017 -0.03135938858613372 -43.83864887682726 -0.03695967197418213 -44.03227750095529
1018 -0.03163233008235693 -43.87028120690962 -0.033927881717681886 -44.06620538267297
1019 -0.031141243036836387 -43.90142244994645 -0.02852213168516755 -44.094727514358134
1020 -0.031133326701819897 -43.93255577664827 -0.028941548708826304 -44.12366906306696
1021 -0.03124062605202198 -43.9637964027003 -0.02996098669245839 -44.15363004975942
1022 -0.03118133107200265 -43.9949777337723 -0.0324048712849617 -44.18603492104438
1023 -0.03129066880792379 -44.02626840258023 -0.03080749763175845 -44.21684241867614
1024 -0.031237768847495316 -44.057506171427725 -0.026831932831555605 -44.24367435150769
1025 -0.031321820337325335 -44.08882799176505 -0.032776319049298765 -44.27645067055699
1026 -0.03136571403592825 -44.12019370580098 -0.03314210083335638 -44.30959277139035
1027 -0.03131890129297972 -44.151512607093956 -0.03154163453727961 -44.341134405927626
1028 -0.03134961873292923 -44.18286222582689 -0.03666787426918745 -44.37780228019681
1029 -0.031127937231212856 -44.2139901630581 -0.031442944798618554 -44.40924522499543
1030 -0.031127078086137773 -44.245117241144236 -0.03491607774049044 -44.44416130273592
1031 -0.03111206665635109 -44.276229307800584 -0.028693558741360904 -44.47285486147728
1032 -0.03130751922726631 -44.30753682702785 -0.03477282077074051 -44.50762768224802
1033 -0.03114246977493167 -44.33867929680279 -0.03665278740227222 -44.544280469650296
1034 -0.030918034445494413 -44.36959733124828 -0.026328891701996326 -44.57060936135229
1035 -0.03107983749359846 -44.40067716874188 -0.028965701907873155 -44.59957506326016
1036 -0.03131943019106984 -44.43199659893295 -0.02420927248895168 -44.623784335749114
1037 -0.03121319329366088 -44.46320979222661 -0.03213796056807041 -44.655922296317186
1038 -0.031239484995603563 -44.49444927722221 -0.0319799367338419 -44.68790223305103
1039 -0.031382882967591286 -44.5258321601898 -0.019684359058737756 -44.70758659210976
1040 -0.03130567325279117 -44.55713783344259 -0.03248550891876221 -44.740072101028524
1041 -0.03134341081604362 -44.58848124425863 -0.0328687597066164 -44.77294086073514
1042 -0.031450966093689206 -44.61993221035232 -0.028911416046321393 -44.80185227678146
1043 -0.031401384714990856 -44.65133359506731 -0.03059527315199375 -44.832447549933455
1044 -0.03143138336017728 -44.682764978427485 -0.03282589595764875 -44.865273445891106
1045 -0.031367301288992164 -44.71413227971648 -0.03155588451772928 -44.896829330408835
1046 -0.03141740672290325 -44.74554968643938 -0.03399690333753824 -44.93082623374637
1047 -0.03137337164953351 -44.77692305808892 -0.029358316026628018 -44.960184549773004
1048 -0.031474686600267886 -44.80839774468919 -0.02826764341443777 -44.98845219318744
1049 -0.03153849327936768 -44.83993623796856 -0.03060982460156083 -45.019062017789004
1050 -0.031519022025167945 -44.87145525999372 -0.035790829174220565 -45.05485284696322
1051 -0.031533350236713886 -44.90298861023044 -0.029883506521582604 -45.08473635348481
1052 -0.031557087879627944 -44.934545698110064 -0.029789537843316793 -45.11452589132812
1053 -0.03148132767528296 -44.966027025785344 -0.030249023530632257 -45.14477491485875
1054 -0.031505558639764786 -44.99753258442511 -0.028943104576319455 -45.17371801943507
1055 -0.03153640450909734 -45.029068988934206 -0.03136960528790951 -45.20508762472298
1056 -0.03157232226803899 -45.06064131120225 -0.028470380697399378 -45.23355800542038
1057 -0.03169786371290684 -45.09233917491515 -0.03299123980104923 -45.26654924522143
1058 -0.031556289084255694 -45.12389546399941 -0.029747426696121692 -45.296296671917545
1059 -0.03162002731114626 -45.15551549131056 -0.025587467197328805 -45.32188413911487
1060 -0.03153454102575779 -45.187050032336316 -0.03892330676317215 -45.360807445878045
1061 -0.031467683520168065 -45.218517715856485 -0.034065397642552855 -45.394872843520595
1062 -0.03154098074883223 -45.250058696605315 -0.029014513082802295 -45.423887356603394
1063 -0.031602181401103734 -45.28166087800642 -0.046409880928695205 -45.47029723753209
1064 -0.03117363415658474 -45.31283451216301 -0.026637398917227984 -45.49693463644932
1065 -0.03127917889505625 -45.34411369105806 -0.02827878724783659 -45.52521342369715
1066 -0.03128938181325793 -45.37540307287132 -0.03391878996044397 -45.5591322136576
1067 -0.03132722266018391 -45.4067302955315 -0.03120392905548215 -45.59033614271308
1068 -0.03129143826663494 -45.43802173379814 -0.028251543641090393 -45.61858768635417
1069 -0.03126880265772343 -45.46929053645586 -0.026420907024294137 -45.64500859337846
1070 -0.03138714376837015 -45.50067768022423 -0.0327312096953392 -45.677739803073806
1071 -0.03138576950877905 -45.53206344973301 -0.0319094380363822 -45.709649241110185
1072 -0.03166247829794884 -45.563725928030955 -0.03562095295637846 -45.74527019406656
1073 -0.03143229093402624 -45.59515821896498 -0.02565856035798788 -45.77092875442455
1074 -0.0312531566247344 -45.62641137558972 -0.02583797527477145 -45.79676672969932
1075 -0.03154156766831875 -45.65795294325804 -0.029943892639130353 -45.82671062233845
1076 -0.031489838194102046 -45.68944278145214 -0.03311746027320624 -45.859828082611656
1077 -0.03159666806459427 -45.72103944951674 -0.0335511039942503 -45.893379186605905
1078 -0.03146439353004098 -45.75250384304678 -0.03286590687930584 -45.926245093485214
1079 -0.03139853999018669 -45.78390238303697 -0.03072550306096673 -45.95697059654618
1080 -0.03148308666422963 -45.8153854697012 -0.02935442877933383 -45.98632502532551
1081 -0.03149973265826702 -45.846885202359466 -0.038988377153873446 -46.025313402479384
1082 -0.03152940990403295 -45.8784146122635 -0.030500337854027747 -46.05581374033341
1083 -0.031583106983453034 -45.90999771924695 -0.024457797408103943 -46.08027153774152
1084 -0.03153996579349041 -45.941537685040444 -0.036466505564749244 -46.11673804330626
1085 -0.03138754554092884 -45.972925230581374 -0.03271626066416502 -46.14945430397043
1086 -0.031372794322669505 -46.004298024904045 -0.03183594290167093 -46.1812902468721
1087 -0.03135664388537407 -46.03565466878942 -0.035444062761962415 -46.21673430963406
1088 -0.03136102985590696 -46.06701569864533 -0.028222231287509204 -46.24495654092157
1089 -0.03137871706858277 -46.09839441571391 -0.02828247481957078 -46.27323901574114
1090 -0.031564258690923455 -46.12995867440483 -0.03304265849292278 -46.306281674234064
1091 -0.031411888636648656 -46.16137056304148 -0.03442238196730614 -46.34070405620137
1092 -0.03134550014510751 -46.19271606318659 -0.03311000559478998 -46.37381406179616
1093 -0.03123064087703824 -46.22394670406363 -0.022152044344693422 -46.395966106140854
1094 -0.03145144861191511 -46.255398152675546 -0.0339845834299922 -46.429950689570845
1095 -0.03127701878547669 -46.28667517146102 -0.03006778946146369 -46.46001847903231
1096 -0.03149124216288328 -46.318166413623906 -0.027216722816228868 -46.487235201848534
1097 -0.03143195332959294 -46.3495983669535 -0.028871777560561897 -46.516106979409095
1098 -0.031560467276722196 -46.38115883423022 -0.031313353683799505 -46.547420333092894
1099 -0.03147000065073371 -46.412628834880955 -0.031661076657474044 -46.579081409750366
1100 -0.0315377258695662 -46.444166560750524 -0.0319225762039423 -46.611003985954305
1101 -0.03158599771559238 -46.47575255846612 -0.02480323426425457 -46.63580722021856
1102 -0.03166164867579937 -46.50741420714192 -0.03361337929964066 -46.6694205995182
1103 -0.03159718345850706 -46.53901139060043 -0.029798184242099523 -46.699218783760294
1104 -0.03161884034052491 -46.57063023094096 -0.03639387525618076 -46.735612659016475
1105 -0.03150046654045582 -46.602130697481414 -0.03413042742758989 -46.769743086444066
1106 -0.031492750812321904 -46.63362344829373 -0.03286990877240896 -46.80261299521648
1107 -0.031367598567157984 -46.66499104686089 -0.03118307450786233 -46.83379606972434
1108 -0.03149679899215698 -46.69648784585305 -0.026457003969699144 -46.86025307369404
1109 -0.03156748032197356 -46.728055326175024 -0.023842981830239297 -46.88409605552428
1110 -0.031786492094397545 -46.75984181826942 -0.029850880429148675 -46.91394693595343
1111 -0.03161295633763075 -46.791454774607054 -0.03197587467730045 -46.945922810630734
1112 -0.031715361308306454 -46.82317013591536 -0.029259864892810582 -46.97518267552354
1113 -0.03177435044199228 -46.854944486357354 -0.026137254387140273 -47.00131992991068
1114 -0.03182915048673749 -46.88677363684409 -0.03786572832614184 -47.03918565823682
1115 -0.03160210382193327 -46.91837574066602 -0.03009784733876586 -47.069283505575584
1116 -0.03161257551982999 -46.94998831618585 -0.03473118785768747 -47.10401469343327
1117 -0.03157692458480597 -46.98156524077066 -0.02915616249665618 -47.133170855929926
1118 -0.03177135204896331 -47.01333659281962 -0.03259299620985985 -47.16576385213978
1119 -0.031587099004536864 -47.04492369182416 -0.03248586729168892 -47.19824971943147
1120 -0.03155675958842039 -47.07648045141258 -0.03042254727333784 -47.22867226670481
1121 -0.031802617758512494 -47.108283069171094 -0.04113377761095762 -47.26980604431577
1122 -0.03139033578336239 -47.13967340495446 -0.03878795225173235 -47.3085939965675
1123 -0.03115727612748742 -47.170830681081945 -0.02915620170533657 -47.337750198272836
1124 -0.03121182695031166 -47.20204250803226 -0.02818740801885724 -47.365937606291695
1125 -0.03127468079328537 -47.233317188825545 -0.031056094262748957 -47.39699370055445
1126 -0.031205030903220177 -47.26452221972877 -0.03140695886686444 -47.428400659421314
1127 -0.031375220790505406 -47.295897440519276 -0.03401422034949064 -47.462414879770805
1128 -0.03131610369309783 -47.32721354421238 -0.02766581578180194 -47.49008069555261
1129 -0.03149622119963169 -47.35870976541201 -0.04313411116600037 -47.533214806718604
1130 -0.031220411509275438 -47.38993017692128 -0.03256399910897016 -47.56577880582758
1131 -0.03131935121491551 -47.4212495281362 -0.030769600253552198 -47.596548406081126
1132 -0.031081791408360003 -47.45233131954456 -0.029085899982601405 -47.62563430606373
1133 -0.031093781255185603 -47.48342510079975 -0.02882959982380271 -47.65446390588753
1134 -0.031164247542619705 -47.51458934834237 -0.03340119011700153 -47.687865096004536
1135 -0.03127243649214506 -47.545861784834514 -0.035617947950959204 -47.7234830439555
1136 -0.0311129093170166 -47.57697469415153 -0.0278450240381062 -47.751328067993605
1137 -0.031181485392153263 -47.608156179543684 -0.02311327587813139 -47.774441343871736
1138 -0.03134326552972198 -47.639499445073405 -0.034784724749624726 -47.80922606862136
1139 -0.031225636787712573 -47.670725081861114 -0.027414286416023968 -47.83664035503739
1140 -0.031257244758307934 -47.70198232661942 -0.03451936226338148 -47.87115971730077
1141 -0.03130935002118349 -47.733291676640604 -0.029217867366969585 -47.90037758466774
1142 -0.031247350666671992 -47.76453902730728 -0.034329669550061226 -47.9347072542178
1143 -0.031107850931584836 -47.79564687823886 -0.02998656565323472 -47.96469381987103
1144 -0.031223171390593052 -47.826870049629456 -0.031611983105540274 -47.99630580297657
1145 -0.031187127251178025 -47.858057176880635 -0.03265503067523241 -48.0289608336518
1146 -0.031255243346095085 -47.88931242022673 -0.031913947127759454 -48.060874780779564
1147 -0.03133047204464674 -47.920642892271374 -0.02555105648934841 -48.08642583726891
1148 -0.031269654352217915 -47.95191254662359 -0.030495642218738794 -48.11692147948765
1149 -0.031310480646789075 -47.98322302727038 -0.025165105983614922 -48.14208658547127
1150 -0.031448748894035816 -48.01467177616441 -0.0300861444324255 -48.17217272990369
1151 -0.03147527053952217 -48.046147046703936 -0.0254338932223618 -48.197606623126056
1152 -0.03152800714597106 -48.07767505384991 -0.02938760109245777 -48.226994224218515
1153 -0.03161789579316974 -48.10929294964308 -0.039073648303747176 -48.266067872522264
1154 -0.03156781606376171 -48.14086076570684 -0.03357325568795204 -48.29964112821022
1155 -0.031434230227023366 -48.17229499593386 -0.027881743758916853 -48.32752287196914
1156 -0.03139147674664855 -48.20368647268051 -0.03463930394500494 -48.36216217591414
1157 -0.031364744808524844 -48.23505121748904 -0.032995779626071454 -48.39515795554021
1158 -0.03137389561161399 -48.26642511310065 -0.029454203322529793 -48.42461215886274
1159 -0.03142448486760259 -48.29784959796825 -0.029063876904547214 -48.45367603576729
1160 -0.03142793932929635 -48.32927753729755 -0.0317306037992239 -48.48540663956651
1161 -0.03135292520746589 -48.360630462505014 -0.03181283921003342 -48.517219478776546
1162 -0.03151279715821147 -48.39214325966323 -0.031242126319557428 -48.5484616050961
1163 -0.03148851385340094 -48.42363177351663 -0.030538401659578086 -48.57900000675568
1164 -0.03152904212474823 -48.45516081564138 -0.02882105242460966 -48.60782105918029
1165 -0.0315455973148346 -48.48670641295621 -0.0333417758345604 -48.641162835014846
1166 -0.031485138554126026 -48.518191551510334 -0.032381290756165984 -48.67354412577101
1167 -0.03146639177575707 -48.54965794328609 -0.03317008949816227 -48.70671421526917
1168 -0.03146360786631704 -48.58112155115241 -0.03375881053507328 -48.74047302580425
1169 -0.031455012038350105 -48.61257656319076 -0.031822302378714085 -48.77229532818296
1170 -0.0314680858515203 -48.64404464904228 -0.030673213582485915 -48.80296854176545
1171 -0.03137702718377113 -48.67542167622605 -0.025385804940015078 -48.82835434670547
1172 -0.03154170028865337 -48.70696337651471 -0.030918854009360074 -48.859273200714824
1173 -0.03143549049273133 -48.73839886700744 -0.031431651674211025 -48.890704852389035
1174 -0.03132857223972678 -48.76972743924717 -0.030827272310853006 -48.92153212469989
1175 -0.031531215831637385 -48.801258655078804 -0.031137335021048783 -48.95266945972094
1176 -0.03139813896268606 -48.83265679404149 -0.027941470220685004 -48.98061092994162
1177 -0.03143728030845523 -48.86409407434994 -0.026702647935599087 -49.00731357787722
1178 -0.031612818129360676 -48.8957068924793 -0.028844469133764504 -49.036158047010986
1179 -0.03166072610765695 -48.92736761858696 -0.03167302627116442 -49.06783107328215
1180 -0.03162756022065878 -48.95899517880762 -0.038298691622912884 -49.10612976490506
1181 -0.03161455225199461 -48.990609731059614 -0.03674956727772951 -49.142879332182794
1182 -0.031408672127872704 -49.02201840318749 -0.0260118561796844 -49.16889118836248
1183 -0.03147764317691326 -49.0534960463644 -0.03147127348929644 -49.200362461851775
1184 -0.03145701074972749 -49.08495305711413 -0.030397663731127976 -49.230760125582904
1185 -0.03141343975439668 -49.11636649686852 -0.029506212286651134 -49.26026633786955
1186 -0.0314680022187531 -49.147834499087274 -0.022601203247904777 -49.282867541117454
1187 -0.031539904046803714 -49.17937440313408 -0.031504849530756475 -49.31437239064821
1188 -0.03152288729324937 -49.210897290427326 -0.02831449657678604 -49.34268688722499
1189 -0.03164484184235335 -49.242542132269676 -0.03866721391677856 -49.381354101141774
1190 -0.031480804551392794 -49.27402293682107 -0.03303316365927458 -49.41438726480105
1191 -0.031498102750629184 -49.3055210395717 -0.033884414657950404 -49.448271679459
1192 -0.031295558996498586 -49.3368165985682 -0.032712895050644876 -49.48098457450964
1193 -0.03134050155058503 -49.368157100118786 -0.028161924798041582 -49.50914649930768
1194 -0.03152483599260449 -49.39968193611139 -0.02858448475599289 -49.53773098406368
1195 -0.03157109683379531 -49.431253032945186 -0.03186573954299092 -49.56959672360667
1196 -0.03140844339504838 -49.46266147634024 -0.030172714963555336 -49.59976943857023
1197 -0.03151971632614732 -49.49418119266638 -0.031990065798163415 -49.63175950436839
1198 -0.0315959207713604 -49.52577711343774 -0.027536230627447367 -49.65929573499584
1199 -0.03147695483639836 -49.55725406827414 -0.03336334899067879 -49.69265908398651
1200 -0.03144442718476057 -49.5886984954589 -0.025542567297816277 -49.71820165128433
1201 -0.03154265685006976 -49.62024115230897 -0.028823541849851607 -49.747025193134185
1202 -0.031696976628154516 -49.651938128937125 -0.026491083297878505 -49.77351627643206
1203 -0.03168300036340952 -49.68362112930053 -0.036547263711690904 -49.81006354014375
1204 -0.03158745020627975 -49.715208579506815 -0.024435998313128947 -49.83449953845688
1205 -0.03176645673811436 -49.746975036244926 -0.03183121606707573 -49.86633075452396
1206 -0.0317146647721529 -49.77868970101708 -0.032525156438350675 -49.89885591096231
1207 -0.03173517510294914 -49.81042487612003 -0.03433173950761557 -49.933187650469925
1208 -0.03165466953068972 -49.84207954565072 -0.032732767052948475 -49.965920417522874
1209 -0.03150848066434264 -49.87358802631506 -0.036143278889358046 -50.00206369641223
1210 -0.03160141231492162 -49.90518943862998 -0.03063456350937486 -50.0326982599216
1211 -0.0317031167447567 -49.93689255537474 -0.036536942981183526 -50.06923520290279
1212 -0.03146466566249728 -49.96835722103724 -0.03190531972795725 -50.10114052263074
1213 -0.031465654447674754 -49.99982287548491 -0.030345346219837664 -50.13148586885058
1214 -0.03147599631920457 -50.03129887180411 -0.026875545643270014 -50.158361414493854
1215 -0.03164675682783127 -50.062945628631944 -0.03312254101037979 -50.19148395550423
1216 -0.03151382356882095 -50.094459452200766 -0.027884855028241874 -50.21936881053247
1217 -0.03167996304109692 -50.126139415241866 -0.02557916650548577 -50.24494797703796
1218 -0.03177027236670256 -50.157909687608566 -0.031543041486293076 -50.276491018524254
1219 -0.031666243262588975 -50.18957593087116 -0.031052304804325102 -50.30754332332858
1220 -0.03186003565788269 -50.22143596652904 -0.030432759411633016 -50.33797608274021
1221 -0.03165243668481708 -50.25308840321386 -0.033712503127753736 -50.371688585867965
1222 -0.03159827124327421 -50.284686674457134 -0.026987191941589116 -50.39867577780955
1223 -0.03156628822907805 -50.316252962686214 -0.028760665841400624 -50.427436443650954
1224 -0.03175590820610523 -50.34800887089232 -0.02803450860083103 -50.45547095225179
1225 -0.031683345790952444 -50.379692216683274 -0.027128821704536676 -50.48259977395632
1226 -0.03179903998970986 -50.41149125667298 -0.033934248983860014 -50.516534022940185
1227 -0.03183759842067957 -50.44332885509366 -0.03193841110914945 -50.54847243404934
1228 -0.031792051065713166 -50.475120906159376 -0.02623719200491905 -50.57470962605426
1229 -0.03199364822357893 -50.50711455438295 -0.030237966030836106 -50.6049475920851
1230 -0.031856721825897695 -50.53897127620885 -0.032034583389759064 -50.636982175474856
1231 -0.031877737306058404 -50.57084901351491 -0.032352670840919015 -50.66933484631578
1232 -0.03190424833446741 -50.60275326184938 -0.027635370567440986 -50.696970216883216
1233 -0.03190298043191433 -50.634656242281295 -0.033898832835257055 -50.73086904971847
1234 -0.031931524910032746 -50.66658776719133 -0.03308405168354511 -50.763953101402016
1235 -0.03201237563043833 -50.69860014282177 -0.02849720688536763 -50.792450308287385
1236 -0.03197997799143195 -50.7305801208132 -0.042641603574156764 -50.83509191186154
1237 -0.03180032111704349 -50.76238044193025 -0.031033322028815747 -50.86612523389036
1238 -0.031618780456483364 -50.79399922238673 -0.03259825278073549 -50.898723486671095
1239 -0.03170570228248835 -50.82570492466922 -0.0337922865524888 -50.932515773223585
1240 -0.031687264516949656 -50.857392189186164 -0.030558540765196086 -50.963074313988784
1241 -0.03164736339822412 -50.889039552584386 -0.02931646639481187 -50.992390780383595
1242 -0.03156627435237169 -50.92060582693676 -0.031872421689331534 -51.02426320207292
1243 -0.031577858701348306 -50.952183685638104 -0.028422612231224775 -51.05268581430415
1244 -0.031613710522651675 -50.98379739616075 -0.029384867660701273 -51.08207068196485
1245 -0.031773891486227515 -51.01557128764698 -0.02659879606217146 -51.108669478027025
1246 -0.031701885350048545 -51.04727317299702 -0.032482375390827656 -51.14115185341785
1247 -0.03182267006486654 -51.07909584306189 -0.028940086252987385 -51.17009193967084
1248 -0.03180796802043915 -51.11090381108233 -0.02777015995234251 -51.19786209962318
1249 -0.031900171749293806 -51.14280398283162 -0.03153868187218904 -51.22940078149537
1250 -0.03180395998060703 -51.17460794281223 -0.028966146521270275 -51.25836692801664
1251 -0.031880869343876836 -51.20648881215611 -0.03070893567055464 -51.289075863687195
1252 -0.031819759495556356 -51.238308571651665 -0.032011952809989454 -51.32108781649718
1253 -0.03188768345862627 -51.27019625511029 -0.03108464237302542 -51.35217245887021
1254 -0.031752468645572664 -51.301948723755864 -0.03214587587863207 -51.38431833474884
1255 -0.031827549915760756 -51.333776273671624 -0.037808533757925034 -51.422126868506766
1256 -0.031642218865454194 -51.36541849253708 -0.03383964765816927 -51.455966516164935
1257 -0.03175403838977218 -51.39717253092685 -0.03158400319516659 -51.4875505193601
1258 -0.03179423427209258 -51.42896676519894 -0.03092514434829354 -51.518475663708394
1259 -0.031734887324273583 -51.46070165252322 -0.032850119099020955 -51.55132578280742
1260 -0.031661470606923106 -51.49236312313014 -0.032842941395938394 -51.58416872420336
1261 -0.031728516519069674 -51.52409163964921 -0.03327422775328159 -51.61744295195664
1262 -0.03166546951979399 -51.555757109169 -0.03568334821611643 -51.65312630017276
1263 -0.03156980527564883 -51.58732691444465 -0.030899664293974637 -51.684025964466734
1264 -0.03164826082065701 -51.61897517526531 -0.029044210724532605 -51.71307017519127
1265 -0.03153787245973945 -51.65051304772505 -0.03617629949003458 -51.74924647468131
1266 -0.031659663282334806 -51.68217271100738 -0.031069074291735888 -51.78031554897304
1267 -0.03166473899036646 -51.71383744999775 -0.031851612217724326 -51.812167161190764
1268 -0.03154192976653576 -51.74537937976428 -0.04378765877336264 -51.855954819964126
1269 -0.0313927018083632 -51.776772081572645 -0.037038053199648854 -51.89299287316378
1270 -0.031153720058500766 -51.80792580163114 -0.03058788990601897 -51.92358076306979
1271 -0.031237625610083343 -51.839163427241225 -0.03189887423068285 -51.95547963730048
1272 -0.03124693026766181 -51.87041035750889 -0.034697861038148405 -51.990177498338625
1273 -0.031231911573559045 -51.901642269082444 -0.027964734844863413 -52.01814223318349
1274 -0.03121858136728406 -51.93286085044973 -0.028639793582260608 -52.04678202676575
1275 -0.031248832028359173 -51.96410968247809 -0.03408084288239479 -52.08086286964814
1276 -0.031221072375774383 -51.99533075485386 -0.03286398630589247 -52.113726855954035
1277 -0.03121409649029374 -52.026544851344156 -0.029603715147823097 -52.143330571101856
1278 -0.031254700385034084 -52.05779955172919 -0.03141458109021187 -52.17474515219207
1279 -0.031278885900974274 -52.089078437630164 -0.029275361448526382 -52.20402051364059
1280 -0.03128276076167822 -52.12036119839184 -0.030697093345224857 -52.23471760698582
1281 -0.03166932100430131 -52.15203051939614 -0.04242168422788382 -52.2771392912137
1282 -0.031219084560871125 -52.183249603957016 -0.02901018364354968 -52.30614947485725
1283 -0.031180010829120874 -52.214429614786134 -0.027591350208967923 -52.333740825066215
1284 -0.03117757961153984 -52.24560719439767 -0.03342400379478931 -52.36716482886101
1285 -0.031119661498814823 -52.276726855896484 -0.030177472904324532 -52.397342301765335
1286 -0.03112926408648491 -52.30785611998297 -0.030268955044448376 -52.42761125680978
1287 -0.03134004306048155 -52.339196163043454 -0.029835462290793657 -52.457446719100574
1288 -0.03126319646835327 -52.370459359511806 -0.03205292597413063 -52.4894996450747
1289 -0.03121319245547056 -52.40167255196727 -0.03062505181878805 -52.52012469689349
1290 -0.03132021119818092 -52.43299276316545 -0.02388557530939579 -52.54401027220288
1291 -0.031389334704726934 -52.46438209787018 -0.026374134048819543 -52.570384406251705
1292 -0.03142085736617446 -52.49580295523635 -0.036063766852021215 -52.60644817310373
1293 -0.031331580318510535 -52.52713453555486 -0.03148643337190151 -52.63793460647563
1294 -0.03145119845867157 -52.558585734013526 -0.03214363399893046 -52.67007824047456
1295 -0.031435482949018476 -52.59002121696255 -0.029201414342969655 -52.69927965481753
1296 -0.03133180616423488 -52.62135302312678 -0.03613805826753378 -52.73541771308506
1297 -0.031334880646318196 -52.6526879037731 -0.031231627333909273 -52.76664934041897
1298 -0.031304655503481625 -52.68399255927658 -0.0359045522287488 -52.80255389264772
1299 -0.03126817438751459 -52.715260733664095 -0.026552781742066146 -52.82910667438979
1300 -0.03131864918395877 -52.746579382848054 -0.034142333827912805 -52.86324900821771
1301 -0.031189985293895005 -52.777769368141946 -0.03239081203937531 -52.89563982025708
1302 -0.031357639096677305 -52.80912700723862 -0.028473224956542253 -52.92411304521362
1303 -0.031329143047332766 -52.84045615028595 -0.030419162288308144 -52.954532207501934
1304 -0.031226070318371057 -52.87168222060432 -0.03137809121981263 -52.98591029872175
1305 -0.03129615681245923 -52.90297837741678 -0.02876261966302991 -53.014672918384775
1306 -0.031389509327709675 -52.93436788674449 -0.03730404246598482 -53.05197696085076
1307 -0.03126543909311295 -52.9656333258376 -0.03378123473376036 -53.08575819558452
1308 -0.03127172095701099 -52.99690504679461 -0.028334582317620517 -53.11409277790214
1309 -0.03130826270207763 -53.028213309496685 -0.030496487859636545 -53.14458926576177
1310 -0.0312526386231184 -53.0594659481198 -0.03035762533545494 -53.17494689109723
1311 -0.03139950782060623 -53.09086545594041 -0.026324067451059818 -53.201270958548285
1312 -0.0314527696929872 -53.1223182256334 -0.03516232669353485 -53.23643328524182
1313 -0.03135771574452519 -53.15367594137793 -0.027989753521978855 -53.2644230387638
1314 -0.031436446495354174 -53.18511238787328 -0.031388687528669836 -53.29581172629247
1315 -0.031339132506400344 -53.216451520379685 -0.0294505481608212 -53.325262274453294
1316 -0.03141281930729747 -53.247864339686984 -0.028759330976754427 -53.35402160543005
1317 -0.03138214703649282 -53.27924648672348 -0.029595014359802007 -53.38361661978985
1318 -0.031447223108261826 -53.31069370983174 -0.02429233742877841 -53.40790895721862
1319 -0.03154472205787897 -53.34223843188962 -0.030418158136308195 -53.43832711535493
1320 -0.031585850100964305 -53.373824281990586 -0.029482679441571236 -53.4678097947965
1321 -0.031602428667247294 -53.405426710657835 -0.03226853832602501 -53.500078333122524
1322 -0.031621805764734744 -53.43704851642257 -0.031219942029565573 -53.53129827515209
1323 -0.031664505042135714 -53.46871302146471 -0.029805651772767304 -53.56110392692486
1324 -0.03150431718677282 -53.50021733865148 -0.026559453271329404 -53.58766338019619
1325 -0.03165329927578568 -53.53187063792727 -0.02648028302937746 -53.61414366322557
1326 -0.03179595787078142 -53.563666595798054 -0.028554915357381104 -53.64269857858295
1327 -0.03173280842602253 -53.595399404224075 -0.03384972959756851 -53.67654830818052
1328 -0.03180655334144831 -53.62720595756552 -0.03292832653969526 -53.70947663472022
1329 -0.03163976799696684 -53.658845725562486 -0.028878148272633554 -53.73835478299285
1330 -0.03174888398498297 -53.69059460954747 -0.031610730476677416 -53.76996551346953
1331 -0.031843834184110166 -53.722438443731576 -0.026617929711937903 -53.79658344318147
1332 -0.03187086172401905 -53.75430930545559 -0.031449920125305654 -53.82803336330677
1333 -0.03196443412452936 -53.786273739580125 -0.03290973547846079 -53.860943098785235
1334 -0.03197541013360024 -53.81824914971372 -0.03538253530859947 -53.896325634093834
1335 -0.03177601881325245 -53.850025168526976 -0.031415938213467595 -53.927741572307305
1336 -0.03177734110504389 -53.88180250963202 -0.03500397466123104 -53.962745546968534
1337 -0.0315195525996387 -53.91332206223166 -0.02882201913744211 -53.99156756610598
1338 -0.0317805951461196 -53.945102657377774 -0.03554190769791603 -54.0271094738039
1339 -0.031571424752473834 -53.976674082130245 -0.03106234474107623 -54.05817181854497
1340 -0.03167085722088814 -54.00834493935113 -0.03248605728149414 -54.090657875826466
1341 -0.03160020150244236 -54.039945140853575 -0.03107411731034517 -54.12173199313681
1342 -0.03161028660833835 -54.07155542746192 -0.02929958440363407 -54.151031577540444
1343 -0.03164782850071788 -54.10320325596263 -0.032104429043829444 -54.18313600658427
1344 -0.03162924349308014 -54.13483249945571 -0.03349691480398178 -54.21663292138825
1345 -0.03155686063691974 -54.16638936009263 -0.0396308034658432 -54.256263724854094
1346 -0.031546805240213874 -54.19793616533284 -0.03535283822566271 -54.29161656307976
1347 -0.031354695279151204 -54.22929086061199 -0.03321263249963522 -54.32482919557939
1348 -0.03135691666975617 -54.26064777728175 -0.02559698885306716 -54.35042618443246
1349 -0.03137761242687702 -54.29202538970863 -0.028710957895964385 -54.379137142328425
1350 -0.03147524762898683 -54.32350063733762 -0.03431748859584331 -54.41345463092427
1351 -0.03131627542898059 -54.354816912766594 -0.032340840063989164 -54.44579547098826
1352 -0.031295308377593756 -54.38611222114419 -0.03383932020515203 -54.47963479119341
1353 -0.03135071434080601 -54.41746293548499 -0.031149921379983424 -54.5107847125734
1354 -0.03125161910429597 -54.44871455458929 -0.03242487795650959 -54.543209590529905
1355 -0.03122211406007409 -54.47993666864936 -0.029154648631811143 -54.572364239161715
1356 -0.03130823606625199 -54.51124490471561 -0.03134757531806827 -54.60371181447978
1357 -0.03128626877442002 -54.54253117349003 -0.030552042275667192 -54.634263856755446
1358 -0.03126180050894618 -54.57379297399898 -0.02592560099437833 -54.66018945774982
1359 -0.031571535114198926 -54.60536450911317 -0.03549326080828905 -54.69568271855811
1360 -0.031200137734413148 -54.63656464684759 -0.0321585675701499 -54.72784128612826
1361 -0.031250512972474095 -54.667815159820066 -0.03158139884471893 -54.75942268497298
1362 -0.03126140898093581 -54.699076568801004 -0.036742697656154635 -54.796165382629134
1363 -0.03122328342869878 -54.730299852229706 -0.03121092766523361 -54.82737631029437
1364 -0.031155472621321678 -54.76145532485103 -0.03226935900747776 -54.85964566930185
1365 -0.031103499140590428 -54.79255882399162 -0.03643286917358637 -54.896078538475436
1366 -0.030951889324933292 -54.82351071331655 -0.032024430297315123 -54.92810296877275
1367 -0.031077821087092162 -54.854588534403646 -0.03082943120971322 -54.95893239998246
1368 -0.03112494423985481 -54.8857134786435 -0.023055764846503735 -54.98198816482896
1369 -0.03114611692726612 -54.91685959557077 -0.03189893551170826 -55.01388710034067
1370 -0.031129524298012256 -54.94798911986878 -0.03096111975610256 -55.04484822009677
1371 -0.03121926439926028 -54.97920838426804 -0.02874403344467282 -55.07359225354144
1372 -0.031238481495529415 -55.01044686576357 -0.03244916424155235 -55.106041417783
1373 -0.031291876826435326 -55.041738742590006 -0.024660737533122302 -55.13070215531612
1374 -0.03140074778348208 -55.073139490373485 -0.025065319798886775 -55.155767475115006
1375 -0.03156486712396145 -55.10470435749745 -0.03855703640729189 -55.1943245115223
1376 -0.03127980986610055 -55.135984167363546 -0.03086512619629502 -55.22518963771859
1377 -0.03126446269452572 -55.16724863005807 -0.025018590223044156 -55.250208227941634
1378 -0.03147706342861056 -55.19872569348668 -0.03324802312999964 -55.283456251071634
1379 -0.031287632044404746 -55.23001332553108 -0.0354274595156312 -55.318883710587265
1380 -0.03126332992687821 -55.26127665545796 -0.03396503999829292 -55.35284875058556
1381 -0.031244535371661185 -55.292521190829625 -0.030546991992741822 -55.3833957425783
1382 -0.03110591396689415 -55.32362710479652 -0.026811857987195254 -55.4102076005655
1383 -0.03135976595804095 -55.354986870754566 -0.03156258594244719 -55.441770186507945
1384 -0.031477774120867254 -55.38646464487543 -0.027653507329523562 -55.46942369383747
1385 -0.031420860812067984 -55.4178855056875 -0.03188032004982233 -55.50130401388729
1386 -0.031426460947841406 -55.44931196663534 -0.031222901307046413 -55.53252691519434
1387 -0.0314278544858098 -55.480739821121155 -0.03053160598501563 -55.56305852117936
1388 -0.03143164366483688 -55.51217146478599 -0.031082798819988967 -55.594141319999345
1389 -0.0313900638371706 -55.543561528623165 -0.030897443275898696 -55.62503876327524
1390 -0.03139009466394782 -55.57495162328711 -0.03254450000822544 -55.65758326328347
1391 -0.03149274671450257 -55.60644437000162 -0.034003286808729175 -55.6915865500922
1392 -0.03138579446822405 -55.63783016446984 -0.0306419194675982 -55.722228469559795
1393 -0.03133572014048695 -55.66916588461033 -0.03536223880946636 -55.757590708369264
1394 -0.031330523639917375 -55.700496408250245 -0.03245788309723139 -55.790048591466494
1395 -0.03127973927184939 -55.7317761475221 -0.03108150651678443 -55.82113009798328
1396 -0.031186548713594674 -55.76296269623569 -0.030393501557409764 -55.85152359954069
1397 -0.0312539760954678 -55.79421667233116 -0.03001379845663905 -55.88153739799733
1398 -0.031212355848401784 -55.82542902817956 -0.033544044196605685 -55.91508144219393
1399 -0.031236773543059825 -55.85666580172262 -0.032072776556015016 -55.947154218749944
1400 -0.03124054418876767 -55.88790634591139 -0.030315078049898147 -55.97746929679984
1401 -0.031207919213920833 -55.91911426512531 -0.030644160881638526 -56.008113457681475
1402 -0.031208294443786144 -55.950322559569095 -0.03494211845099926 -56.043055576132474
1403 -0.031228489708155394 -55.98155104927725 -0.026314089726656675 -56.06936966585913
1404 -0.03119876505807042 -56.01274981433532 -0.0313819944858551 -56.10075166034498
1405 -0.031190953124314545 -56.04394076745964 -0.026085209287703037 -56.12683686963268
1406 -0.03137496961280704 -56.075315737072444 -0.03047732189297676 -56.15731419152566
1407 -0.031374148558825254 -56.10668988563127 -0.03407442364841699 -56.19138861517408
1408 -0.03121570246294141 -56.13790558809421 -0.031467640027403834 -56.22285625520148
1409 -0.03126644035801292 -56.16917202845222 -0.03283543698489666 -56.255691692186375
1410 -0.03120416710153222 -56.20037619555376 -0.030090813525021076 -56.285782505711396
1411 -0.03132931422442198 -56.23170550977818 -0.03336130287498236 -56.319143808586375
1412 -0.03128604078665376 -56.262991550564834 -0.03310528788715601 -56.35224909647353
1413 -0.03109661303460598 -56.29408816359944 -0.026455788966268302 -56.378704885439795
1414 -0.03135179420933128 -56.32543995780877 -0.0391231270506978 -56.417828012490496
1415 -0.031246514432132243 -56.3566864722409 -0.028317291382700206 -56.446145303873195
1416 -0.03110646866261959 -56.38779294090352 -0.03237817715853453 -56.47852348103173
1417 -0.031197046115994453 -56.418989987019515 -0.03506104499101639 -56.51358452602275
1418 -0.03107662620022893 -56.45006661321975 -0.03177398294210434 -56.54535850896485
1419 -0.031101072672754526 -56.4811676858925 -0.03451346065849066 -56.57987196962334
1420 -0.031112628895789383 -56.51228031478829 -0.03165204897522926 -56.61152401859857
1421 -0.031039874348789454 -56.543320189137084 -0.03490777537226677 -56.64643179397084
1422 -0.031009256839752197 -56.574329445976836 -0.02732965787872672 -56.673761451849565
1423 -0.031022031046450137 -56.605351477023284 -0.02751128040254116 -56.70127273225211
1424 -0.031225944682955743 -56.63657742170624 -0.026422691252082586 -56.72769542350419
1425 -0.03117809621617198 -56.667755517922416 -0.03134885681793094 -56.759044280322115
1426 -0.03111994657665491 -56.69887546449907 -0.033181284181773664 -56.79222556450389
1427 -0.031165121495723723 -56.73004058599479 -0.03143058065325022 -56.82365614515714
1428 -0.031121000833809375 -56.7611615868286 -0.028973570466041564 -56.85262971562318
1429 -0.03121160138398409 -56.792373188212586 -0.03378789070993662 -56.88641760633312
1430 -0.031118068657815457 -56.823491256870405 -0.029974648170173167 -56.91639225450329
1431 -0.03119394788518548 -56.85468520475559 -0.03223004415631294 -56.94862229865961
1432 -0.03118224684149027 -56.88586745159708 -0.032164516113698485 -56.9807868147733
1433 -0.031010245624929666 -56.916877697222006 -0.03919080886989832 -57.0199776236432
1434 -0.03090766156092286 -56.94778535878293 -0.030742319580167533 -57.05071994322337
1435 -0.031022102665156127 -56.978807461448085 -0.0314426981844008 -57.08216264140777
1436 -0.03107146043330431 -57.00987892188139 -0.03321334198117256 -57.115375983388944
1437 -0.030837455578148366 -57.04071637745954 -0.03178584575653076 -57.147161829145475
1438 -0.030840246193110942 -57.07155662365265 -0.02846443057060242 -57.175626259716076
1439 -0.030856695678085088 -57.10241331933073 -0.034059752337634565 -57.20968601205371
1440 -0.030860978364944457 -57.13327429769567 -0.03433517031371593 -57.244021182367426
1441 -0.03085817601531744 -57.164132473710985 -0.03411550261080265 -57.27813668497823
1442 -0.030741953756660223 -57.194874427467646 -0.03185038007795811 -57.309987065056184
1443 -0.03078762348741293 -57.22566205095506 -0.02602814445272088 -57.33601520950891
1444 -0.0308817476965487 -57.256543798651606 -0.030507925618439912 -57.366523135127345
1445 -0.03088841550052166 -57.287432214152126 -0.032524028606712815 -57.39904716373406
1446 -0.030853022169321776 -57.31828523632145 -0.03159873150289059 -57.43064589523695
1447 -0.030884692445397377 -57.34916992876685 -0.046004042774438855 -57.47664993801139
1448 -0.030577561166137458 -57.37974748993299 -0.026347710750997066 -57.50299764876239
1449 -0.030627039540559054 -57.41037452947355 -0.0330646388232708 -57.53606228758566
1450 -0.030636298563331367 -57.44101082803688 -0.030341116618365048 -57.566403404204024
1451 -0.030591199547052382 -57.471602027583934 -0.0312883947044611 -57.597691798908485
1452 -0.030688769277185203 -57.50229079686112 -0.031821828428655864 -57.62951362733714
1453 -0.030594380013644694 -57.532885176874764 -0.02734010051935911 -57.6568537278565
1454 -0.030681046098470686 -57.563566222973236 -0.029947869665920734 -57.68680159752242
1455 -0.030807554256170988 -57.59437377722941 -0.03210598826408386 -57.7189075857865
1456 -0.03065837575122714 -57.62503215298064 -0.03234803453087807 -57.75125562031738
1457 -0.030678804218769073 -57.6557109571994 -0.03063152329996228 -57.78188714361734
1458 -0.03072623899206519 -57.68643719619147 -0.03193243369460106 -57.81381957731194
1459 -0.03063874850049615 -57.71707594469196 -0.02928562005981803 -57.843105197371756
1460 -0.030878206063061953 -57.74795415075503 -0.02974243126809597 -57.87284762863985
1461 -0.030787189584225418 -57.77874134033925 -0.031229937821626662 -57.90407756646148
1462 -0.03086667526513338 -57.80960801560438 -0.029964713100343942 -57.93404227956182
1463 -0.030927650071680544 -57.840535665676065 -0.03447620458900928 -57.968518484150835
1464 -0.03081571012735367 -57.87135137580342 -0.03613726608455181 -58.004655750235386
1465 -0.030640370678156614 -57.90199174648158 -0.03195296674966812 -58.03660871698506
1466 -0.03067204225808382 -57.93266378873966 -0.029054455272853375 -58.06566317225791
1467 -0.030719111580401658 -57.96338290032006 -0.03097098655998707 -58.0966341588179
1468 -0.030797415319830178 -57.994180315639895 -0.026801417116075754 -58.123435575933975
1469 -0.030749037116765975 -58.02492935275666 -0.035542291775345805 -58.15897786770932
1470 -0.030773529782891273 -58.05570288253955 -0.025508527737110855 -58.18448639544643
1471 -0.030669402424246074 -58.086372284963794 -0.030915502924472094 -58.2154018983709
1472 -0.030808068439364435 -58.11718035340316 -0.033278516680002215 -58.2486804150509
1473 -0.030760611314326523 -58.147940964717485 -0.030545401759445666 -58.279225816810346
1474 -0.03076250022277236 -58.178703464940256 -0.03401423767209053 -58.313240054482435
1475 -0.030752098467200995 -58.20945556340746 -0.034391467459499836 -58.347631521941935
1476 -0.030671870242804287 -58.240127433650265 -0.030800814740359783 -58.378432336682295
1477 -0.0306558633223176 -58.27078329697258 -0.030638718418776988 -58.40907105510107
1478 -0.030702429451048376 -58.30148572642363 -0.029562795627862216 -58.438633850728934
1479 -0.030568576510995628 -58.33205430293462 -0.03127995217218995 -58.469913802901125
1480 -0.030676107574254274 -58.362730410508874 -0.033710450306534766 -58.50362425320766
1481 -0.030580986849963666 -58.393311397358836 -0.029139012936502694 -58.532763266144165
1482 -0.030670182872563602 -58.4239815802314 -0.027044011186808346 -58.559807277330975
1483 -0.03074085619300604 -58.454722436424404 -0.029524597711861132 -58.58933187504284
1484 -0.030745409708470107 -58.48546784613288 -0.029403708595782518 -58.61873558363862
1485 -0.030771127343177794 -58.51623897347606 -0.032407473772764206 -58.65114305741138
1486 -0.03145188586786389 -58.54769085934392 -0.04236943982541561 -58.693512497236796
1487 -0.030542303714901207 -58.578233163058826 -0.026554980594664813 -58.72006747783146
1488 -0.03052223175764084 -58.60875539481647 -0.031116973701864482 -58.75118445153333
1489 -0.030545865185558796 -58.63930126000203 -0.03407826963812113 -58.78526272117145
1490 -0.030536733102053404 -58.66983799310408 -0.03281485605984926 -58.8180775772313
1491 -0.03052622117102146 -58.700364214275105 -0.031152900774031878 -58.84923047800533
1492 -0.030486559867858885 -58.730850774142965 -0.0315849126316607 -58.88081539063699
1493 -0.030539038870483638 -58.76138981301345 -0.032583690248429775 -58.91339908088542
1494 -0.030539615266025066 -58.791929428279474 -0.03249070961028337 -58.945889790495706
1495 -0.030556746851652862 -58.822486175131125 -0.02769495267421007 -58.973584743169916
1496 -0.030451829452067612 -58.852938004583194 -0.027937270049005748 -59.001522013218924
1497 -0.030509148817509414 -58.8834471534007 -0.03494395166635513 -59.03646596488528
1498 -0.030414137989282608 -58.913861291389985 -0.03303091321140528 -59.069496878096686
1499 -0.030473142769187687 -58.944334434159174 -0.032427943870425226 -59.10192482196711
1500 -0.03044948149472475 -58.9747839156539 -0.02684427322819829 -59.12876909519531
1501 -0.030532338563352822 -59.005316254217256 -0.0308477652259171 -59.159616860421224
1502 -0.030467600096017122 -59.03578385431327 -0.03492000736296177 -59.19453686778419
1503 -0.030475384648889305 -59.06625923896216 -0.027961592841893434 -59.22249846062608
1504 -0.03054462233558297 -59.096803861297744 -0.029625405557453632 -59.25212386618353
1505 -0.03058256795629859 -59.127386429254045 -0.028795800171792507 -59.280919666355324
1506 -0.030626083724200726 -59.158012512978246 -0.02809382537379861 -59.309013491729125
1507 -0.0306040171533823 -59.188616530131625 -0.027350820787250995 -59.33636431251637
1508 -0.03077141270041466 -59.21938794283204 -0.03266084492206574 -59.369025157438436
1509 -0.03072954071685672 -59.2501174835489 -0.03003656705841422 -59.39906172449685
1510 -0.030731805972754954 -59.280849289521655 -0.029691412299871444 -59.42875313679672
1511 -0.030934603046625854 -59.31178389256828 -0.02739874506369233 -59.456151881860414
1512 -0.03082792554050684 -59.342611818108786 -0.030561553500592708 -59.486713435361004
1513 -0.030792827345430852 -59.373404645454215 -0.02715478641912341 -59.51386822178013
1514 -0.031053404323756695 -59.40445804977797 -0.028621468972414733 -59.54248969075255
1515 -0.031002796813845636 -59.435460846591816 -0.028711282555013894 -59.57120097330756
1516 -0.03113675843924284 -59.46659760503106 -0.030337734054774045 -59.60153870736234
1517 -0.031045988481491805 -59.49764359351256 -0.02258536536246538 -59.624124072724804
1518 -0.031144485902041198 -59.528788079414596 -0.036152383685112 -59.66027645640992
1519 -0.031150315515697004 -59.55993839493029 -0.02990401554852724 -59.69018047195844
1520 -0.0310627281665802 -59.59100112309687 -0.03173719309270382 -59.721917665051144
1521 -0.031161407195031642 -59.6221625302919 -0.027559387404471634 -59.74947705245562
1522 -0.03148694541305304 -59.65364947570495 -0.044742817804217336 -59.79421987025984
1523 -0.030983493104577063 -59.68463296880953 -0.0314648974686861 -59.825684767728525
1524 -0.031093734409660102 -59.71572670321919 -0.032877415791153906 -59.85856218351968
1525 -0.030953113082796337 -59.746679816301985 -0.031798686273396014 -59.89036086979308
1526 -0.03089895462617278 -59.77757877092816 -0.03214649148285389 -59.92250736127593
1527 -0.030893245805054904 -59.80847201673321 -0.028466764744371174 -59.950974126020306
1528 -0.0308618376031518 -59.83933385433637 -0.028162489272654058 -59.97913661529296
1529 -0.031103063374757767 -59.870436917711125 -0.030382885411381722 -60.00951950070434
1530 -0.031092088483273984 -59.9015290061944 -0.03529785256832838 -60.04481735327267
1531 -0.031061795353889466 -59.932590801548294 -0.028589758928865193 -60.07340711220154
1532 -0.030983184929937124 -59.96357398647823 -0.027740749809890986 -60.10114786201143
1533 -0.031104489136487244 -59.99467847561472 -0.03051427099853754 -60.13166213300997
1534 -0.031046194955706596 -60.025724670570426 -0.028666619397699832 -60.160328752407665
1535 -0.03112721983343363 -60.05685189040386 -0.030329137947410344 -60.19065789035508
1536 -0.031176920514553785 -60.088028810918416 -0.028825412970036268 -60.21948330332511
1537 -0.031168869510293008 -60.11919768042871 -0.025779370870441198 -60.24526267419555
1538 -0.03117159279063344 -60.15036927321935 -0.0345612021163106 -60.27982387631186
1539 -0.03112352192401886 -60.18149279514336 -0.03569145575165748 -60.31551533206352
1540 -0.031135965045541523 -60.212628760188906 -0.0337506914511323 -60.34926602351465
1541 -0.03115996690467 -60.24378872709357 -0.038429027609527114 -60.387695051124176
1542 -0.030939074140042065 -60.27472780123362 -0.03252028152346611 -60.42021533264764
1543 -0.030940865445882083 -60.3056686666795 -0.02716784765943885 -60.447383180307085
1544 -0.030952949728816747 -60.336621616408316 -0.02971408739686012 -60.47709726770395
1545 -0.03095450848340988 -60.36757612489173 -0.03142882864922285 -60.50852609635317
1546 -0.030957968067377807 -60.3985340929591 -0.03270477019250393 -60.541230866545675
1547 -0.031001323368400335 -60.429535416327504 -0.028917758818715812 -60.57014862536439
1548 -0.030996215250343084 -60.460531631577844 -0.031426404044032095 -60.60157502940842
1549 -0.030935101117938756 -60.491466732695784 -0.03237024173140526 -60.63394527113983
1550 -0.030986189749091862 -60.52245292244488 -0.03026880882680416 -60.664214079966634
1551 -0.030954219866544008 -60.55340714231142 -0.029747060034424067 -60.69396114000106
1552 -0.031028632540255785 -60.58443577485168 -0.026607945188879968 -60.720569085189936
1553 -0.031134500820189714 -60.615570275671864 -0.03530999645590782 -60.755879081645844
1554 -0.031015556771308184 -60.64658583244317 -0.02721788315102458 -60.78309696479687
1555 -0.03101011607795954 -60.67759594852113 -0.0324025658890605 -60.815499530685926
1556 -0.0309941659681499 -60.70859011448928 -0.031434666085988286 -60.84693419677191
1557 -0.03094994053244591 -60.73954005502173 -0.024640637449920177 -60.87157483422183
1558 -0.03126361528411507 -60.770803670305845 -0.037547333911061284 -60.909122168132896
1559 -0.03095770804211497 -60.80176137834796 -0.02997922170907259 -60.939101389841966
1560 -0.031015354208648205 -60.83277673255661 -0.028182205464690923 -60.967283595306654
1561 -0.031241283845156433 -60.864018016401765 -0.028683783020824194 -60.99596737832748
1562 -0.031193354912102223 -60.89521137131387 -0.027730165608227254 -61.023697543935704
1563 -0.03108048141002655 -60.9262918527239 -0.030698460061103106 -61.05439600399681
1564 -0.03133396692574024 -60.95762581964964 -0.0298550627194345 -61.08425106671624
1565 -0.03123742137104273 -60.98886324102069 -0.030517718475311994 -61.11476878519155
1566 -0.031246264837682246 -61.02010950585837 -0.035740920901298524 -61.15050970609285
1567 -0.031212151516228914 -61.0513216573746 -0.03586947172880173 -61.18637917782165
1568 -0.0310316557995975 -61.082353313174195 -0.03035734426230192 -61.21673652208395
1569 -0.031153010949492455 -61.11350632412369 -0.030638706218451262 -61.2473752283024
1570 -0.031158417742699385 -61.14466474186639 -0.03048092741519213 -61.27785615571759
1571 -0.031018932070583104 -61.17568367393697 -0.03494643941521645 -61.31280259513281
1572 -0.030984292458742856 -61.20666796639571 -0.03178827930241823 -61.34459087443523
1573 -0.03105926439166069 -61.23772723078737 -0.03181726858019829 -61.376408143015425
1574 -0.03104086806997657 -61.26876809885735 -0.02922921199351549 -61.40563735500894
1575 -0.031020490266382695 -61.299788589123736 -0.031314657628536226 -61.43695201263748
1576 -0.030998264160007238 -61.33078685328374 -0.03314586449414492 -61.47009787713162
1577 -0.03090853663161397 -61.361695389915354 -0.0316245786845684 -61.50172245581619
1578 -0.031021720636636017 -61.39271711055199 -0.032838208973407744 -61.5345606647896
1579 -0.030906771216541527 -61.423623881768535 -0.026493325550109147 -61.56105399033971
1580 -0.031090786587446927 -61.45471466835598 -0.02807703223079443 -61.589131022570506
1581 -0.03111533597111702 -61.4858300043271 -0.03158149905502796 -61.620712521625535
1582 -0.031075790338218213 -61.51690579466532 -0.02943901773542166 -61.650151539360955
1583 -0.03099824981763959 -61.54790404448296 -0.03093358250334859 -61.68108512186431
1584 -0.03108036648482084 -61.578984410967784 -0.034111044369637966 -61.715196166233945
1585 -0.031121758092194796 -61.61010616905998 -0.03172140680253506 -61.74691757303648
1586 -0.031060875952243806 -61.641167045012224 -0.03203559722751379 -61.77895317026399
1587 -0.031040345970541238 -61.67220739098276 -0.028357872553169728 -61.80731104281716
1588 -0.0310881401412189 -61.703295531123985 -0.02802583109587431 -61.835336873913036
1589 -0.03106618979945779 -61.734361720923445 -0.037274825386703014 -61.87261169929974
1590 -0.030912960786372422 -61.76527468170982 -0.02943260343745351 -61.902044302737195
1591 -0.031085571739822626 -61.79636025344964 -0.033240318298339844 -61.935284621035535
1592 -0.030925080832093953 -61.82728533428173 -0.03211645800620318 -61.967401079041736
1593 -0.031228334829211234 -61.85851366911094 -0.023597928043454886 -61.99099900708519
1594 -0.03114703865721822 -61.88966070776816 -0.031030128244310617 -62.022029135329504
1595 -0.031169575452804566 -61.920830283220965 -0.03634238466620445 -62.05837151999571
1596 -0.03098764270544052 -61.951817925926406 -0.03109989520162344 -62.08947141519733
1597 -0.031044624652713536 -61.98286255057912 -0.030605146382004022 -62.12007656157933
1598 -0.030991626158356666 -62.013854176737475 -0.030669509433209896 -62.15074607101254
1599 -0.031026971712708473 -62.04488114845018 -0.031727786920964715 -62.18247385793351
1600 -0.031077203620225192 -62.07595835207041 -0.03637534286826849 -62.21884920080178
1601 -0.031089748535305262 -62.10704810060572 -0.02710128389298916 -62.24595048469477
1602 -0.03098548073321581 -62.13803358133893 -0.030583340488374234 -62.276533825183144
1603 -0.031112826056778432 -62.16914640739571 -0.030957804713398217 -62.30749162989654
1604 -0.031065724696964024 -62.20021213209267 -0.033568005077540874 -62.34105963497408
1605 -0.030968522559851407 -62.231180654652526 -0.03199864011257887 -62.373058275086656
1606 -0.030948206968605518 -62.26212886162113 -0.02832996053621173 -62.40138823562287
1607 -0.030954307690262795 -62.293083169311394 -0.030687755532562734 -62.43207599115543
1608 -0.03098693173378706 -62.32407010104518 -0.029050834383815526 -62.461126825539246
1609 -0.03109057489782572 -62.355160675943004 -0.03159418236464262 -62.49272100790389
1610 -0.03112468244507909 -62.386285358388086 -0.030496273562312125 -62.5232172814662
1611 -0.03113211737945676 -62.41741747576754 -0.03001042567193508 -62.553227707138134
1612 -0.03110630074515939 -62.4485237765127 -0.024789712764322756 -62.57801741990246
1613 -0.031239247787743805 -62.479763024300446 -0.033976481109857556 -62.61199390101232
1614 -0.031131203006953 -62.510894227307396 -0.03290610108524561 -62.644900002097565
1615 -0.031145980954170226 -62.54204020826157 -0.028201260883361102 -62.67310126298093
1616 -0.031175775825977324 -62.57321598408755 -0.02941458523273468 -62.702515848213665
1617 -0.031181446556001902 -62.60439743064355 -0.03427788484841585 -62.73679373306208
1618 -0.03130129557102919 -62.63569872621458 -0.03204194717109203 -62.768835680233174
1619 -0.031198489479720592 -62.6668972156943 -0.03112042024731636 -62.79995610048049
1620 -0.03128469102084637 -62.69818190671514 -0.03104495508596301 -62.83100105556645
1621 -0.03115819813683629 -62.72934010485198 -0.026762509904801845 -62.85776356547125
1622 -0.031248679384589195 -62.76058878423657 -0.033704368583858016 -62.89146793405511
1623 -0.031201159581542015 -62.79178994381811 -0.028291959781199694 -62.91975989383631
1624 -0.031191398110240697 -62.82298134192835 -0.033505813032388684 -62.9532657068687
1625 -0.031228519417345522 -62.854209861345694 -0.025888963602483273 -62.97915467047118
1626 -0.031203321553766726 -62.88541318289946 -0.027966240234673024 -63.00712091070586
1627 -0.03127941759303212 -62.916692600492496 -0.02948702182620764 -63.036607932532064
1628 -0.031320492085069415 -62.94801309257757 -0.03095750818029046 -63.06756544071236
1629 -0.031290653813630345 -62.979303746391196 -0.03247929606586695 -63.10004473677822
1630 -0.031215837132185696 -63.01051958352338 -0.0331651521846652 -63.13320988896289
1631 -0.031136806588619947 -63.041656390112 -0.03193367905914783 -63.16514356802204
1632 -0.03108436055481434 -63.07274075066682 -0.03189666345715523 -63.19704023147919
1633 -0.031165942270308732 -63.10390669293712 -0.03046676525846124 -63.22750699673765
1634 -0.031258168257772924 -63.135164861194895 -0.030827751941978933 -63.25833474867963
1635 -0.03131711948662996 -63.166481980681525 -0.028644352033734322 -63.28697910071337
1636 -0.03115065088495612 -63.19763263156648 -0.032534309476613996 -63.319513410189984
1637 -0.031164281629025938 -63.2287969131955 -0.03385707885026932 -63.35337048904025
1638 -0.031285257916897534 -63.2600821711124 -0.028446441050618887 -63.38181693009087
1639 -0.03141051651909947 -63.291492687631504 -0.02740014446899295 -63.40921707455986
1640 -0.03138799164444208 -63.32288067927595 -0.0319049172103405 -63.4411219917702
1641 -0.03137873141095042 -63.3542594106869 -0.02769090123474598 -63.46881289300495
1642 -0.03140898710116744 -63.385668397788066 -0.029697364196181297 -63.49851025720113
1643 -0.031354723311960694 -63.41702312110003 -0.0315910616889596 -63.53010131889009
1644 -0.03143057031556964 -63.4484536914156 -0.027030616346746684 -63.55713193523684
1645 -0.031546644121408465 -63.48000033553701 -0.03417221754789353 -63.59130415278473
1646 -0.031474483851343396 -63.51147481938835 -0.0306296868249774 -63.62193383960971
1647 -0.03143659457564354 -63.54291141396399 -0.029450631607323884 -63.651384471217035
1648 -0.03141189152374864 -63.57432330548774 -0.028699184022843837 -63.680083655239876
1649 -0.031493441108614205 -63.60581674659635 -0.029626757930964233 -63.70971041317084
1650 -0.03153994251042604 -63.63735668910678 -0.03277186919003725 -63.742482282360875
1651 -0.031540360767394304 -63.668897049874175 -0.030440403893589974 -63.77292268625447
1652 -0.03157030791044235 -63.70046735778462 -0.03358600623905659 -63.80650869249352
1653 -0.031494383607059716 -63.73196174139168 -0.033422942645847796 -63.83993163513937
1654 -0.03128694137558341 -63.76324868276726 -0.03097774237394333 -63.870909377513314
1655 -0.031553173810243605 -63.79480185657751 -0.032338053174316886 -63.90324743068763
1656 -0.031310072727501394 -63.82611192930501 -0.03030963484197855 -63.933557065529605
1657 -0.0313732142560184 -63.85748514356103 -0.03291923813521862 -63.96647630366483
1658 -0.031344174221158025 -63.88882931778219 -0.029923298768699168 -63.99639960243353
1659 -0.03134382050484419 -63.92017313828703 -0.03125071544200182 -64.02765031787553
1660 -0.031314064469188455 -63.95148720275622 -0.03251567147672176 -64.06016598935224
1661 -0.03141728350892663 -63.98290448626515 -0.036657556891441345 -64.09682354624368
1662 -0.0313472012989223 -64.01425168756407 -0.031413976661860944 -64.12823752290555
1663 -0.031228139903396367 -64.04547982746746 -0.03142878115177154 -64.15966630405732
1664 -0.03132968293502927 -64.07680951040248 -0.02255612416192889 -64.18222242821925
1665 -0.031381395924836394 -64.10819090632732 -0.02870633052662015 -64.21092875874587
1666 -0.03140744687989354 -64.13959835320722 -0.03683168273419142 -64.24776044148005
1667 -0.03139398219063878 -64.17099233539786 -0.03437759280204773 -64.2821380342821
1668 -0.03138953736051917 -64.20238187275838 -0.030049276258796453 -64.31218731054089
1669 -0.03141980422660708 -64.23380167698498 -0.03338942881673575 -64.34557673935763
1670 -0.031339832954108714 -64.26514150993908 -0.030223782733082773 -64.37580052209071
1671 -0.031395495124161246 -64.29653700506324 -0.03409422356635332 -64.40989474565707
1672 -0.03126462092623115 -64.32780162598948 -0.031953154131770134 -64.44184789978884
1673 -0.03129268316552043 -64.359094309155 -0.030500131100416182 -64.47234803088925
1674 -0.03126454334706068 -64.39035885250206 -0.027235800120979547 -64.49958383101023
1675 -0.03152479501441121 -64.42188364751647 -0.03653828632086516 -64.53612211733109
1676 -0.03128518741577864 -64.45316883493224 -0.025892878882586956 -64.56201499621368
1677 -0.03149223104119301 -64.48466106597344 -0.03013965031132102 -64.592154646525
1678 -0.031457700114697215 -64.51611876608814 -0.02675350783392787 -64.61890815435893
1679 -0.031604006234556434 -64.5477227723227 -0.024902198184281587 -64.64381035254321
1680 -0.031647493783384564 -64.57937026610608 -0.0336036641150713 -64.67741401665829
1681 -0.031577425077557564 -64.61094769118364 -0.0323895763605833 -64.70980359301888
1682 -0.03154380023479462 -64.64249149141844 -0.03652595356106758 -64.74632954657994
1683 -0.03149256473407149 -64.6739840561525 -0.03446018286049366 -64.78078972944044
1684 -0.0313807706348598 -64.70536482678736 -0.030313904490321876 -64.81110363393077
1685 -0.03136213766410947 -64.73672696445146 -0.030478286650031806 -64.84158192058081
1686 -0.03139127464964986 -64.76811823910111 -0.02929628761485219 -64.87087820819566
1687 -0.031478228606283666 -64.7995964677074 -0.029657375160604717 -64.90053558335627
1688 -0.03147154189646244 -64.83106800960387 -0.03272580746561289 -64.93326139082188
1689 -0.031436954624950886 -64.86250496422882 -0.03272897787392139 -64.9659903686958
1690 -0.03140506008639932 -64.89391002431522 -0.030506009887903928 -64.9964963785837
1691 -0.031487311236560345 -64.92539733555178 -0.028858137782663107 -65.02535451636636
1692 -0.031514639407396315 -64.95691197495917 -0.02700845692306757 -65.05236297328943
1693 -0.031513330154120923 -64.9884253051133 -0.023982033878564835 -65.076345007168
1694 -0.031639413349330424 -65.02006471846262 -0.032963219471275805 -65.10930822663927
1695 -0.03168886955827475 -65.0517535880209 -0.028526613023132086 -65.1378348396624
1696 -0.03171459622681141 -65.0834681842477 -0.032180814631283285 -65.17001565429369
1697 -0.03165269736200571 -65.11512088160971 -0.02998155392706394 -65.19999720822075
1698 -0.031659290008246896 -65.14678017161796 -0.030454582069069147 -65.23045179028982
1699 -0.03170965909957886 -65.17848983071754 -0.03142208680510521 -65.26187387709493
1700 -0.03179132249206305 -65.2102811532096 -0.03178741540759802 -65.29366129250252
1701 -0.03173748385161161 -65.24201863706122 -0.037303379364311696 -65.33096467186684
1702 -0.03170738508924842 -65.27372602215047 -0.028534508030861615 -65.3594991798977
1703 -0.03176236283034086 -65.3054883849808 -0.031064900662750007 -65.39056408056045
1704 -0.03163195811212063 -65.33712034309292 -0.02946048527956009 -65.42002456584001
1705 -0.0317209592089057 -65.36884130230183 -0.03092701090499759 -65.45095157674501
1706 -0.03169106245040894 -65.40053236475224 -0.040305040590465066 -65.49125661733548
1707 -0.03159425491467118 -65.4321266196669 -0.03180319219827652 -65.52305980953376
1708 -0.031458458956331016 -65.46358507862324 -0.029935042187571526 -65.55299485172134
1709 -0.031530456617474556 -65.49511553524071 -0.033501379750669004 -65.58649623147201
1710 -0.03153181839734316 -65.52664735363805 -0.03305291850119829 -65.61954914997321
1711 -0.03154038842767477 -65.55818774206573 -0.029667352605611087 -65.64921650257882
1712 -0.03151391409337521 -65.58970165615911 -0.032857861183583734 -65.68207436376241
1713 -0.031464258581399916 -65.6211659147405 -0.03155652340501547 -65.71363088716743
1714 -0.03145865760743618 -65.65262457234793 -0.03240366447716951 -65.7460345516446
1715 -0.03157355012372136 -65.68419812247166 -0.03665103130042553 -65.78268558294502
1716 -0.03138229222968221 -65.71558041470134 -0.03556395675987005 -65.8182495397049
1717 -0.031153864227235317 -65.74673427892857 -0.03210098445415497 -65.85035052415905
1718 -0.031238218676298855 -65.77797249760486 -0.030648794025182724 -65.88099931818424
1719 -0.031222259812057018 -65.80919475741692 -0.029438002966344357 -65.91043732115058
1720 -0.031239171605557205 -65.84043392902248 -0.03525477685034275 -65.94569209800092
1721 -0.031269934866577385 -65.87170386388905 -0.03632647600024939 -65.98201857400117
1722 -0.031246191542595624 -65.90295005543165 -0.03512410447001457 -66.01714267847119
1723 -0.03097445722669363 -65.93392451265834 -0.02678372645750642 -66.0439264049287
1724 -0.031211914960294962 -65.96513642761863 -0.026350323390215636 -66.07027672831892
1725 -0.031217588018625973 -65.99635401563725 -0.033699480816721916 -66.10397620913564
1726 -0.03121227314695716 -66.02756628878421 -0.033351215347647664 -66.13732742448329
1727 -0.03111180867999792 -66.05867809746421 -0.035593075305223466 -66.17292049978852
1728 -0.031093970220535994 -66.08977206768475 -0.030092345271259546 -66.20301284505977
1729 -0.031074943765997887 -66.12084701145075 -0.029937377106398343 -66.23295022216617
1730 -0.030887775495648383 -66.15173478694639 -0.03619473129510879 -66.26914495346128
1731 -0.03101027412340045 -66.1827450610698 -0.031124630477279425 -66.30026958393856
1732 -0.030912637803703548 -66.2136576988735 -0.032153598964214325 -66.33242318290277
1733 -0.030954589135944843 -66.24461228800945 -0.02703591613098979 -66.35945909903376
1734 -0.030903961323201657 -66.27551624933265 -0.031220116745680572 -66.39067921577944
1735 -0.03104810053482652 -66.30656434986749 -0.03320761546492577 -66.42388683124437
1736 -0.031076294463127853 -66.33764064433062 -0.03047672174870968 -66.45436355299309
1737 -0.03102830406278372 -66.3686689483934 -0.03330308683216572 -66.48766663982525
1738 -0.030956725124269724 -66.39962567351768 -0.030308850575238466 -66.51797549040049
1739 -0.030966511741280556 -66.43059218525896 -0.03010040894150734 -66.548075899342
1740 -0.030928884726017715 -66.46152106998498 -0.03364111538976431 -66.58171701473177
1741 -0.030825620237737893 -66.49234669022272 -0.031509140878915785 -66.61322615561068
1742 -0.030896480474621058 -66.52324317069734 -0.03320190906524658 -66.64642806467592
1743 -0.03088034512475133 -66.5541235158221 -0.029798211995512247 -66.67622627667143
1744 -0.03088983418419957 -66.58501335000629 -0.03029537759721279 -66.70652165426864
1745 -0.030864943098276854 -66.61587829310457 -0.02775054778903723 -66.73427220205768
1746 -0.030966357700526713 -66.6468446508051 -0.025780832208693028 -66.76005303426638
1747 -0.031069569755345583 -66.67791422056044 -0.028118955437093973 -66.78817198970347
1748 -0.031069193687289953 -66.70898341424773 -0.031060149520635606 -66.81923213922411
1749 -0.031096905749291182 -66.74008031999702 -0.03130266722291708 -66.85053480644703
1750 -0.03105738591402769 -66.77113770591104 -0.027987401373684405 -66.87852220782071
1751 -0.03115189867094159 -66.80228960458199 -0.035420595295727254 -66.91394280311644
1752 -0.03117480231449008 -66.83346440689648 -0.02898402148857713 -66.94292682460502
1753 -0.031212458666414023 -66.8646768655629 -0.0270000240765512 -66.96992684868158
1754 -0.03123591486364603 -66.89591278042654 -0.03661674037575722 -67.00654358905734
1755 -0.03104933677241206 -66.92696211719895 -0.031180166639387608 -67.03772375569673
1756 -0.03121471693739295 -66.95817683413635 -0.032221239618957044 -67.0699449953157
1757 -0.03106328221037984 -66.98924011634674 -0.030455566570162775 -67.10040056188586
1758 -0.03111546188592911 -67.02035557823267 -0.02769952965900302 -67.12810009154487
1759 -0.03123784754425287 -67.05159342577691 -0.026635812036693095 -67.15473590358155
1760 -0.03121696664020419 -67.08281039241712 -0.03052260437980294 -67.18525850796135
1761 -0.03123384602367878 -67.1140442384408 -0.03132542446255684 -67.2165839324239
1762 -0.031261030957102774 -67.1453052693979 -0.031676942389458417 -67.24826087481335
1763 -0.03145556123927236 -67.17676083063716 -0.031018356885761024 -67.27927923169912
1764 -0.031289206724613904 -67.20805003736177 -0.034462074562907216 -67.31374130626203
1765 -0.031126365810632706 -67.23917640317241 -0.029183767922222614 -67.34292507418425
1766 -0.031230693869292735 -67.2704070970417 -0.02890701424330473 -67.37183208842755
1767 -0.03119595292955637 -67.30160304997125 -0.02935761995613575 -67.40118970838368
1768 -0.03130583064630628 -67.33290888061755 -0.031188225280493496 -67.43237793366417
1769 -0.031214819010347127 -67.3641236996279 -0.031006165966391563 -67.46338409963056
1770 -0.031222458649426698 -67.39534615827732 -0.030098003149032593 -67.4934821027796
1771 -0.031231324560940264 -67.42657748283825 -0.0306343755684793 -67.52411647834808
1772 -0.031247042026370762 -67.45782452486462 -0.030573459435254337 -67.55468993778334
1773 -0.03125630235299468 -67.48908082721762 -0.03219819683581591 -67.58688813461916
1774 -0.03123911637812853 -67.52031994359575 -0.031091780122369527 -67.61797991474153
1775 -0.031194736436009406 -67.55151468003176 -0.03803785536438227 -67.6560177701059
1776 -0.031268323119729755 -67.58278300315149 -0.03347293175756931 -67.68949070186348
1777 -0.031216276902705432 -67.6139992800542 -0.0301691148430109 -67.71965981670648
1778 -0.03113988135010004 -67.6451391614043 -0.03382891695946455 -67.75348873366595
1779 -0.03095373697578907 -67.67609289838009 -0.029541606456041335 -67.78303034012198
1780 -0.031190967932343484 -67.70728386631244 -0.026793656684458256 -67.80982399680644
1781 -0.031228221487253904 -67.73851208779969 -0.03503304626792669 -67.84485704307437
1782 -0.031066495459526777 -67.76957858325922 -0.03300602156668901 -67.87786306464106
1783 -0.031120936665683985 -67.8006995199249 -0.02808841560035944 -67.90595148024143
1784 -0.03104213234037161 -67.83174165226528 -0.031473011896014216 -67.93742449213744
1785 -0.03113698959350586 -67.86287864185879 -0.03202590588480234 -67.96945039802225
1786 -0.031137896794825794 -67.89401653865362 -0.0328246645629406 -68.00227506258518
1787 -0.030956520605832337 -67.92497305925944 -0.03436238504946232 -68.03663744763465
1788 -0.030989325419068337 -67.95596238467851 -0.030579947121441364 -68.06721739475609
1789 -0.031046519242227077 -67.98700890392074 -0.03138248901814222 -68.09859988377423
1790 -0.031224624160677193 -68.01823352808141 -0.03819035515189171 -68.13679023892612
1791 -0.030819163471460343 -68.04905269155287 -0.03666939903050661 -68.17345963795663
1792 -0.03074761377647519 -68.07980030532934 -0.030512278992682697 -68.20397191694931
1793 -0.03071030182763934 -68.11051060715698 -0.028879106882959603 -68.23285102383227
1794 -0.03076554136350751 -68.14127614852049 -0.032957347109913826 -68.26580837094218
1795 -0.030741733871400355 -68.17201788239188 -0.032484731264412404 -68.2982931022066
1796 -0.030755487456917762 -68.2027733698488 -0.028688210528343916 -68.32698131273494
1797 -0.0307945747859776 -68.23356794463477 -0.03329142797738314 -68.36027274071233
1798 -0.030714426748454572 -68.26428237138323 -0.028700134344398977 -68.38897287505674
1799 -0.03071960564702749 -68.29500197703025 -0.028889251034706832 -68.41786212609145
1800 -0.030832311138510704 -68.32583428816876 -0.0291925641708076 -68.44705469026226
1801 -0.030982939153909685 -68.35681722732268 -0.03159794062376022 -68.47865263088602
1802 -0.030957203730940817 -68.38777443105361 -0.033162926137447354 -68.51181555702347
1803 -0.030908283684402703 -68.41868271473801 -0.04482638742774725 -68.55664194445121
1804 -0.030705184023827315 -68.44938789876184 -0.029574828036129475 -68.58621677248735
1805 -0.03069596840068698 -68.48008386716253 -0.03133152322843671 -68.61754829571578
1806 -0.0306288986466825 -68.51071276580922 -0.031610213592648505 -68.64915850930842
1807 -0.030762908235192298 -68.5414756740444 -0.024863334000110628 -68.67402184330854
1808 -0.030936437379568815 -68.57241211142397 -0.0375377593562007 -68.71155960266474
1809 -0.030666412506252527 -68.60307852393022 -0.030379630532115696 -68.74193923319685
1810 -0.03070219634100795 -68.63378072027123 -0.02962416745722294 -68.77156340065407
1811 -0.03051407979801297 -68.66429480006924 -0.0365894814953208 -68.8081528821494
1812 -0.030622606072574853 -68.69491740614181 -0.03145162453874946 -68.83960450668815
1813 -0.030335753690451384 -68.72525315983226 -0.031783435679972175 -68.87138794236812
1814 -0.030591101944446565 -68.75584426177672 -0.028627479635179042 -68.90001542200329
1815 -0.030578083544969558 -68.78642234532168 -0.029304442647844552 -68.92931986465113
1816 -0.030651947297155858 -68.81707429261884 -0.03422258105129004 -68.96354244570243
1817 -0.03049643160775304 -68.8475707242266 -0.0261835478246212 -68.98972599352705
1818 -0.030619293451309204 -68.87819001767791 -0.026607033237814902 -69.01633302676485
1819 -0.030915174540132283 -68.90910519221804 -0.022379891388118266 -69.03871291815297
1820 -0.030898534785956146 -68.940003727004 -0.033651857636868954 -69.07236477578984
1821 -0.030811427626758814 -68.97081515463076 -0.03333496265113354 -69.10569973844098
1822 -0.030739843659102917 -69.00155499828986 -0.02769893789663911 -69.13339867633762
1823 -0.030863294377923012 -69.03241829266778 -0.030578378494828938 -69.16397705483244
1824 -0.030932049639523028 -69.0633503423073 -0.03300182744860649 -69.19697888228104
1825 -0.030842367466539143 -69.09419270977384 -0.031998366303741935 -69.22897724858478
1826 -0.03072421411052346 -69.12491692388436 -0.03067167829722166 -69.25964892688201
1827 -0.03084116382524371 -69.1557580877096 -0.02936797300353646 -69.28901689988554
1828 -0.03092909874394536 -69.18668718645354 -0.030086924321949482 -69.31910382420749
1829 -0.030804038792848588 -69.21749122524639 -0.02879051035270095 -69.3478943345602
1830 -0.03091414086520672 -69.2484053661116 -0.034751377627253534 -69.38264571218745
1831 -0.030806061811745167 -69.27921142792334 -0.026823454629629852 -69.40946916681709
1832 -0.03089812733232975 -69.31010955525568 -0.03201700393110514 -69.44148617074819
1833 -0.03092977814376354 -69.34103933339944 -0.029493592400103807 -69.47097976314829
1834 -0.03098847987130284 -69.37202781327073 -0.029706119280308484 -69.5006858824286
1835 -0.030980613362044097 -69.40300842663278 -0.033360565453767775 -69.53404644788236
1836 -0.031032248958945276 -69.43404067559173 -0.027649958711117507 -69.56169640659348
1837 -0.030996449291706085 -69.46503712488344 -0.03435169346630573 -69.59604810005979
1838 -0.030962320417165755 -69.4959994453006 -0.029316389560699464 -69.6253644896205
1839 -0.030997093860059978 -69.52699653916066 -0.028104249108582734 -69.65346873872907
1840 -0.031035473849624396 -69.55803201301029 -0.0287212741561234 -69.6821900128852
1841 -0.031155667454004287 -69.58918768046429 -0.030897530913352966 -69.71308754379855
1842 -0.03119220435619354 -69.62037988482048 -0.02718665190041065 -69.74027419569896
1843 -0.031276183947920796 -69.6516560687684 -0.028124125488102437 -69.76839832118706
1844 -0.031174527760595084 -69.682830596529 -0.028547990415245295 -69.79694631160231
1845 -0.031315666530281304 -69.71414626305928 -0.03461384512484074 -69.83156015672715
1846 -0.031141373235732316 -69.745287636295 -0.031591395288705824 -69.86315155201585
1847 -0.031206784769892693 -69.7764944210649 -0.030636956449598074 -69.89378850846545
1848 -0.031224694289267062 -69.80771911535416 -0.02957169385626912 -69.92336020232172
1849 -0.031222247146070005 -69.83894136250024 -0.033443848602473736 -69.95680405092419
1850 -0.0311414685100317 -69.87008283101027 -0.03151411097496748 -69.98831816189916
1851 -0.031202634703367947 -69.90128546571363 -0.03558514919131994 -70.02390331109048
1852 -0.031155129056423904 -69.93244059477006 -0.03260946571826935 -70.05651277680875
1853 -0.030923161655664444 -69.96336375642572 -0.032190033979713914 -70.08870281078846
1854 -0.031005810108035804 -69.99436956653376 -0.03185848537832499 -70.12056129616678
1855 -0.03090620543807745 -70.02527577197183 -0.033024411834776404 -70.15358570800156
1856 -0.03102654330432415 -70.05630231527616 -0.031662396527826785 -70.18524810452938
1857 -0.03086418705061078 -70.08716650232677 -0.03187826313078403 -70.21712636766016
1858 -0.03090249989181757 -70.11806900221859 -0.03625877518206835 -70.25338514284222
1859 -0.030868680868297815 -70.14893768308688 -0.03236924521625042 -70.28575438805846
1860 -0.030788789596408607 -70.1797264726833 -0.03559101354330778 -70.32134540160177
1861 -0.030731413140892984 -70.2104578858242 -0.03170969858765602 -70.35305510018944
1862 -0.030748012475669384 -70.24120589829987 -0.027879968844354154 -70.3809350690338
1863 -0.030762588512152432 -70.27196848681201 -0.03109598280861974 -70.41203105184242
1864 -0.030781654734164478 -70.30275014154618 -0.034058902971446516 -70.44608995481387
1865 -0.030797461234033107 -70.33354760278021 -0.02919362559914589 -70.47528358041302
1866 -0.030855732783675194 -70.36440333556389 -0.0353913864120841 -70.5106749668251
1867 -0.030696601234376432 -70.39509993679827 -0.029678857326507567 -70.54035382415161
1868 -0.030763762630522253 -70.4258636994288 -0.02921063397079706 -70.5695644581224
1869 -0.0307670583948493 -70.45663075782365 -0.03379342183470726 -70.6033578799571
1870 -0.030757416784763337 -70.48738817460841 -0.028097476158291102 -70.6314553561154
1871 -0.030755458306521176 -70.51814363291493 -0.03181807491928339 -70.66327343103468
1872 -0.030791260953992605 -70.54893489386892 -0.030959438998252153 -70.69423287003293
1873 -0.03079469930380583 -70.57972959317273 -0.030916194897145033 -70.72514906493008
1874 -0.030787883047014474 -70.61051747621974 -0.02913752105087042 -70.75428658598095
1875 -0.03078802991658449 -70.64130550613632 -0.026842470280826092 -70.78112905626178
1876 -0.030907544307410717 -70.67221305044373 -0.02682080343365669 -70.80794985969543
1877 -0.03098540408536792 -70.7031984545291 -0.03110965583473444 -70.83905951553017
1878 -0.030955911986529826 -70.73415436651563 -0.03184558842331171 -70.87090510395348
1879 -0.030811936035752295 -70.76496630255137 -0.03526334185153246 -70.90616844580501
1880 -0.030911802686750887 -70.79587810523812 -0.030280773434787987 -70.93644921923979
1881 -0.030833618063479663 -70.8267117233016 -0.02987297121435404 -70.96632219045415
1882 -0.03096275879070163 -70.8576744820923 -0.03318444136530161 -70.99950663181946
1883 -0.030750599037855864 -70.88842508113017 -0.036936149932444096 -71.0364427817519
1884 -0.03067655870690942 -70.91910163983708 -0.023629574850201607 -71.0600723566021
1885 -0.03088187240064144 -70.94998351223772 -0.03372118603438139 -71.09379354263649
1886 -0.03091758321970701 -70.98090109545743 -0.024888426437973975 -71.11868196907446
1887 -0.03091213935986161 -71.01181323481728 -0.03275508172810078 -71.15143705080256
1888 -0.030984418280422688 -71.04279765309771 -0.028291760478168726 -71.17972881128073
1889 -0.03097615670412779 -71.07377380980184 -0.03179449234157801 -71.2115233036223
1890 -0.031026373710483314 -71.10480018351232 -0.03265964537858963 -71.24418294900089
1891 -0.03090302450582385 -71.13570320801814 -0.031829222850501535 -71.27601217185139
1892 -0.031035525910556316 -71.1667387339287 -0.028866755217313765 -71.3048789270687
1893 -0.031061886250972746 -71.19780062017966 -0.03286863025277853 -71.33774755732148
1894 -0.030968582816421987 -71.22876920299609 -0.028412802796810865 -71.36616036011829
1895 -0.030999740399420262 -71.25976894339551 -0.03291667774319649 -71.39907703786149
1896 -0.030916730780154465 -71.29068567417566 -0.030742922332137823 -71.42981996019363
1897 -0.03092262167483568 -71.3216082958505 -0.033672685734927654 -71.46349264592855
1898 -0.030945185478776692 -71.35255348132927 -0.02957642199471593 -71.49306906792327
1899 -0.03081235708668828 -71.38336583841595 -0.02873092405498028 -71.52179999197826
1900 -0.03104456691071391 -71.41441040532666 -0.02616163929924369 -71.5479616312775
1901 -0.030993494670838118 -71.4454038999975 -0.029882428701967 -71.57784405997947
1902 -0.03111020550131798 -71.47651410549882 -0.030637382064014673 -71.60848144204348
1903 -0.031147379800677298 -71.5076614852995 -0.022418701183050872 -71.63090014322654
1904 -0.03121348349377513 -71.53887496879327 -0.03225119821727276 -71.66315134144381
1905 -0.031219236180186273 -71.57009420497346 -0.03192982729524374 -71.69508116873905
1906 -0.031250365916639565 -71.60134457089009 -0.03355235047638416 -71.72863351921544
1907 -0.03111504390835762 -71.63245961479845 -0.03124576834961772 -71.75987928756506
1908 -0.03117371853441 -71.66363333333285 -0.03338921684771776 -71.79326850441278
1909 -0.03109417511150241 -71.69472750844436 -0.030389889795333146 -71.82365839420811
1910 -0.031016819830983876 -71.72574432827534 -0.03403613902628422 -71.8576945332344
1911 -0.031087333243340252 -71.75683166151867 -0.03219993989914656 -71.88989447313354
1912 -0.031127039715647696 -71.78795870123432 -0.036375884898006916 -71.92627035803154
1913 -0.03095697592943907 -71.81891567716376 -0.03351804353296757 -71.95978840156451
1914 -0.03094997350126505 -71.84986565066502 -0.025392302591353656 -71.98518070415587
1915 -0.031069087516516446 -71.88093473818154 -0.028752158861607313 -72.01393286301747
1916 -0.031037588138133287 -71.91197232631967 -0.028144034277647733 -72.04207689729512
1917 -0.03111179769039154 -71.94308412401006 -0.03462447039783001 -72.07670136769295
1918 -0.031131242495030166 -71.97421536650509 -0.027809950802475215 -72.10451131849543
1919 -0.031129560619592666 -72.00534492712468 -0.03489148188382387 -72.13940280037924
1920 -0.031057579070329668 -72.03640250619502 -0.03398031685501337 -72.17338311723425
1921 -0.031064018979668616 -72.06746652517468 -0.03372106086462736 -72.20710417809887
1922 -0.031167188100516795 -72.09863371327519 -0.0347608907148242 -72.2418650688137
1923 -0.030839074961841108 -72.12947278823704 -0.036707670986652376 -72.27857273980035
1924 -0.03079515052959323 -72.16026793876664 -0.03063386045396328 -72.30920660025431
1925 -0.030795567482709885 -72.19106350624935 -0.03315716534852982 -72.34236376560284
1926 -0.030751911085098983 -72.22181541733445 -0.03018041616305709 -72.3725441817659
1927 -0.03085953900590539 -72.25267495634036 -0.03382213693112135 -72.40636631869702
1928 -0.03068175967782736 -72.28335671601819 -0.03226102665066719 -72.4386273453477
1929 -0.03081776024773717 -72.31417447626593 -0.02953940210863948 -72.46816674745634
1930 -0.0308769341558218 -72.34505141042176 -0.029597993288189173 -72.49776474074453
1931 -0.03090572413057089 -72.37595713455234 -0.032127926126122475 -72.52989266687065
1932 -0.03088748026639223 -72.40684461481872 -0.028187496215105058 -72.55808016308576
1933 -0.03073366228491068 -72.43757827710364 -0.027893028687685728 -72.58597319177345
1934 -0.030912810191512107 -72.46849108729515 -0.032178654335439205 -72.61815184610889
1935 -0.03084438918158412 -72.49933547647673 -0.032745884731411934 -72.6508977308403
1936 -0.030732883885502816 -72.53006836036224 -0.03302435167133808 -72.68392208251164
1937 -0.03078406220301986 -72.56085242256526 -0.03552573397755623 -72.7194478164892
1938 -0.03068714393302798 -72.59153956649828 -0.035156256332993505 -72.75460407282219
1939 -0.030678751692175866 -72.62221831819046 -0.025514103192836046 -72.78011817601502
1940 -0.030757247004657984 -72.65297556519512 -0.024530610255897044 -72.80464878627092
1941 -0.030901977233588694 -72.6838775424287 -0.03131124684587121 -72.83596003311679
1942 -0.03084001736715436 -72.71471755979586 -0.03105972595512867 -72.86701975907192
1943 -0.030864376947283743 -72.74558193674314 -0.032481944747269155 -72.8995017038192
1944 -0.030798388179391623 -72.77638032492253 -0.029630403406918047 -72.92913210722611
1945 -0.03082609726116061 -72.80720642218368 -0.0295721379108727 -72.95870424513699
1946 -0.03082744786515832 -72.83803387004885 -0.033915385603904724 -72.99261963074089
1947 -0.03079559337347746 -72.86882946342233 -0.032470863126218316 -73.02509049386711
1948 -0.03074506055563688 -72.89957452397796 -0.03255815766751766 -73.05764865153463
1949 -0.0307713252492249 -72.93034584922718 -0.028945001773536205 -73.08659365330817
1950 -0.030795414373278616 -72.96114126360045 -0.03131332825869322 -73.11790698156686
1951 -0.03084944551810622 -72.99199070911855 -0.03247411381453276 -73.15038109538139
1952 -0.030854423902928828 -73.02284513302148 -0.03358524721115828 -73.18396634259256
1953 -0.03084344305098057 -73.05368857607246 -0.03906004633754492 -73.2230263889301
1954 -0.030583431664854287 -73.08427200773731 -0.028102780133485793 -73.25112916906357
1955 -0.030814596544951202 -73.11508660428227 -0.029802435729652643 -73.28093160479322
1956 -0.030718845408409835 -73.14580544969068 -0.03015174772590399 -73.31108335251913
1957 -0.030734314303845166 -73.17653976399453 -0.02712097279727459 -73.33820432531641
1958 -0.030997009295970202 -73.2075367732905 -0.028544009011238814 -73.36674833432765
1959 -0.03070032224059105 -73.23823709553109 -0.024879776500165464 -73.39162811082782
1960 -0.03095241980627179 -73.26918951533736 -0.0290972706861794 -73.420725381514
1961 -0.03104646410793066 -73.30023597944529 -0.021110463049262763 -73.44183584456327
1962 -0.03126355204731226 -73.3314995314926 -0.031248445343226194 -73.4730842899065
1963 -0.031129173841327427 -73.36262870533392 -0.031625276617705825 -73.5047095665242
1964 -0.031179402489215136 -73.39380810782313 -0.032707175426185134 -73.53741674195038
1965 -0.031199286133050917 -73.42500739395618 -0.027953826077282428 -73.56537056802766
1966 -0.031060785986483097 -73.45606817994266 -0.03407895732671022 -73.59944952535437
1967 -0.031040748674422504 -73.48710892861709 -0.027509834710508586 -73.62695936006489
1968 -0.0311757224611938 -73.51828465107829 -0.0316098365932703 -73.65856919665816
1969 -0.031196034420281647 -73.54948068549857 -0.030365706793963908 -73.68893490345212
1970 -0.03136272607371211 -73.58084341157227 -0.03905963599681854 -73.72799453944894
1971 -0.031040139589458705 -73.61188355116174 -0.03219900410622358 -73.76019354355516
1972 -0.03099005427211523 -73.64287360543385 -0.033470618166029455 -73.7936641617212
1973 -0.0310811516828835 -73.67395475711673 -0.03157933186739683 -73.82524349358859
1974 -0.030984854977577924 -73.70493961209431 -0.03039459716528654 -73.85563809075387
1975 -0.031064858287572862 -73.73600447038189 -0.031680124998092654 -73.88731821575196
1976 -0.031081969384104013 -73.76708643976599 -0.02564937500283122 -73.91296759075479
1977 -0.03116077808663249 -73.79824721785262 -0.03241601586341858 -73.94538360661821
1978 -0.031029755529016257 -73.82927697338164 -0.020075591281056404 -73.96545919789926
1979 -0.03129940442740917 -73.86057637780905 -0.030518387723714114 -73.99597758562298
1980 -0.03127858238294721 -73.891854960192 -0.03113337969407439 -74.02711096531705
1981 -0.03129808409139514 -73.9231530442834 -0.0318957818672061 -74.05900674718426
1982 -0.03129162071272731 -73.95444466499612 -0.027922714967280625 -74.08692946215153
1983 -0.031344238203018904 -73.98578890319914 -0.03411065842956305 -74.1210401205811
1984 -0.03129621688276529 -74.0170851200819 -0.030747346207499505 -74.1517874667886
1985 -0.03124762400984764 -74.04833274409175 -0.031617642380297184 -74.1834051091689
1986 -0.03131239116191864 -74.07964513525367 -0.022824698127806187 -74.20622980729671
1987 -0.03145626652985811 -74.11110140178353 -0.030967484507709742 -74.23719729180442
1988 -0.03148954315111041 -74.14259094493464 -0.032751050777733326 -74.26994834258215
1989 -0.03146949615329504 -74.17406044108793 -0.026792436186224223 -74.29674077876838
1990 -0.031500544771552084 -74.20556098585948 -0.030587865225970744 -74.32732864399435
1991 -0.031517036631703375 -74.23707802249118 -0.03274770453572273 -74.36007634853007
1992 -0.03136658715084195 -74.26844460964202 -0.03523331880569458 -74.39530966733577
1993 -0.03147060759365559 -74.29991521723568 -0.035222246497869494 -74.43053191383363
1994 -0.03123779147863388 -74.33115300871431 -0.029172069486230613 -74.45970398331987
1995 -0.03154849000275135 -74.36270149871706 -0.025861593428999186 -74.48556557674887
1996 -0.0313327862881124 -74.39403428500518 -0.0337289422750473 -74.51929451902392
1997 -0.031350150145590304 -74.42538443515076 -0.028196993470191955 -74.5474915124941
1998 -0.031435078103095294 -74.45681951325386 -0.032392986863851544 -74.57988449935796
1999 -0.031313573382794856 -74.48813308663665 -0.026230015512555837 -74.60611451487051
2000 -0.031498095765709874 -74.51963118240236 -0.030209848191589117 -74.6363243630621
