# Supplementary material for: Learning nonequilibrium statistical mechanics and dynamical phase transitions
Source: Nat Commun. 2024 Feb 6;15:1117. doi: 10.1038/s41467-024-45172-8 (PMC10847122; doi:10.1038/s41467-024-45172-8)
Supplement: Supplementary file 4 — Supplementary Data 1 [file 41467_2024_45172_MOESM4_ESM.zip › DPT-main/PlotTemplate/plot_KL_divergence/out/finite_time/SE/L5_D2W32K5_E100BS1k/logs-0.85/log.txt]

1 -0.07167343460023404 -0.07167343460023404 -0.07167903743684292 -0.07167903743684292
2 -0.07144578993320465 -0.14311922453343867 -0.071451011672616 -0.14313004910945892
3 -0.07124567814171315 -0.21436490267515182 -0.07124348320066928 -0.2143735323101282
4 -0.0710513111203909 -0.2854162137955427 -0.07105024456977845 -0.28542377687990667
5 -0.07086534164845944 -0.35628155544400214 -0.07084970735013485 -0.3562734842300415
6 -0.07068095281720162 -0.42696250826120374 -0.07068658284842969 -0.42696006707847123
7 -0.07050938084721566 -0.4974718891084194 -0.0704933375120163 -0.49745340459048754
8 -0.07033720053732395 -0.5678090896457433 -0.07035117633640767 -0.5678045809268952
9 -0.0701824214309454 -0.6379915110766887 -0.07017702721059323 -0.6379816081374885
10 -0.07002318613231182 -0.7080146972090006 -0.07001676931977271 -0.7079983774572612
11 -0.06987068243324757 -0.7778853796422481 -0.06986406072974205 -0.7778624381870033
12 -0.06970931366086006 -0.8475946933031082 -0.06972654983401298 -0.8475889880210162
13 -0.06957815401256084 -0.9171728473156691 -0.06956748478114605 -0.9171564728021623
14 -0.06943756192922593 -0.986610409244895 -0.06946602128446103 -0.9866224940866233
15 -0.06928796358406544 -1.0558983728289604 -0.06928402818739414 -1.0559065222740174
16 -0.06917337253689766 -1.125071745365858 -0.06915404796600341 -1.1250605702400207
17 -0.06903895884752273 -1.1941107042133807 -0.06902127489447593 -1.1940818451344966
18 -0.0689104836434126 -1.2630211878567934 -0.06891838684678078 -1.2630002319812774
19 -0.06880020014941693 -1.3318213880062104 -0.06878762170672417 -1.3317878536880017
20 -0.06867402791976929 -1.4004954159259797 -0.06868599988520145 -1.400473853573203
21 -0.06855037845671177 -1.4690457943826916 -0.0685289453715086 -1.4690027989447116
22 -0.06843139193952083 -1.5374771863222123 -0.06845983006060123 -1.5374626290053128
23 -0.06832321807742119 -1.6058004043996335 -0.0682782769203186 -1.6057409059256313
24 -0.06821563132107258 -1.6740160357207061 -0.06826980710029602 -1.6740107130259274
25 -0.06810039989650249 -1.7421164356172085 -0.06813356988132 -1.7421442829072473
26 -0.0679965741932392 -1.8101130098104476 -0.0679134588688612 -1.8100577417761086
27 -0.06788765341043472 -1.8780006632208823 -0.06789135560393333 -1.877949097380042
28 -0.0677964746952057 -1.945797137916088 -0.06782525293529033 -1.9457743503153322
29 -0.0676907554268837 -2.0134878933429716 -0.06768147386610508 -2.0134558241814373
30 -0.06759359836578369 -2.0810814917087552 -0.06760655604302883 -2.0810623802244663
31 -0.06750274188816548 -2.1485842335969205 -0.06740339659154415 -2.1484657768160105
32 -0.06740427389740944 -2.21598850749433 -0.0674363449215889 -2.2159021217375994
33 -0.06730637662112712 -2.283294884115457 -0.06728624217212201 -2.2831883639097215
34 -0.067210129275918 -2.350505013391375 -0.06716968081891536 -2.3503580447286367
35 -0.06711963079869747 -2.417624644190073 -0.06698642373085022 -2.417344468459487
36 -0.06703649573028088 -2.4846611399203535 -0.0670804999768734 -2.4844249684363606
37 -0.06694761216640473 -2.551608752086758 -0.0671299621462822 -2.551554930582643
38 -0.06685528494417667 -2.6184640370309347 -0.06688013896346093 -2.618435069546104
39 -0.06676753461360932 -2.685231571644544 -0.0667009238153696 -2.6851359933614733
40 -0.06668389514088631 -2.75191546678543 -0.06671799421310425 -2.7518539875745778
41 -0.06660055443644523 -2.8185160212218756 -0.06665975488722324 -2.818513742461801
42 -0.06652546674013138 -2.885041487962007 -0.06643902659416198 -2.884952769055963
43 -0.06643078587949276 -2.9514722738414996 -0.06642176732420921 -2.951374536380172
44 -0.0663555808365345 -3.017827854678034 -0.06611934415996075 -3.017493880540133
45 -0.06628775224089622 -3.0841156069189304 -0.06650918871164321 -3.084003069251776
46 -0.06620244681835175 -3.150318053737282 -0.06606565825641156 -3.1500687275081876
47 -0.06612836457788944 -3.2164464183151718 -0.06613639667630196 -3.2162051241844893
48 -0.0660479225218296 -3.2824943408370015 -0.06584678590297699 -3.2820519100874663
49 -0.06597231775522232 -3.348466658592224 -0.06593028344213962 -3.347982193529606
50 -0.0658977672457695 -3.4143644258379937 -0.06611229702830315 -3.4140944905579094
51 -0.06581749953329563 -3.4801819253712893 -0.06577297188341617 -3.4798674624413257
52 -0.06573638617992401 -3.545918311551213 -0.06561672426760197 -3.5454841867089275
53 -0.0656694583594799 -3.611587769910693 -0.06561967730522156 -3.611103864014149
54 -0.06559475176036358 -3.6771825216710567 -0.06545083895325661 -3.6765547029674055
55 -0.06553060598671437 -3.742713127657771 -0.06519931294023991 -3.7417540159076452
56 -0.06546769440174102 -3.808180822059512 -0.06576687581837178 -3.807520891726017
57 -0.06537968032062054 -3.8735605023801325 -0.0651374738663435 -3.8726583655923603
58 -0.0653203647583723 -3.9388808671385047 -0.06542226262390613 -3.9380806282162664
59 -0.0652489822357893 -4.004129849374294 -0.06495673581957817 -4.003037364035844
60 -0.06519021801650524 -4.0693200673908 -0.0651911273598671 -4.068228491395711
61 -0.06510623581707478 -4.134426303207874 -0.06556936800479889 -4.13379785940051
62 -0.06503024995326996 -4.199456553161144 -0.06475382931530475 -4.198551688715815
63 -0.06496095024049282 -4.264417503401637 -0.06484310962259769 -4.263394798338413
64 -0.06490355804562568 -4.329321061447263 -0.06515545211732388 -4.328550250455737
65 -0.06481961347162724 -4.39414067491889 -0.06485795974731445 -4.393408210203051
66 -0.06476000547409058 -4.45890068039298 -0.06471684090793133 -4.458125051110983
67 -0.06468430869281291 -4.523584989085793 -0.06469424329698086 -4.522819294407964
68 -0.06461851224303246 -4.588203501328826 -0.06447900794446468 -4.587298302352429
69 -0.06454750038683414 -4.65275100171566 -0.06436980664730071 -4.65166810899973
70 -0.06449765451252461 -4.717248656228184 -0.0644818589091301 -4.71614996790886
71 -0.06442994810640812 -4.7816786043345925 -0.06452181935310364 -4.780671787261964
72 -0.06436835788190365 -4.846046962216496 -0.06437341086566448 -4.845045198127629
73 -0.06429479829967022 -4.910341760516166 -0.06422696188092232 -4.909272160008551
74 -0.06422314532101155 -4.974564905837178 -0.06439788416028022 -4.9736700441688315
75 -0.06415236704051494 -5.038717272877693 -0.06431320682168007 -5.037983250990512
76 -0.06408218070864677 -5.10279945358634 -0.06436545550823211 -5.102348706498744
77 -0.06403444819152355 -5.1668339017778635 -0.06400708071887493 -5.166355787217619
78 -0.06395804695785046 -5.230791948735714 -0.0636955551803112 -5.230051342397931
79 -0.06389515399932862 -5.294687102735042 -0.06402003131806851 -5.294071373715999
80 -0.06385011598467827 -5.358537218719721 -0.06406789235770702 -5.358139266073707
81 -0.06378269456326961 -5.4223199132829905 -0.0638553373515606 -5.421994603425267
82 -0.06371224783360958 -5.4860321611166 -0.06415536291897297 -5.4861499663442395
83 -0.06363707445561886 -5.549669235572218 -0.06294093690812588 -5.549090903252365
84 -0.06358175650238991 -5.613250992074608 -0.06380673088133335 -5.612897634133699
85 -0.06353088319301606 -5.676781875267624 -0.06298896223306656 -5.675886596366765
86 -0.06347668468952179 -5.740258559957145 -0.06361369751393794 -5.739500293880703
87 -0.06341258361935616 -5.803671143576501 -0.06311262398958206 -5.802612917870285
88 -0.06335427649319172 -5.867025420069693 -0.063938008248806 -5.866550926119092
89 -0.06328685805201531 -5.930312278121708 -0.06292250491678715 -5.929473431035879
90 -0.0632286712527275 -5.993540949374435 -0.06305955275893212 -5.992532983794811
91 -0.06316588670015336 -6.056706836074588 -0.06288594976067544 -6.055418933555486
92 -0.06311254799365998 -6.119819384068248 -0.06359555684030056 -6.119014490395786
93 -0.06304230690002441 -6.182861690968273 -0.06318808123469352 -6.18220257163048
94 -0.06298295818269253 -6.245844649150965 -0.06328132934868336 -6.245483900979163
95 -0.0629219014197588 -6.3087665505707236 -0.06335587538778782 -6.308839776366951
96 -0.06284950114786625 -6.37161605171859 -0.06259874477982522 -6.371438521146776
97 -0.06278042271733283 -6.434396474435923 -0.06283480301499367 -6.43427332416177
98 -0.06273765712976456 -6.497134131565687 -0.06289148516952991 -6.4971648093312995
99 -0.06268259845674037 -6.559816730022428 -0.06271938756108283 -6.559884196892383
100 -0.06259584948420524 -6.6224125795066335 -0.06236339583992958 -6.622247592732312
101 -0.06254247352480888 -6.684955053031443 -0.06291113272309304 -6.685158725455405
102 -0.0624950984492898 -6.747450151480733 -0.06244845800101757 -6.747607183456422
103 -0.0624316954985261 -6.809881846979259 -0.0631100945174694 -6.810717277973891
104 -0.06238265745341778 -6.8722645044326764 -0.06248892471194267 -6.873206202685834
105 -0.062305585481226444 -6.934570089913903 -0.060488023422658445 -6.933694226108493
106 -0.06226558983325958 -6.9968356797471625 -0.06254602726548911 -6.996240253373982
107 -0.06220297757536173 -7.059038657322525 -0.06142206899821758 -7.057662322372199
108 -0.0621716545894742 -7.121210311911999 -0.06152172312140465 -7.119184045493603
109 -0.06211298182606697 -7.1833232937380656 -0.0625277530401945 -7.181711798533798
110 -0.062054512277245524 -7.245377806015311 -0.06175338458269834 -7.243465183116497
111 -0.061999824829399586 -7.3073776308447105 -0.061457748524844646 -7.304922931641341
112 -0.06195555590093136 -7.369333186745642 -0.06211708802729845 -7.367040019668639
113 -0.06186964176595211 -7.431202828511594 -0.061692637763917445 -7.4287326574325565
114 -0.061818059906363486 -7.493020888417957 -0.06223355010151863 -7.4909662075340755
115 -0.06176998615264893 -7.554790874570607 -0.061390507966279984 -7.5523567155003555
116 -0.06169483028352261 -7.61648570485413 -0.06144778709858656 -7.613804502598942
117 -0.06163895279169083 -7.678124657645821 -0.060314268060028556 -7.67411877065897
118 -0.06160578764975071 -7.739730445295572 -0.06131154466420412 -7.735430315323175
119 -0.061547457799315454 -7.8012779030948876 -0.06046797595918178 -7.795898291282357
120 -0.0615015534684062 -7.862779456563294 -0.06133364196866751 -7.8572319332510245
121 -0.06143768597394228 -7.924217142537236 -0.06178382895886898 -7.919015762209893
122 -0.06136639583855867 -7.985583538375795 -0.06155056841671467 -7.980566330626608
123 -0.06132031641900539 -8.0469038547948 -0.06162895504385233 -8.042195285670461
124 -0.0612479567527771 -8.108151811547577 -0.0612145746126771 -8.103409860283138
125 -0.061175684258341786 -8.169327495805918 -0.06199829485267401 -8.165408155135813
126 -0.06114394776523113 -8.23047144357115 -0.061816546320915225 -8.227224701456729
127 -0.06106473356485367 -8.291536177136003 -0.060630699060857295 -8.287855400517586
128 -0.06099608205258846 -8.35253225918859 -0.06176849268376827 -8.349623893201354
129 -0.0609302332624793 -8.41346249245107 -0.06048037093132734 -8.41010426413268
130 -0.06087256111204624 -8.474335053563115 -0.06152696032077074 -8.471631224453452
131 -0.0608134713023901 -8.535148524865505 -0.06135649215430021 -8.532987716607751
132 -0.06076071765273809 -8.595909242518243 -0.05988600663840771 -8.592873723246159
133 -0.060718769766390325 -8.656628012284633 -0.06003439594060182 -8.65290811918676
134 -0.06065394934266806 -8.717281961627302 -0.0603154519572854 -8.713223571144045
135 -0.06059923972934485 -8.777881201356648 -0.06129997633397579 -8.77452354747802
136 -0.060528135299682616 -8.83840933665633 -0.06142007634043693 -8.835943623818457
137 -0.06046474333852529 -8.898874079994854 -0.06093452796339989 -8.896878151781857
138 -0.060383270122110845 -8.959257350116966 -0.059611905552446845 -8.956490057334305
139 -0.060344325564801696 -9.019601675681768 -0.05956683959811926 -9.016056896932424
140 -0.060309835337102415 -9.07991151101887 -0.060449475236237046 -9.07650637216866
141 -0.06022679004818201 -9.140138301067052 -0.058682733587920664 -9.13518910575658
142 -0.06018269285559654 -9.200320993922649 -0.059437434375286105 -9.194626540131868
143 -0.06013615000993013 -9.260457143932578 -0.05986763872206211 -9.25449417885393
144 -0.06006946675479412 -9.320526610687372 -0.05813439656049013 -9.31262857541442
145 -0.060036474280059336 -9.38056308496743 -0.060887678898870944 -9.37351625431329
146 -0.059969580918550494 -9.440532665885982 -0.06140739098191261 -9.434923645295203
147 -0.05990687776356936 -9.500439543649552 -0.059490627981722354 -9.494414273276925
148 -0.05984261278063059 -9.560282156430183 -0.05748386848717928 -9.551898141764104
149 -0.05979941692203283 -9.620081573352216 -0.060681344196200374 -9.612579485960305
150 -0.05971820298582316 -9.67979977633804 -0.05867188237607479 -9.67125136833638
151 -0.05968274399638176 -9.739482520334422 -0.05969402529299259 -9.730945393629373
152 -0.05964274276047945 -9.7991252630949 -0.06024191044270992 -9.791187304072082
153 -0.05956406369805336 -9.858689326792954 -0.05943856332451105 -9.850625867396593
154 -0.059511094354093075 -9.918200421147047 -0.060225492157042024 -9.910851359553634
155 -0.05944228544831276 -9.97764270659536 -0.05909112878143787 -9.969942488335072
156 -0.05938838552683592 -10.037031092122195 -0.060173995047807696 -10.03011648338288
157 -0.05932763013988733 -10.096358722262082 -0.05964670330286026 -10.08976318668574
158 -0.059264454245567325 -10.15562317650765 -0.058894986473023894 -10.148658173158765
159 -0.05919968392699957 -10.21482286043465 -0.062151491083204745 -10.21080966424197
160 -0.05912309102714062 -10.27394595146179 -0.0566981540992856 -10.267507818341254
161 -0.059105328284204006 -10.333051279745995 -0.06351712718605995 -10.331024945527314
162 -0.05901374313980341 -10.392065022885799 -0.05873305406421423 -10.389757999591529
163 -0.058955899253487584 -10.451020922139286 -0.05909133125096559 -10.448849330842494
164 -0.05887983199208975 -10.509900754131376 -0.059565133228898046 -10.508414464071391
165 -0.058819562941789624 -10.568720317073165 -0.0582414710894227 -10.566655935160814
166 -0.058753285370767114 -10.627473602443931 -0.05847372356802225 -10.625129658728836
167 -0.058694920130074026 -10.686168522574006 -0.057953698188066484 -10.683083356916903
168 -0.05861100852489472 -10.744779531098901 -0.060797582194209096 -10.743880939111111
169 -0.05856887754052877 -10.80334840863943 -0.057925278320908546 -10.80180621743202
170 -0.05848278198391199 -10.861831190623342 -0.057487343437969685 -10.85929356086999
171 -0.058444084227085115 -10.920275274850427 -0.057716847769916056 -10.917010408639905
172 -0.058357533253729346 -10.978632808104157 -0.05878759492188692 -10.975798003561792
173 -0.058326401934027675 -11.036959210038185 -0.05764766465872526 -11.033445668220518
174 -0.05824630539864302 -11.09520551543683 -0.057510475255548955 -11.090956143476067
175 -0.05820488836616278 -11.153410403802992 -0.05984493400901556 -11.150801077485083
176 -0.05813492797315121 -11.211545331776144 -0.05794504079967737 -11.20874611828476
177 -0.058067934960126875 -11.26961326673627 -0.05926064494997263 -11.268006763234732
178 -0.05799499191343784 -11.327608258649708 -0.057589675113558766 -11.32559643834829
179 -0.05794121958315372 -11.38554947823286 -0.056168459355831146 -11.381764897704121
180 -0.057881605438888074 -11.443431083671749 -0.05366047378629446 -11.435425371490416
181 -0.05784068834036589 -11.501271772012116 -0.06068938113749027 -11.496114752627905
182 -0.05777300819754601 -11.559044780209662 -0.056591174378991124 -11.552705927006896
183 -0.057716164365410806 -11.616760944575073 -0.0580143254250288 -11.610720252431925
184 -0.057665730640292165 -11.674426675215365 -0.056295035406947136 -11.667015287838872
185 -0.05761193316429854 -11.732038608379664 -0.06007141750305891 -11.72708670534193
186 -0.05751701947301626 -11.78955562785268 -0.05764074083417654 -11.784727446176108
187 -0.057466762326657775 -11.847022390179339 -0.05580437481403351 -11.840531820990142
188 -0.05741070546209812 -11.904433095641437 -0.057152554579079154 -11.897684375569222
189 -0.05735559314489365 -11.961788688786331 -0.052861125022172925 -11.950545500591394
190 -0.05732108931988478 -12.019109778106216 -0.061667820811271666 -12.012213321402665
191 -0.05722014009952545 -12.076329918205742 -0.05707571003586054 -12.069289031438526
192 -0.05716745741665363 -12.133497375622396 -0.05924452822655439 -12.12853355966508
193 -0.05709213800728321 -12.190589513629678 -0.0577411899343133 -12.186274749599393
194 -0.05702682491391897 -12.247616338543597 -0.0559563759714365 -12.24223112557083
195 -0.05696928091347218 -12.30458561945707 -0.057290253415703776 -12.299521378986535
196 -0.05689183287322521 -12.361477452330295 -0.05697956476360559 -12.35650094375014
197 -0.05687010753899813 -12.418347559869293 -0.052478227950632575 -12.408979171700773
198 -0.05680800303816795 -12.47515556290746 -0.059003273583948614 -12.467982445284722
199 -0.056748596206307414 -12.531904159113768 -0.05622011106461287 -12.524202556349335
200 -0.05667692162096501 -12.588581080734734 -0.056459389999508856 -12.580661946348844
201 -0.05664036870002746 -12.64522144943476 -0.05548745524138212 -12.636149401590226
202 -0.05654953457415104 -12.701770984008911 -0.05280313324183226 -12.688952534832058
203 -0.056475148722529414 -12.758246132731442 -0.05999102052301168 -12.74894355535507
204 -0.056380987912416455 -12.814627120643857 -0.05798839405179024 -12.80693194940686
205 -0.05632779058068991 -12.870954911224548 -0.05851015895605087 -12.86544210836291
206 -0.05624307859688997 -12.927197989821437 -0.057647944428026676 -12.923090052790936
207 -0.056163260340690614 -12.983361250162128 -0.05605813302099705 -12.979148185811933
208 -0.05611674413084984 -13.039477994292978 -0.05645998604595661 -13.03560817185789
209 -0.05601993016898632 -13.095497924461965 -0.057234998978674415 -13.092843170836565
210 -0.055942965857684615 -13.15144089031965 -0.0526903435587883 -13.145533514395353
211 -0.055899709835648535 -13.207340600155298 -0.05429702624678612 -13.19983054064214
212 -0.05585342701524496 -13.263194027170544 -0.05340399909764528 -13.253234539739784
213 -0.05576979666948319 -13.318963823840027 -0.05072036813944578 -13.30395490787923
214 -0.0557338273152709 -13.374697651155298 -0.05890793763101101 -13.362862845510241
215 -0.05561177805066109 -13.430309429205959 -0.058216980285942556 -13.421079825796184
216 -0.05555836800485849 -13.485867797210817 -0.05458540692925453 -13.475665232725438
217 -0.055520608089864254 -13.541388405300681 -0.052793107368052004 -13.52845834009349
218 -0.055424821190536024 -13.596813226491218 -0.05668306015431881 -13.585141400247808
219 -0.0554160263389349 -13.652229252830153 -0.059020344913005826 -13.644161745160813
220 -0.05527429729700088 -13.707503550127154 -0.05475996285676956 -13.698921708017583
221 -0.0552184721454978 -13.762722022272651 -0.05399476196616888 -13.752916469983752
222 -0.05516670010983944 -13.817888722382492 -0.05585309136658907 -13.808769561350342
223 -0.05511302687227726 -13.873001749254769 -0.06215653996914625 -13.870926101319489
224 -0.05495592840015888 -13.927957677654927 -0.05623566005378962 -13.927161761373279
225 -0.054902317188680175 -13.982859994843608 -0.0549166452139616 -13.98207840658724
226 -0.05479005984961986 -14.037650054693227 -0.053785734437406064 -14.035864141024646
227 -0.05477102063596249 -14.09242107532919 -0.05091471690684557 -14.086778857931492
228 -0.0547257661819458 -14.147146841511136 -0.056163609214127067 -14.14294246714562
229 -0.054649265669286254 -14.201796107180423 -0.050085564889013764 -14.193028032034633
230 -0.054636086151003835 -14.256432193331426 -0.06384678483009339 -14.256874816864727
231 -0.05446564331650734 -14.310897836647934 -0.056167876720428465 -14.313042693585155
232 -0.054375712759792805 -14.365273549407727 -0.055380540527403356 -14.368423234112559
233 -0.05432676132768392 -14.41960031073541 -0.05633233617991209 -14.42475557029247
234 -0.05422277431935072 -14.473823085054761 -0.05542495716363192 -14.480180527456103
235 -0.05416086483746767 -14.527983949892228 -0.05281583555042744 -14.53299636300653
236 -0.054108534939587116 -14.582092484831815 -0.05254116300493479 -14.585537526011466
237 -0.054022309556603434 -14.63611479438842 -0.05228753238916397 -14.63782505840063
238 -0.05394061729311943 -14.690055411681538 -0.055374686419963834 -14.693199744820593
239 -0.053877608850598335 -14.743933020532136 -0.057859184592962264 -14.751058929413555
240 -0.0538031717762351 -14.79773619230837 -0.05470388494431973 -14.805762814357875
241 -0.05370722394436598 -14.851443416252737 -0.05607970152050257 -14.861842515878378
242 -0.05355850383639336 -14.90500192008913 -0.05885797552764416 -14.920700491406022
243 -0.05348734315484762 -14.958489263243978 -0.05048507712781429 -14.971185568533835
244 -0.05342772640287876 -15.011916989646856 -0.056383716873824596 -15.02756928540766
245 -0.05334454458206892 -15.065261534228926 -0.0575829042121768 -15.085152189619837
246 -0.05325640644878149 -15.118517940677707 -0.049414060264825824 -15.134566249884664
247 -0.05321908872574568 -15.171737029403452 -0.05495645850896835 -15.189522708393632
248 -0.05313114058226347 -15.224868169985715 -0.054773553274571896 -15.244296261668204
249 -0.053087352961301806 -15.277955522947018 -0.05669260136783123 -15.300988863036036
250 -0.0529881639406085 -15.330943686887625 -0.053606221079826356 -15.354595084115862
251 -0.05289390869438648 -15.383837595582012 -0.05715303849428892 -15.41174812261015
252 -0.0527871873229742 -15.436624782904985 -0.04957829844206572 -15.461326421052217
253 -0.052704309858381745 -15.489329092763366 -0.052041095495223996 -15.51336751654744
254 -0.0526471808552742 -15.54197627361864 -0.050350414030253886 -15.563717930577694
255 -0.052585247159004214 -15.594561520777646 -0.050552652776241304 -15.614270583353935
256 -0.052532838098704814 -15.64709435887635 -0.05215967334806919 -15.666430256702004
257 -0.05241060927510262 -15.699504968151453 -0.05095589738339186 -15.717386154085396
258 -0.05235611069947481 -15.751861078850927 -0.05499477181583643 -15.772380925901233
259 -0.05227563567459583 -15.804136714525523 -0.05394986476749182 -15.826330790668726
260 -0.05220688506960869 -15.856343599595132 -0.054368100687861444 -15.880698891356587
261 -0.05213872045278549 -15.908482320047916 -0.048470483347773555 -15.929169374704362
262 -0.052030417509377 -15.960512737557293 -0.053075799532234666 -15.982245174236596
263 -0.05196990668773651 -16.01248264424503 -0.05266904905438423 -16.03491422329098
264 -0.051886669173836705 -16.064369313418865 -0.052734287455677986 -16.087648510746657
265 -0.05178117081522941 -16.116150484234094 -0.04592089001089335 -16.13356940075755
266 -0.051746313087642194 -16.167896797321735 -0.049131333082914355 -16.182700733840466
267 -0.051644092053174974 -16.21954088937491 -0.04328700304031372 -16.22598773688078
268 -0.05163341630250216 -16.27117430567741 -0.04420967027544975 -16.27019740715623
269 -0.05159114915877581 -16.322765454836183 -0.048607653193175795 -16.318805060349405
270 -0.05157230943441391 -16.374337764270596 -0.055697697587311266 -16.374502757936718
271 -0.05145164206624031 -16.425789406336836 -0.04928892087191343 -16.42379167880863
272 -0.051394298672676086 -16.477183705009512 -0.051386536471545695 -16.475178215280177
273 -0.05132855195552111 -16.528512256965033 -0.05313667636364698 -16.528314891643824
274 -0.051195841282606125 -16.57970809824764 -0.06019751075655222 -16.588512402400376
275 -0.0510708874091506 -16.63077898565679 -0.05000480934977532 -16.638517211750152
276 -0.05098552405834198 -16.68176450971513 -0.05366369616240263 -16.692180907912554
277 -0.050930326245725153 -16.732694835960856 -0.04894317854195833 -16.741124086454512
278 -0.05083027519285679 -16.783525111153715 -0.0521172484382987 -16.793241334892812
279 -0.050777113810181615 -16.834302224963896 -0.04344778284430504 -16.836689117737116
280 -0.05064426846802235 -16.88494649343192 -0.05256382133811712 -16.889252939075234
281 -0.05063697677105665 -16.935583470202975 -0.048780827596783635 -16.938033766672017
282 -0.050553849153220656 -16.986137319356196 -0.05433501359075308 -16.99236878026277
283 -0.05049463491886854 -17.036631954275066 -0.047144971787929535 -17.0395137520507
284 -0.05036267749965191 -17.08699463177472 -0.05045890118926764 -17.089972653239965
285 -0.050371112674474715 -17.137365744449195 -0.0516228947788477 -17.141595548018813
286 -0.05025542564690113 -17.187621170096097 -0.050854997150599955 -17.192450545169415
287 -0.05015051271766424 -17.23777168281376 -0.05181526616215706 -17.244265811331573
288 -0.05004982016980648 -17.28782150298357 -0.0463338989764452 -17.29059971030802
289 -0.05001711379736662 -17.337838616780935 -0.04933961294591427 -17.339939323253933
290 -0.04990669805556536 -17.3877453148365 -0.05497856382280588 -17.39491788707674
291 -0.04978953432291746 -17.43753484915942 -0.04841834008693695 -17.443336227163677
292 -0.049763580039143565 -17.487298429198564 -0.053759938292205336 -17.497096165455883
293 -0.049627570994198324 -17.53692600019276 -0.0525631470605731 -17.549659312516457
294 -0.04952472224831581 -17.586450722441075 -0.047178846783936024 -17.596838159300393
295 -0.049400199018418786 -17.635850921459493 -0.045096343383193016 -17.641934502683586
296 -0.04936920795589685 -17.68522012941539 -0.04275372419506311 -17.68468822687865
297 -0.04934894740581512 -17.734569076821206 -0.06048523411154747 -17.745173460990195
298 -0.04920043423771858 -17.783769511058924 -0.04775043092668056 -17.792923891916875
299 -0.04911441318690777 -17.83288392424583 -0.051918617077171804 -17.844842508994045
300 -0.04902105592191219 -17.881904980167743 -0.04867595285177231 -17.89351846184582
301 -0.048941169120371344 -17.930846149288115 -0.05076276399195194 -17.94428122583777
302 -0.04884496685117483 -17.97969111613929 -0.0514673525467515 -17.99574857838452
303 -0.048694650270044805 -18.028385766409333 -0.05107348822057247 -18.046822066605095
304 -0.04863654933869839 -18.07702231574803 -0.04235867839306593 -18.08918074499816
305 -0.04861662425100803 -18.12563893999904 -0.03687935154885054 -18.12606009654701
306 -0.048601355589926246 -18.174240295588966 -0.05032768789678812 -18.1763877844438
307 -0.04846874922513962 -18.222709044814106 -0.05402219165116549 -18.230409976094965
308 -0.0483763774856925 -18.271085422299798 -0.050274327583611014 -18.280684303678576
309 -0.04830535613000393 -18.319390778429803 -0.04689151421189308 -18.32757581789047
310 -0.04820980373769999 -18.3676005821675 -0.06193089373409748 -18.389506711624566
311 -0.04804588612169027 -18.415646468289193 -0.04925994761288166 -18.438766659237448
312 -0.04796589072793722 -18.46361235901713 -0.04800557736307383 -18.486772236600522
313 -0.047903934866189955 -18.51151629388332 -0.04762812852859497 -18.534400365129116
314 -0.04781681727617979 -18.5593331111595 -0.04555128887295723 -18.579951654002073
315 -0.04772124942392111 -18.607054360583422 -0.04408549703657627 -18.62403715103865
316 -0.04765749853104353 -18.654711859114467 -0.04950418155640364 -18.673541332595054
317 -0.04752431102097034 -18.70223617013544 -0.04995161388069391 -18.723492946475748
318 -0.04738110993057489 -18.749617280066015 -0.04971549045294523 -18.773208436928694
319 -0.04728027004748583 -18.796897550113503 -0.050455897487699984 -18.823664334416396
320 -0.047264637611806395 -18.84416218772531 -0.04869581423699856 -18.872360148653396
321 -0.04719380512833595 -18.891355992853647 -0.04694242924451828 -18.919302577897913
322 -0.04706980846822262 -18.93842580132187 -0.04839380830526352 -18.967696386203176
323 -0.04698087405413389 -18.985406675376005 -0.04880650658160448 -19.016502892784782
324 -0.04687481503933668 -19.032281490415343 -0.04714168179780245 -19.063644574582586
325 -0.04678964931517839 -19.079071139730523 -0.044026671908795834 -19.107671246491382
326 -0.04670995362102985 -19.125781093351552 -0.04885614663362503 -19.156527393125007
327 -0.0467005668208003 -19.172481660172352 -0.04839630238711834 -19.204923695512125
328 -0.046524092368781564 -19.219005752541133 -0.04429815839976072 -19.249221853911887
329 -0.0464676707983017 -19.265473423339433 -0.04542751424014568 -19.294649368152033
330 -0.0463795056566596 -19.311852928996093 -0.04637378957122564 -19.34102315772326
331 -0.04628516491502523 -19.35813809391112 -0.047685769759118556 -19.38870892748238
332 -0.046190086752176285 -19.404328180663295 -0.04942341446876526 -19.438132341951146
333 -0.046123052947223186 -19.45045123361052 -0.049991825595498085 -19.488124167546644
334 -0.04602416902780533 -19.496475402638325 -0.03940166607499122 -19.527525833621635
335 -0.045933034457266333 -19.54240843709559 -0.050953040830791 -19.578478874452426
336 -0.045891929604113105 -19.588300366699706 -0.041877627931535245 -19.62035650238396
337 -0.04577552378177643 -19.634075890481483 -0.04813843984156847 -19.66849494222553
338 -0.04561679679900408 -19.679692687280486 -0.04244239088147879 -19.710937333107008
339 -0.04557597357779741 -19.725268660858283 -0.05275854282081127 -19.76369587592782
340 -0.045456535369157794 -19.770725196227442 -0.03818279150873423 -19.801878667436554
341 -0.045363523066043854 -19.816088719293486 -0.0484192781150341 -19.85029794555159
342 -0.04530640970915556 -19.86139512900264 -0.0424468481913209 -19.89274479374291
343 -0.045271028950810435 -19.906666157953453 -0.05473187696188688 -19.9474766707048
344 -0.04507796503603458 -19.95174412298949 -0.044799713604152205 -19.99227638430895
345 -0.04503103699535131 -19.99677515998484 -0.044526788592338565 -20.03680317290129
346 -0.04497521687299013 -20.04175037685783 -0.04445676170289516 -20.081259934604187
347 -0.04484555702656508 -20.086595933884396 -0.04559382237493992 -20.126853756979127
348 -0.044800962693989275 -20.131396896578387 -0.04119364880025387 -20.16804740577938
349 -0.04473184403032064 -20.176128740608707 -0.045145633071660994 -20.213193038851042
350 -0.04461215045303106 -20.220740891061737 -0.05157080870121718 -20.26476384755226
351 -0.04446661565452814 -20.265207506716266 -0.04100419096648693 -20.305768038518746
352 -0.04440015964210033 -20.309607666358367 -0.049115422368049624 -20.354883460886796
353 -0.04425548929721117 -20.353863155655578 -0.03109854059293866 -20.385982001479736
354 -0.0442985164001584 -20.398161672055735 -0.04560014270246029 -20.431582144182197
355 -0.04419200662523508 -20.44235367868097 -0.048584283143281934 -20.48016642732548
356 -0.044118056632578374 -20.486471735313547 -0.046057088486850264 -20.52622351581233
357 -0.04403971061110497 -20.530511445924652 -0.03904683329164982 -20.56527034910398
358 -0.04394848607480526 -20.574459931999456 -0.03977142963558435 -20.605041778739565
359 -0.04392996039241552 -20.61838989239187 -0.047378131188452244 -20.652419909928017
360 -0.04385179281234741 -20.66224168520422 -0.04118930771946907 -20.693609217647488
361 -0.04376177582889795 -20.706003461033117 -0.04167115930467844 -20.735280376952165
362 -0.043673920445144176 -20.74967738147826 -0.06304503940045833 -20.798325416352622
363 -0.04351912848651409 -20.793196509964776 -0.04276621919125319 -20.841091635543876
364 -0.043459917232394216 -20.83665642719717 -0.043870934285223484 -20.8849625698291
365 -0.043345958925783634 -20.880002386122953 -0.04422869142144918 -20.929191261250548
366 -0.043344424292445186 -20.9233468104154 -0.04249796532094478 -20.971689226571492
367 -0.043291777931153776 -20.96663858834655 -0.04516663178801537 -21.016855858359506
368 -0.04312187246978283 -21.009760460816334 -0.03679076991975307 -21.05364662827926
369 -0.043118443712592124 -21.052878904528928 -0.04344737306237221 -21.09709400134163
370 -0.04306606780737639 -21.095944972336305 -0.032801704667508605 -21.12989570600914
371 -0.04297728892415762 -21.13892226126046 -0.040978357940912244 -21.170874063950052
372 -0.042888925038278104 -21.181811186298738 -0.05249327439814806 -21.2233673383482
373 -0.04279781430959702 -21.224609000608336 -0.04899414721876383 -21.272361485566964
374 -0.04270351454615593 -21.26731251515449 -0.04655098877847195 -21.318912474345435
375 -0.042575933039188385 -21.30988844819368 -0.045054957084357736 -21.363967431429792
376 -0.042502903006970884 -21.352391351200648 -0.04378841947764158 -21.407755850907435
377 -0.0423496263101697 -21.394740977510818 -0.03821634091436863 -21.445972191821802
378 -0.04235667437314987 -21.437097651883967 -0.04300938416272402 -21.488981575984525
379 -0.042281122878193855 -21.47937877476216 -0.037862596474587916 -21.526844172459114
380 -0.04224455077201128 -21.521623325534172 -0.037481937743723395 -21.56432611020284
381 -0.04227521773427725 -21.56389854326845 -0.05257093608379364 -21.61689704628663
382 -0.04207367356866598 -21.605972216837117 -0.04574955366551876 -21.66264659995215
383 -0.04197243582457304 -21.64794465266169 -0.03968706037849188 -21.70233366033064
384 -0.041925876028835775 -21.689870528690523 -0.04002517834305763 -21.7423588386737
385 -0.041874494031071664 -21.731745022721594 -0.04555871859192848 -21.787917557265626
386 -0.04179367385804653 -21.77353869657964 -0.04332527332007885 -21.831242830585705
387 -0.04175051860511303 -21.81528921518475 -0.04073233995586634 -21.87197517054157
388 -0.04165204484015703 -21.856941260024907 -0.04224086552858353 -21.914216036070155
389 -0.04154015462845564 -21.898481414653364 -0.04847177807241678 -21.962687814142573
390 -0.04145598225295544 -21.93993739690632 -0.041518295742571355 -22.004206109885143
391 -0.04136140923947096 -21.98129880614579 -0.0463468624278903 -22.05055297231303
392 -0.04118804205209017 -22.022486848197882 -0.037391290068626404 -22.087944262381658
393 -0.04127711225301027 -22.063763960450892 -0.040352299623191354 -22.12829656200485
394 -0.041150395199656485 -22.10491435565055 -0.04171887319535017 -22.1700154352002
395 -0.04115505367517471 -22.146069409325726 -0.03713769465684891 -22.207153129857048
396 -0.04110236708074808 -22.187171776406473 -0.03915845267474651 -22.246311582531796
397 -0.04109580181539059 -22.228267578221864 -0.0318007554858923 -22.27811233801769
398 -0.041096259094774726 -22.26936383731664 -0.02834346378222108 -22.30645580179991
399 -0.04116843231022358 -22.31053226962686 -0.045357439666986465 -22.351813241466896
400 -0.040997938625514506 -22.351530208252377 -0.033941587805747984 -22.385754829272646
401 -0.04101296346634627 -22.392543171718724 -0.0488474989309907 -22.434602328203635
402 -0.04085989780724049 -22.433403069525966 -0.05241996459662914 -22.487022292800265
403 -0.040686622448265555 -22.474089691974232 -0.03934433404356241 -22.526366626843828
404 -0.04055684246122837 -22.51464653443546 -0.03943852037191391 -22.56580514721574
405 -0.040658289566636086 -22.555304824002096 -0.040044206008315084 -22.605849353224055
406 -0.04054039400070906 -22.595845218002804 -0.04101130235940218 -22.646860655583456
407 -0.04063884299248457 -22.63648406099529 -0.0331338046118617 -22.679994460195317
408 -0.04052203167229891 -22.67700609266759 -0.07278207466006278 -22.75277653485538
409 -0.04025327749550343 -22.71725937016309 -0.04144308678805828 -22.794219621643435
410 -0.040131121128797534 -22.75739049129189 -0.03920127358287573 -22.83342089522631
411 -0.0401245491579175 -22.797515040449806 -0.03554430101066828 -22.868965196236978
412 -0.04009701516479254 -22.8376120556146 -0.04281888455152512 -22.911784080788504
413 -0.04000067207962275 -22.87761272769422 -0.042491579055786134 -22.95427565984429
414 -0.039877196028828624 -22.91748992372305 -0.0420676352456212 -22.99634329508991
415 -0.039870768412947656 -22.957360692135996 -0.04347427245229483 -23.039817567542205
416 -0.03972575534135103 -22.997086447477347 -0.03633782546967268 -23.076155393011877
417 -0.0395893344655633 -23.03667578194291 -0.03927993699908257 -23.11543533001096
418 -0.039627008512616156 -23.07630279045553 -0.03995305355638266 -23.15538838356734
419 -0.03961707260459661 -23.115919863060125 -0.03643985483795405 -23.191828238405297
420 -0.03955169450491667 -23.15547155756504 -0.04602189157158136 -23.237850129976877
421 -0.039439651556313036 -23.194911209121354 -0.03561512641608715 -23.273465256392964
422 -0.03936304394155741 -23.23427425306291 -0.04215011447668075 -23.315615370869644
423 -0.039319437369704245 -23.273593690432616 -0.03864254504442215 -23.354257915914065
424 -0.03929876070469618 -23.312892451137312 -0.043391474336385724 -23.39764939025045
425 -0.03915369287133217 -23.352046144008643 -0.03899582661688328 -23.436645216867333
426 -0.03904079496860504 -23.39108693897725 -0.0382533160969615 -23.474898532964296
427 -0.039087032154202464 -23.430173971131453 -0.025437528733164072 -23.50033606169746
428 -0.039046664535999295 -23.46922063566745 -0.038565743714571 -23.53890180541203
429 -0.03902370780706406 -23.508244343474516 -0.042739968933165076 -23.581641774345197
430 -0.03890996612608433 -23.5471543096006 -0.024731469247490166 -23.60637324359269
431 -0.03887023441493511 -23.586024544015537 -0.03269392587244511 -23.639067169465132
432 -0.03884826097637415 -23.62487280499191 -0.04275686964392662 -23.68182403910906
433 -0.03877537250518799 -23.663648177497098 -0.04046831484884024 -23.7222923539579
434 -0.03881322275847197 -23.70246140025557 -0.02836854159832001 -23.75066089555622
435 -0.038701461628079414 -23.741162861883648 -0.028560581617057323 -23.779221477173277
436 -0.038819491676986215 -23.779982353560634 -0.024086528364568947 -23.803308005537847
437 -0.03884357530623674 -23.818825928866872 -0.03499108888208866 -23.838299094419934
438 -0.038817130401730536 -23.857643059268604 -0.03805701248347759 -23.876356106903412
439 -0.03872233387082815 -23.896365393139433 -0.03716348279267549 -23.913519589696087
440 -0.03862975612282753 -23.93499514926226 -0.03494767379015684 -23.948467263486243
441 -0.038767586834728716 -23.97376273609699 -0.02301640370860696 -23.97148366719485
442 -0.038807612285017966 -24.01257034838201 -0.03557627629488706 -24.007059943489736
443 -0.03875926323235035 -24.05132961161436 -0.032001004368066785 -24.039060947857802
444 -0.03872628770768642 -24.090055899322046 -0.03482254222035408 -24.073883490078156
445 -0.03871319573372602 -24.128769095055773 -0.03970931936055422 -24.11359280943871
446 -0.03870625626295805 -24.167475351318732 -0.03960930164903402 -24.153202111087744
447 -0.03868656028062105 -24.206161911599352 -0.03497994989156723 -24.18818206097931
448 -0.038624506816267966 -24.24478641841562 -0.035792425461113456 -24.223974486440426
449 -0.038556030578911306 -24.28334244899453 -0.040315349213778974 -24.264289835654203
450 -0.0384633406996727 -24.321805789694203 -0.036154805123806 -24.30044464077801
451 -0.038409697636961934 -24.360215487331164 -0.04440518599003553 -24.344849826768048
452 -0.0382551658898592 -24.398470653221022 -0.04108250755816698 -24.385932334326213
453 -0.038208338990807535 -24.436678992211828 -0.0465471625328064 -24.43247949685902
454 -0.03810147941112518 -24.474780471622953 -0.044060325063765046 -24.476539821922785
455 -0.038063917122781274 -24.512844388745734 -0.03779839500784874 -24.514338216930632
456 -0.03794835899025202 -24.550792747735986 -0.038653575256466864 -24.5529917921871
457 -0.03800199534744024 -24.588794743083426 -0.04203734826296568 -24.595029140450066
458 -0.03791189659386873 -24.626706639677295 -0.03441037405282259 -24.629439514502888
459 -0.037906522303819655 -24.664613161981116 -0.044015615805983545 -24.67345513030887
460 -0.0377722779288888 -24.702385439910003 -0.03226815704256296 -24.705723287351432
461 -0.037735606729984286 -24.740121046639988 -0.04007266666740179 -24.745795954018835
462 -0.037761384062469004 -24.77788243070246 -0.05048106461763382 -24.79627701863647
463 -0.03753823172301054 -24.81542066242547 -0.03128825128078461 -24.827565269917255
464 -0.03748540710657835 -24.85290606953205 -0.04002465773373842 -24.867589927650993
465 -0.03746290672570467 -24.890368976257754 -0.040508308075368406 -24.90809823572636
466 -0.03740944098681211 -24.927778417244568 -0.03143264139071107 -24.939530877117072
467 -0.03735418356955052 -24.96513260081412 -0.03685380816459656 -24.97638468528167
468 -0.037449545599520205 -25.00258214641364 -0.035801912099123 -25.012186597380794
469 -0.03733511064201593 -25.039917257055656 -0.03616033624857664 -25.04834693362937
470 -0.037256020866334436 -25.07717327792199 -0.03458023890852928 -25.0829271725379
471 -0.037343800999224186 -25.114517078921214 -0.02555090906098485 -25.108478081598886
472 -0.03741762768477201 -25.151934706605985 -0.03407761193811894 -25.142555693537005
473 -0.03733082786202431 -25.18926553446801 -0.03744890335947275 -25.180004596896477
474 -0.03741656076163054 -25.22668209522964 -0.03275977429002523 -25.212764371186502
475 -0.03735302817076445 -25.264035123400404 -0.03342500180006027 -25.246189372986564
476 -0.037331567890942094 -25.301366691291346 -0.0342152314260602 -25.280404604412624
477 -0.037400496751070024 -25.338767188042414 -0.023162632714957 -25.30356723712758
478 -0.03734486754983664 -25.37611205559225 -0.03317180145531893 -25.3367390385829
479 -0.03731731623411179 -25.413429371826364 -0.042246146500110625 -25.37898518508301
480 -0.03724826034158468 -25.45067763216795 -0.03898395523428917 -25.4179691403173
481 -0.037256551720201966 -25.48793418388815 -0.036544757708907125 -25.454513898026207
482 -0.037178200855851176 -25.525112384744002 -0.03717129230499268 -25.4916851903312
483 -0.0371727118268609 -25.562285096570864 -0.039105025865137574 -25.530790216196337
484 -0.03706616945564747 -25.599351266026513 -0.032473874278366566 -25.563264090474703
485 -0.037117811664938924 -25.63646907769145 -0.043078291416168216 -25.606342381890872
486 -0.03693008720874787 -25.6733991649002 -0.03346164170652628 -25.6398040235974
487 -0.0369788970798254 -25.710378061980027 -0.046969680674374105 -25.686773704271772
488 -0.03689164593815804 -25.747269707918186 -0.035163766518235204 -25.721937470790007
489 -0.03687738720327616 -25.78414709512146 -0.034818720258772376 -25.75675619104878
490 -0.03688916582614184 -25.821036260947604 -0.03278501685708761 -25.789541207905867
491 -0.03675119616091251 -25.85778745710852 -0.04011834673583507 -25.8296595546417
492 -0.03668106719851494 -25.894468524307033 -0.027254732418805362 -25.856914287060505
493 -0.0367558678612113 -25.931224392168243 -0.03341397140175104 -25.890328258462254
494 -0.036708145029842855 -25.967932537198084 -0.03843248952180147 -25.928760747984057
495 -0.036502018384635446 -26.00443455558272 -0.032867095246911046 -25.961627843230968
496 -0.03655645102262497 -26.040991006605346 -0.03916760962456465 -26.00079545285553
497 -0.03652448691427708 -26.077515493519623 -0.03294401299208403 -26.033739465847614
498 -0.03654723670333624 -26.114062730222958 -0.03214222881942987 -26.065881694667045
499 -0.03661762923002243 -26.15068035945298 -0.03950279429554939 -26.105384488962596
500 -0.03651203718036413 -26.187192396633346 -0.041268637590110305 -26.146653126552707
501 -0.03637980818748474 -26.22357220482083 -0.035396154038608074 -26.182049280591315
502 -0.036331774294376375 -26.259903979115204 -0.038508163020014766 -26.22055744361133
503 -0.036201583594083785 -26.29610556270929 -0.041870616190135476 -26.262428059801465
504 -0.03612777423113585 -26.332233336940426 -0.03805567063391209 -26.300483730435378
505 -0.036133547127246854 -26.368366884067672 -0.036415410973131654 -26.33689914140851
506 -0.03619199227541685 -26.40455887634309 -0.0378032986074686 -26.374702440015977
507 -0.03615375496447086 -26.44071263130756 -0.053839614428579805 -26.428542054444556
508 -0.03594342693686485 -26.476656058244423 -0.03749781493097544 -26.466039869375532
509 -0.03589666914194822 -26.51255272738637 -0.034423173777759074 -26.500463043153292
510 -0.0357836902141571 -26.548336417600527 -0.03345140814781189 -26.533914451301104
511 -0.03592179417610168 -26.58425821177663 -0.02942435713484883 -26.563338808435955
512 -0.03582944218069315 -26.62008765395732 -0.040857471898198126 -26.604196280334154
513 -0.0358705747872591 -26.65595822874458 -0.029085101373493672 -26.633281381707647
514 -0.03582238722592592 -26.691780615970508 -0.03247489780187607 -26.665756279509523
515 -0.03591733630746603 -26.727697952277975 -0.04391668662428856 -26.709672966133812
516 -0.035772548615932466 -26.763470500893906 -0.03289047516882419 -26.742563441302636
517 -0.035670995526015756 -26.79914149641992 -0.03619745746254921 -26.778760898765185
518 -0.03560683019459247 -26.834748326614513 -0.041592400148510934 -26.820353298913695
519 -0.03558082543313503 -26.87032915204765 -0.0358256820589304 -26.856178980972626
520 -0.03565535731613636 -26.905984509363787 -0.02378401756286621 -26.879962998535493
521 -0.035820091515779494 -26.941804600879568 -0.0451282799243927 -26.925091278459885
522 -0.035546859726309776 -26.977351460605878 -0.03663394525647164 -26.961725223716357
523 -0.035504259169101715 -27.01285571977498 -0.03618920464068651 -26.997914428357042
524 -0.03544559627771378 -27.048301316052694 -0.0365360414609313 -27.034450469817973
525 -0.0354377368465066 -27.0837390528992 -0.021974276285618544 -27.05642474610359
526 -0.035505435429513454 -27.119244488328714 -0.03966531101614237 -27.096090057119735
527 -0.035404976829886435 -27.154649465158602 -0.03144022319465876 -27.127530280314392
528 -0.0354131793603301 -27.19006264451893 -0.03434426505118608 -27.161874545365578
529 -0.03541494738310576 -27.225477591902038 -0.02729704845696688 -27.189171593822543
530 -0.035427391342818734 -27.260904983244856 -0.0468791700899601 -27.236050763912502
531 -0.03535029422491789 -27.296255277469776 -0.035710287652909754 -27.271761051565413
532 -0.035359864309430125 -27.331615141779206 -0.03672651182860136 -27.308487563394014
533 -0.035257749073207376 -27.366872890852413 -0.036260745115578176 -27.34474830850959
534 -0.035242037288844584 -27.40211492814126 -0.031041422486305238 -27.375789730995894
535 -0.03532727230340242 -27.43744220044466 -0.02659066142514348 -27.402380392421037
536 -0.0352336322888732 -27.472675832733533 -0.035206588730216024 -27.437586981151252
537 -0.0353763522580266 -27.50805218499156 -0.04067590944468975 -27.478262890595943
538 -0.03522624429315328 -27.54327842928471 -0.036964529752731325 -27.515227420348673
539 -0.03519353661686182 -27.578471965901574 -0.04510978665202856 -27.5603372070007
540 -0.035065204836428165 -27.613537170738002 -0.03818440530449152 -27.59852161230519
541 -0.03497221041470766 -27.64850938115271 -0.030362160596996545 -27.62888377290219
542 -0.034979726374149325 -27.68348910752686 -0.03509552422910929 -27.6639792971313
543 -0.03497970663011074 -27.71846881415697 -0.03008063994348049 -27.69405993707478
544 -0.035019435174763205 -27.753488249331735 -0.035825031250715254 -27.729884968325496
545 -0.03494503647089005 -27.788433285802626 -0.03537892736494541 -27.765263895690442
546 -0.034900632500648496 -27.823333918303273 -0.03487035483121872 -27.800134250521662
547 -0.034915681928396225 -27.85824960023167 -0.038014294020831584 -27.838148544542495
548 -0.034917126409709454 -27.89316672664138 -0.02284137820824981 -27.860989922750743
549 -0.03496980778872967 -27.92813653443011 -0.04173662625253201 -27.902726549003276
550 -0.034890129789710046 -27.963026664219818 -0.034297074750065805 -27.93702362375334
551 -0.03481048811227083 -27.99783715233209 -0.024665648490190505 -27.961689272243532
552 -0.03499622102826834 -28.032833373360358 -0.03106479048728943 -27.99275406273082
553 -0.03509247153997421 -28.067925844900333 -0.04249847717583179 -28.035252539906654
554 -0.034908826649189 -28.102834671549523 -0.035567729733884335 -28.07082026964054
555 -0.034889334440231325 -28.137724005989753 -0.04743806403130293 -28.118258333671843
556 -0.03473654352128506 -28.172460549511037 -0.032848634757101536 -28.151106968428945
557 -0.03471846897155047 -28.207179018482588 -0.034890320152044296 -28.18599728858099
558 -0.034679094329476357 -28.241858112812064 -0.029632784053683282 -28.21563007263467
559 -0.03472834266722202 -28.276586455479286 -0.03578187748789787 -28.25141195012257
560 -0.034663065895438196 -28.311249521374723 -0.0289989379234612 -28.28041088804603
561 -0.03472777586430311 -28.345977297239028 -0.044096086919307706 -28.324506974965338
562 -0.03462760932743549 -28.380604906566465 -0.031733952835202216 -28.356240927800542
563 -0.03464297391474247 -28.415247880481207 -0.036197636276483536 -28.392438564077025
564 -0.03446849044412374 -28.44971637092533 -0.02884916104376316 -28.421287725120788
565 -0.03456590343266726 -28.484282274357998 -0.0281538805924356 -28.449441605713222
566 -0.03467795439064503 -28.518960228748643 -0.029359991755336524 -28.478801597468557
567 -0.03452904354780913 -28.553489272296453 -0.03644986432045698 -28.515251461789013
568 -0.03467029295861721 -28.58815956525507 -0.03434798903763294 -28.549599450826648
569 -0.034779383800923824 -28.622938949055992 -0.05274509321898222 -28.60234454404563
570 -0.03445087298750878 -28.657389822043502 -0.03412511236965656 -28.636469656415287
571 -0.03434671424329281 -28.691736536286793 -0.033387435227632524 -28.669857091642918
572 -0.03429668471217155 -28.726033220998964 -0.03440234940499067 -28.70425944104791
573 -0.034279309771955015 -28.760312530770918 -0.02607739232480526 -28.730336833372714
574 -0.034344624541699884 -28.794657155312617 -0.03565523810684681 -28.765992071479562
575 -0.03430978208780289 -28.82896693740042 -0.03530746772885322 -28.801299539208415
576 -0.03430030606687069 -28.86326724346729 -0.03742033075541258 -28.83871986996383
577 -0.03426496349275112 -28.897532206960044 -0.022105690743774175 -28.860825560707603
578 -0.034418456442654136 -28.9319506634027 -0.042680630832910536 -28.903506191540515
579 -0.03438176140189171 -28.96633242480459 -0.036091350764036176 -28.93959754230455
580 -0.03436234723776579 -29.00069477204236 -0.03441309612244368 -28.974010638426993
581 -0.034317727014422414 -29.03501249905678 -0.033959032781422135 -29.007969671208414
582 -0.0342852471396327 -29.069297746196412 -0.03221124522387982 -29.040180916432295
583 -0.034295028820633885 -29.103592775017045 -0.036725979670882224 -29.07690689610318
584 -0.034371081925928595 -29.137963856942974 -0.03801297713071108 -29.11491987323389
585 -0.03415737710893154 -29.172121234051907 -0.03249856885522604 -29.147418442089116
586 -0.03406509757041931 -29.206186331622327 -0.03269112873822451 -29.18010957082734
587 -0.034136779606342316 -29.24032311122867 -0.044491860829293725 -29.224601431656634
588 -0.03401677943766117 -29.27433989066633 -0.03321775458753109 -29.257819186244166
589 -0.03402480240911245 -29.308364693075443 -0.03623077645897865 -29.294049962703145
590 -0.033949948661029336 -29.342314641736472 -0.031800664775073526 -29.325850627478218
591 -0.03394193463027477 -29.376256576366746 -0.032760942541062835 -29.35861157001928
592 -0.03396880216896534 -29.41022537853571 -0.029484970867633818 -29.388096540886917
593 -0.034036499075591566 -29.4442618776113 -0.02731722928583622 -29.41541377017275
594 -0.03404672984033823 -29.478308607451638 -0.0320647856220603 -29.447478555794813
595 -0.034157511219382285 -29.51246611867102 -0.031551888398826125 -29.47903044419364
596 -0.033956552296876906 -29.5464226709679 -0.04367941617965698 -29.522709860373297
597 -0.033832581527531144 -29.58025525249543 -0.03148644026368856 -29.554196300636985
598 -0.0338059289380908 -29.61406118143352 -0.042619979567825796 -29.59681628020481
599 -0.03375027794390917 -29.64781145937743 -0.030464344844222068 -29.627280625049032
600 -0.03370482698082924 -29.68151628635826 -0.03975339513272047 -29.667034020181752
601 -0.03379808776080608 -29.715314374119068 -0.03316153269261122 -29.700195552874362
602 -0.03381917607039213 -29.74913355018946 -0.025000424310564994 -29.725195977184928
603 -0.03390553798526526 -29.783039088174725 -0.025815650913864376 -29.75101162809879
604 -0.033814108557999135 -29.816853196732723 -0.036191648617386815 -29.787203276716177
605 -0.033818059228360654 -29.850671255961082 -0.0318989273160696 -29.819102204032248
606 -0.03386278618127107 -29.884534042142352 -0.0340071776881814 -29.85310938172043
607 -0.03390326648950577 -29.91843730863186 -0.034315412677824494 -29.887424794398253
608 -0.03399702478200197 -29.952434333413862 -0.04035413339734077 -29.927778927795593
609 -0.03381466623395681 -29.98624899964782 -0.029430228192359208 -29.957209155987954
610 -0.033871359378099444 -30.02012035902592 -0.040097422897815704 -29.99730657888577
611 -0.033865606598556044 -30.053985965624477 -0.02634290708228946 -30.023649485968058
612 -0.03366219457238913 -30.087648160196867 -0.033836681954562665 -30.05748616792262
613 -0.03367097750306129 -30.121319137699928 -0.035666457004845144 -30.093152624927463
614 -0.03375582732260227 -30.15507496502253 -0.029627296887338162 -30.1227799218148
615 -0.03372412193566561 -30.188799086958195 -0.03212820496410131 -30.154908126778903
616 -0.033623080141842364 -30.22242216710004 -0.047097337804734705 -30.20200546458364
617 -0.03358962181955576 -30.256011788919594 -0.03475024960935116 -30.23675571419299
618 -0.03358108829706907 -30.289592877216663 -0.03319438863545656 -30.26995010282845
619 -0.03348864372819662 -30.32308152094486 -0.03620601445436478 -30.306156117282814
620 -0.033482267335057256 -30.356563788279917 -0.03492623679339886 -30.341082354076214
621 -0.0334366774186492 -30.390000465698567 -0.028646373003721238 -30.369728727079934
622 -0.03344131074845791 -30.423441776447024 -0.03313185013830662 -30.40286057721824
623 -0.03345226757228374 -30.456894044019307 -0.036714902706444265 -30.439575479924684
624 -0.03342045843601227 -30.49031450245532 -0.03391037788242102 -30.473485857807106
625 -0.03339111804962158 -30.52370562050494 -0.042035299353301525 -30.515521157160407
626 -0.033241314627230165 -30.55694693513217 -0.0336339458823204 -30.54915510304273
627 -0.033247032947838304 -30.59019396808001 -0.029410724993795156 -30.578565828036524
628 -0.033231976069509984 -30.623425944149517 -0.025398858077824115 -30.60396468611435
629 -0.033302129991352555 -30.65672807414087 -0.02735364595428109 -30.63131833206863
630 -0.033274030312895775 -30.690002104453765 -0.012820540461689234 -30.64413887253032
631 -0.03356813434511423 -30.723570238798878 -0.03033320177346468 -30.674472074303786
632 -0.033506070636212824 -30.757076309435092 -0.03321485500782728 -30.707686929311613
633 -0.03353727869689464 -30.790613588131986 -0.04008074551820755 -30.74776767482982
634 -0.03352244570851326 -30.8241360338405 -0.040448092855513096 -30.788215767685333
635 -0.033360856026411055 -30.857496889866912 -0.031846812553703786 -30.820062580239036
636 -0.03341094348579645 -30.89090783335271 -0.03524592313915491 -30.85530850337819
637 -0.033364644087851045 -30.92427247744056 -0.03909338153898716 -30.894401884917176
638 -0.03318695928901434 -30.957459436729575 -0.03832054901868105 -30.932722433935858
639 -0.03312385119497776 -30.990583287924554 -0.0334867425262928 -30.96620917646215
640 -0.03306004516780377 -31.02364333309236 -0.03736566416919231 -31.003574840631345
641 -0.033078805170953275 -31.05672213826331 -0.03343445379287004 -31.037009294424216
642 -0.033065293356776236 -31.08978743162009 -0.03955787252634764 -31.076567166950564
643 -0.03292795270681381 -31.122715384326902 -0.02964973570778966 -31.106216902658353
644 -0.03305020723491907 -31.15576559156182 -0.02532313149422407 -31.13154003415258
645 -0.033155794441699984 -31.18892138600352 -0.03345443606376648 -31.164994470216346
646 -0.033063951134681704 -31.221985337138204 -0.038725238665938376 -31.203719708882286
647 -0.033156048879027365 -31.255141386017232 -0.037310694344341755 -31.241030403226627
648 -0.03287947680801153 -31.288020862825245 -0.030733259674161673 -31.27176366290079
649 -0.03294237796217203 -31.320963240787417 -0.029791338462382556 -31.30155500136317
650 -0.03299632389098406 -31.3539595646784 -0.03133406480774283 -31.332889066170914
651 -0.03297937512397766 -31.38693893980238 -0.03169556781649589 -31.36458463398741
652 -0.032969613745808604 -31.41990855354819 -0.028410327062010764 -31.39299496104942
653 -0.033026646636426446 -31.452935200184616 -0.03530980832874775 -31.42830476937817
654 -0.032950479350984094 -31.4858856795356 -0.026246748864650726 -31.45455151824282
655 -0.0331061827018857 -31.518991862237485 -0.027313169464468955 -31.48186468770729
656 -0.033135649561882016 -31.552127511799366 -0.03439208995550871 -31.5162567776628
657 -0.03307179939001799 -31.585199311189385 -0.027496635261923075 -31.543753412924723
658 -0.03315008375793695 -31.618349394947323 -0.03783586975187063 -31.581589282676592
659 -0.03318774700164795 -31.65153714194897 -0.03016672432422638 -31.611756007000817
660 -0.033121322840452196 -31.684658464789422 -0.03338589686900377 -31.64514190386982
661 -0.033166969753801824 -31.717825434543222 -0.02474450469017029 -31.66988640855999
662 -0.03319129142910242 -31.751016725972324 -0.03130142176523805 -31.701187830325228
663 -0.03299009054899216 -31.784006816521316 -0.026483606733381748 -31.72767143705861
664 -0.03324002139270306 -31.81724683791402 -0.02656297544017434 -31.754234412498786
665 -0.033236234076321126 -31.85048307199034 -0.03441340550780296 -31.788647818006588
666 -0.033374628983438015 -31.883857700973778 -0.041849135980010034 -31.830496953986597
667 -0.0332220196723938 -31.91707972064617 -0.030264335870742797 -31.86076128985734
668 -0.033252878859639165 -31.95033259950581 -0.03242851700633764 -31.893189806863678
669 -0.033187197707593444 -31.983519797213404 -0.03855963964015245 -31.93174944650383
670 -0.03310847822576761 -32.016628275439174 -0.04037849809974432 -31.972127944603574
671 -0.033038520626723765 -32.0496667960659 -0.03521930184215307 -32.007347246445725
672 -0.033135689422488214 -32.082802485488386 -0.04246125034987926 -32.049808496795606
673 -0.032893864437937737 -32.115696349926324 -0.034237232990562916 -32.08404572978617
674 -0.03278197217732668 -32.14847832210365 -0.03314325548708439 -32.11718898527325
675 -0.03278653137385845 -32.18126485347751 -0.03127203695476055 -32.14846102222801
676 -0.03293970618396998 -32.214204559661475 -0.04142258949577808 -32.18988361172379
677 -0.03284001871943474 -32.24704457838091 -0.0342719653621316 -32.224155577085924
678 -0.03256510514765978 -32.27960968352857 -0.03158607892692089 -32.255741656012844
679 -0.032678551971912384 -32.31228823550048 -0.030580400303006173 -32.28632205631585
680 -0.03260712530463934 -32.34489536080512 -0.0285144766792655 -32.314836532995116
681 -0.03264540415257215 -32.37754076495769 -0.02880721613764763 -32.34364374913277
682 -0.032730228081345555 -32.41027099303904 -0.030217434000223874 -32.37386118313299
683 -0.03273653462529182 -32.443007527664335 -0.0352300763130188 -32.40909125944601
684 -0.03254847824573517 -32.47555600591007 -0.02131575280800462 -32.430407012254015
685 -0.0326404144987464 -32.508196420408815 -0.03187552560120821 -32.46228253785522
686 -0.03272324241697788 -32.54091966282579 -0.027966376207768918 -32.490248914062995
687 -0.03272958230227232 -32.57364924512807 -0.03310163244605065 -32.52335054650904
688 -0.03273600544780493 -32.60638525057587 -0.035645988024771216 -32.55899653453381
689 -0.03276768792420626 -32.639152938500075 -0.029642207827419043 -32.58863874236123
690 -0.03290460500866175 -32.672057543508735 -0.0350855864584446 -32.62372432881968
691 -0.03282363004982471 -32.70488117355856 -0.038448932208120824 -32.662173261027796
692 -0.03265673518180847 -32.73753790874037 -0.0366875022649765 -32.69886076329277
693 -0.032672378979623315 -32.77021028772 -0.03107594819739461 -32.72993671149017
694 -0.03270383831113577 -32.80291412603113 -0.035123479925096034 -32.765060191415266
695 -0.03265341632068157 -32.83556754235182 -0.029410778451710938 -32.79447096986698
696 -0.03265724200755358 -32.86822478435937 -0.03841113615781069 -32.83288210602479
697 -0.032606644183397294 -32.900831428542766 -0.02758353753015399 -32.860465643554946
698 -0.03255096990615129 -32.93338239844892 -0.04003279283642769 -32.90049843639137
699 -0.03265439830720425 -32.96603679675612 -0.029945688601583243 -32.93044412499296
700 -0.03250825274735689 -32.99854504950348 -0.031191902607679366 -32.96163602760064
701 -0.032359716668725017 -33.0309047661722 -0.025385874137282372 -32.987021901737926
702 -0.03264504466205835 -33.06354981083426 -0.03757375180721283 -33.02459565354514
703 -0.03241181261837482 -33.09596162345264 -0.031247112341225146 -33.05584276588637
704 -0.03249752148985863 -33.1284591449425 -0.030116067547351123 -33.08595883343372
705 -0.03261755034327507 -33.16107669528577 -0.01941717378795147 -33.10537600722167
706 -0.032618780806660655 -33.19369547609243 -0.02682095328345895 -33.132196960505134
707 -0.03271271213889122 -33.22640818823132 -0.029380960296839474 -33.161577920801975
708 -0.03276083655655384 -33.25916902478787 -0.030899645946919917 -33.19247756674889
709 -0.032645739056169985 -33.291814763844044 -0.0380668057128787 -33.23054437246177
710 -0.03262749183923006 -33.32444225568327 -0.038456010073423384 -33.2690003825352
711 -0.03262975458055735 -33.35707201026383 -0.027865013293921947 -33.296865395829116
712 -0.03257833682000637 -33.38965034708384 -0.030511799175292252 -33.32737719500441
713 -0.03274029660969972 -33.42239064369354 -0.041922530718147756 -33.369299725722556
714 -0.03243530280888081 -33.45482594650242 -0.02813380304723978 -33.397433528769795
715 -0.0324832484126091 -33.48730919491503 -0.025501828361302614 -33.422935357131095
716 -0.03255985900759697 -33.519869053922626 -0.03528796322643757 -33.45822332035753
717 -0.032481014169752596 -33.55235006809238 -0.030520956870168446 -33.4887442772277
718 -0.03255823608487844 -33.58490830417726 -0.03218351770192385 -33.52092779492963
719 -0.032609476894140246 -33.6175177810714 -0.03642828185111284 -33.55735607678074
720 -0.03255708403885364 -33.650074865110255 -0.027041491027921437 -33.584397567808665
721 -0.032552020624279976 -33.682626885734535 -0.02974609099328518 -33.61414365880195
722 -0.03262445330619812 -33.715251339040734 -0.03171534333378077 -33.64585900213573
723 -0.03262068275362253 -33.74787202179436 -0.035334407724440096 -33.68119340986017
724 -0.032637101411819455 -33.78050912320618 -0.027648966293781996 -33.70884237615395
725 -0.03271690085530281 -33.813226024061485 -0.04675547052174807 -33.7555978466757
726 -0.03245938941836357 -33.84568541347985 -0.037935529462993146 -33.79353337613869
727 -0.0323591286316514 -33.8780445421115 -0.03718930333852768 -33.83072267947722
728 -0.03238916695117951 -33.91043370906268 -0.03450537957251072 -33.86522805904973
729 -0.03227438647300005 -33.94270809553568 -0.030864910595118998 -33.89609296964485
730 -0.032399000227451326 -33.97510709576313 -0.03303928803652525 -33.929132257681374
731 -0.03227504882961511 -34.007382144592746 -0.03372417259961367 -33.962856430280986
732 -0.032245847024023534 -34.03962799161677 -0.03568964693695307 -33.99854607721794
733 -0.03225353136658669 -34.071881522983354 -0.0335925180464983 -34.032138595264435
734 -0.03261567782610655 -34.10449720080946 -0.04109561871737242 -34.073234213981806
735 -0.032166007347404955 -34.13666320815687 -0.030098191276192666 -34.103332405258
736 -0.03208422604948282 -34.16874743420635 -0.0328496877104044 -34.136182092968404
737 -0.032092579267919065 -34.20084001347427 -0.03525837585330009 -34.17144046882171
738 -0.03207586891949177 -34.23291588239376 -0.02975642206147313 -34.20119689088318
739 -0.03218208122998476 -34.265097963623745 -0.02615618808194995 -34.22735307896513
740 -0.032238110154867175 -34.29733607377861 -0.03758805356919766 -34.264941132534325
741 -0.032058711349964145 -34.32939478512857 -0.032229034975171086 -34.2971701675095
742 -0.032162167318165305 -34.36155695244673 -0.03557812944054604 -34.332748296950044
743 -0.03201776370406151 -34.393574716150795 -0.029403055924922226 -34.36215135287497
744 -0.03206521049141884 -34.42563992664221 -0.031163031049072743 -34.39331438392404
745 -0.032075033895671366 -34.457714960537885 -0.03648046795278788 -34.42979485187683
746 -0.031903967075049874 -34.48961892761294 -0.03731169532984495 -34.467106547206676
747 -0.03193346299231052 -34.52155239060525 -0.033088030852377416 -34.50019457805905
748 -0.031855622120201585 -34.553408012725455 -0.033474399149417876 -34.53366897720847
749 -0.031850028224289416 -34.585258040949746 -0.0346495995298028 -34.56831857673827
750 -0.031849408708512786 -34.617107449658256 -0.029365615081042053 -34.59768419181931
751 -0.031800268590450285 -34.64890771824871 -0.037215128913521765 -34.634899320732835
752 -0.03171639088541269 -34.68062410913412 -0.03725326508283615 -34.672152585815674
753 -0.031665826216340065 -34.71228993535046 -0.03055446418002248 -34.702707049995695
754 -0.03171962406486273 -34.744009559415325 -0.033677327819168566 -34.736384377814865
755 -0.03156258501112461 -34.77557214442645 -0.030515804048627616 -34.76690018186349
756 -0.031710699759423734 -34.80728284418587 -0.03549954984337091 -34.80239973170686
757 -0.03157219896093011 -34.8388550431468 -0.027387860324233772 -34.829787592031096
758 -0.03161915466189384 -34.8704741978087 -0.029154484532773493 -34.85894207656387
759 -0.03177552046254277 -34.90224971827124 -0.024660818930715322 -34.88360289549458
760 -0.03177965860813856 -34.93402937687938 -0.030042955372482538 -34.91364585086706
761 -0.0318373316898942 -34.96586670856927 -0.039929430559277536 -34.95357528142634
762 -0.031713429279625414 -34.9975801378489 -0.032741347514092925 -34.98631662894043
763 -0.03171528270468116 -35.02929542055358 -0.022479701973497867 -35.008796330913924
764 -0.031904565170407295 -35.06119998572399 -0.019759039487689735 -35.02855537040161
765 -0.03194066677242517 -35.093140652496416 -0.034494072757661344 -35.06304944315927
766 -0.03209731560200453 -35.12523796809842 -0.024536697659641504 -35.087586140818914
767 -0.03197280000895262 -35.15721076810737 -0.02923788893967867 -35.11682402975859
768 -0.03211005590856075 -35.18932082401593 -0.043684691190719604 -35.16050872094931
769 -0.031846363097429276 -35.22116718711336 -0.026953238900750874 -35.18746195985006
770 -0.031910409405827525 -35.253077596519184 -0.030480834562331437 -35.217942794412394
771 -0.03193820435553789 -35.285015800874724 -0.03292064387351275 -35.250863438285904
772 -0.03193016592413187 -35.316945966798855 -0.04047419764101505 -35.29133763592692
773 -0.03176669590175152 -35.348712662700606 -0.034221673384308815 -35.32555930931123
774 -0.032334879506379366 -35.381047542206986 -0.05589718576520682 -35.381456495076435
775 -0.03143887417390943 -35.412486416380894 -0.0344195382669568 -35.415876033343395
776 -0.03138696551322937 -35.44387338189412 -0.03834955282509327 -35.45422558616849
777 -0.031236005295068026 -35.47510938718919 -0.029097545333206652 -35.4833231315017
778 -0.03136622263118625 -35.50647560982038 -0.034570555947721 -35.51789368744942
779 -0.03132673995569348 -35.53780234977607 -0.03189135380089283 -35.54978504125032
780 -0.031319016218185426 -35.569121365994256 -0.0373977230861783 -35.5871827643365
781 -0.031228284165263177 -35.60034965015952 -0.032420869544148447 -35.619603633880644
782 -0.031145829241722822 -35.631495479401245 -0.02984726717695594 -35.6494509010576
783 -0.031158344727009533 -35.662653824128256 -0.02827474270015955 -35.67772564375776
784 -0.031217393465340137 -35.693871217593596 -0.026097014360129834 -35.70382265811789
785 -0.031449818052351475 -35.72532103564595 -0.02636363245546818 -35.730186290573364
786 -0.03137865103781223 -35.75669968668376 -0.026311259157955645 -35.75649754973132
787 -0.03147809272632003 -35.78817777941008 -0.0333085373044014 -35.78980608703572
788 -0.031452182307839395 -35.819629961717915 -0.03153838980942965 -35.82134447684515
789 -0.03137497277930379 -35.85100493449722 -0.028139202669262887 -35.849483679514414
790 -0.031538527272641656 -35.88254346176986 -0.03208210375159979 -35.88156578326601
791 -0.03149039568379521 -35.91403385745366 -0.028926176205277442 -35.91049195947129
792 -0.03149034194648266 -35.94552419940014 -0.0297977801412344 -35.940289739612524
793 -0.03147231759503484 -35.97699651699517 -0.03062795167788863 -35.97091769129041
794 -0.03142554359510541 -36.00842206059028 -0.04087824020534754 -36.011795931495755
795 -0.031418011616915466 -36.03984007220719 -0.029545329604297878 -36.04134126110005
796 -0.031337632331997156 -36.07117770453919 -0.028599304147064686 -36.069940565247116
797 -0.0313931037671864 -36.102570808306375 -0.02904353141784668 -36.098984096664964
798 -0.03132964391261339 -36.13390045221899 -0.03350590486079454 -36.13249000152576
799 -0.03126526614651084 -36.1651657183655 -0.038747995905578134 -36.17123799743134
800 -0.031215436570346356 -36.19638115493585 -0.030857614148408173 -36.20209561157975
801 -0.031263424456119536 -36.22764457939197 -0.026805576216429473 -36.22890118779618
802 -0.031240843515843154 -36.25888542290782 -0.02899435078725219 -36.25789553858343
803 -0.03125590458512306 -36.29014132749294 -0.03583315424621105 -36.293728692829646
804 -0.03125936277210713 -36.321400690265044 -0.033647642470896244 -36.32737633530054
805 -0.03117302982136607 -36.35257372008641 -0.032313473522663116 -36.359689808823205
806 -0.03115180563181639 -36.383725525718226 -0.037184075266122815 -36.39687388408933
807 -0.031107614282518625 -36.414833140000745 -0.026994362380355595 -36.42386824646969
808 -0.031197885051369667 -36.446031025052115 -0.03253073189407587 -36.456398978363765
809 -0.031221432890743018 -36.47725245794286 -0.027189717907458544 -36.48358869627123
810 -0.031313033681362866 -36.508565491624225 -0.03207159750163555 -36.51566029377286
811 -0.03119949223473668 -36.53976498385896 -0.031243845634162427 -36.546904139407026
812 -0.03128903824836016 -36.57105402210732 -0.03873345572501421 -36.58563759513204
813 -0.031252605561167004 -36.60230662766848 -0.03768806345760822 -36.62332565858965
814 -0.031041346676647662 -36.63334797434513 -0.030758711136877538 -36.654084369726526
815 -0.031056479085236788 -36.664404453430365 -0.028729184810072184 -36.6828135545366
816 -0.031033031828701495 -36.69543748525906 -0.03191741351038217 -36.714730968046986
817 -0.031064020469784737 -36.72650150572885 -0.030074407532811164 -36.744805375579794
818 -0.031090546771883963 -36.75759205250073 -0.024817897100001575 -36.769623272679794
819 -0.031130273174494506 -36.78872232567523 -0.03620373215526342 -36.80582700483506
820 -0.03111203759908676 -36.81983436327432 -0.03170445766299963 -36.837531462498056
821 -0.031200902163982393 -36.8510352654383 -0.02911764392629266 -36.86664910642435
822 -0.030984291713684796 -36.882019557151985 -0.024920167028903963 -36.89156927345325
823 -0.031205428298562765 -36.91322498545055 -0.03223285023123026 -36.92380212368448
824 -0.03110497072339058 -36.94432995617394 -0.028240854293107985 -36.95204297797759
825 -0.03118136804550886 -36.97551132421945 -0.03141707107424736 -36.983460049051835
826 -0.03131063031032681 -37.00682195452978 -0.02755393469706178 -37.011013983748896
827 -0.031425115186721087 -37.0382470697165 -0.041686204820871355 -37.052700188569766
828 -0.03108044555410743 -37.06932751527061 -0.028713868092745544 -37.08141405666251
829 -0.031125264707952738 -37.10045277997856 -0.0339382641017437 -37.11535232076425
830 -0.031153162568807603 -37.13160594254737 -0.024632396083325146 -37.13998471684758
831 -0.03118694219738245 -37.162792884744746 -0.0303869160823524 -37.17037163292993
832 -0.030999545566737653 -37.19379243031148 -0.04451802242547274 -37.2148896553554
833 -0.031034082546830176 -37.224826512858314 -0.031951081939041615 -37.24684073729444
834 -0.03112244913354516 -37.25594896199186 -0.03381586391478777 -37.28065660120923
835 -0.031058544851839544 -37.2870075068437 -0.027888050209730862 -37.30854465141896
836 -0.03108542049303651 -37.318092927336735 -0.033006658963859084 -37.34155131038282
837 -0.03096953509375453 -37.34906246243049 -0.029699530545622112 -37.37125084092844
838 -0.03092952901497483 -37.379991991445465 -0.029583494085818528 -37.40083433501426
839 -0.031131443846970797 -37.41112343529244 -0.023168951086699963 -37.42400328610096
840 -0.03118401886895299 -37.442307454161394 -0.02650201814249158 -37.45050530424346
841 -0.03121759379282594 -37.47352504795422 -0.03016374995931983 -37.48066905420278
842 -0.031109833903610707 -37.50463488185783 -0.030490209348499775 -37.51115926355128
843 -0.031130569241940974 -37.53576545109977 -0.03270500358194113 -37.543864267133216
844 -0.03114285608753562 -37.566908307187305 -0.02625639447942376 -37.57012066161264
845 -0.03123523909598589 -37.59814354628329 -0.028711361717432736 -37.598832023330075
846 -0.031368323136121035 -37.62951186941941 -0.019072465877979995 -37.61790448920806
847 -0.03141786875203252 -37.66092973817144 -0.035936748050153254 -37.65384123725821
848 -0.03130200309678912 -37.69223174126823 -0.029796247463673355 -37.683637484721885
849 -0.031367595680058 -37.72359933694829 -0.035181601718068126 -37.71881908643995
850 -0.031203450355678796 -37.754802787303966 -0.03836480211466551 -37.757183888554614
851 -0.03099943669512868 -37.78580222399909 -0.02733105318620801 -37.784514941740824
852 -0.031211883574724198 -37.81701410757382 -0.03327691685408354 -37.81779185859491
853 -0.031104869116097687 -37.84811897668992 -0.0346053771674633 -37.852397235762375
854 -0.031164253875613213 -37.879283230565534 -0.02830880517140031 -37.880706040933774
855 -0.031151486746966838 -37.9104347173125 -0.031320616509765385 -37.91202665744354
856 -0.031040272302925588 -37.94147498961542 -0.02497746655717492 -37.937004124000715
857 -0.031205897871404886 -37.972680887486824 -0.029978595115244387 -37.96698271911596
858 -0.031130352802574635 -38.0038112402894 -0.03752934504300356 -38.004512064158966
859 -0.031125745642930268 -38.03493698593233 -0.034055430069565774 -38.03856749422853
860 -0.031172325555235147 -38.066109311487565 -0.03257675860077143 -38.0711442528293
861 -0.031185045931488277 -38.09729435741905 -0.03782577570527792 -38.10897002853458
862 -0.0309570231474936 -38.128251380566546 -0.033667460829019544 -38.1426374893636
863 -0.03108539804816246 -38.15933677861471 -0.037882516346871856 -38.18052000571047
864 -0.030847098492085934 -38.1901838771068 -0.0323438074439764 -38.21286381315445
865 -0.030703448224812746 -38.22088732533161 -0.0341373099014163 -38.24700112305587
866 -0.03067888543009758 -38.25156621076171 -0.027774878963828086 -38.27477600201969
867 -0.03071640906855464 -38.28228261983026 -0.029855297040194274 -38.304631299059885
868 -0.03085730327293277 -38.31313992310319 -0.029775865189731122 -38.33440716424962
869 -0.030887288879603146 -38.3440272119828 -0.0278148015961051 -38.36222196584573
870 -0.030830775015056135 -38.37485798699785 -0.03078321646898985 -38.39300518231472
871 -0.03084622826427221 -38.405704215262126 -0.03387503307312727 -38.42688021538785
872 -0.03100791750475764 -38.436712132766885 -0.026264038495719434 -38.453144253883565
873 -0.030953241512179375 -38.467665374279065 -0.03417007736861706 -38.48731433125218
874 -0.030891780462116002 -38.49855715474118 -0.021629437897354366 -38.50894376914953
875 -0.030899248737841844 -38.52945640347902 -0.03173573184758425 -38.540679500997115
876 -0.030961422156542538 -38.56041782563556 -0.030110590532422064 -38.57079009152954
877 -0.03111025094985962 -38.59152807658542 -0.03503024484962225 -38.60582033637916
878 -0.031041715946048497 -38.622569792531465 -0.035349690727889536 -38.64117002710705
879 -0.030940328631550072 -38.653510121163016 -0.036979497596621516 -38.67814952470367
880 -0.030851284321397544 -38.68436140548442 -0.035525493696331976 -38.713675018400004
881 -0.03080805903300643 -38.71516946451742 -0.028469693940132858 -38.742144712340135
882 -0.030954305082559586 -38.74612376959998 -0.038507112115621564 -38.78065182445576
883 -0.030730255134403705 -38.776854024734384 -0.028209814243018626 -38.80886163869878
884 -0.030786456447094677 -38.80764048118148 -0.0283438578248024 -38.83720549652358
885 -0.030737992003560068 -38.83837847318504 -0.031362573802471164 -38.86856807032605
886 -0.030758297257125377 -38.86913677044216 -0.02448702957481146 -38.89305509990086
887 -0.0308395916596055 -38.89997636210177 -0.028551038913428785 -38.92160613881429
888 -0.030871355440467596 -38.930847717542235 -0.023303164262324573 -38.944909303076614
889 -0.030995505210012198 -38.96184322275225 -0.038642887584865095 -38.98355219066148
890 -0.030760776810348035 -38.9926039995626 -0.03195507172495127 -39.01550726238643
891 -0.030926531087607144 -39.023530530650206 -0.02892012530937791 -39.044427387695805
892 -0.03083332208916545 -39.05436385273937 -0.03570407871156931 -39.08013146640737
893 -0.030869309883564712 -39.085233162622934 -0.026976890675723553 -39.1071083570831
894 -0.030734627228230237 -39.11596778985116 -0.02925937855616212 -39.13636773563926
895 -0.030850963853299617 -39.14681875370446 -0.041766853630542757 -39.1781345892698
896 -0.030785829294472933 -39.17760458299893 -0.023087707441300155 -39.2012222967111
897 -0.030844279751181602 -39.20844886275011 -0.03371596839278936 -39.23493826510389
898 -0.03076884811744094 -39.23921771086755 -0.02994189681485295 -39.26488016191875
899 -0.0308862735517323 -39.27010398441928 -0.031461478862911466 -39.296341640781655
900 -0.0308889708481729 -39.30099295526745 -0.029412614088505505 -39.32575425487016
901 -0.030845199897885322 -39.331838155165336 -0.027111686393618585 -39.35286594126378
902 -0.030828389525413512 -39.36266654469075 -0.030261723510921 -39.3831276647747
903 -0.030948064848780633 -39.393614609539526 -0.031041119247674942 -39.41416878402237
904 -0.03086680416017771 -39.4244814136997 -0.030227733310312033 -39.444396517332684
905 -0.030942726507782937 -39.455424140207484 -0.029350712336599825 -39.473747229669286
906 -0.030915098264813423 -39.4863392384723 -0.024941544327884913 -39.49868877399717
907 -0.030960793513804673 -39.5173000319861 -0.027869152557104825 -39.526557926554275
908 -0.03102335138246417 -39.54832338336857 -0.03110949173569679 -39.557667418289974
909 -0.0309802426956594 -39.57930362606423 -0.028206691797822713 -39.585874110087794
910 -0.031172711029648782 -39.61047633709388 -0.03604632243514061 -39.621920432522934
911 -0.03090216564014554 -39.64137850273402 -0.028699601627886297 -39.65062003415082
912 -0.03103497624397278 -39.672413478977994 -0.029618862085044384 -39.68023889623586
913 -0.030976824648678302 -39.70339030362667 -0.029069848731160162 -39.709308744967025
914 -0.031139837112277746 -39.73453014073895 -0.021213952079415323 -39.73052269704644
915 -0.03109658220782876 -39.76562672294678 -0.03672770597040653 -39.767250403016845
916 -0.031016754731535912 -39.796643477678316 -0.03256037198007107 -39.799810774996914
917 -0.031028854288160802 -39.827672331966475 -0.03150757309049368 -39.83131834808741
918 -0.03097274573519826 -39.858645077701674 -0.02738251620903611 -39.858700864296445
919 -0.031036280654370786 -39.88968135835604 -0.029710010066628455 -39.888410874363075
920 -0.03117618104442954 -39.92085753940047 -0.022829876374453308 -39.91124075073753
921 -0.03120751855894923 -39.95206505795942 -0.03150786403566599 -39.942748614773194
922 -0.031130775809288025 -39.98319583376871 -0.0323029400780797 -39.97505155485128
923 -0.03108488004654646 -40.01428071381526 -0.033080496825277805 -40.008132051676554
924 -0.03112040217965841 -40.04540111599492 -0.03449165802448988 -40.04262370970105
925 -0.031121115386486053 -40.076522231381404 -0.03522057756781578 -40.07784428726886
926 -0.030904795601964 -40.107427026983366 -0.030749961081892253 -40.108594248350755
927 -0.030940227210521698 -40.13836725419389 -0.028979400265961887 -40.137573648616716
928 -0.030941417161375284 -40.16930867135526 -0.03324294239282608 -40.17081659100954
929 -0.03104933286085725 -40.20035800421612 -0.02210701145231724 -40.19292360246186
930 -0.031044000573456288 -40.23140200478958 -0.030623518396168947 -40.22354712085803
931 -0.031037250999361277 -40.26243925578894 -0.0368201119825244 -40.26036723284055
932 -0.030986629799008368 -40.29342588558795 -0.03315068259835243 -40.293517915438905
933 -0.030862200632691385 -40.32428808622064 -0.03352260142564774 -40.32704051686455
934 -0.030820338521152735 -40.35510842474179 -0.03021781360730529 -40.35725833047186
935 -0.03092384645715356 -40.38603227119895 -0.03967928439378739 -40.39693761486564
936 -0.030736584309488536 -40.41676885550844 -0.03292121980339289 -40.429858834669034
937 -0.030713663343340157 -40.44748251885178 -0.03029655823484063 -40.46015539290387
938 -0.03071666117757559 -40.47819918002936 -0.028961190767586232 -40.48911658367146
939 -0.030793472100049256 -40.50899265212941 -0.03290797211229801 -40.52202455578376
940 -0.03109670979902148 -40.54008936192843 -0.015504347579553723 -40.53752890336331
941 -0.03093033330515027 -40.57101969523358 -0.028817061986774205 -40.56634596535008
942 -0.03093516081571579 -40.601954856049296 -0.03509468547999859 -40.60144065083008
943 -0.030900664441287518 -40.63285552049059 -0.02920881425961852 -40.6306494650897
944 -0.030908851698040963 -40.66376437218863 -0.03230385780334473 -40.66295332289304
945 -0.030840175785124303 -40.69460454797375 -0.0317490354180336 -40.69470235831107
946 -0.030818557552993297 -40.725423105526744 -0.033229189552366735 -40.727931547863435
947 -0.031014291755855083 -40.756437397282596 -0.02910661594942212 -40.75703816381286
948 -0.030898703169077633 -40.787336100451675 -0.032606607861816884 -40.78964477167467
949 -0.030846457462757826 -40.81818255791443 -0.02651581186801195 -40.81616058354268
950 -0.030751077085733415 -40.848933635000165 -0.02571890316903591 -40.84187948671172
951 -0.030939602199941872 -40.87987323720011 -0.03513025138527155 -40.87700973809699
952 -0.03086212994530797 -40.91073536714541 -0.03621869161725044 -40.91322842971424
953 -0.030950510874390602 -40.941685878019804 -0.0383852893486619 -40.9516137190629
954 -0.03069999422878027 -40.97238587224859 -0.033824023604393 -40.985437742667294
955 -0.030566838197410108 -41.002952710445996 -0.033975623361766336 -41.01941336602906
956 -0.030635800026357175 -41.033588510472356 -0.035609529539942744 -41.055022895569
957 -0.030551059171557426 -41.06413956964391 -0.033208401314914225 -41.08823129688392
958 -0.030589223932474853 -41.09472879357639 -0.021720950957387686 -41.109952247841306
959 -0.03057473720982671 -41.12530353078621 -0.031225176621228458 -41.14117742446253
960 -0.030643523670732975 -41.155947054456945 -0.029434989020228387 -41.170612413482765
961 -0.030824846308678388 -41.18677190076562 -0.025485058408230545 -41.196097471890994
962 -0.03082919744774699 -41.217601098213365 -0.02716481713578105 -41.22326228902678
963 -0.030754016526043416 -41.24835511473941 -0.031594321504235266 -41.254856610531014
964 -0.030888503789901732 -41.279243618529314 -0.03364611957222223 -41.28850273010324
965 -0.03088380480185151 -41.31012742333117 -0.03125960854813457 -41.31976233865137
966 -0.030926630832254887 -41.34105405416342 -0.034926118329167366 -41.35468845698054
967 -0.030916944332420825 -41.37197099849584 -0.03015659162774682 -41.384845048608284
968 -0.03074664492160082 -41.40271764341744 -0.027652638591825963 -41.41249768720011
969 -0.0308359214104712 -41.43355356482791 -0.029632495157420634 -41.44213018235753
970 -0.03092637090012431 -41.464479935728036 -0.02637285888195038 -41.46850304123948
971 -0.03087327005341649 -41.495353205781456 -0.026102783996611832 -41.49460582523609
972 -0.030946492590010165 -41.52629969837147 -0.03048678720369935 -41.52509261243979
973 -0.03103635273873806 -41.557336051110205 -0.030680398643016814 -41.555773011082806
974 -0.030919477064162492 -41.588255528174365 -0.03241597898304462 -41.58818899006585
975 -0.03089460339397192 -41.61915013156834 -0.031268393713980915 -41.61945738377983
976 -0.03105293232947588 -41.65020306389781 -0.03157579805701971 -41.65103318183685
977 -0.030867618415504693 -41.68107068231332 -0.03377760704606771 -41.68481078888292
978 -0.03074279110878706 -41.711813473422104 -0.03192026410251856 -41.71673105298544
979 -0.030842974595725537 -41.74265644801783 -0.028486932534724473 -41.74521798552016
980 -0.030879260692745446 -41.773535708710575 -0.025173006299883127 -41.770390991820044
981 -0.030927397031337022 -41.80446310574191 -0.03216914776712656 -41.80256013958717
982 -0.030897639598697423 -41.83536074534061 -0.032641881704330446 -41.8352020212915
983 -0.030891236569732427 -41.86625198191034 -0.027672681026160717 -41.86287470231766
984 -0.031006563547998668 -41.897258545458335 -0.030743662174791096 -41.893618364492454
985 -0.031002698373049496 -41.928261243831386 -0.03766245879232884 -41.93128082328478
986 -0.030953335016965865 -41.95921457884835 -0.027739703468978406 -41.95902052675376
987 -0.030871832091361285 -41.99008641093972 -0.030067356675863265 -41.989087883429626
988 -0.030732839927077295 -42.02081925086679 -0.03548445589840412 -42.02457233932803
989 -0.030658832006156444 -42.05147808287295 -0.0315932722762227 -42.05616561160426
990 -0.03082742914557457 -42.08230551201852 -0.03114148685708642 -42.087307098461345
991 -0.03075145436450839 -42.11305696638303 -0.035351083241403104 -42.12265818170275
992 -0.030720178317278624 -42.14377714470031 -0.03298879507929087 -42.15564697678204
993 -0.030673556309193373 -42.174450701009505 -0.033784069865942 -42.18943104664798
994 -0.030724828597158194 -42.20517552960666 -0.03521227240562439 -42.224643319053605
995 -0.030517353396862745 -42.23569288300352 -0.03088416550308466 -42.25552748455669
996 -0.0304882294498384 -42.26618111245336 -0.028547665383666754 -42.28407514994036
997 -0.03055594703182578 -42.29673705948519 -0.030400403775274754 -42.31447555371563
998 -0.0307466191239655 -42.327483678609156 -0.03089126627892256 -42.34536681999455
999 -0.03065416431054473 -42.3581378429197 -0.03900563158094883 -42.3843724515755
1000 -0.030557856895029545 -42.38869569981473 -0.020969699136912823 -42.405342150712414
1001 -0.03053652849048376 -42.41923222830522 -0.025568709801882507 -42.430910860514295
1002 -0.03067906117066741 -42.449911289475885 -0.03237643521279097 -42.463287295727085
1003 -0.030603867676109075 -42.48051515715199 -0.033172295056283475 -42.49645959078337
1004 -0.03053059857338667 -42.51104575572538 -0.031245577707886697 -42.52770516849125
1005 -0.03064695429056883 -42.541692710015944 -0.026536525599658488 -42.55424169409091
1006 -0.0306460271589458 -42.57233873717489 -0.023521204013377428 -42.57776289810429
1007 -0.03059946857392788 -42.60293820574881 -0.02874409230425954 -42.60650699040855
1008 -0.03070310177281499 -42.63364130752163 -0.026823448203504085 -42.63333043861205
1009 -0.03077472960576415 -42.664416037127395 -0.029908466152846813 -42.663238904764896
1010 -0.030771260801702737 -42.695187297929095 -0.029334951657801867 -42.6925738564227
1011 -0.030794850923120974 -42.72598214885222 -0.024235382303595544 -42.71680923872629
1012 -0.030893711559474468 -42.75687586041169 -0.02679576864466071 -42.74360500737095
1013 -0.031028228998184203 -42.78790408940987 -0.022669198270887137 -42.76627420564184
1014 -0.030966308806091546 -42.818870398215964 -0.04151106886565685 -42.8077852745075
1015 -0.030923400539904833 -42.84979379875587 -0.031802449561655524 -42.839587724069155
1016 -0.03081068182364106 -42.88060448057951 -0.0315025850199163 -42.87109030908907
1017 -0.03088978650048375 -42.91149426707999 -0.02479906128719449 -42.89588937037627
1018 -0.03097763638943434 -42.942471903469425 -0.03228947389870882 -42.928178844274974
1019 -0.031017024535685778 -42.97348892800511 -0.026619252376258375 -42.95479809665123
1020 -0.0310842989012599 -43.00457322690637 -0.04098942168056965 -42.9957875183318
1021 -0.030884163454174995 -43.03545739036055 -0.035076859034597875 -43.0308643773664
1022 -0.030760424584150313 -43.0662178149447 -0.03244829047471285 -43.06331266784111
1023 -0.03081165924668312 -43.09702947419138 -0.025973911210894585 -43.08928657905201
1024 -0.030816302075982092 -43.127845776267364 -0.03008372588083148 -43.119370304932836
1025 -0.03094720421358943 -43.15879298048095 -0.02656232686713338 -43.14593263179997
1026 -0.03097650296986103 -43.18976948345082 -0.04225262999534607 -43.18818526179532
1027 -0.0309177259914577 -43.220687209442275 -0.03589992988854647 -43.22408519168386
1028 -0.030705745238810776 -43.25139295468109 -0.030990880355238913 -43.2550760720391
1029 -0.03072732165455818 -43.28212027633565 -0.026740140188485383 -43.28181621222759
1030 -0.030772440228611232 -43.31289271656426 -0.032081490755081175 -43.31389770298267
1031 -0.030743285641074182 -43.34363600220533 -0.02986200526356697 -43.34375970824624
1032 -0.03073379248380661 -43.37436979468914 -0.032578650303184985 -43.376338358549425
1033 -0.030815554037690162 -43.405185348726825 -0.03461937271058559 -43.41095773126001
1034 -0.030730992928147315 -43.43591634165497 -0.028912173211574556 -43.439869904471585
1035 -0.03067612638697028 -43.466592468041945 -0.02861295286566019 -43.46848285733724
1036 -0.030772181041538716 -43.49736464908349 -0.03449723683297634 -43.50298009417022
1037 -0.03088015802204609 -43.52824480710553 -0.01106512565165758 -43.514045219821874
1038 -0.0309207821264863 -43.559165589232016 -0.02665351638570428 -43.54069873620758
1039 -0.03093857942149043 -43.590104168653504 -0.03139891289174557 -43.57209764909933
1040 -0.031022107973694802 -43.6211262766272 -0.03091958090662956 -43.60301723000595
1041 -0.031050818040966988 -43.65217709466817 -0.03310172073543072 -43.636118950741384
1042 -0.03090822519734502 -43.68308531986551 -0.03720743078738451 -43.67332638152877
1043 -0.030876788217574357 -43.71396210808309 -0.02657715082168579 -43.699903532350454
1044 -0.0309237296693027 -43.74488583775239 -0.028491935785859825 -43.72839546813631
1045 -0.030764341913163663 -43.775650179665554 -0.029760558623820543 -43.75815602676013
1046 -0.030963156092911958 -43.80661333575846 -0.028103887941688298 -43.78625991470182
1047 -0.030991018004715442 -43.837604353763176 -0.024747065734118223 -43.81100698043594
1048 -0.03098536320030689 -43.868589716963484 -0.03354739882051945 -43.84455437925646
1049 -0.030970786605030297 -43.899560503568516 -0.028325280640274286 -43.87287965989673
1050 -0.030939035583287477 -43.9304995391518 -0.02928198967128992 -43.90216164956802
1051 -0.030999246425926684 -43.96149878557773 -0.03000903958454728 -43.93217068915257
1052 -0.031025779619812965 -43.99252456519754 -0.03683671299368143 -43.969007402146254
1053 -0.030936870072036982 -44.02346143526958 -0.029005266726017 -43.99801266887227
1054 -0.030917233042418956 -44.054378668312 -0.032732023298740386 -44.03074469217101
1055 -0.030900037474930288 -44.085278705786926 -0.03306764606386423 -44.063812338234875
1056 -0.030856909789144994 -44.11613561557607 -0.03278682678937912 -44.09659916502425
1057 -0.030908229667693375 -44.147043845243765 -0.0318042466416955 -44.12840341166595
1058 -0.03084573745727539 -44.17788958270104 -0.03129549566656351 -44.15969890733251
1059 -0.030830323230475187 -44.20871990593152 -0.03058393467217684 -44.19028284200469
1060 -0.03081073984503746 -44.239530645776554 -0.03032193435356021 -44.22060477635825
1061 -0.03080116994678974 -44.270331815723345 -0.031892981566488746 -44.252497757924736
1062 -0.030929743126034737 -44.30126155884938 -0.028690447751432657 -44.281188205676166
1063 -0.030990928504616023 -44.332252487354 -0.025739296711981295 -44.30692750238815
1064 -0.03160049207508564 -44.36385297942908 -0.008567117620259523 -44.31549462000841
1065 -0.03135992866009474 -44.39521290808918 -0.03115806356072426 -44.34665268356913
1066 -0.03126667095348239 -44.42647957904266 -0.03605653252452612 -44.38270921609366
1067 -0.031227259431034327 -44.4577068384737 -0.029917075484991073 -44.41262629157865
1068 -0.031152909342199563 -44.488859747815894 -0.03127768477424979 -44.4439039763529
1069 -0.031140688993036746 -44.52000043680893 -0.03132225992158055 -44.47522623627448
1070 -0.031264937855303286 -44.55126537466423 -0.02539975605905056 -44.50062599233353
1071 -0.031327029690146446 -44.58259240435438 -0.03133064387366176 -44.53195663620719
1072 -0.031326675042510035 -44.61391907939689 -0.03215125668793917 -44.56410789289513
1073 -0.03134541641920805 -44.64526449581609 -0.03350701741874218 -44.59761491031387
1074 -0.03125384608283639 -44.67651834189893 -0.033933410234749314 -44.631548320548625
1075 -0.031129629630595446 -44.707647971529525 -0.028235711436718703 -44.659784031985346
1076 -0.03121108850464225 -44.738859060034166 -0.03168494738638401 -44.69146897937173
1077 -0.031180920917540787 -44.77003998095171 -0.03059053225442767 -44.722059511626156
1078 -0.03105419846251607 -44.80109417941422 -0.03050177339464426 -44.7525612850208
1079 -0.03116176212206483 -44.83225594153629 -0.032966168224811555 -44.785527453245614
1080 -0.03122755941003561 -44.86348350094632 -0.03344406709074974 -44.81897152033636
1081 -0.03118886724114418 -44.894672368187464 -0.038641780614852905 -44.857613300951215
1082 -0.0310145553201437 -44.925686923507605 -0.03113506976515055 -44.888748370716364
1083 -0.03105968367308378 -44.95674660718069 -0.026669943053275347 -44.91541831376964
1084 -0.03103385679423809 -44.98778046397493 -0.03236857149749994 -44.94778688526714
1085 -0.031045153550803662 -45.018825617525735 -0.02881407905369997 -44.976600964320845
1086 -0.030944038089364766 -45.0497696556151 -0.030103646870702504 -45.006704611191545
1087 -0.031012640986591577 -45.08078229660169 -0.03778239414095878 -45.044487005332506
1088 -0.030941617768257858 -45.111723914369946 -0.023675071913748978 -45.06816207724626
1089 -0.03091736352071166 -45.14264127789066 -0.029200007580220698 -45.09736208482648
1090 -0.03102082833647728 -45.17366210622714 -0.025823622848838566 -45.12318570767532
1091 -0.031065695360302924 -45.204727801587445 -0.03126918021589518 -45.15445488789121
1092 -0.031026101484894753 -45.23575390307234 -0.03304485697299242 -45.187499744864205
1093 -0.03099856451153755 -45.26675246758388 -0.03441279195249081 -45.221912536816696
1094 -0.03099316256120801 -45.29774563014509 -0.031847821176052095 -45.253760357992746
1095 -0.03086348930373788 -45.32860911944883 -0.0254526705481112 -45.27921302854086
1096 -0.03095884434878826 -45.359567963797616 -0.030174627806991337 -45.30938765634785
1097 -0.03103243699297309 -45.39060040079059 -0.02887540077790618 -45.33826305712576
1098 -0.031047598272562028 -45.421647999063154 -0.03596520237624645 -45.374228259502004
1099 -0.030962211452424525 -45.45261021051558 -0.02504702629521489 -45.399275285797216
1100 -0.030982058867812155 -45.483592269383394 -0.03282187283039093 -45.432097158627606
1101 -0.03106263345107436 -45.514654902834465 -0.020718756038695572 -45.4528159146663
1102 -0.031106783729046582 -45.54576168656351 -0.026271967962384225 -45.47908788262869
1103 -0.031204656418412923 -45.57696634298192 -0.029488882701843976 -45.50857676533053
1104 -0.031213842798024416 -45.60818018577994 -0.02602844452485442 -45.534605209855386
1105 -0.031288351584225896 -45.639468537364166 -0.03525427058339119 -45.56985948043878
1106 -0.03119561793282628 -45.67066415529699 -0.02755046645179391 -45.59740994689057
1107 -0.031187131069600582 -45.70185128636659 -0.030830575712025167 -45.628240522602596
1108 -0.031373752374202014 -45.73322503874079 -0.02583564892411232 -45.65407617152671
1109 -0.031185775343328715 -45.76441081408412 -0.03619963116943836 -45.69027580269615
1110 -0.03114167768508196 -45.79555249176921 -0.02830551527440548 -45.71858131797055
1111 -0.031335976999253036 -45.82688846876846 -0.039292868226766586 -45.75787418619732
1112 -0.031101010646671055 -45.85798947941513 -0.027208489924669267 -45.78508267612199
1113 -0.031093319039791824 -45.88908279845492 -0.02758727166801691 -45.812669947790006
1114 -0.031189553253352643 -45.92027235170828 -0.031136350799351932 -45.84380629858936
1115 -0.031179341860115527 -45.951451693568394 -0.036220621503889563 -45.88002692009324
1116 -0.031061865296214818 -45.98251355886461 -0.03358868509531021 -45.913615605188554
1117 -0.030931049212813377 -46.01344460807742 -0.030827965959906577 -45.94444357114846
1118 -0.03111798483878374 -46.04456259291621 -0.013952875370159745 -45.95839644651862
1119 -0.031245187483727933 -46.075807780399934 -0.03475325554609299 -45.99314970206471
1120 -0.03120265007019043 -46.107010430470126 -0.030313373357057572 -46.02346307542177
1121 -0.031172569002956153 -46.13818299947308 -0.02899582786485553 -46.05245890328663
1122 -0.031143880542367698 -46.16932688001545 -0.03764444440603256 -46.09010334769266
1123 -0.031028686091303825 -46.20035556610675 -0.02693914594128728 -46.117042493633946
1124 -0.031172576639801265 -46.231528142746555 -0.03206018935889006 -46.14910268299283
1125 -0.03113384796306491 -46.26266199070962 -0.030479290429502724 -46.17958197342234
1126 -0.031101351510733365 -46.29376334222035 -0.030339565686881544 -46.20992153910922
1127 -0.031035495363175868 -46.32479883758353 -0.042466864362359046 -46.25238840347158
1128 -0.030956437066197395 -46.355755274649724 -0.025437503401190043 -46.27782590687277
1129 -0.031070255674421787 -46.386825530324145 -0.021837460435926916 -46.299663367308696
1130 -0.03111590938642621 -46.417941439710575 -0.03193993847817182 -46.33160330578687
1131 -0.031076756678521632 -46.4490181963891 -0.03166630063205957 -46.36326960641893
1132 -0.031122616771608592 -46.48014081316071 -0.02689933925867081 -46.3901689456776
1133 -0.031149568501859903 -46.51129038166257 -0.03519094325602055 -46.42535988893362
1134 -0.031063222046941518 -46.54235360370951 -0.025544593948870896 -46.45090448288249
1135 -0.03110199449583888 -46.57345559820535 -0.030276769679039715 -46.481181252561534
1136 -0.03113738102838397 -46.604592979233736 -0.0352708239108324 -46.51645207647237
1137 -0.03101724721491337 -46.63561022644865 -0.03508920054882765 -46.551541277021194
1138 -0.030936211161315442 -46.666546437609966 -0.024077324941754342 -46.57561860196295
1139 -0.031116483453661203 -46.697662921063625 -0.03464491181075573 -46.61026351377371
1140 -0.03111178083345294 -46.72877470189708 -0.030123921763151883 -46.64038743553686
1141 -0.03100720392540097 -46.75978190582248 -0.03706465121358633 -46.67745208675044
1142 -0.030979034118354322 -46.79076093994083 -0.03631232883781195 -46.71376441558825
1143 -0.030923011340200902 -46.82168395128103 -0.030575333442538977 -46.74433974903079
1144 -0.030799823440611364 -46.85248377472164 -0.03088283268734813 -46.77522258171814
1145 -0.030812204442918302 -46.88329597916456 -0.031223590299487115 -46.80644617201763
1146 -0.03081189878284931 -46.91410787794741 -0.03173837140202522 -46.83818454341966
1147 -0.03093099072575569 -46.945038868673166 -0.03459422029554844 -46.8727787637152
1148 -0.030711228493601084 -46.97575009716677 -0.032035605795681474 -46.90481436951089
1149 -0.03073556749150157 -47.00648566465827 -0.03233272153884172 -46.93714709104973
1150 -0.030760087165981533 -47.03724575182425 -0.02498416369780898 -46.96213125474754
1151 -0.03076253030449152 -47.068008282128744 -0.03747622463852167 -46.999607479386064
1152 -0.030709948297590016 -47.098718230426336 -0.02778897900134325 -47.02739645838741
1153 -0.030728500057011842 -47.129446730483345 -0.031408626958727835 -47.05880508534614
1154 -0.030742722749710082 -47.16018945323305 -0.02932950258255005 -47.088134587928685
1155 -0.03080091131851077 -47.19099036455156 -0.029245729185640813 -47.117380317114325
1156 -0.030824690684676172 -47.221815055236235 -0.03215664010494947 -47.149536957219276
1157 -0.03066702848300338 -47.25248208371924 -0.03043719967827201 -47.17997415689755
1158 -0.030802413262426852 -47.283284496981665 -0.03557809609919786 -47.21555225299675
1159 -0.03068215325474739 -47.31396665023641 -0.026976808812469243 -47.24252906180922
1160 -0.030945928767323494 -47.34491257900373 -0.035590694099664685 -47.27811975590889
1161 -0.03068590201437473 -47.37559848101811 -0.028056350629776718 -47.306176106538665
1162 -0.030737563874572514 -47.40633604489268 -0.02815784765407443 -47.334333954192736
1163 -0.03076344896107912 -47.437099493853765 -0.03016164368018508 -47.364495597872924
1164 -0.030722068436443806 -47.46782156229021 -0.034739859774708746 -47.399235457647634
1165 -0.03064935011789203 -47.4984709124081 -0.027823551185429098 -47.42705900883306
1166 -0.030742500070482494 -47.52921341247858 -0.03007718864828348 -47.45713619748135
1167 -0.03073415867984295 -47.559947571158425 -0.028515316080302 -47.48565151356165
1168 -0.03072419185191393 -47.59067176301034 -0.04076541662216186 -47.526416930183814
1169 -0.030553815979510547 -47.62122557898985 -0.02804946983233094 -47.554466400016146
1170 -0.030650490894913673 -47.651876069884764 -0.025659183412790297 -47.58012558342894
1171 -0.03069601720198989 -47.682572087086754 -0.033699570782482625 -47.61382515421142
1172 -0.030676607880741356 -47.7132486949675 -0.025326375383883715 -47.6391515295953
1173 -0.0307933502830565 -47.74404204525055 -0.028495741449296473 -47.6676472710446
1174 -0.030735281575471163 -47.774777326826026 -0.03326690327376127 -47.70091417431836
1175 -0.030637511610984804 -47.80541483843701 -0.027922221645712852 -47.72883639596407
1176 -0.030888366140425207 -47.83630320457743 -0.033043859899044035 -47.76188025586312
1177 -0.03064529774710536 -47.86694850232454 -0.03682981692254543 -47.79871007278567
1178 -0.03059505494311452 -47.89754355726765 -0.019117947295308114 -47.817828020080974
1179 -0.030938406474888325 -47.92848196374254 -0.03272583372890949 -47.850553853809885
1180 -0.030793016590178014 -47.95927498033272 -0.035819733142852785 -47.886373586952736
1181 -0.03060037950053811 -47.98987535983326 -0.031894977763295175 -47.91826856471603
1182 -0.03065657764673233 -48.020531937479994 -0.030360227823257445 -47.94862879253929
1183 -0.03065286632627249 -48.051184803806265 -0.02561451243236661 -47.97424330497166
1184 -0.030928370915353297 -48.08211317472162 -0.03440091498196125 -48.00864421995362
1185 -0.030690405797213317 -48.112803580518836 -0.03231263719499111 -48.04095685714861
1186 -0.030916612409055234 -48.143720192927894 -0.034200106374919416 -48.075156963523526
1187 -0.030581287946552037 -48.17430148087445 -0.03287736251950264 -48.108034326043025
1188 -0.030516607314348222 -48.204818088188794 -0.03162166941910982 -48.139655995462135
1189 -0.030521664954721927 -48.23533975314351 -0.0301183114759624 -48.169774306938095
1190 -0.030588881857693196 -48.26592863500121 -0.03472830727696419 -48.20450261421506
1191 -0.03051505358889699 -48.29644368859011 -0.03067161850631237 -48.23517423272137
1192 -0.030429824721068144 -48.32687351331118 -0.03431845866143703 -48.26949269138281
1193 -0.03047828804701567 -48.35735180135819 -0.03015254866331816 -48.299645240046125
1194 -0.030457464326173068 -48.38780926568437 -0.033408994972705844 -48.33305423501883
1195 -0.03046847563236952 -48.418277741316736 -0.03349509313702583 -48.366549328155855
1196 -0.030240474641323088 -48.44851821595806 -0.030111084412783384 -48.396660412568636
1197 -0.030479427985846998 -48.478997643943906 -0.027965841721743344 -48.42462625429038
1198 -0.030523083824664354 -48.50952072776857 -0.042285185493528846 -48.46691143978391
1199 -0.03025752045214176 -48.539778248220706 -0.03224287685006857 -48.49915431663398
1200 -0.030187448114156724 -48.56996569633486 -0.027714426070451735 -48.52686874270443
1201 -0.030269677564501763 -48.600235373899366 -0.02271249769255519 -48.54958124039698
1202 -0.030378991458564996 -48.63061436535793 -0.019721419364213944 -48.5693026597612
1203 -0.030498709063977003 -48.661113074421905 -0.025691218115389346 -48.59499387787659
1204 -0.030575387459248305 -48.69168846188116 -0.03493193034082651 -48.629925808217415
1205 -0.030489308387041093 -48.722177770268196 -0.031827672943472864 -48.661753481160886
1206 -0.03037312813103199 -48.75255089839923 -0.037756679207086564 -48.69951016036797
1207 -0.030417323298752307 -48.78296822169798 -0.03255404736846686 -48.732064207736435
1208 -0.030378267727792264 -48.81334648942577 -0.03437733259052038 -48.76644154032696
1209 -0.030280497390776873 -48.843626986816545 -0.02962665557861328 -48.79606819590557
1210 -0.030354685615748167 -48.87398167243229 -0.029884428065270186 -48.82595262397084
1211 -0.030381420440971852 -48.90436309287327 -0.029783367086201905 -48.855735991057045
1212 -0.03032035892829299 -48.93468345180156 -0.029212679155170916 -48.88494867021222
1213 -0.030372664984315633 -48.965056116785874 -0.03087797397747636 -48.91582664418969
1214 -0.030354577209800483 -48.99541069399567 -0.02561227371916175 -48.941438917908854
1215 -0.03045510472729802 -49.02586579872297 -0.029355991259217264 -48.97079490916807
1216 -0.030451899394392967 -49.05631769811736 -0.03435233887284994 -49.00514724804092
1217 -0.030383119359612465 -49.086700817476974 -0.028447093442082405 -49.033594341483
1218 -0.03048513540998101 -49.117185952886956 -0.028164303861558437 -49.06175864534456
1219 -0.03057130118831992 -49.14775725407527 -0.03569790404289961 -49.09745654938746
1220 -0.030432746186852454 -49.17819000026213 -0.024524457287043333 -49.1219810066745
1221 -0.03051758846268058 -49.208707588724806 -0.029488680977374317 -49.151469687651876
1222 -0.030479479767382144 -49.239187068492186 -0.03035003561526537 -49.18181972326714
1223 -0.030523950792849065 -49.26971101928503 -0.0343323478475213 -49.216152071114664
1224 -0.030449066869914533 -49.300160086154946 -0.028388753812760115 -49.24454082492743
1225 -0.030550465825945138 -49.33071055198089 -0.03580201603472233 -49.28034284096215
1226 -0.030452082492411138 -49.3611626344733 -0.030393620021641254 -49.31073646098379
1227 -0.0303763659670949 -49.391539000440396 -0.028552003856748342 -49.339288464840536
1228 -0.030362096428871155 -49.42190109686927 -0.030767586175352336 -49.37005605101589
1229 -0.03069095015525818 -49.45259204702453 -0.0383412117138505 -49.408397262729736
1230 -0.03020467944443226 -49.48279672646896 -0.02471990417689085 -49.43311716690663
1231 -0.030613445024937392 -49.5134101714939 -0.045016844570636746 -49.478134011477266
1232 -0.030157049465924502 -49.54356722095983 -0.02981557361781597 -49.50794958509508
1233 -0.030238760728389026 -49.57380598168822 -0.028151595126837493 -49.53610118022192
1234 -0.030251956451684235 -49.6040579381399 -0.028292470425367356 -49.56439365064729
1235 -0.030263328179717063 -49.63432126631962 -0.030910151172429325 -49.59530380181972
1236 -0.03029684638604522 -49.66461811270566 -0.017217119876295327 -49.61252092169601
1237 -0.030549666471779348 -49.69516777917744 -0.029589377529919147 -49.642110299225926
1238 -0.03033836605027318 -49.72550614522771 -0.031591834127902986 -49.67370213335383
1239 -0.030580439791083335 -49.75608658501879 -0.024565821327269078 -49.6982679546811
1240 -0.030527524836361408 -49.78661410985515 -0.026990004908293487 -49.72525795958939
1241 -0.030474028270691633 -49.81708813812584 -0.03109605545178056 -49.756354015041175
1242 -0.030585094541311263 -49.84767323266715 -0.030653895065188407 -49.78700791010636
1243 -0.03057795548811555 -49.87825118815526 -0.034411664307117465 -49.821419574413476
1244 -0.030596934817731382 -49.90884812297299 -0.02606297079473734 -49.847482545208216
1245 -0.030746958684176207 -49.93959508165717 -0.03427836000919342 -49.88176090521741
1246 -0.030496301874518395 -49.97009138353169 -0.025643409974873067 -49.90740431519229
1247 -0.03047688342630863 -50.000568266958 -0.02753368392586708 -49.934937999118155
1248 -0.030503159575164317 -50.03107142653316 -0.033670776151120664 -49.968608775269274
1249 -0.030545564740896224 -50.06161699127406 -0.03381234761327505 -50.00242112288255
1250 -0.030485606379806997 -50.09210259765386 -0.03106489311903715 -50.03348601600159
1251 -0.03047824278473854 -50.1225808404386 -0.02543328907340765 -50.058919305074994
1252 -0.03051120461896062 -50.15309204505756 -0.031986433826386926 -50.090905738901384
1253 -0.030394519679248333 -50.18348656473681 -0.027920090407133103 -50.11882582930852
1254 -0.030498003866523505 -50.21398456860334 -0.03837887775152922 -50.157204707060046
1255 -0.030566312186419965 -50.24455088078976 -0.04504538532346487 -50.20225009238351
1256 -0.030343460477888586 -50.27489434126765 -0.03262272868305445 -50.23487282106656
1257 -0.030103961098939182 -50.304998302366585 -0.027536918967962266 -50.26240974003452
1258 -0.030231997556984424 -50.335230299923566 -0.025157037749886514 -50.287566777784406
1259 -0.030331443622708322 -50.36556174354627 -0.026055034063756467 -50.313621811848165
1260 -0.03047741437330842 -50.39603915791958 -0.032186344265937805 -50.3458081561141
1261 -0.030504428315907717 -50.42654358623549 -0.040292764082551 -50.386100920196654
1262 -0.030264786537736656 -50.456808372773224 -0.02850200990214944 -50.4146029300988
1263 -0.030271415784955024 -50.48707978855818 -0.028365778364241125 -50.44296870846304
1264 -0.030351820308715104 -50.51743160886689 -0.02279046606272459 -50.465759174525765
1265 -0.030411892291158437 -50.54784350115805 -0.027985877450555564 -50.49374505197632
1266 -0.030390056036412715 -50.57823355719446 -0.032076908834278585 -50.525821960810596
1267 -0.030452716164290905 -50.60868627335875 -0.030749893840402366 -50.556571854651
1268 -0.030356331542134286 -50.63904260490089 -0.0369443254545331 -50.59351618010553
1269 -0.03032234823331237 -50.6693649531342 -0.029982429649680852 -50.62349860975521
1270 -0.03017029268667102 -50.69953524582087 -0.03210521452128887 -50.6556038242765
1271 -0.030207580141723155 -50.72974282596259 -0.03426073156297207 -50.68986455583947
1272 -0.030098444316536188 -50.759841270279125 -0.02616777652874589 -50.716032332368215
1273 -0.030208773072808982 -50.79005004335193 -0.03565670251846313 -50.75168903488668
1274 -0.0302260160446167 -50.82027605939655 -0.029326149076223374 -50.78101518396291
1275 -0.030554247833788396 -50.85083030723034 -0.033254992216825485 -50.81427017617973
1276 -0.030127048771828414 -50.88095735600217 -0.030881431326270102 -50.845151607506004
1277 -0.030209550727158786 -50.91116690672933 -0.03711997792124748 -50.882271585427254
1278 -0.029920202773064376 -50.94108710950239 -0.0293597299605608 -50.911631315387815
1279 -0.030034897103905677 -50.971122006606294 -0.028570482041686773 -50.9402017974295
1280 -0.029982175305485727 -51.00110418191178 -0.030622206814587116 -50.970824004244086
1281 -0.030221471935510634 -51.03132565384729 -0.03721788041293621 -51.008041884657025
1282 -0.029941816814243793 -51.061267470661534 -0.03339802660048008 -51.041439911257505
1283 -0.029894834477454425 -51.09116230513899 -0.03147366158664226 -51.07291357284415
1284 -0.030012486316263676 -51.12117479145525 -0.022290543653070927 -51.09520411649722
1285 -0.030067151878029108 -51.15124194333328 -0.033966276608407495 -51.12917039310563
1286 -0.029958384297788142 -51.18120032763107 -0.03152610221877694 -51.16069649532441
1287 -0.029940196964889764 -51.211140524595955 -0.03316252157092094 -51.19385901689533
1288 -0.029827490076422693 -51.240968014672376 -0.030808941181749105 -51.22466795807708
1289 -0.029855789709836246 -51.27082380438221 -0.03153576366603374 -51.25620372174311
1290 -0.029774758219718932 -51.30059856260193 -0.02945153657346964 -51.28565525831658
1291 -0.0297752920538187 -51.33037385465575 -0.02850981317460537 -51.31416507149119
1292 -0.02989886961877346 -51.36027272427452 -0.026250087935477496 -51.34041515942667
1293 -0.030170636158436535 -51.39044336043296 -0.018595863413065673 -51.35901102283974
1294 -0.03008558750152588 -51.420528947934486 -0.027077422104775907 -51.38608844494451
1295 -0.03014420960098505 -51.45067315753547 -0.02983958227559924 -51.41592802722011
1296 -0.03010898847132921 -51.480782146006796 -0.025100707728415727 -51.441028734948524
1297 -0.03021857226267457 -51.51100071826947 -0.0263474197126925 -51.46737615466122
1298 -0.03037833934649825 -51.54137905761597 -0.034956529177725314 -51.502332683838944
1299 -0.030263145361095665 -51.57164220297707 -0.033268789760768414 -51.53560147359971
1300 -0.03012667251750827 -51.60176887549458 -0.029248095769435167 -51.564849569369144
1301 -0.030149741843342782 -51.631918617337924 -0.033780787512660025 -51.598630356881806
1302 -0.030036759655922653 -51.661955376993845 -0.035283434018492696 -51.6339137909003
1303 -0.030036809109151363 -51.69199218610299 -0.027383242826908828 -51.66129703372721
1304 -0.030117834638804197 -51.722110020741795 -0.030796364322304724 -51.692093398049515
1305 -0.03005470409989357 -51.75216472484169 -0.03019394474104047 -51.72228734279056
1306 -0.029987744614481927 -51.78215246945617 -0.02874095244333148 -51.75102829523389
1307 -0.03026008289307356 -51.812412552349244 -0.021680733282119037 -51.772709028516005
1308 -0.030209991335868835 -51.84262254368511 -0.02937358170747757 -51.80208261022348
1309 -0.03021302940323949 -51.87283557308835 -0.024391311407089233 -51.826473921630566
1310 -0.03034850684925914 -51.90318407993761 -0.033767458610236646 -51.8602413802408
1311 -0.030339230597019196 -51.93352331053463 -0.030137029755860568 -51.890378409996664
1312 -0.030393562000244855 -51.963916872534874 -0.024430782813578845 -51.914809192810246
1313 -0.030399129167199133 -51.994316001702074 -0.0274265905842185 -51.942235783394466
1314 -0.030668862722814084 -52.02498486442489 -0.0397216510027647 -51.98195743439723
1315 -0.030207990761846305 -52.05519285518673 -0.027989757899194955 -52.00994719229642
1316 -0.03024616101756692 -52.0854390162043 -0.03228021413087845 -52.0422274064273
1317 -0.03026644606143236 -52.11570546226573 -0.03213035333901644 -52.074357759766315
1318 -0.030164584051817656 -52.14587004631755 -0.028394333738833665 -52.102752093505146
1319 -0.030303064733743668 -52.17617311105129 -0.025889112800359725 -52.1286412063055
1320 -0.030419859569519758 -52.20659297062081 -0.025177962332963943 -52.153819168638464
1321 -0.03055821843445301 -52.23715118905526 -0.024727585166692732 -52.17854675380516
1322 -0.030564624443650247 -52.26771581349891 -0.0345109635964036 -52.21305771740156
1323 -0.03045414127409458 -52.298169954773 -0.030504563171416522 -52.24356228057298
1324 -0.030600139778107403 -52.32877009455111 -0.033504688553512095 -52.277066969126494
1325 -0.030474203638732433 -52.35924429818984 -0.030790424067527057 -52.30785739319402
1326 -0.03040246032178402 -52.389646758511624 -0.03220319114625454 -52.34006058434027
1327 -0.030483644176274537 -52.420130402687896 -0.0310409814119339 -52.371101565752205
1328 -0.030340632889419794 -52.450471035577316 -0.024834702722728252 -52.395936268474934
1329 -0.030400655604898928 -52.480871691182216 -0.03035323154181242 -52.42628950001674
1330 -0.03056477112695575 -52.51143646230917 -0.032541042938828466 -52.458830542955575
1331 -0.03037903383374214 -52.54181549614291 -0.03444053996354342 -52.493271082919115
1332 -0.030285709537565708 -52.572101205680475 -0.030774254724383353 -52.5240453376435
1333 -0.03055367385968566 -52.60265487954016 -0.04162366520613432 -52.56566900284963
1334 -0.030257765669375658 -52.63291264520954 -0.030128585733473302 -52.5957975885831
1335 -0.030282139871269466 -52.663194785080805 -0.026114688906818628 -52.62191227748992
1336 -0.0302553404122591 -52.693450125493065 -0.03216413538902998 -52.65407641287895
1337 -0.03035216322168708 -52.72380228871475 -0.03111137729138136 -52.68518779017033
1338 -0.030242590978741647 -52.754044879693495 -0.03108441410586238 -52.716272204276194
1339 -0.030203956086188553 -52.784248835779685 -0.03142769681289792 -52.74769990108909
1340 -0.03025773009285331 -52.81450656587254 -0.029549220483750104 -52.777249121572844
1341 -0.030237765051424503 -52.844744330923966 -0.03414661828428507 -52.811395739857126
1342 -0.030170745868235826 -52.8749150767922 -0.032667827978730204 -52.84406356783585
1343 -0.0301827079616487 -52.90509778475385 -0.028452545776963233 -52.87251611361282
1344 -0.030149071011692286 -52.93524685576554 -0.033244446851313114 -52.90576056046413
1345 -0.03028501207008958 -52.96553186783563 -0.02737609064206481 -52.933136651106196
1346 -0.030207048263400794 -52.99573891609903 -0.027136713452637195 -52.96027336455883
1347 -0.03021388817578554 -53.025952804274816 -0.029203147068619727 -52.98947651162745
1348 -0.030254474096000194 -53.05620727837081 -0.031964775361120704 -53.02144128698857
1349 -0.030137663707137108 -53.08634494207795 -0.03004881553351879 -53.05149010252209
1350 -0.030246431287378073 -53.11659137336533 -0.023768256045877935 -53.075258358567964
1351 -0.03030717298388481 -53.14689854634921 -0.03284055348485708 -53.108098912052824
1352 -0.030549548380076886 -53.17744809472929 -0.030077199917286634 -53.13817611197011
1353 -0.030401993170380594 -53.20785008789967 -0.029491729382425547 -53.16766784135254
1354 -0.03033568700775504 -53.23818577490743 -0.03347560502588749 -53.201143446378424
1355 -0.030225189682096244 -53.26841096458953 -0.029146466217935086 -53.23028991259636
1356 -0.030371527466923 -53.29878249205645 -0.031578269880265 -53.261868182476626
1357 -0.030365356430411338 -53.32914784848686 -0.029576514195650817 -53.29144469667228
1358 -0.030378408916294574 -53.359526257403154 -0.03496557157486677 -53.326410268247145
1359 -0.030159710068255664 -53.38968596747141 -0.027616440039128064 -53.35402670828627
1360 -0.03025334347039461 -53.4199393109418 -0.03098062826320529 -53.38500733654948
1361 -0.030271031986922027 -53.45021034292872 -0.029146870132535696 -53.414154206682014
1362 -0.030409051571041346 -53.48061939449976 -0.03147643301635981 -53.44563063969837
1363 -0.030263111274689437 -53.510882505774454 -0.03161244485527277 -53.47724308455364
1364 -0.03031781567260623 -53.54120032144706 -0.03449115343391895 -53.51173423798756
1365 -0.030211472138762473 -53.57141179358582 -0.027023617085069417 -53.53875785507263
1366 -0.030358234513550998 -53.60177002809937 -0.03460595849901438 -53.573363813571646
1367 -0.030246117245405914 -53.63201614534477 -0.03603091817349195 -53.60939473174514
1368 -0.03028920516371727 -53.66230535050849 -0.027456992585211993 -53.636851724330356
1369 -0.03026061998680234 -53.692565970495295 -0.03488474376499653 -53.671736468095354
1370 -0.030225529707968234 -53.722791500203265 -0.03409785833209753 -53.70583432642745
1371 -0.030161083023995162 -53.75295258322726 -0.024464401137083768 -53.73029872756453
1372 -0.03027247479185462 -53.78322505801912 -0.03679180517792702 -53.76709053274246
1373 -0.030244223307818174 -53.81346928132694 -0.027984718419611455 -53.79507525116207
1374 -0.030269722826778887 -53.84373900415372 -0.026843386888504028 -53.82191863805057
1375 -0.030238473508507013 -53.87397747766222 -0.02816769927740097 -53.85008633732797
1376 -0.030411594174802305 -53.90438907183702 -0.028644139133393764 -53.878730476461364
1377 -0.03043694645166397 -53.93482601828869 -0.03264826536178589 -53.91137874182315
1378 -0.030264398362487555 -53.96509041665118 -0.027489234879612922 -53.93886797670276
1379 -0.030118302162736654 -53.99520871881391 -0.03868882767856121 -53.97755680438132
1380 -0.030176180694252253 -54.02538489950817 -0.026091012358665466 -54.003647816739985
1381 -0.03025156129151583 -54.05563646079968 -0.02721550688147545 -54.03086332362146
1382 -0.030265824869275093 -54.08590228566896 -0.02450496731325984 -54.05536829093472
1383 -0.030422716960310937 -54.11632500262927 -0.03473688196390867 -54.09010517289863
1384 -0.030332835763692854 -54.14665783839296 -0.03491253145039082 -54.12501770434902
1385 -0.03032023534178734 -54.17697807373475 -0.029079813882708548 -54.15409751823173
1386 -0.03034033887088299 -54.20731841260564 -0.03141296859830618 -54.18551048683003
1387 -0.030267826188355683 -54.237586238793995 -0.027549390401691198 -54.21305987723172
1388 -0.030287877935916186 -54.267874116729914 -0.027080968115478755 -54.2401408453472
1389 -0.0303859050385654 -54.29826002176848 -0.029826103895902633 -54.2699669492431
1390 -0.03030844675377011 -54.32856846852225 -0.03233899716287851 -54.30230594640598
1391 -0.030452476907521488 -54.35902094542977 -0.027566978801041843 -54.32987292520702
1392 -0.030493313539773227 -54.38951425896954 -0.027276798337697982 -54.357149723544715
1393 -0.030519242491573097 -54.42003350146111 -0.03406469970941543 -54.391214423254134
1394 -0.03057300569489598 -54.45060650715601 -0.038136552833020684 -54.42935097608716
1395 -0.030317861400544644 -54.48092436855656 -0.03173037897795439 -54.46108135506511
1396 -0.030222735553979873 -54.511147104110535 -0.03142116963863373 -54.492502524703745
1397 -0.03036106564104557 -54.54150816975158 -0.030369253363460302 -54.522871778067206
1398 -0.030435768980532886 -54.57194393873211 -0.0362771088257432 -54.55914888689295
1399 -0.030401296447962523 -54.602345235180074 -0.030919248517602683 -54.590068135410554
1400 -0.03048868952319026 -54.63283392470326 -0.020403252355754374 -54.61047138776631
1401 -0.03032061578705907 -54.663154540490325 -0.029984263610094784 -54.640455651376406
1402 -0.03040867643430829 -54.69356321692463 -0.03172512035816908 -54.672180771734574
1403 -0.030438662972301245 -54.72400187989693 -0.03479481842368841 -54.706975590158265
1404 -0.030228546168655158 -54.75423042606559 -0.03418033588677645 -54.74115592604504
1405 -0.0304304962977767 -54.784660922363365 -0.0354734655469656 -54.776629391592
1406 -0.03018737304955721 -54.81484829541292 -0.032087056525051595 -54.80871644811705
1407 -0.03020479641854763 -54.84505309183147 -0.028832594119012355 -54.83754904223606
1408 -0.030236529745161535 -54.87528962157663 -0.02474110573530197 -54.862290147971365
1409 -0.03025591392070055 -54.905545535497325 -0.027674425579607486 -54.88996457355097
1410 -0.03033043844625354 -54.93587597394358 -0.02369917817413807 -54.91366375172511
1411 -0.03038358734920621 -54.96625956129279 -0.03189642075449228 -54.9455601724796
1412 -0.03037153147161007 -54.996631092764396 -0.03409451860934496 -54.979654691088946
1413 -0.03014626996591687 -55.026777362730314 -0.03644347358494997 -55.0160981646739
1414 -0.03022278267890215 -55.05700014540922 -0.028278631251305343 -55.0443767959252
1415 -0.03021819908171892 -55.087218344490935 -0.03220793921500444 -55.07658473514021
1416 -0.030278580635786055 -55.11749692512672 -0.03032988039776683 -55.106914615537974
1417 -0.0303575549274683 -55.14785448005419 -0.03178947009146214 -55.138704085629435
1418 -0.030198499746620654 -55.17805297980081 -0.021274652052670717 -55.1599787376821
1419 -0.03029343010857701 -55.20834640990939 -0.027931586652994157 -55.1879103243351
1420 -0.030308629851788282 -55.23865503976118 -0.02946851048618555 -55.21737883482128
1421 -0.030358889792114496 -55.26901392955329 -0.027981348801404238 -55.24536018362269
1422 -0.030317943543195724 -55.299331873096484 -0.02243651421740651 -55.26779669784009
1423 -0.030343202408403158 -55.32967507550489 -0.029378388449549674 -55.29717508628964
1424 -0.03063118364661932 -55.36030625915151 -0.020462251082062722 -55.31763733737171
1425 -0.030634877271950245 -55.39094113642346 -0.02676260881125927 -55.34439994618297
1426 -0.030771329998970032 -55.42171246642243 -0.029736425075680018 -55.37413637125865
1427 -0.03067097272723913 -55.45238343914966 -0.03037858847528696 -55.40451495973394
1428 -0.03055784711614251 -55.482941286265806 -0.03318551406264305 -55.43770047379658
1429 -0.03060451438650489 -55.51354580065231 -0.02914496837183833 -55.46684544216842
1430 -0.030611907970160245 -55.54415770862247 -0.02624520342797041 -55.49309064559639
1431 -0.030702422372996807 -55.57486013099547 -0.02352147875353694 -55.516612124349926
1432 -0.030717410799115896 -55.60557754179458 -0.030293253250420094 -55.546905377600346
1433 -0.030724650248885155 -55.636302192043466 -0.03006920190528035 -55.576974579505624
1434 -0.030749190226197244 -55.66705138226966 -0.03597920965403319 -55.612953789159654
1435 -0.03076541665941477 -55.697816798929075 -0.026129553467035292 -55.63908334262669
1436 -0.03079746086150408 -55.72861425979058 -0.028788302559405565 -55.667871645186096
1437 -0.03080012006685138 -55.75941437985743 -0.031309427693486214 -55.69918107287958
1438 -0.03076332239434123 -55.790177702251775 -0.03351989947259426 -55.73270097235218
1439 -0.03070627562701702 -55.82088397787879 -0.03273900300264358 -55.76543997535482
1440 -0.030706566572189332 -55.851590544450985 -0.030914712324738504 -55.79635468767956
1441 -0.03074773047119379 -55.882338274922176 -0.031273674499243495 -55.82762836217881
1442 -0.03071750421077013 -55.91305577913295 -0.031070129573345186 -55.85869849175215
1443 -0.03069632248952985 -55.94375210162248 -0.022313433419913053 -55.88101192517206
1444 -0.03071944499388337 -55.974471546616364 -0.0351371007040143 -55.916149025876074
1445 -0.030824018456041814 -56.00529556507241 -0.033362334966659545 -55.949511360842735
1446 -0.030700127687305213 -56.03599569275971 -0.02632278297096491 -55.9758341438137
1447 -0.030704955291002988 -56.06670064805071 -0.025872650649398567 -56.0017067944631
1448 -0.030907491128891705 -56.097608139179606 -0.03434742894023657 -56.03605422340333
1449 -0.030732875410467386 -56.12834101459007 -0.024190680496394633 -56.06024490389973
1450 -0.030774489045143127 -56.15911550363521 -0.027685581147670744 -56.0879304850474
1451 -0.030928725842386484 -56.1900442294776 -0.0339066518470645 -56.12183713689446
1452 -0.03081096410751343 -56.220855193585116 -0.031448413245379926 -56.15328555013984
1453 -0.03079985613003373 -56.25165504971515 -0.03127155238762498 -56.184557102527464
1454 -0.030773091968148945 -56.2824281416833 -0.027217624243348837 -56.21177472677081
1455 -0.03070248430594802 -56.313130625989245 -0.03239739425480366 -56.24417212102561
1456 -0.030718141049146653 -56.343848767038395 -0.026925178710371256 -56.271097299735985
1457 -0.030881947558373212 -56.374730714596765 -0.02654830403625965 -56.297645603772246
1458 -0.030883404053747655 -56.40561411865051 -0.027205280680209398 -56.32485088445245
1459 -0.030874368641525506 -56.43648848729204 -0.028703007753938435 -56.35355389220639
1460 -0.03098691739141941 -56.467475404683455 -0.02699878318235278 -56.38055267538874
1461 -0.031021880451589823 -56.498497285135045 -0.023073728010058404 -56.4036264033988
1462 -0.030949293076992034 -56.52944657821204 -0.03105950839817524 -56.434685911796976
1463 -0.031031532492488623 -56.56047811070453 -0.03071063933894038 -56.46539655113592
1464 -0.03099537193775177 -56.59147348264228 -0.0319362185895443 -56.49733276972546
1465 -0.030953977815806867 -56.622427460458084 -0.03290396705269814 -56.53023673677816
1466 -0.03095701290294528 -56.65338447336103 -0.03200860787183046 -56.56224534464999
1467 -0.030991245806217194 -56.68437571916725 -0.03903669733554125 -56.60128204198553
1468 -0.03084145886823535 -56.71521717803549 -0.030350374057888985 -56.631632416043416
1469 -0.030833877343684434 -56.74605105537917 -0.03244893085211516 -56.66408134689553
1470 -0.030783608090132475 -56.7768346634693 -0.028163721319288015 -56.69224506821482
1471 -0.030765360314399005 -56.8076000237837 -0.033977797254920006 -56.72622286546974
1472 -0.030854192189872266 -56.83845421597357 -0.032017333619296554 -56.75824019908903
1473 -0.030747130606323482 -56.86920134657989 -0.032330932840704915 -56.79057113192974
1474 -0.030634344927966593 -56.89983569150786 -0.031277617625892165 -56.82184874955563
1475 -0.030682144686579704 -56.93051783619444 -0.026615331787616013 -56.848464081343245
1476 -0.030707016494125126 -56.96122485268857 -0.024607950169593096 -56.87307203151284
1477 -0.03086011651903391 -56.9920849692076 -0.035285685956478116 -56.90835771746932
1478 -0.030812896508723497 -57.022897865716324 -0.03127261176705361 -56.93963032923637
1479 -0.0306155564263463 -57.05351342214267 -0.037163454480469225 -56.97679378371684
1480 -0.03067807834595442 -57.08419150048863 -0.032024802081286906 -57.00881858579813
1481 -0.03081934442743659 -57.115010844916064 -0.03075912483036518 -57.0395777106285
1482 -0.030630032252520322 -57.14564087716858 -0.03080804329365492 -57.07038575392215
1483 -0.030622175335884093 -57.17626305250447 -0.024938555806875227 -57.09532430972903
1484 -0.03078766530379653 -57.207050717808265 -0.0249318877235055 -57.120256197452534
1485 -0.03084718082100153 -57.237897898629264 -0.027977890521287917 -57.14823408797382
1486 -0.030881577730178834 -57.26877947635944 -0.028896532859653233 -57.17713062083347
1487 -0.030831494741141795 -57.299610971100584 -0.03212798349559307 -57.209258604329065
1488 -0.03090464137494564 -57.33051561247553 -0.02733340160921216 -57.23659200593828
1489 -0.030889662355184554 -57.361405274830716 -0.034950034134089945 -57.27154204007237
1490 -0.030723301321268083 -57.39212857615198 -0.030000429321080446 -57.301542469393446
1491 -0.030748690757900477 -57.422877266909886 -0.03341955188661814 -57.33496202128006
1492 -0.03075676616281271 -57.453634033072696 -0.030272028315812348 -57.36523404959588
1493 -0.030865580774843693 -57.48449961384754 -0.03377182986587286 -57.39900587946175
1494 -0.03069188054651022 -57.51519149439405 -0.025742381811141968 -57.42474826127289
1495 -0.0307654176838696 -57.54595691207792 -0.0320919455960393 -57.456840206868925
1496 -0.030781120620667936 -57.576738032698586 -0.025948060769587757 -57.48278826763851
1497 -0.030749239027500153 -57.607487271726086 -0.0286383300088346 -57.51142659764734
1498 -0.03089780043810606 -57.63838507216419 -0.028689959179610015 -57.54011655682695
1499 -0.03087279936298728 -57.66925787152718 -0.03514742515981197 -57.575263981986765
1500 -0.030728699173778296 -57.69998657070096 -0.02822977676987648 -57.60349375875664
1501 -0.030760105699300766 -57.73074667640026 -0.029008173476904632 -57.632501932233545
1502 -0.03076356267556548 -57.761510239075825 -0.03642724622040987 -57.66892917845396
1503 -0.030623127613216637 -57.79213336668904 -0.0344180703163147 -57.70334724877027
1504 -0.030696382373571397 -57.82282974906261 -0.028527671564370395 -57.73187492033464
1505 -0.0307196076028049 -57.85354935666542 -0.032733031548559666 -57.7646079518832
1506 -0.030708813946694134 -57.884258170612114 -0.022385670617222787 -57.786993622500425
1507 -0.030653883516788483 -57.914912054128905 -0.025751719530671836 -57.8127453420311
1508 -0.03091034023091197 -57.945822394359816 -0.03135555721819401 -57.84410089924929
1509 -0.03082387037575245 -57.97664626473557 -0.0312108151614666 -57.875311714410756
1510 -0.030832813307642936 -58.00747907804321 -0.025449101720005272 -57.90076081613076
1511 -0.031122487876564263 -58.03860156591978 -0.02624170109629631 -57.92700251722706
1512 -0.03105316124856472 -58.06965472716834 -0.033651736378669736 -57.96065425360573
1513 -0.030866341851651668 -58.10052106901999 -0.030832332838326693 -57.99148658644406
1514 -0.03096719067543745 -58.13148825969543 -0.03161542415618897 -58.02310201060025
1515 -0.030925005953758956 -58.16241326564919 -0.03746193945407868 -58.06056395005432
1516 -0.030882276128977537 -58.19329554177817 -0.033173627033829686 -58.093737577088156
1517 -0.03074889238923788 -58.22404443416741 -0.03418524526059628 -58.12792282234875
1518 -0.030674672592431305 -58.25471910675984 -0.0332619670778513 -58.1611847894266
1519 -0.030756007973104717 -58.28547511473295 -0.03312366995960474 -58.19430845938621
1520 -0.030686489772051573 -58.316161604505 -0.02880570525303483 -58.22311416463924
1521 -0.03063954822719097 -58.34680115273219 -0.03193429131060839 -58.25504845594985
1522 -0.03064787797629833 -58.37744903070849 -0.028544187266379594 -58.283592643216224
1523 -0.0306696186773479 -58.40811864938584 -0.028323244582861663 -58.31191588779909
1524 -0.03063210966065526 -58.4387507590465 -0.03156372047960758 -58.3434796082787
1525 -0.030573366861790418 -58.46932412590829 -0.032393019460141656 -58.37587262773884
1526 -0.030511100962758064 -58.49983522687104 -0.030195692274719476 -58.40606832001356
1527 -0.030579642578959464 -58.53041486945 -0.02760029761120677 -58.43366861762477
1528 -0.0306794261559844 -58.56109429560598 -0.029934967402368784 -58.46360358502714
1529 -0.030740066710859538 -58.591834362316845 -0.04014359638094902 -58.50374718140809
1530 -0.030580772645771505 -58.622415134962615 -0.03479753211140633 -58.53854471351949
1531 -0.030439876951277256 -58.65285501191389 -0.028434449899941684 -58.56697916341943
1532 -0.03045862717553973 -58.683313639089434 -0.02705827932804823 -58.59403744274748
1533 -0.030616038106381895 -58.713929677195814 -0.03295393791049719 -58.62699138065798
1534 -0.030667238403111696 -58.744596915598926 -0.023290735576301812 -58.65028211623428
1535 -0.03054018598049879 -58.775137101579425 -0.02818535314872861 -58.67846746938301
1536 -0.030571463424712418 -58.80570856500414 -0.033850228786468504 -58.71231769816948
1537 -0.03059418322518468 -58.83630274822932 -0.024563641753047705 -58.736881339922526
1538 -0.03060143692418933 -58.86690418515351 -0.03342592157423496 -58.77030726149676
1539 -0.030495816189795733 -58.89740000134331 -0.03637262918055058 -58.80667989067731
1540 -0.030510720051825046 -58.92791072139513 -0.03707200773060322 -58.84375189840791
1541 -0.030415081605315208 -58.95832580300044 -0.03621089942753315 -58.87996279783544
1542 -0.030288544483482838 -58.988614347483924 -0.027573442831635476 -58.90753624066708
1543 -0.030372351035475732 -59.0189866985194 -0.030185837764292955 -58.93772207843137
1544 -0.030348255299031734 -59.04933495381843 -0.02981002228334546 -58.96753210071471
1545 -0.030321179237216712 -59.07965613305565 -0.03468663860112429 -59.002218739315836
1546 -0.030395812913775445 -59.110051945969424 -0.027109080739319325 -59.02932782005516
1547 -0.030320834927260877 -59.14037278089668 -0.030892441049218178 -59.06022026110438
1548 -0.03043259112164378 -59.17080537201833 -0.02825518837198615 -59.08847544947636
1549 -0.030437821056693792 -59.20124319307502 -0.03219372928142548 -59.12066917875779
1550 -0.030406661331653595 -59.231649854406676 -0.033476366102695464 -59.154145544860484
1551 -0.030228606332093476 -59.26187846073877 -0.03280361648648977 -59.18694916134697
1552 -0.03015314294025302 -59.29203160367902 -0.031570039503276345 -59.21851920085025
1553 -0.03019424797967076 -59.32222585165869 -0.02916765557602048 -59.24768685642627
1554 -0.030252655595541002 -59.35247850725423 -0.02236640639603138 -59.2700532628223
1555 -0.03036091672256589 -59.3828394239768 -0.028718702495098114 -59.2987719653174
1556 -0.030417338758707047 -59.41325676273551 -0.027351763937622307 -59.32612372925502
1557 -0.03035933254286647 -59.44361609527837 -0.02410930683836341 -59.350233036093385
1558 -0.03062276327982545 -59.474238858558195 -0.03052568593993783 -59.38075872203332
1559 -0.03051021695137024 -59.504749075509565 -0.03183580785989761 -59.41259452989322
1560 -0.030420254357159136 -59.535169329866726 -0.03305135015398264 -59.4456458800472
1561 -0.03057467648759484 -59.56574400635432 -0.023832747340202333 -59.4694786273874
1562 -0.030526068434119223 -59.59627007478844 -0.029115792084485292 -59.498594419471885
1563 -0.030489730648696423 -59.62675980543714 -0.03021402480080724 -59.52880844427269
1564 -0.030537933111190796 -59.65729773854833 -0.03686507232487202 -59.56567351659756
1565 -0.030427292454987764 -59.68772503100332 -0.02921157134696841 -59.59488508794453
1566 -0.030401247087866068 -59.718126278091184 -0.032746384106576445 -59.62763147205111
1567 -0.030489125475287437 -59.74861540356647 -0.03534790351986885 -59.66297937557098
1568 -0.03037443393841386 -59.77898983750488 -0.03307043891400099 -59.69604981448498
1569 -0.030336089339107274 -59.80932592684399 -0.034356176294386385 -59.73040599077937
1570 -0.030275287479162215 -59.83960121432315 -0.03348096180707216 -59.76388695258644
1571 -0.030189834721386432 -59.86979104904454 -0.03498161137104035 -59.79886856395748
1572 -0.030118681211024522 -59.89990973025556 -0.03134735943749547 -59.830215923394974
1573 -0.030206109490245582 -59.9301158397458 -0.027777233626693487 -59.85799315702167
1574 -0.03021887205541134 -59.96033471180122 -0.032498596049845216 -59.890491753071515
1575 -0.030282503552734853 -59.99061721535395 -0.035920324735343456 -59.92641207780686
1576 -0.03005260555073619 -60.020669820904686 -0.026695892680436373 -59.953107970487295
1577 -0.030066460184752942 -60.05073628108944 -0.0326474679633975 -59.985755438450695
1578 -0.030110401194542648 -60.08084668228398 -0.030026399251073598 -60.015781837701766
1579 -0.03011993272230029 -60.110966615006284 -0.027808551210910082 -60.043590388912676
1580 -0.030227524787187578 -60.14119413979347 -0.029310023132711648 -60.072900412045385
1581 -0.030280012544244526 -60.171474152337716 -0.03517503067851067 -60.108075442723894
1582 -0.03016628110781312 -60.201640433445526 -0.029322076495736836 -60.13739751921963
1583 -0.030183559097349644 -60.23182399254288 -0.0349811939522624 -60.172378713171895
1584 -0.03005252406001091 -60.26187651660289 -0.030719857290387155 -60.20309857046228
1585 -0.03010418899357319 -60.291980705596465 -0.02679238757118583 -60.229890958033465
1586 -0.030067791044712067 -60.32204849664118 -0.026996441558003424 -60.25688739959147
1587 -0.03022204739972949 -60.35227054404091 -0.029488557111471893 -60.28637595670294
1588 -0.030208328552544118 -60.38247887259346 -0.027575053833425046 -60.313951010536364
1589 -0.03033078331500292 -60.41280965590846 -0.02263410510495305 -60.33658511564132
1590 -0.030295540858060122 -60.443105196766524 -0.028427485562860965 -60.36501260120418
1591 -0.030427534505724906 -60.47353273127225 -0.032075520046055316 -60.397088121250235
1592 -0.03040924221277237 -60.50394197348502 -0.028845691960304974 -60.42593381321054
1593 -0.030374573543667793 -60.53431654702869 -0.026908670924603938 -60.45284248413515
1594 -0.030373163055628538 -60.564689710084316 -0.03150095175951719 -60.484343435894665
1595 -0.03041562894359231 -60.59510533902791 -0.02813605098053813 -60.5124794868752
1596 -0.030426091607660057 -60.62553143063557 -0.043162289448082446 -60.555641776323284
1597 -0.030146025493741034 -60.65567745612931 -0.027175790816545486 -60.58281756713983
1598 -0.030219047982245683 -60.685896504111554 -0.02825675467029214 -60.61107432181012
1599 -0.03038268266245723 -60.71627918677401 -0.02885766960680485 -60.63993199141693
1600 -0.030419701896607875 -60.746698888670615 -0.02908003507182002 -60.66901202648875
1601 -0.03034224212169647 -60.77704113079231 -0.03770432732999325 -60.70671635381874
1602 -0.03033201601356268 -60.80737314680587 -0.03325906414538622 -60.739975417964125
1603 -0.030334877502173185 -60.83770802430804 -0.03036693371832371 -60.77034235168245
1604 -0.03037520218640566 -60.86808322649445 -0.03147860504686832 -60.80182095672932
1605 -0.0301704753190279 -60.89825370181347 -0.0347233260050416 -60.836544282734366
1606 -0.03014764003455639 -60.92840134184803 -0.02794437576085329 -60.86448865849522
1607 -0.03026879969984293 -60.95867014154787 -0.025895412918180226 -60.8903840714134
1608 -0.030313036870211363 -60.98898317841808 -0.01810297928750515 -60.908487050700906
1609 -0.0304364032112062 -61.019419581629286 -0.02840654207393527 -60.936893592774844
1610 -0.03049248605966568 -61.04991206768895 -0.029089051112532616 -60.96598264388738
1611 -0.030471579171717167 -61.08038364686067 -0.03177534025162458 -60.99775798413901
1612 -0.030394396092742682 -61.11077804295341 -0.029008700605481864 -61.02676668474449
1613 -0.03059438318014145 -61.14137242613356 -0.03309948034584522 -61.059866165090334
1614 -0.030569500010460614 -61.171941926144015 -0.03777901902794838 -61.097645184118285
1615 -0.030432050675153734 -61.20237397681917 -0.021080323867499827 -61.118725507985786
1616 -0.03050532341003418 -61.2328793002292 -0.029649145156145095 -61.14837465314193
1617 -0.030478717852383853 -61.26335801808158 -0.028857837803661822 -61.17723249094559
1618 -0.030481849610805512 -61.29383986769239 -0.02752222362905741 -61.20475471457465
1619 -0.03058960186317563 -61.32442946955557 -0.0355748912319541 -61.2403296058066
1620 -0.030497795064002277 -61.35492726461957 -0.031445639580488204 -61.27177524538709
1621 -0.03054450349882245 -61.38547176811839 -0.030157248396426438 -61.30193249378352
1622 -0.03043657885864377 -61.415908346977034 -0.029614276625216006 -61.331546770408735
1623 -0.03058098629117012 -61.446489333268204 -0.029257270880043505 -61.36080404128878
1624 -0.030529422219842672 -61.47701875548805 -0.026115144416689873 -61.38691918570547
1625 -0.030509220622479915 -61.507527976110524 -0.028813729993999004 -61.41573291569947
1626 -0.03062984235584736 -61.538157818466374 -0.03277045339345932 -61.44850336909293
1627 -0.030554553866386412 -61.56871237233276 -0.024926290009170772 -61.4734296591021
1628 -0.03058606442064047 -61.5992984367534 -0.028394482284784316 -61.501824141386884
1629 -0.03082028143107891 -61.63011871818448 -0.026763150934129953 -61.52858729232101
1630 -0.030890236143022776 -61.6610089543275 -0.03643878865987062 -61.565026080980886
1631 -0.030578861199319362 -61.691587815526816 -0.027042407542467117 -61.59206848852335
1632 -0.03059482453390956 -61.72218264006072 -0.02565530138090253 -61.617723789904254
1633 -0.030679729860275985 -61.752862369921 -0.03237139284610748 -61.65009518275036
1634 -0.030638747196644545 -61.783501117117645 -0.02731458907946944 -61.67740977182983
1635 -0.030671289656311274 -61.814172406773956 -0.030627523735165595 -61.70803729556499
1636 -0.03067005081102252 -61.84484245758498 -0.028620078694075346 -61.73665737425907
1637 -0.03071249146014452 -61.875554949045124 -0.027807521726936103 -61.764464895986
1638 -0.03076202915981412 -61.90631697820494 -0.032156418263912204 -61.79662131424991
1639 -0.030865854304283857 -61.93718283250922 -0.025991231203079224 -61.82261254545299
1640 -0.030773059744387866 -61.96795589225361 -0.03212146293371916 -61.85473400838671
1641 -0.030775445327162743 -61.99873133758078 -0.03123738681897521 -61.88597139520568
1642 -0.030779296532273293 -62.02951063411305 -0.028525983169674873 -61.91449737837535
1643 -0.030791362561285496 -62.06030199667434 -0.028987362142652275 -61.943484740518
1644 -0.03075047256425023 -62.09105246923859 -0.030881146248430014 -61.974365886766435
1645 -0.03077776897698641 -62.12183023821558 -0.030207154527306556 -62.00457304129374
1646 -0.03080057455226779 -62.152630812767846 -0.028076625149697065 -62.03264966644343
1647 -0.030810331273823977 -62.18344114404167 -0.0337724132463336 -62.066422079689765
1648 -0.030791161581873894 -62.21423230562355 -0.030896821059286594 -62.09731890074905
1649 -0.030814231466501953 -62.24504653709005 -0.02754063727334142 -62.12485953802239
1650 -0.03087247470393777 -62.27591901179399 -0.02936494443565607 -62.15422448245805
1651 -0.030865145567804574 -62.30678415736179 -0.02354507679119706 -62.17776955924924
1652 -0.030921057797968388 -62.33770521515976 -0.029353497736155986 -62.207123056985395
1653 -0.030971218086779117 -62.368676433246534 -0.030464114993810652 -62.23758717197921
1654 -0.030917535349726678 -62.399593968596264 -0.033324066735804084 -62.27091123871501
1655 -0.030905100889503954 -62.43049906948577 -0.028040301334112883 -62.298951540049124
1656 -0.030899604316800833 -62.46139867380257 -0.03473986107856035 -62.33369140112769
1657 -0.030859916750341655 -62.492258590552915 -0.031881237775087355 -62.365572638902776
1658 -0.03084723316133022 -62.523105823714246 -0.033052395470440386 -62.39862503437322
1659 -0.031029578018933534 -62.55413540173318 -0.028725796937942506 -62.42735083131116
1660 -0.031003837287425996 -62.585139239020606 -0.025843008793890475 -62.45319384010505
1661 -0.03093355232849717 -62.616072791349104 -0.02424975102767348 -62.477443591132726
1662 -0.031013498827815057 -62.64708629017692 -0.035229592584073544 -62.5126731837168
1663 -0.03101610587909818 -62.67810239605602 -0.030295306537300348 -62.5429684902541
1664 -0.03091450585052371 -62.709016901906544 -0.02561241602525115 -62.56858090627935
1665 -0.03094963524490595 -62.73996653715145 -0.03448872175067663 -62.60306962803003
1666 -0.030972328037023544 -62.77093886518848 -0.030674385745078324 -62.63374401377511
1667 -0.030996126774698495 -62.80193499196317 -0.03478440530598163 -62.66852841908109
1668 -0.031050894502550365 -62.83298588646572 -0.04243258163332939 -62.71096100071442
1669 -0.030720153450965883 -62.863706039916686 -0.03253355994820595 -62.743494560662626
1670 -0.030746537260711193 -62.8944525771774 -0.025879008509218693 -62.76937356917185
1671 -0.030707683693617583 -62.92516026087102 -0.029879230447113513 -62.79925279961896
1672 -0.030720200389623642 -62.95588046126064 -0.026921222638338804 -62.8261740222573
1673 -0.03071927893906832 -62.98659974019971 -0.02883315645158291 -62.85500717870888
1674 -0.030891154892742634 -63.01749089509245 -0.035635040141642094 -62.89064221885052
1675 -0.03076134165748954 -63.04825223674994 -0.03245427738875151 -62.923096496239275
1676 -0.030583356879651545 -63.07883559362959 -0.03097972385585308 -62.954076220095125
1677 -0.030610344558954238 -63.10944593818854 -0.03508713431656361 -62.98916335441169
1678 -0.03062791284173727 -63.14007385103028 -0.030722104758024216 -63.019885459169714
1679 -0.030574310664087535 -63.170648161694366 -0.029623931832611562 -63.049509391002324
1680 -0.030674324836581945 -63.20132248653095 -0.03889688588678837 -63.08840627688911
1681 -0.03052181750535965 -63.23184430403631 -0.02950661424547434 -63.11791289113459
1682 -0.030511219706386327 -63.26235552374269 -0.03424150943756103 -63.15215440057215
1683 -0.03048829911276698 -63.29284382285546 -0.031987852230668065 -63.18414225280282
1684 -0.030352544412016867 -63.32319636726748 -0.026932295691221953 -63.21107454849405
1685 -0.03048559548333287 -63.35368196275081 -0.026910585165023804 -63.23798513365907
1686 -0.030593484919518233 -63.38427544767033 -0.030050947796553373 -63.26803608145563
1687 -0.030510580539703368 -63.41478602821004 -0.021651904005557297 -63.289687985461185
1688 -0.030544600822031497 -63.44533062903207 -0.027664424758404492 -63.31735241021959
1689 -0.030650243628770113 -63.47598087266084 -0.029358344618231058 -63.34671075483782
1690 -0.03071330292150378 -63.506694175582346 -0.02974346447736025 -63.376454219315185
1691 -0.0307367954403162 -63.537430971022665 -0.028571899980306625 -63.40502611929549
1692 -0.03095571240410209 -63.568386683426766 -0.0276713234372437 -63.43269744273274
1693 -0.030749417282640933 -63.59913610070941 -0.03563796058297157 -63.46833540331571
1694 -0.03082381244748831 -63.629959913156895 -0.027047879341989756 -63.495383282657706
1695 -0.030818919651210308 -63.660778832808106 -0.030974935088306666 -63.526358217746015
1696 -0.030851319432258606 -63.691630152240364 -0.029136781580746174 -63.55549499932676
1697 -0.03075560610741377 -63.72238575834778 -0.0371656047180295 -63.59266060404479
1698 -0.030699141416698696 -63.753084899764474 -0.028701449651271103 -63.62136205369606
1699 -0.030803243163973093 -63.78388814292845 -0.0301656948402524 -63.65152774853631
1700 -0.030789539869874715 -63.81467768279832 -0.030468406714498998 -63.68199615525081
1701 -0.030728489533066748 -63.84540617233139 -0.02719850279390812 -63.709194658044716
1702 -0.03081357404589653 -63.87621974637728 -0.026599432155489922 -63.73579409020021
1703 -0.03081755731254816 -63.907037303689826 -0.034300506301224234 -63.77009459650143
1704 -0.03078889474272728 -63.93782619843255 -0.02820757031440735 -63.79830216681584
1705 -0.030762760434299707 -63.96858895886685 -0.02839597621932626 -63.826698143035166
1706 -0.03078812463209033 -63.99937708349894 -0.036920074932277204 -63.86361821796744
1707 -0.03062860667705536 -64.030005690176 -0.026196465734392403 -63.889814683701836
1708 -0.030809411965310573 -64.0608151021413 -0.02858157642185688 -63.91839626012369
1709 -0.03071742272004485 -64.09153252486135 -0.02999753812327981 -63.948393798246975
1710 -0.030721096973866224 -64.12225362183521 -0.0329513905569911 -63.981345188803964
1711 -0.03061869740486145 -64.15287231924007 -0.03255202751606703 -64.01389721632003
1712 -0.030711205024272204 -64.18358352426435 -0.036195101030170915 -64.0500923173502
1713 -0.03043169276788831 -64.21401521703224 -0.026471763383597136 -64.0765640807338
1714 -0.030636607110500334 -64.24465182414274 -0.02948427377268672 -64.10604835450648
1715 -0.0305650494992733 -64.27521687364201 -0.02891702651977539 -64.13496538102626
1716 -0.030661688931286336 -64.3058785625733 -0.03171172756701708 -64.16667710859328
1717 -0.030665851850062608 -64.33654441442336 -0.03294947035610676 -64.19962657894938
1718 -0.030581547506153585 -64.36712596192952 -0.026324023213237523 -64.22595060216261
1719 -0.03064904510974884 -64.39777500703927 -0.030151962116360665 -64.25610256427898
1720 -0.030814658291637896 -64.4285896653309 -0.022123935725539924 -64.27822650000452
1721 -0.030740828067064286 -64.45933049339797 -0.028698901925235987 -64.30692540192976
1722 -0.030694492068141697 -64.4900249854661 -0.03085273364558816 -64.33777813557535
1723 -0.03073008880019188 -64.5207550742663 -0.0323698366060853 -64.37014797218143
1724 -0.030682285036891698 -64.5514373593032 -0.02949975524097681 -64.3996477274224
1725 -0.030727947782725095 -64.58216530708592 -0.028208144195377826 -64.42785587161778
1726 -0.030773023143410683 -64.61293833022933 -0.027567577734589576 -64.45542344935237
1727 -0.030822471249848604 -64.64376080147917 -0.03247289136052132 -64.4878963407129
1728 -0.030785876233130692 -64.6745466777123 -0.029167003091424705 -64.51706334380432
1729 -0.03095951760187745 -64.70550619531417 -0.03883143346756697 -64.55589477727189
1730 -0.030635552294552327 -64.73614174760873 -0.03478125799447298 -64.59067603526636
1731 -0.030624210927635433 -64.76676595853637 -0.02518152939155698 -64.61585756465792
1732 -0.03078777063637972 -64.79755372917275 -0.03470930829644203 -64.65056687295436
1733 -0.03070063451305032 -64.8282543636858 -0.030372368264943363 -64.6809392412193
1734 -0.030714366305619478 -64.85896872999142 -0.02824885481968522 -64.70918809603899
1735 -0.030702738277614116 -64.88967146826903 -0.031023638602346183 -64.74021173464133
1736 -0.030661856383085252 -64.92033332465212 -0.03337807971984148 -64.77358981436117
1737 -0.03071357011795044 -64.95104689477007 -0.02670530928298831 -64.80029512364416
1738 -0.030746144335716964 -64.9817930391058 -0.030440157651901244 -64.83073528129606
1739 -0.030778175219893456 -65.01257121432569 -0.031383884511888026 -64.86211916580794
1740 -0.03077277885749936 -65.04334399318319 -0.03194888606667519 -64.89406805187461
1741 -0.030697466246783732 -65.07404145942996 -0.033288010582327845 -64.92735606245694
1742 -0.030763987358659504 -65.10480544678862 -0.03107946878299117 -64.95843553123993
1743 -0.030573227163404226 -65.13537867395202 -0.02818068005144596 -64.98661621129138
1744 -0.030691920779645443 -65.16607059473166 -0.030592669267207384 -65.01720888055858
1745 -0.030716863088309766 -65.19678745781998 -0.03138190107420087 -65.04859078163278
1746 -0.030576514918357132 -65.22736397273833 -0.02989891842007637 -65.07848970005286
1747 -0.030620517767965795 -65.2579844905063 -0.0320401418954134 -65.11052984194826
1748 -0.030608960054814817 -65.28859345056112 -0.03095935033634305 -65.14148919228461
1749 -0.030622155498713256 -65.31921560605984 -0.027935304772108795 -65.16942449705672
1750 -0.03067853134125471 -65.3498941374011 -0.02305116793140769 -65.19247566498814
1751 -0.030749417189508677 -65.3806435545906 -0.03017294527962804 -65.22264861026777
1752 -0.030697862803936004 -65.41134141739454 -0.03812482431530952 -65.26077343458307
1753 -0.03070678859949112 -65.44204820599403 -0.03849007040262222 -65.29926350498569
1754 -0.030402560904622077 -65.47245076689865 -0.027948918659240006 -65.32721242364492
1755 -0.030440160911530255 -65.50289092781017 -0.026174744311720132 -65.35338716795664
1756 -0.030424642004072668 -65.53331556981425 -0.030383373517543076 -65.38377054147418
1757 -0.03042786130681634 -65.56374343112107 -0.03216439466923475 -65.41593493614342
1758 -0.03048381581902504 -65.5942272469401 -0.03305756263434887 -65.44899249877777
1759 -0.030472554638981818 -65.62469980157907 -0.03126758178696036 -65.48026008056473
1760 -0.030450448300689457 -65.65515024987975 -0.03296235725283623 -65.51322243781757
1761 -0.03040382331237197 -65.68555407319212 -0.03527709599584341 -65.54849953381341
1762 -0.0304352642968297 -65.71598933748895 -0.030694994144141674 -65.57919452795755
1763 -0.03030829895287752 -65.74629763644182 -0.02505995538085699 -65.60425448333841
1764 -0.0303826785646379 -65.77668031500646 -0.035202329978346825 -65.63945681331676
1765 -0.030273800436407327 -65.80695411544286 -0.02831987300887704 -65.66777668632564
1766 -0.03032493609935045 -65.83727905154221 -0.025114794727414846 -65.69289148105305
1767 -0.030434766504913568 -65.86771381804712 -0.032776182144880296 -65.72566766319794
1768 -0.030346271023154257 -65.89806008907027 -0.03414138462394476 -65.75980904782189
1769 -0.030282769817858934 -65.92834285888813 -0.030542688723653556 -65.79035173654555
1770 -0.030305241513997317 -65.95864810040213 -0.02957419203594327 -65.81992592858148
1771 -0.030307662021368743 -65.9889557624235 -0.03151833266019821 -65.85144426124168
1772 -0.030395413935184478 -66.01935117635868 -0.030408126302063465 -65.88185238754374
1773 -0.030384932365268468 -66.04973610872395 -0.034066357649862766 -65.91591874519361
1774 -0.030170720536261797 -66.07990682926021 -0.028382055647671222 -65.94430080084128
1775 -0.030255749821662903 -66.11016257908187 -0.03213417306542397 -65.9764349739067
1776 -0.030458677746355533 -66.14062125682823 -0.02985210660845041 -66.00628708051515
1777 -0.03026865664869547 -66.17088991347693 -0.03178059086203575 -66.03806767137719
1778 -0.03031643098220229 -66.20120634445912 -0.029897487349808217 -66.067965158727
1779 -0.030307579413056375 -66.23151392387219 -0.03520605675876141 -66.10317121548577
1780 -0.030154368933290245 -66.26166829280548 -0.033042638748884204 -66.13621385423465
1781 -0.03017274746671319 -66.29184104027219 -0.033686679787933826 -66.16990053402259
1782 -0.030188490357249975 -66.32202953062944 -0.030893574561923744 -66.20079410858452
1783 -0.030148417130112647 -66.35217794775954 -0.023681351356208323 -66.22447545994072
1784 -0.03011556454002857 -66.38229351229957 -0.03129549557343125 -66.25577095551415
1785 -0.03011881522834301 -66.41241232752792 -0.03252801336348057 -66.28829896887763
1786 -0.03029574900865555 -66.44270807653658 -0.023842104803770782 -66.3121410736814
1787 -0.03022371968254447 -66.47293179621911 -0.028745809197425844 -66.34088688287883
1788 -0.030290503799915314 -66.50322230001903 -0.031143256928771734 -66.3720301398076
1789 -0.030235427618026733 -66.53345772763706 -0.025682993326336147 -66.39771313313395
1790 -0.030429863557219505 -66.56388759119427 -0.024670950695872308 -66.42238408382983
1791 -0.030379514768719675 -66.594267105963 -0.02956821210682392 -66.45195229593665
1792 -0.030411996599286794 -66.62467910256228 -0.028749200422316788 -66.48070149635896
1793 -0.030459056328982114 -66.65513815889126 -0.0268636011518538 -66.50756509751082
1794 -0.030527967680245637 -66.6856661265715 -0.027174864429980516 -66.5347399619408
1795 -0.03056927239522338 -66.71623539896673 -0.034288971312344076 -66.56902893325315
1796 -0.030428464524447918 -66.74666386349118 -0.02853404814377427 -66.59756298139692
1797 -0.030501240398734808 -66.77716510388991 -0.024451345950365067 -66.62201432734729
1798 -0.03061237558722496 -66.80777747947714 -0.029152822494506837 -66.6511671498418
1799 -0.030576742626726626 -66.83835422210386 -0.030628108140081167 -66.68179525798188
1800 -0.03057125872001052 -66.86892548082388 -0.03508226368576288 -66.71687752166764
1801 -0.030487461760640145 -66.89941294258452 -0.03270161096006632 -66.7495791326277
1802 -0.030458190571516754 -66.92987113315604 -0.033328183181583884 -66.78290731580928
1803 -0.030438592098653315 -66.96030972525469 -0.02475555185228586 -66.80766286766156
1804 -0.03049247609451413 -66.9908022013492 -0.028997164871543645 -66.8366600325331
1805 -0.030621151253581048 -67.02142335260278 -0.03145183697342872 -66.86811186950654
1806 -0.030500311218202115 -67.05192366382099 -0.03168234620243311 -66.89979421570897
1807 -0.030463166441768406 -67.08238683026275 -0.032703346386551854 -66.93249756209552
1808 -0.03054396538063884 -67.1129307956434 -0.03196147056296468 -66.96445903265848
1809 -0.03045706860721111 -67.1433878642506 -0.029386698734015226 -66.9938457313925
1810 -0.03029441423714161 -67.17368227848775 -0.02344693848863244 -67.01729266988113
1811 -0.03053695261478424 -67.20421923110253 -0.028408472426235676 -67.04570114230737
1812 -0.030470104701817036 -67.23468933580435 -0.032871964387595654 -67.07857310669496
1813 -0.030676943063735963 -67.26536627886809 -0.022764519229531287 -67.10133762592449
1814 -0.030667384061962365 -67.29603366293004 -0.03369338698685169 -67.13503101291134
1815 -0.030640919134020804 -67.32667458206406 -0.03156357891857624 -67.16659459182992
1816 -0.030648401845246552 -67.3573229839093 -0.032592748478055 -67.19918734030797
1817 -0.03050502808764577 -67.38782801199694 -0.030759202409535648 -67.22994654271751
1818 -0.03052404122427106 -67.41835205322121 -0.03742463309317827 -67.2673711758107
1819 -0.0304773504845798 -67.44882940370579 -0.02841840460896492 -67.29578958041967
1820 -0.030509403627365827 -67.47933880733315 -0.03204214219003916 -67.3278317226097
1821 -0.030421473458409308 -67.50976028079155 -0.028945091273635627 -67.35677681388334
1822 -0.03048794623464346 -67.5402482270262 -0.02808867087587714 -67.38486548475922
1823 -0.03061501570045948 -67.57086324272666 -0.03422245644032955 -67.41908794119955
1824 -0.03049960723146796 -67.60136284995812 -0.026406111009418965 -67.44549405220897
1825 -0.030623653903603554 -67.63198650386173 -0.02816030876711011 -67.47365436097608
1826 -0.03057382917031646 -67.66256033303205 -0.031068232469260694 -67.50472259344535
1827 -0.030530945770442484 -67.69309127880248 -0.0350599093362689 -67.53978250278162
1828 -0.030573258362710475 -67.72366453716519 -0.03165805898606777 -67.57144056176769
1829 -0.030460025742650033 -67.75412456290785 -0.03090125126764178 -67.60234181303532
1830 -0.030506032146513463 -67.78463059505437 -0.03160384725779295 -67.63394566029312
1831 -0.030466259643435478 -67.8150968546978 -0.02535142097622156 -67.65929708126934
1832 -0.030471239052712918 -67.84556809375052 -0.02982048746198416 -67.68911756873133
1833 -0.03051482317969203 -67.8760829169302 -0.030262570735067128 -67.7193801394664
1834 -0.03042875723913312 -67.90651167416934 -0.029484790842980148 -67.74886493030938
1835 -0.03050927398726344 -67.9370209481566 -0.029877197835594414 -67.77874212814497
1836 -0.03049317803233862 -67.96751412618895 -0.03324596974998713 -67.81198809789495
1837 -0.030467282235622405 -67.99798140842456 -0.032354153133928774 -67.84434225102888
1838 -0.030364072043448688 -68.02834548046802 -0.027983255311846734 -67.87232550634073
1839 -0.0305111032910645 -68.05885658375908 -0.031149766687303782 -67.90347527302804
1840 -0.03047480760142207 -68.0893313913605 -0.027151964697986843 -67.93062723772603
1841 -0.030492023658007385 -68.11982341501852 -0.029790621437132358 -67.96041785916316
1842 -0.030436452757567168 -68.15025986777609 -0.02902935380116105 -67.98944721296432
1843 -0.030443919263780116 -68.18070378703986 -0.025835154484957455 -68.01528236744927
1844 -0.030519085098057987 -68.21122287213792 -0.026782127656042577 -68.04206449510532
1845 -0.030532433465123177 -68.24175530560305 -0.026652836333960296 -68.06871733143929
1846 -0.030640425719320775 -68.27239573132238 -0.02675175815820694 -68.0954690895975
1847 -0.030759665928781033 -68.30315539725116 -0.028287560399621724 -68.12375664999712
1848 -0.030810458399355412 -68.33396585565052 -0.026072540506720542 -68.14982919050384
1849 -0.03067092811688781 -68.36463678376741 -0.0310496118851006 -68.18087880238893
1850 -0.03083189046010375 -68.39546867422752 -0.03467231336981058 -68.21555111575874
1851 -0.0306464234367013 -68.42611509766422 -0.029562370106577873 -68.24511348586532
1852 -0.030750858690589668 -68.45686595635482 -0.030597634334117173 -68.27571112019943
1853 -0.030685803201049567 -68.48755175955587 -0.03295801766216755 -68.3086691378616
1854 -0.030702392291277646 -68.51825415184715 -0.030048945173621177 -68.33871808303522
1855 -0.030724995583295823 -68.54897914743044 -0.03487271070480347 -68.37359079374002
1856 -0.03062059758231044 -68.57959974501276 -0.031999530643224715 -68.40559032438324
1857 -0.030633480846881868 -68.61023322585964 -0.032521373592317104 -68.43811169797556
1858 -0.030679151695221663 -68.64091237755487 -0.03457478228956461 -68.47268648026512
1859 -0.03052806304767728 -68.67144044060255 -0.03075434472411871 -68.50344082498924
1860 -0.03066114578396082 -68.70210158638652 -0.042738044261932374 -68.54617886925118
1861 -0.03037474937736988 -68.73247633576389 -0.032798738591372965 -68.57897760784255
1862 -0.030277066770941018 -68.76275340253483 -0.02800275618210435 -68.60698036402465
1863 -0.030328892916440964 -68.79308229545127 -0.028357009030878545 -68.63533737305553
1864 -0.03032113928347826 -68.82340343473474 -0.03273255880922079 -68.66806993186475
1865 -0.030212563276290894 -68.85361599801104 -0.03556186333298683 -68.70363179519774
1866 -0.030275550577789544 -68.88389154858882 -0.027658849395811556 -68.73129064459354
1867 -0.03028816021978855 -68.9141797088086 -0.030392415076494216 -68.76168305967003
1868 -0.030323974043130874 -68.94450368285173 -0.02941908026114106 -68.79110213993117
1869 -0.030219062883406877 -68.97472274573514 -0.030869145318865775 -68.82197128525003
1870 -0.030397449620068073 -69.0051201953552 -0.030607661698013544 -68.85257894694804
1871 -0.03052018880844116 -69.03564038416364 -0.03541815672069788 -68.88799710366874
1872 -0.030321766901761294 -69.0659621510654 -0.026150709390640257 -68.91414781305937
1873 -0.03029494183138013 -69.09625709289679 -0.03126672487705946 -68.94541453793643
1874 -0.03024151735007763 -69.12649861024687 -0.027394523750990628 -68.97280906168741
1875 -0.030418672878295184 -69.15691728312517 -0.029714638274163006 -69.00252369996157
1876 -0.03034715736284852 -69.18726444048802 -0.027620770409703253 -69.03014447037127
1877 -0.03035405119881034 -69.21761849168684 -0.030310554895550013 -69.06045502526682
1878 -0.03029193067923188 -69.24791042236606 -0.028788178320974113 -69.0892432035878
1879 -0.030337103176862 -69.27824752554292 -0.02614739499986172 -69.11539059858767
1880 -0.030406174063682557 -69.30865369960661 -0.032279327139258386 -69.14766992572693
1881 -0.03037219252437353 -69.33902589213098 -0.03107249131426215 -69.17874241704119
1882 -0.030371797922998666 -69.36939769005397 -0.03106897557154298 -69.20981139261274
1883 -0.030288488231599332 -69.39968617828558 -0.029021998029202224 -69.23883339064194
1884 -0.030349164735525846 -69.4300353430211 -0.031899848766624925 -69.27073323940857
1885 -0.030265009310096503 -69.4603003523312 -0.03291437588632107 -69.30364761529489
1886 -0.030379651207476856 -69.49068000353869 -0.025063352659344673 -69.32871096795424
1887 -0.030381595902144908 -69.52106159944083 -0.027463829331099986 -69.35617479728533
1888 -0.03046083739027381 -69.5515224368311 -0.026570844929665327 -69.382745642215
1889 -0.03051605010405183 -69.58203848693516 -0.03805857095867395 -69.42080421317367
1890 -0.03022755729034543 -69.6122660442255 -0.028979875892400742 -69.44978408906607
1891 -0.03032946214079857 -69.6425955063663 -0.02890896238386631 -69.47869305144994
1892 -0.030413194186985494 -69.6730087005533 -0.030673143360763787 -69.5093661948107
1893 -0.030372717324644326 -69.70338141787794 -0.026118076220154763 -69.53548427103085
1894 -0.030460005160421133 -69.73384142303836 -0.03327392153441906 -69.56875819256527
1895 -0.03042255686596036 -69.76426397990431 -0.03193000964820385 -69.60068820221348
1896 -0.03050665380433202 -69.79477063370865 -0.033077323250472544 -69.63376552546394
1897 -0.030317652598023416 -69.82508828630668 -0.031266146805137396 -69.66503167226908
1898 -0.03037135088816285 -69.85545963719484 -0.034598267450928685 -69.69962993972001
1899 -0.030362684838473798 -69.88582232203332 -0.025552872568368912 -69.72518281228838
1900 -0.030397671274840832 -69.91621999330816 -0.027562105283141135 -69.75274491757152
1901 -0.03036696622148156 -69.94658695952964 -0.023762688972055912 -69.77650760654357
1902 -0.03042246326804161 -69.97700942279768 -0.02883720500394702 -69.80534481154753
1903 -0.03052654480561614 -70.00753596760329 -0.029760878439992665 -69.83510568998751
1904 -0.03037240877747536 -70.03790837638077 -0.03468133192509413 -69.86978702191261
1905 -0.030333135183900593 -70.06824151156466 -0.04070467725396156 -69.91049169916657
1906 -0.030322972498834134 -70.0985644840635 -0.02730224123224616 -69.93779394039882
1907 -0.030292633455246687 -70.12885711751875 -0.029920060373842716 -69.96771400077266
1908 -0.03036732617765665 -70.1592244436964 -0.032025893963873384 -69.99973989473654
1909 -0.03023796286433935 -70.18946240656074 -0.033737154118716715 -70.03347704885525
1910 -0.030219589360058308 -70.2196819959208 -0.03639635909348726 -70.06987340794873
1911 -0.03009789315983653 -70.24977988908063 -0.03227730505168438 -70.10215071300041
1912 -0.030062815826386213 -70.27984270490701 -0.03479397259652615 -70.13694468559694
1913 -0.03005896518006921 -70.30990167008709 -0.024766658339649437 -70.16171134393659
1914 -0.030122566688805818 -70.34002423677589 -0.03207133729010821 -70.1937826812267
1915 -0.03010691599920392 -70.37013115277509 -0.02666590204462409 -70.22044858327132
1916 -0.030208358727395534 -70.40033951150248 -0.03986112829297781 -70.2603097115643
1917 -0.030012866575270893 -70.43035237807776 -0.030398956406861542 -70.29070866797116
1918 -0.029962966311722995 -70.46031534438949 -0.02874255096539855 -70.31945121893656
1919 -0.03002718584612012 -70.49034253023561 -0.0295684021897614 -70.34901962112633
1920 -0.030039227660745384 -70.52038175789636 -0.031016241293400526 -70.38003586241973
1921 -0.0300137335434556 -70.55039549143982 -0.030539026577025653 -70.41057488899676
1922 -0.030085827875882386 -70.5804813193157 -0.03466375470161438 -70.44523864369837
1923 -0.029855498764663934 -70.61033681808036 -0.028579287230968475 -70.47381793092934
1924 -0.029924669302999973 -70.64026148738336 -0.029895995929837226 -70.50371392685918
1925 -0.02995594535022974 -70.67021743273358 -0.02747550867497921 -70.53118943553416
1926 -0.029983795154839753 -70.70020122788841 -0.029290903266519307 -70.56048033880067
1927 -0.03000065227970481 -70.73020188016812 -0.033168597146868706 -70.59364893594754
1928 -0.029904505424201488 -70.76010638559232 -0.035291300527751444 -70.62894023647529
1929 -0.02995333671569824 -70.79005972230802 -0.028676455095410346 -70.6576166915707
1930 -0.03004374047741294 -70.82010346278543 -0.02948902491480112 -70.68710571648549
1931 -0.02997075514867902 -70.85007421793411 -0.03261693622916937 -70.71972265271467
1932 -0.02985439235344529 -70.87992861028755 -0.0356971487402916 -70.75541980145496
1933 -0.029908641055226327 -70.90983725134278 -0.02945178672671318 -70.78487158818167
1934 -0.02986098425462842 -70.9396982355974 -0.031037104222923516 -70.81590869240459
1935 -0.02984396358951926 -70.96954219918692 -0.02436502119526267 -70.84027371359986
1936 -0.02991603184491396 -70.99945823103184 -0.028324456978589298 -70.86859817057845
1937 -0.029870384372770786 -71.02932861540461 -0.026989410165697336 -70.89558758074415
1938 -0.029879368375986814 -71.0592079837806 -0.02486610459163785 -70.92045368533579
1939 -0.02992388866841793 -71.08913187244902 -0.029230381920933725 -70.94968406725673
1940 -0.030159463081508874 -71.11929133553052 -0.026839959155768155 -70.97652402641249
1941 -0.030162228923290967 -71.14945356445381 -0.029073131270706654 -71.0055971576832
1942 -0.030098414700478315 -71.17955197915428 -0.033178053051233294 -71.03877521073443
1943 -0.030105875805020332 -71.2096578549593 -0.03217884693294763 -71.07095405766738
1944 -0.03019014336168766 -71.239847998321 -0.02732139006257057 -71.09827544772995
1945 -0.030278589017689227 -71.27012658733868 -0.026151397824287416 -71.12442684555424
1946 -0.0303483952768147 -71.3004749826155 -0.03371962420642376 -71.15814646976067
1947 -0.03020883221179247 -71.3306838148273 -0.03154455926269293 -71.18969102902336
1948 -0.030184047110378743 -71.36086786193768 -0.03057399084791541 -71.22026501987128
1949 -0.030116684082895518 -71.39098454602058 -0.03222940098494291 -71.25249442085622
1950 -0.030098632629960775 -71.42108317865053 -0.02998762847855687 -71.28248204933477
1951 -0.030156437773257494 -71.45123961642379 -0.02938702832907438 -71.31186907766384
1952 -0.030209713615477085 -71.48144933003927 -0.0332045616582036 -71.34507363932205
1953 -0.030195895489305256 -71.51164522552857 -0.027734778355807066 -71.37280841767786
1954 -0.030195442587137224 -71.54184066811571 -0.025818712543696165 -71.39862713022156
1955 -0.030363793019205332 -71.57220446113492 -0.03131428891792894 -71.42994141913948
1956 -0.030248407181352376 -71.60245286831626 -0.02847642544656992 -71.45841784458605
1957 -0.03029916752129793 -71.63275203583756 -0.032040811888873574 -71.49045865647493
1958 -0.03026125319302082 -71.66301328903057 -0.02458390109241009 -71.51504255756734
1959 -0.030338845774531366 -71.69335213480511 -0.03090290417894721 -71.54594546174629
1960 -0.030380500387400387 -71.7237326351925 -0.03133263466879725 -71.57727809641509
1961 -0.030332614667713642 -71.75406524986022 -0.03325731419026852 -71.61053541060535
1962 -0.030322651751339434 -71.78438790161155 -0.028702644538134335 -71.63923805514348
1963 -0.030228639580309392 -71.81461654119187 -0.030420796014368534 -71.66965885115785
1964 -0.030331591609865427 -71.84494813280173 -0.030407504178583622 -71.70006635533643
1965 -0.0302511902526021 -71.87519932305433 -0.030359263718128204 -71.73042561905456
1966 -0.030348303075879813 -71.90554762613021 -0.037205572798848154 -71.76763119185341
1967 -0.030185436364263296 -71.93573306249448 -0.0354564493522048 -71.80308764120562
1968 -0.030111525021493436 -71.96584458751597 -0.02858101772144437 -71.83166865892707
1969 -0.030156764574348925 -71.99600135209032 -0.028903069160878658 -71.86057172808795
1970 -0.030029916483908892 -72.02603126857423 -0.027477866597473623 -71.88804959468543
1971 -0.030299875792115925 -72.05633114436634 -0.029556280467659235 -71.91760587515309
1972 -0.03029620861634612 -72.08662735298269 -0.03139979597181082 -71.9490056711249
1973 -0.030177559610456227 -72.11680491259314 -0.03789455182850361 -71.9869002229534
1974 -0.030053535476326942 -72.14685844806947 -0.030888736061751843 -72.01778895901515
1975 -0.030109837464988232 -72.17696828553446 -0.033648564107716085 -72.05143752312287
1976 -0.03007509559392929 -72.20704338112839 -0.032239511609077454 -72.08367703473195
1977 -0.029880447871983053 -72.23692382900038 -0.027794970944523812 -72.11147200567648
1978 -0.030031257029622793 -72.26695508603 -0.03573470246046782 -72.14720670813695
1979 -0.029911000467836856 -72.29686608649783 -0.031225842982530595 -72.17843255111949
1980 -0.030000591184943914 -72.32686667768277 -0.03849209398031235 -72.2169246450998
1981 -0.02981800166890025 -72.35668467935167 -0.03178024999797344 -72.24870489509777
1982 -0.029861629009246826 -72.38654630836092 -0.03165728040039539 -72.28036217549817
1983 -0.02979073766618967 -72.41633704602711 -0.02797938892617822 -72.30834156442435
1984 -0.029948981199413537 -72.44628602722652 -0.029554632585495712 -72.33789619700985
1985 -0.029822311736643313 -72.47610833896316 -0.029255332332104443 -72.36715152934195
1986 -0.029995888005942106 -72.5061042269691 -0.02727017067372799 -72.39442170001568
1987 -0.029939120076596736 -72.53604334704569 -0.02829871652647853 -72.42272041654216
1988 -0.02985652731731534 -72.56589987436301 -0.027498585171997547 -72.45021900171416
1989 -0.02994757015258074 -72.5958474445156 -0.026886129286140203 -72.4771051310003
1990 -0.030171691346913575 -72.6260191358625 -0.03030267721042037 -72.50740780821071
1991 -0.030182549264281988 -72.65620168512679 -0.03271681703627109 -72.54012462524699
1992 -0.030050451681017876 -72.68625213680781 -0.030201794952154158 -72.57032642019914
1993 -0.030170923564583063 -72.71642306037239 -0.03597222734242678 -72.60629864754156
1994 -0.02994771646335721 -72.74637077683575 -0.032183803245425226 -72.638482450787
1995 -0.030004690680652858 -72.7763754675164 -0.024386738799512385 -72.6628691895865
1996 -0.02997603714466095 -72.80635150466107 -0.033357005566358566 -72.69622619515286
1997 -0.030025551840662957 -72.83637705650173 -0.030362631566822527 -72.72658882671968
1998 -0.029893878754228352 -72.86627093525595 -0.024290407076478004 -72.75087923379616
1999 -0.030004687141627073 -72.89627562239758 -0.02985301734879613 -72.78073225114495
2000 -0.030017030239105225 -72.92629265263669 -0.029954715725034477 -72.81068696687
