# Supplementary material for: Learning nonequilibrium statistical mechanics and dynamical phase transitions
Source: Nat Commun. 2024 Feb 6;15:1117. doi: 10.1038/s41467-024-45172-8 (PMC10847122; doi:10.1038/s41467-024-45172-8)
Supplement: Supplementary file 4 — Supplementary Data 1 [file 41467_2024_45172_MOESM4_ESM.zip › DPT-main/PlotTemplate/plot_KL_divergence/out/finite_time/SE/L5_D2W32K5_E100BS1k/logs-0.90/log.txt]

1 -0.0641238372772932 -0.0641238372772932 -0.0641269650310278 -0.0641269650310278
2 -0.06394080296158791 -0.12806464023888112 -0.06394039765000344 -0.12806736268103125
3 -0.06378482989966869 -0.1918494701385498 -0.06378791891038418 -0.19185528159141543
4 -0.06362987980246544 -0.25547934994101523 -0.06362566873431205 -0.2554809503257275
5 -0.0634815726429224 -0.3189609225839376 -0.06347545683383941 -0.3189564071595669
6 -0.06333371363580227 -0.38229463621973986 -0.06333504468202591 -0.38229145184159286
7 -0.0631982870399952 -0.44549292325973505 -0.0631898108869791 -0.44548126272857197
8 -0.06306237205863 -0.5085552953183651 -0.06307479552924633 -0.5085560582578184
9 -0.06293949484825134 -0.5714947901666164 -0.06293073855340481 -0.5714867968112232
10 -0.06281130164861679 -0.6343060918152332 -0.06280291303992272 -0.6342897098511459
11 -0.06269399523735046 -0.6970000870525837 -0.0626912958920002 -0.696981005743146
12 -0.06256492771208286 -0.7595650147646665 -0.06256018206477165 -0.7595411878079177
13 -0.06246233582496643 -0.8220273505896329 -0.06243120431900025 -0.821972392126918
14 -0.06235162429511547 -0.8843789748847484 -0.062367032282054424 -0.8843394244089724
15 -0.06223258897662163 -0.94661156386137 -0.062227227911353114 -0.9465666523203256
16 -0.06214588303118944 -1.0087574468925595 -0.062131134979426864 -1.0086977872997525
17 -0.06203848868608475 -1.0707959355786443 -0.06203244458884001 -1.0707302318885925
18 -0.061930828168988226 -1.1327267637476326 -0.06191891673952341 -1.1326491486281158
19 -0.06185279581695795 -1.1945795595645905 -0.06186642628163099 -1.194515574909747
20 -0.0617468161508441 -1.2563263757154346 -0.0617687726393342 -1.256284347549081
21 -0.0616454504430294 -1.317971826158464 -0.06162901446223259 -1.3179133620113137
22 -0.061555690877139566 -1.3795275170356036 -0.06159001663327217 -1.3795033786445858
23 -0.0614708561450243 -1.440998373180628 -0.06145784445106983 -1.4409612230956557
24 -0.06138373222202063 -1.5023821054026485 -0.06139514092355967 -1.5023563640192152
25 -0.061297226883471015 -1.5636793322861195 -0.06131796408444643 -1.5636743281036616
26 -0.06121550090610981 -1.6248948331922293 -0.06117631196975708 -1.6248506400734186
27 -0.061124829761683944 -1.6860196629539133 -0.06107802335172892 -1.6859286634251476
28 -0.06105154659599066 -1.747071209549904 -0.06122357025742531 -1.7471522336825729
29 -0.06097143869847059 -1.8080426482483745 -0.060908076167106626 -1.8080603098496795
30 -0.060895897634327414 -1.868938545882702 -0.06086088586598635 -1.8689211957156657
31 -0.06083164475858212 -1.929770190641284 -0.06076966021209955 -1.9296908559277652
32 -0.060752826184034346 -1.9905230168253185 -0.0607735825702548 -1.9904644384980201
33 -0.060674569383263585 -2.0511975862085823 -0.0606659671291709 -2.051130405627191
34 -0.06060838550329208 -2.1118059717118745 -0.06061876360327005 -2.1117491692304613
35 -0.06052342634648085 -2.172329398058355 -0.06038146875798702 -2.1721306379884484
36 -0.060466707497835157 -2.2327961055561905 -0.06053434330970049 -2.2326649812981487
37 -0.060391617380082606 -2.293187722936273 -0.06044010985642671 -2.2931050911545756
38 -0.06032898835837841 -2.3535167112946516 -0.06040957719087601 -2.3535146683454515
39 -0.060258364863693716 -2.413775076158345 -0.060170498304069044 -2.4136851666495205
40 -0.06018595900386572 -2.473961035162211 -0.06026225984096527 -2.473947426490486
41 -0.060120703652501106 -2.534081738814712 -0.06010810453444719 -2.5340555310249333
42 -0.0600633030757308 -2.594145041890443 -0.060241608694195745 -2.5942971397191292
43 -0.059992133639752865 -2.6541371755301957 -0.060103189945220944 -2.6544003296643504
44 -0.059929171577095985 -2.7140663471072917 -0.05967137534171343 -2.714071705006064
45 -0.05987072940915823 -2.7739370765164497 -0.059829288721084596 -2.7739009937271484
46 -0.05981334485113621 -2.833750421367586 -0.05962784327566624 -2.8335288370028144
47 -0.05976489279419184 -2.8935153141617778 -0.05983887705951929 -2.8933677140623337
48 -0.05970226097851992 -2.9532175751402976 -0.05937354099005461 -2.952741255052388
49 -0.05964841693639755 -3.012865992076695 -0.059652216732501984 -3.01239347178489
50 -0.05958498474210501 -3.0724509768188 -0.05969158597290516 -3.0720850577577954
51 -0.05953394863754511 -3.131984925456345 -0.059301467053592204 -3.1313865248113877
52 -0.05947461314499378 -3.1914595386013387 -0.05937392897903919 -3.190760453790427
53 -0.05941987670958042 -3.2508794153109193 -0.05937328040599823 -3.2501337341964254
54 -0.05936744660139084 -3.31024686191231 -0.05940705984830856 -3.309540794044734
55 -0.05930822752416134 -3.3695550894364716 -0.05919736158102751 -3.3687381556257616
56 -0.05925428755581379 -3.4288093769922856 -0.059420190192759036 -3.4281583458185207
57 -0.0591898012906313 -3.4879991782829167 -0.05887548942118883 -3.4870338352397097
58 -0.059159974567592144 -3.547159152850509 -0.05895948223769665 -3.5459933174774063
59 -0.05910620577633381 -3.6062653586268425 -0.059200338646769525 -3.6051936561241757
60 -0.05905283223837614 -3.665318190865219 -0.058925420977175236 -3.664119077101351
61 -0.058996382541954516 -3.7243145734071734 -0.05903675351291895 -3.72315583061427
62 -0.0589405195787549 -3.7832550929859283 -0.05879900380969048 -3.7819548344239604
63 -0.058890356495976445 -3.842145449481905 -0.05890833958983421 -3.8408631740137946
64 -0.05884274207055569 -3.9009881915524605 -0.0590094231069088 -3.8998725971207033
65 -0.05878142472356558 -3.959769616276026 -0.0587278202176094 -3.958600417338313
66 -0.058736249804496765 -4.018505866080522 -0.05856239218264818 -4.017162809520961
67 -0.05868997126817703 -4.077195837348699 -0.05875817500054836 -4.07592098452151
68 -0.0586379487067461 -4.1358337860554455 -0.05860203988850117 -4.134523024410011
69 -0.058578462526202205 -4.1944122485816475 -0.05820216368883848 -4.192725188098849
70 -0.058550890907645224 -4.252963139489292 -0.05846835244446993 -4.251193540543318
71 -0.0585017055273056 -4.311464845016598 -0.05854531656950712 -4.3097388571128254
72 -0.05845083445310593 -4.369915679469704 -0.058326611667871474 -4.368065468780697
73 -0.05838980376720428 -4.428305483236908 -0.058622320927679536 -4.426687789708376
74 -0.05833605788648129 -4.486641541123389 -0.05841745268553496 -4.485105242393911
75 -0.058293428458273414 -4.5449349695816625 -0.05823766756802797 -4.543342909961939
76 -0.0582275290042162 -4.603162498585879 -0.05808423422276974 -4.601427144184709
77 -0.058206715062260626 -4.661369213648139 -0.05808597858995199 -4.659513122774661
78 -0.05814627427607775 -4.719515487924217 -0.058325665071606636 -4.717838787846268
79 -0.058091589622199534 -4.777607077546416 -0.05817394945770502 -4.776012737303973
80 -0.0580578587949276 -4.8356649363413435 -0.058243131078779695 -4.834255868382753
81 -0.0580029621720314 -4.893667898513375 -0.05788876917213202 -4.892144637554885
82 -0.05795924570411444 -4.951627144217489 -0.058164046704769136 -4.950308684259655
83 -0.05790330469608307 -5.009530448913572 -0.0573362972587347 -5.007644981518389
84 -0.05787212662398815 -5.06740257553756 -0.05827959682792425 -5.065924578346314
85 -0.05781459026038647 -5.125217165797947 -0.057222946919500826 -5.123147525265814
86 -0.05777890384197235 -5.18299606963992 -0.05770758874714375 -5.180855114012958
87 -0.05773046612739563 -5.240726535767315 -0.05758594647049904 -5.238441060483457
88 -0.05769090056419372 -5.298417436331509 -0.057490593194961546 -5.2959316536784184
89 -0.05764928963035345 -5.356066725961862 -0.05761897973716259 -5.353550633415581
90 -0.057612457685172556 -5.413679183647035 -0.05717012640088796 -5.410720759816469
91 -0.05757441706955433 -5.471253600716589 -0.05758234243839979 -5.468303102254868
92 -0.05753264594823122 -5.52878624666482 -0.05795405656099319 -5.526257158815861
93 -0.05746738836169243 -5.586253635026512 -0.057479973509907724 -5.583737132325769
94 -0.05741081722080708 -5.64366445224732 -0.0570567911490798 -5.640793923474849
95 -0.05739589221775532 -5.701060344465075 -0.05792151559144258 -5.698715439066292
96 -0.05732754580676556 -5.758387890271841 -0.057483221776783465 -5.756198660843075
97 -0.057298794761300086 -5.815686685033141 -0.05682330522686243 -5.813021966069937
98 -0.05726160630583763 -5.872948291338979 -0.05731289777904749 -5.870334863848984
99 -0.057213619165122506 -5.9301619105041015 -0.05726824030280113 -5.927603104151785
100 -0.057158364355564116 -5.987320274859665 -0.05720394942909479 -5.98480705358088
101 -0.05712231937795877 -6.044442594237624 -0.057333499379456046 -6.042140552960336
102 -0.05707056354731321 -6.101513157784937 -0.05761442594230175 -6.099754978902638
103 -0.05703110601752996 -6.158544263802467 -0.056578402779996394 -6.156333381682634
104 -0.05698467716574669 -6.2155289409682135 -0.05692213624715805 -6.213255517929792
105 -0.05693849604576826 -6.272467437013982 -0.05568799152970314 -6.268943509459495
106 -0.05691725201904774 -6.32938468903303 -0.056835297495126724 -6.325778806954622
107 -0.05688856169581413 -6.386273250728844 -0.05611425898969173 -6.381893065944314
108 -0.05687397290021181 -6.4431472236290555 -0.057065942697227 -6.4389590086415405
109 -0.056823639757931234 -6.499970863386987 -0.057331100665032865 -6.496290109306574
110 -0.056767815910279754 -6.556738679297267 -0.05680978912860155 -6.553099898435176
111 -0.05671492461115122 -6.613453603908418 -0.05674800183624029 -6.609847900271416
112 -0.0566812789067626 -6.670134882815181 -0.056592303328216076 -6.666440203599632
113 -0.05663059037178755 -6.726765473186968 -0.056631249375641346 -6.723071452975273
114 -0.05658988077193498 -6.783355353958903 -0.05664917938411236 -6.7797206323593855
115 -0.056554348394274714 -6.839909702353178 -0.05627789609134197 -6.835998528450728
116 -0.056496006436645985 -6.896405708789824 -0.05608836654573679 -6.892086894996464
117 -0.05646857544779778 -6.952874284237621 -0.05622201170772314 -6.948308906704187
118 -0.05642878692597151 -7.009303071163593 -0.05638257656246424 -7.004691483266652
119 -0.05639491211622953 -7.065697983279823 -0.05714211575686932 -7.0618335990235215
120 -0.056337971426546576 -7.122035954706369 -0.05604036618024111 -7.117873965203763
121 -0.05628799516707659 -7.178323949873446 -0.056021714583039284 -7.173895679786802
122 -0.05623746681958437 -7.2345614166930305 -0.05587261226028204 -7.229768292047084
123 -0.05622171219438314 -7.290783128887414 -0.05644402112811804 -7.286212313175202
124 -0.05616813693195581 -7.34695126581937 -0.05647837724536657 -7.342690690420569
125 -0.056139801256358625 -7.403091067075729 -0.05596392676234245 -7.3986546171829115
126 -0.056098967976868155 -7.459190035052597 -0.05592062417417765 -7.454575241357089
127 -0.05605973359197378 -7.515249768644571 -0.05637795142829418 -7.510953192785383
128 -0.056006906926631926 -7.5712566755712025 -0.05585696157068014 -7.566810154356063
129 -0.05596029460430145 -7.627216970175504 -0.056461403518915175 -7.623271557874978
130 -0.055910527147352694 -7.6831274973228565 -0.05592373833060264 -7.679195296205581
131 -0.055875761061906816 -7.739003258384764 -0.05505095738917589 -7.7342462535947565
132 -0.05584605615586043 -7.794849314540624 -0.055333635210990904 -7.789579888805747
133 -0.05582815129309893 -7.850677465833723 -0.05552632547914982 -7.845106214284897
134 -0.055766135640442374 -7.906443601474165 -0.0563565144315362 -7.901462728716433
135 -0.05571420639753342 -7.962157807871699 -0.055925313755869864 -7.957388042472303
136 -0.055675959959626195 -8.017833767831325 -0.05568788666278124 -8.013075929135084
137 -0.0556316526606679 -8.073465420491994 -0.055899436585605145 -8.06897536572069
138 -0.05558718536049127 -8.129052605852484 -0.0546250669285655 -8.123600432649255
139 -0.05555449556559324 -8.184607101418077 -0.055857415124773976 -8.179457847774028
140 -0.055514895170927045 -8.240121996589004 -0.05552862398326397 -8.234986471757292
141 -0.05547403860837221 -8.295596035197375 -0.05521876588463783 -8.29020523764193
142 -0.055441171117126944 -8.351037206314503 -0.05488173756748438 -8.345086975209414
143 -0.05542069654911756 -8.40645790286362 -0.055150152929127214 -8.40023712813854
144 -0.05537213012576103 -8.461830032989381 -0.05521951448172331 -8.455456642620264
145 -0.05532423947006464 -8.517154272459445 -0.05526155568659306 -8.510718198306858
146 -0.0552907919511199 -8.572445064410564 -0.056229297444224356 -8.566947495751082
147 -0.0552465645596385 -8.627691628970203 -0.054919540882110596 -8.621867036633192
148 -0.055207228660583495 -8.682898857630786 -0.05464023519307375 -8.676507271826265
149 -0.055161235854029655 -8.738060093484815 -0.05523546449840069 -8.731742736324666
150 -0.055135921016335486 -8.79319601450115 -0.05510690566152334 -8.786849641986189
151 -0.055086304619908336 -8.84828231912106 -0.054118132963776586 -8.840967774949965
152 -0.05503871627151966 -8.90332103539258 -0.05462957974523306 -8.895597354695198
153 -0.05501535702496767 -8.958336392417547 -0.05468655545264482 -8.950283910147842
154 -0.05497642904520035 -9.013312821462748 -0.05507031343877315 -9.005354223586615
155 -0.05494155623018741 -9.068254377692934 -0.054464447498321536 -9.059818671084937
156 -0.054885279200971124 -9.123139656893905 -0.05378259718418121 -9.113601268269118
157 -0.054856686107814315 -9.17799634300172 -0.05317076575011015 -9.166772034019228
158 -0.05484118927270174 -9.232837532274422 -0.0544166699051857 -9.221188703924414
159 -0.054786070995032785 -9.287623603269454 -0.05461782570928335 -9.275806529633696
160 -0.05476840194314718 -9.3423920052126 -0.05263260677456856 -9.328439136408265
161 -0.05473654195666313 -9.397128547169263 -0.05646154414862394 -9.384900680556889
162 -0.05470532849431038 -9.451833875663574 -0.0548690976575017 -9.43976977821439
163 -0.054648240096867085 -9.506482115760441 -0.05495199486613274 -9.494721773080524
164 -0.05461837947368622 -9.561100495234127 -0.05501852873712778 -9.549740301817652
165 -0.05457049887627363 -9.6156709941104 -0.0541881175711751 -9.603928419388827
166 -0.054509136453270914 -9.670180130563672 -0.05471202414482832 -9.658640443533656
167 -0.05448200814425945 -9.72466213870793 -0.05507995393127203 -9.713720397464929
168 -0.05446213036775589 -9.779124269075687 -0.05220520030707121 -9.765925597772
169 -0.05441071409732103 -9.833534983173008 -0.054949230328202245 -9.820874828100202
170 -0.05437342375516892 -9.887908406928178 -0.05457216519862414 -9.875446993298826
171 -0.054304709658026695 -9.942213116586204 -0.05298222750425339 -9.92842922080308
172 -0.05429989323019981 -9.996513009816404 -0.05321462657302618 -9.981643847376107
173 -0.05424471870064736 -10.050757728517052 -0.053481954336166385 -10.035125801712274
174 -0.05421347972005606 -10.104971208237108 -0.054071301594376564 -10.08919710330665
175 -0.05417339149862528 -10.159144599735734 -0.053948629274964334 -10.143145732581615
176 -0.05412680618464947 -10.213271405920384 -0.053208034671843055 -10.19635376725346
177 -0.05406885296106338 -10.267340258881447 -0.053859352320432666 -10.250213119573893
178 -0.05403333716094494 -10.321373596042392 -0.05459501016885042 -10.304808129742742
179 -0.05399734135717153 -10.375370937399563 -0.05209683384746313 -10.356904963590205
180 -0.05395724456757307 -10.429328181967136 -0.05143183898180723 -10.408336802572013
181 -0.05392750576138496 -10.483255687728521 -0.05347618740051985 -10.461812989972533
182 -0.05392313320189714 -10.537178820930418 -0.05480851288884878 -10.516621502861382
183 -0.05386305544525385 -10.591041876375671 -0.05112640131264925 -10.56774790417403
184 -0.053832408785820005 -10.64487428516149 -0.05335718542337418 -10.621105089597405
185 -0.0538331126794219 -10.698707397840913 -0.04601547010242939 -10.667120559699834
186 -0.05380300786346197 -10.752510405704374 -0.05350586511194706 -10.720626424811782
187 -0.05377696640789509 -10.80628737211227 -0.053270505741238594 -10.77389693055302
188 -0.05374660026282072 -10.86003397237509 -0.05470045991241932 -10.82859739046544
189 -0.05368743985891342 -10.913721412234004 -0.0548912575468421 -10.883488648012282
190 -0.053601579554378984 -10.967322991788382 -0.05405489504337311 -10.937543543055655
191 -0.05354477893561125 -11.020867770723994 -0.05170243848115206 -10.989245981536808
192 -0.05353354886174202 -11.074401319585736 -0.05295533537864685 -11.042201316915454
193 -0.053509023226797583 -11.127910342812534 -0.05222125742584467 -11.0944225743413
194 -0.05347073283046484 -11.181381075643 -0.0509769469499588 -11.145399521291258
195 -0.053431196324527266 -11.234812271967527 -0.05204130336642265 -11.197440824657681
196 -0.053402275405824186 -11.288214547373352 -0.052006318047642705 -11.249447142705323
197 -0.053381039574742314 -11.341595586948094 -0.05252617951482534 -11.301973322220148
198 -0.05333937555551529 -11.394934962503608 -0.05466627161949873 -11.356639593839647
199 -0.0532764321193099 -11.448211394622918 -0.05116060208529234 -11.40780019592494
200 -0.05325885023921728 -11.501470244862135 -0.054851132072508337 -11.462651327997449
201 -0.053221384063363075 -11.554691628925498 -0.05456458143889904 -11.517215909436349
202 -0.053163827396929264 -11.607855456322428 -0.05316620171070099 -11.57038211114705
203 -0.05312581546604633 -11.660981271788474 -0.0525271000340581 -11.622909211181108
204 -0.05306461956351995 -11.714045891351994 -0.05331022422760725 -11.676219435408715
205 -0.05303409602493048 -11.767079987376924 -0.05550041422247887 -11.731719849631194
206 -0.05297696720808744 -11.820056954585011 -0.05147787928581238 -11.783197728917006
207 -0.05294835977256298 -11.873005314357574 -0.05159247182309627 -11.834790200740102
208 -0.052920463308691976 -11.925925777666265 -0.053521374613046645 -11.888311575353148
209 -0.05285219755023718 -11.978777975216502 -0.05290278606116772 -11.941214361414316
210 -0.05280396435409784 -12.0315819395706 -0.05216221995651722 -11.993376581370834
211 -0.05277147851884365 -12.084353418089444 -0.05112470742315054 -12.044501288793985
212 -0.052726602926850316 -12.137080021016294 -0.0557394914329052 -12.10024078022689
213 -0.05267303232103586 -12.189753053337329 -0.04882730841636658 -12.149068088643258
214 -0.05263708475977182 -12.2423901380971 -0.054092242009937765 -12.203160330653196
215 -0.05260400734841823 -12.294994145445518 -0.0517345804721117 -12.254894911125307
216 -0.05255350787192583 -12.347547653317443 -0.054253132455050944 -12.309148043580358
217 -0.05251042805612087 -12.400058081373563 -0.04877538047730923 -12.357923424057667
218 -0.052549280039966104 -12.452607361413529 -0.0657766655087471 -12.423700089566413
219 -0.05241655968129635 -12.505023921094825 -0.05141987465322018 -12.475119964219633
220 -0.05233925003558397 -12.557363171130408 -0.05161200277507305 -12.526731966994706
221 -0.05232014935463667 -12.609683320485045 -0.051092326268553735 -12.57782429326326
222 -0.05226934589445591 -12.6619526663795 -0.05122331585735083 -12.629047609120612
223 -0.052249612472951415 -12.714202278852452 -0.0545673530548811 -12.683614962175493
224 -0.05217293966561556 -12.766375218518068 -0.052146627195179464 -12.735761589370673
225 -0.05215207599103451 -12.818527294509103 -0.05116162821650505 -12.786923217587178
226 -0.05208932887762785 -12.87061662338673 -0.05423313174396753 -12.841156349331145
227 -0.05205711368471384 -12.922673737071445 -0.051067668572068216 -12.892224017903214
228 -0.05204003266990185 -12.974713769741347 -0.04799027293920517 -12.94021429084242
229 -0.05199880339205265 -13.0267125731334 -0.055882366746664046 -12.996096657589083
230 -0.05192946493625641 -13.078642038069656 -0.0525843283161521 -13.048680985905236
231 -0.051868736371397973 -13.130510774441055 -0.05110483095049858 -13.099785816855734
232 -0.05183431431651116 -13.182345088757566 -0.051185837015509605 -13.150971653871244
233 -0.05175787154585123 -13.234102960303417 -0.04804629944264889 -13.199017953313893
234 -0.05176151804625988 -13.285864478349676 -0.052057743072509766 -13.251075696386403
235 -0.051710165478289126 -13.337574643827965 -0.05365302786231041 -13.304728724248713
236 -0.05169207863509655 -13.389266722463061 -0.049151084013283254 -13.353879808261997
237 -0.05164019931107759 -13.440906921774138 -0.05117582529783249 -13.40505563355983
238 -0.051591488532721996 -13.49249841030686 -0.04644826464354992 -13.451503898203379
239 -0.05156773291528225 -13.544066143222143 -0.05338852237910032 -13.504892420582479
240 -0.05146444570273161 -13.595530588924873 -0.05940076410770416 -13.564293184690182
241 -0.05145713873207569 -13.64698772765695 -0.05139593631029129 -13.615689121000473
242 -0.051404469460248944 -13.698392197117197 -0.05111430399119854 -13.666803424991672
243 -0.051353311911225316 -13.749745509028422 -0.049890550412237646 -13.71669397540391
244 -0.051301417499780656 -13.801046926528203 -0.05061368923634291 -13.767307664640253
245 -0.0512767419219017 -13.852323668450104 -0.05190693810582161 -13.819214602746074
246 -0.051241233572363855 -13.903564902022469 -0.0488384060561657 -13.86805300880224
247 -0.051195104233920576 -13.95476000625639 -0.049670126475393775 -13.917723135277635
248 -0.05115540660917759 -14.005915412865567 -0.05450060609728098 -13.972223741374917
249 -0.05108481682837009 -14.057000229693937 -0.049265680648386476 -14.021489422023302
250 -0.05107847601175308 -14.10807870570569 -0.05369615443050861 -14.07518557645381
251 -0.051004291698336604 -14.159082997404028 -0.050727926380932334 -14.125913502834743
252 -0.05096964128315449 -14.210052638687182 -0.050315036065876485 -14.17622853890062
253 -0.05091710407286883 -14.260969742760052 -0.05149801671504974 -14.22772655561567
254 -0.05085075981914997 -14.311820502579202 -0.051349498145282266 -14.279076053760951
255 -0.05082261394709349 -14.362643116526296 -0.05085261967033148 -14.329928673431283
256 -0.0507994145154953 -14.413442531041792 -0.0491678835824132 -14.379096557013696
257 -0.050739456340670584 -14.464181987382462 -0.055730887316167356 -14.434827444329864
258 -0.050605103746056555 -14.514787091128518 -0.05267889760434628 -14.48750634193421
259 -0.050573731400072576 -14.565360822528591 -0.04822460450232029 -14.53573094643653
260 -0.05054585468024016 -14.615906677208832 -0.04693768862634897 -14.582668635062879
261 -0.050524267554283145 -14.666430944763116 -0.049827119894325735 -14.632495754957205
262 -0.050476642139256 -14.716907586902371 -0.050508583709597585 -14.683004338666802
263 -0.050428088568150994 -14.767335675470521 -0.05091256108134985 -14.733916899748152
264 -0.05039835032075644 -14.817734025791278 -0.05434646662324667 -14.7882633663714
265 -0.050332922115921976 -14.8680669479072 -0.04654003102332353 -14.834803397394722
266 -0.050275400094687936 -14.918342348001888 -0.049769012816250326 -14.884572410210973
267 -0.05020722281187773 -14.968549570813765 -0.044719881005585195 -14.929292291216559
268 -0.05021496992558241 -15.018764540739348 -0.04772476330399513 -14.977017054520553
269 -0.05016640443354845 -15.068930945172896 -0.04765600822865963 -15.024673062749214
270 -0.050158666446805 -15.119089611619701 -0.05389458313584328 -15.078567645885057
271 -0.05010245870798826 -15.16919207032769 -0.043127487413585186 -15.121695133298642
272 -0.050054118409752844 -15.219246188737442 -0.04112228825688362 -15.162817421555525
273 -0.050046241655945775 -15.269292430393387 -0.059016072750091554 -15.221833494305617
274 -0.04993228204548359 -15.31922471243887 -0.04578719083219766 -15.267620685137814
275 -0.049918840453028676 -15.369143552891899 -0.050519708544015884 -15.31814039368183
276 -0.049882106855511664 -15.41902565974741 -0.052704856172204016 -15.370845249854034
277 -0.04981523435562849 -15.468840894103039 -0.04579568058252335 -15.416640930436557
278 -0.049757867492735385 -15.518598761595774 -0.04998987056314945 -15.466630800999706
279 -0.04971102885901928 -15.568309790454792 -0.051589333452284336 -15.51822013445199
280 -0.04962076954543591 -15.617930560000229 -0.05309017170220613 -15.571310306154196
281 -0.04960132613778114 -15.66753188613801 -0.0460962675511837 -15.617406573705379
282 -0.04952601492404938 -15.71705790106206 -0.050609192438423635 -15.668015766143803
283 -0.04948174748569727 -15.766539648547756 -0.05248465090990066 -15.720500417053703
284 -0.04941899944096804 -15.815958647988724 -0.05308209676295519 -15.773582513816658
285 -0.0493404358625412 -15.865299083851266 -0.050598449818789956 -15.824180963635447
286 -0.04928855448961258 -15.914587638340878 -0.05153827797621489 -15.875719241611662
287 -0.049257030710577965 -15.963844669051456 -0.046384895034134385 -15.922104136645796
288 -0.04918399825692177 -16.013028667308376 -0.05158234685659409 -15.97368648350239
289 -0.049158554337918756 -16.062187221646294 -0.04758793711662292 -16.021274420619015
290 -0.04910465460270643 -16.111291876249002 -0.05086324084550142 -16.072137661464517
291 -0.049047748930752276 -16.160339625179756 -0.05033787321299314 -16.12247553467751
292 -0.04898547474294901 -16.209325099922705 -0.049240255169570445 -16.17171578984708
293 -0.048958951607346535 -16.25828405153005 -0.04695094097405672 -16.218666730821138
294 -0.04889782052487135 -16.307181872054922 -0.04396451786160469 -16.26263124868274
295 -0.04884051736444235 -16.356022389419365 -0.04936737716197968 -16.31199862584472
296 -0.048758442886173724 -16.40478083230554 -0.050994645617902276 -16.36299327146262
297 -0.04869490135461092 -16.453475733660152 -0.04274924844503403 -16.405742519907655
298 -0.04867349080741405 -16.502149224467566 -0.0545759804546833 -16.460318500362337
299 -0.04861366841942072 -16.550762892886986 -0.04687361177057028 -16.50719211213291
300 -0.04854613486677408 -16.599309027753762 -0.04756996836513281 -16.55476208049804
301 -0.048551828041672705 -16.647860855795436 -0.048325593769550326 -16.60308767426759
302 -0.048495963960886 -16.69635681975632 -0.051833389699459075 -16.654921063967052
303 -0.04841118399053812 -16.74476800374686 -0.05338823888450861 -16.70830930285156
304 -0.04830117151141167 -16.79306917525827 -0.0475265059620142 -16.755835808813575
305 -0.04834167938679457 -16.841410854645066 -0.029208275582641365 -16.785044084396215
306 -0.04833519961684942 -16.889746054261916 -0.047600026987493035 -16.832644111383708
307 -0.048293253593146804 -16.938039307855064 -0.05259614828974009 -16.88524025967345
308 -0.0482096491381526 -16.986248956993215 -0.050163385644555095 -16.935403645318004
309 -0.04818345289677382 -17.034432409889988 -0.04702350087463856 -16.98242714619264
310 -0.04810052048414946 -17.082532930374136 -0.050757738202810286 -17.033184884395453
311 -0.04805885702371597 -17.13059178739785 -0.0469397809356451 -17.0801246653311
312 -0.04800886027514935 -17.178600647673 -0.04549688436090946 -17.125621549692006
313 -0.047974807769060136 -17.22657545544206 -0.04778193682432175 -17.173403486516328
314 -0.04786345697939396 -17.274438912421452 -0.05600875690579414 -17.22941224342212
315 -0.04781681653112173 -17.322255728952573 -0.04731467645615339 -17.276726919878275
316 -0.0477110393345356 -17.36996676828711 -0.045551319047808646 -17.322278238926085
317 -0.047620542161166665 -17.417587310448276 -0.048158697038888934 -17.370436935964975
318 -0.04761598221957684 -17.46520329266785 -0.046382070146501066 -17.416819006111474
319 -0.04757372923195362 -17.512777021899804 -0.050793377496302125 -17.467612383607776
320 -0.04752274416387081 -17.560299766063675 -0.03896652106195688 -17.506578904669734
321 -0.047469190694391726 -17.60776895675807 -0.04956610668450594 -17.55614501135424
322 -0.04740651492029428 -17.655175471678362 -0.0467776458710432 -17.60292265722528
323 -0.047362310253083705 -17.702537781931447 -0.044670882448554036 -17.647593539673835
324 -0.047303566336631776 -17.749841348268077 -0.04578370731323957 -17.693377246987076
325 -0.04722800832241773 -17.797069356590494 -0.049355258047580716 -17.742732505034656
326 -0.04727041535079479 -17.84433977194129 -0.05387681871652603 -17.79660932375118
327 -0.047109220176935196 -17.891448992118224 -0.043504302948713304 -17.840113626699893
328 -0.047083194367587566 -17.938532186485812 -0.04634935036301613 -17.88646297706291
329 -0.047027936577796935 -17.98556012306361 -0.051082735694944856 -17.937545712757853
330 -0.046923528984189035 -18.032483652047798 -0.04523807186633348 -17.982783784624186
331 -0.04688248559832573 -18.079366137646122 -0.04878849629312754 -18.031572280917313
332 -0.04681604038923979 -18.12618217803536 -0.0479800445958972 -18.07955232551321
333 -0.046794651076197624 -18.17297682911156 -0.05097277387976647 -18.130525099392976
334 -0.046689897775650024 -18.21966672688721 -0.04463274162262678 -18.175157841015604
335 -0.04666722323745489 -18.266333950124665 -0.04654896445572376 -18.221706805471328
336 -0.046628255769610404 -18.312962205894276 -0.03985195998102427 -18.261558765452353
337 -0.046617117151618 -18.359579323045896 -0.04382313620299101 -18.305381901655345
338 -0.04656144790351391 -18.40614077094941 -0.05109134148806334 -18.35647324314341
339 -0.04645418152213097 -18.45259495247154 -0.04581538625061512 -18.402288629394025
340 -0.04643736183643341 -18.49903231430797 -0.03722403924912214 -18.439512668643147
341 -0.0464334063231945 -18.545465720631167 -0.04537413939833641 -18.484886808041484
342 -0.0463233707472682 -18.591789091378434 -0.04706685766577721 -18.53195366570726
343 -0.0462728401646018 -18.638061931543035 -0.046269888244569304 -18.57822355395183
344 -0.0462337888777256 -18.68429572042076 -0.04391158670186997 -18.6221351406537
345 -0.046247512102127075 -18.730543232522887 -0.04337006788700819 -18.665505208540708
346 -0.04613545890897512 -18.77667869143186 -0.04760877098888159 -18.713113979529588
347 -0.0460942542180419 -18.822772945649902 -0.05425332970917225 -18.76736730923876
348 -0.04599087741225958 -18.86876382306216 -0.045623039826750755 -18.81299034906551
349 -0.045905960351228715 -18.914669783413387 -0.043332884274423125 -18.856323233339936
350 -0.045899064652621745 -18.96056884806601 -0.047501939721405505 -18.903825173061342
351 -0.04580193422734737 -19.00637078229336 -0.041588587872684005 -18.945413760934027
352 -0.04573869947344065 -19.0521094817668 -0.039186560362577436 -18.984600321296604
353 -0.04575766250491142 -19.09786714427171 -0.04344898648560047 -19.028049307782204
354 -0.045737919956445695 -19.143605064228154 -0.04338864833116531 -19.07143795611337
355 -0.04563713595271111 -19.189242200180864 -0.05044251121580601 -19.121880467329177
356 -0.045570848323404786 -19.234813048504268 -0.04390890169888735 -19.165789369028065
357 -0.04549293424934149 -19.28030598275361 -0.04578919913619757 -19.211578568164263
358 -0.045519809052348134 -19.325825791805958 -0.0476405929774046 -19.25921916114167
359 -0.04537427257746458 -19.371200064383423 -0.04546462427824736 -19.304683785419915
360 -0.04532399661839008 -19.416524061001812 -0.044104164279997346 -19.34878794969991
361 -0.0452528377994895 -19.4617768988013 -0.04937065113335848 -19.39815860083327
362 -0.04520894512534142 -19.506985843926643 -0.041133491322398186 -19.439292092155668
363 -0.045193167962133886 -19.552179011888775 -0.04458503369241953 -19.48387712584809
364 -0.04507191684097052 -19.597250928729746 -0.05423759110271931 -19.53811471695081
365 -0.04502582550048828 -19.642276754230235 -0.04251802992075682 -19.580632746871565
366 -0.04498472157865763 -19.687261475808892 -0.04245425034314394 -19.62308699721471
367 -0.044877363741397856 -19.73213883955029 -0.04261006843298674 -19.665697065647695
368 -0.04482893534004688 -19.776967774890338 -0.050343844667077066 -19.71604091031477
369 -0.044807630591094494 -19.821775405481432 -0.03883385304361582 -19.754874763358387
370 -0.04480192828923464 -19.866577333770667 -0.05006439164280892 -19.804939155001197
371 -0.04464399255812168 -19.91122132632879 -0.04121986292302608 -19.846159017924222
372 -0.04468594565987587 -19.955907271988664 -0.04614918753504753 -19.89230820545927
373 -0.044603931903839114 -20.000511203892504 -0.050337369181215764 -19.942645574640483
374 -0.044553478434681895 -20.045064682327187 -0.04962594173848629 -19.99227151637897
375 -0.044413217715919016 -20.089477900043107 -0.0433906564489007 -20.03566217282787
376 -0.044353068061172965 -20.13383096810428 -0.05148026067763567 -20.087142433505505
377 -0.044272362068295476 -20.178103330172576 -0.043652662076056004 -20.13079509558156
378 -0.04429545886814594 -20.22239878904072 -0.033596171997487545 -20.16439126757905
379 -0.04421855732798576 -20.266617346368708 -0.04135577604174614 -20.205747043620796
380 -0.044195531867444515 -20.310812878236153 -0.03812748361378908 -20.243874527234585
381 -0.044342413917183875 -20.355155292153338 -0.07861838825047016 -20.322492915485054
382 -0.043938772194087504 -20.399094064347427 -0.0405213313177228 -20.363014246802777
383 -0.043836696445941924 -20.44293076079337 -0.048878963477909564 -20.411893210280688
384 -0.04374078027904034 -20.48667154107241 -0.04871445689350366 -20.46060766717419
385 -0.04369111359119415 -20.530362654663605 -0.039176433347165585 -20.499784100521357
386 -0.043688969872891906 -20.574051624536498 -0.053230479918420316 -20.553014580439775
387 -0.043606880493462084 -20.61765850502996 -0.045631395652890205 -20.598645976092666
388 -0.0434924678876996 -20.66115097291766 -0.03972001317888498 -20.638365989271552
389 -0.04342517200857401 -20.704576144926236 -0.0445904178544879 -20.68295640712604
390 -0.04344471283257008 -20.748020857758807 -0.04072912558913231 -20.72368553271517
391 -0.043394184298813344 -20.79141504205762 -0.04475847315043211 -20.7684440058656
392 -0.043322051875293255 -20.83473709393291 -0.03574683330953121 -20.80419083917513
393 -0.043256948329508306 -20.87799404226242 -0.03659184779971838 -20.84078268697485
394 -0.04331371262669563 -20.921307754889114 -0.029628012049943208 -20.870410699024795
395 -0.04328904915601015 -20.964596804045122 -0.04054636675864458 -20.91095706578344
396 -0.043250441551208496 -21.00784724559633 -0.03569617941975593 -20.946653245203194
397 -0.04324362259358168 -21.051090868189913 -0.04820344559848309 -20.994856690801676
398 -0.04309773202985525 -21.09418860021977 -0.04086189977824688 -21.035718590579922
399 -0.04308714997023344 -21.137275750190003 -0.04140751101076603 -21.07712610159069
400 -0.04307138919830322 -21.180347139388306 -0.051254975236952306 -21.12838107682764
401 -0.04300108402967453 -21.223348223417982 -0.03907486405223608 -21.167455940879876
402 -0.042865836434066294 -21.26621405985205 -0.03959041927009821 -21.207046360149974
403 -0.04290283564478159 -21.30911689549683 -0.03576371520757675 -21.24281007535755
404 -0.042819355614483356 -21.351936251111315 -0.04243636671453714 -21.285246442072086
405 -0.042717430368065835 -21.39465368147938 -0.04540148191154003 -21.330647923983626
406 -0.04270065445452929 -21.437354335933907 -0.05223093032836914 -21.382878854311997
407 -0.04258033540099859 -21.479934671334906 -0.041246631927788255 -21.424125486239785
408 -0.042582882940769194 -21.522517554275677 -0.039373536966741084 -21.463499023206527
409 -0.04252406023442745 -21.565041614510104 -0.040215165354311466 -21.50371418856084
410 -0.04257415700703859 -21.607615771517143 -0.04907069895416498 -21.552784887515003
411 -0.042367087490856645 -21.649982859008 -0.04119889810681343 -21.593983785621816
412 -0.04230548497289419 -21.69228834398089 -0.045852682739496234 -21.639836468361313
413 -0.04224685281515121 -21.734535196796042 -0.04383837338536978 -21.683674841746683
414 -0.04214935339987278 -21.776684550195913 -0.04494645483791828 -21.728621296584603
415 -0.04206130877137184 -21.818745858967286 -0.04517860226333141 -21.773799898847933
416 -0.04202505927532911 -21.860770918242615 -0.04596845936030149 -21.819768358208236
417 -0.041958965547382834 -21.90272988379 -0.04358836207538843 -21.863356720283626
418 -0.04185766596347094 -21.944587549753468 -0.03468510434031487 -21.89804182462394
419 -0.04187277089804411 -21.986460320651513 -0.04326009750366211 -21.941301922127604
420 -0.04180725384503603 -22.02826757449655 -0.05301324799656868 -21.99431517012417
421 -0.041673367656767366 -22.069940942153316 -0.042506246641278264 -22.03682141676545
422 -0.04161819349974394 -22.11155913565306 -0.043368124216794965 -22.080189540982243
423 -0.041549982689321044 -22.153109118342382 -0.038538312539458275 -22.1187278535217
424 -0.04148525279015303 -22.194594371132535 -0.038902368023991586 -22.15763022154569
425 -0.04149776082485914 -22.236092131957395 -0.044025305286049844 -22.20165552683174
426 -0.04141132365912199 -22.277503455616518 -0.04413003828376531 -22.245785565115504
427 -0.04133221991360188 -22.31883567553012 -0.044787699915468694 -22.29057326503097
428 -0.04119476117193699 -22.360030436702058 -0.04326756559312343 -22.333840830624094
429 -0.041181400790810584 -22.40121183749287 -0.03942794948816299 -22.37326878011226
430 -0.04113855343312025 -22.44235039092599 -0.03855272177606821 -22.411821501888326
431 -0.04103986509144306 -22.483390256017433 -0.04647377301007509 -22.4582952748984
432 -0.0409766374155879 -22.524366893433022 -0.0468343261629343 -22.505129601061334
433 -0.04100980255752802 -22.56537669599055 -0.03304155673831701 -22.538171157799653
434 -0.04087278228253126 -22.60624947827308 -0.05012572016566992 -22.588296877965323
435 -0.040688620135188105 -22.64693809840827 -0.0286392230540514 -22.616936101019373
436 -0.04074239879846573 -22.687680497206735 -0.045904147624969485 -22.662840248644343
437 -0.04072413519024849 -22.728404632396984 -0.04275216981768608 -22.70559241846203
438 -0.04060402307659387 -22.769008655473577 -0.039899445697665216 -22.745491864159693
439 -0.04063830468803644 -22.809646960161615 -0.03670979272574186 -22.782201656885434
440 -0.040551208332180975 -22.850198168493797 -0.043509486503899096 -22.825711143389334
441 -0.040556345134973526 -22.89075451362877 -0.04610454514622688 -22.871815688535563
442 -0.04045489188283682 -22.93120940551161 -0.045217841304838656 -22.917033529840403
443 -0.04034244138747454 -22.971551846899082 -0.04058350529521704 -22.95761703513562
444 -0.040304072201251984 -23.011855919100334 -0.036318601854145524 -22.993935636989765
445 -0.04023383222520351 -23.05208975132554 -0.03774953112006187 -23.031685168109828
446 -0.04020045641809702 -23.092290207743638 -0.02922497605904937 -23.060910144168876
447 -0.0402132136747241 -23.132503421418363 -0.043643079698085785 -23.10455322386696
448 -0.04007951114326715 -23.17258293256163 -0.04136871937662363 -23.145921943243586
449 -0.040098851546645164 -23.212681784108277 -0.044185796193778513 -23.190107739437366
450 -0.03998544178903103 -23.25266722589731 -0.03760805130004883 -23.227715790737413
451 -0.03997683338820934 -23.292644059285518 -0.03925111796706915 -23.266966908704482
452 -0.03994322083890438 -23.33258728012442 -0.03815264534205198 -23.305119554046534
453 -0.03989229444414377 -23.372479574568565 -0.03157957214862108 -23.336699126195157
454 -0.03990571387112141 -23.412385288439687 -0.02402570256963372 -23.36072482876479
455 -0.04012722987681627 -23.452512518316503 -0.027143169660121202 -23.387867998424912
456 -0.039995879679918286 -23.49250839799642 -0.04421971086412668 -23.43208770928904
457 -0.039914759993553164 -23.532423157989975 -0.03963835574686527 -23.471726065035906
458 -0.03971774633973837 -23.572140904329714 -0.04081245921552181 -23.51253852425143
459 -0.03976718038320541 -23.61190808471292 -0.031317273154854774 -23.543855797406284
460 -0.039707923866808416 -23.651616008579726 -0.04201676547527313 -23.58587256288156
461 -0.03965415582060814 -23.691270164400333 -0.03980865497142076 -23.62568121785298
462 -0.03958628717809916 -23.730856451578433 -0.0361112916842103 -23.66179250953719
463 -0.03956995625048876 -23.77042640782892 -0.03232338782399893 -23.69411589736119
464 -0.03954538274556398 -23.809971790574487 -0.06691856458783149 -23.76103446194902
465 -0.03929755464196205 -23.84926934521645 -0.04125707577913999 -23.80229153772816
466 -0.0391974613070488 -23.888466806523496 -0.03552534617483616 -23.837816883902995
467 -0.03921520579606295 -23.927682012319558 -0.038486150093376637 -23.876303033996372
468 -0.03912694957107306 -23.96680896189063 -0.044763998873531816 -23.921067032869903
469 -0.0389956496655941 -24.005804611556226 -0.029971551056951283 -23.951038583926856
470 -0.03905666917562485 -24.04486128073185 -0.04573664832860232 -23.99677523225546
471 -0.03898591082543135 -24.083847191557282 -0.035904739052057266 -24.032679971307516
472 -0.038995088636875154 -24.122842280194156 -0.04272902514785528 -24.075408996455373
473 -0.038834148272871974 -24.16167642846703 -0.03836640436202288 -24.113775400817396
474 -0.038826319575309756 -24.20050274804234 -0.03607452064752579 -24.14984992146492
475 -0.03872512709349394 -24.239227875135832 -0.04357470013201237 -24.193424621596932
476 -0.038645453937351706 -24.277873329073184 -0.04201655797660351 -24.235441179573534
477 -0.03860464505851269 -24.316477974131697 -0.03364575430750847 -24.26908693388104
478 -0.03858620189130306 -24.355064176023 -0.025431229360401632 -24.29451816324144
479 -0.03860110398381948 -24.393665280006818 -0.03459107596427202 -24.329109239205714
480 -0.038598448410630225 -24.43226372841745 -0.04019563347101211 -24.369304872676725
481 -0.03851213008165359 -24.470775858499103 -0.04088374674320221 -24.410188619419927
482 -0.03851069454103708 -24.50928655304014 -0.03566999286413193 -24.44585861228406
483 -0.0384437195956707 -24.54773027263581 -0.03955307099968195 -24.48541168328374
484 -0.03837788961827755 -24.58610816225409 -0.03987204916775226 -24.52528373245149
485 -0.03832021746784449 -24.624428379721934 -0.03828780204057693 -24.56357153449207
486 -0.038246809132397176 -24.66267518885433 -0.042728320136666297 -24.606299854628737
487 -0.03819914665073156 -24.700874335505063 -0.0375006552785635 -24.6438005099073
488 -0.038200341165065765 -24.73907467667013 -0.036199039034545424 -24.679999548941847
489 -0.03825796078890562 -24.777332637459033 -0.02355082854628563 -24.70355037748813
490 -0.038179180771112445 -24.815511818230146 -0.03596200756728649 -24.739512385055416
491 -0.038196242041885854 -24.85370806027203 -0.02943078791722655 -24.768943172972644
492 -0.03819012325257063 -24.8918981835246 -0.044729699939489366 -24.813672872912132
493 -0.03809417895972729 -24.929992362484327 -0.04111621826887131 -24.854789091181004
494 -0.03794924933463335 -24.96794161181896 -0.038443240150809285 -24.893232331331813
495 -0.037984623946249484 -25.005926235765212 -0.0376605074852705 -24.930892838817083
496 -0.03783872835338116 -25.043764964118594 -0.03452534880489111 -24.965418187621975
497 -0.037835306487977505 -25.08160027060657 -0.03998563084751368 -25.00540381846949
498 -0.037897573225200175 -25.119497843831773 -0.04230910427868366 -25.047712922748172
499 -0.03776567224413156 -25.157263516075904 -0.03774793576449156 -25.085460858512665
500 -0.03766304310411215 -25.194926559180015 -0.03387755937874317 -25.11933841789141
501 -0.03769275285303593 -25.23261931203305 -0.03955392017960548 -25.158892338071016
502 -0.03761295825242996 -25.270232270285483 -0.0409726332873106 -25.199864971358327
503 -0.03753752186894417 -25.307769792154428 -0.04728933610022068 -25.247154307458548
504 -0.037426921911537646 -25.345196714065967 -0.031204643938690425 -25.278358951397237
505 -0.03737105559557676 -25.382567769661545 -0.039022682793438436 -25.317381634190674
506 -0.03739365134388208 -25.41996142100543 -0.04111184105277062 -25.358493475243446
507 -0.03734287619590759 -25.457304297201336 -0.039225447550415994 -25.39771892279386
508 -0.03724944051355124 -25.494553737714888 -0.03926654662936926 -25.43698546942323
509 -0.03722997810691595 -25.531783715821803 -0.03561527840793133 -25.472600747831162
510 -0.03709869757294655 -25.56888241339475 -0.03642003368586302 -25.509020781517027
511 -0.03716361485421658 -25.606046028248965 -0.0366952046751976 -25.545715986192224
512 -0.03710137773305178 -25.643147405982017 -0.04118532594293356 -25.586901312135158
513 -0.03707882985472679 -25.680226235836745 -0.037589494697749616 -25.624490806832906
514 -0.03698850255459547 -25.71721473839134 -0.03958694990724325 -25.66407775674015
515 -0.0368957607075572 -25.7541104990989 -0.03737520817667246 -25.70145296491682
516 -0.03690788913518191 -25.791018388234082 -0.031049379613250494 -25.732502344530072
517 -0.03687601182609797 -25.82789440006018 -0.035084008052945134 -25.767586352583017
518 -0.03686984181404114 -25.864764241874223 -0.03634882420301437 -25.80393517678603
519 -0.03675851430743933 -25.901522756181663 -0.033256016299128534 -25.837191193085157
520 -0.03682786021381616 -25.93835061639548 -0.03672564011067152 -25.87391683319583
521 -0.03681849669665098 -25.97516911309213 -0.03903923109173775 -25.912956064287567
522 -0.0367512084543705 -26.011920321546498 -0.03375232387334108 -25.946708388160907
523 -0.03679370936006308 -26.04871403090656 -0.030714355409145355 -25.977422743570052
524 -0.03674661424010992 -26.085460645146668 -0.04382852427661419 -26.021251267846665
525 -0.03663031794130802 -26.122090963087977 -0.041861021891236305 -26.0631122897379
526 -0.036619537882506846 -26.158710500970486 -0.029000488203018905 -26.09211277794092
527 -0.03655938059091568 -26.1952698815614 -0.030368438735604287 -26.122481216676523
528 -0.036545667611062524 -26.231815549172463 -0.03446881901472807 -26.15695003569125
529 -0.03655822016298771 -26.26837376933545 -0.0317789314314723 -26.18872896712272
530 -0.03659941107034683 -26.3049731804058 -0.04765255507081747 -26.23638152219354
531 -0.03637858387082815 -26.341351764276627 -0.03310125395655632 -26.269482776150095
532 -0.03653623852878809 -26.377888002805417 -0.04205459039658308 -26.311537366546677
533 -0.03643292263150215 -26.41432092543692 -0.019291006587445737 -26.33082837313412
534 -0.036366626434028146 -26.450687551870946 -0.03977758381515741 -26.37060595694928
535 -0.036367788538336755 -26.48705534040928 -0.03782889042049646 -26.408434847369776
536 -0.036435346305370334 -26.523490686714652 -0.028799795359373093 -26.43723464272915
537 -0.036412563733756544 -26.559903250448407 -0.037549258582293986 -26.474783901311444
538 -0.03636359982192516 -26.596266850270332 -0.0310014383867383 -26.505785339698182
539 -0.03632003087550402 -26.632586881145837 -0.0336090374737978 -26.53939437717198
540 -0.03658239208161831 -26.669169273227457 -0.06714280135929585 -26.606537178531276
541 -0.0361306868493557 -26.70529996007681 -0.03693701960146427 -26.64347419813274
542 -0.03606060054153204 -26.741360560618343 -0.03603556528687477 -26.679509763419613
543 -0.036021027527749536 -26.777381588146092 -0.0355760533362627 -26.715085816755877
544 -0.03594113439321518 -26.813322722539308 -0.04077383279800415 -26.75585964955388
545 -0.03585925120860338 -26.84918197374791 -0.037175878137350085 -26.79303552769123
546 -0.03580818139016628 -26.884990155138077 -0.039632494747638705 -26.83266802243887
547 -0.03572921399027109 -26.92071936912835 -0.04213116429746151 -26.874799186736333
548 -0.03563593253493309 -26.956355301663283 -0.03253288678824902 -26.907332073524582
549 -0.0357922175899148 -26.992147519253198 -0.034305268339812754 -26.941637341864396
550 -0.03566339630633593 -27.027810915559535 -0.033218616433441636 -26.974855958297837
551 -0.03555252160876989 -27.063363437168306 -0.0281695943325758 -27.00302555263041
552 -0.0356622276827693 -27.099025664851077 -0.04189554266631603 -27.04492109529673
553 -0.035713789612054826 -27.13473945446313 -0.04638441503047943 -27.09130551032721
554 -0.03545802012085915 -27.17019747458399 -0.03759672902524471 -27.128902239352456
555 -0.03542363494634628 -27.205621109530338 -0.030257391929626464 -27.159159631282083
556 -0.035376868396997455 -27.240997977927336 -0.02653011940419674 -27.18568975068628
557 -0.03547287005931139 -27.276470847986648 -0.028868532739579678 -27.21455828342586
558 -0.0353750953450799 -27.31184594333173 -0.04132384303957224 -27.25588212646543
559 -0.0352839894592762 -27.347129932791006 -0.037756895460188386 -27.293639021925618
560 -0.03522000182420015 -27.382349934615206 -0.042315144278109076 -27.335954166203727
561 -0.03513433746993542 -27.41748427208514 -0.03542353417724371 -27.37137770038097
562 -0.03532514777034521 -27.452809419855484 -0.02376233572140336 -27.395140036102376
563 -0.03528002444654703 -27.48808944430203 -0.0396871518343687 -27.434827187936744
564 -0.0351572910323739 -27.523246735334403 -0.03575246352702379 -27.47057965146377
565 -0.03520349450409412 -27.5584502298385 -0.032689936645329 -27.5032695881091
566 -0.035220333375036716 -27.593670563213536 -0.02744156224653125 -27.53071115035563
567 -0.035134620405733584 -27.62880518361927 -0.03793253991752863 -27.568643690273156
568 -0.035151943750679496 -27.66395712736995 -0.03443337883800268 -27.60307706911116
569 -0.0350849274545908 -27.69904205482454 -0.03323131632059813 -27.636308385431757
570 -0.035195807740092275 -27.734237862564633 -0.02080808924511075 -27.65711647467687
571 -0.035242986492812635 -27.769480849057445 -0.037759360112249854 -27.69487583478912
572 -0.03512574937194586 -27.80460659842939 -0.036492424085736275 -27.731368258874856
573 -0.03516755104064941 -27.839774149470042 -0.031085595674812793 -27.76245385454967
574 -0.03512975685298443 -27.874903906323027 -0.03447774648666382 -27.796931601036334
575 -0.03501493073999882 -27.909918837063024 -0.03873078767210245 -27.835662388708435
576 -0.03498042579740286 -27.944899262860428 -0.03208377845585346 -27.867746167164288
577 -0.03505081869661808 -27.979950081557046 -0.030231310334056617 -27.897977477498344
578 -0.03498956188559532 -28.01493964344264 -0.04091130401939154 -27.938888781517736
579 -0.034880883619189264 -28.04982052706183 -0.034923530928790567 -27.973812312446526
580 -0.034946275502443315 -28.08476680256427 -0.03876242637634277 -28.01257473882287
581 -0.034931952878832814 -28.119698755443103 -0.04686143584549427 -28.059436174668363
582 -0.034729011729359625 -28.154427767172464 -0.029104284849017857 -28.088540459517382
583 -0.03468191437423229 -28.189109681546697 -0.03348566275089979 -28.12202612226828
584 -0.03472594581544399 -28.223835627362142 -0.034535030648112294 -28.156561152916392
585 -0.034656301885843274 -28.258491929247985 -0.03245110847055912 -28.189012261386953
586 -0.034580949880182746 -28.293072879128168 -0.03383178468793631 -28.22284404607489
587 -0.034611623361706735 -28.327684502489873 -0.023706360068172217 -28.24655040614306
588 -0.03465938158333302 -28.362343884073205 -0.03294683638960123 -28.279497242532663
589 -0.034678485430777076 -28.397022369503983 -0.03667566534131765 -28.31617290787398
590 -0.03461878336966038 -28.43164115287364 -0.03529046550393104 -28.35146337337791
591 -0.034602437168359756 -28.466243590042 -0.03141210163012147 -28.38287547500803
592 -0.034614611975848676 -28.50085820201785 -0.018157247547060253 -28.40103272255509
593 -0.0347212765365839 -28.535579478554432 -0.03252837732434273 -28.433561099879434
594 -0.034681867249310015 -28.570261345803743 -0.033063290640711784 -28.466624390520145
595 -0.034732015803456306 -28.6049933616072 -0.027102995477616788 -28.49372738599776
596 -0.034699962474405766 -28.639693324081605 -0.030669917818158865 -28.52439730381592
597 -0.03492504917085171 -28.674618373252457 -0.020868901256471874 -28.54526620507239
598 -0.034845673479139805 -28.709464046731597 -0.025258024223148823 -28.57052422929554
599 -0.03475281726568937 -28.744216863997288 -0.03880983702838421 -28.609334066323925
600 -0.03472201433032751 -28.778938878327615 -0.03485658150166273 -28.64419064782559
601 -0.03467867635190487 -28.81361755467952 -0.032105236686766146 -28.676295884512356
602 -0.034663801454007624 -28.84828135613353 -0.030237293150275946 -28.70653317766263
603 -0.03478447441011667 -28.883065830543647 -0.03939162809401751 -28.745924805756648
604 -0.03464216645807028 -28.917707997001717 -0.03259028811007738 -28.778515093866726
605 -0.03451062925159931 -28.952218626253316 -0.038329015113413335 -28.81684410898014
606 -0.03456069305539131 -28.986779319308706 -0.0332544120028615 -28.850098520983
607 -0.034607811458408834 -29.021387130767113 -0.027871042117476465 -28.877969563100475
608 -0.03461420722305775 -29.05600133799017 -0.048412582464516164 -28.92638214556499
609 -0.034460156224668026 -29.09046149421484 -0.030326756834983825 -28.956708902399974
610 -0.03441066201776266 -29.124872156232602 -0.03689132016152143 -28.993600222561497
611 -0.03435002863407135 -29.159222184866675 -0.029480146989226342 -29.023080369550723
612 -0.03443101663142443 -29.193653201498098 -0.0357542023062706 -29.058834571856995
613 -0.03435235321521759 -29.228005554713317 -0.04363246355205774 -29.102467035409052
614 -0.03427877463400364 -29.26228432934732 -0.030055535864084958 -29.13252257127314
615 -0.034249731712043284 -29.296534061059365 -0.03519786819815636 -29.167720439471296
616 -0.034202626906335354 -29.3307366879657 -0.03278771210461855 -29.200508151575914
617 -0.034127142280340195 -29.36486383024604 -0.03355781268328428 -29.234065964259198
618 -0.03419678118079901 -29.39906061142684 -0.034889248199760914 -29.26895521245896
619 -0.034156922996044156 -29.433217534422884 -0.032253149710595605 -29.301208362169554
620 -0.03413028009235859 -29.467347814515243 -0.03536828551441431 -29.33657664768397
621 -0.03411533366888762 -29.50146314818413 -0.02949361065402627 -29.366070258337995
622 -0.034172702208161355 -29.53563585039229 -0.03871433977037668 -29.40478459810837
623 -0.03407247755676508 -29.569708327949055 -0.033938354812562466 -29.438722952920934
624 -0.03397881742566824 -29.603687145374725 -0.034067123755812646 -29.472790076676745
625 -0.03408240806311369 -29.63776955343784 -0.03422540333122015 -29.507015480007965
626 -0.03398330919444561 -29.671752862632285 -0.04024659879505634 -29.547262078803023
627 -0.03399955667555332 -29.70575241930784 -0.02791799493134022 -29.575180073734362
628 -0.034007785841822624 -29.73976020514966 -0.043622436188161376 -29.618802509922524
629 -0.0338166780769825 -29.773576883226642 -0.03167790845036507 -29.65048041837289
630 -0.033838970214128496 -29.80741585344077 -0.03473346829414368 -29.685213886667032
631 -0.03382050469517708 -29.841236358135948 -0.03316683191806078 -29.71838071858509
632 -0.0337841160595417 -29.87502047419549 -0.013298696978017688 -29.73167941556311
633 -0.033981041982769966 -29.90900151617826 -0.03249323815107345 -29.764172653714184
634 -0.03392876498401165 -29.942930281162273 -0.033929646387696265 -29.79810230010188
635 -0.0339170329272747 -29.976847314089547 -0.03090620543807745 -29.82900850553996
636 -0.033859716914594176 -30.01070703100414 -0.03200261685997248 -29.861011122399933
637 -0.03390950672328472 -30.044616537727425 -0.038547597266733645 -29.89955871966667
638 -0.033813745528459546 -30.078430283255884 -0.03304301109164953 -29.932601730758318
639 -0.0337806673720479 -30.112210950627933 -0.03343790993094444 -29.966039640689264
640 -0.03369650859385729 -30.14590745922179 -0.03359245341271162 -29.999632094101976
641 -0.03388163410127163 -30.17978909332306 -0.04274974279105663 -30.042381836893032
642 -0.03363046422600746 -30.213419557549066 -0.03604311943054199 -30.078424956323573
643 -0.03356862124055624 -30.24698817878962 -0.03314504232257605 -30.11156999864615
644 -0.033491301350295544 -30.280479480139917 -0.03713778052479029 -30.14870777917094
645 -0.03346873037517071 -30.313948210515086 -0.03376611936837435 -30.182473898539314
646 -0.03344766348600388 -30.34739587400109 -0.04534645974636078 -30.227820358285676
647 -0.033346041850745675 -30.380741915851836 -0.03206869047135115 -30.259889048757028
648 -0.03326001781970263 -30.41400193367154 -0.030424057506024837 -30.290313106263053
649 -0.033333434537053105 -30.44733536820859 -0.04015544075518847 -30.330468547018242
650 -0.03332736063748598 -30.480662728846077 -0.039613564126193525 -30.370082111144434
651 -0.033160013146698475 -30.513822741992776 -0.03342593554407358 -30.403508046688508
652 -0.033207173272967336 -30.547029915265743 -0.026550292503088713 -30.430058339191596
653 -0.03315747994929552 -30.580187395215038 -0.04624825324863195 -30.476306592440228
654 -0.0331629354506731 -30.61335033066571 -0.03534541446715593 -30.511652006907383
655 -0.033109433576464654 -30.646459764242174 -0.036007742024958135 -30.54765974893234
656 -0.03320933133363724 -30.67966909557581 -0.03650900907814503 -30.584168758010485
657 -0.033140857517719266 -30.71280995309353 -0.043840811029076575 -30.628009569039563
658 -0.03295981865376234 -30.74576977174729 -0.03197649121284485 -30.659986060252407
659 -0.032929782196879386 -30.778699553944172 -0.03514936920255422 -30.69513542945496
660 -0.032898365333676335 -30.811597919277848 -0.033928473480045795 -30.729063902935007
661 -0.03288002125918865 -30.844477940537036 -0.02507038088515401 -30.75413428382016
662 -0.03301341906189918 -30.877491359598935 -0.03274673670530319 -30.786881020525463
663 -0.03293262552469969 -30.910423985123636 -0.03367401845753193 -30.820555038982995
664 -0.03293699398636818 -30.943360979110004 -0.03891866970807314 -30.85947370869107
665 -0.03288363441824913 -30.97624461352825 -0.036142440140247346 -30.895616148831316
666 -0.03283577673137188 -31.009080390259623 -0.01757518881931901 -30.913191337650634
667 -0.03287587761878967 -31.041956267878412 -0.03372760266065598 -30.94691894031129
668 -0.032906971871852875 -31.074863239750265 -0.03146552462130785 -30.978384464932596
669 -0.03285148050636053 -31.107714720256624 -0.03404551148414612 -31.01242997641674
670 -0.03282379619777202 -31.140538516454395 -0.028867487143725157 -31.041297463560465
671 -0.03301540277898311 -31.173553919233377 -0.04008227922022343 -31.081379742780687
672 -0.032794969342648986 -31.206348888576027 -0.03662538565695286 -31.11800512843764
673 -0.03265805598348379 -31.23900694455951 -0.036751539632678035 -31.15475666807032
674 -0.03257866986095905 -31.27158561442047 -0.0364850789308548 -31.191241747001175
675 -0.03255087286233902 -31.304136487282808 -0.032938196510076526 -31.224179943511253
676 -0.032567898742854595 -31.336704386025662 -0.038209433667361736 -31.262389377178614
677 -0.03255102727562189 -31.369255413301286 -0.03306241575628519 -31.295451792934898
678 -0.032484079338610174 -31.401739492639894 -0.03803935702890158 -31.3334911499638
679 -0.03248059861361981 -31.434220091253515 -0.024026281479746104 -31.357517431443544
680 -0.03245288487523794 -31.466672976128752 -0.035739623196423057 -31.393257054639967
681 -0.03258532080799341 -31.499258296936745 -0.03306522369384766 -31.426322278333814
682 -0.032484267838299274 -31.531742564775044 -0.028253640793263913 -31.454575919127077
683 -0.032509615458548066 -31.56425218023359 -0.03303629569709301 -31.48761221482417
684 -0.032398301921784875 -31.596650482155376 -0.01975566931068897 -31.50736788413486
685 -0.03243276178836822 -31.629083243943743 -0.027422352600842713 -31.534790236735706
686 -0.03245210740715265 -31.661535351350896 -0.030027521960437297 -31.564817758696144
687 -0.032519621402025224 -31.69405497275292 -0.01727219158783555 -31.58208995028398
688 -0.0327021524310112 -31.72675712518393 -0.03510974254459143 -31.61719969282857
689 -0.03276699688285589 -31.759524122066786 -0.03012834182009101 -31.647328034648663
690 -0.03275688551366329 -31.79228100758045 -0.022171618323773144 -31.669499652972437
691 -0.03290041219443083 -31.82518141977488 -0.04979637507349253 -31.719296028045928
692 -0.03263463024049997 -31.85781605001538 -0.027139566652476788 -31.746435594698404
693 -0.032609098590910435 -31.89042514860629 -0.034278040193021296 -31.780713634891427
694 -0.03254178185015917 -31.92296693045645 -0.03217210527509451 -31.81288574016652
695 -0.03258733954280615 -31.955554269999258 -0.025811907183378936 -31.8386976473499
696 -0.032621740363538265 -31.988176010362796 -0.0356400728225708 -31.87433772017247
697 -0.03257682379335165 -32.02075283415615 -0.03128689592704177 -31.905624616099512
698 -0.032534150034189226 -32.053286984190336 -0.030423416383564474 -31.936048032483075
699 -0.03266388028860092 -32.08595086447894 -0.0345206368714571 -31.97056866935453
700 -0.03257790859788656 -32.118528773076825 -0.030383483041077852 -32.00095215239561
701 -0.03259815406054258 -32.15112692713737 -0.02436034716665745 -32.02531249956227
702 -0.03270552679896355 -32.18383245393633 -0.022588907554745675 -32.04790140711702
703 -0.03266087584197521 -32.21649332977831 -0.029591143131256104 -32.07749255024827
704 -0.032658100314438346 -32.249151430092745 -0.03698656763881445 -32.114479117887086
705 -0.0326349139213562 -32.2817863440141 -0.035782764479517934 -32.15026188236661
706 -0.03253088761121035 -32.31431723162531 -0.027630189899355173 -32.17789207226596
707 -0.032664757966995236 -32.34698198959231 -0.04248965326696634 -32.22038172553293
708 -0.032490024156868455 -32.37947201374918 -0.033622869104146955 -32.25400459463708
709 -0.03259149845689535 -32.412063512206075 -0.029665847681462763 -32.283670442318545
710 -0.032514738664031026 -32.44457825087011 -0.03683280032128096 -32.32050324263982
711 -0.03253916651010513 -32.477117417380214 -0.037696575932204726 -32.358199818572025
712 -0.032407617382705214 -32.509525034762916 -0.03610881697386503 -32.39430863554589
713 -0.032529504783451554 -32.54205453954637 -0.03812663555145264 -32.43243527109734
714 -0.032307058572769165 -32.57436159811914 -0.027512086927890776 -32.45994735802523
715 -0.032370479218661784 -32.6067320773378 -0.027303982246667146 -32.4872513402719
716 -0.032366994954645636 -32.639099072292446 -0.037084503658115865 -32.52433584393001
717 -0.032329261302948 -32.671428333595394 -0.034270189516246316 -32.55860603344626
718 -0.03228836767375469 -32.70371670126915 -0.03892397545278072 -32.59753000889904
719 -0.032228950038552286 -32.7359456513077 -0.028612671978771688 -32.62614268087781
720 -0.03224652390927076 -32.768192175216974 -0.03411663938313723 -32.66025932026095
721 -0.032357200421392916 -32.80054937563837 -0.018566765263676642 -32.678826085524626
722 -0.032615939155220985 -32.83316531479359 -0.02276574233546853 -32.70159182786009
723 -0.03250349126756191 -32.86566880606115 -0.03071254715323448 -32.73230437501333
724 -0.032466332986950876 -32.8981351390481 -0.03227087017148733 -32.764575245184815
725 -0.032571364752948286 -32.93070650380105 -0.048490754701197146 -32.813065999886014
726 -0.0323319872841239 -32.96303849108517 -0.041660049185156825 -32.85472604907117
727 -0.032273942977190016 -32.99531243406236 -0.030947750713676215 -32.88567379978485
728 -0.032310337945818904 -33.02762277200818 -0.036242777854204176 -32.92191657763905
729 -0.032211299799382684 -33.059834071807565 -0.02906644018366933 -32.95098301782272
730 -0.03224754426628351 -33.09208161607385 -0.0356918916106224 -32.98667490943335
731 -0.0321901548653841 -33.12427177093923 -0.03237292431294918 -33.0190478337463
732 -0.03225196730345488 -33.15652373824268 -0.02255325634032488 -33.04160109008662
733 -0.03223014585673809 -33.18875388409942 -0.035615012422204016 -33.07721610250883
734 -0.032219335064291955 -33.22097321916371 -0.0324346587061882 -33.109650761215015
735 -0.032298913411796096 -33.2532721325755 -0.02523089637979865 -33.13488165759481
736 -0.0322705714032054 -33.285542703978706 -0.03223226014524698 -33.16711391774006
737 -0.032323656417429444 -33.31786636039614 -0.02891956614330411 -33.19603348388336
738 -0.032270221039652824 -33.35013658143579 -0.026591989025473595 -33.22262547290884
739 -0.0324157789349556 -33.382552360370745 -0.022165503073483705 -33.24479097598232
740 -0.032372786290943624 -33.41492514666169 -0.02689613727852702 -33.271687113260846
741 -0.03238742351531983 -33.447312570177004 -0.028122795280069113 -33.299809908540915
742 -0.03249766435474157 -33.47981023453175 -0.039642407186329366 -33.33945231572724
743 -0.032408217526972295 -33.51221845205872 -0.02980977753177285 -33.36926209325902
744 -0.03248813971877098 -33.54470659177749 -0.022796191833913328 -33.39205828509293
745 -0.03243122771382332 -33.57713781949131 -0.027733617555350067 -33.41979190264828
746 -0.032469090260565284 -33.609606909751875 -0.036245567910373214 -33.45603747055865
747 -0.03231772240251303 -33.641924632154385 -0.03327429704368114 -33.48931176760233
748 -0.03236981555819511 -33.67429444771258 -0.03820379264652729 -33.52751556024886
749 -0.03230750598013401 -33.70660195369272 -0.03305166102945804 -33.56056722127832
750 -0.03225266020745039 -33.738854613900166 -0.032829956337809565 -33.593397177616126
751 -0.032246506027877334 -33.77110111992804 -0.03289702795445919 -33.62629420557059
752 -0.03219127804040909 -33.80329239796845 -0.031382038816809656 -33.657676244387396
753 -0.03218915052711964 -33.835481548495565 -0.03175470381975174 -33.689430948207146
754 -0.03214157596230507 -33.86762312445787 -0.028762112930417062 -33.71819306113756
755 -0.03223899137228727 -33.89986211583016 -0.034419292211532594 -33.75261235334909
756 -0.032337419129908083 -33.93219953496007 -0.03721100576221943 -33.78982335911131
757 -0.03201224189251661 -33.964211776852586 -0.03511676993221045 -33.82494012904352
758 -0.032021460495889185 -33.99623323734848 -0.03334706667810679 -33.85828719572162
759 -0.03202495314180851 -34.028258190490284 -0.027059114817529917 -33.885346310539155
760 -0.032194682955741884 -34.060452873446025 -0.020789348892867564 -33.906135659432024
761 -0.03223060090094805 -34.09268347434697 -0.030025719944387675 -33.936161379376415
762 -0.032317936234176156 -34.12500141058115 -0.029486886225640774 -33.965648265602056
763 -0.03234412018209696 -34.157345530763244 -0.030458131991326808 -33.99610639759338
764 -0.03233260903507471 -34.18967813979832 -0.030651790089905262 -34.026758187683285
765 -0.032324671559035775 -34.222002811357356 -0.040121581964194776 -34.06687976964748
766 -0.03223956804722548 -34.25424237940458 -0.04057049658149481 -34.10745026622897
767 -0.03218136262148619 -34.28642374202607 -0.03244634121656418 -34.139896607445536
768 -0.03204165194183588 -34.318465393967905 -0.03352700136601925 -34.173423608811554
769 -0.03207107800990343 -34.35053647197781 -0.02291011093184352 -34.1963337197434
770 -0.03218469358980656 -34.38272116556762 -0.028781858272850513 -34.22511557801625
771 -0.03207944203168154 -34.4148006075993 -0.03259538859128952 -34.25771096660754
772 -0.032189817167818546 -34.446990424767115 -0.033408182486891744 -34.291119149094435
773 -0.032047126442193985 -34.47903755120931 -0.029225308820605277 -34.32034445791504
774 -0.03210574239492416 -34.511143293604235 -0.029788175970315932 -34.35013263388536
775 -0.03206079788506031 -34.543204091489294 -0.03128705378621817 -34.381419687671574
776 -0.032133047841489314 -34.575337139330784 -0.045953069627285 -34.42737275729886
777 -0.03189526814967394 -34.60723240748046 -0.03416611272841692 -34.461538870027276
778 -0.03196835163980723 -34.639200759120264 -0.03417748231440783 -34.49571635234168
779 -0.03191638272255659 -34.67111714184282 -0.034316178597509864 -34.53003253093919
780 -0.03182735033333302 -34.70294449217615 -0.0245245604775846 -34.554557091416775
781 -0.031891163997352125 -34.7348356561735 -0.034700391441583635 -34.58925748285836
782 -0.03186900168657303 -34.766704657860075 -0.031731600128114226 -34.62098908298647
783 -0.03191801868379116 -34.798622676543864 -0.03494423907250166 -34.65593332205897
784 -0.03176729921251535 -34.83038997575638 -0.032487356662750246 -34.68842067872172
785 -0.031880518049001695 -34.86227049380538 -0.03099676538258791 -34.71941744410431
786 -0.031761097721755505 -34.89403159152714 -0.02787428554147482 -34.74729172964578
787 -0.031950812134891746 -34.92598240366203 -0.041627341881394386 -34.788919071527175
788 -0.03177739828824997 -34.95775980195028 -0.0407785564661026 -34.829697627993276
789 -0.031602892000228165 -34.98936269395051 -0.034615642949938775 -34.864313270943214
790 -0.031599756143987176 -35.0209624500945 -0.03498095870018005 -34.899294229643395
791 -0.03159209107980132 -35.0525545411743 -0.04099981412291527 -34.94029404376631
792 -0.03147370824590325 -35.08402824942021 -0.03491768520325422 -34.97521172896956
793 -0.031347987987101075 -35.11537623740731 -0.02649182341992855 -35.00170355238949
794 -0.03149538030847907 -35.14687161771579 -0.03787387944757938 -35.039577431837074
795 -0.03144525289535523 -35.17831687061114 -0.023705628421157598 -35.06328306025823
796 -0.0314162066206336 -35.209733077231775 -0.03475590143352747 -35.098038961691756
797 -0.03153396639972925 -35.2412670436315 -0.030955804884433745 -35.12899476657619
798 -0.03145150179043412 -35.27271854542194 -0.035862645506858824 -35.16485741208305
799 -0.031413184106349946 -35.30413172952829 -0.027787401247769593 -35.19264481333082
800 -0.03139451015740633 -35.33552623968569 -0.030098375957459213 -35.22274318928828
801 -0.03142624059692025 -35.36695248028261 -0.034365524724125865 -35.2571087140124
802 -0.03134679719805718 -35.39829927748067 -0.02983947694301605 -35.28694819095542
803 -0.03140796888619661 -35.42970724636687 -0.027221983764320612 -35.31417017471974
804 -0.031544930674135684 -35.461252177041004 -0.0419828075915575 -35.3561529823113
805 -0.031182342302054168 -35.49243451934306 -0.03440477978438139 -35.39055776209568
806 -0.031171736121177674 -35.52360625546424 -0.03470634426921606 -35.4252641063649
807 -0.031156539637595414 -35.55476279510183 -0.03447539042681456 -35.45973949679171
808 -0.031086732540279625 -35.58584952764211 -0.030036151595413684 -35.48977564838712
809 -0.031019087880849838 -35.61686861552296 -0.03557862900197506 -35.5253542773891
810 -0.031157948449254035 -35.648026563972216 -0.030816780123859643 -35.556171057512955
811 -0.031010630168020727 -35.679037194140236 -0.03547815028578043 -35.59164920779874
812 -0.030963453371077775 -35.710000647511315 -0.030796361528337 -35.62244556932708
813 -0.031002412270754575 -35.74100305978207 -0.025842868350446226 -35.64828843767752
814 -0.03105841400101781 -35.77206147378308 -0.035067648999392985 -35.683356086676916
815 -0.031023407634347678 -35.80308488141743 -0.03371697757393122 -35.71707306425085
816 -0.031028442177921535 -35.83411332359535 -0.032353390380740164 -35.74942645463159
817 -0.031025805789977313 -35.865139129385334 -0.03327179439365864 -35.782698249025245
818 -0.031000780686736108 -35.89613991007207 -0.031889219768345356 -35.81458746879359
819 -0.031157161667943002 -35.927297071740014 -0.019636104814708233 -35.8342235736083
820 -0.031071442738175394 -35.95836851447819 -0.030669135600328447 -35.864892709208625
821 -0.031063240952789783 -35.98943175543098 -0.028746035881340504 -35.893638745089966
822 -0.031160657480359077 -36.020592412911334 -0.036326872929930684 -35.9299656180199
823 -0.030978631135076283 -36.05157104404641 -0.03436283301562071 -35.96432845103552
824 -0.031014056224375964 -36.08258510027079 -0.039797129668295385 -36.004125580703814
825 -0.030913496483117343 -36.11349859675391 -0.03068893579766154 -36.03481451650148
826 -0.030995068792253732 -36.14449366554616 -0.025362302642315628 -36.06017681914379
827 -0.031066180765628816 -36.175559846311785 -0.02113078609108925 -36.08130760523488
828 -0.031101319938898087 -36.20666116625068 -0.04222295954823494 -36.12353056478312
829 -0.03079637689515948 -36.237457543145844 -0.034140299819409844 -36.15767086460253
830 -0.030817797407507896 -36.26827534055335 -0.03259061835706234 -36.19026148295959
831 -0.030889702402055262 -36.29916504295541 -0.03546150308102369 -36.225722986040616
832 -0.03085421184077859 -36.330019254796184 -0.028223967459052802 -36.25394695349967
833 -0.030845597479492427 -36.360864852275675 -0.028373377583920955 -36.28232033108359
834 -0.030786928813904525 -36.39165178108958 -0.030483469553291797 -36.31280380063688
835 -0.030845604930073024 -36.42249738601965 -0.02263110252097249 -36.335434903157854
836 -0.030964155588299035 -36.45346154160795 -0.03486841041594744 -36.3703033135738
837 -0.030874330643564464 -36.48433587225151 -0.02881232528015971 -36.39911563885396
838 -0.030785941798239947 -36.515121814049756 -0.034777306765317914 -36.43389294561928
839 -0.03088599620386958 -36.54600781025363 -0.028704849351197482 -36.46259779497048
840 -0.030883141234517096 -36.576890951488146 -0.029961243085563184 -36.492559038056044
841 -0.03081990797072649 -36.60771085945887 -0.031071916874498128 -36.52363095493054
842 -0.030953693296760322 -36.63866455275563 -0.03241021949797869 -36.556041174428515
843 -0.030776303354650737 -36.66944085611028 -0.03301982898265123 -36.58906100341117
844 -0.030832989793270826 -36.700273845903546 -0.02562812715768814 -36.614689130568856
845 -0.030808803718537094 -36.73108264962208 -0.02760726409032941 -36.64229639465918
846 -0.03093669032678008 -36.762019339948864 -0.026247405912727118 -36.66854380057191
847 -0.03084856681525707 -36.79286790676412 -0.036891646310687067 -36.705435446882596
848 -0.030739467591047287 -36.82360737435517 -0.027630211878567935 -36.73306565876116
849 -0.03081015730276704 -36.85441753165794 -0.01845334218814969 -36.751519000949315
850 -0.031070461496710777 -36.88548799315465 -0.0324504354968667 -36.783969436446185
851 -0.030948495585471393 -36.91643648874012 -0.031502979807555676 -36.81547241625374
852 -0.03106028204783797 -36.94749677078796 -0.03215306121855974 -36.8476254774723
853 -0.030995113402605058 -36.97849188419056 -0.03840822596102953 -36.88603370343333
854 -0.03088695527985692 -37.009378839470415 -0.028218016028404236 -36.91425171946173
855 -0.03094455674290657 -37.040323396213324 -0.030211554653942586 -36.94446327411568
856 -0.030964724905788898 -37.07128812111911 -0.03590498697012663 -36.9803682610858
857 -0.030949580296874047 -37.10223770141599 -0.0320435730740428 -37.01241183415984
858 -0.03075454495847225 -37.13299224637446 -0.031088158953934908 -37.04349999311378
859 -0.03082092897966504 -37.16381317535412 -0.031815437600016594 -37.07531543071379
860 -0.030845204833894968 -37.19465838018802 -0.03664831407368183 -37.111963744787474
861 -0.030801050923764707 -37.22545943111178 -0.03258804120123386 -37.14455178598871
862 -0.03066602498292923 -37.25612545609471 -0.025726860202848912 -37.17027864619156
863 -0.030708714481443168 -37.28683417057615 -0.02996021891012788 -37.20023886510169
864 -0.030782584100961685 -37.31761675467711 -0.036311208829283716 -37.23655007393097
865 -0.03071227567270398 -37.34832903034982 -0.0443976990878582 -37.28094777301883
866 -0.030595939978957175 -37.378924970328775 -0.03271644562482834 -37.31366421864366
867 -0.03060216987505555 -37.40952714020383 -0.031226166617125274 -37.34489038526078
868 -0.030489201936870814 -37.4400163421407 -0.024411592446267606 -37.36930197770705
869 -0.030596705619245768 -37.47061304775995 -0.03248948883265257 -37.401791466539706
870 -0.030441782157868146 -37.50105482991781 -0.034180283360183236 -37.43597174989989
871 -0.030511004198342562 -37.53156583411616 -0.024547496531158685 -37.46051924643105
872 -0.030592091381549835 -37.56215792549771 -0.027756446320563555 -37.488275692751614
873 -0.03054494960233569 -37.592702875100045 -0.023486456274986266 -37.5117621490266
874 -0.030639396514743567 -37.62334227161479 -0.03207850474864245 -37.54384065377524
875 -0.030767641495913267 -37.6541099131107 -0.015118962479755282 -37.558959616254995
876 -0.030935653392225503 -37.68504556650293 -0.030303769186139105 -37.589263385441136
877 -0.030851430632174014 -37.715896997135104 -0.028171251807361842 -37.6174346372485
878 -0.03090696530416608 -37.74680396243927 -0.03349373880773783 -37.650928376056235
879 -0.030889777932316065 -37.77769374037159 -0.03359579015523195 -37.68452416621147
880 -0.030770452134311198 -37.8084641925059 -0.031902877241373064 -37.71642704345284
881 -0.03081590309739113 -37.83928009560329 -0.029674809612333774 -37.74610185306517
882 -0.03085905034095049 -37.87013914594424 -0.03843286745250225 -37.78453472051767
883 -0.030752827785909174 -37.900891973730154 -0.027535044960677622 -37.81206976547835
884 -0.03065783968195319 -37.931549813412104 -0.029864704329520465 -37.84193446980787
885 -0.03078876491636038 -37.96233857832846 -0.0304969928227365 -37.8724314626306
886 -0.030732559505850077 -37.99307113783431 -0.026379491854459047 -37.89881095448506
887 -0.030838868115097284 -38.02391000594941 -0.02388421315699816 -37.922695167642054
888 -0.030933847185224295 -38.054843853134635 -0.023866267316043376 -37.9465614349581
889 -0.030950410570949317 -38.08579426370559 -0.03154570981860161 -37.9781071447767
890 -0.030940772499889135 -38.116735036205476 -0.026967937219887973 -38.00507508199659
891 -0.031026105768978594 -38.147761141974456 -0.02900521978735924 -38.034080301783945
892 -0.030912250000983476 -38.17867339197544 -0.03462146297097206 -38.06870176475492
893 -0.03087747236713767 -38.209550864342575 -0.03220720067620277 -38.100908965431124
894 -0.03085522698238492 -38.24040609132496 -0.02615808807313442 -38.127067053504256
895 -0.031031633820384742 -38.27143772514534 -0.03845003861933947 -38.165517092123594
896 -0.030904170218855144 -38.302341895364194 -0.02760004848241806 -38.19311714060601
897 -0.03085517967119813 -38.33319707503539 -0.030838265363126994 -38.22395540596914
898 -0.030828978400677443 -38.36402605343607 -0.03005763841792941 -38.25401304438707
899 -0.030766534712165595 -38.394792588148235 -0.030726877320557833 -38.28473992170763
900 -0.03088936470448971 -38.42568195285273 -0.027534753177314998 -38.31227467488495
901 -0.03084659157320857 -38.456528544425936 -0.032745505683124065 -38.34502018056807
902 -0.030864647310227155 -38.48739319173616 -0.029196524992585182 -38.374216705560656
903 -0.030945491790771485 -38.518338683526935 -0.03173279855400324 -38.40594950411466
904 -0.030850757751613854 -38.54918944127855 -0.026887163892388342 -38.43283666800705
905 -0.030954744201153517 -38.5801441854797 -0.03082157438620925 -38.46365824239326
906 -0.030940469913184644 -38.61108465539289 -0.032908106222748756 -38.49656634861601
907 -0.030912235658615828 -38.641996891051505 -0.031864134781062606 -38.52843048339707
908 -0.03080019848421216 -38.67279708953572 -0.03295551966875791 -38.56138600306583
909 -0.030771562177687884 -38.70356865171341 -0.02495783567428589 -38.58634383874011
910 -0.03089482318609953 -38.73446347489951 -0.021875972207635642 -38.60821981094775
911 -0.03097469564527273 -38.76543817054478 -0.029381206445395946 -38.637601017393145
912 -0.030963077303022148 -38.796401247847804 -0.03139398321509361 -38.66899500060824
913 -0.03089961251243949 -38.827300860360246 -0.031952823512256145 -38.7009478241205
914 -0.031040372792631388 -38.85834123315288 -0.04414753913879395 -38.74509536325929
915 -0.030723399855196475 -38.889064633008076 -0.03359178174287081 -38.77868714500216
916 -0.030714967008680105 -38.91977960001675 -0.03068209895864129 -38.8093692439608
917 -0.030784254800528286 -38.95056385481728 -0.030696157831698656 -38.8400654017925
918 -0.03073964500799775 -38.98130349982528 -0.02599492659792304 -38.866060328390425
919 -0.030750494077801706 -39.01205399390308 -0.03095501186326146 -38.89701534025369
920 -0.03071368411183357 -39.04276767801491 -0.03608490116894245 -38.93310024142263
921 -0.030797821935266256 -39.07356549995018 -0.02890230417251587 -38.96200254559515
922 -0.03084243116900325 -39.104407931119184 -0.031073576863855125 -38.993076122459
923 -0.030765707045793532 -39.13517363816498 -0.031033618934452535 -39.02410974139345
924 -0.03065652186051011 -39.165830160025486 -0.036746308021247384 -39.0608560494147
925 -0.030633789021521807 -39.19646394904701 -0.026283700205385684 -39.087139749620086
926 -0.030717916321009398 -39.22718186536802 -0.03502675276249647 -39.12216650238258
927 -0.030701352376490833 -39.25788321774451 -0.034635611809790134 -39.156802114192374
928 -0.030595700070261956 -39.28847891781477 -0.030860768537968396 -39.18766288273034
929 -0.03070729523897171 -39.31918621305374 -0.025975304190069437 -39.21363818692041
930 -0.030678979773074388 -39.34986519282681 -0.03617889378219843 -39.24981708070261
931 -0.030650370568037034 -39.38051556339485 -0.03088122997432947 -39.28069831067694
932 -0.03060445385053754 -39.41112001724539 -0.034073255211114886 -39.31477156588805
933 -0.03060028553009033 -39.44172030277548 -0.033177570626139644 -39.34794913651419
934 -0.030498546455055474 -39.472218849230536 -0.027757723536342382 -39.37570686005053
935 -0.03069509519264102 -39.50291394442318 -0.022370526287704705 -39.39807738633823
936 -0.03065211633220315 -39.53356606075538 -0.027305160649120808 -39.42538254698735
937 -0.030623143631964923 -39.56418920438735 -0.030967082642018796 -39.45634962962937
938 -0.03066090103238821 -39.59485010541974 -0.035531751625239846 -39.491881381254615
939 -0.030560389533638953 -39.62541049495338 -0.02143802810460329 -39.51331940935922
940 -0.030660722777247428 -39.65607121773063 -0.02871366646140814 -39.542033075820626
941 -0.030625476874411105 -39.68669669460504 -0.032279002293944356 -39.57431207811457
942 -0.03063408611342311 -39.71733078071846 -0.02950737988576293 -39.60381945800034
943 -0.030642166454344987 -39.747972947172805 -0.03316514734178781 -39.63698460534213
944 -0.03054771330207586 -39.77852066047488 -0.034673061221838 -39.671657666563966
945 -0.03061529891565442 -39.80913595939054 -0.029839571751654147 -39.70149723831562
946 -0.030509465839713812 -39.83964542523025 -0.02557246796786785 -39.72706970628349
947 -0.030574368592351676 -39.870219793822606 -0.03194766454398632 -39.75901737082747
948 -0.0305248960852623 -39.90074468990787 -0.027948590740561486 -39.786965961568036
949 -0.03055675756186247 -39.93130144746973 -0.030817100405693056 -39.81778306197373
950 -0.030517742969095707 -39.961819190438824 -0.03188939075917006 -39.8496724527329
951 -0.03058683518320322 -39.992406025622024 -0.03173295706510544 -39.881405409798
952 -0.030508341267704964 -40.02291436688973 -0.03305101227015257 -39.91445642206815
953 -0.030636315513402224 -40.053550682403134 -0.03655189722776413 -39.951008319295916
954 -0.030447569955140353 -40.08399825235828 -0.029014444444328547 -39.980022763740244
955 -0.030523644387722017 -40.114521896746 -0.02256050556898117 -40.00258326930923
956 -0.03065075371414423 -40.14517265046014 -0.028879463858902454 -40.03146273316813
957 -0.03047662051394582 -40.175649270974084 -0.03644807524979114 -40.06791080841792
958 -0.030404622107744216 -40.20605389308183 -0.03622160125523806 -40.104132409673156
959 -0.030343919340521098 -40.236397812422354 -0.025041733775287865 -40.129174143448445
960 -0.030465598590672015 -40.26686341101303 -0.03328316118568182 -40.162457304634124
961 -0.03053117012605071 -40.29739458113908 -0.0277694177813828 -40.19022672241551
962 -0.030472691077739 -40.32786727221682 -0.030108291376382112 -40.22033501379189
963 -0.030466573871672155 -40.35833384608849 -0.02931452225893736 -40.249649536050825
964 -0.030420481972396374 -40.38875432806089 -0.028314340487122537 -40.277963876537946
965 -0.03052891921252012 -40.41928324727341 -0.02900825534015894 -40.306972131878105
966 -0.030489564780145882 -40.44977281205356 -0.03475131206214428 -40.341723443940246
967 -0.030438002664595842 -40.480210814718156 -0.027267199475318193 -40.368990643415565
968 -0.030527255870401858 -40.51073807058856 -0.027616345323622227 -40.39660698873919
969 -0.03056530738249421 -40.541303377971055 -0.02777308188378811 -40.42438007062297
970 -0.030649161245673896 -40.57195253921673 -0.029773867689073086 -40.45415393831205
971 -0.030544340331107377 -40.602496879547836 -0.02878370527178049 -40.482937643583824
972 -0.0305764720775187 -40.633073351625356 -0.027052511367946862 -40.50999015495177
973 -0.030477303173393012 -40.66355065479875 -0.036992859840393064 -40.54698301479217
974 -0.03056986629962921 -40.69412052109838 -0.02800148641690612 -40.57498450120907
975 -0.03046789476647973 -40.72458841586486 -0.03550769872963429 -40.610492199938705
976 -0.030481735058128834 -40.75507015092299 -0.034138339757919314 -40.64463053969662
977 -0.03054203623905778 -40.785612187162045 -0.025620544608682395 -40.670251084305306
978 -0.030352515261620285 -40.81596470242366 -0.03501795064657927 -40.70526903495188
979 -0.030341523978859187 -40.846306226402525 -0.022663868591189386 -40.72793290354307
980 -0.030381444934755565 -40.87668767133728 -0.03231318555772304 -40.7602460891008
981 -0.030361571069806813 -40.90704924240708 -0.024842125084251165 -40.785088214185045
982 -0.030419742129743098 -40.93746898453683 -0.04058523122221232 -40.825673445407254
983 -0.030339926201850175 -40.967808910738675 -0.03204114083200693 -40.85771458623926
984 -0.03020196929574013 -40.998010880034414 -0.026634256076067685 -40.884348842315326
985 -0.030213636998087167 -41.0282245170325 -0.03811305817216635 -40.92246190048749
986 -0.030228396877646446 -41.058452913910145 -0.0307426979765296 -40.95320459846402
987 -0.030108485370874405 -41.08856139928102 -0.02548120552673936 -40.97868580399076
988 -0.030282277893275023 -41.1188436771743 -0.029326592199504377 -41.00801239619026
989 -0.030356057174503803 -41.1491997343488 -0.026822511479258536 -41.03483490766952
990 -0.030429191328585146 -41.179628925677385 -0.028612928930670023 -41.06344783660019
991 -0.03029341557994485 -41.20992234125733 -0.036325981840491295 -41.09977381844068
992 -0.03033669898286462 -41.2402590402402 -0.03226778451353311 -41.13204160295422
993 -0.03028065450489521 -41.27053969474509 -0.03835103902965784 -41.170392641983874
994 -0.030248636193573476 -41.300788330938666 -0.02754747085273266 -41.197940112836605
995 -0.03022772101685405 -41.33101605195552 -0.026430569123476744 -41.22437068196008
996 -0.0302036177366972 -41.36121966969222 -0.02734370920807123 -41.25171439116815
997 -0.030281389970332383 -41.39150105966255 -0.033659545704722404 -41.28537393687287
998 -0.03034831238910556 -41.42184937205166 -0.024899571016430855 -41.310273507889306
999 -0.0302653219550848 -41.452114694006745 -0.025900890957564114 -41.33617439884687
1000 -0.030351537559181452 -41.48246623156593 -0.0293433403596282 -41.3655177392065
1001 -0.030368086975067855 -41.512834318540996 -0.0334858501330018 -41.39900358933951
1002 -0.030236184876412154 -41.54307050341741 -0.024273176584392785 -41.4232767659239
1003 -0.030385395977646112 -41.57345589939506 -0.030452613532543183 -41.45372937945645
1004 -0.030427641049027444 -41.60388354044409 -0.030392095819115637 -41.484121475275565
1005 -0.03033717917278409 -41.63422071961687 -0.029012612253427505 -41.51313408752899
1006 -0.030511520523577928 -41.664732240140445 -0.019638998340815304 -41.532773085869806
1007 -0.030367610696703195 -41.695099850837146 -0.031034776661545038 -41.56380786253135
1008 -0.030423236452043055 -41.72552308728919 -0.02474024146795273 -41.5885481039993
1009 -0.03042470719665289 -41.75594779448584 -0.034831233136355874 -41.62337933713566
1010 -0.030377323180437087 -41.78632511766628 -0.03434660900384188 -41.6577259461395
1011 -0.030403102096170188 -41.81672821976245 -0.030039424449205397 -41.68776537058871
1012 -0.030191281624138356 -41.846919501386594 -0.03420977760106325 -41.72197514818977
1013 -0.030306335538625717 -41.87722583692522 -0.029369367565959693 -41.75134451575573
1014 -0.030292093753814697 -41.907517930679035 -0.033106354624032976 -41.784450870379764
1015 -0.0301646807231009 -41.93768261140214 -0.029908023681491612 -41.81435889406126
1016 -0.030211365222930907 -41.96789397662507 -0.029674896504729986 -41.84403379056599
1017 -0.03025635713711381 -41.99815033376218 -0.031904925405979154 -41.87593871597197
1018 -0.0302522168494761 -42.02840255061166 -0.028324278071522713 -41.90426299404349
1019 -0.03023886326700449 -42.05864141387866 -0.02704761326313019 -41.93131060730662
1020 -0.03018541233614087 -42.0888268262148 -0.03207859266549349 -41.96338919997211
1021 -0.030318821873515846 -42.11914564808831 -0.03471908625215292 -41.998108286224266
1022 -0.03014607187360525 -42.149291719961916 -0.03412037845700979 -42.03222866468128
1023 -0.030081309098750352 -42.17937302906066 -0.028679317608475686 -42.060907982289756
1024 -0.030212529096752407 -42.209585558157414 -0.03225601818412542 -42.093164000473884
1025 -0.030173178855329753 -42.23975873701274 -0.02482417905703187 -42.11798817953092
1026 -0.03023460218682885 -42.26999333919957 -0.036132372729480264 -42.1541205522604
1027 -0.030219314433634282 -42.30021265363321 -0.03385916743427515 -42.187979719694674
1028 -0.030036768596619367 -42.33024942222983 -0.03046310804784298 -42.218442827742514
1029 -0.030230690725147724 -42.360480112954974 -0.03196551688015461 -42.25040834462267
1030 -0.030055237654596566 -42.39053535060957 -0.031166073773056267 -42.28157441839573
1031 -0.03016625316813588 -42.4207016037777 -0.030532259680330753 -42.312106678076056
1032 -0.03021716242656112 -42.45091876620426 -0.03503751382231712 -42.34714419189837
1033 -0.03008834635838866 -42.48100711256265 -0.023500415682792663 -42.37064460758116
1034 -0.030154344998300074 -42.51116145756095 -0.026238846872001887 -42.39688345445317
1035 -0.03016056548804045 -42.54132202304899 -0.03149132095277309 -42.42837477540594
1036 -0.03012546766549349 -42.57144749071448 -0.028801518399268387 -42.45717629380521
1037 -0.030233218055218457 -42.6016807087697 -0.029766297526657583 -42.48694259133187
1038 -0.030088693741708993 -42.63176940251141 -0.027696145791560413 -42.51463873712343
1039 -0.030204689409583808 -42.661974091920996 -0.027621425036340953 -42.54226016215977
1040 -0.030298420507460833 -42.69227251242846 -0.0343936637043953 -42.57665382586416
1041 -0.03018631152808666 -42.72245882395654 -0.022496019676327705 -42.59914984554049
1042 -0.030388419143855573 -42.7528472431004 -0.02508864048868418 -42.62423848602917
1043 -0.03032798310741782 -42.78317522620782 -0.03368080984801054 -42.65791929587718
1044 -0.030243084020912647 -42.81341831022873 -0.02900184243917465 -42.68692113831635
1045 -0.030344430822879076 -42.843762741051606 -0.028286053333431482 -42.71520719164978
1046 -0.03036752939224243 -42.87413027044385 -0.031773781217634675 -42.74698097286742
1047 -0.030356447491794825 -42.90448671793565 -0.02595864897593856 -42.772939621843356
1048 -0.0304453169927001 -42.934932034928345 -0.01764304079115391 -42.79058266263451
1049 -0.03045551348477602 -42.96538754841312 -0.03157199304550886 -42.82215465568002
1050 -0.03039673175662756 -42.995784280169744 -0.029481151886284352 -42.85163580756631
1051 -0.03053219160065055 -43.02631647177039 -0.028369955159723757 -42.880005762726036
1052 -0.030452071409672498 -43.05676854318006 -0.033773777261376384 -42.91377953998741
1053 -0.0305387819185853 -43.08730732509865 -0.025675152149051427 -42.93945469213646
1054 -0.030425740499049427 -43.1177330655977 -0.028671341482549906 -42.96812603361901
1055 -0.030454244185239076 -43.148187309782934 -0.026541737839579582 -42.99466777145859
1056 -0.03045494807884097 -43.178642257861775 -0.031083135027438404 -43.025750906486024
1057 -0.03056572386994958 -43.20920798173172 -0.027259776555001735 -43.05301068304102
1058 -0.030619466304779054 -43.2398274480365 -0.03272966891527176 -43.0857403519563
1059 -0.03045655880123377 -43.270284006837734 -0.030066873598843812 -43.11580722555514
1060 -0.03046761229634285 -43.300751619134076 -0.031170661840587855 -43.14697788739573
1061 -0.030450022872537376 -43.33120164200661 -0.02938219327479601 -43.17636008067053
1062 -0.030529191251844168 -43.361730833258456 -0.021853991970419883 -43.198214072640944
1063 -0.030533894803375004 -43.39226472806183 -0.027012293133884667 -43.22522636577483
1064 -0.030724528059363366 -43.4229892561212 -0.026171329151839017 -43.251397694926666
1065 -0.030684759374707937 -43.453674015495906 -0.03336284290999174 -43.28476053783666
1066 -0.03058775644749403 -43.4842617719434 -0.03285475876182318 -43.31761529659848
1067 -0.03065620344132185 -43.514917975384726 -0.02859925115481019 -43.34621454775329
1068 -0.030646339990198612 -43.545564315374925 -0.03546842932701111 -43.3816829770803
1069 -0.03050679722800851 -43.57607111260293 -0.029931243788450957 -43.411614220868756
1070 -0.030545216612517835 -43.60661632921545 -0.02867182483896613 -43.44028604570772
1071 -0.030604604445397855 -43.63722093366085 -0.034580986574292184 -43.47486703228201
1072 -0.03067877758294344 -43.66789971124379 -0.035628636740148066 -43.51049566902216
1073 -0.03055036561563611 -43.69845007685943 -0.028221664484590292 -43.53871733350675
1074 -0.030429455544799568 -43.72887953240423 -0.02399434885010123 -43.562711682356856
1075 -0.03060769345611334 -43.75948722586034 -0.028643206413835286 -43.59135488877069
1076 -0.030558347795158626 -43.7900455736555 -0.031522509083151816 -43.62287739785384
1077 -0.030570715293288232 -43.820616288948784 -0.035171347111463545 -43.658048744965306
1078 -0.030628677271306515 -43.851244966220094 -0.03744224924594164 -43.69549099421125
1079 -0.03053779248148203 -43.881782758701576 -0.031422852724790576 -43.726913846936036
1080 -0.030419892631471157 -43.91220265133305 -0.031051335111260413 -43.75796518204729
1081 -0.030400762055069207 -43.94260341338811 -0.028123252000659703 -43.786088434047954
1082 -0.030473390500992535 -43.97307680388911 -0.026779696624726058 -43.81286813067268
1083 -0.030451302696019412 -44.00352810658513 -0.03595421947538853 -43.84882235014807
1084 -0.03049194682389498 -44.03402005340902 -0.026476111635565756 -43.875298461783636
1085 -0.03051066268235445 -44.064530716091376 -0.0318028261885047 -43.90710128797214
1086 -0.030460941791534423 -44.09499165788291 -0.032753244414925574 -43.939854532387066
1087 -0.030368863698095085 -44.125360521581 -0.03108060425147414 -43.97093513663854
1088 -0.030277477204799653 -44.1556379987858 -0.026232532504945994 -43.99716766914349
1089 -0.03036772981286049 -44.18600572859866 -0.03042056756094098 -44.027588236704425
1090 -0.030410908907651902 -44.21641663750631 -0.04281913246959448 -44.07040736917402
1091 -0.030194792430847883 -44.24661142993716 -0.032538663037121295 -44.10294603221114
1092 -0.030133246164768934 -44.27674467610193 -0.03224588222801685 -44.13519191443916
1093 -0.030210266821086407 -44.306954942923014 -0.03018015846610069 -44.165372072905264
1094 -0.030162525456398727 -44.33711746837941 -0.031016711425036193 -44.1963887843303
1095 -0.030092094372957946 -44.36720956275237 -0.0320522116497159 -44.228440995980016
1096 -0.030180751439183952 -44.397390314191554 -0.03208992425352335 -44.26053092023354
1097 -0.030162349343299866 -44.427552663534854 -0.03482984695583582 -44.29536076718938
1098 -0.03005434600636363 -44.45760700954122 -0.027803865633904933 -44.323164632823286
1099 -0.030158898327499628 -44.48776590786872 -0.03460676223039627 -44.35777139505368
1100 -0.03011441882699728 -44.51788032669572 -0.03022067230194807 -44.38799206735563
1101 -0.03003557976335287 -44.54791590645907 -0.026023461762815715 -44.41401552911845
1102 -0.030088101979345083 -44.57800400843841 -0.020294676069170237 -44.43431020518762
1103 -0.030123451724648476 -44.60812746016306 -0.027934033889323473 -44.462244239076945
1104 -0.030143794137984514 -44.638271254301046 -0.029115562234073876 -44.49135980131102
1105 -0.03018293986096978 -44.66845419416202 -0.028584438376128674 -44.51994423968715
1106 -0.03029836742207408 -44.698752561584094 -0.03680154774338007 -44.55674578743053
1107 -0.030079916678369047 -44.72883247826246 -0.028515800647437573 -44.58526158807797
1108 -0.030187366157770158 -44.75901984442023 -0.03131451793015003 -44.61657610600812
1109 -0.030181570816785096 -44.78920141523702 -0.027794074639678 -44.6443701806478
1110 -0.030167465191334487 -44.81936888042835 -0.023933597002178432 -44.668303777649975
1111 -0.030205465387552977 -44.8495743458159 -0.031046050507575272 -44.69934982815755
1112 -0.0302636606618762 -44.879838006477776 -0.033779891580343245 -44.733129719737896
1113 -0.030217067524790763 -44.910055074002564 -0.024138849694281816 -44.75726856943218
1114 -0.030238147359341383 -44.940293221361905 -0.03285709358751774 -44.790125663019694
1115 -0.03025340810418129 -44.970546629466085 -0.027746613789349794 -44.81787227680904
1116 -0.03021944537758827 -45.000766074843675 -0.029741938319057228 -44.8476142151281
1117 -0.030259739141911268 -45.031025813985586 -0.03791846241801977 -44.88553267754612
1118 -0.03025965830311179 -45.061285472288695 -0.024213210958987475 -44.90974588850511
1119 -0.03016866073012352 -45.09145413301882 -0.03205412607640028 -44.94180001458151
1120 -0.030164932552725076 -45.121619065571544 -0.02977809440344572 -44.97157810898496
1121 -0.03017115406692028 -45.151790219638464 -0.03868696056306362 -45.01026506954802
1122 -0.030037019960582258 -45.181827239599045 -0.031158601865172386 -45.04142367141319
1123 -0.030075050238519908 -45.21190228983757 -0.03197020199149847 -45.07339387340469
1124 -0.030048396717756987 -45.24195068655533 -0.032774501107633115 -45.10616837451232
1125 -0.02986440323293209 -45.27181508978826 -0.03433609288185835 -45.14050446739418
1126 -0.02987267915159464 -45.30168776893986 -0.029502223525196315 -45.17000669091938
1127 -0.029944246727973224 -45.33163201566783 -0.02319465633481741 -45.193201347254195
1128 -0.029947520513087512 -45.36157953618092 -0.031275938358157875 -45.22447728561235
1129 -0.030006547924131155 -45.39158608410505 -0.036610177531838414 -45.26108746314419
1130 -0.029872365202754735 -45.421458449307806 -0.027184121031314134 -45.288271584175504
1131 -0.029935633298009634 -45.451394082605816 -0.026052632369101048 -45.314324216544605
1132 -0.02995452480390668 -45.48134860740972 -0.03243952039629221 -45.3467637369409
1133 -0.029785851016640663 -45.51113445842636 -0.031234323419630526 -45.37799806036053
1134 -0.02989873355254531 -45.541033191978904 -0.0387599864974618 -45.41675804685799
1135 -0.02978959623724222 -45.57082278821615 -0.034177378937602046 -45.45093542579559
1136 -0.029717387072741984 -45.60054017528889 -0.027730275969952346 -45.47866570176554
1137 -0.02982649514451623 -45.63036667043341 -0.02915922226384282 -45.507824924029386
1138 -0.029746145848184823 -45.6601128162816 -0.029405385814607145 -45.53723030984399
1139 -0.02988669965416193 -45.68999951593576 -0.022575332317501307 -45.55980564216149
1140 -0.029874981101602315 -45.71987449703736 -0.02670079153031111 -45.5865064336918
1141 -0.029848199523985385 -45.74972269656134 -0.03218912873417139 -45.61869556242598
1142 -0.029897388815879822 -45.779620085377225 -0.02009274801239371 -45.63878831043837
1143 -0.029948901757597922 -45.809568987134824 -0.029352038539946078 -45.66814034897832
1144 -0.029970253817737103 -45.83953924095256 -0.02849389994516969 -45.69663424892349
1145 -0.029995949100703002 -45.86953519005326 -0.03287945054471493 -45.7295136994682
1146 -0.02997448919340968 -45.89950967924667 -0.025717140175402164 -45.7552308396436
1147 -0.029980315826833248 -45.9294899950735 -0.029700392205268145 -45.78493123184887
1148 -0.029948182031512262 -45.959438177105014 -0.03322308454662561 -45.8181543163955
1149 -0.03001327384263277 -45.98945145094765 -0.024796280544251204 -45.84295059693975
1150 -0.030020535085350276 -46.019471986033 -0.02058522431179881 -45.86353582125155
1151 -0.03011857680976391 -46.04959056284276 -0.03345235213637352 -45.896988173387925
1152 -0.029989482648670674 -46.07958004549143 -0.03201096225529909 -45.928999135643224
1153 -0.030110015906393527 -46.10969006139783 -0.03143422305583954 -45.96043335869906
1154 -0.0302190019749105 -46.13990906337274 -0.030623671226203443 -45.991057029925265
1155 -0.030088360980153085 -46.16999742435289 -0.03322862721979618 -46.024285657145064
1156 -0.02999036917462945 -46.19998779352752 -0.02913343859836459 -46.05341909574343
1157 -0.03001643642783165 -46.23000422995535 -0.03469556495547295 -46.0881146606989
1158 -0.029935056716203688 -46.25993928667155 -0.029306417796760798 -46.11742107849566
1159 -0.030093545373529196 -46.290032832045085 -0.034066399373114106 -46.15148747786878
1160 -0.03000301979482174 -46.320035851839904 -0.029990847781300546 -46.181478325650076
1161 -0.029872471000999212 -46.3499083228409 -0.03347664661705494 -46.21495497226713
1162 -0.029921697359532116 -46.37983002020044 -0.03244848120957613 -46.24740345347671
1163 -0.029849351104348897 -46.40967937130478 -0.023851964343339204 -46.27125541782004
1164 -0.0298681465908885 -46.43954751789567 -0.027056888118386267 -46.29831230593843
1165 -0.02996400175616145 -46.46951151965183 -0.02703005988150835 -46.32534236581994
1166 -0.029912897665053607 -46.49942441731689 -0.030036918073892593 -46.35537928389383
1167 -0.03010485749691725 -46.529529274813804 -0.03311124555766583 -46.388490529451495
1168 -0.029889747221022844 -46.559419022034824 -0.03544053565710783 -46.423931065108604
1169 -0.029959281627088784 -46.58937830366191 -0.03726000227034092 -46.46119106737895
1170 -0.02984450776129961 -46.61922281142321 -0.02714714528992772 -46.48833821266888
1171 -0.029706415999680758 -46.64892922742289 -0.029184719175100328 -46.51752293184398
1172 -0.029753280617296696 -46.67868250804019 -0.02874492183327675 -46.54626785367726
1173 -0.02984996363520622 -46.7085324716754 -0.028707539755851032 -46.57497539343311
1174 -0.029891292005777358 -46.738423763681176 -0.030660573579370975 -46.605635967012475
1175 -0.029948753025382756 -46.768372516706556 -0.03366372063755989 -46.63929968765004
1176 -0.0297825307585299 -46.79815504746509 -0.03631314691156149 -46.6756128345616
1177 -0.02964671291410923 -46.827801760379195 -0.029650508891791105 -46.70526334345339
1178 -0.029711493477225303 -46.85751325385642 -0.03224725425243378 -46.73751059770582
1179 -0.029729149118065835 -46.887242402974486 -0.028445001039654017 -46.76595559874548
1180 -0.029584915563464164 -46.91682731853795 -0.03257504180073738 -46.79853064054622
1181 -0.029722257982939482 -46.94654957652089 -0.036571968160569665 -46.83510260870679
1182 -0.0295685114338994 -46.97611808795479 -0.02934200596064329 -46.864444614667434
1183 -0.029636075627058743 -47.00575416358185 -0.03586560022085905 -46.90031021488829
1184 -0.029512353520840407 -47.03526651710269 -0.03143242858350277 -46.93174264347179
1185 -0.02951344521716237 -47.064779962319854 -0.029687475599348544 -46.96143011907114
1186 -0.029514614678919315 -47.09429457699877 -0.03389175776392221 -46.995321876835064
1187 -0.02954231817275286 -47.12383689517152 -0.028949389327317478 -47.02427126616238
1188 -0.02950853817164898 -47.15334543334317 -0.025009120628237725 -47.04928038679062
1189 -0.029712572507560254 -47.18305800585073 -0.022023623064160346 -47.07130400985478
1190 -0.029576056636869907 -47.2126340624876 -0.031753572076559065 -47.10305758193134
1191 -0.029551308415830136 -47.242185370903435 -0.032141223549842834 -47.13519880548118
1192 -0.029604749009013175 -47.271790119912446 -0.02532076360657811 -47.16051956908776
1193 -0.02956665651872754 -47.30135677643117 -0.03252551257610321 -47.19304508166386
1194 -0.029621151089668275 -47.33097792752084 -0.032075540348887446 -47.225120622012746
1195 -0.029569850023835897 -47.360547777544674 -0.028641725331544875 -47.25376234734429
1196 -0.029474151600152255 -47.39002192914483 -0.032958087511360645 -47.28672043485565
1197 -0.029731410555541515 -47.41975333970037 -0.028346168342977762 -47.31506660319863
1198 -0.02945257434621453 -47.44920591404659 -0.029768535774201153 -47.34483513897283
1199 -0.029475205950438975 -47.47868111999703 -0.028175877779722212 -47.37301101675256
1200 -0.029513436555862426 -47.50819455655289 -0.029762071277946233 -47.4027730880305
1201 -0.02949763759970665 -47.53769219415259 -0.025243362598121166 -47.42801645062862
1202 -0.029587374068796635 -47.56727956822139 -0.028260218817740677 -47.45627666944636
1203 -0.029525297600775956 -47.596804865822165 -0.02675794865936041 -47.48303461810572
1204 -0.02972311656922102 -47.62652798239139 -0.023932010401040316 -47.50696662850676
1205 -0.02966413665562868 -47.65619211904701 -0.028476868104189635 -47.53544349661095
1206 -0.029760426748543976 -47.68595254579556 -0.027999596018344165 -47.5634430926293
1207 -0.029721317067742347 -47.7156738628633 -0.03250056803226471 -47.59594366066156
1208 -0.029746783338487147 -47.74542064620179 -0.024631883297115565 -47.62057554395868
1209 -0.029722976684570312 -47.775143622886354 -0.028850209340453147 -47.649425753299134
1210 -0.029693632386624813 -47.80483725527298 -0.027972062397748233 -47.677397815696885
1211 -0.029812808521091937 -47.83465006379407 -0.02830211352556944 -47.705699929222455
1212 -0.029857315961271523 -47.864507379755345 -0.019526771362870933 -47.725226700585324
1213 -0.02992491740733385 -47.89443229716268 -0.02834283085539937 -47.753569531440725
1214 -0.029896665085107087 -47.924328962247785 -0.02831473629921675 -47.78188426773994
1215 -0.029973882250487804 -47.95430284449827 -0.028517272043973207 -47.81040153978391
1216 -0.029895655810832977 -47.984198500309105 -0.029498029220849275 -47.83989956900476
1217 -0.029838221054524182 -48.01403672136363 -0.02809006655588746 -47.86798963556065
1218 -0.029964277055114508 -48.044000998418745 -0.029155293107032777 -47.89714492866768
1219 -0.029922715947031976 -48.073923714365776 -0.028286608401685953 -47.925431537069365
1220 -0.02992785768583417 -48.10385157205161 -0.03379382509738207 -47.95922536216675
1221 -0.029957412369549276 -48.13380898442116 -0.03621914368122816 -47.99544450584798
1222 -0.029822505079209805 -48.16363148950037 -0.032498478516936304 -48.02794298436491
1223 -0.029886712227016686 -48.193518201727386 -0.026534801349043846 -48.05447778571396
1224 -0.029843635391443968 -48.22336183711883 -0.030729744117707014 -48.08520752983166
1225 -0.029997979942709207 -48.253359817061536 -0.035323233157396314 -48.12053076298906
1226 -0.02985730776563287 -48.28321712482717 -0.028298366349190474 -48.14882912933825
1227 -0.029871237091720106 -48.31308836191889 -0.03245674706995487 -48.18128587640821
1228 -0.02988282386213541 -48.342971185781025 -0.032393600791692734 -48.2136794771999
1229 -0.029730214923620223 -48.37270140070464 -0.028469993080943824 -48.24214947028085
1230 -0.02973935902118683 -48.40244075972583 -0.02724426882341504 -48.26939373910427
1231 -0.02971763527020812 -48.43215839499604 -0.0302747699432075 -48.29966850904747
1232 -0.02972471807152033 -48.46188311306756 -0.03175884652882814 -48.3314273555763
1233 -0.02975321775302291 -48.49163633082058 -0.028307645581662655 -48.359735001157965
1234 -0.02982076769694686 -48.52145709851753 -0.026986672729253768 -48.386721673887216
1235 -0.029905718006193637 -48.55136281652372 -0.024175607599318027 -48.410897281486534
1236 -0.029724027682095765 -48.581086844205814 -0.01834985166788101 -48.42924713315441
1237 -0.029958562925457954 -48.61104540713127 -0.02724089175462723 -48.45648802490904
1238 -0.030016404762864112 -48.64106181189413 -0.025894184410572053 -48.48238220931962
1239 -0.030117010697722435 -48.671178822591855 -0.02791161835193634 -48.51029382767155
1240 -0.030156758800148963 -48.701335581392 -0.026940761506557463 -48.53723458917811
1241 -0.030164618603885175 -48.731500199995885 -0.025680391769856214 -48.562914980947966
1242 -0.03021244313567877 -48.76171264313157 -0.03009494161233306 -48.5930099225603
1243 -0.03018701123073697 -48.791899654362304 -0.031874936260282996 -48.62488485882058
1244 -0.030163526348769665 -48.822063180711076 -0.023671541083604097 -48.64855639990418
1245 -0.03029673909768462 -48.85235991980876 -0.02665827888995409 -48.675214678794134
1246 -0.030273380875587463 -48.88263330068435 -0.030749443732202054 -48.70596412252634
1247 -0.03022830644622445 -48.91286160713057 -0.035009471513330934 -48.74097359403967
1248 -0.030386141780763865 -48.94324774891134 -0.024999714642763137 -48.76597330868243
1249 -0.0303059340454638 -48.973553682956805 -0.03068135930225253 -48.79665466798468
1250 -0.030262886732816695 -49.00381656968962 -0.031532634422183035 -48.82818730240687
1251 -0.03026079060509801 -49.03407736029472 -0.029250363912433387 -48.8574376663193
1252 -0.0302532727830112 -49.06433063307773 -0.02591134514659643 -48.883349011465896
1253 -0.030380129627883435 -49.09471076270562 -0.0262075824663043 -48.9095565939322
1254 -0.03037390625104308 -49.12508466895666 -0.03274260442703962 -48.942299198359244
1255 -0.030397286731749774 -49.15548195568841 -0.031057142931967974 -48.973356341291215
1256 -0.03020962169393897 -49.18569157738235 -0.025870436895638706 -48.99922677818685
1257 -0.03037787303328514 -49.21606945041564 -0.031717867217957975 -49.03094464540481
1258 -0.030317351501435042 -49.246386801917076 -0.027738753706216812 -49.058683399111025
1259 -0.030363073199987413 -49.27674987511706 -0.0378892507404089 -49.09657264985143
1260 -0.030188551545143126 -49.30693842666221 -0.028695093002170324 -49.1252677428536
1261 -0.03022722592577338 -49.33716565258798 -0.03168872203677893 -49.15695646489038
1262 -0.030313396360725164 -49.3674790489487 -0.03427488673478365 -49.19123135162516
1263 -0.030302392411977054 -49.39778144136068 -0.026263246033340692 -49.2174945976585
1264 -0.03022216446697712 -49.428003605827655 -0.03394062668085098 -49.25143522433935
1265 -0.03003532551229 -49.45803893133994 -0.02926334235817194 -49.280698566697524
1266 -0.030173596926033497 -49.488212528265976 -0.034537960588932035 -49.31523652728646
1267 -0.0300341110676527 -49.518246639333626 -0.030095625296235086 -49.34533215258269
1268 -0.030277698766440153 -49.548524338100066 -0.031254520546644925 -49.37658667312934
1269 -0.03007041346281767 -49.57859475156288 -0.02238312242552638 -49.39896979555486
1270 -0.030136785842478274 -49.60873153740536 -0.03213321715593338 -49.43110301271079
1271 -0.030108709819614887 -49.63884024722498 -0.031303578056395054 -49.46240659076719
1272 -0.030141898524016143 -49.66898214574899 -0.028961241338402034 -49.49136783210559
1273 -0.030065493192523718 -49.699047638941515 -0.03506061173975468 -49.52642844384534
1274 -0.03011859590187669 -49.72916623484339 -0.02235566535964608 -49.54878410920499
1275 -0.0300718005746603 -49.75923803541805 -0.02974817520007491 -49.578532284405064
1276 -0.030043709464371203 -49.78928174488242 -0.02894269386306405 -49.60747497826813
1277 -0.030141011252999304 -49.819422756135424 -0.028397945035248996 -49.63587292330338
1278 -0.0301968302577734 -49.849619586393196 -0.03372611161321402 -49.669599034916594
1279 -0.030239044781774284 -49.87985863117497 -0.03542354721575976 -49.70502258213235
1280 -0.030073485616594554 -49.909932116791566 -0.024056329485028984 -49.72907891161738
1281 -0.030062511470168828 -49.939994628261736 -0.02918608458712697 -49.7582649962045
1282 -0.03016506489366293 -49.9701596931554 -0.03320394791662693 -49.79146894412113
1283 -0.030163956619799138 -50.000323649775204 -0.027851051464676858 -49.81931999558581
1284 -0.030170440394431352 -50.03049409016963 -0.03393815886229277 -49.8532581544481
1285 -0.03008759142830968 -50.060581681597945 -0.027368937339633703 -49.88062709178773
1286 -0.030250569619238377 -50.090832251217186 -0.02468515355139971 -49.90531224533913
1287 -0.03028209526091814 -50.1211143464781 -0.02761643659323454 -49.93292868193237
1288 -0.030388519074767827 -50.15150286555287 -0.037937683239579204 -49.97086636517194
1289 -0.03012432074174285 -50.18162718629461 -0.031614340096712115 -50.00248070526865
1290 -0.030110646970570087 -50.21173783326518 -0.03230447191745043 -50.0347851771861
1291 -0.029981551598757504 -50.24171938486394 -0.025670155603438615 -50.06045533278954
1292 -0.030105073004961014 -50.2718244578689 -0.030278050620108844 -50.09073338340965
1293 -0.030124529916793107 -50.30194898778569 -0.029195463564246894 -50.1199288469739
1294 -0.030259164236485957 -50.332208152022176 -0.021815670654177666 -50.14174451762808
1295 -0.030212638899683952 -50.36242079092186 -0.031500264257192614 -50.173244781885266
1296 -0.030128507129848003 -50.392549298051705 -0.032610565423965454 -50.20585534730923
1297 -0.03021272998303175 -50.42276202803474 -0.03379441071301699 -50.239649758022246
1298 -0.030036499816924335 -50.45279852785166 -0.022080341167747975 -50.26173009919
1299 -0.030143923498690127 -50.482942451350354 -0.03157200161367655 -50.29330210080367
1300 -0.030054645612835884 -50.51299709696319 -0.032083161361515525 -50.325385262165184
1301 -0.030027326568961142 -50.54302442353215 -0.031136034056544304 -50.35652129622173
1302 -0.030012619867920875 -50.57303704340007 -0.02717569163069129 -50.38369698785242
1303 -0.030068035889416932 -50.603105079289485 -0.029448681324720383 -50.41314566917714
1304 -0.030057506263256074 -50.63316258555274 -0.025399186927825213 -50.43854485610497
1305 -0.030334436148405076 -50.66349702170115 -0.01760556036606431 -50.45615041647103
1306 -0.030194052774459124 -50.69369107447561 -0.03186342548578978 -50.48801384195682
1307 -0.030258868262171744 -50.72394994273778 -0.03563416711986065 -50.52364800907668
1308 -0.03017203463241458 -50.7541219773702 -0.03003991162404418 -50.553687920700725
1309 -0.030224584881216286 -50.784346562251415 -0.02884352281689644 -50.582531443517624
1310 -0.03020285740494728 -50.81454941965636 -0.02400525538250804 -50.60653669890013
1311 -0.030364406108856202 -50.84491382576522 -0.0332801952958107 -50.63981689419594
1312 -0.03021431900560856 -50.87512814477083 -0.031020643282681705 -50.67083753747862
1313 -0.030227231048047542 -50.90535537581887 -0.02477199649438262 -50.695609533973
1314 -0.03037011232227087 -50.935725488141145 -0.037365587800741194 -50.73297512177374
1315 -0.03012674106284976 -50.965852229203996 -0.02800033036619425 -50.76097545213994
1316 -0.030158997606486083 -50.99601122681048 -0.03236504215747118 -50.79334049429741
1317 -0.030265551432967185 -51.02627677824345 -0.04779254011809826 -50.841133034415506
1318 -0.030013153329491615 -51.05628993157294 -0.03131436686962843 -50.872447401285136
1319 -0.02987895617261529 -51.08616888774556 -0.030201104003936052 -50.90264850528907
1320 -0.0300450817681849 -51.116213969513744 -0.0329298784956336 -50.93557838378471
1321 -0.029981082119047642 -51.146195051632795 -0.029832009132951497 -50.96541039291766
1322 -0.0299341170117259 -51.17612916864452 -0.027952711470425128 -50.99336310438809
1323 -0.02986015481874347 -51.205989323463264 -0.02675742357969284 -51.020120527967784
1324 -0.029954978544265033 -51.23594430200753 -0.03241800162941218 -51.05253852959719
1325 -0.02990021910518408 -51.26584452111272 -0.02660276275128126 -51.079141292348474
1326 -0.029900218080729245 -51.295744739193445 -0.03189080860465765 -51.11103210095313
1327 -0.02989280903711915 -51.32563754823057 -0.03157980777323246 -51.142611908726366
1328 -0.0298201865516603 -51.35545773478223 -0.029069536179304124 -51.17168144490567
1329 -0.02983920257538557 -51.385296937357616 -0.03512716125696898 -51.20680860616264
1330 -0.02977615809068084 -51.4150730954483 -0.03791435323655605 -51.2447229593992
1331 -0.02968765329569578 -51.444760748743995 -0.035642456449568274 -51.28036541584876
1332 -0.02954711113125086 -51.474307859875246 -0.03068654928356409 -51.31105196513233
1333 -0.02955003026872873 -51.503857890143976 -0.029166409466415643 -51.34021837459874
1334 -0.029636770393699406 -51.53349466053768 -0.030404048413038252 -51.37062242301178
1335 -0.0295679266564548 -51.56306258719413 -0.028394073154777287 -51.39901649616656
1336 -0.029675941355526446 -51.59273852854966 -0.026598229352384806 -51.42561472551895
1337 -0.029551315307617187 -51.622289843857274 -0.029290536884218454 -51.454905262403166
1338 -0.029710645601153374 -51.65200048945843 -0.0323872109875083 -51.487292473390674
1339 -0.029545065108686687 -51.681545554567116 -0.026424316130578517 -51.513716789521254
1340 -0.029646234773099422 -51.71119178934021 -0.033217279613018035 -51.546934069134274
1341 -0.029640419967472555 -51.74083220930768 -0.03311819508671761 -51.58005226422099
1342 -0.02945277113467455 -51.770284980442355 -0.03071440365165472 -51.610766667872646
1343 -0.02946170549839735 -51.799746685940754 -0.024459332507103682 -51.63522600037975
1344 -0.02955035138875246 -51.8292970373295 -0.03171611307188869 -51.66694211345164
1345 -0.02947542108595371 -51.85877245841546 -0.029292630963027477 -51.69623474441467
1346 -0.029595865309238432 -51.8883683237247 -0.03398800324648619 -51.73022274766115
1347 -0.02949298406019807 -51.9178613077849 -0.026529054809361696 -51.75675180247051
1348 -0.02958171907812357 -51.94744302686302 -0.027624876517802478 -51.784376678988316
1349 -0.029563367087394 -51.97700639395041 -0.02524648727849126 -51.80962316626681
1350 -0.02968872506171465 -52.00669511901213 -0.03131096083670855 -51.840934127103516
1351 -0.029488520231097937 -52.03618363924323 -0.02753396574407816 -51.86846809284759
1352 -0.02969130203127861 -52.06587494127451 -0.021125510148704053 -51.8895936029963
1353 -0.029740427900105715 -52.09561536917462 -0.027104974072426558 -51.91669857706873
1354 -0.02981136105954647 -52.12542673023416 -0.03353342227637768 -51.95023199934511
1355 -0.02964463857933879 -52.1550713688135 -0.030122169852256776 -51.98035416919736
1356 -0.02965745283290744 -52.18472882164641 -0.02959292782470584 -52.00994709702207
1357 -0.029755372274667024 -52.21448419392107 -0.021916993241757155 -52.03186409026383
1358 -0.029790069442242384 -52.244274263363316 -0.0284818428568542 -52.060345933120686
1359 -0.029773151408880948 -52.2740474147722 -0.02561706369742751 -52.08596299681811
1360 -0.029823891911655666 -52.30387130668385 -0.03117551766335964 -52.11713851448147
1361 -0.029886436369270086 -52.33375774305312 -0.023093207087367774 -52.14023172156884
1362 -0.029950827546417712 -52.363708570599535 -0.026970357168465853 -52.167202078737304
1363 -0.03000954622402787 -52.393718116823564 -0.02684630108997226 -52.19404837982728
1364 -0.03013411248102784 -52.42385222930459 -0.02312401831150055 -52.21717239813878
1365 -0.03004481438547373 -52.45389704369007 -0.0286299335770309 -52.24580233171581
1366 -0.030157781578600405 -52.48405482526867 -0.03476958926767111 -52.280571920983476
1367 -0.030054146237671376 -52.514108971506346 -0.03008008422330022 -52.31065200520678
1368 -0.029940589517354965 -52.5440495610237 -0.030127077363431454 -52.34077908257021
1369 -0.03003160236403346 -52.57408116338773 -0.03393116891384125 -52.374710251484046
1370 -0.030035206861793996 -52.60411637024953 -0.035511916317045686 -52.410222167801095
1371 -0.029873496573418378 -52.633989866822944 -0.02406013896688819 -52.43428230676798
1372 -0.02988084889948368 -52.663870715722425 -0.031134557258337737 -52.465416864026324
1373 -0.029956547915935515 -52.69382726363836 -0.037537730671465395 -52.50295459469779
1374 -0.029794596321880817 -52.72362185996024 -0.029500856623053552 -52.53245545132084
1375 -0.029847508016973733 -52.75346936797721 -0.026371810305863618 -52.5588272616267
1376 -0.02996518285945058 -52.78343455083666 -0.03005801113322377 -52.588885272759924
1377 -0.029971146304160357 -52.81340569714082 -0.03006894448772073 -52.61895421724765
1378 -0.029906165692955254 -52.84331186283378 -0.02759811347350478 -52.64655233072115
1379 -0.029893969744443895 -52.87320583257822 -0.02705969661474228 -52.67361202733589
1380 -0.030002198833972215 -52.90320803141219 -0.03561109993606806 -52.70922312727196
1381 -0.030002464912831782 -52.933210496325025 -0.03088862830772996 -52.74011175557969
1382 -0.029866963066160677 -52.96307745939119 -0.030595466308295727 -52.77070722188799
1383 -0.029860397707670926 -52.99293785709886 -0.02747504021972418 -52.798182262107716
1384 -0.029906226508319377 -53.022844083607175 -0.028538030944764613 -52.82672029305248
1385 -0.030231988243758678 -53.05307607185093 -0.023469773959368466 -52.85019006701185
1386 -0.030090149864554404 -53.08316622171549 -0.030079743452370168 -52.88026981046422
1387 -0.030093384254723788 -53.113259605970214 -0.026927778404206036 -52.90719758886843
1388 -0.030132472701370715 -53.14339207867158 -0.031782732158899304 -52.93898032102733
1389 -0.030132450442761183 -53.173524529114346 -0.033581549488008025 -52.972561870515335
1390 -0.029946695268154144 -53.2034712243825 -0.03000623919069767 -53.00256810970603
1391 -0.029988986812531947 -53.23346021119503 -0.03425363972783089 -53.03682174943386
1392 -0.029994830954819918 -53.26345504214985 -0.0274604725651443 -53.06428222199901
1393 -0.029846251662820577 -53.29330129381267 -0.03073839470744133 -53.09502061670645
1394 -0.029874107148498297 -53.32317540096117 -0.027652570977807045 -53.122673187684256
1395 -0.029910977650433778 -53.3530863786116 -0.030402493197470903 -53.15307568088173
1396 -0.030092689488083125 -53.383179068099686 -0.022589325066655876 -53.17566500594838
1397 -0.03008682234212756 -53.413265890441814 -0.02940026083961129 -53.20506526678799
1398 -0.029992492962628604 -53.44325838340444 -0.03127482905983925 -53.23634009584783
1399 -0.029949621856212617 -53.47320800526065 -0.029626519698649646 -53.26596661554648
1400 -0.029957531485706568 -53.50316553674636 -0.03191519882529974 -53.297881814371785
1401 -0.029934190027415753 -53.53309972677378 -0.0290765848942101 -53.326958399266
1402 -0.029974365327507257 -53.56307409210128 -0.022045908961445093 -53.34900430822744
1403 -0.029997290950268506 -53.59307138305155 -0.030527725443243982 -53.379532033670685
1404 -0.030113183613866567 -53.623184566665415 -0.03466762099415064 -53.414199654664834
1405 -0.02996108802035451 -53.65314565468577 -0.03228415437042713 -53.446483809035264
1406 -0.02996338391676545 -53.68310903860254 -0.030431657377630473 -53.4769154664129
1407 -0.030023964866995812 -53.71313300346954 -0.025174314528703688 -53.5020897809416
1408 -0.03007026007398963 -53.74320326354353 -0.030553920194506645 -53.53264370113611
1409 -0.03007859122008085 -53.77328185476361 -0.024890825618058443 -53.55753452675417
1410 -0.03016219297423959 -53.80344404773785 -0.03069405062124133 -53.58822857737541
1411 -0.03013638351112604 -53.833580431248976 -0.03389574345201254 -53.622124320827425
1412 -0.03009271379560232 -53.86367314504458 -0.025074379052966833 -53.64719869988039
1413 -0.030077814031392335 -53.89375095907597 -0.028961780574172737 -53.67616048045456
1414 -0.030076347570866347 -53.92382730664684 -0.029700685851275922 -53.70586116630584
1415 -0.03006460899487138 -53.95389191564171 -0.03292957078665495 -53.73879073709249
1416 -0.030099537316709758 -53.98399145295842 -0.0255362831056118 -53.7643270201981
1417 -0.030097664892673494 -54.01408911785109 -0.030651305988430976 -53.79497832618653
1418 -0.030164480302482845 -54.044253598153574 -0.03553347159177065 -53.8305117977783
1419 -0.03002476543188095 -54.07427836358546 -0.026630230899900197 -53.8571420286782
1420 -0.030242513958364727 -54.10452087754382 -0.03629039581865072 -53.89343242449685
1421 -0.02988679949194193 -54.13440767703576 -0.03235586155205965 -53.92578828604891
1422 -0.02994753485545516 -54.16435521189121 -0.0298883643001318 -53.95567665034905
1423 -0.029896005615592004 -54.1942512175068 -0.028270799573510884 -53.98394744992256
1424 -0.030061939638108014 -54.22431315714491 -0.02390375705435872 -54.007851206976916
1425 -0.030018433928489685 -54.2543315910734 -0.029235656093806028 -54.03708686307072
1426 -0.029994092974811794 -54.28432568404821 -0.027356329932808877 -54.06444319300353
1427 -0.030006317421793938 -54.31433200147001 -0.016704126819968225 -54.08114731982349
1428 -0.030200618505477905 -54.34453261997548 -0.028957345243543386 -54.110104665067034
1429 -0.030227258149534465 -54.37475987812502 -0.02962557217106223 -54.1397302372381
1430 -0.030224888958036898 -54.40498476708306 -0.032721016369760034 -54.17245125360786
1431 -0.03022111803293228 -54.43520588511599 -0.03353171665221453 -54.205982970260074
1432 -0.02999729411676526 -54.46520317923276 -0.030557472351938487 -54.23654044261201
1433 -0.02998614013195038 -54.49518931936471 -0.031679680570960045 -54.26822012318297
1434 -0.02992389481514692 -54.52511321417986 -0.02553500412032008 -54.29375512730329
1435 -0.030017208587378264 -54.55513042276724 -0.03153044059872627 -54.32528556790202
1436 -0.030090163089334966 -54.585220585856575 -0.030345905851572753 -54.3556314737536
1437 -0.02997993314638734 -54.61520051900296 -0.033147065341472624 -54.38877853909507
1438 -0.029942272417247295 -54.645142791420206 -0.03223727233707905 -54.42101581143215
1439 -0.029957154020667075 -54.67509994544087 -0.027783049456775188 -54.44879886088892
1440 -0.029906267300248146 -54.70500621274112 -0.031204479560256005 -54.48000334044918
1441 -0.030061834212392568 -54.73506804695351 -0.03270950391888618 -54.51271284436807
1442 -0.030176344979554414 -54.76524439193306 -0.039519349858164785 -54.552232194226235
1443 -0.02980422303080559 -54.79504861496387 -0.02946392707526684 -54.581696121301505
1444 -0.029785320349037647 -54.8248339353129 -0.032481960393488406 -54.614178081694995
1445 -0.029721770063042642 -54.854555705375944 -0.028527934569865465 -54.64270601626486
1446 -0.029820198938250542 -54.8843759043142 -0.030398239102214574 -54.67310425536707
1447 -0.029727686010301114 -54.9141035903245 -0.0311546147800982 -54.70425887014717
1448 -0.029817287623882294 -54.943920877948386 -0.023805650509893896 -54.728064520657064
1449 -0.029813203681260347 -54.973734081629644 -0.029349838849157095 -54.75741435950622
1450 -0.02975414926186204 -55.003488230891506 -0.0321340274065733 -54.78954838691279
1451 -0.029869180358946323 -55.03335741125045 -0.02929587857797742 -54.81884426549077
1452 -0.029776077065616847 -55.06313348831607 -0.035139447823166844 -54.85398371331394
1453 -0.029719758499413728 -55.09285324681548 -0.026607450935989617 -54.88059116424993
1454 -0.029906374309211968 -55.12275962112469 -0.031526236329227686 -54.912117400579156
1455 -0.029792566690593957 -55.15255218781529 -0.029770614486187695 -54.941888015065345
1456 -0.029841057676821946 -55.18239324549211 -0.030063154827803373 -54.971951169893146
1457 -0.02969257961958647 -55.21208582511169 -0.029436002112925054 -55.00138717200607
1458 -0.029833642952144145 -55.241919468063834 -0.03237446341663599 -55.03376163542271
1459 -0.02981684049591422 -55.271736308559746 -0.030100896209478378 -55.06386253163218
1460 -0.029930602200329302 -55.301666910760076 -0.04025200605392456 -55.10411453768611
1461 -0.02971203811466694 -55.33137894887474 -0.03036982286721468 -55.13448436055332
1462 -0.029562550969421862 -55.36094149984417 -0.029063095897436143 -55.16354745645076
1463 -0.02958857798948884 -55.39053007783365 -0.030536445882171394 -55.19408390233293
1464 -0.029637715965509414 -55.42016779379916 -0.0297477375715971 -55.223831639904525
1465 -0.02957752188667655 -55.44974531568584 -0.03025621734559536 -55.25408785725012
1466 -0.029685663897544144 -55.479430979583384 -0.026763335894793273 -55.28085119314491
1467 -0.029654468689113856 -55.5090854482725 -0.024803972337394953 -55.30565516548231
1468 -0.029869351256638765 -55.53895479952914 -0.025839273910969497 -55.331494439393275
1469 -0.029826413933187725 -55.56878121346232 -0.028159115556627513 -55.3596535549499
1470 -0.029747098218649626 -55.59852831168097 -0.030694133136421442 -55.39034768808632
1471 -0.02972573973238468 -55.62825405141336 -0.03278981819748879 -55.42313750628381
1472 -0.029683656711131334 -55.657937708124486 -0.02998311575502157 -55.45312062203883
1473 -0.029683039989322424 -55.68762074811381 -0.026707975286990406 -55.47982859732582
1474 -0.02979387268424034 -55.717414620798046 -0.02307756831869483 -55.50290616564452
1475 -0.0297637608833611 -55.74717838168141 -0.030914724711328744 -55.53382089035585
1476 -0.029784889053553344 -55.77696327073496 -0.0268830013461411 -55.56070389170199
1477 -0.029836570378392935 -55.80679984111335 -0.029810688365250824 -55.59051458006724
1478 -0.02985019013285637 -55.83665003124621 -0.02717003533616662 -55.61768461540341
1479 -0.02995714684948325 -55.86660717809569 -0.026689439080655575 -55.64437405448407
1480 -0.029937287047505378 -55.896544465143194 -0.02942380802705884 -55.67379786251113
1481 -0.029911200795322657 -55.92645566593852 -0.027162195276468994 -55.7009600577876
1482 -0.02989860810339451 -55.956354274041914 -0.028782456088811158 -55.72974251387641
1483 -0.030010839644819497 -55.98636511368673 -0.027952530700713397 -55.757695044577126
1484 -0.030049968510866165 -56.0164150821976 -0.0235708424821496 -55.78126588705928
1485 -0.030072283931076527 -56.04648736612867 -0.025363743677735327 -55.806629630737014
1486 -0.030090944562107324 -56.07657831069078 -0.02590230815112591 -55.83253193888814
1487 -0.030260359216481448 -56.10683866990726 -0.035088586062192915 -55.86762052495033
1488 -0.030114266090095043 -56.13695293599736 -0.0321563309058547 -55.89977685585619
1489 -0.030179171822965145 -56.16713210782032 -0.03138533188030124 -55.93116218773649
1490 -0.030095788929611445 -56.197227896749936 -0.028928270749747752 -55.960090458486235
1491 -0.03013474214822054 -56.22736263889816 -0.03343174383044243 -55.993522202316676
1492 -0.030098243057727812 -56.257460881955886 -0.02973430184647441 -56.02325650416315
1493 -0.030054307635873558 -56.28751518959176 -0.03725403118878603 -56.06051053535194
1494 -0.02994946464896202 -56.31746465424072 -0.03264654576778412 -56.09315708111972
1495 -0.029854007065296173 -56.34731866130602 -0.028132330067455767 -56.12128941118718
1496 -0.029940723069012166 -56.37725938437503 -0.029719163104891776 -56.15100857429207
1497 -0.029936196748167276 -56.4071955811232 -0.02474973415955901 -56.17575830845163
1498 -0.03003935096785426 -56.43723493209105 -0.035868875496089456 -56.21162718394772
1499 -0.029854041151702405 -56.46708897324275 -0.028887637332081793 -56.2405148212798
1500 -0.029810662660747767 -56.4968996359035 -0.025747560150921344 -56.26626238143072
1501 -0.02999529065564275 -56.526894926559144 -0.02850588792935014 -56.29476826936007
1502 -0.02984747141599655 -56.55674239797514 -0.02874082252383232 -56.3235090918839
1503 -0.029972948599606752 -56.58671534657475 -0.035006751865148546 -56.358515843749046
1504 -0.029741936642676593 -56.61645728321743 -0.032300221547484395 -56.390816065296534
1505 -0.02981952978298068 -56.64627681300041 -0.029280944541096688 -56.42009700983763
1506 -0.029807139839977025 -56.676083952840386 -0.02677011350169778 -56.44686712333933
1507 -0.029813622310757636 -56.70589757515114 -0.031527606584131715 -56.478394729923465
1508 -0.029704381339251996 -56.73560195649039 -0.025903443433344366 -56.50429817335681
1509 -0.029878948256373404 -56.76548090474677 -0.02906373320147395 -56.533361906558284
1510 -0.02989455424249172 -56.795375458989255 -0.03325402978807688 -56.56661593634636
1511 -0.02982687372714281 -56.8252023327164 -0.030351230315864085 -56.596967166662225
1512 -0.03000717917457223 -56.855209511890976 -0.022241244651377202 -56.6192084113136
1513 -0.0299737480469048 -56.88518325993788 -0.025081260409206153 -56.64428967172281
1514 -0.029890416003763676 -56.91507367594165 -0.02862772038206458 -56.67291739210487
1515 -0.02990201972424984 -56.944975695665896 -0.024149442464113234 -56.697066834568986
1516 -0.03005013521760702 -56.9750258308835 -0.03203284237533808 -56.72909967694432
1517 -0.030142696015536784 -57.00516852689904 -0.03288444727659225 -56.761984124220916
1518 -0.030100456345826386 -57.03526898324487 -0.026470341626554726 -56.78845446584747
1519 -0.029987246636301278 -57.06525622988117 -0.0318419523537159 -56.82029641820119
1520 -0.030049350671470167 -57.09530558055264 -0.030593229550868274 -56.850889647752055
1521 -0.029916110448539257 -57.12522169100118 -0.029818913247436286 -56.880708560999494
1522 -0.02998893903568387 -57.15521063003686 -0.025764258112758398 -56.90647281911225
1523 -0.030088517628610135 -57.185299147665475 -0.03162324409931898 -56.938096063211574
1524 -0.030082673672586678 -57.21538182133806 -0.032091621309518814 -56.97018768452109
1525 -0.029872312489897013 -57.24525413382796 -0.034009170904755595 -57.004196855425846
1526 -0.02986578708514571 -57.275119920913106 -0.026977439038455488 -57.0311742944643
1527 -0.030020140670239927 -57.305140061583344 -0.030242759641259907 -57.06141705410556
1528 -0.030019170511513947 -57.33515923209486 -0.0258814905770123 -57.087298544682575
1529 -0.03005836559459567 -57.36521759768946 -0.03415505271404982 -57.12145359739662
1530 -0.029919969104230403 -57.395137566793686 -0.030627001915127038 -57.15208059931175
1531 -0.029882608074694873 -57.42502017486838 -0.028617529943585397 -57.18069812925534
1532 -0.029882673732936384 -57.454902848601314 -0.03050809884443879 -57.211206228099776
1533 -0.0299239301122725 -57.48482677871359 -0.028822981100529433 -57.24002920920031
1534 -0.02988606933504343 -57.51471284804863 -0.026574745308607817 -57.266603954508916
1535 -0.030034765135496855 -57.54474761318413 -0.026474515721201897 -57.29307847023012
1536 -0.0300526418723166 -57.574800255056445 -0.02714661220088601 -57.32022508243101
1537 -0.030182799510657787 -57.6049830545671 -0.02620309917256236 -57.34642818160357
1538 -0.03009591642767191 -57.63507897099477 -0.03280511125922203 -57.37923329286279
1539 -0.02999299168586731 -57.665071962680635 -0.03187061343342066 -57.41110390629621
1540 -0.030117550678551198 -57.69518951335919 -0.02774049397557974 -57.43884440027179
1541 -0.03010418117046356 -57.725293694529654 -0.03460078127682209 -57.47344518154861
1542 -0.030056082457304 -57.75534977698696 -0.030935663543641568 -57.50438084509226
1543 -0.030091831646859645 -57.78544160863382 -0.03221523333340883 -57.53659607842567
1544 -0.02987254997715354 -57.815314158610974 -0.02901472644880414 -57.565610804874474
1545 -0.030008751340210436 -57.845322909951186 -0.03153266757726669 -57.59714347245174
1546 -0.02992575727403164 -57.875248667225215 -0.031064506340771913 -57.62820797879251
1547 -0.029867577366530895 -57.905116244591746 -0.02815292924642563 -57.656360908038934
1548 -0.029952690191566943 -57.93506893478331 -0.026901998929679392 -57.683262906968615
1549 -0.029947138018906118 -57.965016072802214 -0.02888550367206335 -57.71214841064068
1550 -0.03006776310503483 -57.99508383590725 -0.033879383467137814 -57.74602779410782
1551 -0.02992624631151557 -58.02501008221877 -0.027092263195663692 -57.77312005730348
1552 -0.030065959412604572 -58.055076041631374 -0.02723341854289174 -57.80035347584637
1553 -0.03000057563185692 -58.08507661726323 -0.03268690686672926 -57.8330403827131
1554 -0.029956774692982434 -58.11503339195622 -0.024167603440582754 -57.85720798615368
1555 -0.030146955605596305 -58.14518034756181 -0.030071558617055415 -57.887279544770735
1556 -0.03003940675407648 -58.17521975431589 -0.0281453100964427 -57.915424854867176
1557 -0.030096796434372665 -58.20531655075026 -0.027810968551784755 -57.94323582341896
1558 -0.030082377418875695 -58.23539892816914 -0.03013900639489293 -57.97337482981385
1559 -0.0300861238501966 -58.265485052019336 -0.025387534499168397 -57.998762364313016
1560 -0.0301819727756083 -58.295667024794945 -0.03090988416224718 -58.029672248475265
1561 -0.030321419052779675 -58.32598844384773 -0.02462919056415558 -58.05430143903942
1562 -0.03025824287906289 -58.35624668672679 -0.03541361428797245 -58.089715053327396
1563 -0.030241064075380564 -58.386487750802175 -0.028724869899451732 -58.118439923226845
1564 -0.030184260476380585 -58.41667201127856 -0.03622326869517565 -58.15466319192202
1565 -0.030008899699896573 -58.44668091097845 -0.030665954388678075 -58.1853291463107
1566 -0.029928487539291383 -58.476609398517745 -0.028539025317877532 -58.213868171628576
1567 -0.030148856341838837 -58.506758254859584 -0.032788806967437266 -58.246656978596015
1568 -0.030055407620966434 -58.53681366248055 -0.033639769069850445 -58.280296747665865
1569 -0.029939088877290486 -58.56675275135784 -0.03338352926075459 -58.31368027692662
1570 -0.02982517434284091 -58.59657792570068 -0.02839129725471139 -58.34207157418133
1571 -0.029970330465584994 -58.62654825616627 -0.028098459448665382 -58.37017003363
1572 -0.030018755793571474 -58.65656701195984 -0.023848499264568092 -58.39401853289456
1573 -0.029947501234710218 -58.686514513194545 -0.02303680991753936 -58.417055342812105
1574 -0.02996790399774909 -58.716482417192296 -0.028960765432566406 -58.44601610824467
1575 -0.030077943671494724 -58.74656036086379 -0.031399148609489204 -58.47741525685416
1576 -0.0301995562389493 -58.77675991710274 -0.024889002460986374 -58.502304259315146
1577 -0.030056768842041493 -58.80681668594478 -0.03291624169796705 -58.535220501013114
1578 -0.030038339830935002 -58.83685502577572 -0.02867347663268447 -58.5638939776458
1579 -0.030142901185899972 -58.866997926961616 -0.03254557177424431 -58.59643954942004
1580 -0.030015109945088624 -58.897013036906706 -0.03383440375328064 -58.63027395317332
1581 -0.029882449936121703 -58.92689548684283 -0.036795930564403535 -58.667069883737724
1582 -0.02986782034859061 -58.95676330719142 -0.031961807422339915 -58.699031691160066
1583 -0.029740624874830247 -58.986503932066256 -0.02882550973445177 -58.72785720089452
1584 -0.029647852666676043 -59.01615178473293 -0.031714456900954244 -58.759571657795476
1585 -0.029712967202067377 -59.045864751935 -0.024512991588562728 -58.78408464938404
1586 -0.029892211500555276 -59.07575696343555 -0.03207095693796873 -58.81615560632201
1587 -0.029855716321617366 -59.10561267975717 -0.02540827328339219 -58.8415638796054
1588 -0.029864040296524764 -59.135476720053695 -0.026847110223025085 -58.868410989828426
1589 -0.02984155761078 -59.165318277664475 -0.03421280141919851 -58.90262379124763
1590 -0.029863196332007645 -59.195181473996485 -0.026140468940138818 -58.92876426018777
1591 -0.029935575276613235 -59.225117049273095 -0.027089401427656413 -58.95585366161543
1592 -0.03003151174634695 -59.25514856101944 -0.030325902998447417 -58.98617956461388
1593 -0.02991013489663601 -59.28505869591608 -0.038327323645353316 -59.02450688825923
1594 -0.029940504208207132 -59.314999200124284 -0.03273455873131752 -59.05724144699055
1595 -0.02984147537499666 -59.34484067549928 -0.027547369338572027 -59.08478881632912
1596 -0.02982370099052787 -59.374664376489804 -0.02949995780363679 -59.11428877413276
1597 -0.029829455260187387 -59.40449383174999 -0.033622733503580096 -59.14791150763634
1598 -0.02989854011684656 -59.434392371866835 -0.029153623897582293 -59.17706513153392
1599 -0.02986010229215026 -59.46425247415898 -0.025504975020885466 -59.20257010655481
1600 -0.029823995009064675 -59.49407646916805 -0.027477585058659316 -59.23004769161347
1601 -0.029880769643932582 -59.52395723881198 -0.02959016738459468 -59.25963785899807
1602 -0.029972546361386777 -59.553929785173366 -0.030125898774713278 -59.28976375777278
1603 -0.029817689675837755 -59.583747474849204 -0.03349853325635195 -59.32326229102913
1604 -0.029981008544564248 -59.61372848339377 -0.03306301590055227 -59.35632530692968
1605 -0.029715309757739304 -59.64344379315151 -0.030582195799797773 -59.38690750272948
1606 -0.0298616586253047 -59.67330545177682 -0.032534662075340746 -59.41944216480482
1607 -0.029845938179641963 -59.70315138995646 -0.0272362700663507 -59.446678434871174
1608 -0.029719980992376806 -59.732871370948835 -0.02139203269034624 -59.46807046756152
1609 -0.029933682549744843 -59.76280505349858 -0.027343931049108504 -59.49541439861063
1610 -0.030000303778797387 -59.79280535727738 -0.03494029399007559 -59.5303546926007
1611 -0.02995652025565505 -59.82276187753303 -0.03122765514999628 -59.5615823477507
1612 -0.029897660482674837 -59.85265953801571 -0.031133304256945847 -59.59271565200765
1613 -0.029763324279338123 -59.882422862295044 -0.023496046662330627 -59.61621169866998
1614 -0.029990054573863743 -59.91241291686891 -0.027404258772730828 -59.64361595744271
1615 -0.029989075660705567 -59.94240199252962 -0.03081516195088625 -59.674431119393596
1616 -0.029971240740269422 -59.972373233269884 -0.028926196042448282 -59.703357315436044
1617 -0.029980046022683383 -60.00235327929257 -0.029150841664522885 -59.73250815710057
1618 -0.029830985888838767 -60.03218426518141 -0.02212994182482362 -59.75463809892539
1619 -0.030118601769208907 -60.06230286695062 -0.0312592132948339 -59.78589731222022
1620 -0.030114284437149762 -60.092417151387764 -0.032041105628013614 -59.81793841784823
1621 -0.029954683873802422 -60.12237183526157 -0.03398012146353722 -59.85191853931177
1622 -0.029873848520219327 -60.152245683781786 -0.030385806690901518 -59.88230434600267
1623 -0.02990154903382063 -60.18214723281561 -0.026934149116277693 -59.90923849511895
1624 -0.029947716742753983 -60.21209494955836 -0.030609372816979886 -59.93984786793593
1625 -0.029835050273686648 -60.24192999983205 -0.03224350418895483 -59.972091372124886
1626 -0.02992079369723797 -60.27185079352929 -0.03258802201598883 -60.00467939414087
1627 -0.029761071875691415 -60.30161186540498 -0.031676093488931654 -60.036355487629805
1628 -0.029758145567029715 -60.33137001097201 -0.026078124716877937 -60.06243361234668
1629 -0.029899901058524848 -60.36126991203054 -0.03182013221085071 -60.094253744557534
1630 -0.029948171600699423 -60.39121808363124 -0.02254422251135111 -60.116797967068884
1631 -0.029936312511563302 -60.4211543961428 -0.025486087519675495 -60.14228405458856
1632 -0.02988009639084339 -60.451034492533644 -0.028194152843207122 -60.17047820743176
1633 -0.02993145156651735 -60.48096594410016 -0.02939488422125578 -60.19987309165302
1634 -0.029960000794380902 -60.510925944894545 -0.026122086495161057 -60.22599517814818
1635 -0.03010254045948386 -60.541028485354026 -0.03233777973800898 -60.25833295788619
1636 -0.0301549457013607 -60.57118343105539 -0.02604043735191226 -60.2843733952381
1637 -0.03023760300129652 -60.601421034056685 -0.02515284502878785 -60.309526240266884
1638 -0.030122781824320554 -60.631543815881 -0.03270942457020283 -60.342235664837084
1639 -0.030193393025547265 -60.66173720890655 -0.030424645356833934 -60.372660310193915
1640 -0.03012819429859519 -60.69186540320515 -0.03345457278192043 -60.406114882975835
1641 -0.02999204406514764 -60.721857447270295 -0.031750792637467384 -60.4378656756133
1642 -0.029915074072778224 -60.75177252134307 -0.031439917720854284 -60.469305593334155
1643 -0.029982634726911782 -60.781755156069984 -0.031846650317311286 -60.50115224365147
1644 -0.029889424424618484 -60.8116445804946 -0.03184395264834165 -60.53299619629981
1645 -0.029857680946588517 -60.84150226144119 -0.03698154482990503 -60.56997774112972
1646 -0.02971696313470602 -60.871219224575896 -0.025813693646341562 -60.59579143477606
1647 -0.029857380501925945 -60.90107660507782 -0.03065016306936741 -60.62644159784543
1648 -0.029808407463133336 -60.930885012540955 -0.031039854604750873 -60.65748145245018
1649 -0.029826771467924118 -60.96071178400888 -0.031119049713015556 -60.68860050216319
1650 -0.029827960580587388 -60.99053974458947 -0.025278554297983646 -60.713879056461174
1651 -0.029985143151134253 -61.020524887740606 -0.02600521147251129 -60.73988426793368
1652 -0.030059005599468946 -61.050583893340075 -0.02736553633585572 -60.76724980426954
1653 -0.029878392349928617 -61.080462285690004 -0.026501061860471964 -60.79375086613001
1654 -0.02994377473369241 -61.1104060604237 -0.028642843663692474 -60.8223937097937
1655 -0.029904725030064583 -61.140310785453764 -0.03427928630262613 -60.85667299609633
1656 -0.02986476253718138 -61.170175547990944 -0.03312630690634251 -60.88979930300267
1657 -0.02997050927951932 -61.200146057270466 -0.03467221185564995 -60.92447151485832
1658 -0.02982074227184057 -61.229966799542304 -0.030861354898661375 -60.95533286975698
1659 -0.029790926724672318 -61.259757726266976 -0.03006844623014331 -60.985401315987126
1660 -0.03005241109058261 -61.289810137357556 -0.02244614250957966 -61.007847458496705
1661 -0.03002641275525093 -61.319836550112804 -0.032455428317189214 -61.0403028868139
1662 -0.029952834360301495 -61.349789384473105 -0.030504214484244584 -61.07080710129814
1663 -0.029760496504604817 -61.37954988097771 -0.033723102137446406 -61.10453020343559
1664 -0.02979594236239791 -61.40934582334011 -0.029526109900325538 -61.13405631333591
1665 -0.029805320035666227 -61.439151143375774 -0.027077287156134843 -61.16113360049204
1666 -0.0298667193390429 -61.469017862714814 -0.029028895404189826 -61.19016249589623
1667 -0.029948461707681416 -61.4989663244225 -0.03246191069483757 -61.222624406591066
1668 -0.029809993319213392 -61.52877631774171 -0.036973419785499576 -61.25959782637656
1669 -0.029772683698683976 -61.55854900144039 -0.030897363647818567 -61.29049519002438
1670 -0.029742480628192423 -61.588291482068584 -0.027328677102923395 -61.3178238671273
1671 -0.029794937651604413 -61.618086419720186 -0.03175076376646757 -61.34957463089377
1672 -0.02966005215421319 -61.6477464718744 -0.03290204852819443 -61.38247667942196
1673 -0.029645483288913966 -61.677391955163316 -0.03033128660172224 -61.412807966023685
1674 -0.029628134891390802 -61.707020090054705 -0.020777655486017465 -61.4335856215097
1675 -0.02975118439644575 -61.73677127445115 -0.030132960248738527 -61.463718581758435
1676 -0.02972370237112045 -61.76649497682227 -0.02371674934402108 -61.48743533110245
1677 -0.029837684705853462 -61.796332661528126 -0.024260613694787027 -61.51169594479724
1678 -0.02986798547208309 -61.826200647000206 -0.025761574506759644 -61.537457519304
1679 -0.02980119874700904 -61.856001845747215 -0.027825403306633235 -61.565282922610635
1680 -0.0300137952901423 -61.88601564103736 -0.030125242192298174 -61.59540816480293
1681 -0.030096521973609923 -61.91611216301097 -0.023232671525329353 -61.61864083632826
1682 -0.030017478112131356 -61.9461296411231 -0.030833940114825965 -61.649474776443085
1683 -0.02994828373193741 -61.97607792485504 -0.02845088941976428 -61.67792566586285
1684 -0.029965679347515106 -62.00604360420255 -0.028638023510575296 -61.706563689373425
1685 -0.03001890713348985 -62.03606251133604 -0.028136013820767403 -61.734699703194195
1686 -0.0301569651812315 -62.066219476517276 -0.03545205853879452 -61.77015176173299
1687 -0.030005402956157924 -62.09622487947343 -0.02573410114273429 -61.79588586287572
1688 -0.029964382853358985 -62.12618926232679 -0.03160694781690836 -61.82749281069263
1689 -0.02997800149023533 -62.156167263817025 -0.02991261798888445 -61.85740542868152
1690 -0.030027936678379774 -62.186195200495405 -0.028739224188029766 -61.88614465286955
1691 -0.030030351225286724 -62.21622555172069 -0.02586527047678828 -61.91200992334633
1692 -0.030045280698686838 -62.24627083241938 -0.028989910520613192 -61.94099983386695
1693 -0.03004960808902979 -62.27632044050841 -0.030944964103400707 -61.971944797970345
1694 -0.0300792733207345 -62.306399713829144 -0.030730381421744824 -62.00267517939209
1695 -0.030010688584297895 -62.33641040241344 -0.03187349457293749 -62.03454867396503
1696 -0.029986816551536323 -62.36639721896498 -0.03157668486237526 -62.0661253588274
1697 -0.02991682952269912 -62.396314048487675 -0.031533298827707765 -62.09765865765511
1698 -0.02993971072137356 -62.42625375920905 -0.03192898277193308 -62.12958764042704
1699 -0.029976991470903158 -62.45623075067995 -0.02934972494840622 -62.158937365375444
1700 -0.029966384265571834 -62.48619713494552 -0.02723025092855096 -62.186167616304
1701 -0.029993346706032754 -62.516190481651556 -0.034891015663743016 -62.22105863196774
1702 -0.029964636266231536 -62.546155117917785 -0.027209516894072295 -62.24826814886182
1703 -0.029872671514749528 -62.57602778943254 -0.030425586830824615 -62.27869373569264
1704 -0.029854673985391857 -62.60588246341793 -0.03743241094052792 -62.31612614663317
1705 -0.029866510629653932 -62.63574897404758 -0.031205183919519187 -62.347331330552684
1706 -0.029746658634394407 -62.665495632681974 -0.032353971339762214 -62.379685301892444
1707 -0.029750047624111174 -62.69524568030609 -0.02866932898759842 -62.40835463088004
1708 -0.029708406701684 -62.724954087007774 -0.02450531264767051 -62.43285994352771
1709 -0.029848104808479548 -62.75480219181625 -0.03252821005880833 -62.46538815358652
1710 -0.029684841725975276 -62.78448703354223 -0.025798650085926057 -62.49118680367244
1711 -0.030007630959153174 -62.81449466450138 -0.03117559226229787 -62.52236239593474
1712 -0.02974457759410143 -62.84423924209548 -0.03390240725129843 -62.55626480318604
1713 -0.02981289466843009 -62.874052136763915 -0.02403783770278096 -62.58030264088882
1714 -0.0298508214764297 -62.903902958240344 -0.03303417004644871 -62.613336810935266
1715 -0.029913606029003857 -62.93381656426935 -0.028706285916268826 -62.64204309685154
1716 -0.029818485863506793 -62.96363505013286 -0.032107730954885484 -62.67415082780642
1717 -0.029783309902995825 -62.993418360035854 -0.032223630137741564 -62.706374457944165
1718 -0.029730889480561018 -63.023149249516415 -0.0286205411888659 -62.73499499913303
1719 -0.029738146997988223 -63.0528873965144 -0.03129874663427472 -62.76629374576731
1720 -0.02977166473865509 -63.082659061253054 -0.027605515252798796 -62.79389926102011
1721 -0.029698759038001298 -63.11235782029105 -0.027061013039201498 -62.82096027405931
1722 -0.029721683729439972 -63.142079504020494 -0.031189458444714546 -62.852149732504024
1723 -0.029828139673918487 -63.17190764369441 -0.035659872181713584 -62.887809604685735
1724 -0.029591959528625013 -63.201499603223034 -0.03282369282096624 -62.920633297506704
1725 -0.02958349892869592 -63.23108310215173 -0.03016258766874671 -62.95079588517545
1726 -0.02962193088606 -63.26070503303779 -0.029797496367245914 -62.9805933815427
1727 -0.02953732870519161 -63.290242361742976 -0.029363785963505508 -63.0099571675062
1728 -0.029497381858527662 -63.3197397436015 -0.021608844678848983 -63.03156601218505
1729 -0.029598229844123126 -63.34933797344563 -0.023644892498850822 -63.0552109046839
1730 -0.029778069350868464 -63.3791160427965 -0.028699198458343744 -63.083910103142244
1731 -0.029704138170927763 -63.408820180967425 -0.025171155296266078 -63.10908125843851
1732 -0.029887096025049686 -63.438707276992474 -0.030308576859533788 -63.13938983529804
1733 -0.02991381511092186 -63.4686210921034 -0.020913056563585997 -63.160302891861626
1734 -0.029905041493475438 -63.498526133596876 -0.02662201737985015 -63.186924909241476
1735 -0.029924576077610253 -63.52845070967449 -0.03172717820852995 -63.21865208745
1736 -0.030047802813351156 -63.55849851248784 -0.02625757558271289 -63.244909663032715
1737 -0.03008076474070549 -63.58857927722854 -0.03225891347974539 -63.27716857651246
1738 -0.0299808238632977 -63.61856010109184 -0.027219193894416092 -63.304387770406876
1739 -0.029991013649851083 -63.648551114741686 -0.03367098066955805 -63.33805875107643
1740 -0.029915728606283665 -63.67846684334797 -0.03270339537411928 -63.37076214645055
1741 -0.03016390334814787 -63.708630746696116 -0.019661092944443227 -63.390423239395
1742 -0.029986592568457128 -63.73861733926457 -0.029277557600289585 -63.419700796995286
1743 -0.03000483550131321 -63.76862217476589 -0.02660351088270545 -63.446304307877995
1744 -0.03008811650797725 -63.79871029127386 -0.033255661651492116 -63.47955996952949
1745 -0.03006650498136878 -63.828776796255234 -0.030968633946031332 -63.51052860347552
1746 -0.030171530600637198 -63.858948326855874 -0.02965101283043623 -63.540179616305956
1747 -0.030065182503312825 -63.88901350935919 -0.029315340239554642 -63.56949495654551
1748 -0.030029649659991265 -63.91904315901918 -0.025473328493535518 -63.594968285039045
1749 -0.03007070580497384 -63.949113864824156 -0.037876973673701284 -63.63284525871275
1750 -0.02992186723276973 -63.97903573205693 -0.025864477548748255 -63.6587097362615
1751 -0.03001217292621732 -64.00904790498315 -0.034042667038738726 -63.69275240330024
1752 -0.029940545186400415 -64.03898845016955 -0.027683522924780844 -63.72043592622502
1753 -0.030199032742530107 -64.06918748291208 -0.05086971875280142 -63.77130564497782
1754 -0.029640612937510014 -64.0988280958496 -0.027735462319105862 -63.79904110729693
1755 -0.029729291889816524 -64.12855738773942 -0.026725953072309495 -63.82576706036924
1756 -0.029836396407335996 -64.15839378414675 -0.04131605457514524 -63.867083114944386
1757 -0.029574516322463752 -64.18796830046922 -0.030017527844756843 -63.89710064278914
1758 -0.029638491477817296 -64.21760679194703 -0.030381089355796576 -63.92748173214494
1759 -0.02962757246568799 -64.24723436441272 -0.031552788056433204 -63.95903452020137
1760 -0.029650832526385784 -64.2768851969391 -0.03168209996074438 -63.99071662016212
1761 -0.029528640583157538 -64.30641383752226 -0.037097851373255254 -64.02781447153538
1762 -0.02958154762163758 -64.33599538514389 -0.022690256498754023 -64.05050472803413
1763 -0.02953283954411745 -64.365528224688 -0.027944636531174183 -64.0784493645653
1764 -0.02967877360060811 -64.39520699828861 -0.022114568389952183 -64.10056393295525
1765 -0.029727564379572868 -64.42493456266818 -0.02428622227162123 -64.12485015522688
1766 -0.02976319072768092 -64.45469775339586 -0.030646394845098256 -64.15549655007197
1767 -0.02982569644227624 -64.48452344983814 -0.027934352960437538 -64.18343090303242
1768 -0.029826202616095542 -64.51434965245423 -0.02994073126465082 -64.21337163429706
1769 -0.029782012477517127 -64.54413166493174 -0.029016905557364227 -64.24238853985443
1770 -0.02969937939196825 -64.57383104432371 -0.03435387890785933 -64.2767424187623
1771 -0.029660877678543328 -64.60349192200225 -0.03141250740736723 -64.30815492616966
1772 -0.029686359595507382 -64.63317828159775 -0.03469763193279505 -64.34285255810246
1773 -0.029636695981025696 -64.66281497757878 -0.02882523639127612 -64.37167779449373
1774 -0.029663465172052383 -64.69247844275083 -0.03044658889994025 -64.40212438339367
1775 -0.02958774147555232 -64.72206618422638 -0.03000456402078271 -64.43212894741445
1776 -0.029683898482471705 -64.75175008270885 -0.023408478870987893 -64.45553742628545
1777 -0.029617506451904772 -64.78136758916075 -0.02880023280158639 -64.48433765908703
1778 -0.02964756889268756 -64.81101515805344 -0.030794718489050864 -64.51513237757608
1779 -0.02966082151979208 -64.84067597957323 -0.030112471710890532 -64.54524484928697
1780 -0.02971951449289918 -64.87039549406613 -0.03168908394873142 -64.57693393323571
1781 -0.029621887486428022 -64.90001738155256 -0.030859622266143562 -64.60779355550186
1782 -0.02973624933511019 -64.92975363088767 -0.02122841151431203 -64.62902196701617
1783 -0.029680811148136855 -64.95943444203581 -0.02884803544729948 -64.65787000246347
1784 -0.029810585267841815 -64.98924502730365 -0.02689333613961935 -64.68476333860309
1785 -0.02981822080910206 -65.01906324811276 -0.026596651412546635 -64.71135999001564
1786 -0.029751545377075674 -65.04881479348984 -0.02941545769572258 -64.74077544771136
1787 -0.02987475898116827 -65.078689552471 -0.02791564567014575 -64.7686910933815
1788 -0.029863402340561153 -65.10855295481157 -0.030971554201096298 -64.79966264758261
1789 -0.029749815352261066 -65.13830277016383 -0.029986406769603492 -64.82964905435222
1790 -0.029867586307227613 -65.16817035647107 -0.030898679327219725 -64.86054773367944
1791 -0.029836186580359934 -65.19800654305142 -0.03332703970372677 -64.89387477338316
1792 -0.02970238421112299 -65.22770892726254 -0.02851676642894745 -64.92239153981211
1793 -0.02973707942292094 -65.25744600668546 -0.030875570606440306 -64.95326711041855
1794 -0.02978504104539752 -65.28723104773086 -0.03233562782406807 -64.98560273824262
1795 -0.0295252769254148 -65.31675632465627 -0.018095838278532027 -65.00369857652115
1796 -0.029868363123387098 -65.34662468777965 -0.02769343461841345 -65.03139201113956
1797 -0.029812324047088622 -65.37643701182674 -0.02759696338325739 -65.05898897452282
1798 -0.029823325201869012 -65.40626033702861 -0.029648592788726093 -65.08863756731155
1799 -0.029856511484831573 -65.43611684851345 -0.02715997053310275 -65.11579753784466
1800 -0.03003915548324585 -65.4661560039967 -0.0374330148100853 -65.15323055265475
1801 -0.029836011491715907 -65.49599201548841 -0.028338482417166234 -65.18156903507192
1802 -0.029823470301926135 -65.52581548579033 -0.027798986341804267 -65.20936802141372
1803 -0.030027087591588498 -65.55584257338192 -0.02597759533673525 -65.23534561675046
1804 -0.029974203649908306 -65.58581677703184 -0.02925174543634057 -65.2645973621868
1805 -0.02988788466900587 -65.61570466170085 -0.0330397367477417 -65.29763709893454
1806 -0.029880304634571076 -65.64558496633542 -0.031814525835216045 -65.32945162476976
1807 -0.02982473587617278 -65.6754097022116 -0.027005096524953844 -65.35645672129472
1808 -0.029877363052219153 -65.70528706526382 -0.02975167045369744 -65.38620839174841
1809 -0.029842287115752698 -65.73512935237957 -0.027521270886063577 -65.41372966263448
1810 -0.029992228373885155 -65.76512158075346 -0.038027172721922395 -65.4517568353564
1811 -0.02972354246303439 -65.79484512321649 -0.02917350521311164 -65.48093034056951
1812 -0.029643626976758243 -65.82448875019325 -0.03449948076158762 -65.5154298213311
1813 -0.02971326494589448 -65.85420201513915 -0.0351332874968648 -65.55056310882796
1814 -0.029704243317246436 -65.88390625845639 -0.029125168267637492 -65.5796882770956
1815 -0.029667232278734447 -65.91357349073513 -0.020927701238542797 -65.60061597833415
1816 -0.029746374767273664 -65.9433198655024 -0.02695659613236785 -65.62757257446651
1817 -0.029960181191563608 -65.97328004669397 -0.03013529721647501 -65.65770787168299
1818 -0.02987288050353527 -66.0031529271975 -0.031653371267020704 -65.68936124295001
1819 -0.029914065916091203 -66.0330669931136 -0.031749261543154716 -65.72111050449317
1820 -0.02985273050144315 -66.06291972361504 -0.026369445491582155 -65.74747994998475
1821 -0.029851173423230647 -66.09277089703826 -0.03178798761218786 -65.77926793759694
1822 -0.029901951272040605 -66.1226728483103 -0.03214199095964432 -65.81140992855659
1823 -0.029902519751340152 -66.15257536806165 -0.025455050822347402 -65.83686497937893
1824 -0.029902804736047985 -66.1824781727977 -0.027577298507094384 -65.86444227788603
1825 -0.029926406405866145 -66.21240457920356 -0.029007463436573743 -65.8934497413226
1826 -0.029885683581233023 -66.24229026278479 -0.03353876918554306 -65.92698851050814
1827 -0.029872966278344393 -66.27216322906314 -0.03597686234861612 -65.96296537285676
1828 -0.029920357558876277 -66.30208358662202 -0.03641376420855522 -65.99937913706532
1829 -0.029611059557646514 -66.33169464617967 -0.028568827640265228 -66.02794796470559
1830 -0.02963724471628666 -66.36133189089595 -0.034363849088549614 -66.06231181379414
1831 -0.029561208840459586 -66.39089309973642 -0.032046235725283624 -66.09435804951943
1832 -0.029496432282030582 -66.42038953201845 -0.027620770316570998 -66.121978819836
1833 -0.02975562522187829 -66.45014515724033 -0.0372141195461154 -66.15919293938212
1834 -0.029496013652533293 -66.47964117089286 -0.03114877352491021 -66.19034171290703
1835 -0.029458535183221102 -66.50909970607609 -0.02942432966083288 -66.21976604256785
1836 -0.029465349670499564 -66.53856505574659 -0.028125636838376523 -66.24789167940624
1837 -0.029339127615094183 -66.56790418336168 -0.03280726131051779 -66.28069894071676
1838 -0.02931756367906928 -66.59722174704075 -0.02741428455337882 -66.30811322527013
1839 -0.02940887538716197 -66.62663062242791 -0.02593064997345209 -66.33404387524358
1840 -0.029473599791526795 -66.65610422221944 -0.028907411079853774 -66.36295128632344
1841 -0.029413670767098665 -66.68551789298654 -0.0320903355255723 -66.395041621849
1842 -0.02941704969853163 -66.71493494268508 -0.027761563938111068 -66.42280318578712
1843 -0.02950650192797184 -66.74444144461305 -0.03270914163440466 -66.45551232742152
1844 -0.029429500550031663 -66.77387094516308 -0.0359736192971468 -66.49148594671867
1845 -0.02929635476320982 -66.80316729992629 -0.03148938920348883 -66.52297533592215
1846 -0.02923211148008704 -66.83239941140637 -0.024278234224766493 -66.54725357014692
1847 -0.02926916368305683 -66.86166857508942 -0.03124501872807741 -66.578498588875
1848 -0.029225623421370982 -66.8908941985108 -0.032064972631633284 -66.61056356150662
1849 -0.029262533783912657 -66.9201567322947 -0.0222253973595798 -66.6327889588662
1850 -0.029354439303278922 -66.94951117159798 -0.028423483297228814 -66.66121244216343
1851 -0.02932001817971468 -66.9788311897777 -0.02931652506813407 -66.69052896723157
1852 -0.029410265758633612 -67.00824145553632 -0.0257445951923728 -66.71627356242395
1853 -0.029472198244184254 -67.0377136537805 -0.026756713259965183 -66.74303027568392
1854 -0.02945694196969271 -67.0671705957502 -0.0309037733823061 -66.77393404906623
1855 -0.029491363745182752 -67.09666195949538 -0.02480248687788844 -66.79873653594412
1856 -0.02956524267792702 -67.12622720217331 -0.02916751243174076 -66.82790404837586
1857 -0.029569986369460823 -67.15579718854278 -0.03270991463214159 -66.86061396300799
1858 -0.029459301102906465 -67.18525648964568 -0.029354377277195455 -66.8899683402852
1859 -0.029587737657129763 -67.2148442273028 -0.028104595188051463 -66.91807293547325
1860 -0.02953248880803585 -67.24437671611084 -0.03820836991071701 -66.95628130538397
1861 -0.029468524269759655 -67.2738452403806 -0.02561137601733208 -66.9818926814013
1862 -0.029596815165132285 -67.30344205554573 -0.035024897381663325 -67.01691757878297
1863 -0.02944597788155079 -67.33288803342728 -0.030960342939943077 -67.04787792172291
1864 -0.029368572402745485 -67.36225660583003 -0.028591281827539207 -67.07646920355046
1865 -0.029439160879701377 -67.39169576670973 -0.031043226923793556 -67.10751243047426
1866 -0.029442369006574154 -67.4211381357163 -0.02642545271664858 -67.13393788319091
1867 -0.029521622695028782 -67.45065975841133 -0.03578228037804365 -67.16972016356895
1868 -0.029343678336590528 -67.48000343674792 -0.026886319275945425 -67.1966064828449
1869 -0.029452875908464193 -67.50945631265638 -0.029230368230491875 -67.22583685107539
1870 -0.029466518200933933 -67.53892283085732 -0.028315863758325576 -67.25415271483371
1871 -0.02947235107421875 -67.56839518193154 -0.026344036869704723 -67.28049675170341
1872 -0.029541236441582443 -67.59793641837312 -0.035802715457975864 -67.31629946716139
1873 -0.02935365466400981 -67.62729007303713 -0.03068538084626198 -67.34698484800765
1874 -0.029388880450278522 -67.65667895348741 -0.033813309669494626 -67.38079815767715
1875 -0.029343644715845586 -67.68602259820327 -0.024495911411941053 -67.4052940690891
1876 -0.02938028108328581 -67.71540287928656 -0.03190057575702667 -67.43719464484612
1877 -0.029301050119102 -67.74470392940566 -0.031881507486104965 -67.46907615233222
1878 -0.029419294744729995 -67.77412322415039 -0.03775333631783724 -67.50682948865006
1879 -0.029312731977552176 -67.80343595612794 -0.030300433561205865 -67.53712992221126
1880 -0.029222704563289882 -67.83265866069124 -0.027604602742940187 -67.5647345249542
1881 -0.029219591803848744 -67.86187825249509 -0.029555864445865155 -67.59429038940007
1882 -0.029273054841905833 -67.891151307337 -0.03092385670170188 -67.62521424610178
1883 -0.029209650587290525 -67.92036095792429 -0.025798617862164974 -67.65101286396394
1884 -0.02923935288563371 -67.94960031080993 -0.031179006863385438 -67.68219187082732
1885 -0.029253384936600922 -67.97885369574652 -0.026880755089223385 -67.70907262591655
1886 -0.029236527998000382 -68.00809022374452 -0.028875818755477668 -67.73794844467203
1887 -0.029195370618253946 -68.03728559436277 -0.03605630714446306 -67.77400475181649
1888 -0.029228582233190536 -68.06651417659596 -0.026728736236691475 -67.80073348805318
1889 -0.029178447928279637 -68.09569262452423 -0.03518271185457707 -67.83591619990776
1890 -0.02906328020617366 -68.1247559047304 -0.025745049957185982 -67.86166124986494
1891 -0.029201791901141406 -68.15395769663155 -0.030197754222899675 -67.89185900408783
1892 -0.0292490660212934 -68.18320676265284 -0.03180189393460751 -67.92366089802245
1893 -0.029140749480575323 -68.21234751213342 -0.02434287080541253 -67.94800376882786
1894 -0.02910526804625988 -68.24145278017969 -0.027921564504504205 -67.97592533333237
1895 -0.02922507654875517 -68.27067785672844 -0.03091502459719777 -68.00684035792956
1896 -0.029324092902243137 -68.30000194963068 -0.03369254469871521 -68.04053290262827
1897 -0.02913388628512621 -68.3291358359158 -0.028024678491055964 -68.06855758111932
1898 -0.02919231541454792 -68.35832815133035 -0.022040906269103287 -68.09059848738842
1899 -0.029268788639456034 -68.38759693996981 -0.03343208469450474 -68.12403057208293
1900 -0.029228808637708426 -68.41682574860752 -0.02276048669591546 -68.14679105877885
1901 -0.029329941142350435 -68.44615568974987 -0.0296350478194654 -68.17642610659831
1902 -0.029329233895987274 -68.47548492364587 -0.029165824037045242 -68.20559193063536
1903 -0.029309218749403954 -68.50479414239527 -0.027757500763982534 -68.23334943139935
1904 -0.029310263600200413 -68.53410440599546 -0.030366776790469886 -68.26371620818982
1905 -0.029323883075267076 -68.56342828907073 -0.03758277781307697 -68.30129898600289
1906 -0.029355098865926264 -68.59278338793665 -0.03228970095515251 -68.33358868695804
1907 -0.029114988818764686 -68.62189837675541 -0.032455739378929135 -68.36604442633697
1908 -0.029155609011650086 -68.65105398576706 -0.029518829472362996 -68.39556325580934
1909 -0.029191684443503618 -68.68024567021057 -0.0358251579105854 -68.43138841371992
1910 -0.029045938700437545 -68.709291608911 -0.030012990813702345 -68.46140140453362
1911 -0.029030384682118892 -68.73832199359312 -0.02912598168477416 -68.49052738621839
1912 -0.02908388655632734 -68.76740588014944 -0.026004689931869506 -68.51653207615026
1913 -0.029123105760663747 -68.7965289859101 -0.03270024955272675 -68.54923232570299
1914 -0.02919372748583555 -68.82572271339593 -0.0229525706730783 -68.57218489637607
1915 -0.029191965237259865 -68.8549146786332 -0.02760066222399473 -68.59978555860006
1916 -0.02933065565302968 -68.88424533428622 -0.03516335561871529 -68.63494891421878
1917 -0.02920542312785983 -68.91345075741408 -0.029742192942649126 -68.66469110716143
1918 -0.02924161059781909 -68.9426923680119 -0.023634978849440814 -68.68832608601087
1919 -0.02926432527601719 -68.97195669328792 -0.027910650800913574 -68.7162367368118
1920 -0.029357785917818548 -69.00131447920575 -0.02494774153456092 -68.74118447834636
1921 -0.0291638994589448 -69.0304783786647 -0.028892016410827635 -68.77007649475718
1922 -0.029284308571368454 -69.05976268723606 -0.03141480991616845 -68.80149130467335
1923 -0.02932943105697632 -69.08909211829304 -0.02788705388084054 -68.8293783585542
1924 -0.029378956742584707 -69.11847107503563 -0.03270510099828243 -68.86208345955248
1925 -0.02928328001871705 -69.14775435505435 -0.025221364572644234 -68.88730482412512
1926 -0.029335304256528617 -69.17708965931088 -0.02466554269194603 -68.91197036681707
1927 -0.02934935437515378 -69.20643901368604 -0.028506489377468823 -68.94047685619454
1928 -0.029385725688189267 -69.23582473937422 -0.02803850853815675 -68.9685153647327
1929 -0.029382163751870395 -69.2652069031261 -0.028938937466591597 -68.99745430219929
1930 -0.02937742890790105 -69.294584332034 -0.03342591691762209 -69.03088021911691
1931 -0.029389758687466384 -69.32397409072148 -0.03573708534240723 -69.06661730445931
1932 -0.029440121632069348 -69.35341421235354 -0.02489052265882492 -69.09150782711814
1933 -0.029470959678292274 -69.38288517203183 -0.03603215552866459 -69.1275399826468
1934 -0.029295585956424473 -69.41218075798825 -0.028129167295992373 -69.15566914994278
1935 -0.02927075894549489 -69.44145151693375 -0.03279352933168411 -69.18846267927447
1936 -0.029220289457589387 -69.47067180639134 -0.03071032715961337 -69.21917300643408
1937 -0.02921187598258257 -69.49988368237392 -0.023412005230784416 -69.24258501166486
1938 -0.02936485316604376 -69.52924853553996 -0.03052020836621523 -69.27310522003107
1939 -0.02924995655193925 -69.5584984920919 -0.02280742013826966 -69.29591264016933
1940 -0.029352127388119698 -69.58785061948002 -0.025665055308490992 -69.32157769547783
1941 -0.029435247369110584 -69.61728586684913 -0.026848042383790016 -69.34842573786162
1942 -0.02940665278583765 -69.64669251963497 -0.029624230228364468 -69.37804996808998
1943 -0.02938980022445321 -69.67608231985942 -0.027264011837542058 -69.40531397992753
1944 -0.02946528624743223 -69.70554760610685 -0.02955180173739791 -69.43486578166493
1945 -0.029636742919683455 -69.73518434902653 -0.04211216010153294 -69.47697794176646
1946 -0.029298501648008825 -69.76448285067454 -0.032183082029223445 -69.50916102379568
1947 -0.029291571211069824 -69.79377442188562 -0.031145186629146338 -69.54030621042483
1948 -0.02921498501673341 -69.82298940690235 -0.02890200261026621 -69.5692082130351
1949 -0.029261618480086328 -69.85225102538244 -0.02448047073557973 -69.59368868377068
1950 -0.02941143848001957 -69.88166246386247 -0.029292248375713825 -69.62298093214639
1951 -0.029397370666265486 -69.91105983452873 -0.033652073703706264 -69.6566330058501
1952 -0.02925476636737585 -69.9403146008961 -0.02949525536969304 -69.68612826121979
1953 -0.029322083946317433 -69.96963668484241 -0.036299942433834075 -69.72242820365362
1954 -0.02917796792462468 -69.99881465276704 -0.028579752892255783 -69.75100795654588
1955 -0.029192174039781093 -70.02800682680682 -0.03242950439453125 -69.7834374609404
1956 -0.029148304276168345 -70.05715513108298 -0.026601228024810554 -69.81003868896522
1957 -0.029216065630316736 -70.0863711967133 -0.03484257962554693 -69.84488126859077
1958 -0.02917387494817376 -70.11554507166147 -0.02487195683643222 -69.8697532254272
1959 -0.029056612122803926 -70.14460168378427 -0.028673636354506017 -69.89842686178172
1960 -0.029151193611323834 -70.1737528773956 -0.02779612420126796 -69.92622298598299
1961 -0.029262380581349133 -70.20301525797694 -0.030755478609353303 -69.95697846459234
1962 -0.029290999844670297 -70.23230625782162 -0.022870131023228168 -69.97984859561556
1963 -0.02928145444020629 -70.26158771226183 -0.028714048396795987 -70.00856264401236
1964 -0.029351471550762655 -70.2909391838126 -0.029147036001086236 -70.03770968001345
1965 -0.029464353621006013 -70.3204035374336 -0.022823725640773774 -70.06053340565423
1966 -0.029414571449160577 -70.34981810888277 -0.02494116872549057 -70.08547457437972
1967 -0.029536668304353954 -70.37935477718713 -0.031008954532444476 -70.11648352891216
1968 -0.029469906259328126 -70.40882468344645 -0.02743110740557313 -70.14391463631773
1969 -0.029583541117608546 -70.43840822456406 -0.025885340198874472 -70.1697999765166
1970 -0.029522846359759568 -70.46793107092381 -0.024917745590209962 -70.19471772210682
1971 -0.029629686381667852 -70.49756075730548 -0.02907217601314187 -70.22378989811996
1972 -0.02965093357488513 -70.52721169088036 -0.0307758254930377 -70.254565723613
1973 -0.029702334385365247 -70.55691402526573 -0.030891986936330794 -70.28545771054932
1974 -0.02976986626163125 -70.58668389152736 -0.02436969429254532 -70.30982740484187
1975 -0.02974282130599022 -70.61642671283334 -0.028993927966803314 -70.33882133280868
1976 -0.02967091351747513 -70.64609762635082 -0.02959057139232755 -70.36841190420101
1977 -0.029730048123747112 -70.67582767447458 -0.03524334356188774 -70.4036552477629
1978 -0.02968673286959529 -70.70551440734417 -0.02975712511688471 -70.43341237287979
1979 -0.029658151511102914 -70.73517255885527 -0.02782632512971759 -70.46123869800951
1980 -0.029676671884953976 -70.76484923074023 -0.031599679030478 -70.49283837703999
1981 -0.02972124721854925 -70.79457047795877 -0.026184164360165595 -70.51902254140015
1982 -0.02964894473552704 -70.8242194226943 -0.041347730159759524 -70.5603702715599
1983 -0.02963399374857545 -70.85385341644287 -0.02936566565185785 -70.58973593721176
1984 -0.029527779202908278 -70.88338119564578 -0.03163862153887749 -70.62137455875063
1985 -0.02946111559867859 -70.91284231124446 -0.027219959255307912 -70.64859451800594
1986 -0.02960647838190198 -70.94244878962637 -0.0296597795560956 -70.67825429756203
1987 -0.02956699738278985 -70.97201578700916 -0.03364763744175434 -70.7119019350038
1988 -0.02953559486195445 -71.00155138187111 -0.036826488003134726 -70.74872842300692
1989 -0.029305673018097878 -71.03085705488921 -0.025042657926678657 -70.7737710809336
1990 -0.02943757027387619 -71.06029462516308 -0.029843737930059434 -70.80361481886366
1991 -0.029460716154426338 -71.08975534131751 -0.027988531067967413 -70.83160334993163
1992 -0.029451548866927624 -71.11920689018444 -0.03017334844917059 -70.8617766983808
1993 -0.029389284364879132 -71.14859617454933 -0.02828812226653099 -70.89006482064732
1994 -0.02943667061626911 -71.17803284516559 -0.031759093329310414 -70.92182391397664
1995 -0.029416404757648708 -71.20744924992324 -0.032358760572969915 -70.95418267454961
1996 -0.029335416667163373 -71.23678466659041 -0.02618761043995619 -70.98037028498958
1997 -0.02939720656722784 -71.26618187315763 -0.030024913512170313 -71.01039519850174
1998 -0.029400231782346964 -71.29558210493998 -0.03160398416221142 -71.04199918266396
1999 -0.029317311570048334 -71.32489941651004 -0.029638009052723645 -71.07163719171668
2000 -0.029309418331831694 -71.35420883484187 -0.03632288668304682 -71.10796007839973
