# Supplementary material for: Learning nonequilibrium statistical mechanics and dynamical phase transitions
Source: Nat Commun. 2024 Feb 6;15:1117. doi: 10.1038/s41467-024-45172-8 (PMC10847122; doi:10.1038/s41467-024-45172-8)
Supplement: Supplementary file 4 — Supplementary Data 1 [file 41467_2024_45172_MOESM4_ESM.zip › DPT-main/PlotTemplate/plot_KL_divergence/out/finite_time/SE/L5_D2W32K5_E100BS1k/logs-0.95/log.txt]

1 -0.05734509918838739 -0.05734509918838739 -0.05734804105013609 -0.05734804105013609
2 -0.05719509031623602 -0.11454018950462341 -0.05719503834843635 -0.11454307939857244
3 -0.0570740994066 -0.1716142889112234 -0.05707360971719026 -0.17161668911576272
4 -0.05695317443460226 -0.22856746334582567 -0.05695665273815394 -0.22857334185391665
5 -0.056830629520118234 -0.2853980928659439 -0.05682205483317375 -0.2853953966870904
6 -0.056711487099528314 -0.34210957996547225 -0.0567272812128067 -0.3421226778998971
7 -0.05660388059914112 -0.3987134605646134 -0.05659173708409071 -0.3987144149839878
8 -0.05649870242923498 -0.45521216299384837 -0.05649370141327381 -0.4552081163972616
9 -0.05640389770269394 -0.5116160606965423 -0.05641393307596445 -0.5116220494732261
10 -0.056297601014375684 -0.567913661710918 -0.056293204240500924 -0.567915253713727
11 -0.05620491597801447 -0.6241185776889324 -0.05620467681437731 -0.6241199305281043
12 -0.056103188917040824 -0.6802217666059732 -0.05609802305698395 -0.6802179535850883
13 -0.0560188464820385 -0.7362406130880117 -0.056009645015001296 -0.7362275986000896
14 -0.05593215897679329 -0.792172772064805 -0.05594196561723948 -0.7921695642173291
15 -0.0558385306969285 -0.8480113027617334 -0.055845596455037595 -0.8480151606723667
16 -0.055771575309336185 -0.9037828780710696 -0.05575816798955202 -0.9037733286619187
17 -0.05568787939846516 -0.9594707574695348 -0.05569061450660229 -0.959463943168521
18 -0.05559844933450222 -1.015069206804037 -0.05557026192545891 -1.01503420509398
19 -0.05554608553647995 -1.070615292340517 -0.05560313314199448 -1.0706373382359744
20 -0.055454838834702966 -1.12607013117522 -0.05546792428940535 -1.1261052625253798
21 -0.05537421107292175 -1.1814443422481418 -0.05535751823335886 -1.1814627807587386
22 -0.0553119994699955 -1.2367563417181373 -0.05540116913616657 -1.2368639498949052
23 -0.055229955539107325 -1.2919862972572447 -0.055220601707696916 -1.292084551602602
24 -0.05516585670411587 -1.3471521539613605 -0.05516815911978483 -1.3472527107223868
25 -0.05509612075984478 -1.4022482747212053 -0.055072210170328616 -1.4023249208927155
26 -0.05503909029066563 -1.457287365011871 -0.055020601488649845 -1.4573455223813654
27 -0.05496479775756598 -1.512252162769437 -0.05492860171943903 -1.5122741241008044
28 -0.05490290280431509 -1.567155065573752 -0.05508953183889389 -1.5673636559396984
29 -0.05484504234045744 -1.6220001079142095 -0.05477313362061977 -1.6221367895603183
30 -0.05478475894778967 -1.6767848668619991 -0.054795493558049205 -1.6769322831183675
31 -0.05473747979849577 -1.731522346660495 -0.05473491754382849 -1.731667200662196
32 -0.05467077121138573 -1.7861931178718806 -0.05461797472089529 -1.7862851753830913
33 -0.05461045075207949 -1.84080356862396 -0.054642144963145255 -1.8409273203462366
34 -0.05456165913492441 -1.8953652277588846 -0.054561983607709405 -1.895489303953946
35 -0.054488242603838444 -1.949853470362723 -0.05436892528086901 -1.949858229234815
36 -0.05444772467017174 -2.0043011950328946 -0.054553885199129584 -2.0044121144339444
37 -0.05438878610730171 -2.0586899811401964 -0.05435155350714922 -2.0587636679410934
38 -0.054335827566683294 -2.1130258087068796 -0.05441318396478891 -2.1131768519058824
39 -0.054279441758990285 -2.16730525046587 -0.05415453538298607 -2.1673313872888684
40 -0.05423161331564188 -2.221536863781512 -0.054250311106443405 -2.221581698395312
41 -0.05418471042066812 -2.2757215742021804 -0.05414823517203331 -2.2757299335673453
42 -0.054144486971199515 -2.3298660611733797 -0.05404809284955263 -2.329778026416898
43 -0.05409115888178349 -2.383957220055163 -0.054079124704003334 -2.3838571511209015
44 -0.054049902595579624 -2.4380071226507427 -0.053771498426795 -2.4376286495476966
45 -0.05400233007967472 -2.4920094527304175 -0.05386420302093029 -2.491492852568627
46 -0.053966949321329595 -2.545976402051747 -0.05393073633313179 -2.5454235889017585
47 -0.05392379220575094 -2.599900194257498 -0.05410012658685446 -2.599523715488613
48 -0.053870716132223606 -2.6537709103897216 -0.05380057003349066 -2.6533242855221033
49 -0.05382407773286104 -2.7075949881225827 -0.053835054859519005 -2.7071593403816223
50 -0.05377634111791849 -2.761371329240501 -0.053864998184144496 -2.761024338565767
51 -0.053730041906237605 -2.8151013711467385 -0.0537085784599185 -2.8147329170256854
52 -0.05369094703346491 -2.8687923181802035 -0.05345857422798872 -2.868191491253674
53 -0.05365004427731037 -2.922442362457514 -0.05379969123750925 -2.9219911824911833
54 -0.05359889045357704 -2.976041252911091 -0.05355406291782856 -2.9755452454090117
55 -0.053561555221676826 -3.029602808132768 -0.05336472261697054 -3.028909968025982
56 -0.05352807715535164 -3.0831308852881194 -0.053568546287715436 -3.0824785143136975
57 -0.05347513910382986 -3.1366060243919494 -0.05341947749257088 -3.135897991806268
58 -0.053449823148548604 -3.190055847540498 -0.053107323311269286 -3.1890053151175373
59 -0.05341442748904228 -3.2434702750295403 -0.053308759815990925 -3.242314074933528
60 -0.05336947441101074 -3.2968397494405512 -0.053412606567144395 -3.2957266815006725
61 -0.053329619020223616 -3.350169368460775 -0.0534354405477643 -3.349162122048437
62 -0.05328158475458622 -3.403450953215361 -0.05305240154266357 -3.4022145235911005
63 -0.05325769707560539 -3.4567086502909667 -0.05340175125747919 -3.45561627484858
64 -0.05320823974907398 -3.509916890040041 -0.05315393786877394 -3.5087702127173537
65 -0.053174008056521414 -3.5630908980965623 -0.05301146302372217 -3.561781675741076
66 -0.05313394945114851 -3.616224847547711 -0.05300490595400333 -3.6147865816950793
67 -0.05309836529195309 -3.669323212839664 -0.053044667840003966 -3.6678312495350833
68 -0.05305884685367346 -3.7223820596933375 -0.052922756783664225 -3.7207540063187476
69 -0.05302210859954357 -3.775404168292881 -0.0530824352055788 -3.7738364415243266
70 -0.052987351827323434 -3.8283915201202046 -0.053016393631696704 -3.826852835156023
71 -0.05295035596936941 -3.881341876089574 -0.05292099993675947 -3.8797738350927826
72 -0.05291168615221977 -3.934253562241794 -0.05294112451374531 -3.932714959606528
73 -0.05286422464996576 -3.9871177868917598 -0.052993827126920225 -3.985708786733448
74 -0.05282747074961662 -4.039945257641376 -0.05290526039898395 -4.038614047132432
75 -0.05279698446393013 -4.092742242105306 -0.05265100784599781 -4.09126505497843
76 -0.052754977531731126 -4.145497219637037 -0.052661122754216194 -4.143926177732646
77 -0.05273319855332374 -4.198230418190361 -0.05273512583225966 -4.196661303564905
78 -0.05269002057611942 -4.250920438766481 -0.05258732065558434 -4.24924862422049
79 -0.052659495174884795 -4.303579933941365 -0.05243611726909876 -4.301684741489589
80 -0.05262823235243559 -4.356208166293801 -0.05272195916622877 -4.354406700655818
81 -0.05258729886263609 -4.4087954651564365 -0.05254396367818117 -4.406950664333999
82 -0.05255101229995489 -4.461346477456392 -0.052727934531867506 -4.4596785988658665
83 -0.05251475628465414 -4.5138612337410455 -0.052229073643684384 -4.511907672509551
84 -0.05248450394719839 -4.566345737688244 -0.05278158038854599 -4.564689252898097
85 -0.05244434773921967 -4.618790085427464 -0.05224409271031618 -4.6169333456084125
86 -0.052418127097189425 -4.671208212524653 -0.05259029027074576 -4.669523635879158
87 -0.052375655807554725 -4.723583868332208 -0.05207601394504309 -4.721599649824201
88 -0.05234733205288648 -4.775931200385094 -0.05258425008505583 -4.774183899909257
89 -0.05231341514736414 -4.8282446155324585 -0.05242428686469793 -4.826608186773955
90 -0.052271045930683616 -4.880515661463142 -0.051973669230937956 -4.878581856004892
91 -0.05224131755530834 -4.932756979018451 -0.05193504076451063 -4.930516896769403
92 -0.052212828397750856 -4.984969807416202 -0.0521111149340868 -4.98262801170349
93 -0.05218430124223232 -5.037154108658434 -0.05175425857305527 -5.034382270276545
94 -0.052158308960497377 -5.089312417618932 -0.052163349278271195 -5.086545619554816
95 -0.05213507004082203 -5.141447487659754 -0.052404198423027994 -5.138949817977845
96 -0.05208536684513092 -5.193532854504885 -0.0520408146083355 -5.19099063258618
97 -0.052069349028170106 -5.245602203533055 -0.05185193344950676 -5.242842566035687
98 -0.05205310564488173 -5.297655309177937 -0.05286281071603298 -5.29570537675172
99 -0.05199231281876564 -5.349647621996703 -0.05196245051920414 -5.347667827270924
100 -0.05195416323840618 -5.401601785235109 -0.051759452931582926 -5.399427280202507
101 -0.05193150322884321 -5.4535332884639525 -0.05190775934606791 -5.4513350395485745
102 -0.05190130900591612 -5.505434597469868 -0.052526062540709975 -5.503861102089284
103 -0.051856507919728755 -5.557291105389597 -0.051922657340765 -5.555783759430049
104 -0.051810522004961966 -5.609101627394558 -0.05195362064987421 -5.607737380079923
105 -0.051789562404155734 -5.660891189798714 -0.05096446257084608 -5.658701842650769
106 -0.05177047047764063 -5.712661660276354 -0.052225316502153875 -5.710927159152924
107 -0.05173958968371153 -5.764401249960065 -0.05164441410452127 -5.7625715732574445
108 -0.051719880849123004 -5.816121130809188 -0.05186332371085882 -5.8144348969683035
109 -0.05168270859867334 -5.867803839407862 -0.051931355707347394 -5.866366252675651
110 -0.051652226410806176 -5.919456065818668 -0.05146929156035185 -5.917835544236003
111 -0.051619830168783666 -5.971075895987452 -0.05154704786837101 -5.969382592104374
112 -0.051588056795299056 -6.022663952782751 -0.05139744468033314 -6.020780036784707
113 -0.05156568642705679 -6.074229639209808 -0.051665113493800166 -6.072445150278507
114 -0.05152251906692982 -6.125752158276738 -0.05171940922737121 -6.1241645595058785
115 -0.051500856131315234 -6.177253014408053 -0.05119501296430826 -6.175359572470187
116 -0.05146264228969812 -6.228715656697751 -0.051310382410883905 -6.226669954881071
117 -0.051431089639663696 -6.280146746337414 -0.05136070903390646 -6.278030663914977
118 -0.05140554532408714 -6.3315522916615015 -0.05137600731104612 -6.329406671226024
119 -0.05137889534235 -6.382931187003852 -0.04993380624800921 -6.379340477474033
120 -0.051377087086439135 -6.434308274090291 -0.05208122748881579 -6.431421704962848
121 -0.05134924501180649 -6.485657519102097 -0.05153718050569296 -6.482958885468541
122 -0.05128458067774773 -6.536942099779845 -0.050954602845013144 -6.533913488313554
123 -0.05127409193664789 -6.5882161917164925 -0.05132875069975853 -6.585242239013312
124 -0.05125040356069803 -6.639466595277191 -0.050911341421306135 -6.636153580434619
125 -0.051213235780596736 -6.690679831057787 -0.05113204587250948 -6.687285626307128
126 -0.05119525752961636 -6.7418750885874035 -0.0510898033156991 -6.7383754296228275
127 -0.051165519282221794 -6.793040607869625 -0.05101720578968525 -6.789392635412513
128 -0.05113604757934809 -6.844176655448973 -0.04989109747111797 -6.839283732883631
129 -0.051080072112381456 -6.895256727561355 -0.049644755013287065 -6.888928487896918
130 -0.05112752337008715 -6.946384250931442 -0.04962993785738945 -6.938558425754308
131 -0.051088398322463036 -6.997472649253905 -0.05099480729550123 -6.989553233049809
132 -0.05107880309224129 -7.048551452346146 -0.05037109795957804 -7.039924331009387
133 -0.05104740336537361 -7.09959885571152 -0.050857380777597425 -7.090781711786985
134 -0.05101304166018963 -7.150611897371709 -0.050825003907084464 -7.141606715694069
135 -0.050991407595574856 -7.201603304967284 -0.05076213087886572 -7.1923688465729345
136 -0.050954259000718594 -7.252557563968002 -0.05176331643015146 -7.244132163003086
137 -0.05091885458678007 -7.303476418554783 -0.05136190745979548 -7.2954940704628815
138 -0.050875920616090295 -7.354352339170873 -0.05077325254678726 -7.346267323009669
139 -0.05084970518946648 -7.4052020443603395 -0.05106827300041914 -7.397335596010088
140 -0.05081258676946163 -7.4560146311298015 -0.051056639105081555 -7.44839223511517
141 -0.050799439288675786 -7.506814070418478 -0.05063568279147148 -7.499027917906641
142 -0.05077338945120573 -7.5575874598696835 -0.04968888983130455 -7.548716807737946
143 -0.05074571669101715 -7.6083331765607 -0.05098056700080633 -7.599697374738752
144 -0.050717256218194964 -7.659050432778895 -0.05035153552889824 -7.6500489102676505
145 -0.05069348067045212 -7.709743913449347 -0.050423693656921384 -7.700472603924572
146 -0.05067577175796032 -7.7604196852073075 -0.0516717042773962 -7.752144308201968
147 -0.050632798671722413 -7.81105248387903 -0.05061887446790934 -7.802763182669878
148 -0.05059366971254349 -7.861646153591574 -0.05068713780492544 -7.853450320474804
149 -0.050572159513831136 -7.912218313105405 -0.0504936883226037 -7.903944008797407
150 -0.050543985702097415 -7.962762298807502 -0.05050635766237974 -7.954450366459787
151 -0.050518522039055824 -8.013280820846557 -0.05033950768411159 -8.0047898741439
152 -0.05050021801143885 -8.063781038857996 -0.05115673579275608 -8.055946609936655
153 -0.05045492798089981 -8.114235966838896 -0.050242737494409086 -8.106189347431064
154 -0.050434224866330625 -8.164670191705227 -0.05023088492453098 -8.156420232355595
155 -0.05040707476437092 -8.215077266469597 -0.05083371140062809 -8.207253943756223
156 -0.050364591926336286 -8.265441858395933 -0.04967959839850664 -8.25693354215473
157 -0.05036651995033026 -8.315808378346263 -0.051007029786705974 -8.307940571941437
158 -0.05031917579472065 -8.366127554140984 -0.051337570510804655 -8.359278142452242
159 -0.05027487482875585 -8.41640242896974 -0.05009051766246557 -8.409368660114707
160 -0.05025738347321749 -8.466659812442957 -0.049849449470639226 -8.459218109585345
161 -0.05022199396044016 -8.516881806403397 -0.0508656095713377 -8.510083719156682
162 -0.05020506326109171 -8.56708686966449 -0.051359178870916365 -8.561442898027599
163 -0.05015721041709185 -8.617244080081582 -0.05045584961771965 -8.611898747645318
164 -0.050128623098135 -8.667372703179717 -0.05026986766606569 -8.662168615311383
165 -0.050109565071761605 -8.717482268251478 -0.05024836808443069 -8.712416983395814
166 -0.05007518902420997 -8.767557457275688 -0.049895979650318625 -8.762312963046133
167 -0.050054353661835194 -8.817611810937523 -0.04968788344413042 -8.812000846490264
168 -0.0500373313203454 -8.867649142257868 -0.04852335955947638 -8.86052420604974
169 -0.05001190770417452 -8.917661049962042 -0.05064939111471176 -8.911173597164453
170 -0.04996974226087332 -8.967630792222916 -0.0503136033192277 -8.961487200483681
171 -0.04995397720485926 -9.017584769427776 -0.05044652931392193 -9.011933729797603
172 -0.04992176759988069 -9.067506537027656 -0.04952347613871098 -9.061457205936314
173 -0.0498969592154026 -9.117403496243059 -0.049618501029908654 -9.111075706966222
174 -0.04988757092505693 -9.167291067168115 -0.05044140350073576 -9.161517110466958
175 -0.049849359504878524 -9.217140426672994 -0.049625677056610584 -9.211142787523569
176 -0.049817311204969884 -9.266957737877965 -0.0500426871702075 -9.261185474693777
177 -0.04978730324655771 -9.316745041124522 -0.048082524165511134 -9.309267998859289
178 -0.04974227678030729 -9.366487317904829 -0.04909052476286888 -9.358358523622158
179 -0.04973741117864847 -9.416224729083478 -0.050010832585394384 -9.408369356207553
180 -0.04970955066382885 -9.465934279747307 -0.047536618635058404 -9.455905974842612
181 -0.04970756229013205 -9.51564184203744 -0.04868792854249478 -9.504593903385107
182 -0.0496913518756628 -9.565333193913101 -0.04852609168738127 -9.553119995072489
183 -0.049667765572667125 -9.61500095948577 -0.04889519214630127 -9.60201518721879
184 -0.049630585871636865 -9.664631545357405 -0.05263960491865873 -9.654654792137448
185 -0.04958725981414318 -9.714218805171548 -0.04979224558919668 -9.704447037726645
186 -0.04956930112093687 -9.763788106292484 -0.048285112157464026 -9.752732149884109
187 -0.049551024287939074 -9.813339130580424 -0.049495508521795274 -9.802227658405904
188 -0.049509857408702375 -9.862848987989127 -0.047190220654010774 -9.849417879059915
189 -0.0495511032640934 -9.91240009125322 -0.054864994995296 -9.90428287405521
190 -0.04943436812609434 -9.961834459379315 -0.04945467822253704 -9.953737552277747
191 -0.04939226321876049 -10.011226722598074 -0.04994967728853226 -10.00368722956628
192 -0.04936847276985645 -10.060595195367931 -0.04968083277344704 -10.053368062339727
193 -0.04936249926686287 -10.109957694634794 -0.04745863452553749 -10.100826696865264
194 -0.04933389686048031 -10.159291591495274 -0.049315427988767625 -10.150142124854032
195 -0.04931718036532402 -10.208608771860598 -0.04987528752535582 -10.200017412379388
196 -0.049287705309689046 -10.257896477170288 -0.04853274505585432 -10.248550157435243
197 -0.04927368294447661 -10.307170160114765 -0.048120939172804356 -10.296671096608048
198 -0.04925453402101994 -10.356424694135786 -0.051950585842132566 -10.34862168245018
199 -0.0491889450699091 -10.405613639205695 -0.048826275020837785 -10.397447957471018
200 -0.04917455781251192 -10.454788197018207 -0.04847801234573126 -10.445925969816749
201 -0.049154570885002614 -10.50394276790321 -0.04902072623372078 -10.49494669605047
202 -0.04913452360779047 -10.553077291511 -0.049642412550747396 -10.544589108601217
203 -0.04910345263779163 -10.602180744148791 -0.05013158917427063 -10.594720697775488
204 -0.04903882164508104 -10.651219565793872 -0.049495420046150686 -10.644216117821639
205 -0.04902927689254284 -10.700248842686415 -0.05027989260852337 -10.694496010430163
206 -0.04898796584457159 -10.749236808530986 -0.04967401120811701 -10.74417002163828
207 -0.04895016551017761 -10.798186974041164 -0.04829351883381605 -10.792463540472095
208 -0.04893579743802547 -10.847122771479189 -0.04819129444658756 -10.840654834918682
209 -0.04890311844646931 -10.896025889925658 -0.05064081605523825 -10.891295650973921
210 -0.0488890215754509 -10.94491491150111 -0.048062664270401 -10.939358315244322
211 -0.048830663040280345 -10.993745574541391 -0.048901915177702905 -10.988260230422025
212 -0.048816203512251376 -11.042561778053642 -0.0492145624011755 -11.0374747928232
213 -0.04878420643508434 -11.091345984488726 -0.05048009343445301 -11.087954886257654
214 -0.04876620396971702 -11.140112188458442 -0.04774556867778301 -11.135700454935437
215 -0.048778443969786166 -11.188890632428228 -0.04546673931181431 -11.181167194247251
216 -0.04874535910785198 -11.237635991536079 -0.047471176274120806 -11.228638370521372
217 -0.04873995762318373 -11.286375949159263 -0.04600724019110203 -11.274645610712474
218 -0.04871155824512243 -11.335087507404385 -0.04649533946067095 -11.321140950173145
219 -0.0487067099660635 -11.383794217370449 -0.049093388766050336 -11.370234338939195
220 -0.048669128119945525 -11.432463345490394 -0.04854801837354898 -11.418782357312743
221 -0.0486270897090435 -11.481090435199437 -0.04639456812292338 -11.465176925435667
222 -0.048635934665799144 -11.529726369865237 -0.05084574967622757 -11.516022675111895
223 -0.048591889441013336 -11.57831825930625 -0.048129225708544256 -11.56415190082044
224 -0.048560304939746855 -11.626878564245997 -0.048156817071139814 -11.61230871789158
225 -0.048578827641904354 -11.675457391887901 -0.047529846988618375 -11.659838564880198
226 -0.04850221108645201 -11.723959602974354 -0.049461960420012475 -11.709300525300211
227 -0.048495115526020524 -11.772454718500374 -0.04940430596470833 -11.75870483126492
228 -0.048437862657010555 -11.820892581157384 -0.0471133703365922 -11.805818201601513
229 -0.048412157036364076 -11.869304738193748 -0.046877449937164785 -11.852695651538678
230 -0.04838721938431263 -11.91769195757806 -0.05111391823738813 -11.903809569776065
231 -0.04835521001368761 -11.966047167591748 -0.04731801338493824 -11.951127583161004
232 -0.04832445494830608 -12.014371622540054 -0.04900136645883322 -12.000128949619837
233 -0.04827455915510655 -12.062646181695161 -0.048042651079595086 -12.048171600699431
234 -0.0482577932998538 -12.110903974995015 -0.04451504554599524 -12.092686646245427
235 -0.04824334792792797 -12.159147322922943 -0.0466316930949688 -12.139318339340397
236 -0.04824089333415031 -12.207388216257092 -0.04794876649975777 -12.187267105840155
237 -0.04818439390510321 -12.255572610162195 -0.04678237847983837 -12.234049484319993
238 -0.048163543827831744 -12.303736153990027 -0.04954736158251762 -12.28359684590251
239 -0.04814580716192722 -12.351881961151953 -0.04826695900410414 -12.331863804906614
240 -0.04813554659485817 -12.400017507746812 -0.04822377562522888 -12.380087580531843
241 -0.04809598717838526 -12.448113494925197 -0.04713909421116114 -12.427226674743004
242 -0.04807550795376301 -12.49618900287896 -0.04779726378619671 -12.475023938529201
243 -0.048062853142619134 -12.54425185602158 -0.04471890274435282 -12.519742841273555
244 -0.04803139790892601 -12.592283253930505 -0.04868412669748068 -12.568426967971035
245 -0.048039193451404574 -12.64032244738191 -0.042810898087918756 -12.611237866058953
246 -0.04803663138300181 -12.688359078764913 -0.0200012999586761 -12.631239166017629
247 -0.04810630548745394 -12.736465384252368 -0.048682629875838754 -12.679921795893467
248 -0.048073000460863116 -12.784538384713231 -0.05021754242479801 -12.730139338318265
249 -0.04806720763444901 -12.832605592347681 -0.050102451257407664 -12.780241789575673
250 -0.04800071567296982 -12.880606308020651 -0.05096658617258072 -12.831208375748254
251 -0.0479707196354866 -12.928577027656138 -0.04665995016694069 -12.877868325915195
252 -0.04792723171412945 -12.976504259370268 -0.05018192008137703 -12.928050245996571
253 -0.047889860533177855 -13.024394119903446 -0.04757928233593702 -12.975629528332508
254 -0.04787870366126299 -13.07227282356471 -0.04856576584279537 -13.024195294175303
255 -0.047861889190971854 -13.120134712755682 -0.04564092177897692 -13.06983621595428
256 -0.04783977549523115 -13.167974488250913 -0.049797413125634196 -13.119633629079916
257 -0.04779046680778265 -13.215764955058695 -0.04741774350404739 -13.167051372583963
258 -0.04776437748223543 -13.26352933254093 -0.04645981751382351 -13.213511190097787
259 -0.04774555657058954 -13.31127488911152 -0.04918094463646412 -13.262692134734252
260 -0.047707429900765416 -13.358982319012284 -0.04899319931864739 -13.3116853340529
261 -0.04766828194260597 -13.40665060095489 -0.04785256721079349 -13.359537901263693
262 -0.04762611258774996 -13.45427671354264 -0.04664592761546373 -13.406183828879156
263 -0.04760637171566486 -13.501883085258305 -0.049125002883374694 -13.455308831762531
264 -0.047583020851016046 -13.549466106109321 -0.05126010812819004 -13.506568939890721
265 -0.04754042439162731 -13.597006530500948 -0.04586927909404039 -13.552438218984761
266 -0.047495475970208645 -13.644502006471157 -0.048814287036657335 -13.601252506021419
267 -0.0474750941619277 -13.691977100633085 -0.049098082818090916 -13.65035058883951
268 -0.047433266043663026 -13.739410366676749 -0.0474002817645669 -13.697750870604077
269 -0.047391467913985255 -13.786801834590735 -0.046005473099648954 -13.743756343703726
270 -0.047404009848833084 -13.834205844439568 -0.05090380273759365 -13.79466014644132
271 -0.047334080934524535 -13.881539925374092 -0.048422404751181605 -13.843082551192502
272 -0.047294774651527406 -13.92883470002562 -0.04892482049763203 -13.892007371690134
273 -0.047291588969528675 -13.976126288995149 -0.04860012996941805 -13.940607501659553
274 -0.04724993910640478 -14.023376228101553 -0.049140167981386186 -13.98974766964094
275 -0.047208180837333205 -14.070584408938887 -0.04655285868793726 -14.036300528328876
276 -0.047200558707118034 -14.117784967646005 -0.05191279575228691 -14.088213324081163
277 -0.04713105782866478 -14.16491602547467 -0.045938079990446565 -14.13415140407161
278 -0.04711025953292847 -14.212026285007598 -0.04531009215861559 -14.179461496230225
279 -0.047104132175445554 -14.259130417183043 -0.05101494323462248 -14.230476439464848
280 -0.04705922249704599 -14.306189639680088 -0.048790542595088485 -14.279266982059937
281 -0.04702424500137568 -14.353213884681464 -0.042212489806115625 -14.321479471866052
282 -0.04699815958738327 -14.400212044268848 -0.049596759490668774 -14.37107623135672
283 -0.0469601770862937 -14.447172221355142 -0.052922074869275096 -14.423998306225997
284 -0.046912141516804694 -14.494084362871947 -0.050059385038912295 -14.474057691264909
285 -0.04689356610178948 -14.540977928973737 -0.04708649683743715 -14.521144188102346
286 -0.04686049390584231 -14.58783842287958 -0.04841144867241383 -14.56955563677476
287 -0.04682945664972067 -14.634667879529301 -0.043589691072702406 -14.613145327847462
288 -0.046785536035895345 -14.681453415565196 -0.043509208410978314 -14.65665453625844
289 -0.046777385659515856 -14.728230801224711 -0.04883493110537529 -14.705489467363815
290 -0.046744602546095845 -14.774975403770807 -0.04907792825251818 -14.754567395616334
291 -0.046695581451058385 -14.821670985221864 -0.048710509575903414 -14.803277905192237
292 -0.046680780686438085 -14.868351765908303 -0.045058032497763634 -14.84833593769
293 -0.046639923378825186 -14.914991689287127 -0.04444084446877241 -14.892776782158773
294 -0.04663920626044273 -14.96163089554757 -0.03944076001644135 -14.932217542175215
295 -0.04661640170961619 -15.008247297257187 -0.04418858364224434 -14.976406125817459
296 -0.04660446848720312 -15.05485176574439 -0.051850769482553 -15.02825689530001
297 -0.04652522932738066 -15.101376995071771 -0.045615625381469724 -15.07387252068148
298 -0.046488927118480204 -15.14786592219025 -0.05100044291466475 -15.124872963596145
299 -0.046473806537687776 -15.194339728727938 -0.047398065216839314 -15.172271028812984
300 -0.046540282852947715 -15.240880011580886 -0.06281788218766451 -15.235088911000648
301 -0.046375393867492676 -15.287255405448379 -0.04750373773276806 -15.282592648733416
302 -0.04628760404884815 -15.333543009497227 -0.047725765965878963 -15.330318414699295
303 -0.046289655938744546 -15.379832665435972 -0.04670346900820732 -15.377021883707503
304 -0.04623072352260351 -15.426063388958575 -0.0458835955709219 -15.422905479278425
305 -0.046256416104733945 -15.472319805063309 -0.03130411198362708 -15.454209591262051
306 -0.046239040605723855 -15.518558845669032 -0.046637470833957195 -15.500847062096009
307 -0.046267624385654925 -15.564826470054687 -0.0333199018612504 -15.53416696395726
308 -0.04619196373969316 -15.61101843379438 -0.04905800446867943 -15.58322496842594
309 -0.04617451373487711 -15.657192947529257 -0.04618638642132282 -15.629411354847262
310 -0.04611246809363365 -15.703305415622891 -0.050998201966285704 -15.680409556813547
311 -0.046077085100114344 -15.749382500723005 -0.04367740973830223 -15.72408696655185
312 -0.04606917761266231 -15.795451678335667 -0.04514665137976408 -15.769233617931613
313 -0.04603693783283234 -15.8414886161685 -0.04681314621120691 -15.81604676414282
314 -0.045993682369589804 -15.887482298538089 -0.04604218397289515 -15.862088948115716
315 -0.045942391641438006 -15.933424690179526 -0.04562129899859428 -15.90771024711431
316 -0.04591653440147638 -15.979341224581002 -0.044794237427413466 -15.952504484541723
317 -0.045899847708642486 -16.025241072289646 -0.047825743444263935 -16.000330227985987
318 -0.04588384348899126 -16.071124915778636 -0.04329003356397152 -16.043620261549957
319 -0.04584441408514976 -16.116969329863785 -0.04554819278419018 -16.089168454334146
320 -0.04580417238175869 -16.162773502245543 -0.04442161601036787 -16.133590070344514
321 -0.04575918354094029 -16.208532685786484 -0.046465333364903924 -16.180055403709417
322 -0.04573476985096932 -16.254267455637454 -0.04255517777055502 -16.222610581479973
323 -0.0457253985106945 -16.299992854148147 -0.04225439690053463 -16.26486497838051
324 -0.045725911669433114 -16.34571876581758 -0.03792529460042715 -16.302790272980936
325 -0.04567812085151672 -16.391396886669096 -0.06491025891155004 -16.367700531892485
326 -0.04559970311820507 -16.436996589787302 -0.042472902499139306 -16.410173434391623
327 -0.04556889608502388 -16.482565485872325 -0.0429262587800622 -16.453099693171687
328 -0.045594883523881434 -16.528160369396208 -0.041923238709568975 -16.495022931881255
329 -0.04557548947632313 -16.57373585887253 -0.04445181377232075 -16.539474745653575
330 -0.04549919478595257 -16.619235053658485 -0.02960652206093073 -16.569081267714505
331 -0.04552462175488472 -16.66475967541337 -0.038972662016749385 -16.608053929731255
332 -0.04552031122148037 -16.710279986634852 -0.04780742544680834 -16.655861355178065
333 -0.04550506807863712 -16.75578505471349 -0.04702809154987335 -16.702889446727937
334 -0.04544757790863514 -16.801232632622124 -0.04098844770342112 -16.743877894431357
335 -0.04545042850077152 -16.846683061122896 -0.04234595056623221 -16.78622384499759
336 -0.04550807550549507 -16.89219113662839 -0.032009979244321585 -16.81823382424191
337 -0.04544501025229693 -16.93763614688069 -0.03625522386282683 -16.85448904810474
338 -0.04545452743768692 -16.983090674318376 -0.03666546456515789 -16.891154512669896
339 -0.04540239572525025 -17.028493070043627 -0.04767107367515564 -16.93882558634505
340 -0.04545243289321661 -17.073945502936844 -0.056258130632340905 -16.99508371697739
341 -0.045303324796259405 -17.119248827733102 -0.04130519554018974 -17.03638891251758
342 -0.04525585472583771 -17.16450468245894 -0.04260560907423496 -17.078994521591817
343 -0.04524743929505348 -17.209752121753993 -0.04967572446912527 -17.128670246060942
344 -0.04522410221397877 -17.254976223967972 -0.037356830388307574 -17.16602707644925
345 -0.04521522205322981 -17.300191446021202 -0.041015679761767385 -17.207042756211017
346 -0.0451650520786643 -17.345356498099868 -0.04306449070572853 -17.250107246916745
347 -0.0451801136136055 -17.390536611713472 -0.03795550465583801 -17.288062751572582
348 -0.04513057172298431 -17.435667183436458 -0.04359684735536575 -17.33165959892795
349 -0.04512574672698975 -17.480792930163446 -0.038192018680274484 -17.369851617608223
350 -0.045027839951217175 -17.525820770114663 -0.013544966327026486 -17.383396583935248
351 -0.045144797675311564 -17.570965567789976 -0.04821005258709192 -17.43160663652234
352 -0.04506409727036953 -17.616029665060346 -0.0351068414747715 -17.46671347799711
353 -0.04510378930717707 -17.661133454367523 -0.03658472467213869 -17.50329820266925
354 -0.045097052678465845 -17.706230507045987 -0.02303022239357233 -17.52632842506282
355 -0.04511727504432202 -17.75134778209031 -0.043897365033626554 -17.570225790096448
356 -0.045106985792517665 -17.796454767882828 -0.04396964125335216 -17.6141954313498
357 -0.04509068857878447 -17.841545456461613 -0.048605403117835524 -17.662800834467635
358 -0.044954292476177216 -17.88649974893779 -0.0529075039550662 -17.7157083384227
359 -0.04498030822724104 -17.931480057165032 -0.05235433951020241 -17.768062677932903
360 -0.04490726701915264 -17.976387324184184 -0.0438717320561409 -17.811934409989043
361 -0.04485922213643789 -18.021246546320622 -0.04361930321902037 -17.855553713208064
362 -0.044897512532770634 -18.066144058853393 -0.04542906004935503 -17.900982773257418
363 -0.044825229607522485 -18.110969288460915 -0.043471989966928956 -17.944454763224346
364 -0.044794915802776815 -18.15576420426369 -0.04833991173654795 -17.992794674960894
365 -0.04476276747882366 -18.200526971742512 -0.04132155552506447 -18.03411623048596
366 -0.044712576642632486 -18.245239548385143 -0.04824480451643467 -18.082361035002396
367 -0.044681132026016715 -18.28992068041116 -0.04287456590682268 -18.125235600909217
368 -0.04462745357304811 -18.33454813398421 -0.04589635990560055 -18.17113196081482
369 -0.044584164023399354 -18.379132298007608 -0.04465905223041773 -18.215791013045237
370 -0.044580794684588906 -18.423713092692196 -0.04900029543787241 -18.264791308483108
371 -0.04454075284302235 -18.46825384553522 -0.04350785464048386 -18.308299163123593
372 -0.044510926492512225 -18.512764772027733 -0.03940670862793923 -18.347705871751533
373 -0.04442372862249613 -18.55718850065023 -0.03647712133824825 -18.38418299308978
374 -0.04442418441176414 -18.601612685061994 -0.03481738641858101 -18.41900037950836
375 -0.044466329365968706 -18.64607901442796 -0.040218278765678406 -18.45921865827404
376 -0.04445549715310335 -18.690534511581063 -0.05191046167165041 -18.51112911994569
377 -0.04436447769403458 -18.7348989892751 -0.048928243666887285 -18.560057363612575
378 -0.04430591184645891 -18.779204901121556 -0.04410282764583826 -18.604160191258412
379 -0.04425868839025497 -18.82346358951181 -0.04340360481292009 -18.64756379607133
380 -0.04419863019138574 -18.867662219703195 -0.044789730571210384 -18.692353526642542
381 -0.044183320738375186 -18.911845540441572 -0.04914214052259922 -18.74149566716514
382 -0.044240336120128634 -18.9560858765617 -0.0124917006585747 -18.753987367823715
383 -0.04416100773960352 -19.000246884301305 -0.05064498819410801 -18.804632356017823
384 -0.04409013222903013 -19.044337016530335 -0.04330460447818041 -18.847936960496003
385 -0.04410468600690365 -19.08844170253724 -0.04572556372731924 -18.893662524223323
386 -0.04402875825762749 -19.132470460794867 -0.04129970762878656 -18.93496223185211
387 -0.04402949847280979 -19.176499959267677 -0.04788332860916853 -18.98284556046128
388 -0.04396300334483385 -19.220462962612512 -0.034359874203801155 -19.01720543466508
389 -0.04395411089062691 -19.26441707350314 -0.051860328018665316 -19.069065762683746
390 -0.04388588350266218 -19.3083029570058 -0.04413567334413528 -19.113201436027882
391 -0.043879972957074645 -19.352182929962876 -0.04444779902696609 -19.157649235054848
392 -0.04380489680916071 -19.395987826772036 -0.04199512917548418 -19.19964436423033
393 -0.04382810425013304 -19.439815931022167 -0.0447615509852767 -19.24440591521561
394 -0.04372701793909073 -19.483542948961258 -0.047806419618427756 -19.292212334834037
395 -0.0436914823949337 -19.52723443135619 -0.04861459173262119 -19.34082692656666
396 -0.043661596812307836 -19.570896028168498 -0.04451468233019114 -19.38534160889685
397 -0.04361335709691048 -19.614509385265407 -0.03837321680039167 -19.423714825697243
398 -0.04361057486385107 -19.65811996012926 -0.04241300784051418 -19.466127833537758
399 -0.04354060497134924 -19.701660565100607 -0.03416352039203048 -19.50029135392979
400 -0.04357352685183287 -19.74523409195244 -0.03661975059658289 -19.53691110452637
401 -0.04352799281477928 -19.78876208476722 -0.051160233467817305 -19.58807133799419
402 -0.04350062515586615 -19.832262709923086 -0.05264664851129055 -19.640717986505482
403 -0.04344248659908771 -19.875705196522173 -0.043752961605787274 -19.68447094811127
404 -0.043342679552733895 -19.919047876074906 -0.04178236946463585 -19.726253317575903
405 -0.0433285528793931 -19.9623764289543 -0.04526778943836689 -19.77152110701427
406 -0.04326305147260427 -20.005639480426904 -0.044807433150708675 -19.816328540164978
407 -0.04322331715375185 -20.048862797580657 -0.050345718115568164 -19.866674258280547
408 -0.043187189660966394 -20.092049987241623 -0.037935977801680565 -19.904610236082227
409 -0.043154424801468846 -20.13520441204309 -0.04386412911117077 -19.9484743651934
410 -0.04312643725425005 -20.178330849297343 -0.03910434190183878 -19.98757870709524
411 -0.043111938051879406 -20.221442787349222 -0.045542224682867526 -20.033120931778107
412 -0.043053834699094296 -20.264496622048316 -0.04236610848456621 -20.075487040262672
413 -0.042987162992358205 -20.307483785040674 -0.044369594939053056 -20.119856635201725
414 -0.042943996377289295 -20.350427781417963 -0.04528383407741785 -20.16514046927914
415 -0.042914736084640026 -20.393342517502603 -0.03890798296779394 -20.204048452246933
416 -0.042890365980565545 -20.436232883483168 -0.031684878002852204 -20.235733330249786
417 -0.04288435466587544 -20.479117238149044 -0.045574196986854075 -20.281307527236642
418 -0.042822657339274886 -20.52193989548832 -0.043333315290510654 -20.324640842527153
419 -0.04281316827982664 -20.564753063768148 -0.03880618661642075 -20.363447029143572
420 -0.04277631491422653 -20.607529378682376 -0.04572005718946457 -20.409167086333035
421 -0.04274560511112213 -20.650274983793498 -0.04021033961325884 -20.449377425946295
422 -0.042704741656780246 -20.69297972545028 -0.041133607178926467 -20.490511033125223
423 -0.042674167454242705 -20.735653892904523 -0.038380210474133494 -20.528891243599357
424 -0.042620500177145006 -20.778274393081666 -0.04015118069946766 -20.569042424298825
425 -0.04260918647050858 -20.820883579552174 -0.05173596516251564 -20.62077838946134
426 -0.04253673832863569 -20.86342031788081 -0.038852195255458355 -20.659630584716798
427 -0.042450168542563914 -20.905870486423375 -0.05205116719007492 -20.711681751906873
428 -0.042438146844506267 -20.94830863326788 -0.04378538727760315 -20.755467139184475
429 -0.04240115992724895 -20.99070979319513 -0.04571146108210087 -20.801178600266574
430 -0.042332648672163485 -21.033042441867295 -0.049111643619835374 -20.85029024388641
431 -0.04220824539661407 -21.07525068726391 -0.04724080786108971 -20.8975310517475
432 -0.04223703537136316 -21.117487722635275 -0.04339042007923126 -20.94092147182673
433 -0.04217508397996426 -21.159662806615238 -0.052106868103146554 -20.993028339929875
434 -0.04206476081162691 -21.201727567426865 -0.03876177165657282 -21.03179011158645
435 -0.04208696912974119 -21.243814536556606 -0.04365109484642744 -21.075441206432878
436 -0.04200898855924606 -21.285823525115852 -0.04272980112582445 -21.1181710075587
437 -0.04198923651129007 -21.327812761627143 -0.04719296358525753 -21.165363971143957
438 -0.041882788948714736 -21.36969555057586 -0.045701229572296144 -21.211065200716252
439 -0.04184230361133814 -21.4115378541872 -0.03760139793157578 -21.248666598647826
440 -0.04181805904954672 -21.453355913236745 -0.039320537075400355 -21.287987135723228
441 -0.041747289896011355 -21.495103203132757 -0.024347579572349787 -21.312334715295577
442 -0.041851813346147536 -21.536955016478906 -0.04474781770259142 -21.35708253299817
443 -0.04173288121819496 -21.5786878976971 -0.03884694706648588 -21.395929480064655
444 -0.04172217287123203 -21.620410070568333 -0.04393505249172449 -21.43986453255638
445 -0.04163209237158298 -21.662042162939915 -0.03816524650901556 -21.4780297790654
446 -0.04164831843227148 -21.70369048137219 -0.04632485844194889 -21.524354637507347
447 -0.041555699333548544 -21.74524618070574 -0.03233842458575964 -21.556693062093107
448 -0.041542599350214 -21.786788780055954 -0.04842007458209992 -21.605113136675207
449 -0.041494933515787126 -21.82828371357174 -0.03939764723181725 -21.644510783907023
450 -0.04147452712059021 -21.86975824069233 -0.04220140632241964 -21.686712190229443
451 -0.041385427862405774 -21.911143668554736 -0.0423695407807827 -21.729081731010226
452 -0.0413262901827693 -21.952469958737506 -0.042622868716716764 -21.77170459972694
453 -0.0413803281262517 -21.993850286863758 -0.035113782808184626 -21.806818382535127
454 -0.04126281347125769 -22.035113100335014 -0.04256814755499363 -21.849386530090122
455 -0.04129771217703819 -22.07641081251205 -0.0393093490973115 -21.888695879187434
456 -0.041253417171537875 -22.11766422968359 -0.03695900049060583 -21.92565487967804
457 -0.04126294776797294 -22.158927177451563 -0.04491549264639616 -21.970570372324435
458 -0.041238369233906266 -22.20016554668547 -0.04969917852431536 -22.02026955084875
459 -0.04105608277022839 -22.241221629455698 -0.040111190266907217 -22.060380741115655
460 -0.041042563319206235 -22.282264192774903 -0.041808263212442395 -22.102189004328096
461 -0.04098491687327623 -22.32324910964818 -0.03891363739967346 -22.14110264172777
462 -0.04097503460943699 -22.36422414425762 -0.045101435482501985 -22.18620407721027
463 -0.040949451923370364 -22.40517359618099 -0.03668691460043192 -22.2228909918107
464 -0.04084519259631634 -22.446018788777305 -0.04460970126092434 -22.267500693071625
465 -0.04077811613678932 -22.486796904914094 -0.044933360815048215 -22.312434053886673
466 -0.04075548034161329 -22.527552385255706 -0.04225012175738811 -22.35468417564406
467 -0.04080836176872253 -22.56836074702443 -0.03585983794182539 -22.390544013585885
468 -0.04065030626952648 -22.609011053293955 -0.043428595550358294 -22.433972609136244
469 -0.040561921894550323 -22.649572975188505 -0.00870582303032279 -22.442678432166566
470 -0.04073325749486685 -22.690306232683373 -0.0465875132009387 -22.489265945367507
471 -0.040704546868801116 -22.731010779552175 -0.03535443414002657 -22.52462037950753
472 -0.04064979795366526 -22.77166057750584 -0.041216268017888066 -22.56583664752542
473 -0.040556950867176055 -22.81221752837302 -0.05043379794806242 -22.616270445473482
474 -0.04052889905869961 -22.85274642743172 -0.040793036483228205 -22.657063481956712
475 -0.040488365292549136 -22.893234792724268 -0.04353922847658396 -22.700602710433294
476 -0.04041532594710588 -22.933650118671373 -0.043620101362466815 -22.744222811795762
477 -0.04036688804626465 -22.974017006717638 -0.046688410267233846 -22.790911222062995
478 -0.040257999673485756 -23.014275006391124 -0.040595616959035394 -22.83150683902203
479 -0.040292329527437686 -23.054567335918563 -0.03410108145326376 -22.865607920475295
480 -0.04023490473628044 -23.094802240654843 -0.022361744940280915 -22.887969665415575
481 -0.04031997062265873 -23.1351222112775 -0.03782969918102026 -22.925799364596596
482 -0.040253756940364836 -23.175375968217867 -0.039942290633916855 -22.965741655230513
483 -0.04024069532752037 -23.215616663545386 -0.03921306058764458 -23.004954715818158
484 -0.04017168879508972 -23.255788352340478 -0.042597479186952114 -23.04755219500511
485 -0.04009467195719481 -23.295883024297673 -0.04671082478016615 -23.094263019785277
486 -0.0400661738589406 -23.335949198156612 -0.041035179235041144 -23.13529819902032
487 -0.03997174315154552 -23.37592094130816 -0.04137227647006512 -23.176670475490383
488 -0.03997606672346592 -23.415897008031624 -0.04237034395337105 -23.219040819443755
489 -0.039972002431750295 -23.455869010463374 -0.033034409023821355 -23.252075228467575
490 -0.03982850294560194 -23.495697513408977 -0.0459744893014431 -23.29804971776902
491 -0.039818022027611734 -23.535515535436588 -0.0375513369217515 -23.33560105469077
492 -0.03979215733706951 -23.575307692773656 -0.03574591148644686 -23.371346966177217
493 -0.03974251188337803 -23.615050204657035 -0.036084572225809096 -23.407431538403028
494 -0.039688294567167756 -23.6547384992242 -0.0426579562947154 -23.450089494697743
495 -0.03970453329384327 -23.694443032518045 -0.039632711373269555 -23.48972220607101
496 -0.03961392138153315 -23.73405695389958 -0.03226964268833399 -23.521991848759345
497 -0.039624820649623874 -23.773681774549203 -0.03708952255547047 -23.559081371314814
498 -0.03962582480162382 -23.81330759935083 -0.03632355481386185 -23.595404926128676
499 -0.03963459394872189 -23.85294219329955 -0.038559720106422904 -23.6339646462351
500 -0.03953110184520483 -23.892473295144757 -0.039759890362620356 -23.67372453659772
501 -0.03953324276953936 -23.932006537914297 -0.03668220080435276 -23.710406737402074
502 -0.039490314014256 -23.971496851928553 -0.05136767737567425 -23.761774414777747
503 -0.039415080472826956 -24.01091193240138 -0.039865930937230586 -23.80164034571498
504 -0.039255263097584245 -24.050167195498965 -0.03449926972389221 -23.83613961543887
505 -0.039348365180194377 -24.08951556067916 -0.0358742356300354 -23.872013851068907
506 -0.039230655506253244 -24.128746216185412 -0.037612161785364154 -23.90962601285427
507 -0.039255750551819804 -24.168001966737233 -0.04064245540648699 -23.95026846826076
508 -0.03917154986411333 -24.207173516601348 -0.042949948273599145 -23.993218416534358
509 -0.039164700731635096 -24.246338217332983 -0.03402946908026934 -24.027247885614628
510 -0.03911578170955181 -24.285453999042534 -0.03578672707080841 -24.063034612685435
511 -0.03906865604221821 -24.324522655084753 -0.035061067715287206 -24.09809568040072
512 -0.03902546372264624 -24.363548118807397 -0.03824963308870792 -24.13634531348943
513 -0.03899288419634104 -24.402541003003737 -0.04103905111551285 -24.17738436460494
514 -0.038908434100449085 -24.441449437104186 -0.036475670896470545 -24.213860035501412
515 -0.03893440496176481 -24.48038384206595 -0.03235409148037434 -24.246214126981787
516 -0.03886981029063463 -24.519253652356586 -0.04456016104668379 -24.29077428802847
517 -0.038722440414130685 -24.557976092770716 -0.03948140703141689 -24.330255695059886
518 -0.038722507655620575 -24.596698600426336 -0.028570340294390918 -24.358826035354276
519 -0.03875280171632767 -24.635451402142664 -0.041670098155736926 -24.400496133510014
520 -0.03872514665126801 -24.67417654879393 -0.04444295521825552 -24.44493908872827
521 -0.03860838785767555 -24.712784936651605 -0.041537932492792605 -24.486477021221063
522 -0.038610607571899894 -24.751395544223506 -0.03521886933594942 -24.521695890557012
523 -0.0385917704552412 -24.789987314678747 -0.039563176780939104 -24.56125906733795
524 -0.03850838541984558 -24.828495700098593 -0.027837163396179677 -24.58909623073413
525 -0.03852336909621954 -24.86701906919481 -0.041087594255805014 -24.630183824989935
526 -0.038513476774096486 -24.905532545968907 -0.03840745091438293 -24.66859127590432
527 -0.03847745303064585 -24.94400999899955 -0.04557833187282086 -24.71416960777714
528 -0.03837020881474018 -24.98238020781429 -0.03878305070102215 -24.75295265847816
529 -0.03836255874484777 -25.020742766559138 -0.031018044892698528 -24.78397070337086
530 -0.03835596013814211 -25.05909872669728 -0.029408339504152538 -24.81337904287501
531 -0.038332035206258296 -25.09743076190354 -0.04990747906267643 -24.863286521937685
532 -0.038321237452328204 -25.13575199935587 -0.04054186940193176 -24.903828391339616
533 -0.03825618550181389 -25.174008184857684 -0.028307643812149764 -24.932136035151764
534 -0.038225053995847705 -25.212233238853532 -0.03544353861361742 -24.96757957376538
535 -0.038201671279966834 -25.2504349101335 -0.041828771866858 -25.009408345632238
536 -0.038197513297200204 -25.2886324234307 -0.03331735786050558 -25.042725703492742
537 -0.03817602228373289 -25.32680844571443 -0.03711446542292833 -25.07984016891567
538 -0.03808156996965408 -25.364890015684086 -0.03200032226741314 -25.111840491183084
539 -0.03812416177242994 -25.403014177456516 -0.04130306802690029 -25.153143559209983
540 -0.03805628158152104 -25.441070459038038 -0.04692977052181959 -25.200073329731804
541 -0.03795198649168015 -25.47902244552972 -0.03880533818155527 -25.238878667913358
542 -0.03793702684342861 -25.51695947237315 -0.030837316904217003 -25.269715984817577
543 -0.03793375287204981 -25.5548932252452 -0.043028463050723074 -25.3127444478683
544 -0.03787391968071461 -25.59276714492591 -0.037638604454696176 -25.350383052322996
545 -0.03783302381634712 -25.63060016874226 -0.030556566268205642 -25.380939618591203
546 -0.03777363002300262 -25.668373798765263 -0.03676013313233852 -25.417699751723543
547 -0.037726171873509885 -25.70609997063877 -0.03698420841246843 -25.454683960136013
548 -0.03775223437696695 -25.743852205015738 -0.03649814035743475 -25.491182100493447
549 -0.03771779984235764 -25.781570004858096 -0.03829770646989346 -25.52947980696334
550 -0.03763381745666265 -25.81920382231476 -0.037965837866067886 -25.56744564482941
551 -0.037539973855018616 -25.856743796169777 -0.03115952080115676 -25.598605165630566
552 -0.03757886178791523 -25.89432265795769 -0.038867531903088094 -25.637472697533653
553 -0.037569327652454375 -25.931891985610147 -0.03861108608543873 -25.67608378361909
554 -0.03766067922115326 -25.9695526648313 -0.0244460079818964 -25.70052979160099
555 -0.0374923437833786 -26.00704500861468 -0.038617154210805894 -25.739146945811793
556 -0.0374813525006175 -26.044526361115295 -0.031271202582865955 -25.770418148394658
557 -0.037454832531511786 -26.081981193646808 -0.05340545792132616 -25.823823606315983
558 -0.03733119480311871 -26.119312388449927 -0.03516100849956274 -25.858984614815547
559 -0.03730258457362652 -26.156614973023554 -0.03458884507417679 -25.893573459889723
560 -0.037271698564291 -26.193886671587844 -0.03914528004825115 -25.932718739937975
561 -0.037209130078554156 -26.2310958016664 -0.040884998999536036 -25.973603738937513
562 -0.03722178936004639 -26.268317591026445 -0.026949456613510846 -26.000553195551024
563 -0.03713027443736792 -26.30544786546381 -0.028047415241599084 -26.028600610792623
564 -0.03721650242805481 -26.342664367891867 -0.03397371433675289 -26.062574325129376
565 -0.03721374068409204 -26.37987810857596 -0.03481205385178328 -26.09738637898116
566 -0.037255342863500115 -26.417133451439458 -0.03333512041717768 -26.130721499398337
567 -0.03712897337973118 -26.454262424819188 -0.04200674574822187 -26.17272824514656
568 -0.037109343148767945 -26.491371767967955 -0.030836116056889296 -26.203564361203448
569 -0.03715642131865025 -26.528528189286604 -0.04393111169338226 -26.24749547289683
570 -0.03700090646743774 -26.56552909575404 -0.04121578838676214 -26.28871126128359
571 -0.036969085782766344 -26.602498181536806 -0.03572302721440792 -26.324434288498
572 -0.03691493067890406 -26.63941311221571 -0.03229389525949955 -26.3567281837575
573 -0.03689397722482681 -26.676307089440538 -0.03730531577020883 -26.39403349952771
574 -0.03686607331037521 -26.713173162750913 -0.03252135496586561 -26.426554854493574
575 -0.0367733595892787 -26.749946522340192 -0.030661005713045596 -26.45721586020662
576 -0.036822228133678435 -26.786768750473872 -0.040126717649400234 -26.49734257785602
577 -0.03681498449295759 -26.823583734966828 -0.04085600581020117 -26.538198583666222
578 -0.03669651672244072 -26.860280251689268 -0.03316797036677599 -26.571366554033
579 -0.036704619973897935 -26.896984871663165 -0.03880246877670288 -26.6101690228097
580 -0.036743536777794364 -26.93372840844096 -0.04332358334213495 -26.653492606151836
581 -0.03661338817328215 -26.970341796614242 -0.03476823698729277 -26.68826084313913
582 -0.03660450968891382 -27.006946306303156 -0.033912358805537224 -26.722173201944667
583 -0.03649266548454762 -27.043438971787705 -0.040401228703558445 -26.762574430648225
584 -0.0364307776093483 -27.07986974939705 -0.03591407872736454 -26.79848850937559
585 -0.036383308470249176 -27.1162530578673 -0.04058261718600988 -26.839071126561603
586 -0.03637737520039082 -27.152630433067692 -0.04549587033689022 -26.884566996898492
587 -0.03622595854103565 -27.188856391608727 -0.04314783439040184 -26.927714831288895
588 -0.03623016234487295 -27.2250865539536 -0.038413575105369094 -26.966128406394265
589 -0.03613199908286333 -27.26121855303646 -0.03886845111846924 -27.004996857512733
590 -0.036186151765286924 -27.297404704801746 -0.037997839227318767 -27.042994696740053
591 -0.03611442856490612 -27.333519133366654 -0.036037555523216726 -27.079032252263268
592 -0.036069360375404355 -27.369588493742057 -0.03703462202101946 -27.116066874284286
593 -0.0360767912119627 -27.40566528495402 -0.04148958828300238 -27.15755646256729
594 -0.03596328999847174 -27.44162857495249 -0.03548832312226295 -27.19304478568955
595 -0.03589360639452934 -27.47752218134702 -0.03761024922132492 -27.230655034910875
596 -0.03593295756727457 -27.513455138914296 -0.03879516627639532 -27.26945020118727
597 -0.035924106277525424 -27.549379245191822 -0.029686454124748705 -27.29913665531202
598 -0.035859589092433454 -27.585238834284254 -0.035378703661262986 -27.33451535897328
599 -0.03584055695682764 -27.621079391241082 -0.049632588401436806 -27.384147947374718
600 -0.035733400098979476 -27.656812791340062 -0.0327852189540863 -27.416933166328803
601 -0.03574265278875828 -27.69255544412882 -0.025101374369114637 -27.442034540697918
602 -0.035681302286684514 -27.728236746415504 -0.041618967428803444 -27.48365350812672
603 -0.03573656342923641 -27.76397330984474 -0.025627519842237233 -27.50928102796896
604 -0.035657999105751514 -27.79963130895049 -0.03652242161333561 -27.545803449582294
605 -0.03579564355313778 -27.835426952503628 0.0023173512861831115 -27.54348609829611
606 -0.035850055329501626 -27.87127700783313 -0.033717315085232256 -27.577203413381344
607 -0.03583527933806181 -27.90711228717119 -0.036162978038191795 -27.613366391419536
608 -0.0357671344652772 -27.94287942163647 -0.0348203856498003 -27.648186777069338
609 -0.03571489565074444 -27.978594317287214 -0.03824544735252857 -27.686432224421868
610 -0.03567491695284843 -28.014269234240064 -0.040226149559021 -27.72665837398089
611 -0.0356805432587862 -28.04994977749885 -0.037112106941640376 -27.76377048092253
612 -0.035666782036423685 -28.08561655953527 -0.03902117218822241 -27.802791653110752
613 -0.035566088184714316 -28.121182647719987 -0.03588069695979357 -27.838672350070546
614 -0.035611582733690736 -28.156794230453677 -0.03531792014837265 -27.87399027021892
615 -0.03554671909660101 -28.192340949550278 -0.03418075982481241 -27.908171030043732
616 -0.03556046932935715 -28.227901418879636 -0.033913439325988295 -27.94208446936972
617 -0.03546938076615334 -28.263370799645788 -0.04152961727231741 -27.98361408664204
618 -0.03541998919099569 -28.298790788836783 -0.03367797713726759 -28.017292063779305
619 -0.0354870468378067 -28.33427783567459 -0.039953050576150416 -28.057245114355457
620 -0.03535547014325857 -28.36963330581785 -0.0331951517611742 -28.09044026611663
621 -0.035317816957831386 -28.40495112277568 -0.030171827785670756 -28.120612093902302
622 -0.03534958641976118 -28.440300709195444 -0.04162601847201586 -28.162238112374318
623 -0.035308084636926654 -28.47560879383237 -0.040275306440889835 -28.202513418815208
624 -0.03520572632551193 -28.510814520157883 -0.031499420665204524 -28.234012839480414
625 -0.03516470100730658 -28.54597922116519 -0.0421138770878315 -28.276126716568246
626 -0.03509458657354116 -28.581073807738733 -0.02945761997252703 -28.30558433654077
627 -0.03514014147222042 -28.61621394921095 -0.03683357704430819 -28.34241791358508
628 -0.03496717605739832 -28.65118112526835 -0.026739404909312724 -28.369157318494395
629 -0.03495107963681221 -28.686132204905164 -0.040542186424136165 -28.40969950491853
630 -0.034958941675722596 -28.721091146580886 -0.031440005637705326 -28.441139510556237
631 -0.03493912946432829 -28.756030276045212 -0.02391023188829422 -28.46504974244453
632 -0.03506450336426496 -28.791094779409477 -0.036132590286433695 -28.501182332730966
633 -0.035012387111783026 -28.82610716652126 -0.03419514857232571 -28.535377481303293
634 -0.03496899306774139 -28.861076159589004 -0.0348221518099308 -28.570199633113223
635 -0.034947560727596284 -28.8960237203166 -0.032740266621112825 -28.602939899734334
636 -0.034838595800101756 -28.930862316116702 -0.03934016562998295 -28.642280065364318
637 -0.0348668934777379 -28.96572920959444 -0.02295710416510701 -28.665237169529426
638 -0.034897667542099955 -29.00062687713654 -0.038669785112142564 -28.703906954641567
639 -0.034820253401994704 -29.035447130538536 -0.032144865952432156 -28.736051820594
640 -0.034883393160998824 -29.070330523699536 -0.042715607956051824 -28.77876742855005
641 -0.034773355908691884 -29.105103879608226 -0.028662268817424775 -28.807429697367475
642 -0.03469230104237795 -29.139796180650603 -0.03791499994695187 -28.845344697314427
643 -0.034710783138871194 -29.174506963789472 -0.03513319380581379 -28.88047789112024
644 -0.03470386266708374 -29.209210826456555 -0.024368551932275294 -28.904846443052516
645 -0.03461200799793005 -29.243822834454484 -0.03729623407125473 -28.942142677123773
646 -0.03465373795479536 -29.27847657240928 -0.035892095789313315 -28.978034772913087
647 -0.03470934368669987 -29.31318591609598 -0.03263198621571064 -29.0106667591288
648 -0.03463339637964964 -29.34781931247563 -0.04035149645060301 -29.051018255579404
649 -0.03457767739892006 -29.38239698987455 -0.03289666213095188 -29.083914917710356
650 -0.034544918313622476 -29.41694190818817 -0.05211805980652571 -29.13603297751688
651 -0.03439769633114338 -29.451339604519315 -0.03701290898025036 -29.173045886497132
652 -0.03434387426823378 -29.48568347878755 -0.030689078383147717 -29.20373496488028
653 -0.03437837176024914 -29.520061850547798 -0.022535084187984465 -29.226270049068265
654 -0.03429983574897051 -29.55436168629677 -0.03710247557610273 -29.263372524644367
655 -0.0343352921307087 -29.58869697842748 -0.03521233014762402 -29.29858485479199
656 -0.0343258636072278 -29.623022842034707 -0.04197029881179333 -29.340555153603784
657 -0.034234623238444326 -29.65725746527315 -0.03587677404284477 -29.376431927646628
658 -0.03413387592881918 -29.69139134120197 -0.03448653221130371 -29.410918459857932
659 -0.034118355996906755 -29.725509697198877 -0.02765102796256542 -29.438569487820498
660 -0.03415762335062027 -29.759667320549497 -0.03272667434066534 -29.471296162161163
661 -0.03414238784462213 -29.793809708394118 -0.033412381261587146 -29.50470854342275
662 -0.034095892123878 -29.827905600517997 -0.030697965063154697 -29.535406508485906
663 -0.03411555606871843 -29.862021156586717 -0.034562519006431106 -29.569969027492338
664 -0.03406032230705023 -29.896081478893766 -0.03477204740047455 -29.60474107489281
665 -0.03400784898549318 -29.93008932787926 -0.03762478400021792 -29.64236585889303
666 -0.033906837739050386 -29.96399616561831 -0.030061461310833693 -29.672427320203862
667 -0.03397241905331612 -29.997968584671625 -0.03437488377094269 -29.706802203974807
668 -0.03388507943600416 -30.03185366410763 -0.02991515854373574 -29.736717362518544
669 -0.03387852814048529 -30.065732192248113 -0.035894672758877276 -29.772612035277422
670 -0.033861619979143144 -30.099593812227255 -0.027991142123937607 -29.80060317740136
671 -0.0339017704129219 -30.133495582640176 -0.035704251006245614 -29.836307428407604
672 -0.0338401323184371 -30.167335714958615 -0.028864107094705105 -29.86517153550231
673 -0.033856643550097945 -30.201192358508713 -0.036206336319446565 -29.901377871821754
674 -0.03390029668807983 -30.235092655196794 -0.04478768967092037 -29.946165561492673
675 -0.03379245121032 -30.268885106407115 -0.035290738381445405 -29.981456299874118
676 -0.033733800239861014 -30.302618906646977 -0.030830609798431396 -30.01228690967255
677 -0.033829725533723834 -30.3364486321807 -0.03506031967699528 -30.047347229349544
678 -0.03373075406998396 -30.370179386250687 -0.03565444592386484 -30.083001675273408
679 -0.03354218397289514 -30.40372157022358 -0.03072210242971778 -30.113723777703125
680 -0.03356019668281078 -30.43728176690639 -0.04135965295135975 -30.155083430654486
681 -0.03361245729029179 -30.470894224196684 -0.04016523342579603 -30.19524866408028
682 -0.03353996854275465 -30.50443419273944 -0.02252968745306134 -30.217778351533344
683 -0.03357724249362946 -30.538011435233066 -0.0385820310562849 -30.25636038258963
684 -0.03355256840586662 -30.571564003638933 -0.034705082699656484 -30.291065465289286
685 -0.03351298999041319 -30.605076993629346 -0.03557730093598366 -30.32664276622527
686 -0.03356667403131723 -30.638643667660663 -0.04124636463820934 -30.367889130863478
687 -0.03336086720228195 -30.672004534862946 -0.027111655473709105 -30.39500078633719
688 -0.033391176536679265 -30.705395711399625 -0.035008367523550986 -30.43000915386074
689 -0.03340251184999943 -30.738798223249624 -0.041802199371159074 -30.4718113532319
690 -0.03344085346907377 -30.772239076718698 -0.047010843828320506 -30.51882219706022
691 -0.03323548100888729 -30.805474557727585 -0.0391554506495595 -30.55797764770978
692 -0.03311677668243647 -30.838591334410022 -0.027485164813697338 -30.585462812523478
693 -0.03317155186086893 -30.87176288627089 -0.022139521222561596 -30.60760233374604
694 -0.033216642774641515 -30.90497952904553 -0.035217979177832606 -30.642820312923874
695 -0.033145392499864104 -30.938124921545395 -0.031502314284443854 -30.67432262720832
696 -0.033213789388537404 -30.97133871093393 -0.03797260019928217 -30.7122952274076
697 -0.03334708958864212 -31.004685800522573 -0.02106129555031657 -30.73335652295792
698 -0.03309976179152727 -31.0377855623141 -0.031085621379315854 -30.764442144337234
699 -0.03316675275564194 -31.07095231506974 -0.03399558737874031 -30.798437731715975
700 -0.03314777184277773 -31.104100086912517 -0.039519548788666724 -30.837957280504643
701 -0.03305121529847384 -31.13715130221099 -0.03098024381324649 -30.86893752431789
702 -0.033059902302920816 -31.17021120451391 -0.03878415394574404 -30.907721678263634
703 -0.03296398986130953 -31.20317519437522 -0.04057403039187193 -30.948295708655507
704 -0.032955951243638995 -31.23613114561886 -0.026707458030432462 -30.97500316668594
705 -0.03285736832767725 -31.268988513946535 -0.03339104782789946 -31.00839421451384
706 -0.03278408218175173 -31.301772596128288 -0.02693732026964426 -31.035331534783484
707 -0.032895315811038016 -31.334667911939327 -0.040397071093320844 -31.075728605876805
708 -0.032832689397037026 -31.367500601336364 -0.032954872027039527 -31.108683477903845
709 -0.032866005413234235 -31.400366606749596 -0.03162024803459644 -31.14030372593844
710 -0.032794908806681636 -31.43316151555628 -0.03320979941636324 -31.173513525354803
711 -0.032809692248702046 -31.46597120780498 -0.024726542085409163 -31.198240067440214
712 -0.032829015888273715 -31.498800223693255 -0.02911460343748331 -31.2273546708777
713 -0.032801903039217 -31.531602126732473 -0.03609706237912178 -31.26345173325682
714 -0.03278768584132195 -31.564389812573793 -0.02656988361850381 -31.290021616875322
715 -0.03282098900526762 -31.59721080157906 -0.04322862140834331 -31.333250238283664
716 -0.03274399470537901 -31.629954796284437 -0.03333261553198099 -31.366582853815647
717 -0.03278045170009136 -31.66273524798453 -0.03418348412960768 -31.400766337945253
718 -0.03264521528035402 -31.695380463264883 -0.03417498636990786 -31.43494132431516
719 -0.03262210581451654 -31.7280025690794 -0.03552023358643055 -31.470461557901594
720 -0.032628453336656094 -31.760631022416057 -0.03950431179255247 -31.509965869694145
721 -0.03253001365810633 -31.793161036074164 -0.02650141520425677 -31.536467284898404
722 -0.032617317512631416 -31.825778353586795 -0.02637004740536213 -31.562837332303765
723 -0.032661058381199835 -31.858439411967996 -0.028314973413944244 -31.59115230571771
724 -0.03268513064831495 -31.89112454261631 -0.043064127676188946 -31.6342164333939
725 -0.03259462416172028 -31.92371916677803 -0.0352366117760539 -31.669453045169952
726 -0.03252006024122238 -31.956239227019253 -0.027746708784252404 -31.697199753954205
727 -0.032495026104152204 -31.988734253123404 -0.03347239252179861 -31.730672146476003
728 -0.032456208020448685 -32.02119046114385 -0.01999542899429798 -31.750667575470302
729 -0.03280502688139677 -32.05399548802525 -0.016568550653755666 -31.767236126124057
730 -0.03264462966471911 -32.08664011768997 -0.035490913689136504 -31.802727039813195
731 -0.0326140433549881 -32.11925416104496 -0.032847415655851364 -31.835574455469047
732 -0.032670342549681666 -32.151924503594635 -0.027444726414978506 -31.863019181884024
733 -0.03274103049188852 -32.18466553408653 -0.04566815327852965 -31.908687335162554
734 -0.03248493503779173 -32.21715046912432 -0.029849112033843994 -31.938536447196398
735 -0.0325766583904624 -32.24972712751478 -0.03216882720589638 -31.970705274402295
736 -0.03242622539401054 -32.28215335290879 -0.03125447994098067 -32.001959754343275
737 -0.03248915020376444 -32.31464250311256 -0.030602775700390338 -32.03256253004366
738 -0.03250068761408329 -32.34714319072664 -0.022418477572500706 -32.05498100761616
739 -0.0324946304783225 -32.379637821204966 -0.018898361176252366 -32.07387936879242
740 -0.03263913225382566 -32.41227695345879 -0.037837405875325206 -32.11171677466774
741 -0.03252355232834816 -32.44480050578714 -0.03620540853589773 -32.14792218320364
742 -0.03243931792676449 -32.47723982371391 -0.03474261537194252 -32.18266479857558
743 -0.032493761740624905 -32.50973358545453 -0.04169421568512917 -32.224359014260706
744 -0.032486549019813536 -32.54222013447435 -0.02654377808794379 -32.25090279234865
745 -0.03252158556133509 -32.57474172003568 -0.028636399656534195 -32.27953919200518
746 -0.03246431909501553 -32.607206039130695 -0.03881436139345169 -32.31835355339863
747 -0.03234835434705019 -32.639554393477745 -0.03666555248200894 -32.355019105880636
748 -0.032315681129693984 -32.67187007460744 -0.033613535575568676 -32.388632641456205
749 -0.032258815877139566 -32.70412889048458 -0.029112291242927312 -32.41774493269913
750 -0.03230561520904303 -32.73643450569362 -0.034893027320504186 -32.452637960019636
751 -0.03229048382490873 -32.76872498951853 -0.01999508123844862 -32.472633041258085
752 -0.03230286128818989 -32.80102785080672 -0.02946437830105424 -32.50209741955914
753 -0.0323612280189991 -32.83338907882572 -0.03188218120485544 -32.533979600764
754 -0.032326444238424304 -32.86571552306414 -0.03641329426318407 -32.57039289502718
755 -0.0323026280850172 -32.89801815114916 -0.03514709360897541 -32.60553998863616
756 -0.03229699339717627 -32.930315144546334 -0.027372521162033082 -32.632912509798196
757 -0.03232830110937357 -32.96264344565571 -0.03833865001797676 -32.67125115981617
758 -0.03221666384488344 -32.99486010950059 -0.028177185356616972 -32.69942834517279
759 -0.03233375586569309 -33.027193865366286 -0.021399915963411332 -32.720828261136205
760 -0.03236532397568226 -33.05955918934197 -0.023796170391142367 -32.74462443152735
761 -0.03256462775170803 -33.09212381709368 -0.03991753775626421 -32.784541969283616
762 -0.03229406494647265 -33.12441788204015 -0.03222065959125757 -32.816762628874876
763 -0.03231598287820816 -33.15673386491836 -0.032958751730620864 -32.849721380605494
764 -0.03227809276431799 -33.18901195768267 -0.034236781671643256 -32.88395816227714
765 -0.03232770562171936 -33.22133966330439 -0.023541553784161805 -32.9074997160613
766 -0.03230195343494415 -33.25364161673934 -0.034453135915100574 -32.9419528519764
767 -0.03227846715599299 -33.28592008389533 -0.0420021677389741 -32.983955019715374
768 -0.032193084433674815 -33.318113168329 -0.028116296418011187 -33.01207131613339
769 -0.03216620329767465 -33.35027937162668 -0.02933946419507265 -33.04141078032846
770 -0.032121595181524756 -33.3824009668082 -0.03906748201698065 -33.080478262345444
771 -0.032081910967826845 -33.414482877776024 -0.030907012149691583 -33.111385274495134
772 -0.032104729861021045 -33.44658760763704 -0.03459535054862499 -33.14598062504376
773 -0.03203987795859575 -33.47862748559564 -0.034013109467923644 -33.17999373451168
774 -0.032163968123495576 -33.510791453719136 -0.022495698183774948 -33.20248943269546
775 -0.03205898143351078 -33.542850435152644 -0.039922728575766085 -33.242412161271226
776 -0.03205636702477932 -33.57490680217742 -0.03442685324698687 -33.27683901451821
777 -0.032025416381657124 -33.60693221855908 -0.03830618318170309 -33.31514519769991
778 -0.03195120692253113 -33.63888342548161 -0.030092403665184973 -33.3452376013651
779 -0.03197910040616989 -33.67086252588778 -0.0282884756103158 -33.373526076975416
780 -0.03207933008670807 -33.70294185597449 -0.03155831657350063 -33.40508439354892
781 -0.03195618558675051 -33.73489804156124 -0.030844695586711168 -33.43592908913563
782 -0.0320262786000967 -33.76692432016134 -0.029935340490192176 -33.46586442962582
783 -0.0319976907223463 -33.798922010883686 -0.028357906080782414 -33.4942223357066
784 -0.03196454606950283 -33.83088655695319 -0.034708013944327834 -33.52893034965093
785 -0.031985636055469516 -33.862872193008656 -0.025128758139908315 -33.554059107790835
786 -0.032048792392015454 -33.894920985400674 -0.0354623805731535 -33.589521488363985
787 -0.03185909111052752 -33.9267800765112 -0.029868991393595935 -33.619390479757584
788 -0.031960598193109035 -33.95874067470431 -0.029205142054706812 -33.64859562181229
789 -0.03206774666905403 -33.990808421373366 -0.037742765806615355 -33.6863383876189
790 -0.032041949778795244 -34.02285037115216 -0.041634748503565785 -33.72797313612247
791 -0.03192610330879688 -34.05477647446096 -0.03506157342344522 -33.76303470954592
792 -0.03194370996206999 -34.08672018442303 -0.02368458705022931 -33.78671929659615
793 -0.031865335814654824 -34.11858552023769 -0.030035042110830544 -33.81675433870698
794 -0.031910369824618104 -34.1504958900623 -0.041905390284955504 -33.85865972899193
795 -0.03182704895734787 -34.18232293901965 -0.029351323936134578 -33.888011052928064
796 -0.03175613777711987 -34.21407907679677 -0.029952254518866538 -33.91796330744693
797 -0.03190773166716099 -34.24598680846393 -0.04341754335910082 -33.96138085080603
798 -0.03165805889293551 -34.27764486735687 -0.028808680735528468 -33.99018953154156
799 -0.031606235168874265 -34.30925110252574 -0.03094714870676398 -34.021136680248325
800 -0.03161284299567342 -34.34086394552141 -0.03306512497365475 -34.05420180522198
801 -0.03159084813669324 -34.37245479365811 -0.03383245952427387 -34.088034264746256
802 -0.03156301211565733 -34.40401780577376 -0.030452245194464923 -34.11848650994072
803 -0.0317697573453188 -34.43578756311908 -0.02399747632443905 -34.14248398626516
804 -0.03178257364779711 -34.467570136766874 -0.026332002878189088 -34.168815989143354
805 -0.03181500937789679 -34.49938514614477 -0.023991474881768227 -34.19280746402512
806 -0.031912661716341974 -34.53129780786111 -0.035204746574163434 -34.22801221059929
807 -0.031732307933270934 -34.563030115794376 -0.034861395321786406 -34.26287360592107
808 -0.031716576963663104 -34.59474669275804 -0.03199481926858425 -34.294868425189655
809 -0.03170085037127137 -34.62644754312931 -0.023501284699887038 -34.318369709889545
810 -0.0317147389985621 -34.65816228212787 -0.03987803254276514 -34.35824774243231
811 -0.03157787136733532 -34.6897401534952 -0.03062761789187789 -34.38887536032419
812 -0.03166812919080257 -34.721408282686006 -0.04978070612996817 -34.43865606645416
813 -0.03139505693688989 -34.75280333962289 -0.03151772916316986 -34.47017379561733
814 -0.03140786774456501 -34.784211207367456 -0.032027490250766275 -34.5022012858681
815 -0.03147693667560816 -34.815688144043065 -0.026821323577314614 -34.52902260944541
816 -0.03147328514605761 -34.84716142918912 -0.02938624331727624 -34.55840885276269
817 -0.03149448987096548 -34.87865591906009 -0.035147618316113946 -34.593556471078806
818 -0.031295033451169726 -34.90995095251126 -0.030135472398251296 -34.623691943477056
819 -0.031320135481655596 -34.94127108799292 -0.04196302052587271 -34.665654964002925
820 -0.0313671100884676 -34.972638198081384 -0.027617019787430763 -34.69327198379035
821 -0.031277074571698905 -35.00391527265308 -0.03262855727225542 -34.72590054106261
822 -0.03146750135347247 -35.03538277400656 -0.03317844830453396 -34.75907898936714
823 -0.031123649142682553 -35.06650642314924 -0.035377102345228194 -34.79445609171237
824 -0.0312667528167367 -35.097773175965976 -0.03187057208269835 -34.826326663795065
825 -0.03119785077869892 -35.12897102674467 -0.032278519682586194 -34.85860518347765
826 -0.031243270449340343 -35.16021429719401 -0.029082133900374174 -34.887687317378024
827 -0.031218309327960013 -35.19143260652197 -0.030543435364961624 -34.918230752742986
828 -0.031154538225382566 -35.22258714474735 -0.020543283317238092 -34.938774036060224
829 -0.03127514310181141 -35.25386228784916 -0.028241860028356314 -34.96701589608858
830 -0.03141257679089904 -35.28527486464006 -0.050316146947443484 -35.01733204303603
831 -0.03102944903075695 -35.31630431367081 -0.03442051243036985 -35.0517525554664
832 -0.030995469912886618 -35.3472997835837 -0.03143441351130605 -35.08318696897771
833 -0.031042770482599735 -35.3783425540663 -0.03012617500498891 -35.113313143982694
834 -0.030970130115747452 -35.40931268418205 -0.02694071186706424 -35.14025385584976
835 -0.031005725730210543 -35.44031840991226 -0.03533414267003536 -35.175587998519795
836 -0.031005857232958078 -35.471324267145214 -0.035837657190859316 -35.211425655710656
837 -0.03100796611979604 -35.50233223326501 -0.026525099575519562 -35.23795075528618
838 -0.031125350389629602 -35.53345758365464 -0.03448876887559891 -35.272439524161776
839 -0.03105845795944333 -35.564516041614084 -0.02498586354777217 -35.297425387709545
840 -0.03112534759566188 -35.595641389209746 -0.04010657649487257 -35.337531964204416
841 -0.03103614579886198 -35.62667753500861 -0.0332964489236474 -35.370828413128066
842 -0.030891575012356044 -35.657569110020965 -0.03216277603060007 -35.40299118915867
843 -0.030956581700593233 -35.68852569172156 -0.030896017234772442 -35.43388720639344
844 -0.03093894515186548 -35.719464636873425 -0.02997750723734498 -35.46386471363079
845 -0.031066021975129844 -35.750530658848554 -0.025355033669620754 -35.48921974730041
846 -0.030906677525490523 -35.78143733637405 -0.03577078934758902 -35.524990536648
847 -0.030817834287881853 -35.81225517066193 -0.029557488113641738 -35.55454802476164
848 -0.030918084550648928 -35.84317325521258 -0.027117338590323926 -35.58166536335196
849 -0.030928477086126803 -35.874101732298705 -0.012706531165167689 -35.594371894517124
850 -0.03105562487617135 -35.90515735717488 -0.03074664557352662 -35.625118540090654
851 -0.03099933424964547 -35.93615669142452 -0.02976672165095806 -35.65488526174161
852 -0.03129984000697732 -35.9674565314315 -0.01582071352750063 -35.670705975269115
853 -0.031106676161289214 -35.99856320759279 -0.03313037659972906 -35.703836351868844
854 -0.031179631780833005 -36.02974283937362 -0.02716946108266711 -35.73100581295151
855 -0.03119109459221363 -36.060933933965835 -0.03838038612157106 -35.76938619907308
856 -0.031139914691448212 -36.092073848657286 -0.029706749226897956 -35.79909294829998
857 -0.031144180800765753 -36.12321802945805 -0.03376645315438509 -35.832859401454364
858 -0.031070516817271708 -36.154288546275325 -0.03362005949020386 -35.86647946094457
859 -0.031177617143839598 -36.185466163419164 -0.04004437420517206 -35.90652383514974
860 -0.03109182482585311 -36.216557988245015 -0.03296542502939701 -35.93948926017914
861 -0.030954628810286523 -36.2475126170553 -0.02930823089554906 -35.96879749107469
862 -0.031018838007003068 -36.2785314550623 -0.025630143564194442 -35.99442763463888
863 -0.031176821701228617 -36.30970827676353 -0.04087163396179676 -36.03529926860068
864 -0.030924040451645853 -36.340632317215174 -0.028610981348901988 -36.063910249949586
865 -0.030924023780971765 -36.37155634099614 -0.03290590960532427 -36.09681615955491
866 -0.030970678199082613 -36.402527019195226 -0.024879063852131365 -36.121695223407045
867 -0.0309547858312726 -36.433481805026496 -0.0340332318097353 -36.15572845521678
868 -0.030951555632054806 -36.46443336065855 -0.03230685591697693 -36.18803531113376
869 -0.030923008918762207 -36.495356369577316 -0.02078917296603322 -36.20882448409979
870 -0.031130588427186013 -36.526486958004504 -0.034047051519155505 -36.242871535618946
871 -0.030942362267524004 -36.55742932027203 -0.03469877857714891 -36.2775703141961
872 -0.03082141326740384 -36.58825073353943 -0.0255284390412271 -36.30309875323732
873 -0.030985877476632596 -36.61923661101606 -0.030891452450305223 -36.33399020568763
874 -0.030899765621870755 -36.65013637663793 -0.03512774333357811 -36.3691179490212
875 -0.030815415550023317 -36.680951792187955 -0.027573457267135382 -36.39669140628834
876 -0.03096781075000763 -36.71191960293796 -0.037789062038064 -36.434480468326406
877 -0.0309197636321187 -36.74283936657008 -0.03302571643143892 -36.467506184757845
878 -0.030893418937921524 -36.773732785508 -0.02660119254142046 -36.494107377299265
879 -0.031032935436815023 -36.804765720944815 -0.0394365256652236 -36.53354390296449
880 -0.030726922303438188 -36.83549264324825 -0.03058219691738486 -36.564126099881875
881 -0.03078826479613781 -36.86628090804439 -0.03293121699243784 -36.59705731687431
882 -0.030693865660578013 -36.89697477370497 -0.025322817172855137 -36.62238013404717
883 -0.030769705213606356 -36.92774447891858 -0.02777071911841631 -36.650150853165584
884 -0.0308047397993505 -36.95854921871793 -0.030328516196459532 -36.68047936936205
885 -0.0307326503098011 -36.98928186902773 -0.0370565552264452 -36.71753592458849
886 -0.030836899299174547 -37.0201187683269 -0.03733932692557573 -36.754875251514065
887 -0.030724227521568538 -37.05084299584847 -0.02704996969550848 -36.781925221209576
888 -0.030648641847074033 -37.08149163769554 -0.030166418477892875 -36.812091639687466
889 -0.030649363063275814 -37.11214100075882 -0.03289857916533947 -36.84499021885281
890 -0.030665505211800337 -37.14280650597062 -0.0331268060952425 -36.87811702494805
891 -0.03066233666613698 -37.17346884263676 -0.04490211363881826 -36.92301913858687
892 -0.030502322502434252 -37.203971165139194 -0.039964602515101436 -36.962983741101965
893 -0.030342094693332912 -37.234313259832525 -0.027618387062102557 -36.99060212816407
894 -0.030379452835768463 -37.26469271266829 -0.03637696448713541 -37.0269790926512
895 -0.030322579108178614 -37.29501529177647 -0.02389881359413266 -37.05087790624533
896 -0.030388572812080385 -37.32540386458855 -0.028257601615041494 -37.07913550786037
897 -0.030340469535440208 -37.35574433412399 -0.03146847160533071 -37.1106039794657
898 -0.03039912348613143 -37.386143457610125 -0.033806714415550235 -37.14441069388125
899 -0.030271299369633197 -37.416414756979755 -0.03870439026504755 -37.183115084146294
900 -0.03024758892133832 -37.446662345901096 -0.026773494388908147 -37.2098885785352
901 -0.030359238013625146 -37.47702158391472 -0.03130945572629571 -37.241198034261494
902 -0.03031489634886384 -37.50733648026358 -0.03638305701315403 -37.27758109127465
903 -0.03010528553277254 -37.53744176579635 -0.022449991106986998 -37.300031082381636
904 -0.03025789698585868 -37.56769966278221 -0.02461845111101866 -37.324649533492654
905 -0.030340949073433876 -37.598040611855644 -0.02016407120972872 -37.34481360470238
906 -0.03037198316305876 -37.6284125950187 -0.031368219573050735 -37.376181824275434
907 -0.030430474877357484 -37.65884306989606 -0.023134830966591836 -37.399316655242025
908 -0.03041940936818719 -37.689262479264244 -0.031228670757263897 -37.43054532599929
909 -0.03044474022462964 -37.719707219488875 -0.029168281145393847 -37.459713607144685
910 -0.030415405333042145 -37.75012262482192 -0.0258567632175982 -37.48557037036228
911 -0.03045129729434848 -37.78057392211627 -0.014463300444185733 -37.50003367080647
912 -0.030569157004356383 -37.811143079120626 -0.026966422609984875 -37.527000093416454
913 -0.030603822320699692 -37.841746901441326 -0.028557785879820587 -37.55555787929627
914 -0.030620137136429547 -37.87236703857776 -0.026922030467540027 -37.58247990976381
915 -0.030614758469164373 -37.90298179704692 -0.016694280505180358 -37.59917419026899
916 -0.03085720743983984 -37.93383900448676 -0.032168921828269956 -37.63134311209726
917 -0.03073650421574712 -37.9645755087025 -0.036231328174471854 -37.667574440271736
918 -0.03068346930667758 -37.99525897800918 -0.03291902542114258 -37.70049346569288
919 -0.030651726573705674 -38.02591070458289 -0.02950012432411313 -37.729993590016996
920 -0.03057495690882206 -38.05648566149171 -0.02795787323266268 -37.75795146324966
921 -0.030630473513156176 -38.08711613500487 -0.0279081117361784 -37.78585957498584
922 -0.03087392495945096 -38.11799005996432 -0.00657701815944165 -37.79243659314528
923 -0.03086052229627967 -38.1488505822606 -0.02667280463501811 -37.8191093977803
924 -0.030915144830942154 -38.17976572709154 -0.03442138284444809 -37.85353078062475
925 -0.03092706250026822 -38.21069278959181 -0.02511092135682702 -37.87864170198158
926 -0.0309768570587039 -38.241669646650514 -0.036074808426201345 -37.91471651040778
927 -0.030911397375166415 -38.27258104402568 -0.03137416681274772 -37.946090677220525
928 -0.030837793927639724 -38.303418837953316 -0.035444791056215764 -37.98153546827674
929 -0.03071279339492321 -38.33413163134824 -0.028526534885168077 -38.010062003161906
930 -0.030823771748691796 -38.364955403096936 -0.02131639076396823 -38.03137839392588
931 -0.030933834612369537 -38.395889237709305 -0.028624098747968674 -38.060002492673846
932 -0.030949792731553315 -38.42683903044086 -0.032633445039391515 -38.09263593771324
933 -0.031003856938332318 -38.45784288737919 -0.027426992915570735 -38.12006293062881
934 -0.03078912878409028 -38.48863201616329 -0.03746189400553703 -38.15752482463435
935 -0.030854216311126947 -38.519486232474414 -0.029025720525532962 -38.18655054515988
936 -0.030945634003728628 -38.55043186647814 -0.029688210505992175 -38.21623875566588
937 -0.030919942166656257 -38.5813518086448 -0.03810237962752581 -38.2543411352934
938 -0.030743876937776804 -38.612095685582574 -0.03313009310513735 -38.28747122839854
939 -0.03083089767023921 -38.642926583252816 -0.03285457994788885 -38.320325808346425
940 -0.030765327252447607 -38.67369191050526 -0.031478034891188146 -38.35180384323761
941 -0.03074025521054864 -38.70443216571581 -0.024287850130349398 -38.37609169336796
942 -0.030748314782977106 -38.735180480498784 -0.03130886983126402 -38.407400563199225
943 -0.030805199407041073 -38.765985679905825 -0.0443385399878025 -38.45173910318703
944 -0.030532204266637563 -38.79651788417246 -0.02939924653619528 -38.481138349723224
945 -0.030497852806001903 -38.82701573697846 -0.032800876162946226 -38.51393922588617
946 -0.030641876719892026 -38.85765761369835 -0.025343910977244376 -38.53928313686341
947 -0.03047988433390856 -38.88813749803226 -0.03281618431210518 -38.572099321175514
948 -0.03053064551204443 -38.9186681435443 -0.032915810495615004 -38.60501513167113
949 -0.030537629127502443 -38.9492057726718 -0.027204419765621424 -38.632219551436755
950 -0.03054114608094096 -38.979746918752745 -0.03762332871556282 -38.669842880152316
951 -0.030447329208254815 -39.010194247961 -0.03299551457166672 -38.70283839472398
952 -0.030475892964750527 -39.040670140925755 -0.030876492615789175 -38.73371488733977
953 -0.030596042331308127 -39.071266183257066 -0.038960452750325204 -38.772675340090096
954 -0.0303814310580492 -39.10164761431511 -0.03425791878253222 -38.806933258872625
955 -0.030383580550551414 -39.13203119486566 -0.029225812666118144 -38.836159071538745
956 -0.03018663600087166 -39.16221783086653 -0.03711150214076042 -38.873270573679505
957 -0.030254401452839374 -39.19247223231937 -0.028716024849563836 -38.90198659852907
958 -0.030171717051416636 -39.222643949370784 -0.032392500154674056 -38.93437909868374
959 -0.030268280673772095 -39.25291223004456 -0.0382646944373846 -38.97264379312113
960 -0.030174538772553206 -39.283086768817114 -0.03203816544264555 -39.00468195856377
961 -0.030240035708993675 -39.313326804526106 -0.030550957098603247 -39.03523291566238
962 -0.03026049444451928 -39.343587298970625 -0.020928663108497857 -39.056161578770876
963 -0.030138433538377286 -39.373725732509 -0.02371405828744173 -39.079875637058315
964 -0.030277645867317914 -39.404003378376316 -0.03394251745194197 -39.113818154510255
965 -0.030127875693142413 -39.434131254069456 -0.030242542363703252 -39.14406069687396
966 -0.030128337815403937 -39.46425959188486 -0.02447073245421052 -39.16853142932817
967 -0.03017463106662035 -39.49443422295148 -0.021787978522479535 -39.19031940785065
968 -0.030271572526544333 -39.52470579547803 -0.03351569324731827 -39.22383510109797
969 -0.030106793344020843 -39.554812588822045 -0.02829646794125438 -39.25213156903922
970 -0.03014039471745491 -39.5849529835395 -0.03378434460610151 -39.285915913645326
971 -0.03011212684214115 -39.61506511038164 -0.031698520109057424 -39.317614433754386
972 -0.030100885685533284 -39.64516599606718 -0.03352117240428924 -39.35113560615868
973 -0.030092672910541296 -39.67525866897772 -0.03813640419393778 -39.38927201035261
974 -0.029962530452758075 -39.705221199430476 -0.03207943979650736 -39.42135145014912
975 -0.029998830892145632 -39.73522003032262 -0.0281977541744709 -39.44954920432359
976 -0.030102726258337497 -39.76532275658096 -0.03538638036698103 -39.48493558469057
977 -0.030003713443875313 -39.79532647002483 -0.026729022432118655 -39.51166460712269
978 -0.02994683673605323 -39.825273306760884 -0.023062416072934865 -39.53472702319562
979 -0.030034513119608162 -39.855307819880494 -0.03620852716267109 -39.57093555035829
980 -0.029912769701331852 -39.88522058958183 -0.03102354258298874 -39.60195909294128
981 -0.030031498707830905 -39.915252088289655 -0.03116884669288993 -39.63312793963417
982 -0.02996324161067605 -39.94521532990033 -0.030385326221585275 -39.663513265855755
983 -0.03001001700758934 -39.97522534690792 -0.0408771337941289 -39.70439039964988
984 -0.029813558515161275 -40.00503890542308 -0.03026447594165802 -39.73465487559154
985 -0.02987814312800765 -40.03491704855109 -0.03198536168783903 -39.766640237279375
986 -0.02989971758797765 -40.06481676613907 -0.023418116755783557 -39.79005835403516
987 -0.029870836809277535 -40.09468760294835 -0.027854658849537372 -39.817913012884695
988 -0.029962244909256697 -40.124649847857604 -0.022955493163317443 -39.84086850604801
989 -0.030095135420560838 -40.154744983278164 -0.03587102834135294 -39.876739534389365
990 -0.02987744389101863 -40.18462242716918 -0.02480523893609643 -39.90154477332546
991 -0.0300171191804111 -40.214639546349595 -0.02658193586394191 -39.92812670918941
992 -0.029954080749303103 -40.2445936270989 -0.032602026127278805 -39.960728735316685
993 -0.030017256271094084 -40.274610883369995 -0.028530654963105917 -39.98925939027979
994 -0.029877981077879666 -40.304488864447876 -0.03592421226203442 -40.02518360254182
995 -0.030022900737822055 -40.334511765185695 -0.03535554092377424 -40.0605391434656
996 -0.029806722048670055 -40.364318487234364 -0.03264067340642214 -40.093179816872016
997 -0.02990714944899082 -40.39422563668335 -0.019202372897416352 -40.112382189769434
998 -0.02992822593078017 -40.42415386261413 -0.02617391003295779 -40.13855609980239
999 -0.030068562459200622 -40.45422242507333 -0.03674406986683607 -40.17530016966923
1000 -0.029918678756803273 -40.48414110383013 -0.026824216451495887 -40.20212438612072
1001 -0.029859403520822524 -40.51400050735096 -0.027513568010181188 -40.2296379541309
1002 -0.029991638846695423 -40.54399214619765 -0.02785868402570486 -40.2574966381566
1003 -0.029878560081124307 -40.573870706278775 -0.028750816266983746 -40.28624745442359
1004 -0.029936574492603542 -40.60380728077138 -0.03332406412810087 -40.31957151855169
1005 -0.030002427380532028 -40.63380970815191 -0.025645120814442635 -40.345216639366136
1006 -0.029860047064721583 -40.66366975521663 -0.028495723288506268 -40.37371236265464
1007 -0.02998787285760045 -40.693657628074234 -0.03546355683356524 -40.409175919488206
1008 -0.029961373936384917 -40.72361900201062 -0.028190562687814235 -40.43736648217602
1009 -0.029981827549636363 -40.753600829560256 -0.03471396826207638 -40.47208045043809
1010 -0.029854547511786223 -40.783455377072045 -0.03089758800342679 -40.50297803844152
1011 -0.0298880809918046 -40.81334345806385 -0.028158850595355035 -40.53113688903687
1012 -0.029898792784661055 -40.84324225084851 -0.027955720387399196 -40.55909260942427
1013 -0.029912020172923805 -40.873154271021434 -0.033664632216095926 -40.59275724164036
1014 -0.02989657875150442 -40.90305084977294 -0.02532186033204198 -40.618079101972405
1015 -0.02997211357578635 -40.933022963348726 -0.032391787692904475 -40.65047088966531
1016 -0.029961993079632522 -40.96298495642836 -0.03511148896068335 -40.68558237862599
1017 -0.02991180242970586 -40.992896758858066 -0.020442337915301322 -40.706024716541286
1018 -0.030027399491518735 -41.02292415834958 -0.025944584514945745 -40.73196930105623
1019 -0.02992175044491887 -41.0528459087945 -0.025619637034833432 -40.75758893809107
1020 -0.0299841133877635 -41.082830022182264 -0.028757371194660663 -40.786346309285726
1021 -0.030023139808326958 -41.11285316199059 -0.03327864035964012 -40.819624949645366
1022 -0.02991276029497385 -41.14276592228557 -0.0331511115655303 -40.852776061210896
1023 -0.02994882855564356 -41.172714750841216 -0.029271054733544587 -40.88204711594444
1024 -0.02999575911089778 -41.20271050995211 -0.026352169178426265 -40.90839928512286
1025 -0.02997335819527507 -41.23268386814739 -0.026635486632585526 -40.93503477175545
1026 -0.029961966536939146 -41.26264583468433 -0.034191752411425115 -40.96922652416687
1027 -0.029953380580991507 -41.29259921526532 -0.03220885824412108 -41.00143538241099
1028 -0.030145891569554807 -41.32274510683487 -0.05373579505831003 -41.0551711774693
1029 -0.029676104336977004 -41.35242121117185 -0.028999048937112092 -41.08417022640641
1030 -0.029679066874086855 -41.38210027804594 -0.026120961271226407 -41.11029118767763
1031 -0.02961126808077097 -41.41171154612671 -0.026810648571699857 -41.13710183624933
1032 -0.02967760944738984 -41.4413891555741 -0.030957779102027416 -41.16805961535135
1033 -0.02962619373574853 -41.47101534930985 -0.029364720173180103 -41.19742433552453
1034 -0.0296793675981462 -41.500694716908 -0.03404238782823086 -41.23146672335276
1035 -0.029656217154115438 -41.53035093406211 -0.03014658046886325 -41.261613303821626
1036 -0.02960684197023511 -41.55995777603235 -0.031881708092987536 -41.293495011914615
1037 -0.029602942895144223 -41.589560718927494 -0.02561931973323226 -41.319114331647846
1038 -0.029701515566557646 -41.61926223449405 -0.02873714631423354 -41.34785147796208
1039 -0.02975390711799264 -41.649016141612044 -0.026839172560721637 -41.3746906505228
1040 -0.02974814288318157 -41.67876428449522 -0.019777483027428388 -41.39446813355023
1041 -0.02976041063666344 -41.708524695131885 -0.028982038144022226 -41.42345017169425
1042 -0.029724886827170848 -41.73824958195905 -0.036592364124953744 -41.460042535819206
1043 -0.02968932958319783 -41.76793891154225 -0.026017057429999112 -41.4860595932492
1044 -0.02969466131180525 -41.79763357285406 -0.03129777731373906 -41.51735737056294
1045 -0.029672153294086456 -41.82730572614815 -0.026134417857974768 -41.543491788420916
1046 -0.029751587007194758 -41.857057313155345 -0.030158817116171122 -41.57365060553709
1047 -0.029717087000608444 -41.88677440015595 -0.02558429278433323 -41.59923489832142
1048 -0.029668111354112625 -41.91644251151006 -0.031787954922765496 -41.63102285324418
1049 -0.02971197571605444 -41.94615448722612 -0.03331257179379463 -41.664335425037976
1050 -0.029739495273679493 -41.9758939824998 -0.026178521662950517 -41.690513946700925
1051 -0.029716026224195956 -42.00561000872399 -0.0244221655651927 -41.714936112266116
1052 -0.029751642234623434 -42.03536165095861 -0.028051961679011583 -41.74298807394513
1053 -0.02976215798407793 -42.065123808942694 -0.03459451142698526 -41.777582585372116
1054 -0.029807464499026538 -42.09493127344172 -0.033459047041833404 -41.811041632413946
1055 -0.02966526001691818 -42.12459653345864 -0.025483819656074047 -41.83652545207002
1056 -0.029741897899657487 -42.1543384313583 -0.02664388781413436 -41.86316933988415
1057 -0.029759106691926718 -42.184097538050224 -0.03451822083443403 -41.89768756071859
1058 -0.029716102685779334 -42.21381364073601 -0.030125202611088753 -41.927812763329676
1059 -0.02972431844100356 -42.24353795917701 -0.032220428250730036 -41.96003319158041
1060 -0.029639401473104954 -42.273177360650116 -0.031316449493169786 -41.991349641073576
1061 -0.02963210893794894 -42.30280946958806 -0.02497504949569702 -42.01632469056927
1062 -0.02970186239108443 -42.33251133197915 -0.030549330357462167 -42.04687402092673
1063 -0.029702785611152648 -42.3622141175903 -0.027133037243038415 -42.07400705816977
1064 -0.02974640466272831 -42.39196052225303 -0.031040350999683143 -42.10504740916945
1065 -0.029717313963919877 -42.42167783621695 -0.022857850603759288 -42.12790525977321
1066 -0.029704020638018847 -42.45138185685497 -0.032547951117157935 -42.16045321089037
1067 -0.029749146196991205 -42.48113100305196 -0.025031403452157975 -42.18548461434253
1068 -0.02971729841083288 -42.510848301462794 -0.023683583550155162 -42.20916819789268
1069 -0.029831010103225707 -42.54067931156602 -0.023864707630127668 -42.233032905522805
1070 -0.029883826989680527 -42.5705631385557 -0.037753930501639846 -42.27078683602444
1071 -0.029716588091105223 -42.600279726646804 -0.026563504710793495 -42.297350340735235
1072 -0.029876726493239403 -42.630156453140046 -0.03387771937996149 -42.331228060115194
1073 -0.029854104202240706 -42.66001055734229 -0.03979349806904793 -42.37102155818424
1074 -0.029594927467405795 -42.6896054848097 -0.026402363367378712 -42.39742392155162
1075 -0.0295499368570745 -42.71915542166677 -0.020973057858645915 -42.41839697941027
1076 -0.02972488319501281 -42.748880304861785 -0.030674193799495698 -42.44907117320977
1077 -0.029715013224631548 -42.77859531808642 -0.03302425779402256 -42.48209543100379
1078 -0.029861991945654153 -42.80845731003207 -0.03432812560349703 -42.516423556607286
1079 -0.02969298968091607 -42.838150299712986 -0.03244675435125828 -42.54887031095854
1080 -0.029677013773471116 -42.86782731348646 -0.026894789654761553 -42.5757651006133
1081 -0.0296425168402493 -42.897469830326706 -0.03241619057953358 -42.608181291192835
1082 -0.029528182372450827 -42.92699801269916 -0.03246343359351158 -42.64064472478635
1083 -0.029573312681168317 -42.956571325380324 -0.028581360075622796 -42.66922608486197
1084 -0.029720623139292003 -42.986291948519614 -0.02442346904426813 -42.69364955390623
1085 -0.02965208189561963 -43.015944030415234 -0.025900590978562833 -42.7195501448848
1086 -0.029564424976706506 -43.04550845539194 -0.028939429111778735 -42.74848957399658
1087 -0.029682308062911035 -43.07519076345485 -0.03573711309581995 -42.7842266870924
1088 -0.029598271287977696 -43.10478903474283 -0.023828760627657174 -42.80805544772006
1089 -0.029791784845292567 -43.13458081958812 -0.027319797221571206 -42.83537524494163
1090 -0.029624775610864164 -43.164205595198986 -0.02931541409343481 -42.86469065903506
1091 -0.029745587985962628 -43.19395118318495 -0.03017670540139079 -42.89486736443645
1092 -0.029708852898329495 -43.22366003608328 -0.02479178048670292 -42.91965914492315
1093 -0.029688981454819442 -43.2533490175381 -0.0322359386831522 -42.9518950836063
1094 -0.029715717025101184 -43.2830647345632 -0.028398401476442812 -42.98029348508275
1095 -0.029617003817111253 -43.312681738380306 -0.02799323434010148 -43.00828671942285
1096 -0.029762295261025428 -43.34244403364133 -0.026768855191767214 -43.03505557461462
1097 -0.029691556841135024 -43.372135590482465 -0.04259850196540356 -43.07765407658002
1098 -0.02962060961872339 -43.40175620010119 -0.02904521320015192 -43.10669928978017
1099 -0.029605300538241862 -43.43136150063943 -0.0307817667722702 -43.13748105655244
1100 -0.02965741967782378 -43.46101892031726 -0.03204652164131403 -43.16952757819375
1101 -0.029598203022032976 -43.49061712333929 -0.028616158571094275 -43.19814373676485
1102 -0.029648603033274414 -43.520265726372564 -0.027008078154176475 -43.22515181491902
1103 -0.029739894904196262 -43.55000562127676 -0.02990540275350213 -43.25505721767252
1104 -0.029672729410231115 -43.57967835068699 -0.02920315358787775 -43.2842603712604
1105 -0.029689668491482735 -43.609368019178476 -0.02585164727643132 -43.310112018536834
1106 -0.029769912641495467 -43.639137931819974 -0.029094154853373765 -43.33920617339021
1107 -0.029744191188365222 -43.66888212300834 -0.031929546408355235 -43.371135719798566
1108 -0.02974545331671834 -43.69862757632506 -0.02477076668292284 -43.395906486481486
1109 -0.029751167353242635 -43.7283787436783 -0.02903514765202999 -43.42494163413352
1110 -0.029689997527748348 -43.758068741206046 -0.028349273838102818 -43.45329090797162
1111 -0.02967411121353507 -43.78774285241958 -0.02106467727571726 -43.47435558524734
1112 -0.029907303303480147 -43.817650155723065 -0.033798353746533394 -43.50815393899387
1113 -0.02975566517561674 -43.84740582089868 -0.02816907372325659 -43.536323012717126
1114 -0.02988083744421601 -43.877286658342896 -0.037670386396348475 -43.573993399113476
1115 -0.029664456751197575 -43.906951115094095 -0.03136581750586629 -43.60535921661934
1116 -0.029739141184836625 -43.93669025627893 -0.03210618365556002 -43.6374654002749
1117 -0.029638315737247466 -43.966328572016174 -0.034809820167720315 -43.67227522044262
1118 -0.02962035555392504 -43.9959489275701 -0.025039847288280726 -43.697315067730905
1119 -0.02958530019968748 -44.02553422776978 -0.033377539925277235 -43.73069260765618
1120 -0.029611073900014162 -44.055145301669796 -0.020424382109194995 -43.75111698976538
1121 -0.02971089966595173 -44.08485620133575 -0.027626887243241072 -43.77874387700862
1122 -0.029609226901084185 -44.114465428236834 -0.032868178375065324 -43.81161205538369
1123 -0.029594895895570517 -44.144060324132404 -0.027814684994518758 -43.83942674037821
1124 -0.02972680311650038 -44.17378712724891 -0.03262163233011961 -43.87204837270833
1125 -0.029632907174527646 -44.20342003442344 -0.034634784795343876 -43.90668315750367
1126 -0.02954584937542677 -44.23296588379886 -0.031439596228301524 -43.938122753731975
1127 -0.02950310558080673 -44.26246898937967 -0.02890593009069562 -43.96702868382267
1128 -0.029498885199427605 -44.2919678745791 -0.029189092479646205 -43.996217776302316
1129 -0.02972796456888318 -44.321695839147985 -0.0164362870156765 -44.012654063317996
1130 -0.029761161562055348 -44.35145700071004 -0.03196673635393381 -44.04462079967193
1131 -0.02971456628292799 -44.38117156699297 -0.03065542858093977 -44.075276228252875
1132 -0.02955107381567359 -44.41072264080864 -0.03537101596593857 -44.11064724421881
1133 -0.02958054654300213 -44.440303187351645 -0.029361822456121445 -44.140009066674935
1134 -0.029639324732124807 -44.46994251208377 -0.03912174291908741 -44.17913080959402
1135 -0.029518229234963656 -44.499460741318735 -0.026707612816244362 -44.20583842241027
1136 -0.029540232755243777 -44.52900097407398 -0.029028942342847586 -44.234867364753114
1137 -0.02954763323068619 -44.558548607304665 -0.028093962650746106 -44.26296132740386
1138 -0.029607448633760212 -44.58815605593843 -0.026818239595741034 -44.2897795669996
1139 -0.029515636526048182 -44.61767169246448 -0.034185018949210645 -44.32396458594881
1140 -0.029487777408212422 -44.64715946987269 -0.033761185593903065 -44.35772577154271
1141 -0.02937918771058321 -44.67653865758327 -0.030442199483513833 -44.38816797102623
1142 -0.02945273732766509 -44.70599139491094 -0.028091639187186955 -44.416259610213416
1143 -0.029396825470030308 -44.73538822038097 -0.036992847174406054 -44.45325245738782
1144 -0.02924198182299733 -44.76463020220397 -0.03091617953032255 -44.48416863691814
1145 -0.029345780424773694 -44.793975982628744 -0.029333184473216534 -44.51350182139136
1146 -0.029431099910289048 -44.823407082539035 -0.02019680170342326 -44.53369862309478
1147 -0.02948106490075588 -44.85288814743979 -0.02261546840891242 -44.556314091503694
1148 -0.029493368975818158 -44.88238151641561 -0.02817884422838688 -44.58449293573208
1149 -0.0294546521268785 -44.91183616854249 -0.03132335040718317 -44.615816286139264
1150 -0.029577637556940317 -44.94141380609943 -0.030140378512442112 -44.645956664651706
1151 -0.029500724002718925 -44.97091453010215 -0.036109025962650775 -44.68206569061436
1152 -0.02941745724529028 -45.00033198734744 -0.028647507634013893 -44.71071319824837
1153 -0.029356940556317566 -45.029688927903756 -0.02843815302476287 -44.73915135127314
1154 -0.02945853304117918 -45.059147460944935 -0.033371570706367495 -44.7725229219795
1155 -0.029408972524106503 -45.088556433469044 -0.026287289150059224 -44.79881021112956
1156 -0.029301062040030957 -45.11785749550908 -0.02682724902406335 -44.82563746015363
1157 -0.029408240970224143 -45.147265736479305 -0.028152331430464982 -44.85378979158409
1158 -0.029403737373650075 -45.176669473852954 -0.03153526401147246 -44.885325055595565
1159 -0.02939611943438649 -45.20606559328734 -0.02899474008008838 -44.91431979567565
1160 -0.02943123048171401 -45.235496823769054 -0.03404479902237654 -44.94836459469803
1161 -0.029308316949754953 -45.264805140718806 -0.03060107259079814 -44.978965667288826
1162 -0.029379456862807275 -45.29418459758161 -0.029033761098980905 -45.007999428387805
1163 -0.029341001994907856 -45.32352559957652 -0.036224317736923695 -45.04422374612473
1164 -0.029253963474184276 -45.3527795630507 -0.02253543455153704 -45.066759180676264
1165 -0.029299265425652265 -45.38207882847635 -0.03495539482682943 -45.101714575503095
1166 -0.029238781519234182 -45.411317609995585 -0.02738180560991168 -45.12909638111301
1167 -0.02938790386542678 -45.44070551386101 -0.03737528454512358 -45.16647166565813
1168 -0.02921577813103795 -45.46992129199205 -0.023881989624351264 -45.19035365528248
1169 -0.02936466410756111 -45.49928595609961 -0.03411659728735685 -45.22447025256984
1170 -0.02917570434510708 -45.52846166044472 -0.02642984837293625 -45.25090010094277
1171 -0.029284725524485113 -45.5577463859692 -0.027641171403229237 -45.278541272346004
1172 -0.029283806029707194 -45.58703019199891 -0.02762351492419839 -45.306164787270205
1173 -0.02938001975417137 -45.616410211753085 -0.03392954301089048 -45.3400943302811
1174 -0.029324678983539344 -45.64573489073663 -0.03270580992102623 -45.37280014020212
1175 -0.02926251357421279 -45.67499740431084 -0.034571158699691296 -45.407371298901815
1176 -0.02919595343992114 -45.70419335775076 -0.033731418661773205 -45.44110271756359
1177 -0.029091712925583123 -45.733285070676345 -0.02854923577979207 -45.46965195334338
1178 -0.029059083294123413 -45.76234415397047 -0.02227558409795165 -45.491927537441335
1179 -0.029215057101100683 -45.791559211071565 -0.03165786825120449 -45.523585405692536
1180 -0.0291456432081759 -45.82070485427974 -0.03256238345056772 -45.556147789143104
1181 -0.029140039533376693 -45.84984489381311 -0.021895538084208965 -45.57804332722731
1182 -0.029231698717921972 -45.879076592531035 -0.028790728840976953 -45.60683405606829
1183 -0.029173678252846003 -45.90825027078388 -0.02589671052992344 -45.63273076659821
1184 -0.02920830836519599 -45.93745857914908 -0.02326449127867818 -45.65599525787689
1185 -0.029339698050171135 -45.96679827719925 -0.024587317183613778 -45.680582575060505
1186 -0.029472633358091117 -45.99627091055734 -0.028021831158548595 -45.70860440621905
1187 -0.029518181458115578 -46.02578909201546 -0.02807636931538582 -45.73668077553444
1188 -0.029548735357820988 -46.05533782737328 -0.02393736634403467 -45.760618141878474
1189 -0.029707504902034998 -46.085045332275314 -0.021593219600617886 -45.78221136147909
1190 -0.029604656528681515 -46.114649988804 -0.02293957006186247 -45.80515093154096
1191 -0.029836095031350852 -46.144486083835346 -0.03157503213733435 -45.83672596367829
1192 -0.029704610258340834 -46.17419069409369 -0.023438317980617285 -45.86016428165891
1193 -0.029732348676770926 -46.20392304277046 -0.03388032168149948 -45.89404460334041
1194 -0.02972310809418559 -46.23364615086465 -0.02827247781679034 -45.9223170811572
1195 -0.029825006891041995 -46.263471157755696 -0.03399448860436678 -45.95631156976157
1196 -0.029666186030954122 -46.29313734378665 -0.025484328251332046 -45.9817958980129
1197 -0.029512657970190048 -46.322650001756834 -0.04033818505704403 -46.02213408306994
1198 -0.02954018469899893 -46.352190186455836 -0.028885131422430276 -46.05101921449237
1199 -0.02945634601637721 -46.38164653247221 -0.024452207796275615 -46.07547142228864
1200 -0.029593159165233373 -46.41123969163744 -0.024081264808773994 -46.099552687097415
1201 -0.029744593426585197 -46.440984285064026 -0.032562521658837794 -46.132115208756254
1202 -0.029594275821000337 -46.47057856088502 -0.03297370374202728 -46.165088912498284
1203 -0.029467340931296347 -46.50004590181632 -0.027746400516480207 -46.19283531301476
1204 -0.029518388211727142 -46.52956429002805 -0.027216219063848256 -46.22005153207861
1205 -0.02953489637002349 -46.55909918639807 -0.03218418955802917 -46.25223572163664
1206 -0.029494624678045513 -46.588593811076116 -0.032488915137946606 -46.284724636774584
1207 -0.029384707007557152 -46.617978518083675 -0.029510757606476545 -46.31423539438106
1208 -0.029494885448366405 -46.64747340353204 -0.0267871362157166 -46.341022530596774
1209 -0.029454078152775766 -46.676927481684814 -0.03291503302752972 -46.3739375636243
1210 -0.029385807272046805 -46.70631328895686 -0.033656211011111735 -46.407593774635416
1211 -0.02937450082972646 -46.73568778978659 -0.02932344628497958 -46.43691722092039
1212 -0.029305133037269115 -46.76499292282386 -0.02610809840261936 -46.46302531932301
1213 -0.029445648472756148 -46.79443857129662 -0.035601073689758775 -46.49862639301277
1214 -0.02941514113917947 -46.8238537124358 -0.03376412987709045 -46.53239052288986
1215 -0.029365555942058565 -46.853219268377856 -0.03246958814561367 -46.56486011103548
1216 -0.029323421884328127 -46.882542690262184 -0.03000200530514121 -46.59486211634062
1217 -0.02918937401846051 -46.91173206428064 -0.021845145244151355 -46.61670726158477
1218 -0.029413197375833987 -46.94114526165647 -0.027327117417007683 -46.64403437900178
1219 -0.02929692845791578 -46.97044219011439 -0.029860383458435537 -46.673894762460215
1220 -0.029309103451669215 -46.99975129356606 -0.029699543863534926 -46.70359430632375
1221 -0.029411548096686602 -47.029162841662746 -0.03379767704755068 -46.7373919833713
1222 -0.029383069090545177 -47.05854591075329 -0.027935728896409273 -46.76532771226771
1223 -0.029372632130980493 -47.08791854288427 -0.016307624941691756 -46.7816353372094
1224 -0.02940859431400895 -47.117327137198274 -0.030888691544532776 -46.812524028753934
1225 -0.02949335230514407 -47.14682048950342 -0.030489170365035533 -46.84301319911897
1226 -0.02946228813380003 -47.17628277763722 -0.032377515360713004 -46.875390714479686
1227 -0.029466466140002014 -47.20574924377722 -0.034010291658341886 -46.909401006138026
1228 -0.029413847345858814 -47.23516309112308 -0.03000307232141495 -46.93940407845944
1229 -0.029463660903275013 -47.26462675202635 -0.03394810203462839 -46.97335218049407
1230 -0.029405878204852343 -47.29403263023121 -0.03332665804773569 -47.0066788385418
1231 -0.029251505527645348 -47.323284135758854 -0.027955271396785976 -47.03463410993859
1232 -0.029294182546436787 -47.35257831830529 -0.02547252280637622 -47.06010663274496
1233 -0.029333166778087616 -47.38191148508338 -0.026860083825886248 -47.08696671657085
1234 -0.029351083282381295 -47.41126256836576 -0.02249494818970561 -47.10946166476055
1235 -0.02940811011940241 -47.44067067848516 -0.03170588556677103 -47.141167550327324
1236 -0.029373733419924976 -47.470044411905086 -0.02781203668564558 -47.16897958701297
1237 -0.029323526192456484 -47.49936793809754 -0.033436868153512475 -47.202416455166485
1238 -0.029205828718841077 -47.528573766816386 -0.03004111908376217 -47.23245757425025
1239 -0.029290104191750287 -47.55786387100814 -0.021550431940704586 -47.25400800619095
1240 -0.02933348100632429 -47.58719735201446 -0.03244436755776405 -47.286452373748716
1241 -0.029386202897876502 -47.61658355491234 -0.032699025236070156 -47.319151398984786
1242 -0.029322503507137297 -47.64590605841948 -0.033518945425748826 -47.352670344410534
1243 -0.029256054572761057 -47.67516211299224 -0.025481982715427877 -47.37815232712596
1244 -0.029267422016710044 -47.70442953500895 -0.030186592414975167 -47.40833891954094
1245 -0.029349072929471733 -47.73377860793842 -0.0344837723299861 -47.44282269187092
1246 -0.029167515598237513 -47.76294612353666 -0.027957227546721697 -47.470779919417645
1247 -0.029232958611100913 -47.79217908214776 -0.028991774749010803 -47.499771694166654
1248 -0.02926402911543846 -47.8214431112632 -0.02954568397253752 -47.52931737813919
1249 -0.029332049004733563 -47.850775160267936 -0.021108600590378047 -47.55042597872957
1250 -0.029336080048233272 -47.88011124031617 -0.03535837810486555 -47.58578435683444
1251 -0.0291706015355885 -47.90928184185176 -0.027921847905963658 -47.6137062047404
1252 -0.029206831101328136 -47.938488672953085 -0.027747581526637078 -47.64145378626704
1253 -0.02927672676742077 -47.967765399720506 -0.027067764289677144 -47.66852155055672
1254 -0.029285536892712117 -47.99705093661322 -0.0169191581197083 -47.685440708676424
1255 -0.02932959869503975 -48.02638053530826 -0.030544128827750684 -47.71598483750417
1256 -0.029482256062328814 -48.05586279137059 -0.03036596914753318 -47.746350806651705
1257 -0.029516114480793477 -48.085378905851385 -0.02667354540899396 -47.7730243520607
1258 -0.029473374038934706 -48.11485227989032 -0.036223327927291396 -47.80924767998799
1259 -0.02930062497034669 -48.14415290486067 -0.029433181509375572 -47.838680861497366
1260 -0.02942354129627347 -48.17357644615694 -0.03067288426682353 -47.86935374576419
1261 -0.029391390830278398 -48.20296783698722 -0.030749892722815274 -47.900103638487
1262 -0.029355469811707734 -48.232323306798925 -0.029770652949810027 -47.92987429143681
1263 -0.029437795002013444 -48.261761101800936 -0.021801252756267785 -47.95167554419308
1264 -0.029437130130827428 -48.291198231931766 -0.030046706087887287 -47.98172225028097
1265 -0.029376414511352776 -48.32057464644312 -0.02883979519829154 -48.01056204547926
1266 -0.029453144408762455 -48.35002779085188 -0.03251826614141464 -48.04308031162068
1267 -0.029433795996010304 -48.379461586847896 -0.02747671687975526 -48.07055702850043
1268 -0.029411797225475312 -48.408873384073374 -0.037093153782188894 -48.10765018228262
1269 -0.02925491174682975 -48.438128295820206 -0.026992872823029757 -48.13464305510565
1270 -0.029300005361437797 -48.46742830118164 -0.039847669936716554 -48.17449072504237
1271 -0.029206601530313493 -48.49663490271195 -0.03417485505342484 -48.20866558009579
1272 -0.02917191870510578 -48.525806821417056 -0.02061949800699949 -48.22928507810279
1273 -0.029260802175849678 -48.555067623592905 -0.024906161334365608 -48.254191239437155
1274 -0.02917628614231944 -48.58424390973522 -0.03026744881644845 -48.2844586882536
1275 -0.029097830597311258 -48.61334174033253 -0.02504887627437711 -48.309507564527976
1276 -0.02935955300927162 -48.6427012933418 -0.0318776136264205 -48.3413851781544
1277 -0.029265276901423932 -48.67196657024323 -0.031347654201090334 -48.37273283235549
1278 -0.029184499103575946 -48.70115106934681 -0.03541563879698515 -48.40814847115247
1279 -0.029178810864686967 -48.73032988021149 -0.03270501587539911 -48.44085348702787
1280 -0.029118900652974844 -48.75944878086447 -0.029841252695769073 -48.47069473972364
1281 -0.02912025572732091 -48.78856903659179 -0.03664064537733793 -48.50733538510098
1282 -0.0290589707903564 -48.81762800738215 -0.031787330843508245 -48.53912271594449
1283 -0.029091701563447713 -48.84671970894559 -0.019897116627544165 -48.559019832572034
1284 -0.02918242188170552 -48.8759021308273 -0.031714276596903804 -48.590734109168935
1285 -0.02916470170021057 -48.90506683252751 -0.024653432611376046 -48.61538754178031
1286 -0.02920291619375348 -48.93426974872126 -0.032496648281812666 -48.64788419006212
1287 -0.029129044525325297 -48.96339879324659 -0.023243152257055043 -48.671127342319174
1288 -0.029237122181802987 -48.992635915428394 -0.036942666955292226 -48.708070009274465
1289 -0.029116191808134316 -49.02175210723653 -0.033393008075654505 -48.74146301735012
1290 -0.02902384363114834 -49.05077595086768 -0.02927785562351346 -48.77074087297363
1291 -0.029061996191740037 -49.079837947059424 -0.027124867681413888 -48.79786574065505
1292 -0.02903250986710191 -49.108870456926525 -0.029070021118968725 -48.82693576177402
1293 -0.029058033600449562 -49.137928490526974 -0.026503417734056713 -48.85343917950807
1294 -0.02906911922618747 -49.16699760975316 -0.02398987179622054 -48.87742905130429
1295 -0.029244958609342574 -49.1962425683625 -0.03636446204036474 -48.91379351334466
1296 -0.02907786434516311 -49.22532043270766 -0.030880454555153848 -48.94467396789981
1297 -0.029128056205809116 -49.25444848891347 -0.02989104390144348 -48.97456501180125
1298 -0.029111377708613873 -49.283559866622085 -0.03517546858638525 -49.00974048038764
1299 -0.02898581875488162 -49.31254568537697 -0.03567027356475592 -49.045410753952396
1300 -0.02884679464623332 -49.3413924800232 -0.035096789710223675 -49.08050754366262
1301 -0.028813681937754153 -49.37020616196096 -0.029741731844842433 -49.11024927550746
1302 -0.02875481965020299 -49.39896098161116 -0.03138045556843281 -49.141629731075895
1303 -0.028690293710678817 -49.42765127532184 -0.03157668150961399 -49.17320641258551
1304 -0.028682050202041863 -49.456333325523886 -0.022304605785757305 -49.19551101837126
1305 -0.028790663182735442 -49.48512398870662 -0.02528860289603472 -49.2207996212673
1306 -0.028886370081454515 -49.51401035878807 -0.02858633464202285 -49.24938595590932
1307 -0.02882221471518278 -49.542832573503254 -0.03428894337266684 -49.28367489928198
1308 -0.028743906039744617 -49.571576479543 -0.031623391434550285 -49.315298290716534
1309 -0.028795064147561788 -49.60037154369056 -0.026253522839397192 -49.34155181355593
1310 -0.028830911219120025 -49.629202454909674 -0.03222521655261516 -49.37377703010855
1311 -0.02879695864394307 -49.65799941355362 -0.026889956276863813 -49.40066698638541
1312 -0.02891225004568696 -49.686911663599304 -0.031065194774419068 -49.43173218115983
1313 -0.02890351237729192 -49.715815175976594 -0.030991309508681297 -49.46272349066851
1314 -0.028776607289910317 -49.74459178326651 -0.023168092500418423 -49.48589158316893
1315 -0.028920196648687124 -49.77351197991519 -0.02891451995819807 -49.51480610312713
1316 -0.0289132971316576 -49.80242527704685 -0.02229588646441698 -49.53710198959155
1317 -0.029077944811433554 -49.831503221858284 -0.02785867275670171 -49.56496066234825
1318 -0.029043211415410043 -49.8605464332737 -0.023561844509094952 -49.588522506857345
1319 -0.029098627716302873 -49.88964506099 -0.03357813507318497 -49.62210064193053
1320 -0.02901896759867668 -49.91866402858867 -0.031111657433211804 -49.653212299363744
1321 -0.028979656845331193 -49.947643685434 -0.02874893108382821 -49.68196123044757
1322 -0.028981454949826003 -49.97662514038383 -0.031071293726563455 -49.71303252417413
1323 -0.028819456975907088 -50.00544459735974 -0.02268834812566638 -49.7357208722998
1324 -0.02924260413274169 -50.03468720149248 -0.03308223802596331 -49.76880311032576
1325 -0.028965590707957744 -50.063652792200436 -0.02310458030551672 -49.79190769063128
1326 -0.02902155611664057 -50.092674348317075 -0.027717147674411535 -49.819624838305685
1327 -0.02898253109306097 -50.12165687941014 -0.03196639120578766 -49.85159122951147
1328 -0.029025933891534805 -50.15068281330167 -0.028133550938218833 -49.87972478044969
1329 -0.029002514481544495 -50.17968532778322 -0.022222941741347313 -49.90194772219104
1330 -0.029153502732515334 -50.20883883051573 -0.030135701503604652 -49.93208342369464
1331 -0.029104487970471382 -50.2379433184862 -0.029348466731607913 -49.96143189042625
1332 -0.029079065937548877 -50.267022384423754 -0.026666470803320408 -49.98809836122957
1333 -0.029083444736897945 -50.29610582916065 -0.031078851874917747 -50.019177213104484
1334 -0.02909820294007659 -50.32520403210073 -0.03443602789193392 -50.05361324099642
1335 -0.02890803450718522 -50.35411206660791 -0.02775893183425069 -50.08137217283067
1336 -0.029075457248836756 -50.38318752385675 -0.03093428974971175 -50.11230646258038
1337 -0.029031399730592967 -50.41221892358734 -0.023044221568852663 -50.13535068414923
1338 -0.029170504398643972 -50.44138942798598 -0.028823022730648518 -50.16417370687988
1339 -0.029055697098374366 -50.47044512508435 -0.02895713709294796 -50.193130843972824
1340 -0.029120275191962718 -50.49956540027632 -0.02335891043767333 -50.216489754410496
1341 -0.029103653505444527 -50.52866905378176 -0.029948162846267223 -50.24643791725676
1342 -0.029121828824281694 -50.55779088260604 -0.024674920365214348 -50.27111283762198
1343 -0.029100251477211715 -50.58689113408325 -0.03301693014800548 -50.304129767769986
1344 -0.029233927745372056 -50.616125061828626 -0.03424792028963566 -50.33837768805962
1345 -0.029034788720309734 -50.645159850548936 -0.033427699282765386 -50.37180538734239
1346 -0.028972146660089494 -50.674131997209024 -0.03074211711063981 -50.40254750445303
1347 -0.029038551729172468 -50.703170548938196 -0.02760960264131427 -50.430157107094345
1348 -0.029001925513148306 -50.732172474451346 -0.028298444859683514 -50.45845555195403
1349 -0.028951889649033547 -50.76112436410038 -0.0243109873495996 -50.48276653930363
1350 -0.029048317950218915 -50.7901726820506 -0.025435447040945292 -50.50820198634458
1351 -0.02914411835372448 -50.81931680040433 -0.025757174380123614 -50.533959160724706
1352 -0.029133115243166686 -50.8484499156475 -0.03502847608178854 -50.5689876368065
1353 -0.02917326632887125 -50.87762318197637 -0.026790207531303168 -50.5957778443378
1354 -0.029091295786201954 -50.90671447776257 -0.028793014213442804 -50.624570858551245
1355 -0.029064210131764412 -50.935778687894334 -0.03212437611073256 -50.656695234661974
1356 -0.029116300866007805 -50.96489498876034 -0.03026816938072443 -50.6869634040427
1357 -0.02912991140037775 -50.99402490016072 -0.029059761203825474 -50.716023165246526
1358 -0.02917437329888344 -51.0231992734596 -0.03166835606098175 -50.74769152130751
1359 -0.02909428672865033 -51.052293560188254 -0.02650674805045128 -50.77419826935796
1360 -0.029146540630608796 -51.08144010081886 -0.021608899161219598 -50.79580716851918
1361 -0.029159773979336022 -51.1105998747982 -0.027982298098504544 -50.82378946661769
1362 -0.029114548955112694 -51.13971442375331 -0.03020236510783434 -50.85399183172552
1363 -0.029224070068448783 -51.16893849382176 -0.03292546011507511 -50.8869172918406
1364 -0.02932874355465174 -51.19826723737641 -0.01954621570184827 -50.90646350754245
1365 -0.029193754214793442 -51.22746099159121 -0.031012855749577285 -50.93747636329203
1366 -0.0291694232262671 -51.25663041481747 -0.030944876093417405 -50.96842123938544
1367 -0.02926487633958459 -51.285895291157054 -0.03256772793829441 -51.000988967323735
1368 -0.029147547017782927 -51.31504283817484 -0.037905562296509744 -51.038894529620244
1369 -0.028983404394239187 -51.34402624256908 -0.03041161010041833 -51.06930613972066
1370 -0.02901790030300617 -51.37304414287208 -0.029706427734345196 -51.099012567455006
1371 -0.02902807677164674 -51.40207221964373 -0.03324735164642334 -51.13225991910143
1372 -0.028989888541400433 -51.43106210818513 -0.030319798178970812 -51.1625797172804
1373 -0.029040061123669147 -51.4601021693088 -0.022790899593383075 -51.18537061687378
1374 -0.028992744721472265 -51.48909491403027 -0.023320841416716576 -51.2086914582905
1375 -0.029066894948482514 -51.51816180897875 -0.025098654348403214 -51.23379011263891
1376 -0.029158931411802768 -51.54732074039055 -0.02672398593276739 -51.260514098571676
1377 -0.02912483736872673 -51.57644557775928 -0.031598474644124505 -51.2921125732158
1378 -0.028993162512779235 -51.60543874027206 -0.030648874398320914 -51.32276144761413
1379 -0.029148603230714797 -51.63458734350277 -0.026892565563321112 -51.34965401317745
1380 -0.029064779449254275 -51.66365212295203 -0.02637005103752017 -51.37602406421497
1381 -0.029213319811969996 -51.692865442764 -0.029880155716091393 -51.40590421993106
1382 -0.029168258607387542 -51.72203370137139 -0.024969826452434063 -51.430874046383494
1383 -0.029280990455299617 -51.751314691826686 -0.027526579238474368 -51.45840062562197
1384 -0.029262279439717532 -51.780576971266406 -0.035197879560291766 -51.49359850518226
1385 -0.029245148040354253 -51.80982211930676 -0.02451882101595402 -51.518117326198215
1386 -0.02921929433941841 -51.83904141364618 -0.029128852672874926 -51.54724617887109
1387 -0.029300851188600062 -51.86834226483478 -0.039427516609430314 -51.58667369548052
1388 -0.029098878614604473 -51.897441143449385 -0.03146683620288968 -51.61814053168341
1389 -0.029065450187772512 -51.92650659363716 -0.03006055224686861 -51.648201083930275
1390 -0.02907855324447155 -51.95558514688163 -0.023057988472282888 -51.671259072402556
1391 -0.028970566857606173 -51.98455571373924 -0.024115496780723333 -51.69537456918328
1392 -0.029182264022529124 -52.01373797776177 -0.030990323703736066 -51.72636489288701
1393 -0.029177798982709648 -52.04291577674448 -0.0297964820638299 -51.75616137495084
1394 -0.029116203915327786 -52.07203198065981 -0.034193892404437064 -51.79035526735528
1395 -0.029084256384521723 -52.10111623704433 -0.03334350176155567 -51.82369876911684
1396 -0.028996323700994253 -52.130112560745324 -0.03310074098408222 -51.85679951010092
1397 -0.028991913981735708 -52.15910447472706 -0.030891354847699403 -51.88769086494862
1398 -0.0289209071546793 -52.18802538188174 -0.02886533411219716 -51.916556199060814
1399 -0.02896418059244752 -52.21698956247418 -0.02866084184497595 -51.94521704090579
1400 -0.029000746365636588 -52.24599030883982 -0.02948086429387331 -51.97469790519966
1401 -0.02890051631256938 -52.27489082515239 -0.027874768152832984 -52.002572673352496
1402 -0.028961341083049773 -52.30385216623544 -0.032055477425456044 -52.034628150777955
1403 -0.028953594341874122 -52.33280576057731 -0.029641872458159923 -52.06427002323611
1404 -0.029003146942704915 -52.361808907520015 -0.03126927148550749 -52.09553929472162
1405 -0.02892151977866888 -52.390730427298685 -0.021157160867005587 -52.116696455588624
1406 -0.028968128748238085 -52.419698556046924 -0.03250105455517769 -52.1491975101438
1407 -0.028974595479667187 -52.44867315152659 -0.030260417331010103 -52.17945792747481
1408 -0.029017760418355465 -52.47769091194495 -0.035855455324053764 -52.21531338279886
1409 -0.02899382133036852 -52.506684733275314 -0.025901027861982583 -52.241214410660845
1410 -0.0289033324457705 -52.535588065721086 -0.033863425999879834 -52.27507783666073
1411 -0.028925805538892745 -52.564513871259976 -0.02641058564186096 -52.30148842230259
1412 -0.028978551644831894 -52.59349242290481 -0.032139848172664645 -52.33362827047525
1413 -0.028882102388888598 -52.6223745252937 -0.03258100803941488 -52.36620927851467
1414 -0.028969012014567853 -52.65134353730827 -0.037108305096626285 -52.40331758361129
1415 -0.028729111608117818 -52.680072648916386 -0.028998483065515758 -52.432316066676805
1416 -0.028766931779682637 -52.70883958069607 -0.02906409027054906 -52.46138015694736
1417 -0.028621935937553643 -52.73746151663362 -0.02920908685773611 -52.49058924380509
1418 -0.028705178294330835 -52.76616669492795 -0.035135817155241965 -52.52572506096033
1419 -0.02887179758399725 -52.79503849251195 -0.020872674230486155 -52.54659773519082
1420 -0.028871361631900072 -52.82390985414385 -0.0275440433062613 -52.574141778497086
1421 -0.02873014360666275 -52.852639997750515 -0.030847947485744952 -52.60498972598283
1422 -0.028797273803502322 -52.88143727155402 -0.027007571328431366 -52.631997297311266
1423 -0.028812557552009822 -52.91024982910603 -0.02873308788985014 -52.66073038520111
1424 -0.02880431041121483 -52.939054139517246 -0.02872442426159978 -52.68945480946271
1425 -0.02876466605812311 -52.96781880557537 -0.034453626908361915 -52.72390843637107
1426 -0.028741847816854717 -52.99656065339222 -0.031910655461251734 -52.75581909183232
1427 -0.028641785401850937 -53.025202438794075 -0.02574815470725298 -52.78156724653957
1428 -0.028681378252804278 -53.05388381704688 -0.028598569426685573 -52.81016581596626
1429 -0.02873713569715619 -53.08262095274404 -0.02926574032753706 -52.839431556293796
1430 -0.028654713928699494 -53.11127566667274 -0.032482299581170083 -52.871913855874965
1431 -0.02876405594870448 -53.140039722621445 -0.033988377824425695 -52.90590223369939
1432 -0.028570942860096694 -53.168610665481545 -0.034980573877692225 -52.94088280757708
1433 -0.028589896392077208 -53.19720056187362 -0.016477299947291614 -52.95736010752437
1434 -0.028748063184320927 -53.225948625057946 -0.027155477926135062 -52.98451558545051
1435 -0.028678048774600028 -53.25462667383255 -0.02708699582144618 -53.01160258127196
1436 -0.028689409233629705 -53.283316083066175 -0.03127487162128091 -53.04287745289324
1437 -0.028607104998081924 -53.311923188064256 -0.029157071094959974 -53.072034523988194
1438 -0.028663403261452912 -53.34058659132571 -0.025902418326586484 -53.09793694231478
1439 -0.028716058935970068 -53.36930265026168 -0.0287745569832623 -53.12671149929805
1440 -0.02870470695197582 -53.39800735721366 -0.03181163519620896 -53.15852313449425
1441 -0.028756979387253523 -53.42676433660091 -0.03079808233305812 -53.18932121682731
1442 -0.02865768289193511 -53.45542201949284 -0.02624860582873225 -53.21556982265604
1443 -0.028706046007573604 -53.484128065500414 -0.02755185905843973 -53.243121681714484
1444 -0.028763131704181433 -53.512891197204596 -0.030214580614119767 -53.273336262328606
1445 -0.028748185001313688 -53.54163938220591 -0.01645433222874999 -53.28979059455735
1446 -0.028875496797263624 -53.57051487900317 -0.030765538197010757 -53.32055613275436
1447 -0.028801083192229272 -53.5993159621954 -0.02804063642397523 -53.348596769178336
1448 -0.028910145815461873 -53.62822610801086 -0.034646465256810186 -53.38324323443515
1449 -0.028873252123594283 -53.65709936013445 -0.02645933171734214 -53.40970256615249
1450 -0.02888075551018119 -53.68598011564463 -0.029385256115347147 -53.43908782226784
1451 -0.028897254541516305 -53.71487737018615 -0.02727321907877922 -53.466361041346616
1452 -0.028812330588698386 -53.74368970077485 -0.032219617441296575 -53.498580658787915
1453 -0.028966014739125967 -53.77265571551398 -0.027556877583265305 -53.52613753637118
1454 -0.02891954919323325 -53.80157526470721 -0.02026680177077651 -53.546404338141954
1455 -0.028952533006668092 -53.83052779771388 -0.02958437018096447 -53.57598870832292
1456 -0.02896064566448331 -53.85948844337836 -0.029732200782746077 -53.60572090910566
1457 -0.028831960633397102 -53.88832040401176 -0.03584507778286934 -53.64156598688853
1458 -0.028817067854106426 -53.917137471865864 -0.03187024164944887 -53.67343622853798
1459 -0.02888134466484189 -53.9460188165307 -0.02747267596423626 -53.700908904502214
1460 -0.02884318446740508 -53.97486200099811 -0.03089163647964597 -53.73180054098186
1461 -0.02882543355226517 -54.00368743455037 -0.02895057825371623 -53.76075111923557
1462 -0.028839697781950235 -54.03252713233232 -0.022785527911037207 -53.78353664714661
1463 -0.028868272434920073 -54.06139540476724 -0.03018133286386728 -53.81371798001048
1464 -0.028825220931321383 -54.090220625698564 -0.02906280094757676 -53.84278078095806
1465 -0.02876915838569403 -54.118989784084256 -0.031175308115780353 -53.873956089073836
1466 -0.028856691811233758 -54.14784647589549 -0.03258739709854126 -53.906543486172374
1467 -0.028727254085242748 -54.17657372998073 -0.030547731183469297 -53.93709121735584
1468 -0.028741466533392667 -54.20531519651412 -0.024506641365587712 -53.96159785872143
1469 -0.028787320572882892 -54.234102517087 -0.030902773141860962 -53.992500631863294
1470 -0.028876803908497096 -54.2629793209955 -0.028146299254149198 -54.02064693111744
1471 -0.028816176671534778 -54.29179549766703 -0.024481335934251548 -54.045128267051695
1472 -0.0288096459582448 -54.32060514362528 -0.027452545799314977 -54.07258081285101
1473 -0.02892578598111868 -54.349530929606395 -0.028554106969386338 -54.101134919820396
1474 -0.02895376868546009 -54.37848469829186 -0.026582994032651186 -54.12771791385305
1475 -0.029029630869627 -54.407514329161486 -0.025668598525226117 -54.153386512378276
1476 -0.028965907357633113 -54.43648023651912 -0.028635852597653867 -54.18202236497593
1477 -0.028901105094701052 -54.46538134161382 -0.024871112406253816 -54.20689347738218
1478 -0.028944681584835052 -54.49432602319865 -0.03565071914345026 -54.24254419652563
1479 -0.028765266109257937 -54.523091289307914 -0.032842231914401054 -54.27538642844003
1480 -0.028841184359043835 -54.55193247366696 -0.02743672430515289 -54.302823152745184
1481 -0.028798979707062244 -54.58073145337402 -0.02793446397408843 -54.330757616719275
1482 -0.02883195448666811 -54.60956340786069 -0.02454231372103095 -54.3552999304403
1483 -0.029022445250302554 -54.638585853110996 -0.03923170808702707 -54.39453163852733
1484 -0.028775640204548834 -54.667361493315546 -0.02345862751826644 -54.4179902660456
1485 -0.02882240004837513 -54.69618389336392 -0.022855741158127784 -54.440846007203724
1486 -0.0289154976606369 -54.72509939102456 -0.02701575793325901 -54.46786176513698
1487 -0.02899547815322876 -54.754094869177784 -0.036216320283710954 -54.504078085420694
1488 -0.0288264581002295 -54.78292132727801 -0.035114186629652974 -54.53919227205035
1489 -0.028814550396054982 -54.81173587767407 -0.021696135960519315 -54.56088840801087
1490 -0.02892947746440768 -54.840665355138476 -0.029901398159563542 -54.590789806170434
1491 -0.028870108351111413 -54.86953546348959 -0.028976242896169423 -54.619766049066605
1492 -0.028853959683328868 -54.89838942317292 -0.032119815796613695 -54.65188586486322
1493 -0.02877109181135893 -54.92716051498428 -0.029105359874665736 -54.68099122473788
1494 -0.028819855581969023 -54.95598037056625 -0.03189368713647127 -54.712884911874355
1495 -0.02868677843362093 -54.984667148999876 -0.025165411178022623 -54.73805032305238
1496 -0.028808855265378953 -55.01347600426526 -0.025059324596077202 -54.763109647648456
1497 -0.028785410057753324 -55.04226141432301 -0.025891426019370556 -54.789001073667826
1498 -0.02894739303737879 -55.071208807360385 -0.03184149507433176 -54.82084256874216
1499 -0.028848318941891195 -55.100057126302275 -0.029393445700407028 -54.850236014442565
1500 -0.028912432212382554 -55.128969558514655 -0.03377150930464268 -54.88400752374721
1501 -0.02859858814626932 -55.15756814666092 -0.02027739752084017 -54.90428492126805
1502 -0.028903586231172083 -55.186471732892095 -0.028836232889443637 -54.9331211541575
1503 -0.028825423307716848 -55.21529715619981 -0.0317141979932785 -54.96483535215078
1504 -0.02879264084622264 -55.24408979704603 -0.028971471544355153 -54.99380682369513
1505 -0.02881900668144226 -55.272908803727475 -0.03658636286854744 -55.03039318656368
1506 -0.028861371241509913 -55.301770174968986 -0.03271918874233961 -55.06311237530602
1507 -0.028615749068558217 -55.33038592403754 -0.028506153170019387 -55.09161852847604
1508 -0.028803140856325626 -55.35918906489387 -0.03627306129783392 -55.127891589773874
1509 -0.028684160951524974 -55.3878732258454 -0.024328713398426773 -55.1522203031723
1510 -0.02876659743487835 -55.41663982328028 -0.021960910968482496 -55.17418121414078
1511 -0.028944521397352218 -55.44558434467763 -0.02031016107648611 -55.19449137521727
1512 -0.028883980214595796 -55.47446832489222 -0.029436155594885348 -55.223927530812155
1513 -0.02890976155176759 -55.50337808644399 -0.031491233967244625 -55.2554187647794
1514 -0.028930910490453245 -55.53230899693444 -0.03397781141102314 -55.28939657619042
1515 -0.028786937799304725 -55.56109593473374 -0.03334209006279707 -55.322738666253215
1516 -0.028739419672638176 -55.58983535440638 -0.030805871728807686 -55.353544537982025
1517 -0.028757188376039265 -55.61859254278242 -0.029276163689792155 -55.38282070167182
1518 -0.028765198774635792 -55.64735774155706 -0.03271613940596581 -55.41553684107778
1519 -0.028664994146674873 -55.67602273570373 -0.03002172028645873 -55.44555856136424
1520 -0.028686635382473468 -55.7047093710862 -0.030541682615876198 -55.47610024398011
1521 -0.02871500588953495 -55.73342437697574 -0.02319289557635784 -55.49929313955647
1522 -0.02865897137671709 -55.762083348352455 -0.03453025203198194 -55.533823391588456
1523 -0.02868959279730916 -55.79077294114976 -0.027931120619177817 -55.561754512207635
1524 -0.028775714058429002 -55.81954865520819 -0.030020027607679366 -55.59177453981531
1525 -0.028607877995818855 -55.848156533204005 -0.03562670778483153 -55.62740124760014
1526 -0.028560807276517153 -55.876717340480525 -0.029280784633010627 -55.65668203223315
1527 -0.028591398429125548 -55.90530873890965 -0.02610422093421221 -55.682786253167365
1528 -0.028652076423168183 -55.933960815332824 -0.03447703365236521 -55.71726328681973
1529 -0.0285528551787138 -55.96251367051154 -0.026704181171953677 -55.74396746799168
1530 -0.028562180418521165 -55.99107585093006 -0.01885544378310442 -55.762822911774784
1531 -0.028605234064161777 -56.01968108499422 -0.02640035850927234 -55.789223270284054
1532 -0.02866172194480896 -56.048342806939026 -0.0323986841365695 -55.82162195442062
1533 -0.028601879812777044 -56.0769446867518 -0.030169572588056325 -55.85179152700868
1534 -0.02869368689134717 -56.105638373643146 -0.03762542251497507 -55.88941694952366
1535 -0.028676701057702304 -56.13431507470085 -0.031331592705100775 -55.92074854222876
1536 -0.028574537578970195 -56.16288961227982 -0.028454254474490882 -55.94920279670325
1537 -0.028629495948553085 -56.19151910822837 -0.032891276851296426 -55.98209407355454
1538 -0.02862526960670948 -56.22014437783508 -0.029568133875727654 -56.01166220743027
1539 -0.028508310206234455 -56.24865268804131 -0.028592132031917572 -56.04025433946219
1540 -0.028625598084181546 -56.277278286125494 -0.030027467757463455 -56.07028180721965
1541 -0.02849117536097765 -56.30576946148647 -0.026055099442601204 -56.09633690666225
1542 -0.028581426292657853 -56.33435088777913 -0.027222490683197976 -56.12355939734545
1543 -0.02864268096163869 -56.36299356874077 -0.029426085017621516 -56.15298548236307
1544 -0.028601199202239514 -56.39159476794301 -0.03063467936590314 -56.183620161728975
1545 -0.028560086153447628 -56.42015485409646 -0.028348056506365536 -56.21196821823534
1546 -0.02863873019814491 -56.448793584294606 -0.029459585808217524 -56.24142780404356
1547 -0.0285466187633574 -56.47734020305796 -0.028714619018137454 -56.2701424230617
1548 -0.028685566503554583 -56.50602576956152 -0.024430137034505604 -56.294572560096206
1549 -0.02868481893092394 -56.534710588492445 -0.034965968877077105 -56.32953852897328
1550 -0.02862950963899493 -56.56334009813144 -0.029002555180341005 -56.35854108415362
1551 -0.02853746898472309 -56.591877567116164 -0.029089020285755395 -56.387630104439374
1552 -0.028577116411179306 -56.62045468352734 -0.0361350491642952 -56.42376515360367
1553 -0.028556034434586763 -56.64901071796193 -0.0278010961599648 -56.45156624976363
1554 -0.02855165218934417 -56.67756237015127 -0.024332624953240158 -56.47589887471687
1555 -0.02854222059249878 -56.70610459074377 -0.029422378912568093 -56.50532125362944
1556 -0.02861265782266855 -56.73471724856644 -0.028616443742066622 -56.533937697371506
1557 -0.02856497410684824 -56.76328222267329 -0.021881769225001336 -56.55581946659651
1558 -0.02865683175623417 -56.79193905442953 -0.02898027179762721 -56.58479973839414
1559 -0.02863229038193822 -56.82057134481146 -0.023753545060753823 -56.608553283454896
1560 -0.028641806822270154 -56.849213151633734 -0.02676398903131485 -56.63531727248621
1561 -0.02862193901091814 -56.87783509064465 -0.030476393084973095 -56.66579366557119
1562 -0.028774184454232455 -56.90660927509889 -0.030145796667784452 -56.69593946223897
1563 -0.028742953017354012 -56.935352228116244 -0.024379621166735886 -56.720319083405705
1564 -0.0287106703966856 -56.96406289851293 -0.024229240883141757 -56.74454832428885
1565 -0.028687598090618847 -56.99275049660355 -0.031200838554650546 -56.7757491628435
1566 -0.028805380593985318 -57.021555877197535 -0.03305859509855509 -56.808807757942056
1567 -0.028679529670625925 -57.05023540686816 -0.024807652179151773 -56.833615410121205
1568 -0.028651323355734348 -57.07888673022389 -0.025235712714493274 -56.858851122835695
1569 -0.028661663923412562 -57.10754839414731 -0.0274823279120028 -56.8863334507477
1570 -0.02870653411373496 -57.136254928261046 -0.02757776454091072 -56.91391121528861
1571 -0.028775977808982132 -57.16503090607003 -0.029013866558670998 -56.94292508184728
1572 -0.028773430921137332 -57.193804336991164 -0.031052415259182453 -56.97397749710646
1573 -0.02881169868633151 -57.2226160356775 -0.029620582610368727 -57.00359807971683
1574 -0.02867853585630655 -57.251294571533805 -0.02106238780543208 -57.02466046752226
1575 -0.02890366120263934 -57.280198232736446 -0.025786713510751725 -57.050447181033014
1576 -0.028927016723901033 -57.309125249460344 -0.02343025729060173 -57.07387743832361
1577 -0.028954080305993557 -57.33807932976634 -0.030033103842288255 -57.1039105421659
1578 -0.028910211101174355 -57.366989540867515 -0.024906125944107772 -57.128816668110005
1579 -0.02897832104936242 -57.39596786191688 -0.029854113701730967 -57.158670781811736
1580 -0.029023776669055222 -57.42499163858594 -0.02585078328847885 -57.18452156510021
1581 -0.029098566528409718 -57.45409020511435 -0.031258970685303214 -57.21578053578551
1582 -0.029009795654565095 -57.483100000768914 -0.029589697252959013 -57.24537023303847
1583 -0.0290276481769979 -57.51212764894591 -0.0290361394174397 -57.274406372455914
1584 -0.028921366017311812 -57.54104901496323 -0.024912816006690264 -57.299319188462604
1585 -0.029048301558941603 -57.57009731652217 -0.031117280293256045 -57.33043646875586
1586 -0.029127614572644234 -57.59922493109482 -0.02870098501443863 -57.3591374537703
1587 -0.029145341645926238 -57.628370272740746 -0.03318582996726036 -57.39232328373756
1588 -0.028867181111127137 -57.65723745385187 -0.025982423592358826 -57.41830570732992
1589 -0.02892835680395365 -57.68616581065582 -0.03968264125287533 -57.457988348582795
1590 -0.028973034396767617 -57.71513884505259 -0.030035276152193546 -57.488023624734986
1591 -0.02883374458178878 -57.74397258963438 -0.028227533865720033 -57.5162511586007
1592 -0.02884327629581094 -57.77281586593019 -0.028753355517983435 -57.54500451411869
1593 -0.028776404168456792 -57.801592270098645 -0.02274275114759803 -57.567747265266284
1594 -0.028893996216356754 -57.830486266315 -0.03035731567069888 -57.59810458093698
1595 -0.028861610777676107 -57.859347877092674 -0.02343368176370859 -57.62153826270069
1596 -0.028967678267508744 -57.88831555536018 -0.02399794366210699 -57.6455362063628
1597 -0.028895729780197145 -57.917211285140375 -0.03485142365098 -57.680387630013776
1598 -0.028915300592780115 -57.946126585733154 -0.030522840935736893 -57.710910470949514
1599 -0.02886177571490407 -57.974988361448055 -0.02637694086879492 -57.73728741181831
1600 -0.028892154712229966 -58.00388051616029 -0.028074288833886386 -57.76536170065219
1601 -0.028963517956435682 -58.03284403411672 -0.03407866340130568 -57.799440364053496
1602 -0.028860353864729404 -58.06170438798145 -0.028381472174078225 -57.82782183622757
1603 -0.029044614918529988 -58.09074900289998 -0.027230717428028583 -57.8550525536556
1604 -0.02894430812448263 -58.11969331102446 -0.026963894441723823 -57.88201644809732
1605 -0.028947631176561118 -58.14864094220103 -0.03462130706757307 -57.91663775516489
1606 -0.02885653926059604 -58.17749748146162 -0.029973473213613034 -57.94661122837851
1607 -0.028874868527054787 -58.206372349988676 -0.03831650391221046 -57.98492773229072
1608 -0.028787831496447324 -58.23516018148512 -0.028450546320527792 -58.01337827861125
1609 -0.02875706646591425 -58.263917247951035 -0.025039279460906984 -58.038417558072155
1610 -0.02884976314380765 -58.292767011094845 -0.026691607665270567 -58.065109165737425
1611 -0.028842582181096078 -58.321609593275944 -0.027693137247115373 -58.09280230298454
1612 -0.028889053408056496 -58.350498646684 -0.020811250805854796 -58.113613553790394
1613 -0.029003324825316666 -58.37950197150932 -0.03156953174620867 -58.1451830855366
1614 -0.028929552342742682 -58.408431523852066 -0.02451676856726408 -58.16969985410387
1615 -0.028910710476338863 -58.437342234328405 -0.025217605382204057 -58.19491745948607
1616 -0.029022540803998707 -58.466364775132405 -0.027891936991363765 -58.22280939647744
1617 -0.028984914533793926 -58.4953496896662 -0.02500164955854416 -58.247811046035984
1618 -0.029103079251945017 -58.524452768918145 -0.02810376724228263 -58.27591481327827
1619 -0.029062464460730554 -58.553515233378874 -0.0320839487016201 -58.30799876197989
1620 -0.029096382204443216 -58.58261161558332 -0.030152907501906155 -58.338151669481796
1621 -0.029061605036258698 -58.61167322061958 -0.03441079631447792 -58.37256246579627
1622 -0.028985284455120563 -58.6406585050747 -0.02694770721718669 -58.39951017301346
1623 -0.029012193903326988 -58.669670698978024 -0.02515120878815651 -58.42466138180162
1624 -0.029044528584927322 -58.69871522756295 -0.024405839573591947 -58.44906722137521
1625 -0.02915897835046053 -58.72787420591341 -0.029541495162993668 -58.478608716538204
1626 -0.029110438004136086 -58.75698464391755 -0.028030975256115198 -58.50663969179432
1627 -0.029166048392653465 -58.7861506923102 -0.031748725287616256 -58.53838841708193
1628 -0.02922651208937168 -58.815377204399574 -0.027643572352826596 -58.56603198943476
1629 -0.02908743228763342 -58.844464636687206 -0.0323856383562088 -58.59841762779097
1630 -0.029086970444768667 -58.87355160713197 -0.03220946565270424 -58.63062709344368
1631 -0.029041444603353738 -58.90259305173532 -0.029357473459094764 -58.65998456690277
1632 -0.02902673278003931 -58.93161978451536 -0.026671653613448143 -58.68665622051622
1633 -0.029107708763331176 -58.960727493278696 -0.023009603284299372 -58.70966582380052
1634 -0.029100583307445048 -58.98982807658614 -0.025559929292649032 -58.73522575309317
1635 -0.029204397369176148 -59.01903247395532 -0.029386950936168433 -58.76461270402934
1636 -0.029053652100265025 -59.04808612605559 -0.026401199959218503 -58.791013903988556
1637 -0.029239464737474918 -59.07732559079306 -0.021894057188183068 -58.81290796117674
1638 -0.029212756920605897 -59.106538347713666 -0.029140665661543608 -58.842048626838285
1639 -0.029202814865857362 -59.13574116257952 -0.039509807527065274 -58.88155843436535
1640 -0.029235042352229356 -59.16497620493175 -0.02729170210659504 -58.90885013647195
1641 -0.02923112651333213 -59.19420733144508 -0.025822794158011676 -58.93467293062996
1642 -0.02912215134128928 -59.22332948278637 -0.03671137113124132 -58.9713843017612
1643 -0.029174759797751904 -59.25250424258412 -0.035135249607264996 -59.00651955136846
1644 -0.02895589964464307 -59.28146014222877 -0.0305832227692008 -59.037102774137665
1645 -0.028998580295592546 -59.31045872252436 -0.026959610916674138 -59.06406238505434
1646 -0.028923336137086152 -59.33938205866144 -0.019440105743706228 -59.08350249079805
1647 -0.02915942035615444 -59.368541479017594 -0.030347790475934742 -59.11385028127398
1648 -0.02924473201856017 -59.397786211036156 -0.029670583549886942 -59.14352086482387
1649 -0.029028829373419284 -59.42681504040957 -0.043061258271336555 -59.18658212309521
1650 -0.02889467654749751 -59.45570971695707 -0.028341451101005076 -59.21492357419621
1651 -0.0289390386082232 -59.48464875556529 -0.03099841745570302 -59.24592199165192
1652 -0.02894493956118822 -59.513593695126474 -0.026533208973705768 -59.27245520062562
1653 -0.028980106767266988 -59.54257380189374 -0.033039324916899204 -59.30549452554252
1654 -0.028920552972704173 -59.571494354866445 -0.025274126417934896 -59.330768651960454
1655 -0.02895435895770788 -59.60044871382415 -0.02512498926371336 -59.35589364122417
1656 -0.028914714604616164 -59.62936342842877 -0.023284377157688142 -59.37917801838186
1657 -0.028975240886211395 -59.65833866931498 -0.031939520873129366 -59.41111753925499
1658 -0.02897709822282195 -59.687315767537804 -0.028878746554255486 -59.439996285809244
1659 -0.02900228211656213 -59.71631804965437 -0.025761438719928264 -59.46575772452917
1660 -0.02900943998247385 -59.74532748963684 -0.03043100340291858 -59.496188727932086
1661 -0.028998581785708667 -59.77432607142255 -0.026385297905653714 -59.52257402583774
1662 -0.029138683713972567 -59.803464755136524 -0.028934276010841132 -59.551508301848585
1663 -0.029091301560401916 -59.83255605669692 -0.03288520351052284 -59.58439350535911
1664 -0.02917572110891342 -59.861731777805836 -0.024075480084866284 -59.60846898544398
1665 -0.028966651018708944 -59.89069842882454 -0.028592636715620755 -59.6370616221596
1666 -0.029041731916368007 -59.91974016074091 -0.030494884680956603 -59.667556506840555
1667 -0.02902209581807256 -59.94876225655898 -0.029704659804701807 -59.697261166645255
1668 -0.028977214731276034 -59.977739471290256 -0.032357219606637955 -59.72961838625189
1669 -0.02901582410559058 -60.00675529539585 -0.03050744002684951 -59.760125826278745
1670 -0.028902996517717838 -60.03565829191356 -0.03289787732064724 -59.793023703599395
1671 -0.028840112406760453 -60.064498404320325 -0.02949634864926338 -59.822520052248656
1672 -0.02891504028812051 -60.093413444608444 -0.026458915416151287 -59.848978967664806
1673 -0.02891910430043936 -60.12233254890889 -0.028218921553343535 -59.87719788921815
1674 -0.028983038477599622 -60.151315587386485 -0.0286582762375474 -59.9058561654557
1675 -0.028970733750611544 -60.180286321137096 -0.03285021614283323 -59.938706381598536
1676 -0.028975857980549337 -60.209262179117644 -0.028147952072322367 -59.96685433367086
1677 -0.028886874858289956 -60.23814905397593 -0.03517293576151133 -60.00202726943237
1678 -0.02897373726591468 -60.267122791241846 -0.019657672103494405 -60.02168494153586
1679 -0.028982674423605203 -60.29610546566545 -0.031996671296656135 -60.05368161283251
1680 -0.02899235123768449 -60.32509781690313 -0.027253919187933205 -60.08093553202045
1681 -0.028885370306670665 -60.3539831872098 -0.032693644799292085 -60.11362917681974
1682 -0.028893750999122857 -60.38287693820892 -0.02938249660655856 -60.1430116734263
1683 -0.028960337582975625 -60.411837275791896 -0.025278205145150424 -60.16828987857145
1684 -0.028900740668177605 -60.440738016460074 -0.03745033908635378 -60.205740217657805
1685 -0.028862706478685142 -60.46960072293876 -0.03269607741385698 -60.238436295071665
1686 -0.02903450755402446 -60.49863523049278 -0.029278656654059886 -60.26771495172572
1687 -0.028924182523041964 -60.52755941301582 -0.023981558065861462 -60.291696509791585
1688 -0.028858487121760847 -60.55641790013758 -0.029805701598525046 -60.32150221139011
1689 -0.028914120327681304 -60.585332020465266 -0.02901360085234046 -60.35051581224245
1690 -0.028984787967056037 -60.61431680843232 -0.03292617667466402 -60.38344198891711
1691 -0.028813691716641186 -60.64313050014896 -0.0283528539352119 -60.41179484285232
1692 -0.02878484083339572 -60.67191534098236 -0.024713736772537232 -60.436508579624864
1693 -0.028891227394342422 -60.7008065683767 -0.026175008062273263 -60.46268358768714
1694 -0.02895986083894968 -60.72976642921565 -0.025973452627658843 -60.4886570403148
1695 -0.028865892719477416 -60.75863232193513 -0.029135925695300102 -60.5177929660101
1696 -0.02890196517109871 -60.78753428710623 -0.034820671379566195 -60.55261363738966
1697 -0.028887904807925226 -60.81642219191416 -0.03707433640956879 -60.58968797379923
1698 -0.02874836530536413 -60.84517055721952 -0.027677799947559832 -60.61736577374679
1699 -0.028855600394308567 -60.87402615761383 -0.03391662165522576 -60.65128239540201
1700 -0.028863665554672478 -60.9028898231685 -0.03342701010406017 -60.68470940550608
1701 -0.028631358966231348 -60.93152118213473 -0.027532465383410455 -60.712241870889486
1702 -0.02868216820061207 -60.96020335033534 -0.02974401116371155 -60.7419858820532
1703 -0.028692016005516054 -60.988895366340856 -0.030340563971549273 -60.77232644602475
1704 -0.02871510712429881 -61.017610473465155 -0.028123785834759475 -60.80045023185951
1705 -0.028700613602995872 -61.04631108706815 -0.024750197492539882 -60.825200429352044
1706 -0.028788205422461032 -61.075099292490606 -0.028236860036849977 -60.85343728938889
1707 -0.028801204822957515 -61.10390049731356 -0.03212099820375443 -60.885558287592644
1708 -0.028654942102730275 -61.13255543941629 -0.028898429963737725 -60.914456717556384
1709 -0.02876836573705077 -61.161323805153344 -0.030555709451436996 -60.94501242700782
1710 -0.028800377901643515 -61.19012418305499 -0.031815302185714246 -60.97682772919353
1711 -0.028699069656431674 -61.218823252711424 -0.025732456892728805 -61.00256018608626
1712 -0.028728285618126393 -61.24755153832955 -0.02694805422797799 -61.029508240314236
1713 -0.02869606073945761 -61.27624759906901 -0.022914527356624602 -61.05242276767086
1714 -0.02887687785550952 -61.30512447692452 -0.027346241846680643 -61.07976900951754
1715 -0.028819863311946393 -61.333944340236464 -0.025329383555799723 -61.10509839307334
1716 -0.02894776063039899 -61.362892100866866 -0.03021726394072175 -61.13531565701406
1717 -0.028906737640500068 -61.39179883850736 -0.022888247575610875 -61.15820390458967
1718 -0.029008411802351475 -61.420807250309714 -0.03671197555959225 -61.19491588014926
1719 -0.028762145433574915 -61.44956939574329 -0.02504791645333171 -61.21996379660259
1720 -0.02884251717478037 -61.47841191291807 -0.029900917410850526 -61.24986471401344
1721 -0.028828659746795892 -61.50724057266486 -0.022123141027987004 -61.27198785504143
1722 -0.029011022858321668 -61.53625159552318 -0.023939166311174633 -61.295927021352604
1723 -0.02894094670191407 -61.5651925422251 -0.02603857861831784 -61.32196559997092
1724 -0.028932296577841042 -61.59412483880294 -0.024930430762469768 -61.34689603073339
1725 -0.02913317149505019 -61.62325801029799 -0.024161253497004508 -61.371057284230396
1726 -0.02900545932352543 -61.652263469621516 -0.029574004095047714 -61.40063128832544
1727 -0.028978441655635834 -61.681241911277155 -0.029481066390872 -61.430112354716314
1728 -0.028977357782423496 -61.71021926905958 -0.028684229496866463 -61.45879658421318
1729 -0.028988133184611797 -61.73920740224419 -0.027294803597033023 -61.48609138781021
1730 -0.029006133414804937 -61.768213535658994 -0.02226132582873106 -61.50835271363894
1731 -0.029089026525616644 -61.79730256218461 -0.02624670285731554 -61.534599416496256
1732 -0.029154906608164312 -61.826457468792775 -0.03154426049441099 -61.56614367699067
1733 -0.029099943581968546 -61.85555741237474 -0.02703818678855896 -61.59318186377923
1734 -0.029179096408188342 -61.88473650878293 -0.025847756676375865 -61.619029620455606
1735 -0.028982192371040584 -61.91371870115397 -0.03254636060446501 -61.65157598106007
1736 -0.02897764015942812 -61.94269634131339 -0.026736898068338632 -61.678312879128406
1737 -0.02913838727399707 -61.97183472858739 -0.02446874463930726 -61.70278162376771
1738 -0.029220536537468433 -62.001055265124855 -0.025207429938018323 -61.727989053705734
1739 -0.029247372038662435 -62.030302637163516 -0.028801374975591897 -61.75679042868133
1740 -0.029212306812405588 -62.05951494397592 -0.032213494181632996 -61.78900392286296
1741 -0.0291879091411829 -62.088702853117105 -0.028152660466730595 -61.81715658332969
1742 -0.029327742382884027 -62.11803059549999 -0.029735308419913054 -61.84689189174961
1743 -0.029136236943304538 -62.14716683244329 -0.020724163856357336 -61.867616055605964
1744 -0.029216582980006935 -62.176383415423295 -0.031257780641317366 -61.89887383624728
1745 -0.029233627021312714 -62.20561704244461 -0.028845866210758686 -61.92771970245804
1746 -0.02926385523751378 -62.234880897682125 -0.03298489134758711 -61.96070459380563
1747 -0.02923190174624324 -62.26411279942837 -0.029756818618625402 -61.99046141242425
1748 -0.029149039275944234 -62.29326183870431 -0.032232537679374215 -62.02269395010363
1749 -0.029068867117166518 -62.32233070582148 -0.028197618573904036 -62.050891568677535
1750 -0.029145569447427987 -62.35147627526891 -0.028377117309719323 -62.07926868598725
1751 -0.029080183245241642 -62.38055645851415 -0.029804217908531428 -62.109072903895786
1752 -0.029143054503947496 -62.4096995130181 -0.030844155792146923 -62.13991705968793
1753 -0.02908251266926527 -62.43878202568736 -0.03277824446558952 -62.17269530415352
1754 -0.02916690232232213 -62.46794892800968 -0.0252931946888566 -62.19798849884238
1755 -0.029142749961465597 -62.49709167797115 -0.02743172412738204 -62.22542022296976
1756 -0.029190790746361016 -62.52628246871751 -0.03192079216241837 -62.25734101513218
1757 -0.029151722602546216 -62.55543419132006 -0.03292594980448484 -62.29026696493666
1758 -0.029326897207647563 -62.584761088527706 -0.01813232209533453 -62.308399287031996
1759 -0.02915448835119605 -62.6139155768789 -0.028530454635620116 -62.33692974166762
1760 -0.029191655851900578 -62.643107232730806 -0.03321484513580799 -62.37014458680343
1761 -0.02913972930982709 -62.67224696204063 -0.024482150003314017 -62.39462673680674
1762 -0.02909701205790043 -62.701343974098535 -0.026794380415230988 -62.421421117221975
1763 -0.02897514346987009 -62.730319117568406 -0.02730234768241644 -62.44872346490439
1764 -0.029176824912428855 -62.75949594248083 -0.027910937462002038 -62.47663440236639
1765 -0.02917525442317128 -62.788671196904005 -0.03529806081205607 -62.51193246317845
1766 -0.029181419312953948 -62.81785261621696 -0.029140507522970437 -62.541072970701414
1767 -0.029237715154886247 -62.847090331371845 -0.023918576072901487 -62.564991546774316
1768 -0.0291562563739717 -62.87624658774582 -0.02781876539811492 -62.59281031217243
1769 -0.02926662340760231 -62.90551321115342 -0.02622890882194042 -62.619039220994374
1770 -0.02917113183066249 -62.934684342984085 -0.038338147662580015 -62.65737736865695
1771 -0.02915821075439453 -62.96384255373848 -0.028087798040360212 -62.68546516669731
1772 -0.029091719910502432 -62.992934273648984 -0.025819633156061172 -62.711284799853374
1773 -0.02925640307366848 -63.02219067672265 -0.02275119749829173 -62.73403599735167
1774 -0.029212965723127128 -63.05140364244578 -0.0333840997889638 -62.76742009714063
1775 -0.0292149287648499 -63.08061857121063 -0.025482264440506698 -62.792902361581135
1776 -0.029273095540702343 -63.10989166675133 -0.027670809905976056 -62.82057317148711
1777 -0.02926524020731449 -63.13915690695865 -0.025809541158378125 -62.84638271264549
1778 -0.029345737677067517 -63.168502644635716 -0.03311473056674004 -62.87949744321223
1779 -0.029301249515265228 -63.19780389415098 -0.03124451283365488 -62.91074195604588
1780 -0.02920757792890072 -63.22701147207988 -0.028801488503813744 -62.9395434445497
1781 -0.029301465675234794 -63.25631293775511 -0.030241987481713296 -62.969785432031415
1782 -0.0292203183285892 -63.2855332560837 -0.024771675746887923 -62.994557107778306
1783 -0.029195337370038033 -63.314728593453744 -0.030977375525981187 -63.025534483304284
1784 -0.029244748596102 -63.34397334204984 -0.03112134262919426 -63.056655825933476
1785 -0.029246629029512406 -63.37321997107936 -0.027818471752107145 -63.08447429768558
1786 -0.029284796677529812 -63.40250476775689 -0.03664421271532774 -63.12111851040091
1787 -0.029235869832336902 -63.43174063758922 -0.025976522453129293 -63.14709503285404
1788 -0.02924861591309309 -63.46098925350231 -0.025642654858529568 -63.17273768771257
1789 -0.029304637107998133 -63.49029389061031 -0.032641435787081716 -63.205379123499654
1790 -0.029195386450737715 -63.51948927706105 -0.021346148662269117 -63.22672527216192
1791 -0.02928171707317233 -63.54877099413422 -0.03095420468598604 -63.257679476847905
1792 -0.029227340128272772 -63.577998334262496 -0.03103436790406704 -63.288713844751975
1793 -0.02925358768552542 -63.60725192194802 -0.02848008694127202 -63.31719393169325
1794 -0.029209282714873552 -63.63646120466289 -0.03182129133492708 -63.349015223028175
1795 -0.029466646164655684 -63.66592785082755 -0.037164483405649665 -63.38617970643382
1796 -0.029171124938875435 -63.69509897576643 -0.02799905715510249 -63.41417876358892
1797 -0.029176530428230762 -63.72427550619466 -0.027664497960358858 -63.44184326154928
1798 -0.029284642729908227 -63.753560148924564 -0.023478712886571884 -63.46532197443585
1799 -0.029238662961870433 -63.78279881188644 -0.02826499184593558 -63.49358696628179
1800 -0.029259118624031542 -63.81205793051047 -0.040058919414877894 -63.533645885696664
1801 -0.02917432049289346 -63.84123225100336 -0.030627520475536584 -63.5642734061722
1802 -0.029103356413543224 -63.870335607416905 -0.031274611968547104 -63.59554801814075
1803 -0.02924491008743644 -63.89958051750434 -0.029529695771634577 -63.62507771391238
1804 -0.029124100226908922 -63.92870461773125 -0.027061509992927314 -63.65213922390531
1805 -0.02916699042543769 -63.95787160815669 -0.031267841998487714 -63.68340706590379
1806 -0.029047629795968533 -63.986919237952655 -0.031014377437531947 -63.71442144334132
1807 -0.029110104590654374 -64.0160293425433 -0.028839147370308637 -63.74326059071163
1808 -0.029170113801956176 -64.04519945634526 -0.03347837943583727 -63.77673897014746
1809 -0.028993220441043376 -64.0741926767863 -0.028314823750406504 -63.80505379389787
1810 -0.02895832443609834 -64.1031510012224 -0.024695209786295892 -63.829749003684164
1811 -0.0292061029933393 -64.13235710421574 -0.021931514982134102 -63.8516805186663
1812 -0.02919833892956376 -64.1615554431453 -0.03357522711157799 -63.885255745777876
1813 -0.02913452535867691 -64.19068996850397 -0.030848955921828746 -63.9161047016997
1814 -0.02919452479109168 -64.21988449329507 -0.02863802434876561 -63.94474272604847
1815 -0.029164350498467682 -64.24904884379353 -0.029178580455482005 -63.97392130650395
1816 -0.029164145700633526 -64.27821298949416 -0.030934652872383596 -64.00485595937633
1817 -0.02915770057588816 -64.30737069007006 -0.036869149655103683 -64.04172510903143
1818 -0.02895979331806302 -64.33633048338812 -0.029706949088722467 -64.07143205812015
1819 -0.02907518707215786 -64.36540567046028 -0.02987468196079135 -64.10130674008094
1820 -0.029000334069132806 -64.39440600452942 -0.029801592975854874 -64.1311083330568
1821 -0.028959671128541233 -64.42336567565796 -0.029813638515770437 -64.16092197157258
1822 -0.028975807968527077 -64.45234148362648 -0.02824924122542143 -64.189171212798
1823 -0.02912134528160095 -64.48146282890808 -0.033757553063333036 -64.22292876586134
1824 -0.028911607339978218 -64.51037443624806 -0.02455512909218669 -64.24748389495353
1825 -0.028938441444188355 -64.53931287769224 -0.02691809879615903 -64.27440199374969
1826 -0.029169663228094576 -64.56848254092033 -0.028667174838483335 -64.30306916858818
1827 -0.028910954017192125 -64.59739349493752 -0.025710799358785154 -64.32877996794697
1828 -0.029069161973893642 -64.62646265691141 -0.02993136681616306 -64.35871133476313
1829 -0.029031775053590538 -64.65549443196501 -0.02535142321139574 -64.38406275797452
1830 -0.02906019277870655 -64.68455462474371 -0.02158822100609541 -64.40565097898062
1831 -0.029202081356197597 -64.71375670609991 -0.028832903783768415 -64.43448388276438
1832 -0.029212036356329917 -64.74296874245624 -0.03075626539066434 -64.46524014815505
1833 -0.029149201698601246 -64.77211794415484 -0.0316122954711318 -64.49685244362618
1834 -0.02914006570354104 -64.80125800985839 -0.03716869112104178 -64.53402113474722
1835 -0.028951508831232785 -64.83020951868961 -0.029274772945791484 -64.56329590769302
1836 -0.028997041936963796 -64.85920656062657 -0.02543772039934993 -64.58873362809237
1837 -0.029054308123886586 -64.88826086875046 -0.029727558325976133 -64.61846118641834
1838 -0.02911527259275317 -64.91737614134321 -0.033820238709449765 -64.6522814251278
1839 -0.029061637911945583 -64.94643777925516 -0.022186063323169948 -64.67446748845097
1840 -0.02901294156908989 -64.97545072082426 -0.030209505278617144 -64.70467699372959
1841 -0.029103897884488104 -65.00455461870874 -0.030754850711673498 -64.73543184444127
1842 -0.02912134984508157 -65.03367596855382 -0.022975721303373574 -64.75840756574463
1843 -0.029085105750709772 -65.06276107430453 -0.030932641122490168 -64.78934020686712
1844 -0.029124881513416766 -65.09188595581794 -0.031978005357086656 -64.82131821222421
1845 -0.02904136907309294 -65.12092732489104 -0.027954389248043297 -64.84927260147225
1846 -0.029072283208370207 -65.1499996080994 -0.025633932650089265 -64.87490653412235
1847 -0.029114897176623345 -65.17911450527603 -0.027011496387422083 -64.90191803050976
1848 -0.029116298910230397 -65.20823080418626 -0.029721621610224246 -64.93163965211998
1849 -0.029137645661830903 -65.23736844984809 -0.027826745994389057 -64.95946639811437
1850 -0.029214514419436455 -65.26658296426753 -0.026359503343701362 -64.98582590145807
1851 -0.02920010844245553 -65.29578307270998 -0.030184625275433065 -65.01601052673351
1852 -0.02922920826822519 -65.3250122809782 -0.02966631846502423 -65.04567684519853
1853 -0.02918970724567771 -65.35420198822388 -0.019922623038291933 -65.06559946823683
1854 -0.02928630029782653 -65.3834882885217 -0.02886316515505314 -65.09446263339188
1855 -0.029232006147503854 -65.41272029466921 -0.03321019262075424 -65.12767282601264
1856 -0.029226471204310656 -65.44194676587352 -0.036921842209994796 -65.16459466822263
1857 -0.02902702083811164 -65.47097378671164 -0.02521791644394398 -65.18981258466658
1858 -0.029150465596467258 -65.50012425230811 -0.030922174081206323 -65.2207347587478
1859 -0.029191740043461322 -65.52931599235157 -0.031157793011516333 -65.25189255175931
1860 -0.02916612634435296 -65.55848211869592 -0.03756254781037569 -65.2894550995697
1861 -0.02901333412155509 -65.58749545281748 -0.03159417565912008 -65.32104927522882
1862 -0.028905823733657597 -65.61640127655113 -0.028139073681086302 -65.3491883489099
1863 -0.028975299466401337 -65.64537657601753 -0.020501049514859915 -65.36968939842477
1864 -0.029120566602796317 -65.67449714262033 -0.032735308073461054 -65.40242470649822
1865 -0.02903670659288764 -65.70353384921322 -0.02512012766674161 -65.42754483416496
1866 -0.02905261516571045 -65.73258646437893 -0.023822824005037546 -65.45136765817
1867 -0.029246296361088754 -65.76183276074002 -0.0405536750331521 -65.49192133320315
1868 -0.029000547528266907 -65.79083330826829 -0.028636042028665543 -65.52055737523182
1869 -0.02896149642765522 -65.81979480469595 -0.02606011675670743 -65.54661749198853
1870 -0.028992156125605108 -65.84878696082156 -0.031092122569680213 -65.5777096145582
1871 -0.028994932398200036 -65.87778189321976 -0.030301699601113796 -65.60801131415931
1872 -0.028917035087943077 -65.9066989283077 -0.03349047843366861 -65.64150179259298
1873 -0.02894475292414427 -65.93564368123185 -0.02849252102896571 -65.66999431362194
1874 -0.02899778392165899 -65.9646414651535 -0.025969154201447964 -65.69596346782339
1875 -0.028992299921810627 -65.99363376507532 -0.025363022927194834 -65.72132649075058
1876 -0.029030160047113895 -66.02266392512243 -0.022937412746250628 -65.74426390349683
1877 -0.02907832497730851 -66.05174225009974 -0.023107016924768686 -65.7673709204216
1878 -0.029112282022833825 -66.08085453212257 -0.024701202008873224 -65.79207212243047
1879 -0.029199577774852513 -66.11005410989742 -0.028526453487575053 -65.82059857591804
1880 -0.02923627309501171 -66.13929038299243 -0.03166858442127705 -65.85226716033932
1881 -0.029035494662821293 -66.16832587765525 -0.02871728939935565 -65.88098444973868
1882 -0.029037933237850665 -66.1973638108931 -0.029461601190268992 -65.91044605092894
1883 -0.02907012728974223 -66.22643393818284 -0.03027553213760257 -65.94072158306655
1884 -0.02908868631348014 -66.25552262449632 -0.0272890099324286 -65.96801059299898
1885 -0.029072985891252755 -66.28459561038757 -0.031032687053084373 -65.99904328005206
1886 -0.02920052045956254 -66.31379613084714 -0.029095124267041684 -66.02813840431911
1887 -0.029119300097227095 -66.34291543094436 -0.030842509120702744 -66.05898091343981
1888 -0.02913872739300132 -66.37205415833736 -0.02689176695421338 -66.08587268039402
1889 -0.029138195607811213 -66.40119235394518 -0.02434992343187332 -66.11022260382589
1890 -0.0292432832531631 -66.43043563719834 -0.029136343859136105 -66.13935894768503
1891 -0.029164617136120796 -66.45960025433446 -0.03171984683722258 -66.17107879452224
1892 -0.02919942308217287 -66.48879967741664 -0.031224602460861207 -66.20230339698311
1893 -0.029041460249572992 -66.51784113766621 -0.030920439586043357 -66.23322383656915
1894 -0.02901956532150507 -66.54686070298771 -0.027030511200428008 -66.26025434776957
1895 -0.02909383736550808 -66.57595454035322 -0.03099082699045539 -66.29124517476004
1896 -0.029129296820610762 -66.60508383717384 -0.030353576131165027 -66.3215987508912
1897 -0.029124689754098654 -66.63420852692794 -0.023307976312935352 -66.34490672720413
1898 -0.02900592181831598 -66.66321444874625 -0.02632499150931835 -66.37123171871345
1899 -0.029166947212070228 -66.69238139595832 -0.028105947002768517 -66.39933766571622
1900 -0.029180609714239837 -66.72156200567257 -0.03199604284018278 -66.4313337085564
1901 -0.02921705096960068 -66.75077905664217 -0.023318188916891813 -66.45465189747328
1902 -0.029214553907513617 -66.77999361054968 -0.034733138605952264 -66.48938503607924
1903 -0.029149981401860713 -66.80914359195154 -0.026550072804093362 -66.51593510888334
1904 -0.029111685510724784 -66.83825527746227 -0.029207210056483746 -66.54514231893982
1905 -0.0291578134521842 -66.86741309091445 -0.028941421769559383 -66.57408374070938
1906 -0.029176078923046588 -66.8965891698375 -0.030079532787203787 -66.60416327349658
1907 -0.02913749758154154 -66.92572666741904 -0.028368892893195153 -66.63253216638978
1908 -0.02914652703329921 -66.95487319445235 -0.032367945089936255 -66.66490011147971
1909 -0.029058567993342877 -66.98393176244569 -0.030199786555022 -66.69509989803473
1910 -0.02899046055972576 -67.01292222300542 -0.030057501792907716 -66.72515739982764
1911 -0.029023888055235147 -67.04194611106065 -0.03335483372211456 -66.75851223354975
1912 -0.028839033935219048 -67.07078514499587 -0.025812813080847263 -66.7843250466306
1913 -0.02898585107177496 -67.09977099606765 -0.026770852319896222 -66.8110958989505
1914 -0.029014034289866687 -67.12878503035752 -0.02656335076317191 -66.83765924971367
1915 -0.0290264924056828 -67.1578115227632 -0.028093180432915688 -66.86575243014659
1916 -0.029050309490412474 -67.18686183225361 -0.03059435961768031 -66.89634678976427
1917 -0.029053167998790742 -67.21591500025241 -0.02967272074893117 -66.9260195105132
1918 -0.028933955635875464 -67.24484895588829 -0.030288937129080297 -66.95630844764229
1919 -0.028906818013638258 -67.27375577390193 -0.02755145039409399 -66.98385989803639
1920 -0.029022664576768876 -67.3027784384787 -0.03351375833153725 -67.01737365636792
1921 -0.028897421807050704 -67.33167586028574 -0.03265670873224735 -67.05003036510017
1922 -0.028938347287476063 -67.36061420757322 -0.027331606298685075 -67.07736197139886
1923 -0.0289666541852057 -67.38958086175843 -0.03017891217023134 -67.10754088356909
1924 -0.028812732174992563 -67.41839359393343 -0.03202220126986503 -67.13956308483895
1925 -0.02887128572911024 -67.44726487966254 -0.027809990849345923 -67.1673730756883
1926 -0.028959830291569233 -67.47622470995411 -0.02583268890157342 -67.19320576458988
1927 -0.028850916493684053 -67.50507562644779 -0.02892424538731575 -67.22213000997719
1928 -0.029013510141521693 -67.53408913658932 -0.023840173427015544 -67.24597018340421
1929 -0.028907173313200474 -67.56299630990252 -0.03185084387660027 -67.27782102728081
1930 -0.02894964413717389 -67.59194595403969 -0.028546495735645293 -67.30636752301645
1931 -0.02890838934108615 -67.62085434338077 -0.03195111192762852 -67.33831863494407
1932 -0.02885725786909461 -67.64971160124986 -0.027837725728750227 -67.36615636067282
1933 -0.028973583318293094 -67.67868518456815 -0.03459391109645367 -67.40075027176927
1934 -0.028762244433164597 -67.70744742900132 -0.025688638631254434 -67.42643891040052
1935 -0.028866709675639868 -67.73631413867696 -0.032717386819422246 -67.45915629721995
1936 -0.02874513203278184 -67.76505927070974 -0.030008111149072647 -67.48916440836902
1937 -0.028766735270619393 -67.79382600598036 -0.025028256233781576 -67.5141926646028
1938 -0.028867832478135826 -67.8226938384585 -0.02471761927008629 -67.5389102838729
1939 -0.028879566583782434 -67.85157340504229 -0.027020180691033603 -67.56593046456393
1940 -0.028830718342214824 -67.88040412338451 -0.030975194927304984 -67.59690565949124
1941 -0.028962531685829164 -67.90936665507034 -0.03333648517727852 -67.63024214466851
1942 -0.02894321158528328 -67.93830986665563 -0.031775967217981815 -67.6620181118865
1943 -0.02876285007223487 -67.96707271672787 -0.024489234760403635 -67.6865073466469
1944 -0.0289126081392169 -67.99598532486709 -0.027090698946267366 -67.71359804559317
1945 -0.028875030018389224 -68.02486035488548 -0.030719938036054373 -67.74431798362923
1946 -0.028998462576419116 -68.0538588174619 -0.027416450437158346 -67.77173443406639
1947 -0.028828656952828168 -68.08268747441473 -0.023959377128630877 -67.79569381119502
1948 -0.028955894242972135 -68.1116433686577 -0.03212892785668373 -67.82782273905171
1949 -0.028929011896252632 -68.14057238055395 -0.025720143783837558 -67.85354288283555
1950 -0.028897203598171474 -68.16946958415213 -0.03326870892196894 -67.88681159175752
1951 -0.02885359600186348 -68.19832318015399 -0.025882201828062536 -67.91269379358559
1952 -0.02895153732970357 -68.2272747174837 -0.02376830205321312 -67.9364620956388
1953 -0.029044289980083703 -68.25631900746377 -0.03555633686482906 -67.97201843250363
1954 -0.02884300472214818 -68.28516201218592 -0.023393574636429548 -67.99541200714006
1955 -0.028968074079602956 -68.31413008626552 -0.028443499840795992 -68.02385550698085
1956 -0.0289670635946095 -68.34309714986013 -0.02863328754901886 -68.05248879452986
1957 -0.029000452347099782 -68.37209760220723 -0.0338461734354496 -68.08633496796531
1958 -0.028971378691494465 -68.40106898089873 -0.018933140113949774 -68.10526810807926
1959 -0.029009856935590505 -68.43007883783432 -0.02489661518484354 -68.1301647232641
1960 -0.029213398043066264 -68.45929223587738 -0.02742954036220908 -68.15759426362631
1961 -0.029121667426079512 -68.48841390330347 -0.024587082955986262 -68.1821813465823
1962 -0.029143196996301413 -68.51755710029977 -0.02548988675698638 -68.20767123333928
1963 -0.02919385638087988 -68.54675095668065 -0.028453276585787536 -68.23612450992508
1964 -0.029153407923877238 -68.57590436460453 -0.03167444560676813 -68.26779895553184
1965 -0.029294027015566826 -68.60519839162009 -0.022845032066106795 -68.29064398759795
1966 -0.029292155615985395 -68.63449054723608 -0.02662316421046853 -68.31726715180841
1967 -0.02927890410646796 -68.66376945134255 -0.03642431404441595 -68.35369146585282
1968 -0.029169661551713945 -68.69293911289427 -0.030403065774589778 -68.38409453162741
1969 -0.029147240705788134 -68.72208635360005 -0.029144186433404683 -68.41323871806081
1970 -0.029132837522774936 -68.75121919112283 -0.02938767271116376 -68.44262639077198
1971 -0.029121155850589275 -68.78034034697342 -0.03102176822721958 -68.4736481589992
1972 -0.029184316005557775 -68.80952466297897 -0.018234054651111366 -68.49188221365031
1973 -0.02918097414076328 -68.83870563711973 -0.03117954349145293 -68.52306175714176
1974 -0.02911783056333661 -68.86782346768307 -0.021754185762256385 -68.54481594290402
1975 -0.029337306320667268 -68.89716077400374 -0.028347415570169687 -68.57316335847419
1976 -0.0293504380621016 -68.92651121206583 -0.023921728413552047 -68.59708508688774
1977 -0.029435370676219465 -68.95594658274206 -0.03571974635124207 -68.63280483323899
1978 -0.029346525482833386 -68.9852931082249 -0.027858037780970336 -68.66066287101997
1979 -0.029277682211250065 -69.01457079043614 -0.026241870876401664 -68.68690474189637
1980 -0.029298095777630807 -69.04386888621377 -0.031951424293220045 -68.7188561661896
1981 -0.029333374463021755 -69.0732022606768 -0.032310723699629305 -68.75116688988922
1982 -0.029244018252938986 -69.10244627892973 -0.031486439518630505 -68.78265332940785
1983 -0.02923735436052084 -69.13168363329025 -0.0306903351098299 -68.81334366451767
1984 -0.029151078779250383 -69.1608347120695 -0.030589301139116287 -68.84393296565679
1985 -0.029148735478520392 -69.18998344754802 -0.03626472298055887 -68.88019768863735
1986 -0.029107548855245115 -69.21909099640327 -0.03410195279866457 -68.91429964143602
1987 -0.029069080390036105 -69.2481600767933 -0.027694358956068754 -68.94199400039209
1988 -0.029060156643390657 -69.2772202334367 -0.02287632506340742 -68.9648703254555
1989 -0.029081963840872048 -69.30630219727756 -0.020105212926864624 -68.98497553838236
1990 -0.029210724495351316 -69.33551292177292 -0.025358312763273716 -69.01033385114563
1991 -0.029259459767490625 -69.3647723815404 -0.033332375809550285 -69.04366622695518
1992 -0.02917892122641206 -69.39395130276682 -0.03369625471532345 -69.0773624816705
1993 -0.029237736109644176 -69.42318903887647 -0.02854249197989702 -69.1059049736504
1994 -0.02913395594805479 -69.45232299482453 -0.03400431852787733 -69.13990929217827
1995 -0.02901052087545395 -69.48133351569999 -0.035357221215963366 -69.17526651339423
1996 -0.028996785636991262 -69.51033030133698 -0.022542489971965552 -69.1978090033662
1997 -0.029087394196540117 -69.53941769553352 -0.034039782360196114 -69.2318487857264
1998 -0.02907007308676839 -69.56848776862029 -0.03467240985482931 -69.26652119558123
1999 -0.02899510581046343 -69.59748287443075 -0.030557750910520553 -69.29707894649175
2000 -0.028891113493591546 -69.62637398792434 -0.029939836356788874 -69.32701878284854
