# Supplementary material for: Learning nonequilibrium statistical mechanics and dynamical phase transitions
Source: Nat Commun. 2024 Feb 6;15:1117. doi: 10.1038/s41467-024-45172-8 (PMC10847122; doi:10.1038/s41467-024-45172-8)
Supplement: Supplementary file 4 — Supplementary Data 1 [file 41467_2024_45172_MOESM4_ESM.zip › DPT-main/PlotTemplate/plot_KL_divergence/out/finite_time/SE/L5_D2W32K5_E100BS1k/logs-1.00/log.txt]

1 -0.05126315895467996 -0.05126315895467996 -0.05126619134098291 -0.05126619134098291
2 -0.05113931950181723 -0.10240247845649719 -0.051140416599810126 -0.10240660794079304
3 -0.051043803431093694 -0.15344628188759088 -0.05104735903441906 -0.1534539669752121
4 -0.05094854477792978 -0.20439482666552067 -0.05094763152301311 -0.2044015984982252
5 -0.05084976628422737 -0.25524459294974805 -0.05085014943033457 -0.25525174792855976
6 -0.050754787400364876 -0.3059993803501129 -0.05075956415385008 -0.30601131208240984
7 -0.050670220702886584 -0.3566696010529995 -0.050668416544795036 -0.3566797286272049
8 -0.05058598034083843 -0.40725558139383794 -0.05058747287839651 -0.40726720150560136
9 -0.050511513650417325 -0.4577670950442553 -0.050506422854959966 -0.45777362436056135
10 -0.05042507406324148 -0.5081921691074968 -0.05041652638465166 -0.508190150745213
11 -0.050354481860995295 -0.5585466509684921 -0.05033874362707138 -0.5585288943722844
12 -0.05027703046798706 -0.6088236814364791 -0.05028565786778927 -0.6088145522400736
13 -0.05020790882408619 -0.6590315902605653 -0.05019287671893835 -0.659007428959012
14 -0.05013685934245586 -0.7091684496030212 -0.05012111738324165 -0.7091285463422536
15 -0.05006993170827627 -0.7592383813112974 -0.05004368629306555 -0.7591722326353192
16 -0.05001923404633999 -0.8092576153576374 -0.05001458078622818 -0.8091868134215474
17 -0.049952443316578866 -0.8592100586742163 -0.04994840770959854 -0.8591352211311459
18 -0.04988152775913477 -0.9090915864333511 -0.04987517949193716 -0.9090104006230831
19 -0.049831854179501534 -0.9589234406128526 -0.04980824552476406 -0.9588186461478472
20 -0.04977360647171736 -1.00869704708457 -0.049756810441613196 -1.0085754565894605
21 -0.049706758186221126 -1.0584038052707911 -0.04964060913771391 -1.0582160657271744
22 -0.049664359726011756 -1.108068164996803 -0.04974050149321556 -1.10795656722039
23 -0.04959744215011597 -1.157665607146919 -0.04960506707429886 -1.1575616342946888
24 -0.04954805914312601 -1.207213666290045 -0.04954351037740708 -1.207105144672096
25 -0.04949185792356729 -1.2567055242136123 -0.0494804423302412 -1.2565855870023372
26 -0.04944447819143534 -1.3061500024050476 -0.049461244232952596 -1.3060468312352898
27 -0.04938703719526529 -1.355537039600313 -0.049330892786383626 -1.3553777240216733
28 -0.049344629608094694 -1.4048816692084076 -0.04941336419433355 -1.4047910882160068
29 -0.04929778538644314 -1.4541794545948508 -0.049197816476225856 -1.4539889046922327
30 -0.049249259568750856 -1.5034287141636016 -0.04918991830199957 -1.5031788229942322
31 -0.04921695701777935 -1.552645671181381 -0.04923752006143332 -1.5524163430556654
32 -0.049164419248700145 -1.6018100904300812 -0.04910871628671885 -1.6015250593423842
33 -0.049111542850732805 -1.6509216332808139 -0.049061015620827673 -1.650586074963212
34 -0.049079226516187194 -1.700000859797001 -0.04901698529720307 -1.699603060260415
35 -0.04902771227061749 -1.7490285720676186 -0.04897121600806713 -1.7485742762684822
36 -0.04899138417094946 -1.7980199562385681 -0.04901540204882622 -1.7975896783173084
37 -0.048951045237481595 -1.8469710014760496 -0.04894051142036915 -1.8465301897376776
38 -0.04890673514455557 -1.8958777366206052 -0.04897293858230114 -1.8955031283199788
39 -0.048858141899108885 -1.9447358785197142 -0.048835210502147675 -1.9443383388221265
40 -0.048824932985007764 -1.9935608115047219 -0.04883202314376831 -1.9931703619658947
41 -0.048784354515373704 -2.0423451660200955 -0.048742016404867174 -2.041912378370762
42 -0.048751344159245494 -2.091096510179341 -0.048673160187900064 -2.090585538558662
43 -0.048713923431932926 -2.1398104336112738 -0.04869700334966183 -2.1392825419083237
44 -0.04868287406861782 -2.1884933076798916 -0.04855547957122326 -2.1878380214795468
45 -0.04864147212356329 -2.237134779803455 -0.04865921810269356 -2.2364972395822402
46 -0.048606629483401775 -2.2857414092868567 -0.048546811752021315 -2.2850440513342614
47 -0.04857358038425445 -2.3343149896711113 -0.04869629945605993 -2.3337403507903214
48 -0.04853388518095016 -2.3828488748520615 -0.048275301232934 -2.3820156520232554
49 -0.048505994491279125 -2.4313548693433407 -0.04845421183854341 -2.430469863861799
50 -0.04847006872296333 -2.479824938066304 -0.04853024706244469 -2.4790001109242437
51 -0.04843355007469654 -2.5282584881410006 -0.048364419303834436 -2.5273645302280783
52 -0.04840828869491816 -2.5766667768359186 -0.04829286392778158 -2.57565739415586
53 -0.04836909659206867 -2.6250358734279873 -0.048310419730842116 -2.623967813886702
54 -0.048341375403106214 -2.6733772488310934 -0.0482764583081007 -2.6722442721948028
55 -0.0483110211789608 -2.721688270010054 -0.04815326649695635 -2.720397538691759
56 -0.04828118812292814 -2.7699694581329823 -0.0484138410538435 -2.7688113797456024
57 -0.04824045728892088 -2.818209915421903 -0.04810176771134138 -2.816913147456944
58 -0.04822464194148779 -2.866434557363391 -0.04844334851950407 -2.865356495976448
59 -0.0481857493519783 -2.9146203067153693 -0.048222589679062365 -2.9135790856555106
60 -0.04814792238175869 -2.962768229097128 -0.04830244053155184 -2.9618815261870624
61 -0.048110283352434634 -3.0108785124495627 -0.04820870365947485 -3.0100902298465373
62 -0.048071479238569734 -3.0589499916881326 -0.04816518258303404 -3.0582554124295713
63 -0.04804469756782055 -3.106994689255953 -0.04819829631596804 -3.1064537087455393
64 -0.048005075007677075 -3.1549997642636303 -0.0480051277205348 -3.154458836466074
65 -0.04797256533056497 -3.2029723295941954 -0.04808130357414484 -3.202540140040219
66 -0.04794794470071793 -3.2509202742949133 -0.047915960662066936 -3.250456100702286
67 -0.047921006195247175 -3.2988412804901603 -0.048110023327171805 -3.2985661240294575
68 -0.047890070267021655 -3.346731350757182 -0.04806441143155098 -3.3466305354610086
69 -0.04784441012889147 -3.3945757608860734 -0.0478171568363905 -3.394447692297399
70 -0.04782453048974276 -3.442400291375816 -0.04771434236317873 -3.4421620346605777
71 -0.04779025539755821 -3.4901905467733743 -0.04778658151626587 -3.4899486161768434
72 -0.04776927158236503 -3.5379598183557395 -0.04779003113508225 -3.5377386473119254
73 -0.04773851688951254 -3.585698335245252 -0.047890932857990266 -3.5856295801699156
74 -0.047697095200419426 -3.6333954304456713 -0.047679809480905534 -3.633309389650821
75 -0.04768446497619152 -3.681079895421863 -0.0476989533752203 -3.681008343026041
76 -0.04765514452010393 -3.728735039941967 -0.04761416967958212 -3.7286225127056234
77 -0.04763421453535557 -3.7763692544773226 -0.04761211946606636 -3.7762346321716898
78 -0.04759818594902754 -3.82396744042635 -0.04751923568546772 -3.8237538678571577
79 -0.047580073960125445 -3.8715475143864757 -0.04743882827460766 -3.8711926961317653
80 -0.047563748247921464 -3.9191112626343974 -0.047692178189754485 -3.91888487432152
81 -0.047529668919742106 -3.9666409315541395 -0.047708123549818994 -3.966592997871339
82 -0.047495922446250914 -4.01413685400039 -0.04740527346730232 -4.013998271338641
83 -0.04747718442231417 -4.061614038422705 -0.0474044356495142 -4.061402706988155
84 -0.047449244372546676 -4.109063282795251 -0.04758385214954615 -4.108986559137701
85 -0.04742860533297062 -4.156491888128222 -0.04738734178245067 -4.156373900920152
86 -0.047401694022119044 -4.20389358215034 -0.04762277752161026 -4.203996678441762
87 -0.04736840222030878 -4.251261984370649 -0.04737944826483727 -4.2513761267065995
88 -0.04733878280967474 -4.298600767180324 -0.04751787967979908 -4.298894006386399
89 -0.047303435206413266 -4.345904202386738 -0.04683821257203817 -4.345732218958437
90 -0.04730051141232252 -4.39320471379906 -0.04642469957470894 -4.392156918533146
91 -0.04729680959135294 -4.440501523390413 -0.0468619080260396 -4.439018826559186
92 -0.047276579588651654 -4.487778102979065 -0.047218776680529116 -4.486237603239715
93 -0.04726096503436565 -4.535039068013431 -0.04750193227082491 -4.53373953551054
94 -0.04720555879175663 -4.5822446268051875 -0.04653303734958172 -4.580272572860121
95 -0.047220947034657 -4.629465573839845 -0.04757532496005297 -4.627847897820174
96 -0.04717171974480152 -4.676637293584646 -0.04732098709791899 -4.675168884918093
97 -0.04714435469359159 -4.723781648278237 -0.04729943890124559 -4.722468323819339
98 -0.04712373819202185 -4.770905386470259 -0.04703704509884119 -4.76950536891818
99 -0.04711983185261488 -4.818025218322874 -0.04692279417067766 -4.816428163088858
100 -0.04708660803735256 -4.865111826360226 -0.0466408422216773 -4.863069005310535
101 -0.047070994041860104 -4.912182820402086 -0.0473586555570364 -4.910427660867572
102 -0.04704406727105379 -4.9592268876731405 -0.04752165656536818 -4.95794931743294
103 -0.047006304189562795 -5.006233191862703 -0.047102398984134194 -5.005051716417074
104 -0.046981243044137956 -5.053214434906842 -0.0471441388130188 -5.052195855230093
105 -0.04696343801915646 -5.100177872925999 -0.046771774813532827 -5.098967630043626
106 -0.04693489596247673 -5.1471127688884755 -0.0474923636764288 -5.146459993720055
107 -0.046911757066845895 -5.194024525955322 -0.04686404820531607 -5.193324041925371
108 -0.04690195769071579 -5.240926483646038 -0.04704210609197616 -5.240366148017348
109 -0.04685928616672754 -5.287785769812765 -0.04701879471540451 -5.287384942732752
110 -0.04684357140213251 -5.334629341214898 -0.04686724487692118 -5.334252187609673
111 -0.04682878311723471 -5.381458124332132 -0.04678138587623835 -5.381033573485912
112 -0.046796705760061744 -5.428254830092194 -0.04703702684491873 -5.42807060033083
113 -0.0467725645750761 -5.47502739466727 -0.04680603798478842 -5.474876638315619
114 -0.046747501008212566 -5.521774895675483 -0.04678383339196444 -5.521660471707584
115 -0.04674542490392923 -5.568520320579412 -0.04680488780140877 -5.568465359508993
116 -0.04669605288654566 -5.615216373465958 -0.04647467639297247 -5.614940035901966
117 -0.04668240584433079 -5.661898779310289 -0.04683979544788599 -5.661779831349851
118 -0.046675569377839565 -5.708574348688129 -0.0461592236533761 -5.707939055003227
119 -0.04665489569306373 -5.7552292443811925 -0.04680657722055912 -5.754745632223787
120 -0.04663120359182358 -5.8018604479730165 -0.04654871504753828 -5.801294347271325
121 -0.04660616889595985 -5.8484666168689765 -0.04674163404852152 -5.848035981319846
122 -0.04657025318592787 -5.895036870054905 -0.04601762108504772 -5.8940536024048935
123 -0.04655788782984018 -5.941594757884745 -0.045572254620492456 -5.939625857025386
124 -0.046554597467184065 -5.988149355351928 -0.047953981533646585 -5.987579838559033
125 -0.04650602992624044 -6.034655385278168 -0.046593540161848065 -6.034173378720881
126 -0.04649192988872528 -6.081147315166894 -0.04638087321072817 -6.080554251931609
127 -0.046483642607927325 -6.127630957774821 -0.046516644023358825 -6.127070895954968
128 -0.046456531062722205 -6.174087488837543 -0.04569226428866387 -6.1727631602436315
129 -0.046420356072485444 -6.220507844910029 -0.04565793965011835 -6.2184210998937495
130 -0.046420238353312014 -6.26692808326334 -0.046942285262048244 -6.265363385155798
131 -0.04639099761843681 -6.313319080881777 -0.04670370947569609 -6.312067094631494
132 -0.04638627395033836 -6.359705354832115 -0.04633532613515854 -6.3584024207666525
133 -0.046371919102966785 -6.4060772739350815 -0.04635327588766813 -6.404755696654321
134 -0.046346150897443296 -6.452423424832525 -0.04662722926586867 -6.451382925920189
135 -0.046321915462613106 -6.498745340295138 -0.045745295472443104 -6.497128221392632
136 -0.04631148148328066 -6.545056821778419 -0.04642984736710787 -6.54355806875974
137 -0.04628871772438288 -6.591345539502802 -0.046998934261500834 -6.590557003021241
138 -0.04624569155275822 -6.63759123105556 -0.046787016466259955 -6.6373440194875
139 -0.04622482024133205 -6.683816051296892 -0.04634310733526945 -6.68368712682277
140 -0.04619618784636259 -6.730012239143255 -0.04650766476988792 -6.730194791592658
141 -0.046181087754666804 -6.776193326897921 -0.046336316131055356 -6.776531107723714
142 -0.04617752749472857 -6.82237085439265 -0.04547774251550436 -6.822008850239218
143 -0.04614694397896528 -6.868517798371616 -0.04637176673859358 -6.868380616977811
144 -0.04611658677458763 -6.914634385146203 -0.046161093190312384 -6.914541710168123
145 -0.04610193576663733 -6.960736320912841 -0.04599524550139904 -6.9605369556695225
146 -0.04609218873083591 -7.006828509643677 -0.04569548480212689 -7.006232440471649
147 -0.04605847671627998 -7.052886986359957 -0.04670767355710268 -7.052940114028752
148 -0.046056874468922614 -7.0989438608288795 -0.046336838789284227 -7.099276952818037
149 -0.046030828915536406 -7.144974689744416 -0.046128302812576294 -7.145405255630613
150 -0.04601425752043724 -7.190988947264853 -0.045874875783920285 -7.191280131414533
151 -0.04599044676870108 -7.236979394033554 -0.04617772661149502 -7.237457858026028
152 -0.0459787929430604 -7.2829581869766145 -0.046057013981044295 -7.283514872007072
153 -0.045954487100243566 -7.328912674076858 -0.04612443894147873 -7.329639310948551
154 -0.04593627136200666 -7.374848945438865 -0.045747952722013 -7.3753872636705635
155 -0.04591778181493282 -7.420766727253798 -0.04566591139882803 -7.4210531750693915
156 -0.045903712138533594 -7.466670439392332 -0.046682265028357504 -7.467735440097749
157 -0.04588004071265459 -7.512550480104987 -0.045093856006860736 -7.512829296104609
158 -0.04586585648357868 -7.558416336588565 -0.0461385153234005 -7.55896781142801
159 -0.0458568450063467 -7.604273181594912 -0.04836574513465166 -7.607333556562661
160 -0.04578549265861511 -7.650058674253526 -0.04511975720524788 -7.652453313767909
161 -0.04578019566833973 -7.695838869921866 -0.04650437477976084 -7.69895768854767
162 -0.0457555515691638 -7.74159442149103 -0.04581098053604364 -7.744768669083713
163 -0.04573283363133669 -7.787327255122366 -0.04654405564069748 -7.791312724724411
164 -0.04573826733976603 -7.833065522462133 -0.04740168899297714 -7.838714413717388
165 -0.04569759331643582 -7.878763115778568 -0.045842592418193814 -7.884557006135582
166 -0.045678538270294666 -7.924441654048863 -0.04565207324922085 -7.930209079384802
167 -0.04566533900797367 -7.970106993056836 -0.04537292588502169 -7.975582005269824
168 -0.04563012849539518 -8.015737121552231 -0.04649587720632553 -8.02207788247615
169 -0.04562041535973549 -8.061357536911967 -0.045499475300312044 -8.067577357776463
170 -0.04559418354183435 -8.1069517204538 -0.045018580928444865 -8.112595938704908
171 -0.045581810921430585 -8.15253353137523 -0.04570740163326263 -8.15830334033817
172 -0.04557029530405998 -8.19810382667929 -0.045501604489982125 -8.203804944828152
173 -0.045553766563534735 -8.243657593242824 -0.04571317285299301 -8.249518117681145
174 -0.045520508848130706 -8.289178102090956 -0.04493074417114258 -8.294448861852288
175 -0.04551421273499727 -8.334692314825952 -0.045904054678976534 -8.340352916531264
176 -0.04547962173819542 -8.380171936564148 -0.04572574943304062 -8.386078665964305
177 -0.045472198724746705 -8.425644135288895 -0.04478239435702562 -8.43086106032133
178 -0.045435240305960176 -8.471079375594854 -0.043118740990757944 -8.473979801312089
179 -0.045472844317555425 -8.516552219912409 -0.04586898740381003 -8.5198487887159
180 -0.04545344728976488 -8.562005667202174 -0.044614764489233495 -8.564463553205133
181 -0.04544610176235438 -8.607451768964529 -0.0458866648375988 -8.610350218042733
182 -0.04541904274374246 -8.65287081170827 -0.04577455949038267 -8.656124777533115
183 -0.045405872724950315 -8.698276684433221 -0.04485190287232399 -8.70097668040544
184 -0.04539227895438671 -8.743668963387607 -0.04584113247692585 -8.746817812882366
185 -0.04536166600883007 -8.789030629396438 -0.04535371083766222 -8.792171523720029
186 -0.045333920419216155 -8.834364549815653 -0.04480282422155142 -8.836974347941581
187 -0.04532733969390392 -8.879691889509557 -0.04458532314747572 -8.881559671089057
188 -0.04531305152922869 -8.925004941038786 -0.04209307972341776 -8.923652750812476
189 -0.04532699026167393 -8.97033193130046 -0.04508143179118633 -8.968734182603662
190 -0.04530621822923422 -9.015638149529694 -0.045319124683737756 -9.0140533072874
191 -0.04527594372630119 -9.060914093255995 -0.045046033896505834 -9.059099341183906
192 -0.045270788669586184 -9.106184881925582 -0.04385814666748047 -9.102957487851386
193 -0.04526510275900364 -9.151449984684586 -0.045411960780620576 -9.148369448632007
194 -0.04524803310632706 -9.196698017790913 -0.045763643272221086 -9.194133091904227
195 -0.04516211301088333 -9.241860130801797 -0.04189549814909697 -9.236028590053325
196 -0.045235561393201354 -9.287095692194999 -0.04600556176155805 -9.282034151814882
197 -0.04522412288933993 -9.33231981508434 -0.044554141350090504 -9.326588293164972
198 -0.04525153636932373 -9.377571351453664 -0.05342195481061936 -9.380010247975592
199 -0.04516096524894238 -9.422732316702607 -0.04614542182534933 -9.426155669800941
200 -0.04511516336351633 -9.467847480066123 -0.04454322494566441 -9.470698894746606
201 -0.04508446753025055 -9.512931947596373 -0.04497957583516836 -9.515678470581774
202 -0.045074162632226945 -9.5580061102286 -0.04537699390202761 -9.561055464483802
203 -0.045044034346938135 -9.603050144575539 -0.04460980519652367 -9.605665269680326
204 -0.04502659924328327 -9.648076743818821 -0.04476503748446703 -9.650430307164793
205 -0.045011811144649985 -9.693088554963472 -0.044570114277303216 -9.695000421442096
206 -0.04499320611357689 -9.73808176107705 -0.044655802100896834 -9.739656223542992
207 -0.04497351087629795 -9.783055271953348 -0.04558490999042988 -9.785241133533422
208 -0.04496710784733295 -9.82802237980068 -0.04611084312200546 -9.831351976655426
209 -0.04493161421269178 -9.872953994013372 -0.0463188448920846 -9.877670821547511
210 -0.04490683209151029 -9.917860826104882 -0.04475404191762209 -9.922424863465134
211 -0.04488925617188215 -9.962750082276763 -0.04552493467926979 -9.967949798144403
212 -0.04485118892043829 -10.0076012711972 -0.04641259964555502 -10.014362397789958
213 -0.04485591165721416 -10.052457182854415 -0.04363787490874529 -10.058000272698703
214 -0.04483613409101963 -10.097293316945434 -0.043819969333708284 -10.10182024203241
215 -0.04484973698854446 -10.142143053933978 -0.04368622861802578 -10.145506470650435
216 -0.044798987545073034 -10.186942041479051 -0.0442023579031229 -10.189708828553558
217 -0.04478033613413572 -10.231722377613186 -0.04558681882917881 -10.235295647382737
218 -0.044755646213889125 -10.276478023827076 -0.04126071650534868 -10.276556363888085
219 -0.04477494172751904 -10.321252965554596 -0.04441370833665133 -10.320970072224737
220 -0.044747579656541345 -10.366000545211136 -0.038969175703823564 -10.35993924792856
221 -0.04476361256092787 -10.410764157772064 -0.040105503611266614 -10.400044751539827
222 -0.04480886925011873 -10.455573027022183 -0.044493905082345006 -10.444538656622171
223 -0.0447924055159092 -10.500365432538093 -0.04391177017241717 -10.48845042679459
224 -0.044773470237851144 -10.545138902775944 -0.04543384537100792 -10.533884272165597
225 -0.04476769007742405 -10.589906592853369 -0.047368906810879706 -10.581253178976477
226 -0.044713991694152355 -10.634620584547521 -0.04470026846975088 -10.625953447446227
227 -0.044712584279477594 -10.679333168826998 -0.042629670910537244 -10.668583118356764
228 -0.044712661765515804 -10.724045830592514 -0.04404056631028652 -10.71262368466705
229 -0.04467802308499813 -10.768723853677512 -0.04356953147798777 -10.75619321614504
230 -0.04466490168124437 -10.813388755358757 -0.042913112230598925 -10.799106328375638
231 -0.044648930244147775 -10.858037685602904 -0.04278147742152214 -10.84188780579716
232 -0.04463314861059189 -10.902670834213495 -0.04487353079020977 -10.88676133658737
233 -0.04460139535367489 -10.94727222956717 -0.04429491572082043 -10.93105625230819
234 -0.04461151883006096 -10.991883748397232 -0.03846188262104988 -10.96951813492924
235 -0.04461816251277924 -11.036501910910012 -0.041419462859630586 -11.010937597788871
236 -0.04460594691336155 -11.081107857823373 -0.044995440356433394 -11.055933038145305
237 -0.04459527451545 -11.125703132338822 -0.04391707479953766 -11.099850112944843
238 -0.044584734924137594 -11.17028786726296 -0.044585822708904745 -11.144435935653748
239 -0.04455188177525997 -11.21483974903822 -0.0340884062461555 -11.178524341899903
240 -0.04461722820997238 -11.259456977248192 -0.0450302466750145 -11.223554588574919
241 -0.04458675049245357 -11.304043727740645 -0.04367916733026504 -11.267233755905183
242 -0.044553897343575954 -11.34859762508422 -0.04463838916271925 -11.311872145067902
243 -0.04453950468450785 -11.393137129768728 -0.04894048571586609 -11.360812630783768
244 -0.04451724663376808 -11.437654376402497 -0.04390101302415132 -11.404713643807918
245 -0.04448136892169714 -11.482135745324195 -0.04522750917822123 -11.44994115298614
246 -0.04447338692843914 -11.526609132252634 -0.03952644132077694 -11.489467594306918
247 -0.04449268076568842 -11.571101813018323 -0.043772770836949346 -11.533240365143866
248 -0.04445416387170553 -11.615555976890029 -0.042593047581613065 -11.57583341272548
249 -0.04446498285979032 -11.660020959749819 -0.043395211733877656 -11.619228624459357
250 -0.04445614088326692 -11.704477100633085 -0.042089350707829 -11.661317975167186
251 -0.04444385357201099 -11.748920954205095 -0.0467609966173768 -11.708078971784563
252 -0.04441845826804638 -11.793339412473141 -0.04265548456460237 -11.750734456349164
253 -0.044381639920175076 -11.837721052393317 -0.04328018054366112 -11.794014636892825
254 -0.04438482690602541 -11.882105879299342 -0.04489395841956138 -11.838908595312386
255 -0.04437652304768562 -11.926482402347027 -0.044715678319334984 -11.883624273631721
256 -0.04441471714526415 -11.97089711949229 -0.05427312962710858 -11.93789740325883
257 -0.04428409114480018 -12.01518121063709 -0.04545380361378193 -11.983351206872612
258 -0.04425355307757854 -12.059434763714668 -0.045283426716923716 -12.028634633589537
259 -0.04421821292489767 -12.103652976639566 -0.04763817954808473 -12.07627281313762
260 -0.04419472366571427 -12.147847700305281 -0.04298918694257736 -12.119262000080198
261 -0.04416510034352541 -12.192012800648806 -0.04646492674946785 -12.165726926829667
262 -0.04412136133760214 -12.236134161986408 -0.04320313166826963 -12.208930058497936
263 -0.04412587229162455 -12.280260034278033 -0.048242090828716756 -12.257172149326653
264 -0.04413337856531143 -12.324393412843344 -0.042087108828127384 -12.29925925815478
265 -0.04409356713294983 -12.368486979976295 -0.04545424245297909 -12.34471350060776
266 -0.04403259065002203 -12.412519570626317 -0.04342583920806646 -12.388139339815826
267 -0.04406027086079121 -12.456579841487109 -0.042266817018389705 -12.430406156834216
268 -0.044057172164320944 -12.50063701365143 -0.042559701949357986 -12.472965858783574
269 -0.044040430709719657 -12.544677444361149 -0.0440592834725976 -12.517025142256172
270 -0.04402303732931614 -12.588700481690465 -0.04500945117324591 -12.562034593429418
271 -0.04398800358176232 -12.632688485272228 -0.045387587137520315 -12.607422180566939
272 -0.04398343674838543 -12.676671922020613 -0.046319339983165266 -12.653741520550104
273 -0.04395633153617382 -12.720628253556788 -0.04435988198965788 -12.698101402539763
274 -0.043942744843661785 -12.76457099840045 -0.04504563827067613 -12.743147040810438
275 -0.043911739625036715 -12.808482738025486 -0.04450646303594112 -12.787653503846379
276 -0.0439097736030817 -12.852392511628567 -0.04654423929750919 -12.834197743143887
277 -0.043874590285122396 -12.89626710191369 -0.04190755635499954 -12.876105299498887
278 -0.04383943546563387 -12.940106537379323 -0.04774081781506538 -12.923846117313952
279 -0.04382832609117031 -12.983934863470493 -0.045170985907316205 -12.969017103221267
280 -0.04379387181252241 -13.027728735283015 -0.04113605562597513 -13.010153158847242
281 -0.04382056798785925 -13.071549303270874 -0.04089995063841343 -13.051053109485656
282 -0.04379970859736204 -13.115349011868236 -0.04594897888600826 -13.097002088371664
283 -0.043784547783434394 -13.159133559651671 -0.037726120091974735 -13.134728208463638
284 -0.043779009580612184 -13.202912569232284 -0.044956773333251474 -13.179684981796889
285 -0.04375983718782663 -13.24667240642011 -0.043439592234790325 -13.22312457403168
286 -0.04371590595692396 -13.290388312377035 -0.044587503932416436 -13.267712077964095
287 -0.043718522600829604 -13.334106834977865 -0.04448864441365004 -13.312200722377746
288 -0.04370089564472437 -13.377807730622589 -0.044620320200920105 -13.356821042578666
289 -0.043674005381762984 -13.421481736004353 -0.04299808423966169 -13.399819126818327
290 -0.043662789091467855 -13.46514452509582 -0.04468979984521866 -13.444508926663547
291 -0.04364048652350903 -13.508785011619329 -0.039759702049195766 -13.484268628712742
292 -0.04364772774279117 -13.55243273936212 -0.04319379553198814 -13.52746242424473
293 -0.04361544456332922 -13.596048183925449 -0.04122610371559858 -13.568688527960328
294 -0.04356419760733843 -13.639612381532787 -0.05699131097644568 -13.625679838936774
295 -0.043547130562365054 -13.683159512095152 -0.048408357240259645 -13.674088196177033
296 -0.0434909924864769 -13.72665050458163 -0.04334612637758255 -13.717434322554615
297 -0.04347520377486944 -13.770125708356499 -0.04219842739403248 -13.759632749948647
298 -0.04347051698714495 -13.813596225343645 -0.041151031851768494 -13.800783781800416
299 -0.04345058035105467 -13.857046805694699 -0.043453152477741244 -13.844236934278157
300 -0.04344720747321844 -13.900494013167917 -0.04387347903102636 -13.888110413309183
301 -0.043407042324542996 -13.943901055492459 -0.04287635311484337 -13.930986766424027
302 -0.04339755903929472 -13.987298614531754 -0.04323363620787859 -13.974220402631905
303 -0.04339163433760405 -14.030690248869359 -0.042378293722867964 -14.016598696354773
304 -0.043383759632706645 -14.074074008502066 -0.04346387349069118 -14.060062569845464
305 -0.04338227454572916 -14.117456283047796 -0.04184604268521071 -14.101908612530675
306 -0.043348081037402154 -14.160804364085198 -0.043029722198843955 -14.144938334729519
307 -0.0433431476354599 -14.204147511720658 -0.04344446435570717 -14.188382799085225
308 -0.04332645814865828 -14.247473969869317 -0.04372071176767349 -14.232103510852898
309 -0.043280271254479884 -14.290754241123796 -0.04350392464548349 -14.275607435498381
310 -0.043243741430342195 -14.333997982554138 -0.043623393028974534 -14.319230828527356
311 -0.0432442719116807 -14.377242254465818 -0.04684915635734797 -14.366079984884705
312 -0.043223734200000766 -14.42046598866582 -0.04333981815725565 -14.40941980304196
313 -0.04319794960319996 -14.46366393826902 -0.04151058923453092 -14.45093039227649
314 -0.04316703118383884 -14.506830969452858 -0.04102175291627645 -14.491952145192766
315 -0.04319080021232367 -14.550021769665182 -0.04034224767237902 -14.532294392865145
316 -0.043188941478729245 -14.59321071114391 -0.0410699438303709 -14.573364336695516
317 -0.04321229625493288 -14.636423007398843 -0.056971806474030016 -14.630336143169545
318 -0.043109549954533574 -14.679532557353376 -0.04258751105517149 -14.672923654224716
319 -0.04308033362030983 -14.722612890973686 -0.04250377956777811 -14.715427433792494
320 -0.043070828169584276 -14.76568371914327 -0.04652436934411526 -14.76195180313661
321 -0.043044873513281345 -14.808728592656552 -0.03837708570063114 -14.80032888883724
322 -0.0430314315482974 -14.851760024204848 -0.043287437222898004 -14.843616326060138
323 -0.043004118651151654 -14.894764142856 -0.04144577533006668 -14.885062101390204
324 -0.0429795378819108 -14.93774368073791 -0.04420433826744556 -14.929266439657649
325 -0.04303720947355032 -14.98078089021146 -0.03591877240687609 -14.965185212064526
326 -0.042995868064463136 -15.023776758275922 -0.045147187635302545 -15.010332399699829
327 -0.04297412261366844 -15.06675088088959 -0.045010735467076304 -15.055343135166906
328 -0.04297496620565653 -15.109725847095246 -0.043895656056702134 -15.099238791223607
329 -0.04290920402854681 -15.152635051123793 -0.04297747891396284 -15.14221627013757
330 -0.04288804698735475 -15.195523098111147 -0.042975487746298315 -15.185191757883869
331 -0.04287865478545427 -15.238401752896602 -0.04183525964617729 -15.227027017530046
332 -0.04284312129020691 -15.28124487418681 -0.038791404105722904 -15.26581842163577
333 -0.04286826252937317 -15.324113136716182 -0.03799138572067022 -15.303809807356439
334 -0.0428495354950428 -15.366962672211224 -0.04151969440281391 -15.345329501759252
335 -0.042842002026736735 -15.40980467423796 -0.04327872190624475 -15.388608223665496
336 -0.04282720685005188 -15.452631881088013 -0.04043324515223503 -15.429041468817731
337 -0.04280712939798832 -15.495439010486002 -0.04311279524117708 -15.472154264058908
338 -0.04277549888938666 -15.53821450937539 -0.05806574821472168 -15.53022001227363
339 -0.04272405710071325 -15.580938566476103 -0.03765177745372057 -15.56787178972735
340 -0.04271617569029331 -15.623654742166396 -0.04301370475441217 -15.610885494481762
341 -0.04269580878317356 -15.66635055094957 -0.04343699812889099 -15.654322492610653
342 -0.0426952388137579 -15.709045789763328 -0.04147667158395052 -15.695799164194604
343 -0.042642444372177124 -15.751688234135505 -0.042640737257897854 -15.738439901452502
344 -0.04264137260615826 -15.794329606741664 -0.042871938273310664 -15.781311839725813
345 -0.04262444879859686 -15.83695405554026 -0.04199306331574917 -15.823304903041562
346 -0.04258454628288746 -15.879538601823148 -0.03798902481794357 -15.861293927859505
347 -0.04258442856371403 -15.922123030386862 -0.041605424508452414 -15.902899352367957
348 -0.042534288577735425 -15.964657318964598 -0.023362139891833066 -15.92626149225979
349 -0.04259193167090416 -16.007249250635503 -0.04020484238862991 -15.96646633464842
350 -0.04255323223769665 -16.0498024828732 -0.035865760408341885 -16.00233209505676
351 -0.04263299070298672 -16.092435473576188 -0.04948606062680483 -16.051818155683566
352 -0.04253675192594528 -16.134972225502132 -0.04569396562874317 -16.09751212131231
353 -0.04247179608792066 -16.177444021590052 -0.04284744057804346 -16.140359561890353
354 -0.04249056689441204 -16.219934588484463 -0.03350948179140687 -16.17386904368176
355 -0.04247839711606503 -16.262412985600527 -0.03860803246498108 -16.21247707614674
356 -0.04248419962823391 -16.30489718522876 -0.04297705814242363 -16.255454134289163
357 -0.04247308261692524 -16.347370267845687 -0.04823914840817452 -16.30369328269734
358 -0.04238981120288372 -16.38976007904857 -0.043630941584706304 -16.347324224282044
359 -0.04236104488372803 -16.432121123932298 -0.0375547282397747 -16.38487895252182
360 -0.042371705174446106 -16.474492829106744 -0.042228953540325166 -16.427107906062144
361 -0.042348869144916534 -16.51684169825166 -0.04674746338278055 -16.473855369444923
362 -0.04235898479819298 -16.559200683049852 -0.04051223248243332 -16.514367601927358
363 -0.04234070982784033 -16.601541392877692 -0.040204265341162684 -16.55457186726852
364 -0.04229802172631025 -16.643839414604003 -0.027853858284652235 -16.582425725553172
365 -0.042358643189072606 -16.686198057793074 -0.044609494507312775 -16.627035220060485
366 -0.04236604366451502 -16.72856410145759 -0.023479598108679056 -16.650514818169164
367 -0.04236647896468639 -16.770930580422277 -0.04267793148756027 -16.693192749656724
368 -0.04232968855649233 -16.81326026897877 -0.044624595902860165 -16.737817345559584
369 -0.04231766778975725 -16.855577936768526 -0.04034837186336517 -16.77816571742295
370 -0.04230396505445242 -16.897881901822977 -0.03406831715255976 -16.81223403457551
371 -0.04231672454625368 -16.94019862636923 -0.044478444196283815 -16.856712478771794
372 -0.04229554831981659 -16.982494174689048 -0.04004127494990826 -16.8967537537217
373 -0.04225174095481634 -17.024745915643866 -0.04258227590471506 -16.939336029626414
374 -0.042247208580374715 -17.06699312422424 -0.0418663514778018 -16.981202381104215
375 -0.04223061632364988 -17.10922374054789 -0.04559866674244404 -17.026801047846657
376 -0.04218535888940096 -17.15140909943729 -0.04284587539732456 -17.069646923243983
377 -0.04217123296111822 -17.193580332398408 -0.03418936533853412 -17.103836288582517
378 -0.04222697224467993 -17.23580730464309 -0.04121469799429178 -17.14505098657681
379 -0.04216708280146122 -17.27797438744455 -0.03926225770264864 -17.18431324427946
380 -0.04215622656047344 -17.320130614005024 -0.038482426665723324 -17.22279567094518
381 -0.042137818224728105 -17.36226843222975 -0.03812324535101652 -17.2609189162962
382 -0.04212401080876589 -17.404392443038518 -0.04945303443819284 -17.310371950734392
383 -0.04213247448205948 -17.446524917520577 -0.038339892774820326 -17.348711843509214
384 -0.042089659906923774 -17.4886145774275 -0.0408653475344181 -17.38957719104363
385 -0.042074064165353774 -17.530688641592857 -0.04042961224913597 -17.430006803292766
386 -0.042030146718025206 -17.572718788310883 -0.04228356052190065 -17.47229036381467
387 -0.04211614187806845 -17.61483493018895 -0.023720558173954485 -17.496010921988624
388 -0.042079160921275616 -17.656914091110227 -0.0361168434843421 -17.532127765472968
389 -0.04205320924520493 -17.69896730035543 -0.04618046283721924 -17.57830822831019
390 -0.042007958702743056 -17.740975259058175 -0.03871480487287045 -17.61702303318306
391 -0.04203577563166618 -17.783011034689842 -0.040738843753933905 -17.657761876936995
392 -0.04199630226939917 -17.825007336959242 -0.039657201431691644 -17.697419078368686
393 -0.041964432783424856 -17.866971769742666 -0.041044664941728114 -17.738463743310415
394 -0.041954056546092036 -17.90892582628876 -0.03795961439609528 -17.77642335770651
395 -0.04194837044924497 -17.950874196738003 -0.0436317166313529 -17.820055074337862
396 -0.04193878825753927 -17.992812984995542 -0.04008307531476021 -17.860138149652624
397 -0.04190923608839512 -18.034722221083936 -0.0349013464525342 -17.89503949610516
398 -0.041952692717313764 -18.07667491380125 -0.03999309986829758 -17.935032595973457
399 -0.041871610283851626 -18.1185465240851 -0.03949293922632933 -17.974525535199785
400 -0.04186252746731043 -18.16040905155241 -0.040360482223331925 -18.014886017423116
401 -0.04186771586537361 -18.202276767417782 -0.050677561201155186 -18.06556357862427
402 -0.04182069189846516 -18.244097459316247 -0.04384374041110277 -18.109407319035373
403 -0.04179826676845551 -18.285895726084703 -0.04021704066544771 -18.14962435970082
404 -0.0417493024840951 -18.3276450285688 -0.038994860276579855 -18.1886192199774
405 -0.041731694526970384 -18.36937672309577 -0.043149927631020546 -18.23176914760842
406 -0.04169281218200922 -18.41106953527778 -0.04793841261416674 -18.279707560222587
407 -0.04170531127601862 -18.452774846553798 -0.045967561565339564 -18.325675121787928
408 -0.04164859429001808 -18.494423440843814 -0.039750452525913714 -18.365425574313843
409 -0.041631968691945076 -18.53605540953576 -0.04454345926642418 -18.409969033580268
410 -0.04159665927290916 -18.577652068808668 -0.038055226765573026 -18.44802426034584
411 -0.04160640891641378 -18.619258477725083 -0.04631861131638289 -18.494342871662223
412 -0.041576708853244784 -18.66083518657833 -0.04117343463003635 -18.53551630629226
413 -0.04151004459708929 -18.702345231175418 -0.04184061866253615 -18.577356924954795
414 -0.04152727164328098 -18.7438725028187 -0.03978446926921606 -18.61714139422401
415 -0.04151867721229792 -18.785391180031 -0.036561640165746215 -18.653703034389757
416 -0.04148149937391281 -18.82687267940491 -0.03785251844674349 -18.6915555528365
417 -0.04149300716817379 -18.868365686573085 -0.029487876500934363 -18.721043429337435
418 -0.04153388105332852 -18.909899567626415 -0.028250187169760466 -18.749293616507195
419 -0.041510223597288134 -18.951409791223703 -0.03763029742985964 -18.786923913937056
420 -0.04151671100407839 -18.992926502227782 -0.043071925081312655 -18.82999583901837
421 -0.04146795403212309 -19.034394456259903 -0.03756337892264128 -18.86755921794101
422 -0.041485027968883516 -19.075879484228786 -0.04529171884059906 -18.91285093678161
423 -0.04143221154808998 -19.117311695776877 -0.04071298521012068 -18.95356392199173
424 -0.041392906382679936 -19.158704602159556 -0.04880642369389534 -19.002370345685627
425 -0.04133854825049639 -19.200043150410053 -0.03980947826057672 -19.042179823946203
426 -0.04135581199079752 -19.24139896240085 -0.039324391074478625 -19.081504215020683
427 -0.04132899045944214 -19.28272795286029 -0.042731297202408314 -19.12423551222309
428 -0.04127544295042753 -19.32400339581072 -0.042507052049040796 -19.16674256427213
429 -0.04127884823828935 -19.36528224404901 -0.03848563972860575 -19.205228204000736
430 -0.041245959140360354 -19.40652820318937 -0.04274209551513195 -19.247970299515867
431 -0.041291221603751184 -19.44781942479312 -0.03964719194918871 -19.287617491465056
432 -0.04121801089495421 -19.489037435688076 -0.04078971110284328 -19.3284072025679
433 -0.041330105252563955 -19.530367540940638 -0.008149573041009717 -19.33655677560891
434 -0.04126936849206686 -19.571636909432705 -0.04231245461851359 -19.378869230227423
435 -0.041225516237318516 -19.612862425670023 -0.039850696362555026 -19.41871992658998
436 -0.041241643205285075 -19.65410406887531 -0.045339664444327354 -19.464059591034307
437 -0.041123357601463795 -19.695227426476773 -0.03862572014331818 -19.502685311177625
438 -0.041172319650650026 -19.73639974612742 -0.04483702946454286 -19.547522340642168
439 -0.041128098592162134 -19.777527844719582 -0.02921614274382591 -19.576738483385995
440 -0.04110046662390232 -19.818628311343485 -0.05107128471136093 -19.627809768097357
441 -0.041095614433288574 -19.859723925776773 -0.041455984301865104 -19.669265752399223
442 -0.041041239909827706 -19.9007651656866 -0.04506982695311308 -19.714335579352337
443 -0.04103300757706165 -19.941798173263663 -0.043264014087617396 -19.757599593439956
444 -0.040995230339467524 -19.982793403603132 -0.03831684291362762 -19.795916436353583
445 -0.04098031856119633 -20.02377372216433 -0.039910610765218735 -19.8358270471188
446 -0.04095075894147158 -20.0647244811058 -0.04402025751769543 -19.879847304636495
447 -0.04094393011182547 -20.105668411217625 -0.0437205370515585 -19.923567841688055
448 -0.04087273720651865 -20.146541148424145 -0.040546156093478204 -19.96411399778153
449 -0.04091593418270349 -20.187457082606848 -0.055078721791505816 -20.019192719573038
450 -0.04079021476209164 -20.228247297368938 -0.042764319106936455 -20.061957038679974
451 -0.040801239758729936 -20.269048537127667 -0.04499966502189636 -20.106956703701872
452 -0.040729263611137864 -20.309777800738804 -0.03969647362828255 -20.146653177330155
453 -0.04078833796083927 -20.350566138699644 -0.02665075585246086 -20.173303933182616
454 -0.04072215259075165 -20.391288291290397 -0.04267998170107603 -20.215983914883694
455 -0.04069744646549225 -20.43198573775589 -0.03888702262192965 -20.254870937505622
456 -0.040690868906676766 -20.472676606662567 -0.041288539208471774 -20.296159476714095
457 -0.04070442300289869 -20.513381029665467 -0.03459159228950739 -20.330751069003604
458 -0.04061393104493618 -20.553994960710405 -0.03917071036994457 -20.36992177937355
459 -0.040607879497110845 -20.594602840207514 -0.0461684986948967 -20.416090278068445
460 -0.040614798478782174 -20.635217638686296 -0.03142336262390018 -20.447513640692346
461 -0.04064048919826746 -20.675858127884563 -0.05657374355942011 -20.504087384251765
462 -0.04050257056951523 -20.71636069845408 -0.0402275949716568 -20.544314979223422
463 -0.04049386885017157 -20.75685456730425 -0.042376421950757505 -20.58669140117418
464 -0.040447352640330794 -20.79730191994458 -0.041802838817238806 -20.62849423999142
465 -0.04044792968779802 -20.837749849632377 -0.05149437487125397 -20.679988614862673
466 -0.04037025198340416 -20.87812010161578 -0.0385053563863039 -20.718493971248975
467 -0.04031887035816908 -20.918438971973952 -0.041175848618149755 -20.759669819867124
468 -0.04036813993006945 -20.958807111904022 -0.04094072040170431 -20.800610540268828
469 -0.0403328612446785 -20.9991399731487 -0.04457804001867771 -20.845188580287505
470 -0.040259343944489955 -21.039399317093192 -0.04456295222043991 -20.889751532507944
471 -0.04023678656667471 -21.079636103659865 -0.03981062322854996 -20.929562155736495
472 -0.04022555239498615 -21.11986165605485 -0.03698435928672552 -20.96654651502322
473 -0.040194222889840606 -21.160055878944693 -0.03674434311687946 -21.0032908581401
474 -0.04015267491340637 -21.2002085538581 -0.04055701456964016 -21.04384787270974
475 -0.04013960976153612 -21.240348163619636 -0.05360161848366261 -21.0974494911934
476 -0.04009174667298794 -21.280439910292625 -0.04340009037405253 -21.140849581567455
477 -0.040055209398269655 -21.320495119690893 -0.037169187888503076 -21.178018769455957
478 -0.04004569780081511 -21.360540817491707 -0.05845494270324707 -21.236473712159203
479 -0.039950642921030524 -21.400491460412738 -0.04443105664104223 -21.280904768800244
480 -0.039919084310531615 -21.44041054472327 -0.04067992102354765 -21.32158468982379
481 -0.0399395689368248 -21.480350113660094 -0.03720533810555935 -21.35879002792935
482 -0.03991402424871922 -21.520264137908814 -0.041282076574862006 -21.40007210450421
483 -0.03992287684231997 -21.560187014751133 -0.04255004022270441 -21.442622144726915
484 -0.03985374215990305 -21.600040756911035 -0.041404979303479195 -21.484027124030394
485 -0.03985283002257347 -21.63989358693361 -0.03925888780504465 -21.523286011835438
486 -0.03984222877770662 -21.679735815711318 -0.05005191080272198 -21.57333792263816
487 -0.03972894623875618 -21.719464761950075 -0.03927238546311855 -21.612610308101278
488 -0.039734253846108916 -21.759199015796185 -0.03749209046363831 -21.650102398564915
489 -0.03976685665547848 -21.798965872451664 -0.03287828136235475 -21.68298067992727
490 -0.03966079130768776 -21.838626663759353 -0.05714364405721426 -21.74012432398448
491 -0.039613671228289606 -21.87824033498764 -0.03805644437670708 -21.77818076836119
492 -0.039598998799920085 -21.917839333787562 -0.032139236014336346 -21.810320004375527
493 -0.03963198903948069 -21.957471322827043 -0.044947918690741065 -21.85526792306627
494 -0.03954148851335049 -21.997012811340394 -0.038152299262583254 -21.893420222328853
495 -0.03954713679850101 -22.036559948138894 -0.041166613809764385 -21.934586836138617
496 -0.03951913453638554 -22.076079082675278 -0.04848029967397451 -21.983067135812593
497 -0.039427297189831734 -22.11550637986511 -0.03899131044745445 -22.022058446260047
498 -0.039427663758397104 -22.154934043623506 -0.03088554572314024 -22.052943991983188
499 -0.039446943625807765 -22.194380987249314 -0.03311123810708523 -22.086055230090274
500 -0.039415393210947516 -22.233796380460262 -0.04650371838361025 -22.132558948473886
501 -0.03937078714370727 -22.27316716760397 -0.04002561513334513 -22.17258456360723
502 -0.03935743011534214 -22.31252459771931 -0.03725158739835024 -22.209836151005582
503 -0.03935690335929394 -22.351881501078605 -0.039749250188469885 -22.249585401194054
504 -0.03926627598702907 -22.391147777065633 -0.03425515815615654 -22.28384055935021
505 -0.03934664875268936 -22.430494425818324 -0.040358879044651984 -22.324199438394864
506 -0.039275792241096494 -22.46977021805942 -0.03414620328694582 -22.358345641681808
507 -0.03929184656590223 -22.509062064625322 -0.06446458287537098 -22.42281022455718
508 -0.03919747527688742 -22.548259539902208 -0.03576642349362373 -22.4585766480508
509 -0.03919187467545271 -22.58745141457766 -0.040630186721682546 -22.499206834772483
510 -0.03916275482624769 -22.626614169403908 -0.05004048757255077 -22.549247322345035
511 -0.03912408147007227 -22.66573825087398 -0.03476378675550222 -22.584011109100537
512 -0.03908698223531246 -22.70482523310929 -0.029191094543784858 -22.61320220364432
513 -0.03904752619564533 -22.743872759304935 -0.042628082633018496 -22.65583028627734
514 -0.03903438616544008 -22.782907145470375 -0.04255699049681425 -22.698387276774152
515 -0.03905092515051365 -22.821958070620887 -0.03337163086980581 -22.731758907643957
516 -0.03898015785962343 -22.86093822848051 -0.03540800996124745 -22.767166917605206
517 -0.039058958739042283 -22.89999718721955 -0.03455818928778172 -22.801725106892988
518 -0.038940091244876386 -22.938937278464426 -0.03620986510068178 -22.83793497199367
519 -0.03898010514676571 -22.977917383611192 -0.03226278740912676 -22.870197759402796
520 -0.03883256074041128 -23.016749944351602 -0.057469544000923634 -22.92766730340372
521 -0.03881570994853974 -23.055565654300143 -0.037833017855882646 -22.9655003212596
522 -0.03884500116109848 -23.094410655461242 -0.040693534165620805 -23.00619385542522
523 -0.038817583583295345 -23.133228239044538 -0.03841850757598877 -23.04461236300121
524 -0.03877856209874153 -23.17200680114328 -0.03761676531285048 -23.08222912831406
525 -0.038749628141522406 -23.210756429284803 -0.03430944439023733 -23.1165385727043
526 -0.0387182442471385 -23.249474673531942 -0.04633537586778402 -23.162873948572084
527 -0.038712991029024126 -23.288187664560965 -0.03432334549725056 -23.197197294069333
528 -0.038669539242982866 -23.326857203803947 -0.03606249671429396 -23.233259790783627
529 -0.03867785446345806 -23.365535058267405 -0.04655698128044605 -23.279816772064073
530 -0.03857731707394123 -23.404112375341345 -0.03896848056465387 -23.31878525262873
531 -0.03855227641761303 -23.442664651758957 -0.03928496390581131 -23.35807021653454
532 -0.03853209763765335 -23.48119674939661 -0.03256243551149964 -23.39063265204604
533 -0.03854058999568224 -23.519737339392293 -0.04217463564127684 -23.432807287687318
534 -0.03852912113070488 -23.558266460522997 -0.03388523645699024 -23.466692524144307
535 -0.03845092691481113 -23.59671738743781 -0.0431611055508256 -23.509853629695133
536 -0.038403908349573614 -23.635121295787382 -0.041393968090415 -23.551247597785547
537 -0.03841840121895075 -23.673539697006333 -0.034565622359514235 -23.585813220145063
538 -0.038368421606719494 -23.711908118613053 -0.038236012868583205 -23.624049233013647
539 -0.03833583574742079 -23.750243954360474 -0.038632463105022906 -23.66268169611867
540 -0.03829901926219463 -23.78854297362267 -0.033713824674487115 -23.696395520793157
541 -0.03828061129897833 -23.826823584921648 -0.03990234285593033 -23.73629786364909
542 -0.03825068287551403 -23.865074267797162 -0.037082731164991854 -23.773380594814082
543 -0.03821111377328634 -23.90328538157045 -0.03623912744224071 -23.809619722256322
544 -0.03823092374950647 -23.941516305319954 -0.035714184679090974 -23.845333906935412
545 -0.038190755248069766 -23.979707060568025 -0.038621585071086886 -23.8839554920065
546 -0.038171285204589366 -24.017878345772615 -0.04206881187856197 -23.92602430388506
547 -0.03811280429363251 -24.055991150066248 -0.030333292577415703 -23.956357596462478
548 -0.03811386115849018 -24.094105011224737 -0.03789052739739418 -23.994248123859872
549 -0.0382595369592309 -24.13236454818397 -0.0959427036345005 -24.09019082749437
550 -0.03788924869149923 -24.170253796875468 -0.04163116402924061 -24.131821991523612
551 -0.03786121010780334 -24.20811500698327 -0.036541902273893354 -24.168363893797505
552 -0.03782568257302046 -24.245940689556292 -0.036445506103336814 -24.204809399900842
553 -0.037812145054340364 -24.28375283461063 -0.038579868525266646 -24.24338926842611
554 -0.03776602502912283 -24.321518859639752 -0.03598871566355229 -24.279377984089663
555 -0.03776988983154297 -24.359288749471297 -0.042365143448114394 -24.32174312753778
556 -0.03776710331439972 -24.397055852785698 -0.039111239835619926 -24.3608543673734
557 -0.03770354948937893 -24.434759402275077 -0.03202187102288008 -24.39287623839628
558 -0.037711182795464995 -24.472470585070543 -0.04760537464171648 -24.440481613037996
559 -0.03758653439581394 -24.510057119466357 -0.04116626251488924 -24.481647875552884
560 -0.037581768445670606 -24.547638887912026 -0.038471846282482146 -24.520119721835368
561 -0.03754405155777931 -24.585182939469806 -0.033374163694679736 -24.55349388553005
562 -0.03754192385822534 -24.62272486332803 -0.041214597411453724 -24.594708482941503
563 -0.03753973245620727 -24.660264595784238 -0.04437559433281422 -24.639084077274315
564 -0.037435041181743144 -24.697699636965982 -0.03902542944997549 -24.67810950672429
565 -0.037417135573923586 -24.735116772539907 -0.034720374085009095 -24.7128298808093
566 -0.03735936731100083 -24.77247613985091 -0.04059130810201168 -24.75342118891131
567 -0.037336093559861186 -24.80981223341077 -0.04148466978222132 -24.794905858693532
568 -0.03728767000138759 -24.847099903412158 -0.03353425208479166 -24.828440110778324
569 -0.03729546945542097 -24.88439537286758 -0.044154252484440805 -24.872594363262763
570 -0.0372075155377388 -24.921602888405317 -0.037170557864010335 -24.909764921126772
571 -0.03717538062483072 -24.958778269030148 -0.03340688794851303 -24.943171809075285
572 -0.037172284163534644 -24.995950553193683 -0.025711386743932963 -24.968883195819217
573 -0.03719521500170231 -25.033145768195386 -0.041767887957394126 -25.01065108377661
574 -0.03715243954211474 -25.0702982077375 -0.030419781804084778 -25.041070865580696
575 -0.03713243082165718 -25.10743063855916 -0.018665251042693853 -25.05973611662339
576 -0.037153912149369715 -25.14458455070853 -0.032649782672524455 -25.092385899295916
577 -0.03721134588122368 -25.181795896589755 -0.027768714167177678 -25.120154613463093
578 -0.03719912525266409 -25.218995021842417 -0.040064073354005816 -25.1602186868171
579 -0.03710015062242746 -25.256095172464846 -0.04000819064676762 -25.200226877463866
580 -0.03710181303322315 -25.29319698549807 -0.041459362022578716 -25.241686239486445
581 -0.03711237255483866 -25.330309358052908 -0.048529207892715934 -25.29021544737916
582 -0.03693586867302656 -25.367245226725935 -0.03419065847992897 -25.32440610585909
583 -0.03691366259008646 -25.404158889316022 -0.04369087666273117 -25.36809698252182
584 -0.0368633221834898 -25.44102221149951 -0.03916728962212801 -25.407264272143948
585 -0.036871590092778204 -25.47789380159229 -0.04250444583594799 -25.449768717979897
586 -0.036789267882704736 -25.514683069474994 -0.040501937828958036 -25.490270655808853
587 -0.03673486709594727 -25.551417936570942 -0.027482688799500464 -25.517753344608355
588 -0.036695420183241366 -25.588113356754185 -0.0503978917375207 -25.568151236345876
589 -0.03663971703499556 -25.62475307378918 -0.03445257116109133 -25.602603807506966
590 -0.036694438010454175 -25.661447511799633 -0.041022582724690435 -25.643626390231656
591 -0.036685908958315847 -25.698133420757948 -0.03004246549680829 -25.673668855728465
592 -0.036620722897350785 -25.734754143655298 -0.038396439701318744 -25.712065295429785
593 -0.036552749760448935 -25.771306893415748 -0.03327537141740322 -25.745340666847188
594 -0.03656215239316225 -25.80786904580891 -0.030826498474925756 -25.776167165322114
595 -0.03655718266963959 -25.84442622847855 -0.03770781625062227 -25.813874981572738
596 -0.03656436558812857 -25.880990594066677 -0.03640023916959763 -25.850275220742336
597 -0.036490004323422906 -25.9174805983901 -0.04126799013465643 -25.891543210876993
598 -0.0365008570253849 -25.953981455415484 -0.028127171751111745 -25.919670382628105
599 -0.03648792989552021 -25.990469385311005 -0.04023135006427765 -25.959901732692384
600 -0.03648597020655871 -26.026955355517565 -0.012288483045995235 -25.97219021573838
601 -0.03645926620811224 -26.063414621725677 -0.03461587596684694 -26.006806091705226
602 -0.03650303483009339 -26.09991765655577 -0.035109050944447516 -26.041915142649675
603 -0.03643486350774765 -26.136352520063518 -0.037584961764514445 -26.07950010441419
604 -0.03629347551614046 -26.172645995579657 -0.05742126349359751 -26.13692136790779
605 -0.03623659070581198 -26.20888258628547 -0.0346935048699379 -26.171614872777727
606 -0.03621556609869003 -26.24509815238416 -0.03549589086323977 -26.207110763640966
607 -0.036227066069841385 -26.281325218454 -0.038639395497739315 -26.245750159138705
608 -0.03615621998906136 -26.31748143844306 -0.03613781109452248 -26.281887970233228
609 -0.03616426791995764 -26.353645706363018 -0.035913278721272944 -26.317801248954503
610 -0.03606704007834196 -26.38971274644136 -0.034363782964646816 -26.35216503191915
611 -0.036139069311320784 -26.425851815752683 -0.03797686509788036 -26.39014189701703
612 -0.0360660457983613 -26.461917861551044 -0.03456978444010019 -26.424711681457133
613 -0.0360247153788805 -26.497942576929923 -0.03686619605869055 -26.461577877515822
614 -0.03600364904850721 -26.53394622597843 -0.028062754310667515 -26.48964063182649
615 -0.03604196421802044 -26.56998819019645 -0.03134057493880391 -26.520981206765292
616 -0.03595506567507982 -26.60594325587153 -0.032959735952317715 -26.55394094271761
617 -0.036077650263905525 -26.642020906135436 -0.04095377568155527 -26.594894718399164
618 -0.03588507641106844 -26.677905982546505 -0.03850672114640474 -26.63340143954557
619 -0.03588490150868893 -26.713790884055193 -0.030202360171824694 -26.663603799717393
620 -0.03591892514377833 -26.749709809198972 -0.03194489926099777 -26.695548698978392
621 -0.03593057040125132 -26.785640379600224 -0.033115769550204274 -26.728664468528596
622 -0.03588637355715037 -26.821526753157375 -0.05351725928485394 -26.782181727813448
623 -0.03581488560885191 -26.857341638766226 -0.03663410972803831 -26.818815837541486
624 -0.035784678906202315 -26.89312631767243 -0.03500184956938028 -26.853817687110865
625 -0.03577553555369377 -26.928901853226122 -0.031640345230698586 -26.885458032341564
626 -0.035799431055784224 -26.964701284281908 -0.03706517107784748 -26.922523203419413
627 -0.03569580279290676 -27.000397087074816 -0.03585895467549562 -26.95838215809491
628 -0.03570305909961462 -27.03610014617443 -0.04348431490361691 -27.001866472998525
629 -0.03561294507235289 -27.07171309124678 -0.03618946708738804 -27.038055940085915
630 -0.035715159773826596 -27.107428251020607 -0.03768460862338543 -27.0757405487093
631 -0.03556835688650608 -27.142996607907115 -0.031506913062185046 -27.107247461771486
632 -0.03551843818277121 -27.178515046089885 -0.028316841274499894 -27.135564303045985
633 -0.03554151393473148 -27.214056560024616 -0.03947809673845768 -27.17504239978444
634 -0.035466677881777285 -27.249523237906395 -0.03578112684190273 -27.210823526626346
635 -0.0354325408115983 -27.284955778717993 -0.037308476865291595 -27.248132003491637
636 -0.03544169962406159 -27.320397478342056 -0.03345143590122461 -27.28158343939286
637 -0.035386189073324206 -27.35578366741538 -0.03255080133676529 -27.314134240729626
638 -0.03534083608537912 -27.39112450350076 -0.03704895712435245 -27.351183197853977
639 -0.035359558463096616 -27.426484061963855 -0.03254431653767824 -27.383727514391655
640 -0.03530569355934858 -27.461789755523203 -0.0350114805623889 -27.418738994954044
641 -0.035291488841176034 -27.497081244364377 -0.03139454061165452 -27.450133535565698
642 -0.03526912182569504 -27.532350366190073 -0.03580944333225489 -27.485942978897953
643 -0.03515890166163445 -27.567509267851708 -0.026900742296129466 -27.51284372119408
644 -0.03525284770876169 -27.60276211556047 -0.03364091292023659 -27.546484634114318
645 -0.03527367934584617 -27.638035794906315 -0.03251589667052031 -27.57900053078484
646 -0.03523305412381887 -27.673268849030134 -0.0294561923481524 -27.608456723132992
647 -0.03526551704853773 -27.70853436607867 -0.03413137570023537 -27.642588098833226
648 -0.03526088055223227 -27.743795246630903 -0.03245736565440893 -27.675045464487635
649 -0.03524461854249239 -27.779039865173395 -0.03728822059929371 -27.71233368508693
650 -0.03523652385920286 -27.8142763890326 -0.047913995757699016 -27.76024768084463
651 -0.03511911146342754 -27.849395500496026 -0.03265135772526264 -27.792899038569892
652 -0.03514694646000862 -27.884542446956036 -0.03752885051071644 -27.83042788908061
653 -0.03501907177269459 -27.91956151872873 -0.03735214453190565 -27.867780033612515
654 -0.03498510513454676 -27.954546623863276 -0.029633990861475466 -27.897414024473992
655 -0.035032058320939544 -27.989578682184217 -0.02797307539731264 -27.925387099871305
656 -0.034977666661143304 -28.02455634884536 -0.038706520944833754 -27.96409362081614
657 -0.03502322807908058 -28.05957957692444 -0.040699954703450204 -28.00479357551959
658 -0.03492942955344915 -28.09450900647789 -0.03346503395587206 -28.03825860947546
659 -0.03486600425094366 -28.129375010728833 -0.03576766904443503 -28.074026278519895
660 -0.03492537885904312 -28.164300389587876 -0.03549475334584713 -28.109521031865743
661 -0.03488283157348633 -28.199183221161363 -0.03568017091602087 -28.145201202781763
662 -0.03499505687505007 -28.234178278036413 -0.0196351058781147 -28.16483630865988
663 -0.03490731325000525 -28.26908559128642 -0.029307387303560972 -28.19414369596344
664 -0.03491565547883511 -28.304001246765253 -0.02559162862598896 -28.21973532458943
665 -0.03491667751222849 -28.33891792427748 -0.04213131051510573 -28.261866635104536
666 -0.03483909163624048 -28.37375701591372 -0.02915230458602309 -28.29101893969056
667 -0.03486056458204985 -28.408617580495772 -0.03175529018044472 -28.322774229871005
668 -0.03482954353094101 -28.44344712402671 -0.033868775330483915 -28.356643005201487
669 -0.034850668907165525 -28.478297792933876 -0.034658711031079294 -28.391301716232565
670 -0.03480389639735222 -28.51310168933123 -0.03598309438675642 -28.427284810619323
671 -0.034822853095829484 -28.547924542427058 -0.04209933839738369 -28.469384149016708
672 -0.03472090754657984 -28.582645449973636 -0.029070423170924186 -28.498454572187633
673 -0.034750156849622724 -28.61739560682326 -0.027753045316785574 -28.52620761750442
674 -0.034718469716608524 -28.652114076539867 -0.039572034031152725 -28.56577965153557
675 -0.03468999415636063 -28.686804070696226 -0.03549992050975561 -28.60127957204533
676 -0.03466947134584188 -28.72147354204207 -0.03159932568669319 -28.63287889773202
677 -0.034667203389108184 -28.75614074543118 -0.031497389636933805 -28.664376287368952
678 -0.03465004339814186 -28.79079078882932 -0.03159690145403147 -28.695973188822983
679 -0.034615479223430154 -28.82540626805275 -0.03944674078375101 -28.735419929606735
680 -0.03453220464289188 -28.859938472695642 -0.031626334972679616 -28.767046264579413
681 -0.034576177783310416 -28.894514650478953 -0.02934786379337311 -28.796394128372786
682 -0.03451163917779922 -28.929026289656754 -0.04622509013861418 -28.8426192185114
683 -0.0344905998557806 -28.963516889512533 -0.034118817932903764 -28.8767380364443
684 -0.034405595250427724 -28.99792248476296 -0.03685812372714281 -28.913596160171444
685 -0.034412631019949916 -29.03233511578291 -0.032791897654533386 -28.946388057825978
686 -0.0344039773568511 -29.066739093139763 -0.03248435351997614 -28.978872411345954
687 -0.034387688525021075 -29.101126781664785 -0.022661069966852666 -29.001533481312805
688 -0.03445194363594055 -29.135578725300725 -0.035385007970035076 -29.03691848928284
689 -0.03440950866788626 -29.16998823396861 -0.034423991665244104 -29.071342480948083
690 -0.034451672807335854 -29.204439906775946 -0.04231985695660114 -29.113662337904685
691 -0.03430188726633787 -29.238741794042284 -0.03667453564703464 -29.15033687355172
692 -0.03422499019652605 -29.27296678423881 -0.03285176418721676 -29.183188637738937
693 -0.0342293543741107 -29.307196138612923 -0.027159901335835457 -29.210348539074772
694 -0.034255269542336465 -29.341451408155258 -0.04380270075052976 -29.2541512398253
695 -0.03423122558742762 -29.375682633742684 -0.03469810243695974 -29.28884934226226
696 -0.03419537525624037 -29.409878008998923 -0.029789932537823915 -29.318639274800084
697 -0.03448599148541689 -29.44436400048434 -0.005558771477080881 -29.324198046277164
698 -0.03429648131132126 -29.478660481795664 -0.030754173081368207 -29.354952219358534
699 -0.0343290813267231 -29.51298956312239 -0.04356632586568594 -29.39851854522422
700 -0.03416527509689331 -29.54715483821928 -0.029325179755687714 -29.42784372497991
701 -0.03425768669694662 -29.581412524916228 -0.02747051725164056 -29.455314242231548
702 -0.03422571141272783 -29.615638236328955 -0.0444759801030159 -29.499790222334564
703 -0.03412335515022278 -29.649761591479177 -0.036652548052370545 -29.536442770386934
704 -0.03412674330174923 -29.683888334780924 -0.034916408732533454 -29.57135917911947
705 -0.034059830382466315 -29.717948165163392 -0.030418535508215428 -29.601777714627683
706 -0.03406920917332172 -29.752017374336713 -0.035854908637702465 -29.637632623265386
707 -0.034080253541469575 -29.78609762787818 -0.03766960650682449 -29.67530222977221
708 -0.033984816074371337 -29.820082443952554 -0.043294239044189456 -29.7185964688164
709 -0.033884169161319734 -29.853966613113872 -0.027636081166565418 -29.746232549982967
710 -0.033956767059862614 -29.887923380173735 -0.027023029606789352 -29.773255579589755
711 -0.03401488680392504 -29.92193826697766 -0.014844663441181183 -29.788100243030936
712 -0.03398446943610907 -29.95592273641377 -0.034701227024197576 -29.822801470055133
713 -0.03394198287278414 -29.98986471928655 -0.039536194317042826 -29.862337664372177
714 -0.03396064024418592 -30.023825359530736 -0.034333417378365996 -29.896671081750544
715 -0.03390744272619486 -30.057732802256933 -0.03875296004116535 -29.93542404179171
716 -0.03382096234709024 -30.091553764604022 -0.03273970354348421 -29.968163745335193
717 -0.03384944554418325 -30.125403210148207 -0.031131353974342347 -29.999295099309535
718 -0.03376839943230152 -30.159171609580508 -0.027261649444699287 -30.026556748754235
719 -0.03377133943140507 -30.19294294901191 -0.03767167907208204 -30.06422842782632
720 -0.03371372390538454 -30.226656672917297 -0.03426440451294184 -30.09849283233926
721 -0.03374227285385132 -30.260398945771147 -0.039711512811481955 -30.138204345150744
722 -0.03364846296608448 -30.29404740873723 -0.029822736512869596 -30.168027081663613
723 -0.03365067709237337 -30.327698085829606 -0.035759557783603665 -30.203786639447216
724 -0.03371053282171488 -30.36140861865132 -0.029499488323926924 -30.233286127771144
725 -0.03357149288058281 -30.394980111531904 -0.032567096687853334 -30.265853224458997
726 -0.033715993911027906 -30.42869610544293 -0.021452828869223596 -30.28730605332822
727 -0.0337297597900033 -30.462425865232934 -0.03419912811368704 -30.321505181441907
728 -0.033645421639084815 -30.49607128687202 -0.03754806574434042 -30.359053247186246
729 -0.033721134439110755 -30.529792421311132 -0.01647671330720186 -30.37552996049345
730 -0.033638981729745866 -30.563431403040877 -0.03361705169081688 -30.409147012184267
731 -0.033765203505754474 -30.597196606546632 -0.04564494807273149 -30.454791960256998
732 -0.03357124160975218 -30.630767848156385 -0.03190518505871296 -30.48669714531571
733 -0.03357831221073866 -30.664346160367124 -0.032923337444663046 -30.519620482760374
734 -0.03348181471228599 -30.69782797507941 -0.02658324772492051 -30.546203730485296
735 -0.033613280206918714 -30.731441255286327 -0.029222475830465555 -30.57542620631576
736 -0.03361257705837488 -30.7650538323447 -0.045837678201496604 -30.62126388451726
737 -0.03349854741245508 -30.798552379757158 -0.03193275779485703 -30.653196642312114
738 -0.033453536219894886 -30.832005915977053 -0.026814336609095334 -30.68001097892121
739 -0.03347118608653545 -30.86547710206359 -0.027499903552234174 -30.707510882473443
740 -0.03350338209420443 -30.898980484157793 -0.0350201215595007 -30.742531004032944
741 -0.03350825197994709 -30.93248873613774 -0.04910713955760002 -30.791638143590543
742 -0.03344454169273377 -30.965933277830473 -0.03960851915180683 -30.83124666274235
743 -0.03339313212782145 -30.999326409958293 -0.03549100384116173 -30.86673766658351
744 -0.03339326586574316 -31.032719675824037 -0.0357675252482295 -30.90250519183174
745 -0.03332050051540136 -31.06604017633944 -0.033391819521784785 -30.935897011353525
746 -0.0333359282463789 -31.09937610458582 -0.03168765911832452 -30.96758467047185
747 -0.03336746264249087 -31.13274356722831 -0.033660667948424816 -31.001245338420276
748 -0.033261535316705705 -31.166005102545014 -0.03301871065050364 -31.034264049070778
749 -0.0332456823438406 -31.199250784888854 -0.036181815527379514 -31.070445864598156
750 -0.033191224373877046 -31.23244200926273 -0.026031813770532607 -31.09647767836869
751 -0.0331958707422018 -31.26563788000493 -0.03992876410484314 -31.136406442473533
752 -0.033212822116911414 -31.298850702121843 -0.03422874137759209 -31.170635183851125
753 -0.0330521522089839 -31.331902854330828 -0.023897898849099874 -31.194533082700225
754 -0.03318280335515737 -31.365085657685984 -0.027940813452005386 -31.22247389615223
755 -0.033177292160689834 -31.398262949846675 -0.036693336069583894 -31.259167232221813
756 -0.03314667884260416 -31.43140962868928 -0.03532573115080595 -31.29449296337262
757 -0.03310247585177421 -31.464512104541054 -0.044373595342040065 -31.33886655871466
758 -0.033032449707388875 -31.497544554248442 -0.030988812260329724 -31.36985537097499
759 -0.033035677298903464 -31.530580231547347 -0.03316116016358137 -31.40301653113857
760 -0.03296319972723723 -31.563543431274585 -0.033020108565688135 -31.436036639704255
761 -0.032889512553811076 -31.596432943828397 -0.03274834994226694 -31.468784989646522
762 -0.03284197486937046 -31.629274918697767 -0.024053677264600993 -31.492838666911123
763 -0.03305887877941131 -31.662333797477178 -0.027636733930557968 -31.52047540084168
764 -0.03306801449507475 -31.695401811972253 -0.02924529118463397 -31.549720692026312
765 -0.03303793333470821 -31.72843974530696 -0.03615537062287331 -31.585876062649184
766 -0.03307790011167526 -31.761517645418635 -0.032120213843882084 -31.617996276493066
767 -0.03303173836320639 -31.794549383781842 -0.035796104744076726 -31.653792381237142
768 -0.032976628839969636 -31.82752601262181 -0.03234574384987354 -31.686138125087016
769 -0.03295678440481424 -31.860482797026624 -0.04048509951680899 -31.726623224603824
770 -0.032895668782293795 -31.89337846580892 -0.036617384478449824 -31.763240609082274
771 -0.03283455464988947 -31.926213020458807 -0.03718517776578665 -31.80042578684806
772 -0.032739747501909736 -31.958952767960717 -0.03686791080981493 -31.837293697657874
773 -0.032776524871587755 -31.991729292832304 -0.031278704013675454 -31.86857240167155
774 -0.0327966308221221 -32.02452592365442 -0.032686860859394075 -31.901259262530942
775 -0.0326819496229291 -32.05720787327735 -0.0306077410466969 -31.93186700357764
776 -0.03289550710469484 -32.09010338038205 -0.0465563366189599 -31.9784233401966
777 -0.032627156004309654 -32.12273053638636 -0.03161989189684391 -32.010043232093444
778 -0.03256569113582373 -32.15529622752218 -0.033802258968353274 -32.043845491061795
779 -0.0325956417247653 -32.18789186924695 -0.020254703890532254 -32.064100194952324
780 -0.03260490000247955 -32.22049676924943 -0.026016234885901213 -32.090116429838226
781 -0.03270209282636642 -32.2531988620758 -0.025243821926414965 -32.11536025176464
782 -0.03268911708146334 -32.28588797915726 -0.032981316186487676 -32.14834156795113
783 -0.03254377879202366 -32.318431757949284 -0.034056485258042814 -32.18239805320917
784 -0.032529594376683235 -32.35096135232597 -0.03060950795188546 -32.21300756116106
785 -0.032524889893829824 -32.383486242219796 -0.030228743515908717 -32.24323630467696
786 -0.032525350153446195 -32.416011592373245 -0.032486708089709285 -32.27572301276667
787 -0.032443124800920486 -32.448454717174165 -0.029779954254627226 -32.3055029670213
788 -0.0325849549844861 -32.48103967215865 -0.027968835458159445 -32.33347180247946
789 -0.03263427186757326 -32.51367394402622 -0.03829757794737816 -32.371769380426834
790 -0.03247320260852575 -32.54614714663475 -0.025913001596927644 -32.39768238202376
791 -0.03245121333748102 -32.57859835997223 -0.022309688106179237 -32.419992070129936
792 -0.03252483177930117 -32.61112319175153 -0.03225087411701679 -32.452242944246954
793 -0.03251688629388809 -32.64364007804542 -0.027415968663990497 -32.47965891291094
794 -0.03260601554065943 -32.67624609358608 -0.04254058729857206 -32.52219950020952
795 -0.032458899170160295 -32.70870499275624 -0.025972682982683182 -32.5481721831922
796 -0.03243926055729389 -32.741144253313536 -0.04018769171088934 -32.58835987490309
797 -0.032412555441260336 -32.7735568087548 -0.028185787610709667 -32.6165456625138
798 -0.032384101673960684 -32.80594091042876 -0.029421717580407857 -32.645967380094206
799 -0.03268720246851444 -32.838628112897275 -0.009643530566245317 -32.65561091066045
800 -0.03258807398378849 -32.871216186881064 -0.027772044762969017 -32.68338295542342
801 -0.03247951976954937 -32.903695706650616 -0.031513667479157445 -32.71489662290258
802 -0.0325625080615282 -32.93625821471215 -0.030837001744657755 -32.74573362464724
803 -0.032558686845004556 -32.968816901557155 -0.030125224590301515 -32.77585884923754
804 -0.032486628368496896 -33.00130352992565 -0.02617702167481184 -32.80203587091235
805 -0.03256288524717092 -33.033866415172824 -0.029783268459141254 -32.83181913937149
806 -0.03262446373701096 -33.06649087890983 -0.04506044965237379 -32.876879589023865
807 -0.03241469506174326 -33.09890557397158 -0.028917162027209998 -32.90579675105108
808 -0.03242133297026158 -33.13132690694184 -0.04051839429885149 -32.94631514534993
809 -0.032337066158652304 -33.16366397310049 -0.02985570952296257 -32.97617085487289
810 -0.03237817268818617 -33.196042145788674 -0.04232370685786009 -33.01849456173075
811 -0.03233985975384712 -33.22838200554252 -0.04581880178302526 -33.064313363513776
812 -0.03219651896506548 -33.26057852450759 -0.03346361257135868 -33.097776976085136
813 -0.03216512259095907 -33.29274364709855 -0.030903744231909513 -33.12868072031704
814 -0.032197512686252594 -33.3249411597848 -0.032870613411068915 -33.16155133372811
815 -0.03216081261634827 -33.357101972401146 -0.0354276342317462 -33.19697896795986
816 -0.03217354267835617 -33.389275515079504 -0.03485281765460968 -33.23183178561447
817 -0.032052410393953325 -33.421327925473456 -0.029641120601445435 -33.261472906215914
818 -0.032062956131994724 -33.45339088160545 -0.037834211997687814 -33.299307118213605
819 -0.031978379003703594 -33.485369260609154 -0.033978047966957095 -33.33328516618056
820 -0.03205427601933479 -33.51742353662849 -0.03170875627547502 -33.36499392245604
821 -0.031987205520272254 -33.549410742148766 -0.038154161721467975 -33.4031480841775
822 -0.03188189174979925 -33.58129263389856 -0.03118802225217223 -33.434336106429676
823 -0.03187830653041601 -33.61317094042898 -0.03875197973102331 -33.4730880861607
824 -0.03182577472180128 -33.64499671515078 -0.03476784247905016 -33.50785592863975
825 -0.03181039653718472 -33.676807111687964 -0.028230641316622496 -33.536086569956375
826 -0.0319589888677001 -33.708766100555664 -0.02722625872120261 -33.563312828677574
827 -0.031801733374595645 -33.74056783393026 -0.036642145551741126 -33.59995497422931
828 -0.03172583486884832 -33.77229366879911 -0.034211250580847265 -33.63416622481016
829 -0.031720429100096224 -33.804014097899206 -0.03184773288667202 -33.66601395769683
830 -0.03168380130082369 -33.83569789920003 -0.031811348535120486 -33.697825306231955
831 -0.0316525555215776 -33.8673504547216 -0.027471802942454816 -33.72529710917441
832 -0.0316362326964736 -33.89898668741807 -0.030363712180405854 -33.755660821354816
833 -0.03161431383341551 -33.93060100125149 -0.0360294746235013 -33.79169029597832
834 -0.03163163485005498 -33.96223263610155 -0.03478742465376854 -33.82647772063209
835 -0.031546948850154875 -33.9937795849517 -0.03396160937845707 -33.86043933001055
836 -0.03157954104244709 -34.02535912599415 -0.032784092053771016 -33.893223422064324
837 -0.0316075649112463 -34.0569666909054 -0.03384354300796986 -33.92706696507229
838 -0.031547832675278185 -34.08851452358068 -0.0297210106626153 -33.956787975734905
839 -0.03156443312764168 -34.12007895670832 -0.019915346801280976 -33.97670332253619
840 -0.03155848775058985 -34.151637444458906 -0.031690687872469425 -34.00839401040866
841 -0.031523019447922705 -34.18316046390683 -0.03884981460869312 -34.047243825017354
842 -0.03156052362173796 -34.214720987528565 -0.040282010659575464 -34.08752583567693
843 -0.03146045198664069 -34.246181439515205 -0.032813791930675504 -34.120339627607606
844 -0.03155540022999048 -34.277736839745195 -0.024822001345455647 -34.14516162895306
845 -0.03140685493126512 -34.30914369467646 -0.0339379770681262 -34.17909960602119
846 -0.03143510213121772 -34.34057879680768 -0.045751658640801905 -34.22485126466199
847 -0.031290125008672474 -34.37186892181635 -0.028151297010481358 -34.253002561672474
848 -0.03131720758974552 -34.403186129406095 -0.032509210705757144 -34.28551177237823
849 -0.03130857581272721 -34.434494705218825 -0.023336576391011478 -34.30884834876924
850 -0.031267966330051425 -34.46576267154887 -0.03801423031836748 -34.346862579087606
851 -0.031234338227659465 -34.496997009776535 -0.02669760715216398 -34.37356018623977
852 -0.031307886727154254 -34.52830489650369 -0.03113510850816965 -34.40469529474794
853 -0.03114336309954524 -34.559448259603236 -0.025188911706209183 -34.42988420645415
854 -0.031258221715688705 -34.590706481318925 -0.031566986814141273 -34.46145119326829
855 -0.031245748791843653 -34.62195223011077 -0.03306984659284353 -34.494521039861134
856 -0.031200425419956445 -34.653152655530725 -0.029344489984214305 -34.523865529845345
857 -0.031172407045960426 -34.68432506257668 -0.02551928013563156 -34.54938480998098
858 -0.031195546500384808 -34.71552060907707 -0.028488558158278464 -34.57787336813926
859 -0.03120457725599408 -34.74672518633306 -0.021761002391576766 -34.599634370530836
860 -0.031292020343244076 -34.7780172066763 -0.03182853683829308 -34.63146290736913
861 -0.03123487886041403 -34.80925208553672 -0.02884678952395916 -34.66030969689309
862 -0.03129261787980795 -34.840544703416526 -0.0380402360111475 -34.698349932904236
863 -0.03120783269405365 -34.87175253611058 -0.02990306178107858 -34.72825299468531
864 -0.03117278190329671 -34.90292531801387 -0.03244157955050468 -34.76069457423582
865 -0.031169634871184827 -34.934094952885054 -0.03383432738482952 -34.79452890162065
866 -0.031072071287781 -34.965167024172835 -0.03131256401538849 -34.82584146563604
867 -0.031111066229641438 -34.99627809040248 -0.029027843754738568 -34.85486930939078
868 -0.0312831761315465 -35.02756126653402 -0.03517007306218147 -34.89003938245296
869 -0.031043383292853832 -35.058604649826876 -0.027851613983511925 -34.917890996436476
870 -0.031151286978274583 -35.08975593680515 -0.028693349659442903 -34.94658434609592
871 -0.031081832107156517 -35.1208377689123 -0.01912538576871157 -34.96570973186463
872 -0.03121750019490719 -35.15205526910721 -0.022460553515702485 -34.98817028538033
873 -0.031231092102825642 -35.18328636121004 -0.033585752733051775 -35.02175603811338
874 -0.031247692368924617 -35.21453405357896 -0.02090310985222459 -35.04265914796561
875 -0.031138693913817406 -35.245672747492776 -0.029055946599692108 -35.0717150945653
876 -0.031178577709943055 -35.27685132520272 -0.027005476132035255 -35.09872057069733
877 -0.031239599734544755 -35.30809092493727 -0.022215396352112293 -35.12093596704944
878 -0.03126945123076439 -35.33936037616803 -0.02932619657367468 -35.15026216362312
879 -0.03124944996088743 -35.37060982612892 -0.033064370043575764 -35.183326533666694
880 -0.03119854340329766 -35.40180836953222 -0.02711349381133914 -35.210440027478036
881 -0.03129853578284383 -35.433106905315064 -0.0318881331011653 -35.2423281605792
882 -0.03118812059983611 -35.4642950259149 -0.022538777068257333 -35.264866937647454
883 -0.031294853705912826 -35.495589879620816 -0.028934252820909022 -35.293801190468365
884 -0.03122938722372055 -35.526819266844534 -0.03504909612238407 -35.32885028659075
885 -0.03117685467004776 -35.557996121514584 -0.03335879798978567 -35.362209084580535
886 -0.031182472966611384 -35.5891785944812 -0.03487000074237585 -35.39707908532291
887 -0.031211670581251384 -35.62039026506245 -0.03158940300345421 -35.42866848832636
888 -0.031097607873380183 -35.651487872935824 -0.032623400539159776 -35.46129188886552
889 -0.03109217146411538 -35.68258004439994 -0.03298821337521076 -35.49428010224073
890 -0.031158112455159426 -35.7137381568551 -0.03766707330942154 -35.53194717555015
891 -0.031039850786328316 -35.74477800764143 -0.029616085439920427 -35.56156326099007
892 -0.031046512816101313 -35.77582452045753 -0.043173644691705704 -35.604736905681776
893 -0.030990691110491752 -35.80681521156802 -0.03030814053490758 -35.63504504621668
894 -0.03090217839926481 -35.83771738996729 -0.03535667359828949 -35.67040171981497
895 -0.03101463746279478 -35.868732027430084 -0.031126604322344063 -35.701528324137314
896 -0.03085806788876653 -35.89959009531885 -0.03336413148790598 -35.73489245562522
897 -0.03082366697490215 -35.93041376229375 -0.03525245860219002 -35.77014491422741
898 -0.03081047525629401 -35.96122423755005 -0.04020933955907822 -35.810354253786485
899 -0.030732610169798134 -35.99195684771985 -0.030545156635344028 -35.84089941042183
900 -0.030668755900114773 -36.022625603619964 -0.03452856782823801 -35.875427978250066
901 -0.030719939060509203 -36.053345542680475 -0.02241471167653799 -35.897842689926605
902 -0.030761200096458198 -36.08410674277693 -0.03033238472416997 -35.928175074650774
903 -0.030743809696286917 -36.11485055247322 -0.031169476639479398 -35.95934455129025
904 -0.030849066842347384 -36.14569961931557 -0.022503107599914075 -35.98184765889017
905 -0.030790650844573976 -36.176490270160144 -0.03656453937292099 -36.018412198263086
906 -0.03076920360326767 -36.207259473763415 -0.026473465748131274 -36.04488566401122
907 -0.03074900321662426 -36.23800847698004 -0.02974667428061366 -36.074632338291835
908 -0.030608514696359633 -36.2686169916764 -0.025133647490292788 -36.09976598578213
909 -0.030754693318158388 -36.29937168499456 -0.03314837329089641 -36.13291435907303
910 -0.03071978921070695 -36.33009147420527 -0.037703692354261874 -36.17061805142729
911 -0.030678364168852567 -36.36076983837412 -0.0346883911639452 -36.20530644259124
912 -0.030599812138825656 -36.39136965051294 -0.03126503555104136 -36.23657147814228
913 -0.03065876802429557 -36.42202841853724 -0.032016193494200706 -36.26858767163648
914 -0.0305160834454 -36.452544501982636 -0.024382667243480684 -36.29297033887996
915 -0.030603614822030067 -36.483148116804664 -0.034624822437763214 -36.327595161317724
916 -0.030720589216798544 -36.51386870602146 -0.014132034685462713 -36.341727196003184
917 -0.030710118263959883 -36.54457882428542 -0.0318803783506155 -36.3736075743538
918 -0.030731800757348538 -36.575310625042775 -0.030879046209156512 -36.404486620562956
919 -0.030669348128139973 -36.60597997317092 -0.03269671890884638 -36.4371833394718
920 -0.030759940668940545 -36.63673991383986 -0.031609682366251945 -36.46879302183805
921 -0.030703436024487017 -36.66744334986435 -0.03482493050396442 -36.50361795234202
922 -0.030639981105923652 -36.69808333097027 -0.025255202129483224 -36.528873154471505
923 -0.030696003790944816 -36.728779334761214 -0.03682162594050169 -36.56569478041201
924 -0.030620947200804948 -36.759400281962016 -0.03533867206424475 -36.60103345247625
925 -0.030594116542488337 -36.789994398504504 -0.022937833331525326 -36.62397128580778
926 -0.030558611359447242 -36.82055300986395 -0.02830234747380018 -36.652273633281574
927 -0.030550409201532604 -36.85110341906548 -0.030341817438602446 -36.68261545072018
928 -0.030570122599601745 -36.88167354166508 -0.030649125948548316 -36.71326457666873
929 -0.030613887403160334 -36.91228742906824 -0.019208303652703762 -36.73247288032143
930 -0.030701898224651813 -36.94298932729289 -0.03282948024570942 -36.76530236056714
931 -0.030493747256696225 -36.97348307454959 -0.028909533750265837 -36.79421189431741
932 -0.030517449509352444 -37.004000524058945 -0.029664276354014873 -36.82387617067142
933 -0.0305795194581151 -37.03458004351706 -0.022584772668778896 -36.8464609433402
934 -0.03056990457698703 -37.065149948094046 -0.03269603755325079 -36.87915698089345
935 -0.03055686429142952 -37.09570681238547 -0.032521311193704605 -36.91167829208715
936 -0.030627939850091934 -37.126334752235564 -0.028239955380558967 -36.93991824746771
937 -0.030627661384642124 -37.15696241362021 -0.037290222756564614 -36.97720847022428
938 -0.030551744904369117 -37.18751415852458 -0.027079815324395896 -37.004288285548675
939 -0.030542982369661333 -37.21805714089424 -0.033171864412724975 -37.0374601499614
940 -0.03049167599529028 -37.24854881688953 -0.030238131433725356 -37.067698281395124
941 -0.030571916978806256 -37.27912073386834 -0.018109973706305026 -37.085808255101426
942 -0.03053282108157873 -37.30965355494992 -0.02628230368718505 -37.11209055878861
943 -0.030619154777377845 -37.340272709727294 -0.029736561328172685 -37.14182712011678
944 -0.03062985586002469 -37.37090256558732 -0.04011740479618311 -37.181944524912964
945 -0.03048263369128108 -37.4013851992786 -0.034811203740537165 -37.2167557286535
946 -0.030477956309914588 -37.431863155588516 -0.028441625833511352 -37.24519735448701
947 -0.030445728078484537 -37.462308883667 -0.02857160698622465 -37.27376896147324
948 -0.030418491829186677 -37.49272737549619 -0.025598298758268356 -37.299367260231506
949 -0.0305150356143713 -37.52324241111056 -0.03058827007189393 -37.3299555303034
950 -0.030380957014858722 -37.553623368125415 -0.03440237026661634 -37.36435790057002
951 -0.03044919651001692 -37.584072564635434 -0.03032160261645913 -37.39467950318648
952 -0.030382915027439596 -37.61445547966287 -0.022593637742102147 -37.417273140928586
953 -0.030380224250257014 -37.64483570391313 -0.03158193454146385 -37.44885507547005
954 -0.03044155314564705 -37.67527725705878 -0.03060880405828357 -37.47946387952833
955 -0.030392199009656905 -37.705669456068435 -0.021650134399533272 -37.50111401392787
956 -0.030477947555482388 -37.73614740362392 -0.02461045002564788 -37.525724463953516
957 -0.03049274580553174 -37.76664014942945 -0.026669912319630385 -37.55239437627315
958 -0.030599969625473022 -37.79724011905492 -0.02792068161070347 -37.58031505788385
959 -0.030475431587547064 -37.827715550642466 -0.020061706192791462 -37.60037676407664
960 -0.03055488308891654 -37.858270433731384 -0.03221688158810139 -37.63259364566474
961 -0.03051329916343093 -37.888783732894815 -0.029454612359404563 -37.66204825802414
962 -0.030500540416687726 -37.919284273311504 -0.03163014687597752 -37.69367840490012
963 -0.03060593968257308 -37.94989021299408 -0.018776270654052497 -37.71245467555417
964 -0.030582493264228107 -37.980472706258304 -0.03276290353387594 -37.74521757908805
965 -0.030499472934752702 -38.010972179193054 -0.03007628284394741 -37.775293861932
966 -0.030527896620333193 -38.04150007581339 -0.029003404174000026 -37.804297266106
967 -0.03055488280951977 -38.07205495862291 -0.028678051102906464 -37.832975317208906
968 -0.03047715686261654 -38.10253211548552 -0.029460413847118616 -37.862435731056024
969 -0.030494636204093695 -38.13302675168962 -0.027739805448800326 -37.89017553650483
970 -0.030481267254799604 -38.16350801894442 -0.03265542555600405 -37.92283096206083
971 -0.03058805214241147 -38.19409607108683 -0.031543579511344434 -37.95437454157217
972 -0.030470302607864142 -38.2245663736947 -0.030273221246898175 -37.98464776281907
973 -0.0304948627948761 -38.255061236489574 -0.0310153448022902 -38.015663107621364
974 -0.030462373699992894 -38.285523610189564 -0.029770005121827127 -38.04543311274319
975 -0.030509679950773715 -38.31603329014034 -0.035196084156632425 -38.08062919689982
976 -0.030384200625121593 -38.34641749076546 -0.02947744242846966 -38.11010663932829
977 -0.030419741570949555 -38.37683723233641 -0.03663656730204821 -38.14674320663034
978 -0.03036148687824607 -38.40719871921466 -0.03209453467279673 -38.178837741303134
979 -0.030379142425954343 -38.43757786164062 -0.02496183542534709 -38.20379957672848
980 -0.030491974018514157 -38.468069835659136 -0.03017492713406682 -38.23397450386255
981 -0.030475823674350977 -38.49854565933349 -0.03612223360687494 -38.27009673746942
982 -0.030406487919390202 -38.52895214725288 -0.038522249460220336 -38.308618986929645
983 -0.03035536492243409 -38.559307512175316 -0.030356119945645334 -38.33897510687529
984 -0.030336724314838647 -38.58964423649015 -0.023970404639840126 -38.36294551151513
985 -0.03030592603608966 -38.619950162526244 -0.034549460560083387 -38.397494972075215
986 -0.030252627097070217 -38.650202789623314 -0.030101475957781076 -38.42759644803299
987 -0.030342240165919066 -38.680545029789236 -0.026717212330549956 -38.454313660363546
988 -0.03030723435804248 -38.71085226414728 -0.03377403300255537 -38.488087693366104
989 -0.030343180987983942 -38.74119544513526 -0.028696534782648088 -38.51678422814875
990 -0.030276881530880928 -38.77147232666614 -0.03172119837254286 -38.548505426521295
991 -0.030346542224287988 -38.80181886889043 -0.029960930254310368 -38.57846635677561
992 -0.030275463499128817 -38.83209433238956 -0.02573226746171713 -38.60419862423733
993 -0.03033105293288827 -38.862425385322446 -0.027995900716632605 -38.63219452495396
994 -0.030217263288795947 -38.89264264861124 -0.036436806060373784 -38.66863133101433
995 -0.030169148929417133 -38.92281179754066 -0.03194031473249197 -38.70057164574683
996 -0.030230753310024738 -38.95304255085068 -0.029815490543842315 -38.730387136290666
997 -0.03020596448332071 -38.983248515334004 -0.029340057726949455 -38.759727194017614
998 -0.030227265413850547 -39.013475780747854 -0.026047173701226712 -38.785774367718844
999 -0.03013187712058425 -39.043607657868435 -0.026668381318449973 -38.812442749037295
1000 -0.030213759932667016 -39.0738214178011 -0.03553410954773426 -38.84797685858503
1001 -0.030148425512015818 -39.103969843313116 -0.03332966603338718 -38.88130652461842
1002 -0.0301454097032547 -39.13411525301637 -0.03038316434249282 -38.91168968896091
1003 -0.030029201600700616 -39.164144454617066 -0.019095670338720082 -38.930785359299634
1004 -0.030156403593719006 -39.19430085821079 -0.028227708768099546 -38.95901306806773
1005 -0.03021804504096508 -39.224518903251756 -0.032090572826564315 -38.991103640894295
1006 -0.03004863578826189 -39.25456753904002 -0.03003728576004505 -39.02114092665434
1007 -0.030179127864539624 -39.28474666690456 -0.02757122237235308 -39.04871214902669
1008 -0.03019251674413681 -39.3149391836487 -0.03177323043346405 -39.08048537946016
1009 -0.030099824909120797 -39.34503900855782 -0.02993814302608371 -39.11042352248624
1010 -0.030135815124958755 -39.37517482368278 -0.038329602032899854 -39.148753124519146
1011 -0.030179275572299956 -39.40535409925508 -0.029494228214025496 -39.17824735273317
1012 -0.030123185738921164 -39.435477284994 -0.03125158753246069 -39.20949894026563
1013 -0.030058884900063275 -39.465536169894065 -0.02594074038788676 -39.23543968065352
1014 -0.030076791997998953 -39.495612961892064 -0.026527935080230235 -39.26196761573375
1015 -0.03005507541820407 -39.52566803731027 -0.03190366309136152 -39.293871278825115
1016 -0.030105273332446815 -39.555773310642714 -0.03542448282241821 -39.329295761647536
1017 -0.030060017202049493 -39.58583332784476 -0.02785612065345049 -39.35715188230099
1018 -0.030120924580842257 -39.6159542524256 -0.027264510560780764 -39.38441639286177
1019 -0.030073081701993944 -39.646027334127595 -0.033235712349414824 -39.41765210521119
1020 -0.030085747595876455 -39.67611308172347 -0.03481610305607319 -39.45246820826726
1021 -0.0299913564696908 -39.706104438193165 -0.03252666518092155 -39.48499487344819
1022 -0.029991087224334478 -39.7360955254175 -0.03078933171927929 -39.51578420516746
1023 -0.02993698986247182 -39.76603251527997 -0.028775211423635483 -39.5445594165911
1024 -0.029856214579194785 -39.795888729859165 -0.034325401112437245 -39.57888481770354
1025 -0.02986657787114382 -39.82575530773031 -0.024375905655324458 -39.603260723358865
1026 -0.029945853631943464 -39.855701161362255 -0.02652798667550087 -39.62978871003437
1027 -0.03006690926849842 -39.88576807063075 -0.03567355889827013 -39.665462268932636
1028 -0.029915058240294456 -39.915683128871045 -0.02764118406921625 -39.693103453001854
1029 -0.029843644239008427 -39.94552677311005 -0.021238121949136258 -39.71434157495099
1030 -0.030025648605078458 -39.97555242171513 -0.03143818210810423 -39.7457797570591
1031 -0.029990149848163127 -40.00554257156329 -0.03400630131363869 -39.779786058372736
1032 -0.029871847853064536 -40.035414419416355 -0.03219528030604124 -39.81198133867878
1033 -0.029888748191297054 -40.06530316760765 -0.02659122897312045 -39.838572567651894
1034 -0.030005961749702693 -40.095309129357354 -0.035969641618430616 -39.874542209270324
1035 -0.029907704517245292 -40.125216833874596 -0.03101519476622343 -39.90555740403655
1036 -0.029961302317678927 -40.155178136192276 -0.022586909122765064 -39.928144313159315
1037 -0.029886103980243207 -40.18506424017252 -0.03593072146177292 -39.96407503462109
1038 -0.029925276525318623 -40.21498951669784 -0.03573480229824781 -39.99980983691934
1039 -0.029826981481164694 -40.244816498179006 -0.0309579917229712 -40.03076782864231
1040 -0.029750170465558768 -40.27456666864457 -0.034643078967928884 -40.06541090761024
1041 -0.029775203578174113 -40.30434187222274 -0.029360100347548723 -40.09477100795779
1042 -0.029790965374559164 -40.3341328375973 -0.038338367082178595 -40.133109375039965
1043 -0.029692430421710013 -40.36382526801901 -0.034495644457638266 -40.1676050194976
1044 -0.029705936461687087 -40.3935312044807 -0.02164681889116764 -40.18925183838877
1045 -0.029736250638961792 -40.423267455119664 -0.02921660542488098 -40.21846844381365
1046 -0.029765227250754832 -40.45303268237042 -0.033421697467565535 -40.251890141281216
1047 -0.029712289944291113 -40.48274497231471 -0.0299053605645895 -40.28179550184581
1048 -0.029635072872042655 -40.51238004518675 -0.03293997272849083 -40.3147354745743
1049 -0.02961853761225939 -40.54199858279901 -0.02578706368803978 -40.34052253826234
1050 -0.029634852521121503 -40.57163343532013 -0.037882290221750735 -40.37840482848409
1051 -0.0296389645896852 -40.60127239990982 -0.031253800448030236 -40.40965862893212
1052 -0.02958579733967781 -40.630858197249495 -0.031769683212041856 -40.44142831214416
1053 -0.02951694931834936 -40.660375146567844 -0.03084832625463605 -40.472276638398796
1054 -0.029613194800913335 -40.68998834136876 -0.03326111100614071 -40.50553774940494
1055 -0.029486902710050344 -40.71947524407881 -0.02038735868409276 -40.52592510808903
1056 -0.029634946119040252 -40.74911019019785 -0.026031299494206905 -40.55195640758323
1057 -0.02970094736665487 -40.7788111375645 -0.023788202833384276 -40.57574461041662
1058 -0.02970327138900757 -40.80851440895351 -0.02587720090523362 -40.601621811321856
1059 -0.029794219136238097 -40.83830862808975 -0.0370073227211833 -40.638629134043036
1060 -0.02955714175477624 -40.86786576984453 -0.03050052374601364 -40.66912965778905
1061 -0.029551427345722914 -40.89741719719025 -0.025881094671785832 -40.69501075246084
1062 -0.029768162965774538 -40.927185360156024 -0.02104057464748621 -40.716051327108325
1063 -0.02963752830401063 -40.95682288846003 -0.025777961779385804 -40.74182928888771
1064 -0.029708286095410586 -40.986531174555445 -0.0332348657771945 -40.7750641546649
1065 -0.029672279395163058 -41.01620345395061 -0.031338651292026044 -40.80640280595693
1066 -0.02966024549677968 -41.04586369944739 -0.0316125238314271 -40.838015329788355
1067 -0.02965210294350982 -41.075515802390896 -0.027290794253349304 -40.8653061240417
1068 -0.02958900323137641 -41.105104805622275 -0.03154920283704996 -40.89685532687875
1069 -0.029527980368584394 -41.13463278599086 -0.037148468941450116 -40.9340037958202
1070 -0.02946543926373124 -41.16409822525459 -0.031625738646835086 -40.96562953446704
1071 -0.029486663453280926 -41.193584888707875 -0.027824234031140805 -40.993453768498185
1072 -0.0295098933391273 -41.223094782047 -0.027019509859383107 -41.02047327835757
1073 -0.02950891749933362 -41.252603699546334 -0.03332885093986988 -41.05380212929744
1074 -0.029407092742621897 -41.28201079228896 -0.02828361438587308 -41.08208574368331
1075 -0.029463598504662514 -41.31147439079362 -0.025864459108561277 -41.10795020279187
1076 -0.029473689664155246 -41.34094808045778 -0.03283408954739571 -41.14078429233926
1077 -0.029462661035358904 -41.37041074149314 -0.020444772206246853 -41.16122906454551
1078 -0.02952875979244709 -41.39993950128559 -0.03086369689553976 -41.192092761441046
1079 -0.02948416704311967 -41.42942366832871 -0.029806530475616454 -41.221899291916664
1080 -0.029528222419321536 -41.45895189074803 -0.032604996114969254 -41.25450428803163
1081 -0.02942611137405038 -41.48837800212208 -0.025819066632539033 -41.28032335466417
1082 -0.029537245724350215 -41.51791524784643 -0.02690074937418103 -41.30722410403835
1083 -0.029474297259002923 -41.54738954510543 -0.03855808414518833 -41.345782188183534
1084 -0.02945225955918431 -41.57684180466462 -0.03143799304962158 -41.377220181233156
1085 -0.029405814688652755 -41.60624761935327 -0.030072124674916267 -41.40729230590807
1086 -0.029316227696835995 -41.63556384705011 -0.027621836680918933 -41.434914142588994
1087 -0.029495205637067555 -41.66505905268718 -0.04436082076281309 -41.479274963351806
1088 -0.029196465294808148 -41.694255517981986 -0.02920440202578902 -41.508479365377596
1089 -0.029239119682461023 -41.723494637664444 -0.0310745308175683 -41.539553896195166
1090 -0.02921729311347008 -41.75271193077791 -0.02598356259986758 -41.565537458795035
1091 -0.029245489556342364 -41.78195742033426 -0.029844852257519962 -41.59538231105255
1092 -0.02919800253584981 -41.81115542287011 -0.03524871300905943 -41.630631024061614
1093 -0.029211580473929643 -41.840367003344035 -0.03122075442224741 -41.661851778483864
1094 -0.029159607738256453 -41.86952661108229 -0.030120928958058357 -41.69197270744192
1095 -0.029229920729994772 -41.89875653181229 -0.029070427268743516 -41.72104313471066
1096 -0.02920397128909826 -41.92796050310139 -0.026698754727840425 -41.7477418894385
1097 -0.029207006748765706 -41.95716750985015 -0.036243765987455843 -41.78398565542596
1098 -0.02907078042626381 -41.98623829027642 -0.03265424072742462 -41.81663989615338
1099 -0.02912336280569434 -42.01536165308211 -0.03165672225877643 -41.84829661841216
1100 -0.029027976375073195 -42.044389629457186 -0.035714241489768025 -41.88401085990193
1101 -0.029049286711961032 -42.073438916169145 -0.02937860395759344 -41.913389463859524
1102 -0.02904516290873289 -42.102484079077875 -0.028459072671830656 -41.94184853653135
1103 -0.02889724066480994 -42.13138131974269 -0.03551563769578934 -41.97736417422714
1104 -0.02892624381929636 -42.160307563561986 -0.026755624823272227 -42.004119799050414
1105 -0.028941934555768968 -42.18924949811775 -0.028447234630584718 -42.032567033681
1106 -0.02899990724399686 -42.21824940536175 -0.01687870528548956 -42.04944573896649
1107 -0.02909164475277066 -42.24734105011452 -0.030776306986808777 -42.0802220459533
1108 -0.02905451226979494 -42.276395562384316 -0.03107728874310851 -42.111299334696405
1109 -0.029062281642109156 -42.30545784402643 -0.028219108842313288 -42.13951844353872
1110 -0.02907494716346264 -42.33453279118989 -0.026821504160761834 -42.166339947699484
1111 -0.029401844181120396 -42.36393463537102 -0.04224248342216015 -42.20858243112164
1112 -0.02895707096904516 -42.39289170634006 -0.032558667659759524 -42.2411410987814
1113 -0.0290068082511425 -42.4218985145912 -0.03040420273318887 -42.271545301514585
1114 -0.02911470290273428 -42.45101321749393 -0.04038360938429832 -42.311928910898885
1115 -0.028891778737306594 -42.479904996231234 -0.030442410614341497 -42.34237132151323
1116 -0.028926741704344748 -42.50883173793558 -0.023102654330432414 -42.365473975843656
1117 -0.028855121787637474 -42.537686859723216 -0.03225209694355726 -42.397726072787215
1118 -0.028820749651640654 -42.56650760937486 -0.026804225519299507 -42.424530298306514
1119 -0.028879690263420344 -42.59538729963828 -0.028382068127393724 -42.45291236643391
1120 -0.028964782133698463 -42.62435208177198 -0.032139185816049576 -42.485051552249956
1121 -0.028865478280931712 -42.653217560052916 -0.023105707485228777 -42.508157259735185
1122 -0.029006906598806382 -42.682224466651725 -0.032104636915028094 -42.540261896650215
1123 -0.028896972071379423 -42.711121438723104 -0.02988130496814847 -42.570143201618365
1124 -0.028903476428240538 -42.740024915151345 -0.028849292919039725 -42.598992494537406
1125 -0.028881886415183543 -42.76890680156653 -0.021873301826417446 -42.62086579636382
1126 -0.029083887487649916 -42.79799068905418 -0.028260806016623972 -42.64912660238045
1127 -0.02888555806130171 -42.826876247115486 -0.03433796782046557 -42.68346457020091
1128 -0.028931362088769674 -42.855807609204255 -0.028740011900663377 -42.71220458210158
1129 -0.028951562754809857 -42.88475917195907 -0.027573754265904426 -42.73977833636748
1130 -0.028946143761277198 -42.91370531572034 -0.0308561485260725 -42.77063448489355
1131 -0.02892766138538718 -42.94263297710573 -0.03629315569996834 -42.806927640593514
1132 -0.028852133452892302 -42.971485110558625 -0.03481157664209604 -42.84173921723561
1133 -0.028815305139869452 -43.0003004156985 -0.027511883154511453 -42.86925110039012
1134 -0.028789761010557413 -43.029090176709055 -0.032508097030222415 -42.90175919742035
1135 -0.028809198923408986 -43.057899375632466 -0.027179516013711692 -42.92893871343406
1136 -0.02884400598704815 -43.08674338161951 -0.035072557628154755 -42.96401127106221
1137 -0.02875153049826622 -43.11549491211778 -0.028708489146083593 -42.992719760208296
1138 -0.028736350778490304 -43.14423126289627 -0.026780027057975532 -43.01949978726627
1139 -0.02872630450874567 -43.172957567405014 -0.028669133130460978 -43.04816892039673
1140 -0.028865701518952847 -43.20182326892397 -0.02406279304996133 -43.0722317134467
1141 -0.02879323288798332 -43.23061650181195 -0.02828291179612279 -43.10051462524282
1142 -0.02887427229434252 -43.2594907741063 -0.02731627821922302 -43.12783090346205
1143 -0.028856547083705664 -43.28834732119 -0.031097307894378902 -43.158928211356425
1144 -0.028814916126430036 -43.31716223731643 -0.040053199790418145 -43.198981411146846
1145 -0.028741661552339794 -43.34590389886877 -0.030817366018891335 -43.22979877716574
1146 -0.028752779588103294 -43.37465667845687 -0.028781516291201115 -43.258580293456944
1147 -0.02872441029176116 -43.40338108874863 -0.02851031143218279 -43.28709060488913
1148 -0.028776942286640406 -43.43215803103527 -0.03079002592712641 -43.317880630816255
1149 -0.028685150481760503 -43.460843181517035 -0.02064946386963129 -43.338530094685886
1150 -0.028773092571645974 -43.48961627408868 -0.03153764922171831 -43.370067743907605
1151 -0.028742831200361252 -43.51835910528904 -0.03563864566385746 -43.40570638957146
1152 -0.02866571955382824 -43.54702482484287 -0.03341189343482256 -43.43911828300629
1153 -0.028721297159790993 -43.57574612200266 -0.023836009576916693 -43.462954292583206
1154 -0.028756631631404163 -43.604502753634065 -0.03090266026556492 -43.49385695284877
1155 -0.028742736019194127 -43.63324548965326 -0.026413283217698334 -43.52027023606647
1156 -0.028835154324769973 -43.66208064397803 -0.032982181198894976 -43.55325241726537
1157 -0.02860184507444501 -43.69068248905248 -0.035714313574135306 -43.5889667308395
1158 -0.028523736633360386 -43.71920622568584 -0.029491771571338178 -43.61845850241084
1159 -0.028604780323803425 -43.74781100600964 -0.02785173375159502 -43.646310236162435
1160 -0.028676041029393674 -43.77648704703903 -0.02806608946993947 -43.67437632563237
1161 -0.02855351511389017 -43.805040562152925 -0.030139999557286502 -43.70451632518966
1162 -0.02846751846373081 -43.83350808061665 -0.03322630412876606 -43.737742629318426
1163 -0.028553075902163983 -43.86206115651882 -0.029705703258514404 -43.76744833257694
1164 -0.028542513120919467 -43.89060366963974 -0.022917172685265542 -43.79036550526221
1165 -0.028637026250362397 -43.9192406958901 -0.025603657029569148 -43.81596916229178
1166 -0.028750509023666382 -43.94799120491377 -0.0262664589099586 -43.84223562120174
1167 -0.028722687996923922 -43.976713892910695 -0.029566416703164577 -43.8718020379049
1168 -0.02873475952073932 -44.00544865243143 -0.03348293919116259 -43.90528497709606
1169 -0.028715895116329195 -44.03416454754776 -0.03402578309178352 -43.939310760187844
1170 -0.02864711917936802 -44.06281166672713 -0.03224951475858688 -43.971560274946434
1171 -0.028596535511314868 -44.09140820223844 -0.032339205220341685 -44.00389948016677
1172 -0.028511818405240773 -44.11992002064368 -0.029596605524420738 -44.03349608569119
1173 -0.02857362562790513 -44.14849364627159 -0.03533995356410742 -44.068836039255295
1174 -0.02840984081849456 -44.17690348709009 -0.024479495640844107 -44.09331553489614
1175 -0.028491947706788777 -44.20539543479688 -0.024220886919647456 -44.11753642181579
1176 -0.028553703147917987 -44.2339491379448 -0.028958652261644603 -44.146495074077436
1177 -0.028483675979077815 -44.26243281392387 -0.025114783365279437 -44.17160985744272
1178 -0.028660332132130862 -44.291093146056006 -0.03334380947053432 -44.204953666913255
1179 -0.028648254834115504 -44.31974140089012 -0.028070153668522835 -44.23302382058178
1180 -0.028591338731348514 -44.34833273962147 -0.03311446215957403 -44.26613828274135
1181 -0.028630124777555464 -44.376962864399026 -0.033999517932534216 -44.30013780067389
1182 -0.028439192660152914 -44.40540205705918 -0.033160938695073125 -44.33329873936896
1183 -0.02845316454768181 -44.43385522160686 -0.03461081273853779 -44.3679095521075
1184 -0.028528512362390755 -44.462383733969254 -0.02776214936748147 -44.39567170147498
1185 -0.028421083558350803 -44.490804817527604 -0.02843616558238864 -44.42410786705737
1186 -0.028406045492738487 -44.51921086302034 -0.03347344901412726 -44.4575813160715
1187 -0.028366283979266882 -44.54757714699961 -0.03500690832734108 -44.49258822439884
1188 -0.028356669750064612 -44.575933816749675 -0.03375380281358957 -44.52634202721243
1189 -0.028295802883803844 -44.60422961963348 -0.029379991255700587 -44.55572201846813
1190 -0.02825958505272865 -44.63248920468621 -0.024399624206125736 -44.58012164267426
1191 -0.028354064933955668 -44.660843269620166 -0.032756325975060466 -44.612877968649315
1192 -0.02836710214614868 -44.689210371766315 -0.03158535538241267 -44.644463324031726
1193 -0.028198083955794574 -44.71740845572211 -0.025189750269055365 -44.66965307430078
1194 -0.02837685076519847 -44.745785306487306 -0.024383017886430026 -44.69403609218721
1195 -0.028293271269649267 -44.77407857775695 -0.023153324704617263 -44.71718941689183
1196 -0.02836149586364627 -44.8024400736206 -0.03608854804188013 -44.75327796493371
1197 -0.02834326047450304 -44.8307833340951 -0.02761539788916707 -44.78089336282287
1198 -0.02837895881384611 -44.85916229290895 -0.02602622676640749 -44.80691958958928
1199 -0.028415842447429895 -44.88757813535638 -0.03092543249949813 -44.83784502208878
1200 -0.028389911446720362 -44.9159680468031 -0.039089476317167283 -44.876934498405944
1201 -0.028177046962082387 -44.94414509376519 -0.027067353948950768 -44.904001852354895
1202 -0.028214469738304614 -44.97235956350349 -0.02975343894213438 -44.93375529129703
1203 -0.028202716819942 -45.00056228032343 -0.024948175903409718 -44.95870346720044
1204 -0.028297520615160464 -45.02885980093859 -0.02694843178614974 -44.985651898986596
1205 -0.028241018764674664 -45.057100819703265 -0.02731273788958788 -45.012964636876184
1206 -0.028360300976783038 -45.08546112068005 -0.02434838069602847 -45.03731301757221
1207 -0.028274269960820674 -45.11373539064087 -0.027725183125585317 -45.06503820069779
1208 -0.028375459648668767 -45.14211085028954 -0.03057769378647208 -45.09561589448426
1209 -0.028317533247172833 -45.170428383536716 -0.023232251405715942 -45.11884814588998
1210 -0.028279818780720233 -45.198708202317434 -0.02923310864716768 -45.148081254537146
1211 -0.02837001606822014 -45.22707821838566 -0.029770067241042853 -45.17785132177819
1212 -0.028366978093981744 -45.25544519647964 -0.03600599989295006 -45.21385732167114
1213 -0.028316931892186405 -45.283762128371826 -0.02464048508554697 -45.23849780675669
1214 -0.028430405538529158 -45.312192533910356 -0.039790461957454684 -45.27828826871414
1215 -0.02825090494006872 -45.34044343885042 -0.0303015342913568 -45.308589803005496
1216 -0.028191024158149957 -45.36863446300857 -0.034097651951014996 -45.34268745495651
1217 -0.02821767032146454 -45.396852133330036 -0.03185250014066696 -45.37453995509718
1218 -0.02813628250733018 -45.42498841583737 -0.02980784550309181 -45.40434780060027
1219 -0.028072771988809107 -45.45306118782618 -0.027168504521250726 -45.43151630512152
1220 -0.0281416866928339 -45.48120287451901 -0.02954272897914052 -45.46105903410066
1221 -0.028161709289997817 -45.50936458380901 -0.03048384888097644 -45.49154288298163
1222 -0.02817460345104337 -45.53753918726005 -0.02016113670542836 -45.51170401968706
1223 -0.02814193731173873 -45.56568112457179 -0.026362669467926026 -45.53806668915499
1224 -0.02814015792682767 -45.59382128249862 -0.02741789547726512 -45.56548458463225
1225 -0.02818387243896723 -45.62200515493758 -0.02734385309740901 -45.59282843772966
1226 -0.028195255622267722 -45.65020041055985 -0.029790086206048727 -45.62261852393571
1227 -0.028179199993610383 -45.678379610553456 -0.031198242120444773 -45.65381676605615
1228 -0.02815067330375314 -45.70653028385721 -0.02560590747743845 -45.679422673533594
1229 -0.02814848590642214 -45.73467876976363 -0.02590819587931037 -45.705330869412904
1230 -0.02818756243214011 -45.76286633219577 -0.030537155736237765 -45.735868025149145
1231 -0.02812957437708974 -45.79099590657286 -0.026819436624646188 -45.762687461773794
1232 -0.028164688125252725 -45.81916059469811 -0.028769814968109132 -45.7914572767419
1233 -0.02802862608805299 -45.84718922078616 -0.043941857665777205 -45.83539913440768
1234 -0.028088181838393213 -45.875277402624555 -0.02813729625195265 -45.863536430659636
1235 -0.028097142465412617 -45.90337454508997 -0.02777307089418173 -45.89130950155382
1236 -0.02803737921640277 -45.93141192430637 -0.024256421625614165 -45.915565923179436
1237 -0.028172657638788224 -45.95958458194516 -0.028695863485336304 -45.944261786664775
1238 -0.02810164522379637 -45.98768622716896 -0.02935365168377757 -45.97361543834855
1239 -0.02826949190348387 -46.015955719072444 -0.02703106086701155 -46.00064649921556
1240 -0.02815416790544987 -46.04410988697789 -0.03161138352006674 -46.03225788273563
1241 -0.02823578370735049 -46.072345670685245 -0.03444383852183819 -46.066701721257466
1242 -0.02805894482880831 -46.10040461551405 -0.020037241093814374 -46.08673896235128
1243 -0.02814918616786599 -46.12855380168192 -0.03251641690731048 -46.1192553792586
1244 -0.028044875524938107 -46.15659867720686 -0.0268345613963902 -46.14608994065499
1245 -0.028133618552237748 -46.1847322957591 -0.03029979020357132 -46.17638973085856
1246 -0.028127359785139562 -46.212859655544236 -0.030699850618839265 -46.2070895814774
1247 -0.028061818424612285 -46.24092147396885 -0.03267124202102423 -46.23976082349842
1248 -0.028094426449388265 -46.26901590041823 -0.028471577633172273 -46.26823240113159
1249 -0.028046049270778896 -46.29706194968901 -0.029027655813843013 -46.29726005694543
1250 -0.028115482535213232 -46.32517743222422 -0.03143102964386344 -46.328691086589295
1251 -0.028041214775294067 -46.353218646999515 -0.02461198540404439 -46.35330307199334
1252 -0.027981406822800637 -46.38120005382232 -0.022009576577693223 -46.37531264857103
1253 -0.028217869624495507 -46.40941792344682 -0.029113909881561994 -46.40442655845259
1254 -0.028183939401060343 -46.43760186284788 -0.027580055687576533 -46.43200661414017
1255 -0.028145721834152936 -46.46574758468203 -0.028885389026254416 -46.46089200316643
1256 -0.028075240645557643 -46.493822825327584 -0.026214312482625245 -46.48710631564905
1257 -0.028177921380847692 -46.52200074670843 -0.019281524140387772 -46.50638783978944
1258 -0.02832031613215804 -46.55032106284059 -0.028466356825083493 -46.534854196614525
1259 -0.02823285972699523 -46.578553922567586 -0.0266108974814415 -46.561465094095965
1260 -0.028238122165203095 -46.60679204473279 -0.027965988498181105 -46.589431082594146
1261 -0.02829173756763339 -46.63508378230043 -0.023878637794405223 -46.61330972038855
1262 -0.028286618925631047 -46.66337040122606 -0.024646432045847176 -46.6379561524344
1263 -0.0284132219851017 -46.691783623211165 -0.02990715326741338 -46.667863305701815
1264 -0.028389664832502604 -46.72017328804367 -0.02813611589372158 -46.69599942159554
1265 -0.02843824839219451 -46.74861153643586 -0.02591405687853694 -46.72191347847407
1266 -0.028436858113855122 -46.777048394549716 -0.027173804864287377 -46.74908728333836
1267 -0.02854983862489462 -46.805598233174614 -0.021938711870461702 -46.771025995208824
1268 -0.02841782392933965 -46.83401605710395 -0.033076983876526356 -46.80410297908535
1269 -0.028453947696834802 -46.862470004800784 -0.026769089978188276 -46.83087206906354
1270 -0.028374625742435454 -46.89084463054322 -0.03821984566748142 -46.86909191473102
1271 -0.02834577262401581 -46.919190403167235 -0.025833185017108917 -46.89492509974813
1272 -0.028421159461140634 -46.947611562628374 -0.02229278637096286 -46.91721788611909
1273 -0.028473519533872605 -46.97608508216225 -0.028556933533400296 -46.94577481965249
1274 -0.028443071618676187 -47.004528153780925 -0.03316674791276455 -46.97894156756526
1275 -0.028337019402533768 -47.03286517318346 -0.020643799286335706 -46.99958536685159
1276 -0.028474387619644402 -47.061339560803106 -0.026611007377505304 -47.026196374229094
1277 -0.028558790776878597 -47.08989835157998 -0.03286598920822144 -47.05906236343731
1278 -0.02850781176239252 -47.11840616334238 -0.03406195156276226 -47.093124315000075
1279 -0.028627504128962755 -47.14703366747134 -0.020844357460737227 -47.113968672460814
1280 -0.028483937587589027 -47.17551760505893 -0.026416619960218667 -47.14038529242103
1281 -0.028554191719740628 -47.20407179677867 -0.02793261529877782 -47.16831790771981
1282 -0.02854683343321085 -47.23261863021188 -0.02911574626341462 -47.197433653983225
1283 -0.02846173495054245 -47.26108036516242 -0.030278412252664567 -47.22771206623589
1284 -0.02849801480770111 -47.28957837997012 -0.025593237206339835 -47.253305303442225
1285 -0.028608586825430393 -47.31818696679555 -0.023936501517891885 -47.27724180496012
1286 -0.028541011922061443 -47.34672797871761 -0.034803500212728974 -47.31204530517285
1287 -0.028532092459499836 -47.37526007117711 -0.029810115601867436 -47.34185542077472
1288 -0.02853730460628867 -47.4037973757834 -0.022963587194681168 -47.3648190079694
1289 -0.028485315944999458 -47.432282691728396 -0.028348052967339755 -47.39316706093674
1290 -0.028534031938761473 -47.46081672366716 -0.02902045091614127 -47.42218751185288
1291 -0.028473790641874074 -47.48929051430903 -0.028983590193092823 -47.451171102045976
1292 -0.02844484392553568 -47.51773535823457 -0.03741320613771677 -47.48858430818369
1293 -0.028407104779034853 -47.5461424630136 -0.028307653684169053 -47.516891961867856
1294 -0.028447359427809717 -47.57458982244141 -0.034229354560375215 -47.55112131642823
1295 -0.028443904127925634 -47.603033726569336 -0.030190200451761483 -47.58131151687999
1296 -0.028386819176375866 -47.63142054574571 -0.02569706542417407 -47.60700858230417
1297 -0.028418905194848777 -47.65983945094056 -0.029852541722357274 -47.636861124026524
1298 -0.028387137316167356 -47.688226588256725 -0.027433185931295158 -47.66429430995782
1299 -0.028393926005810498 -47.71662051426254 -0.028842125181108715 -47.693136435138925
1300 -0.028296472411602734 -47.74491698667414 -0.034748215973377225 -47.727884651112305
1301 -0.028316466603428125 -47.77323345327757 -0.025609873235225677 -47.75349452434753
1302 -0.028396374173462392 -47.80162982745103 -0.023516145907342433 -47.777010670254874
1303 -0.028423297591507433 -47.83005312504254 -0.025240638945251703 -47.80225130920012
1304 -0.028392927907407283 -47.858446052949944 -0.029355951119214296 -47.83160726031934
1305 -0.02847205875441432 -47.88691811170436 -0.024844192992895843 -47.85645145331223
1306 -0.028364745993167163 -47.91528285769753 -0.036544056981801985 -47.892995510294035
1307 -0.028337923251092433 -47.94362078094862 -0.034436564147472384 -47.927432074441505
1308 -0.02831160007044673 -47.971932381019066 -0.028636791557073594 -47.95606886599858
1309 -0.028257171995937823 -48.000189553015005 -0.026750138215720653 -47.9828190042143
1310 -0.02831841865554452 -48.02850797167055 -0.028221338428556918 -48.01104034264286
1311 -0.028250675462186337 -48.05675864713274 -0.029821873735636474 -48.04086221637849
1312 -0.028259067703038453 -48.08501771483578 -0.026012814976274966 -48.06687503135477
1313 -0.02826881008222699 -48.113286524918 -0.024313987419009208 -48.091189018773775
1314 -0.02836159532889724 -48.1416481202469 -0.025334086455404758 -48.11652310522918
1315 -0.028382452297955753 -48.17003057254485 -0.026673334278166295 -48.14319643950734
1316 -0.028493091743439437 -48.198523664288295 -0.035197042301297186 -48.17839348180864
1317 -0.028469933476299048 -48.2269935977646 -0.025832291413098573 -48.20422577322174
1318 -0.028506025578826664 -48.255499623343425 -0.03584282789379358 -48.24006860111553
1319 -0.02836400708183646 -48.28386363042526 -0.024129616376012564 -48.26419821749155
1320 -0.028347622696310283 -48.31221125312157 -0.031049974821507932 -48.29524819231305
1321 -0.028287234902381896 -48.34049848802395 -0.029468669276684522 -48.324716861589735
1322 -0.028325859922915697 -48.36882434794686 -0.026981998421251773 -48.351698860010984
1323 -0.028316786233335733 -48.397141134180195 -0.026767122466117142 -48.3784659824771
1324 -0.028317394200712442 -48.42545852838091 -0.02562268916517496 -48.40408867164228
1325 -0.0284649558365345 -48.45392348421744 -0.026227174513041972 -48.43031584615532
1326 -0.028418798930943012 -48.482342283148384 -0.030649776663631202 -48.46096562281895
1327 -0.028427206538617612 -48.510769489687 -0.028513100929558277 -48.489478723748505
1328 -0.02851437171921134 -48.53928386140621 -0.02747676046565175 -48.51695548421416
1329 -0.02847595848143101 -48.56775981988764 -0.027956688776612282 -48.54491217299077
1330 -0.028424740489572286 -48.59618456037721 -0.027885750588029622 -48.5727979235788
1331 -0.028351075015962124 -48.62453563539317 -0.032549221999943256 -48.60534714557874
1332 -0.02839604243636131 -48.652931677829535 -0.028905498329550028 -48.63425264390829
1333 -0.028337183967232706 -48.68126886179677 -0.028282538522034883 -48.662535182430325
1334 -0.028305526822805405 -48.70957438861957 -0.028352693002671004 -48.690887875433
1335 -0.028387269377708434 -48.73796165799728 -0.02424444193020463 -48.71513231736321
1336 -0.028405236080288887 -48.76636689407757 -0.03004480479285121 -48.74517712215606
1337 -0.02857507225126028 -48.79494196632883 -0.023087103851139545 -48.7682642260072
1338 -0.028503311146050692 -48.82344527747488 -0.031886423379182814 -48.80015064938638
1339 -0.02837337236851454 -48.851818649843395 -0.0259886858984828 -48.826139335284864
1340 -0.02847304930910468 -48.8802916991525 -0.021883064322173594 -48.84802239960704
1341 -0.028509680926799775 -48.908801380079304 -0.02577505772933364 -48.87379745733637
1342 -0.028474625386297702 -48.9372760054656 -0.02767011392861605 -48.90146757126499
1343 -0.0285327541641891 -48.96580875962979 -0.02820017458871007 -48.9296677458537
1344 -0.02859167829155922 -48.99440043792135 -0.02726427195593715 -48.956932017809635
1345 -0.028585521038621664 -49.02298595895997 -0.03079244578257203 -48.98772446359221
1346 -0.02861727401614189 -49.05160323297611 -0.023198425024747848 -49.01092288861695
1347 -0.02863096268847585 -49.08023419566459 -0.03197352439165115 -49.042896413008606
1348 -0.028593389317393303 -49.10882758498198 -0.029666380304843188 -49.07256279331345
1349 -0.028567425161600112 -49.13739501014358 -0.019634650740772485 -49.09219744405422
1350 -0.02866330910474062 -49.16605831924832 -0.028682386502623558 -49.120879830556845
1351 -0.02860557669773698 -49.19466389594606 -0.027713300287723543 -49.14859313084457
1352 -0.028726099338382483 -49.22338999528444 -0.031726520508527756 -49.180319651353095
1353 -0.02878017332404852 -49.252170168608494 -0.03797938730567694 -49.21829903865877
1354 -0.02853888915851712 -49.28070905776701 -0.028174071945250033 -49.24647311060402
1355 -0.028524838481098415 -49.30923389624811 -0.03003033744171262 -49.27650344804574
1356 -0.028552675526589154 -49.3377865717747 -0.026198549661785364 -49.30270199770752
1357 -0.0287186099216342 -49.36650518169633 -0.02788490941748023 -49.330586907125
1358 -0.028553117997944355 -49.39505829969428 -0.030186699144542216 -49.36077360626955
1359 -0.02856625160202384 -49.4236245512963 -0.03408710714429617 -49.39486071341384
1360 -0.028520026616752146 -49.45214457791305 -0.021243027318269013 -49.41610374073211
1361 -0.028586741536855698 -49.48073131944991 -0.02541513442993164 -49.441518875162046
1362 -0.02866086456924677 -49.509392184019156 -0.033587824739515784 -49.47510669990156
1363 -0.028600586485117672 -49.537992770504275 -0.03040972976014018 -49.5055164296617
1364 -0.028462309297174214 -49.56645507980145 -0.029645172506570817 -49.535161602168266
1365 -0.028593926038593055 -49.595049005840046 -0.025929597206413746 -49.56109119937468
1366 -0.02868710570037365 -49.62373611154042 -0.02358879828825593 -49.58467999766294
1367 -0.028712566196918487 -49.65244867773733 -0.02768341889604926 -49.612363416558985
1368 -0.02862772038206458 -49.681076398119394 -0.031780410557985306 -49.64414382711697
1369 -0.028677076380699874 -49.7097534745001 -0.028344914317131042 -49.6724887414341
1370 -0.02860538000240922 -49.73835885450251 -0.0299063160084188 -49.70239505744252
1371 -0.028514405339956285 -49.76687325984246 -0.029375787917524578 -49.731770845360046
1372 -0.02854180196300149 -49.795415061805464 -0.026920195668935776 -49.75869104102898
1373 -0.028622164484113456 -49.824037226289576 -0.03441206812858581 -49.79310310915757
1374 -0.02846466302871704 -49.85250188931829 -0.02536702575162053 -49.81847013490919
1375 -0.02876092242076993 -49.88126281173906 -0.03730723280459643 -49.855777367713785
1376 -0.028444741573184728 -49.909707553312245 -0.027783470787107946 -49.88356083850089
1377 -0.028398344106972218 -49.93810589741922 -0.024797533825039863 -49.90835837232593
1378 -0.028530202247202395 -49.966636099666424 -0.030996703077107668 -49.939355075403036
1379 -0.028537986893206836 -49.99517408655963 -0.025531203392893075 -49.96488627879593
1380 -0.0285615817643702 -50.023735668324 -0.030918967537581922 -49.99580524633351
1381 -0.02851557796820998 -50.05225124629221 -0.03000285793095827 -50.02580810426447
1382 -0.028471869602799415 -50.080723115895005 -0.02839569142088294 -50.05420379568535
1383 -0.028360978793352844 -50.109084094688356 -0.03179849497973919 -50.08600229066509
1384 -0.028550303354859353 -50.13763439804322 -0.031366920191794635 -50.117369210856886
1385 -0.02852898184210062 -50.16616337988532 -0.02436753027141094 -50.1417367411283
1386 -0.02850980218499899 -50.19467318207032 -0.02517403746023774 -50.16691077858854
1387 -0.028400643169879912 -50.2230738252402 -0.02923061065375805 -50.19614138924229
1388 -0.028484012093394996 -50.25155783733359 -0.0278779580257833 -50.224019347268076
1389 -0.02852135496214032 -50.28007919229573 -0.028070293460041286 -50.252089640728116
1390 -0.028537928685545923 -50.308617120981275 -0.04178984686732292 -50.29387948759544
1391 -0.028263734374195337 -50.33688085535547 -0.025231340713799 -50.31911082830924
1392 -0.028291225992143156 -50.36517208134761 -0.02892544064670801 -50.34803626895595
1393 -0.028346199356019498 -50.39351828070363 -0.030103417672216894 -50.37813968662817
1394 -0.028311928547918797 -50.42183020925155 -0.03041728651151061 -50.408556973139675
1395 -0.028329835366457702 -50.45016004461801 -0.02392717283219099 -50.43248414597186
1396 -0.028412156645208596 -50.47857220126322 -0.02339409086853266 -50.4558782368404
1397 -0.02848835280165076 -50.50706055406487 -0.02595318704843521 -50.481831423888835
1398 -0.028493006713688374 -50.53555356077856 -0.03358347881585359 -50.51541490270469
1399 -0.02834974080324173 -50.5639033015818 -0.027080866415053605 -50.542495769119746
1400 -0.028474955912679435 -50.59237825749448 -0.041475262492895126 -50.58397103161264
1401 -0.02827276447787881 -50.62065102197236 -0.029974307212978602 -50.61394533882562
1402 -0.0282716060988605 -50.64892262807122 -0.027875353675335647 -50.64182069250096
1403 -0.028257958684116603 -50.677180586755334 -0.027023584581911564 -50.66884427708287
1404 -0.028325178567320107 -50.705505765322656 -0.029551793169230223 -50.6983960702521
1405 -0.028211427852511406 -50.73371719317517 -0.024963341373950242 -50.72335941162605
1406 -0.028303537983447313 -50.762020731158614 -0.02775865448638797 -50.75111806611244
1407 -0.028287980984896422 -50.79030871214351 -0.03264541961252689 -50.78376348572497
1408 -0.02822727207094431 -50.818535984214456 -0.024866832606494426 -50.80863031833146
1409 -0.028282406367361547 -50.84681839058182 -0.03192993272095919 -50.840560251052416
1410 -0.028348160721361638 -50.87516655130318 -0.028129115421324968 -50.86868936647374
1411 -0.028250249195843936 -50.90341680049902 -0.031149501167237758 -50.89983886764097
1412 -0.028258176520466805 -50.93167497701949 -0.02834342522546649 -50.92818229286644
1413 -0.0282875862903893 -50.95996256330988 -0.02138365460559726 -50.94956594747204
1414 -0.028399502206593753 -50.988362065516476 -0.027131621632725 -50.976697569104765
1415 -0.02837268225848675 -51.01673474777496 -0.02630117377266288 -51.00299874287743
1416 -0.02822984103113413 -51.044964588806096 -0.028185099270194768 -51.03118384214763
1417 -0.028362675849348307 -51.07332726465545 -0.023564138263463975 -51.05474798041109
1418 -0.028274514991790057 -51.10160177964724 -0.028713017422705888 -51.0834609978338
1419 -0.028364677261561156 -51.129966456908804 -0.019848826993256807 -51.10330982482705
1420 -0.028444304410368205 -51.158410761319175 -0.03183808401226997 -51.13514790883932
1421 -0.028384381160140037 -51.18679514247931 -0.031103387381881474 -51.166251296221205
1422 -0.028401862364262342 -51.215197004843574 -0.027659588679671287 -51.19391088490087
1423 -0.028297487832605838 -51.24349449267618 -0.028827434591948985 -51.22273831949282
1424 -0.0283016599714756 -51.27179615264765 -0.034620182774961 -51.25735850226778
1425 -0.028307269793003798 -51.30010342244066 -0.026337658893316983 -51.283696161161096
1426 -0.02834143191576004 -51.32844485435642 -0.03155271951109171 -51.315248880672186
1427 -0.028176484256982805 -51.3566213386134 -0.024822051357477903 -51.34007093202966
1428 -0.02835124433040619 -51.38497258294381 -0.028686686605215072 -51.36875761863487
1429 -0.02838560603559017 -51.4133581889794 -0.026424667052924632 -51.395182285687795
1430 -0.028273796662688255 -51.44163198564209 -0.027880772855132817 -51.42306305854293
1431 -0.02834963845089078 -51.46998162409298 -0.030348964408040045 -51.45341202295097
1432 -0.028366041462868453 -51.49834766555585 -0.023026956990361214 -51.476438979941335
1433 -0.028386467043310402 -51.52673413259916 -0.03168924730271101 -51.50812822724404
1434 -0.0283455322496593 -51.55507966484882 -0.036629427969455716 -51.5447576552135
1435 -0.028241587243974207 -51.583321252092794 -0.0313173552043736 -51.576075010417874
1436 -0.0281913329847157 -51.61151258507751 -0.029050944931805135 -51.60512595534968
1437 -0.028210649080574513 -51.63972323415809 -0.02683578049764037 -51.63196173584732
1438 -0.028203608561307193 -51.667926842719396 -0.026909537333995103 -51.65887127318131
1439 -0.02819474833086133 -51.69612159105026 -0.032909688726067546 -51.69178096190738
1440 -0.028172198589891194 -51.72429378964015 -0.029916237201541664 -51.72169719910892
1441 -0.028180739376693964 -51.752474529016844 -0.028871159721165895 -51.75056835883008
1442 -0.028119678888469935 -51.78059420790532 -0.027556238509714604 -51.7781245973398
1443 -0.028106135595589877 -51.80870034350091 -0.032463669404387475 -51.81058826674418
1444 -0.02818105835467577 -51.836881401855585 -0.027406070660799742 -51.837994337404986
1445 -0.028277584444731475 -51.865158986300315 -0.033391516469419 -51.87138585387441
1446 -0.028131535463035106 -51.89329052176335 -0.028263852931559086 -51.89964970680597
1447 -0.028061414789408445 -51.92135193655275 -0.032169200293719766 -51.93181890709969
1448 -0.028058573976159094 -51.949410510528914 -0.022233459539711474 -51.9540523666394
1449 -0.028147909976541995 -51.97755842050545 -0.028607512172311545 -51.98265987881172
1450 -0.028275590669363738 -52.00583401117482 -0.03192333914339542 -52.01458321795511
1451 -0.028103108704090118 -52.03393711987891 -0.029791974928230047 -52.044375192883344
1452 -0.02807685872539878 -52.062013978604305 -0.028666916582733393 -52.07304210946608
1453 -0.02809956492856145 -52.090113543532865 -0.030198042653501032 -52.10324015211958
1454 -0.028045535460114478 -52.11815907899298 -0.0185596595518291 -52.12179981167141
1455 -0.02821393935009837 -52.14637301834308 -0.026303910277783872 -52.14810372194919
1456 -0.028234365675598384 -52.17460738401868 -0.03354569151997566 -52.18164941346917
1457 -0.028133726678788662 -52.20274111069747 -0.027751879207789897 -52.20940129267696
1458 -0.028144970070570707 -52.23088608076804 -0.03273854814469814 -52.24213984082166
1459 -0.028128477837890388 -52.25901455860593 -0.022365520428866147 -52.26450536125052
1460 -0.028158987872302532 -52.28717354647823 -0.034614659287035464 -52.29912002053756
1461 -0.028059850633144378 -52.31523339711137 -0.028796255681663753 -52.32791627621922
1462 -0.028118645306676626 -52.34335204241805 -0.03600580282509327 -52.363922079044315
1463 -0.028013960085809232 -52.371366002503855 -0.027125836163759232 -52.39104791520808
1464 -0.02796727931126952 -52.399333281815125 -0.031113755609840154 -52.422161670817914
1465 -0.028043391089886426 -52.42737667290501 -0.033410024084150794 -52.45557169490206
1466 -0.027871769666671754 -52.45524844257169 -0.028254464268684387 -52.48382615917075
1467 -0.02793395221233368 -52.48318239478402 -0.027003453858196736 -52.510829613028946
1468 -0.027994640357792377 -52.51117703514181 -0.01957812989130616 -52.530407742920254
1469 -0.028126587532460688 -52.539303622674275 -0.022954595740884542 -52.55336233866114
1470 -0.028137860354036093 -52.56744148302831 -0.028371521271765232 -52.5817338599329
1471 -0.028051470313221215 -52.595492953341534 -0.0317313589155674 -52.61346521884847
1472 -0.02810022486373782 -52.62359317820527 -0.02495923629030585 -52.638424455138775
1473 -0.028145009372383355 -52.65173818757765 -0.025235773902386426 -52.66366022904116
1474 -0.028113396372646093 -52.679851583950295 -0.018839838914573193 -52.682500067955736
1475 -0.028286101389676334 -52.70813768533997 -0.0315563878044486 -52.714056455760186
1476 -0.028191897366195918 -52.73632958270617 -0.02117326408624649 -52.73522971984643
1477 -0.028359034936875104 -52.764688617643046 -0.027412272151559593 -52.76264199199799
1478 -0.028261630982160568 -52.7929502486252 -0.02912931302562356 -52.79177130502361
1479 -0.028293852973729373 -52.821244101598936 -0.030944679956883193 -52.82271598498049
1480 -0.028284369874745606 -52.84952847147368 -0.03126604929566383 -52.85398203427616
1481 -0.028225978091359138 -52.87775444956504 -0.026279002893716097 -52.88026103716987
1482 -0.028377571422606707 -52.90613202098765 -0.03332909792661667 -52.91359013509649
1483 -0.02821944383904338 -52.93435146482669 -0.023388228937983514 -52.93697836403447
1484 -0.028264218382537364 -52.96261568320923 -0.028190748672932385 -52.96516911270741
1485 -0.02825419558212161 -52.99086987879135 -0.03167338874191046 -52.996842501449315
1486 -0.028260334488004447 -53.019130213279354 -0.028271660581231116 -53.02511416203055
1487 -0.028360000252723692 -53.04749021353208 -0.032633334025740625 -53.05774749605629
1488 -0.028231644164770843 -53.07572185769685 -0.035161540284752844 -53.09290903634104
1489 -0.02811868879944086 -53.103840546496286 -0.031061547063291072 -53.12397058340433
1490 -0.02820149566978216 -53.13204204216607 -0.02594874780625105 -53.14991933121058
1491 -0.02809522906318307 -53.16013727122925 -0.031148253567516805 -53.1810675847781
1492 -0.028080271370708943 -53.188217542599965 -0.030488476902246476 -53.21155606168035
1493 -0.028080203756690025 -53.21629774635665 -0.029619761370122434 -53.24117582305047
1494 -0.028153294418007135 -53.244451040774656 -0.030835013929754497 -53.27201083698022
1495 -0.028066240530461074 -53.27251728130512 -0.031115853786468507 -53.30312669076669
1496 -0.027987453155219555 -53.30050473446034 -0.02711386661976576 -53.33024055738645
1497 -0.028132184781134127 -53.328636919241475 -0.020311913173645734 -53.350552470560096
1498 -0.028183952439576387 -53.35682087168105 -0.025092191342264415 -53.37564466190236
1499 -0.02813393445685506 -53.384954806137905 -0.025047477707266806 -53.40069213960963
1500 -0.028111833799630403 -53.41306663993753 -0.031758012063801286 -53.432450151673436
1501 -0.028186432924121617 -53.441253072861656 -0.024949305318295957 -53.45739945699173
1502 -0.028161307331174612 -53.46941438019283 -0.028762223664671183 -53.4861616806564
1503 -0.02825610330328345 -53.497670483496115 -0.025576073583215474 -53.51173775423962
1504 -0.028270868863910437 -53.52594135236003 -0.035147739201784135 -53.5468854934414
1505 -0.028175567742437124 -53.554116920102466 -0.02716416623443365 -53.574049659675836
1506 -0.02810746356844902 -53.58222438367091 -0.025779762677848338 -53.599829422353686
1507 -0.02819381169974804 -53.61041819537066 -0.028526042122393847 -53.62835546447608
1508 -0.028158094640821217 -53.638576290011486 -0.03354654535651207 -53.661902009832595
1509 -0.0281672983430326 -53.66674358835452 -0.027246198151260614 -53.689148207983855
1510 -0.028026528563350438 -53.69477011691787 -0.026752381399273873 -53.71590058938313
1511 -0.02813114393502474 -53.7229012608529 -0.035274822264909744 -53.75117541164804
1512 -0.028112579323351383 -53.75101384017625 -0.02679176293313503 -53.77796717458118
1513 -0.028041637875139712 -53.77905547805139 -0.02634295718744397 -53.804310131768624
1514 -0.028201743867248295 -53.80725722191864 -0.033032681420445444 -53.83734281318907
1515 -0.027995376195758582 -53.8352525981144 -0.029688676912337543 -53.867031490101404
1516 -0.028045968245714904 -53.863298566360115 -0.02786126881837845 -53.89489275891978
1517 -0.028101114369928838 -53.891399680730046 -0.025417078007012605 -53.92030983692679
1518 -0.02812253311276436 -53.91952221384281 -0.024438847228884696 -53.94474868415568
1519 -0.02817034013569355 -53.947692553978506 -0.03369231894612312 -53.9784410031018
1520 -0.02807104177772999 -53.975763595756234 -0.026551113091409208 -54.00499211619321
1521 -0.028203605208545923 -54.00396720096478 -0.021399955544620753 -54.02639207173783
1522 -0.02823253646492958 -54.03219973742971 -0.030790509842336177 -54.057182581580165
1523 -0.02825258867815137 -54.06045232610786 -0.03286679796874523 -54.09004937954891
1524 -0.028160816058516502 -54.08861314216637 -0.028314967826008796 -54.118364347374914
1525 -0.028203861322253942 -54.11681700348863 -0.0269167710095644 -54.14528111838448
1526 -0.0281389850191772 -54.1449559885078 -0.02845698716118932 -54.173738105545674
1527 -0.028213801514357328 -54.17316979002216 -0.027894647046923637 -54.201632752592594
1528 -0.028152149822562932 -54.20132193984472 -0.030374457780271768 -54.23200721037286
1529 -0.028117192815989255 -54.22943913266071 -0.03902583550661802 -54.271033045879484
1530 -0.028190049808472395 -54.25762918246918 -0.03211590573191643 -54.3031489516114
1531 -0.0279550613835454 -54.285584243852725 -0.030401072930544615 -54.33355002454194
1532 -0.028039981704205276 -54.31362422555693 -0.01997140171006322 -54.35352142625201
1533 -0.027987763471901416 -54.34161198902883 -0.02728250566869974 -54.38080393192071
1534 -0.028050538431853057 -54.36966252746068 -0.031449063867330554 -54.41225299578804
1535 -0.028045626264065503 -54.39770815372475 -0.027163341455161572 -54.4394163372432
1536 -0.028022530395537613 -54.42573068412029 -0.032221261970698835 -54.4716375992139
1537 -0.028004160802811384 -54.4537348449231 -0.03358348496258259 -54.50522108417648
1538 -0.02785365656018257 -54.48158850148328 -0.027702102344483136 -54.53292318652097
1539 -0.027942837215960026 -54.50953133869924 -0.031553461030125615 -54.564476647551096
1540 -0.027858749125152828 -54.53739008782439 -0.028864250238984823 -54.59334089779008
1541 -0.027813991345465184 -54.56520407916986 -0.022900847997516394 -54.6162417457876
1542 -0.02787794955074787 -54.59308202872061 -0.02324855960905552 -54.639490305396656
1543 -0.028032837994396688 -54.621114866715004 -0.03220417406409979 -54.671694479460754
1544 -0.02806137250736356 -54.64917623922237 -0.023616138100624084 -54.695310617561375
1545 -0.0279792420566082 -54.67715548127898 -0.025411163829267024 -54.720721781390644
1546 -0.028005963750183584 -54.70516144502916 -0.027979258727282286 -54.74870104011793
1547 -0.028008856810629368 -54.73317030183979 -0.028174253273755313 -54.77687529339168
1548 -0.02802298907190561 -54.7611932909117 -0.03159108255058527 -54.80846637594227
1549 -0.028026741929352283 -54.78922003284105 -0.020068277418613435 -54.82853465336088
1550 -0.02803056938573718 -54.817250602226785 -0.022825806494802238 -54.851360459855684
1551 -0.028016330674290657 -54.845266932901076 -0.023891576379537583 -54.875252036235224
1552 -0.02816490363329649 -54.87343183653437 -0.02762200068682432 -54.90287403692205
1553 -0.028171673696488143 -54.90160351023086 -0.026107515580952166 -54.928981552503004
1554 -0.028195594903081656 -54.929799105133945 -0.02373700188472867 -54.95271855438773
1555 -0.028303744830191137 -54.958102849964135 -0.03261223006993532 -54.985330784457666
1556 -0.028242890257388353 -54.98634574022152 -0.02561346339061856 -55.010944247848286
1557 -0.028205845225602388 -55.01455158544712 -0.02431326489895582 -55.03525751274724
1558 -0.028279610630124807 -55.042831196077245 -0.028183113690465687 -55.06344062643771
1559 -0.028347120992839335 -55.071178317070085 -0.037790189124643804 -55.10123081556235
1560 -0.028117987047880887 -55.09929630411796 -0.029739687312394382 -55.130970502874746
1561 -0.02826061602681875 -55.127556920144784 -0.02321921642869711 -55.154189719303446
1562 -0.028221800457686186 -55.15577872060247 -0.029170171823352575 -55.1833598911268
1563 -0.028129771910607816 -55.183908492513076 -0.02399902241304517 -55.20735891353984
1564 -0.028159903548657893 -55.21206839606173 -0.033877449296414855 -55.241236362836254
1565 -0.028091831412166358 -55.2401602274739 -0.03181162234395742 -55.27304798518021
1566 -0.028082935977727173 -55.26824316345163 -0.026370693929493427 -55.299418679109706
1567 -0.028174493927508593 -55.29641765737914 -0.027419103495776653 -55.32683778260548
1568 -0.028083436004817487 -55.32450109338396 -0.026883479952812196 -55.353721262558295
1569 -0.028131677769124508 -55.35263277115308 -0.02954589929431677 -55.383267161852615
1570 -0.028060813248157502 -55.38069358440124 -0.031927742250263694 -55.415194904102876
1571 -0.028098911885172127 -55.40879249628642 -0.022443122789263727 -55.43763802689214
1572 -0.028202944342046975 -55.436995440628465 -0.020872647967189552 -55.458510674859326
1573 -0.02817524615675211 -55.465170686785214 -0.025170687399804593 -55.483681362259134
1574 -0.028197740111500023 -55.493368426896716 -0.02513649733737111 -55.508817859596505
1575 -0.028255283180624247 -55.52162371007734 -0.024863926973193885 -55.5336817865697
1576 -0.028206486999988557 -55.549830197077334 -0.025643842946738004 -55.55932562951644
1577 -0.02827647002413869 -55.57810666710147 -0.03027022397145629 -55.58959585348789
1578 -0.028260216396301985 -55.60636688349778 -0.030610552057623863 -55.62020640554552
1579 -0.028313946910202503 -55.63468083040798 -0.023915482871234416 -55.64412188841675
1580 -0.02827949384227395 -55.66296032425026 -0.03114409726113081 -55.67526598567788
1581 -0.0283350283280015 -55.69129535257826 -0.023794909100979568 -55.69906089477886
1582 -0.028338871896266937 -55.719634224474525 -0.024202512856572867 -55.723263407635436
1583 -0.028282958827912808 -55.74791718330244 -0.02678854875266552 -55.7500519563881
1584 -0.028420420177280904 -55.776337603479725 -0.027909387089312076 -55.77796134347741
1585 -0.028404862713068725 -55.80474246619279 -0.02365777166560292 -55.80161911514301
1586 -0.02852111617103219 -55.83326358236383 -0.02511693611741066 -55.826736051260426
1587 -0.02857813350856304 -55.86184171587239 -0.029508654959499836 -55.856244706219925
1588 -0.028550451528280972 -55.89039216740067 -0.02463397216051817 -55.88087867838044
1589 -0.028638917952775955 -55.919031085353446 -0.024498128052800893 -55.90537680643324
1590 -0.028683744836598635 -55.947714830190044 -0.0304055399261415 -55.93578234635938
1591 -0.028552584163844586 -55.97626741435389 -0.03104327982291579 -55.9668256261823
1592 -0.028543429635465144 -56.004810843989354 -0.02606725301593542 -55.99289287919824
1593 -0.02856233548372984 -56.03337317947308 -0.029875851515680552 -56.02276873071392
1594 -0.02839116659015417 -56.061764346063235 -0.025213844422250987 -56.047982575136174
1595 -0.028693998511880637 -56.09045834457512 -0.03020008895546198 -56.078182664091635
1596 -0.028607369959354402 -56.11906571453447 -0.02877767514437437 -56.10696033923601
1597 -0.02874964540824294 -56.14781535994271 -0.02834917977452278 -56.135309519010534
1598 -0.028497161623090506 -56.176312521565805 -0.02420816496014595 -56.15951768397068
1599 -0.02864987812936306 -56.20496239969517 -0.026432959269732235 -56.18595064324041
1600 -0.028602637350559235 -56.23356503704573 -0.03227276634424925 -56.21822340958466
1601 -0.028574412409216165 -56.26213944945494 -0.026303592976182698 -56.244527002560844
1602 -0.02861240627244115 -56.290751855727386 -0.02677804548293352 -56.27130504804378
1603 -0.028676108084619047 -56.319427963812004 -0.02538047982379794 -56.296685527867574
1604 -0.028622955549508333 -56.34805091936151 -0.033738812617957595 -56.33042434048553
1605 -0.02860953602939844 -56.37666045539091 -0.030586441233754157 -56.36101078171928
1606 -0.02851921385154128 -56.40517966924245 -0.034914387948811056 -56.39592516966809
1607 -0.028527693822979927 -56.43370736306543 -0.029187485948204993 -56.425112655616296
1608 -0.028474858310073615 -56.46218222137551 -0.03056984655559063 -56.45568250217189
1609 -0.028492734394967557 -56.49067495577047 -0.02119360901415348 -56.476876111186044
1610 -0.02852393118664622 -56.51919888695712 -0.03226133156567812 -56.50913744275172
1611 -0.028559584729373456 -56.54775847168649 -0.03257102351635695 -56.54170846626808
1612 -0.028409311547875404 -56.57616778323437 -0.029845111165195705 -56.57155357743327
1613 -0.028508822713047267 -56.60467660594742 -0.025320606119930745 -56.596874183553204
1614 -0.028556588850915433 -56.633233194798336 -0.029883591644465923 -56.62675777519767
1615 -0.028432094119489194 -56.661665288917824 -0.03163220155984163 -56.65838997675751
1616 -0.028398017212748528 -56.690063306130575 -0.02757554082199931 -56.68596551757951
1617 -0.028512709494680166 -56.71857601562525 -0.020240797847509383 -56.70620631542702
1618 -0.028549734596163036 -56.747125750221414 -0.029528463166207074 -56.735734778593226
1619 -0.02850632108747959 -56.77563207130889 -0.023857853841036558 -56.75959263243426
1620 -0.028553431574255227 -56.80418550288314 -0.03152876254171133 -56.791121394975974
1621 -0.02848542258143425 -56.832670925464576 -0.026870714407414197 -56.81799210938339
1622 -0.02855694852769375 -56.86122787399227 -0.02686720071360469 -56.84485931009699
1623 -0.02861557053402066 -56.88984344452629 -0.024406077153980733 -56.86926538725098
1624 -0.028594198729842903 -56.918437643256134 -0.02918437886983156 -56.898449766120805
1625 -0.028546652384102346 -56.946984295640235 -0.030673342943191528 -56.929123109063994
1626 -0.028549886867403985 -56.97553418250764 -0.02891384158283472 -56.95803695064683
1627 -0.028546441439539195 -57.004080623947175 -0.027923406474292277 -56.98596035712112
1628 -0.028619165159761907 -57.032699789106935 -0.030992988776415587 -57.01695334589754
1629 -0.02853943668305874 -57.06123922579 -0.02862345827743411 -57.04557680417498
1630 -0.02849023146554828 -57.089729457255544 -0.024359209556132556 -57.06993601373111
1631 -0.028501336090266706 -57.11823079334581 -0.028442178387194872 -57.098378192118304
1632 -0.028482165839523076 -57.14671295918533 -0.026620615366846324 -57.12499880748515
1633 -0.02862465688958764 -57.17533761607492 -0.033006131462752816 -57.158004938947904
1634 -0.02847008304670453 -57.203807699121626 -0.023599882051348685 -57.181604820999254
1635 -0.028657084703445433 -57.23246478382507 -0.02228418355807662 -57.20388900455733
1636 -0.028578929230570795 -57.26104371305564 -0.030501352436840535 -57.234390356994176
1637 -0.028649341966956853 -57.289693055022596 -0.026998472586274146 -57.26138882958045
1638 -0.028682918380945922 -57.31837597340354 -0.028221602737903594 -57.28961043231835
1639 -0.02865379527211189 -57.347029768675654 -0.031191826798021793 -57.32080225911637
1640 -0.028711771685630084 -57.37574154036128 -0.025672664865851402 -57.34647492398222
1641 -0.028751718532294034 -57.404493258893574 -0.03128064554184675 -57.37775556952407
1642 -0.028647877369076015 -57.43314113626265 -0.031028329115360975 -57.40878389863943
1643 -0.02855983255431056 -57.461700968816956 -0.025488486420363186 -57.43427238505979
1644 -0.02863822253420949 -57.49033919135117 -0.03546570669859648 -57.46973809175839
1645 -0.02852771123871207 -57.51886690258988 -0.027873197197914125 -57.4976112889563
1646 -0.028595681581646205 -57.54746258417153 -0.032405657693743706 -57.53001694665004
1647 -0.028523155394941567 -57.57598573956647 -0.029623331688344478 -57.559640278338385
1648 -0.028549649938941 -57.60453538950541 -0.031648159585893156 -57.59128843792428
1649 -0.02849956341087818 -57.63303495291628 -0.028305279649794103 -57.61959371757407
1650 -0.028481919690966605 -57.66151687260725 -0.03222058713436127 -57.65181430470843
1651 -0.02835731254890561 -57.68987418515616 -0.02788653103634715 -57.679700835744775
1652 -0.028437968250364064 -57.71831215340652 -0.029434024076908826 -57.70913485982168
1653 -0.028422309923917054 -57.74673446333044 -0.026586983911693098 -57.73572184373337
1654 -0.028450661245733498 -57.775185124576176 -0.025515242572873832 -57.761237086306245
1655 -0.028406041767448188 -57.80359116634362 -0.023007808625698088 -57.784244894931945
1656 -0.028453426621854305 -57.832044592965474 -0.026536955777555705 -57.8107818507095
1657 -0.02853276738896966 -57.86057736035444 -0.02603638097643852 -57.83681823168594
1658 -0.028565869946032763 -57.889143230300476 -0.026687376853078603 -57.863505608539015
1659 -0.02850703876465559 -57.917650269065135 -0.03672448359429836 -57.90023009213331
1660 -0.028427676204591988 -57.94607794526973 -0.02657952969893813 -57.92680962183225
1661 -0.028417588025331498 -57.97449553329506 -0.02876396868377924 -57.955573590516025
1662 -0.02858122931793332 -58.003076762613 -0.028465368039906024 -57.98403895855593
1663 -0.028497804515063764 -58.03157456712806 -0.02475603986531496 -58.008794998421244
1664 -0.028445617854595186 -58.060020184982655 -0.027823885902762413 -58.03661888432401
1665 -0.028488072846084834 -58.08850825782874 -0.027870472241193055 -58.0644893565652
1666 -0.028454873990267516 -58.11696313181901 -0.03222830556333065 -58.096717662128526
1667 -0.028517111763358118 -58.14548024358237 -0.025166383758187295 -58.121884045886716
1668 -0.02850935300812125 -58.17398959659049 -0.0324065325781703 -58.15429057846489
1669 -0.028380288556218148 -58.20236988514671 -0.029291159566491844 -58.18358173803138
1670 -0.028381612990051507 -58.23075149813676 -0.028525062184780837 -58.21210680021616
1671 -0.028488418739289045 -58.25923991687605 -0.03125379644334316 -58.24336059665951
1672 -0.028346184734255077 -58.2875861016103 -0.02860761284828186 -58.27196820950779
1673 -0.028373094834387304 -58.31595919644469 -0.02999873096123338 -58.30196694046902
1674 -0.028455393202602864 -58.34441458964729 -0.023671670909971 -58.32563861137899
1675 -0.028482117038220168 -58.372896706685516 -0.024493624083697797 -58.35013223546269
1676 -0.02848779559135437 -58.40138450227687 -0.0313260237686336 -58.38145825923132
1677 -0.02848464120179415 -58.42986914347866 -0.02867926089093089 -58.410137520122255
1678 -0.028512736782431602 -58.45838188026109 -0.026649278681725265 -58.43678679880398
1679 -0.028437175042927264 -58.48681905530402 -0.028384268563240767 -58.46517106736722
1680 -0.028394075203686954 -58.5152131305077 -0.024877529218792917 -58.490048596586014
1681 -0.02875927509739995 -58.5439724056051 -0.020632904022932053 -58.510681500608946
1682 -0.02861693911254406 -58.57258934471765 -0.03251937013119459 -58.543200870740144
1683 -0.02855606619268656 -58.601145410910334 -0.029263442009687425 -58.57246431274983
1684 -0.02849872400984168 -58.62964413492018 -0.02798097049817443 -58.60044528324801
1685 -0.02854947354644537 -58.658193608466625 -0.026665721088647842 -58.627111004336655
1686 -0.028545885905623437 -58.68673949437225 -0.031902335584163666 -58.65901333992082
1687 -0.028524058870971203 -58.71526355324322 -0.026714006438851357 -58.68572734635967
1688 -0.028785737790167333 -58.744049291033384 -0.008819432905875146 -58.69454677926554
1689 -0.028773701656609772 -58.772822992689996 -0.0301487079821527 -58.72469548724769
1690 -0.028620302956551314 -58.80144329564655 -0.027314065769314767 -58.75200955301701
1691 -0.028698101360350847 -58.8301413970069 -0.030528896301984788 -58.782538449319
1692 -0.02861473448574543 -58.85875613149264 -0.025640137027949095 -58.80817858634695
1693 -0.028629789222031833 -58.88738592071467 -0.026550193410366775 -58.83472877975731
1694 -0.028670517448335885 -58.916056438163004 -0.02701760269701481 -58.86174638245433
1695 -0.028727830853313208 -58.94478426901632 -0.028505417704582214 -58.89025180015891
1696 -0.02878132341429591 -58.97356559243061 -0.0235147962346673 -58.91376659639357
1697 -0.028706316836178303 -59.00227190926679 -0.03128908621147275 -58.945055682605044
1698 -0.02870111186057329 -59.03097302112736 -0.02483474910259247 -58.96989043170764
1699 -0.02875872915610671 -59.05973175028347 -0.029298209026455878 -58.9991886407341
1700 -0.028749058861285447 -59.088480809144755 -0.030713004153221847 -59.02990164488732
1701 -0.028570257220417263 -59.11705106636517 -0.030830917693674565 -59.060732562580995
1702 -0.028592010121792556 -59.14564307648696 -0.030553692299872637 -59.09128625488087
1703 -0.02872547898441553 -59.174368555471375 -0.030049548670649528 -59.12133580355152
1704 -0.02871172595769167 -59.20308028142907 -0.035415570810437204 -59.15675137436195
1705 -0.028546918369829654 -59.23162719979889 -0.02723440555855632 -59.18398577992051
1706 -0.028491005022078752 -59.26011820482097 -0.0293037174269557 -59.21328949734747
1707 -0.028513867035508157 -59.288632071856476 -0.02456370797008276 -59.23785320531755
1708 -0.02858926272019744 -59.31722133457667 -0.02933437507599592 -59.267187580393546
1709 -0.028590010851621626 -59.345811345428295 -0.026509422715753315 -59.2936970031093
1710 -0.028545102477073668 -59.37435644790537 -0.02524782158434391 -59.318944824693645
1711 -0.028650025743991135 -59.40300647364936 -0.0327649200335145 -59.35170974472716
1712 -0.028532525151968004 -59.43153899880133 -0.028038200922310352 -59.37974794564947
1713 -0.028491029143333436 -59.46003002794466 -0.024514150712639092 -59.40426209636211
1714 -0.028707714099437 -59.4887377420441 -0.025647306255996226 -59.42990940261811
1715 -0.0286671107634902 -59.517404852807594 -0.030103892832994462 -59.460013295451105
1716 -0.028609364293515682 -59.54601421710111 -0.032743480429053305 -59.49275677588016
1717 -0.02860045786947012 -59.57461467497058 -0.031086483038961887 -59.52384325891912
1718 -0.028479818627238272 -59.60309449359782 -0.03035561563447118 -59.55419887455359
1719 -0.028483086079359055 -59.631577579677185 -0.03036943357437849 -59.58456830812797
1720 -0.028458557091653347 -59.66003613676884 -0.027332837507128716 -59.6119011456351
1721 -0.02853329395875335 -59.68856943072759 -0.026600690837949515 -59.638501836473054
1722 -0.028542205039411784 -59.717111635767004 -0.031568166241049765 -59.670070002714105
1723 -0.028526441659778357 -59.74563807742678 -0.02917674444615841 -59.69924674716027
1724 -0.0285497160628438 -59.774187793489624 -0.020028843358159066 -59.71927559051843
1725 -0.028652094025164842 -59.802839887514786 -0.02659026701003313 -59.745865857528464
1726 -0.028604337852448224 -59.831444225367235 -0.028912834543734788 -59.774778692072196
1727 -0.028522371593862773 -59.8599665969611 -0.030535542499274017 -59.80531423457147
1728 -0.028557392489165067 -59.88852398945026 -0.02327514598146081 -59.82858938055293
1729 -0.028551089111715555 -59.91707507856198 -0.03022466879338026 -59.85881404934631
1730 -0.028502478916198015 -59.945577557478174 -0.027216236386448146 -59.88603028573276
1731 -0.028510958701372147 -59.97408851617955 -0.02344913696870208 -59.90947942270146
1732 -0.02870325483381748 -60.002791771013364 -0.02707981150597334 -59.93655923420743
1733 -0.028629107493907215 -60.03142087850727 -0.028515855129808188 -59.96507508933724
1734 -0.028692053444683552 -60.060112931951956 -0.022774150408804417 -59.98784923974605
1735 -0.028739550709724428 -60.08885248266168 -0.02486222581937909 -60.012711465565424
1736 -0.028734046779572964 -60.117586529441255 -0.03151167063042522 -60.044223136195846
1737 -0.02866891836747527 -60.14625544780873 -0.03077883617952466 -60.07500197237537
1738 -0.02862318782135844 -60.17487863563009 -0.028486808855086566 -60.10348878123045
1739 -0.028636377397924663 -60.20351501302801 -0.02760572377592325 -60.131094505006374
1740 -0.02861000495031476 -60.232125017978326 -0.02387953344732523 -60.1549740384537
1741 -0.0286485287360847 -60.26077354671441 -0.02698311982676387 -60.18195715828047
1742 -0.02870739735662937 -60.28948094407104 -0.025328840781003236 -60.20728599906147
1743 -0.028710997477173806 -60.318191941548214 -0.02841121032834053 -60.23569720938981
1744 -0.028779065143316983 -60.34697100669153 -0.025422600843012334 -60.26111981023283
1745 -0.02882727775722742 -60.37579828444876 -0.035208367928862574 -60.29632817816169
1746 -0.02881511626765132 -60.404613400716414 -0.02789372727274895 -60.324221905434435
1747 -0.028812938090413808 -60.433426338806825 -0.018313550017774106 -60.34253545545221
1748 -0.028849144093692304 -60.462275482900516 -0.023763583041727543 -60.366299038493935
1749 -0.028889433480799198 -60.491164916381315 -0.030874129198491574 -60.39717316769243
1750 -0.028914264030754568 -60.52007918041207 -0.027629924472421408 -60.42480309216485
1751 -0.0288694498129189 -60.548948630224984 -0.028903788048774005 -60.45370688021362
1752 -0.02892726771533489 -60.57787589794032 -0.02472188454121351 -60.47842876475484
1753 -0.028967961948364974 -60.606843859888684 -0.03282555546611547 -60.51125432022096
1754 -0.028833001852035522 -60.63567686174072 -0.028381065372377633 -60.539635385593336
1755 -0.02886123852804303 -60.664538100268764 -0.03180187772959471 -60.57143726332293
1756 -0.028824800997972487 -60.69336290126674 -0.027204766497015954 -60.59864202981994
1757 -0.02892326069995761 -60.72228616196669 -0.029141518007963895 -60.6277835478279
1758 -0.028876935690641405 -60.75116309765733 -0.03927714042365551 -60.66706068825156
1759 -0.02875963794067502 -60.77992273559801 -0.02713575605303049 -60.69419644430459
1760 -0.028738047275692225 -60.8086607828737 -0.028957121074199677 -60.72315356537879
1761 -0.02864335011690855 -60.83730413299061 -0.02745143063366413 -60.75060499601245
1762 -0.028743141144514085 -60.86604727413513 -0.02960492195561528 -60.780209917968065
1763 -0.02864079512655735 -60.89468806926168 -0.0304994379170239 -60.81070935588509
1764 -0.028664555214345456 -60.92335262447603 -0.028759190067648887 -60.839468545952734
1765 -0.028656297363340855 -60.95200892183937 -0.03280043229460716 -60.87226897824734
1766 -0.028580318577587603 -60.98058924041696 -0.028893005289137363 -60.901161983536475
1767 -0.028578565269708634 -61.00916780568667 -0.02899965802207589 -60.93016164155855
1768 -0.028733181580901147 -61.03790098726758 -0.020809966791421174 -60.95097160834997
1769 -0.028649980388581752 -61.066550967656156 -0.029097035061568022 -60.980068643411535
1770 -0.028647509496659042 -61.09519847715281 -0.02970891436561942 -61.009777557777156
1771 -0.028616482205688954 -61.123814959358505 -0.01810068655759096 -61.027878244334744
1772 -0.028725121077150105 -61.15254008043566 -0.025286704208701848 -61.05316494854345
1773 -0.028799847699701786 -61.18133992813536 -0.030171791929751633 -61.0833367404732
1774 -0.02876059552654624 -61.21010052366191 -0.027577484771609307 -61.11091422524481
1775 -0.028600175771862267 -61.23870069943377 -0.031680567376315596 -61.142594792621125
1776 -0.028703568782657386 -61.26740426821643 -0.027810059767216445 -61.170404852388344
1777 -0.028806615248322488 -61.29621088346475 -0.02570982910692692 -61.196114681495274
1778 -0.028708881605416535 -61.32491976507017 -0.029912240151315928 -61.22602692164659
1779 -0.02880153777077794 -61.353721302840945 -0.029401805158704518 -61.2554287268053
1780 -0.02866792809218168 -61.38238923093313 -0.032618270628154276 -61.288046997433455
1781 -0.02867136960849166 -61.41106060054162 -0.026960316114127636 -61.31500731354758
1782 -0.02862214036285877 -61.43968274090447 -0.027271440532058478 -61.34227875407964
1783 -0.028727465495467185 -61.46841020639994 -0.03836786057800055 -61.38064661465764
1784 -0.028633320331573488 -61.49704352673151 -0.025679377652704716 -61.40632599231035
1785 -0.028711442183703185 -61.525754968915216 -0.029408050887286662 -61.435734043197634
1786 -0.028577950224280356 -61.5543329191395 -0.02994609046727419 -61.46568013366491
1787 -0.028686055075377227 -61.58301897421487 -0.02744015250355005 -61.49312028616846
1788 -0.028569847531616687 -61.61158882174649 -0.025195260997861624 -61.518315547166324
1789 -0.028564024623483418 -61.64015284636997 -0.025982651207596064 -61.54429819837392
1790 -0.028711647633463143 -61.66886449400344 -0.03237037062644958 -61.576668569000375
1791 -0.02867092899978161 -61.69753542300322 -0.02368064606562257 -61.600349215066
1792 -0.028649963065981866 -61.7261853860692 -0.030313985981047155 -61.63066320104704
1793 -0.02888422254472971 -61.75506960861393 -0.018217060435563325 -61.6488802614826
1794 -0.028685750719159842 -61.78375535933309 -0.030821189004927873 -61.67970145048753
1795 -0.028564998880028725 -61.81232035821312 -0.0293096917681396 -61.70901114225567
1796 -0.028761336859315634 -61.84108169507244 -0.024554987996816637 -61.733566130252484
1797 -0.028764934837818147 -61.869846629910256 -0.02290812795981765 -61.7564742582123
1798 -0.028704086691141127 -61.8985507166014 -0.02917658258229494 -61.785650840794595
1799 -0.028821394313126802 -61.927372110914526 -0.03279814105480909 -61.81844898184941
1800 -0.028775395080447196 -61.95614750599497 -0.027462322637438773 -61.84591130448685
1801 -0.028667573165148497 -61.98481507916012 -0.02825165819376707 -61.874162962680614
1802 -0.028728275373578072 -62.0135433545337 -0.02733796611428261 -61.901500928794896
1803 -0.028749420121312142 -62.04229277465502 -0.03556149862706661 -61.937062427421964
1804 -0.02865553367882967 -62.07094830833385 -0.029869951773434877 -61.9669323791954
1805 -0.02863929672166705 -62.09958760505551 -0.02666501933708787 -61.993597398532486
1806 -0.02876020558178425 -62.128347810637294 -0.02903120210394263 -62.02262860063643
1807 -0.028702221531420945 -62.15705003216871 -0.024311678763478995 -62.04694027939991
1808 -0.028766554594039918 -62.185816586762755 -0.02834529345855117 -62.07528557285846
1809 -0.028724134713411332 -62.21454072147617 -0.02616725116968155 -62.101452824028144
1810 -0.028899727668613196 -62.243440449144785 -0.03311653807759285 -62.134569362105736
1811 -0.028748396132141352 -62.27218884527693 -0.023322378657758235 -62.157891740763496
1812 -0.028605853952467442 -62.3007946992294 -0.03274339847266674 -62.190635139236164
1813 -0.028845878411084415 -62.32964057764048 -0.022150766383856536 -62.212785905620024
1814 -0.028776515368372203 -62.35841709300885 -0.031552684307098386 -62.244338589927125
1815 -0.02874078992754221 -62.38715788293639 -0.029857639223337173 -62.27419622915046
1816 -0.028654294554144144 -62.41581217749054 -0.0330612638965249 -62.30725749304699
1817 -0.02862842185422778 -62.444440599344766 -0.03264258988201618 -62.339900082929006
1818 -0.028628548514097928 -62.473069147858865 -0.030872455704957245 -62.370772538633965
1819 -0.028583948593586685 -62.50165309645245 -0.031074655149132012 -62.4018471937831
1820 -0.02850828869268298 -62.530161385145135 -0.03048492232337594 -62.43233211610647
1821 -0.0285531016997993 -62.558714486844934 -0.02447351599112153 -62.45680563209759
1822 -0.02861941186711192 -62.587333898712046 -0.027554024849087 -62.48435965694668
1823 -0.028513151779770853 -62.615847050491816 -0.026997765619307758 -62.511357422565986
1824 -0.028512176778167485 -62.64435922726998 -0.026395379658788444 -62.53775280222477
1825 -0.028562443796545267 -62.672921671066526 -0.03183921156451106 -62.56959201378928
1826 -0.02860534070059657 -62.70152701176712 -0.03151717390865087 -62.601109187697936
1827 -0.028560378309339284 -62.730087390076456 -0.034077898412942884 -62.63518708611088
1828 -0.02848890908062458 -62.75857629915708 -0.028038048837333917 -62.66322513494821
1829 -0.028470983915030956 -62.787047283072106 -0.03133803317323327 -62.69456316812145
1830 -0.028473946172744034 -62.81552122924485 -0.028395483177155255 -62.722958651298605
1831 -0.02844331692904234 -62.84396454617389 -0.025930672883987427 -62.74888932418259
1832 -0.02842105720192194 -62.87238560337582 -0.029811492003500462 -62.778700816186095
1833 -0.02843399439007044 -62.90081959776589 -0.03276985101401806 -62.81147066720011
1834 -0.028396475501358508 -62.92921607326725 -0.030274802725762127 -62.841745469925876
1835 -0.028333004936575888 -62.957549078203826 -0.028783899266272783 -62.87052936919215
1836 -0.02830105582252145 -62.98585013402635 -0.03175456207245588 -62.902283931264606
1837 -0.028378295060247184 -63.0142284290866 -0.02970976196229458 -62.9319936932269
1838 -0.02829044535756111 -63.04251887444416 -0.02621594611555338 -62.958209639342456
1839 -0.028296042140573262 -63.07081491658474 -0.028228882513940335 -62.9864385218564
1840 -0.02830951791256666 -63.099124434497305 -0.029425676539540292 -63.01586419839594
1841 -0.02830660529434681 -63.12743103979165 -0.027883019391447307 -63.043747217787384
1842 -0.028317999001592396 -63.155749038793246 -0.027726200874894857 -63.07147341866228
1843 -0.028281785454601048 -63.18403082424785 -0.03246215134859085 -63.10393557001087
1844 -0.028291661478579044 -63.212322485726425 -0.02559145512059331 -63.12952702513146
1845 -0.028288285713642836 -63.24061077144007 -0.03054064717143774 -63.160067672302894
1846 -0.028301726467907427 -63.268912497907976 -0.030985761433839798 -63.191053433736734
1847 -0.028243664652109146 -63.297156162560086 -0.029553751461207867 -63.22060718519794
1848 -0.028293150849640368 -63.32544931340973 -0.02812807969748974 -63.24873526489543
1849 -0.028238418512046337 -63.353687731921774 -0.033142062835395336 -63.281877327730825
1850 -0.028240951243788004 -63.38192868316556 -0.028922316897660495 -63.31079964462849
1851 -0.028242174815386534 -63.41017085798095 -0.028388248383998872 -63.339187893012486
1852 -0.02825287077575922 -63.43842372875671 -0.02598296059295535 -63.36517085360544
1853 -0.02821787828579545 -63.466641607042504 -0.017266175616532563 -63.382437029221975
1854 -0.02841529166325927 -63.49505689870576 -0.02881525056436658 -63.41125227978634
1855 -0.028386779874563218 -63.52344367858033 -0.024063628632575274 -63.435315908418914
1856 -0.028340389393270014 -63.5517840679736 -0.030242214258760215 -63.46555812267768
1857 -0.028336643986403943 -63.58012071196001 -0.025570033956319092 -63.491128156634
1858 -0.02841830300167203 -63.60853901496168 -0.028200626745820044 -63.51932878337982
1859 -0.028351225797086953 -63.63689024075877 -0.030250421538949013 -63.54957920491877
1860 -0.02831911351531744 -63.66520935427408 -0.0228923873975873 -63.57247159231636
1861 -0.028325569350272417 -63.693534923624355 -0.030013078730553387 -63.602484671046916
1862 -0.028383694868534804 -63.72191861849289 -0.027866432163864373 -63.63035110321078
1863 -0.02825012747198343 -63.75016874596488 -0.028457851614803076 -63.65880895482558
1864 -0.02832568995654583 -63.778494435921424 -0.029273637849837542 -63.68808259267542
1865 -0.028341271076351406 -63.806835706997774 -0.03011719211935997 -63.718199784794784
1866 -0.02833085525780916 -63.83516656225558 -0.03086119033396244 -63.74906097512875
1867 -0.028325862996280194 -63.86349242525186 -0.030212126765400173 -63.77927310189415
1868 -0.028293622191995382 -63.89178604744386 -0.027601487841457127 -63.80687458973561
1869 -0.02833667313680053 -63.92012272058066 -0.02974151661619544 -63.836616106351805
1870 -0.028271042462438344 -63.94839376304309 -0.02698891405016184 -63.86360502040197
1871 -0.02823037840425968 -63.97662414144735 -0.029530959203839302 -63.89313597960581
1872 -0.02823160933330655 -64.00485575078066 -0.028777195513248442 -63.92191317511906
1873 -0.028251412324607372 -64.03310716310527 -0.02893413407728076 -63.95084730919634
1874 -0.02816342357546091 -64.06127058668073 -0.03305509835481644 -63.983902407551156
1875 -0.02818441092967987 -64.08945499761042 -0.03076483467593789 -64.01466724222709
1876 -0.028099667374044658 -64.11755466498447 -0.0292325671762228 -64.04389980940331
1877 -0.02824162309989333 -64.14579628808436 -0.03169443905353546 -64.07559424845685
1878 -0.02814588015899062 -64.17394216824334 -0.02628559721633792 -64.1018798456732
1879 -0.02812627125531435 -64.20206843949866 -0.03121131584048271 -64.13309116151368
1880 -0.028129329439252615 -64.23019776893791 -0.03179824221879244 -64.16488940373247
1881 -0.028151643462479115 -64.25834941240039 -0.0281027571298182 -64.19299216086229
1882 -0.028197393100708724 -64.2865468055011 -0.03249120581895113 -64.22548336668125
1883 -0.0280292141251266 -64.31457601962623 -0.029376352205872536 -64.25485971888712
1884 -0.0279928726144135 -64.34256889224065 -0.030850542616099118 -64.28571026150321
1885 -0.02799382694065571 -64.37056271918131 -0.027680281177163125 -64.31339054268038
1886 -0.028031191602349282 -64.39859391078366 -0.02591142076998949 -64.33930196345037
1887 -0.02807800406590104 -64.42667191484956 -0.03489369433373213 -64.3741956577841
1888 -0.02794691612944007 -64.454618830979 -0.02878928342834115 -64.40298494121244
1889 -0.028036231826990842 -64.48265506280599 -0.025257299095392226 -64.42824224030782
1890 -0.02801347840577364 -64.51066854121176 -0.028048098366707564 -64.45629033867453
1891 -0.027909561526030302 -64.53857810273779 -0.025577268563210964 -64.48186760723775
1892 -0.028030690830200912 -64.566608793568 -0.026017040573060514 -64.50788464781081
1893 -0.028000194951891898 -64.59460898851988 -0.027421099692583085 -64.5353057475034
1894 -0.028051296062767506 -64.62266028458265 -0.029872885532677175 -64.56517863303608
1895 -0.028003662638366223 -64.65066394722102 -0.027422158513218164 -64.5926007915493
1896 -0.028051915392279626 -64.6787158626133 -0.023519926331937314 -64.61612071788124
1897 -0.028170942049473523 -64.70688680466277 -0.03428059741854668 -64.65040131529979
1898 -0.028019005060195924 -64.73490580972297 -0.024327962938696147 -64.67472927823849
1899 -0.02812137994915247 -64.76302718967213 -0.026390974316745995 -64.70112025255523
1900 -0.0281200454570353 -64.79114723512916 -0.029013839829713107 -64.73013409238494
1901 -0.02812349870800972 -64.81927073383717 -0.023722206614911555 -64.75385629899985
1902 -0.028162542171776293 -64.84743327600894 -0.024822321627289055 -64.77867862062713
1903 -0.028174992371350526 -64.87560826838029 -0.02653610464185476 -64.80521472526898
1904 -0.028176053985953332 -64.90378432236625 -0.030139855202287437 -64.83535458047128
1905 -0.028184099961072205 -64.93196842232732 -0.02984523307532072 -64.8651998135466
1906 -0.028233437798917294 -64.96020186012623 -0.03874919954687357 -64.90394901309347
1907 -0.027956527750939132 -64.98815838787718 -0.02494059717282653 -64.9288896102663
1908 -0.02800218416377902 -65.01616057204096 -0.028760355431586504 -64.95764996569788
1909 -0.028082828037440777 -65.0442434000784 -0.03148065134882927 -64.98913061704671
1910 -0.027975013200193643 -65.07221841327859 -0.03273203857243061 -65.02186265561915
1911 -0.027988463826477527 -65.10020687710507 -0.029234396200627087 -65.05109705181977
1912 -0.02798411389812827 -65.1281909910032 -0.024104694928973915 -65.07520174674875
1913 -0.028046350460499525 -65.1562373414637 -0.02727790381759405 -65.10247965056634
1914 -0.027927227225154637 -65.18416456868884 -0.026576243713498114 -65.12905589427983
1915 -0.02806575335562229 -65.21223032204446 -0.03320868406444788 -65.16226457834428
1916 -0.02789891017600894 -65.24012923222047 -0.023892534896731377 -65.18615711324101
1917 -0.028037259820848703 -65.26816649204132 -0.0221294105052948 -65.20828652374631
1918 -0.028085254412144423 -65.29625174645346 -0.027104133740067482 -65.23539065748638
1919 -0.02812867294996977 -65.32438041940344 -0.02417845744639635 -65.25956911493277
1920 -0.028181688860058784 -65.3525621082635 -0.03132975706830621 -65.29089887200108
1921 -0.028106984775513412 -65.38066909303902 -0.027206786349415778 -65.31810565835049
1922 -0.028189622052013873 -65.40885871509103 -0.026693126186728477 -65.34479878453722
1923 -0.028107655979692937 -65.43696637107072 -0.030375825893133878 -65.37517461043035
1924 -0.028166647627949716 -65.46513301869868 -0.027966059371829034 -65.40314066980218
1925 -0.02816563146188855 -65.49329865016057 -0.03093459513038397 -65.43407526493257
1926 -0.02810746692121029 -65.52140611708178 -0.028954745084047318 -65.46303001001662
1927 -0.028004113305360078 -65.54941023038714 -0.02959310356527567 -65.4926231135819
1928 -0.027906404994428157 -65.57731663538156 -0.029284821823239326 -65.52190793540514
1929 -0.02797198286280036 -65.60528861824436 -0.026721259392797948 -65.54862919479794
1930 -0.028067541681230067 -65.63335615992558 -0.024341916665434837 -65.57297111146337
1931 -0.028128433227539062 -65.66148459315312 -0.021038922015577555 -65.59401003347895
1932 -0.028250859770923852 -65.68973545292404 -0.027321510761976243 -65.62133154424093
1933 -0.028244651947170497 -65.71798010487122 -0.032606379687786104 -65.65393792392872
1934 -0.028272161539644004 -65.74625226641086 -0.03352186810225248 -65.68745979203098
1935 -0.028117950540035963 -65.7743702169509 -0.028565790876746176 -65.71602558290772
1936 -0.02809195276349783 -65.8024621697144 -0.026386711932718753 -65.74241229484043
1937 -0.028175705950707196 -65.8306378756651 -0.024327143840491772 -65.76673943868093
1938 -0.028148869797587395 -65.8587867454627 -0.034035641513764855 -65.8007750801947
1939 -0.028057679440826176 -65.88684442490352 -0.03344909846782684 -65.83422417866252
1940 -0.028238808643072842 -65.91508323354658 -0.04321475699543953 -65.87743893565796
1941 -0.027856701891869305 -65.94293993543845 -0.029198984242975713 -65.90663791990094
1942 -0.027775385417044163 -65.97071532085549 -0.02584497118368745 -65.93248289108463
1943 -0.027931419759988786 -65.99864674061548 -0.02452716501429677 -65.95701005609892
1944 -0.02798231616616249 -66.02662905678164 -0.028982545249164104 -65.98599260134809
1945 -0.027904544956982136 -66.05453360173863 -0.024282188154757023 -66.01027478950284
1946 -0.027835703734308482 -66.08236930547294 -0.027142775524407626 -66.03741756502725
1947 -0.027986384835094212 -66.11035569030803 -0.02384253554046154 -66.06126010056772
1948 -0.028006257396191357 -66.13836194770421 -0.020791119243949652 -66.08205121981167
1949 -0.02803710848093033 -66.16639905618514 -0.02508637299761176 -66.10713759280928
1950 -0.028157868701964617 -66.19455692488711 -0.032500127144157884 -66.13963771995344
1951 -0.028068766929209232 -66.22262569181632 -0.02445208439603448 -66.16408980434947
1952 -0.028235824778676033 -66.250861516595 -0.014329595863819123 -66.17841940021329
1953 -0.028374420665204524 -66.2792359372602 -0.027349645737558603 -66.20576904595084
1954 -0.02834855318069458 -66.30758449044089 -0.02760976431891322 -66.23337881026976
1955 -0.028262175805866718 -66.33584666624675 -0.02433161800727248 -66.25771042827702
1956 -0.028386617358773947 -66.36423328360553 -0.028018869273364545 -66.28572929755039
1957 -0.028363890945911407 -66.39259717455144 -0.030137407314032316 -66.31586670486442
1958 -0.02830854430794716 -66.42090571885939 -0.026043067779392005 -66.34190977264382
1959 -0.028368342109024523 -66.4492740609684 -0.028628690727055074 -66.37053846337088
1960 -0.028440874349325896 -66.47771493531774 -0.033255365863442424 -66.40379382923432
1961 -0.028486915025860073 -66.5062018503436 -0.026465175300836564 -66.43025900453516
1962 -0.028334424644708634 -66.53453627498831 -0.028861074708402157 -66.45912007924356
1963 -0.028420977294445038 -66.56295725228276 -0.026466443855315446 -66.48558652309887
1964 -0.028365067020058633 -66.59132231930282 -0.028038372565060855 -66.51362489566394
1965 -0.028480608575046064 -66.61980292787787 -0.02744286824017763 -66.54106776390411
1966 -0.02850915603339672 -66.64831208391126 -0.02371258186176419 -66.56478034576587
1967 -0.02843050705268979 -66.67674259096395 -0.028049660101532935 -66.5928300058674
1968 -0.028425703570246697 -66.7051682945342 -0.027698263991624117 -66.62052826985902
1969 -0.02852342603728175 -66.73369172057149 -0.030491952411830427 -66.65102022227086
1970 -0.028489209525287152 -66.76218093009678 -0.02767686126753688 -66.6786970835384
1971 -0.028488534968346357 -66.79066946506512 -0.022398139629513026 -66.70109522316791
1972 -0.028560382220894097 -66.81922984728601 -0.02768248300999403 -66.72877770617791
1973 -0.028524068556725977 -66.84775391584273 -0.023452437203377485 -66.75223014338128
1974 -0.028597877081483602 -66.87635179292421 -0.025762012135237454 -66.77799215551651
1975 -0.028709324449300765 -66.9050611173735 -0.02620904427021742 -66.80420119978673
1976 -0.028731789160519838 -66.93379290653402 -0.02892073132097721 -66.83312193110771
1977 -0.02872106907889247 -66.96251397561292 -0.028539921063929795 -66.86166185217164
1978 -0.028623918164521457 -66.99113789377745 -0.024877876043319702 -66.88653972821496
1979 -0.02862562071532011 -67.01976351449277 -0.028461501002311707 -66.91500122921727
1980 -0.028655663039535283 -67.0484191775323 -0.03420965354889631 -66.94921088276617
1981 -0.028600027691572903 -67.07701920522386 -0.026462144032120705 -66.97567302679829
1982 -0.028637607768177985 -67.10565681299204 -0.027661922760307787 -67.00333494955859
1983 -0.028693820349872112 -67.13435063334191 -0.031325566582381725 -67.03466051614097
1984 -0.02861936278641224 -67.16296999612833 -0.02756863012909889 -67.06222914627007
1985 -0.028691124729812147 -67.19166112085814 -0.02897578775882721 -67.0912049340289
1986 -0.028590454906225204 -67.22025157576437 -0.028751314245164396 -67.11995624827406
1987 -0.02852493869140744 -67.24877651445577 -0.030156518518924712 -67.15011276679299
1988 -0.02859043059870601 -67.27736694505448 -0.03193641230463982 -67.18204917909763
1989 -0.028553513064980506 -67.30592045811946 -0.02772755119949579 -67.20977673029712
1990 -0.028462878335267304 -67.33438333645472 -0.026987650617957114 -67.23676438091508
1991 -0.02860717484727502 -67.362990511302 -0.030490870866924525 -67.267255251782
1992 -0.028616772405803202 -67.3916072837078 -0.024430442694574596 -67.29168569447658
1993 -0.028497284092009068 -67.42010456779981 -0.026307348161935806 -67.31799304263852
1994 -0.028629060555249452 -67.44873362835506 -0.028104325477033853 -67.34609736811555
1995 -0.028579662181437017 -67.4773132905365 -0.03456912096589804 -67.38066648908145
1996 -0.02857952956110239 -67.5058928200976 -0.025137899816036223 -67.40580438889748
1997 -0.028543003555387258 -67.53443582365298 -0.02908545406535268 -67.43488984296283
1998 -0.028574001602828504 -67.56300982525582 -0.030751037783920764 -67.46564088074675
1999 -0.028641645982861518 -67.59165147123868 -0.034743705205619334 -67.50038458595236
2000 -0.02855072505772114 -67.6202021962964 -0.023229057248681784 -67.52361364320105
