# Supplementary material for: Learning nonequilibrium statistical mechanics and dynamical phase transitions
Source: Nat Commun. 2024 Feb 6;15:1117. doi: 10.1038/s41467-024-45172-8 (PMC10847122; doi:10.1038/s41467-024-45172-8)
Supplement: Supplementary file 4 — Supplementary Data 1 [file 41467_2024_45172_MOESM4_ESM.zip › DPT-main/PlotTemplate/plot_KL_divergence/out/finite_time/SE/L5_D2W32K5_E100BS1k/logs-1.05/log.txt]

1 -0.045811394415795806 -0.045811394415795806 -0.04581434614956379 -0.04581434614956379
2 -0.04571115858852863 -0.09152255300432444 -0.045710351504385474 -0.09152469765394927
3 -0.04563528783619404 -0.13715784084051846 -0.04563694372773171 -0.13716164138168097
4 -0.04556189700961113 -0.1827197378501296 -0.04556370377540588 -0.18272534515708685
5 -0.04548112004995346 -0.22820085790008304 -0.04548103120177984 -0.2282063763588667
6 -0.045403269305825236 -0.27360412720590827 -0.04541091341525316 -0.27361728977411987
7 -0.04533724319189787 -0.3189413703978061 -0.04534015636891127 -0.3189574461430311
8 -0.04527068715542555 -0.36421205755323166 -0.045267917960882184 -0.3642253641039133
9 -0.04521167892962694 -0.4094237364828586 -0.045205782353878024 -0.40943114645779133
10 -0.045144551619887355 -0.45456828810274597 -0.045132634975016114 -0.45456378143280746
11 -0.045089207403361795 -0.4996574955061078 -0.045060372166335586 -0.49962415359914303
12 -0.045028861798346045 -0.5446863573044538 -0.0450362017378211 -0.5446603553369641
13 -0.044973321817815305 -0.5896596791222691 -0.04496290273964405 -0.5896232580766082
14 -0.0449158139526844 -0.6345754930749535 -0.04490070790052414 -0.6345239659771323
15 -0.04486721847206354 -0.6794427115470171 -0.044819422997534275 -0.6793433889746666
16 -0.04482821393758059 -0.7242709254845977 -0.044808870553970336 -0.7241522595286369
17 -0.04477441161870956 -0.7690453371033072 -0.04480011649429798 -0.7689523760229349
18 -0.04471511896699667 -0.8137604560703039 -0.04471195191144943 -0.8136643279343843
19 -0.044676311500370505 -0.8584367675706744 -0.044653118774294856 -0.8583174467086792
20 -0.04463277049362659 -0.903069538064301 -0.04461314622312784 -0.902930592931807
21 -0.04457749594002962 -0.9476470340043306 -0.04456557873636484 -0.9474961716681718
22 -0.04454563949257136 -0.992192673496902 -0.044616959430277346 -0.9921131310984491
23 -0.04448795765638351 -1.0366806311532855 -0.04446628037840128 -1.0365794114768505
24 -0.04444920029491186 -1.0811298314481974 -0.04443785864859819 -1.0810172701254488
25 -0.04440859891474247 -1.1255384303629399 -0.04437635689973831 -1.1253936270251872
26 -0.04436762183904648 -1.1699060522019864 -0.04431770369410515 -1.1697113307192923
27 -0.04432879537343979 -1.214234847575426 -0.04428997728973627 -1.2140013080090286
28 -0.04429837334901095 -1.258533220924437 -0.044318617694079875 -1.2583199257031086
29 -0.04426534920930862 -1.3027985701337457 -0.04421405699104071 -1.3025339826941493
30 -0.04421671312302351 -1.3470152832567692 -0.04413266461342573 -1.346666647307575
31 -0.0441984111443162 -1.3912136944010853 -0.044262518733739854 -1.3909291660413148
32 -0.04415342286229133 -1.4353671172633766 -0.04413709528744221 -1.435066261328757
33 -0.044113490357995035 -1.4794806076213716 -0.044139945320785044 -1.4792062066495422
34 -0.04408901557326317 -1.5235696231946347 -0.04409482404589653 -1.5233010306954387
35 -0.04404132273048163 -1.5676109459251164 -0.043995356373488906 -1.5672963870689276
36 -0.044013531506061555 -1.6116244774311779 -0.044046896323561666 -1.6113432833924892
37 -0.04397834967821836 -1.6556028271093963 -0.04403118304908275 -1.655374466441572
38 -0.04394196979701519 -1.6995447969064115 -0.04394589737057686 -1.6993203638121488
39 -0.043909402564167976 -1.7434541994705794 -0.0439031645655632 -1.743223528377712
40 -0.04388103913515806 -1.7873352386057375 -0.04390425812453032 -1.7871277865022424
41 -0.04385346081107855 -1.831188699416816 -0.04386033043265343 -1.8309881169348958
42 -0.04382472112774849 -1.8750134205445645 -0.04382251780480147 -1.8748106347396973
43 -0.043792295083403585 -1.918805715627968 -0.04376930575817824 -1.9185799404978756
44 -0.043766601383686064 -1.9625723170116542 -0.0436861727386713 -1.9622661132365469
45 -0.043731316924095154 -2.006303633935749 -0.043729225359857085 -2.0059953385964038
46 -0.043709438666701315 -2.0500130726024506 -0.043585744127631186 -2.049581082724035
47 -0.043687866628170015 -2.0937009392306205 -0.043650044687092306 -2.0932311274111273
48 -0.04365995284169912 -2.1373608920723197 -0.043542849086225036 -2.136773976497352
49 -0.04363976940512657 -2.181000661477446 -0.04357459805905819 -2.1803485745564104
50 -0.04361284822225571 -2.2246135096997017 -0.043638553470373154 -2.2239871280267836
51 -0.043579979427158834 -2.2681934891268605 -0.04356444496661425 -2.2675515729933977
52 -0.043559083342552186 -2.3117525724694126 -0.04355097413063049 -2.3111025471240283
53 -0.043524736538529396 -2.355277309007942 -0.0435760248452425 -2.354678571969271
54 -0.0435019651427865 -2.3987792741507286 -0.04341536834836006 -2.398093940317631
55 -0.04348348192870617 -2.4422627560794345 -0.043445360474288465 -2.4415393007919195
56 -0.04345995914191007 -2.485722715221345 -0.04364332240074873 -2.485182623192668
57 -0.0434246938675642 -2.529147409088909 -0.04348747208714485 -2.528670095279813
58 -0.04340473432093859 -2.5725521434098475 -0.04348897077143192 -2.572159066051245
59 -0.04337812196463346 -2.615930265374481 -0.04337756987661123 -2.6155366359278562
60 -0.04335153251886368 -2.6592817978933447 -0.04321895446628332 -2.6587555903941396
61 -0.04332617074251175 -2.7026079686358564 -0.04337903186678886 -2.7021346222609286
62 -0.04330383986234665 -2.745911808498203 -0.04337849002331495 -2.7455131122842436
63 -0.04328705705702305 -2.789198865555226 -0.04346923697739839 -2.788982349261642
64 -0.04324845038354397 -2.83244731593877 -0.04336202424019575 -2.832344373501838
65 -0.04321839790791273 -2.875665713846683 -0.043230158649384974 -2.875574532151223
66 -0.04320285338908434 -2.918868567235767 -0.043177353031933305 -2.9187518851831564
67 -0.04318042062222958 -2.9620489878579965 -0.04319998268038035 -2.9619518678635366
68 -0.04316373318433762 -3.005212721042334 -0.04313694126904011 -3.0050888091325767
69 -0.04313100017607212 -3.0483437212184064 -0.04319756403565407 -3.0482863731682306
70 -0.043111272156238556 -3.091454993374645 -0.043131915107369426 -3.0914182882756
71 -0.04308327399194241 -3.134538267366587 -0.04308339022099972 -3.1345016784965996
72 -0.04306935872882604 -3.1776076260954134 -0.043110016733407974 -3.1776116952300075
73 -0.04305157233029604 -3.2206591984257096 -0.043145503476262094 -3.2207571987062695
74 -0.043014996126294135 -3.263674194552004 -0.042930052056908606 -3.2636872507631782
75 -0.04300950653851032 -3.306683701090514 -0.042964499443769455 -3.3066517502069477
76 -0.042986910045146945 -3.349670611135661 -0.04295249097049236 -3.34960424117744
77 -0.04297381397336721 -3.392644425109028 -0.04305453486740589 -3.392658776044846
78 -0.04293620679527521 -3.4355806319043034 -0.043006735108792785 -3.4356655111536387
79 -0.042917749285697936 -3.4784983811900014 -0.04288116134703159 -3.4785466725006704
80 -0.04290747251361608 -3.5214058537036177 -0.042951437272131444 -3.5214981097728018
81 -0.04288376271724701 -3.5642896164208646 -0.04317069761455059 -3.5646688073873523
82 -0.0428561057895422 -3.6071457222104066 -0.0426837844774127 -3.607352591864765
83 -0.04285054188221693 -3.6499962640926236 -0.042865296080708506 -3.650217887945473
84 -0.04282871074974537 -3.692824974842369 -0.042994812689721586 -3.6932127006351947
85 -0.04280613772571087 -3.73563111256808 -0.04278919883072376 -3.7360018994659185
86 -0.042788734659552574 -3.7784198472276325 -0.0431927990168333 -3.779194698482752
87 -0.042768482491374014 -3.8211883297190066 -0.04287642426788807 -3.82207112275064
88 -0.04273331742733717 -3.8639216471463436 -0.042884581722319126 -3.864955704472959
89 -0.04271252062171697 -3.9066341677680607 -0.042631938308477405 -3.9075876427814364
90 -0.0426966505125165 -3.9493308182805773 -0.04221780151128769 -3.949805444292724
91 -0.04268024228513241 -3.9920110605657095 -0.042965834774076936 -3.992771279066801
92 -0.042658808082342146 -4.034669868648051 -0.04249597433954477 -4.035267253406346
93 -0.042653361521661284 -4.077323230169712 -0.04248427078127861 -4.077751524187624
94 -0.04263469632714987 -4.119957926496863 -0.042633400112390515 -4.120384924300015
95 -0.0426234882324934 -4.162581414729356 -0.042559720762073996 -4.162944645062089
96 -0.042594552598893644 -4.20517596732825 -0.04274704828858376 -4.205691693350673
97 -0.04258303679525852 -4.247759004123509 -0.04244707953184843 -4.2481387728825215
98 -0.04256498869508505 -4.290323992818594 -0.04262009169906378 -4.290758864581585
99 -0.04255416169762612 -4.33287815451622 -0.04242833778262138 -4.333187202364207
100 -0.04252745248377323 -4.375405606999993 -0.04148294422775507 -4.374670146591962
101 -0.04254348091781139 -4.417949087917805 -0.042056663520634176 -4.416726810112596
102 -0.042535663582384586 -4.460484751500189 -0.043191784620285036 -4.459918594732882
103 -0.0424944456666708 -4.5029791971668605 -0.04261520318686962 -4.502533797919751
104 -0.04247641749680042 -4.545455614663661 -0.042606590874493123 -4.545140388794245
105 -0.04246177319437265 -4.587917387858034 -0.04230298958718777 -4.587443378381432
106 -0.042447229661047456 -4.630364617519081 -0.0427816279232502 -4.630225006304682
107 -0.04242122881114483 -4.6727858463302265 -0.04223462138324976 -4.672459627687932
108 -0.042410365864634515 -4.715196212194861 -0.04240404088050127 -4.714863668568433
109 -0.04238479435443878 -4.7575810065493 -0.04296910632401705 -4.75783277489245
110 -0.04236975684762001 -4.79995076339692 -0.042092442885041235 -4.799925217777491
111 -0.04237288571894169 -4.842323649115862 -0.04199899490922689 -4.841924212686718
112 -0.04234195183962584 -4.884665600955488 -0.04214662238955498 -4.8840708350762725
113 -0.04233522713184357 -4.927000828087332 -0.042270776629447934 -4.926341611705721
114 -0.04231488071382046 -4.969315708801152 -0.042410623840987684 -4.968752235546709
115 -0.04231444839388132 -5.011630157195033 -0.042314340360462666 -5.011066575907171
116 -0.0422820296138525 -5.053912186808886 -0.04271360002458095 -5.053780175931752
117 -0.04227111954241991 -5.096183306351306 -0.042389434203505515 -5.096169610135258
118 -0.04225577227771282 -5.138439078629019 -0.042531855218112466 -5.13870146535337
119 -0.04222473669797182 -5.180663815326991 -0.0424201114103198 -5.18112157676369
120 -0.04221233781427145 -5.222876153141263 -0.04211528208106756 -5.223236858844758
121 -0.042178154736757276 -5.26505430787802 -0.04172760806977749 -5.2649644669145355
122 -0.04218579530715942 -5.30724010318518 -0.0424472626298666 -5.307411729544402
123 -0.04217048306018114 -5.3494105862453605 -0.0421731349080801 -5.349584864452482
124 -0.04214700348675251 -5.391557589732113 -0.0419503578916192 -5.3915352223441015
125 -0.04214214701205492 -5.433699736744168 -0.042220306023955344 -5.4337555283680565
126 -0.04212108515202999 -5.475820821896198 -0.042625049129128456 -5.476380577497185
127 -0.0421032503247261 -5.517924072220924 -0.04189027100801468 -5.5182708485052
128 -0.04209206998348236 -5.5600161422044065 -0.041878418810665605 -5.5601492673158655
129 -0.042064351961016655 -5.602080494165423 -0.04151625037193298 -5.601665517687798
130 -0.04208253137767315 -5.644163025543096 -0.04192787054926157 -5.6435933882370595
131 -0.04204647336155176 -5.686209498904648 -0.04200941119343042 -5.68560279943049
132 -0.042019779607653615 -5.728229278512302 -0.043156322278082374 -5.728759121708572
133 -0.04201674647629261 -5.7702460249885945 -0.04226464685052633 -5.771023768559099
134 -0.04199319984763861 -5.812239224836233 -0.042091714404523375 -5.813115482963622
135 -0.04197305459529162 -5.854212279431525 -0.042230081371963026 -5.855345564335585
136 -0.04194884821772575 -5.8961611276492505 -0.04217641968280077 -5.897521984018386
137 -0.04194456283003092 -5.938105690479281 -0.04214872233569622 -5.939670706354082
138 -0.04192645363509655 -5.980032144114378 -0.04187679309397936 -5.9815474994480615
139 -0.04191334806382656 -6.0219454921782045 -0.04203287363052368 -6.023580373078585
140 -0.04189509097486734 -6.0638405831530715 -0.04196424037218094 -6.065544613450766
141 -0.041878999397158626 -6.10571958255023 -0.04175247643142939 -6.107297089882195
142 -0.04187919832766056 -6.147598780877891 -0.04188935365527868 -6.149186443537474
143 -0.04185142852365971 -6.18945020940155 -0.042285753227770326 -6.191472196765244
144 -0.04183708112686872 -6.231287290528419 -0.04234182741492987 -6.233814024180174
145 -0.041819403134286406 -6.273106693662705 -0.04214226379990578 -6.27595628798008
146 -0.041787976026535036 -6.314894669689241 -0.041967456415295604 -6.317923744395375
147 -0.041774135828018186 -6.356668805517259 -0.04206137992441654 -6.359985124319792
148 -0.04175831079483032 -6.39842711631209 -0.04167161900550127 -6.401656743325293
149 -0.04178297035396099 -6.440210086666051 -0.03982761390507221 -6.441484357230365
150 -0.041762465983629225 -6.48197255264968 -0.04143718611449003 -6.4829215433448555
151 -0.04173810351639986 -6.523710656166079 -0.04236162081360817 -6.525283164158464
152 -0.04174424987286329 -6.565454906038942 -0.04222769159823656 -6.567510855756701
153 -0.04172667730599642 -6.607181583344939 -0.04169280957430601 -6.609203665331006
154 -0.04171216618269682 -6.648893749527636 -0.04096469916403293 -6.650168364495039
155 -0.04172018151730299 -6.690613931044939 -0.04191620722413063 -6.69208457171917
156 -0.04169796891510487 -6.7323118999600435 -0.04160982482135296 -6.733694396540523
157 -0.041689338907599446 -6.774001238867643 -0.04108313098549843 -6.774777527526021
158 -0.041685125604271886 -6.815686364471915 -0.04199714232236147 -6.816774669848383
159 -0.04168364442884922 -6.857370008900764 -0.043230855651199815 -6.860005525499583
160 -0.04163028728216887 -6.899000296182933 -0.04146459046751261 -6.901470115967095
161 -0.04161816034466028 -6.940618456527593 -0.04143745750188828 -6.942907573468983
162 -0.04161398559808731 -6.982232442125681 -0.04143823701888323 -6.984345810487866
163 -0.04160144180059433 -7.023833883926275 -0.04147854838520289 -7.025824358873069
164 -0.04162118155509233 -7.065455065481367 -0.04398050904273987 -7.069804867915809
165 -0.0415565149858594 -7.107011580467226 -0.04137699231505394 -7.111181860230863
166 -0.04154612310230732 -7.148557703569534 -0.04163344129920006 -7.152815301530063
167 -0.0415405260398984 -7.190098229609432 -0.041652844101190564 -7.194468145631253
168 -0.041532086208462715 -7.2316303158178945 -0.040522724762558936 -7.234990870393812
169 -0.04150479808449745 -7.273135113902392 -0.042448530159890654 -7.277439400553702
170 -0.04148931875824928 -7.314624432660642 -0.041599432937800884 -7.319038833491503
171 -0.041477314196527004 -7.356101746857169 -0.040893223881721494 -7.359932057373225
172 -0.04147573616355658 -7.397577483020726 -0.041210371628403665 -7.401142429001629
173 -0.04147808775305748 -7.4390555707737835 -0.04215482994914055 -7.4432972589507695
174 -0.041452841088175776 -7.480508411861959 -0.041836770437657836 -7.485134029388427
175 -0.04143080208450556 -7.521939213946465 -0.04193981159478426 -7.527073840983212
176 -0.041413736529648304 -7.563352950476113 -0.0413974592462182 -7.5684713002294295
177 -0.041402687318623066 -7.604755637794736 -0.0415743974968791 -7.610045697726308
178 -0.04139649793505669 -7.646152135729793 -0.04105009846389294 -7.6510957961902015
179 -0.04137749318033457 -7.687529628910127 -0.04137430842965841 -7.69247010461986
180 -0.04138366114348173 -7.728913290053609 -0.04177599586546421 -7.734246100485324
181 -0.041357200033962725 -7.770270490087571 -0.041912397183477876 -7.776158497668802
182 -0.04135634135454893 -7.81162683144212 -0.04113876409828663 -7.817297261767089
183 -0.04133366588503122 -7.852960497327151 -0.04083393048495054 -7.858131192252039
184 -0.04134059175848961 -7.894301089085641 -0.03915520329028368 -7.897286395542323
185 -0.041370257176458834 -7.935671346262099 -0.03829361032694578 -7.9355800058692685
186 -0.04134533479809761 -7.977016681060197 -0.039841060526669025 -7.9754210663959375
187 -0.04134771917015314 -8.01836440023035 -0.041492702811956404 -8.016913769207894
188 -0.04133094996213913 -8.05969535019249 -0.04145687408745289 -8.058370643295348
189 -0.041317600570619104 -8.101012950763108 -0.042851597629487516 -8.101222240924836
190 -0.04128432106226683 -8.142297271825376 -0.04147710893303156 -8.142699349857867
191 -0.041262805089354516 -8.18356007691473 -0.04086622111499309 -8.18356557097286
192 -0.04125370364636183 -8.224813780561092 -0.04074210599064827 -8.224307676963509
193 -0.04125188365578651 -8.266065664216878 -0.04156205784529447 -8.265869734808803
194 -0.04124542716890574 -8.307311091385785 -0.041842770762741566 -8.307712505571544
195 -0.04125884659588337 -8.348569937981669 -0.04225587602704763 -8.349968381598591
196 -0.041200417838990686 -8.389770355820659 -0.04116457551717758 -8.391132957115769
197 -0.04119123350828886 -8.430961589328948 -0.041298805736005306 -8.432431762851774
198 -0.04118119589984417 -8.472142785228792 -0.04094116762280464 -8.473372930474579
199 -0.0411688432097435 -8.513311628438535 -0.0408281534910202 -8.514201083965599
200 -0.04115578718483448 -8.55446741562337 -0.04064266365021467 -8.554843747615813
201 -0.04114289041608572 -8.595610306039456 -0.0404773160815239 -8.595321063697337
202 -0.04115305598825216 -8.636763362027708 -0.040595998987555504 -8.635917062684893
203 -0.04113970343023539 -8.677903065457944 -0.0411448284983635 -8.677061891183257
204 -0.041105511412024495 -8.719008576869967 -0.03971606660634279 -8.7167779577896
205 -0.04112323746085167 -8.760131814330819 -0.04043613336980343 -8.757214091159403
206 -0.0410915007814765 -8.801223315112296 -0.040913579426705836 -8.798127670586108
207 -0.04110469464212656 -8.842328009754421 -0.04248145073652267 -8.84060912132263
208 -0.04107465744018555 -8.883402667194607 -0.04117106795310974 -8.88178018927574
209 -0.04107641465961933 -8.924479081854226 -0.0416040800511837 -8.923384269326924
210 -0.04108684491366148 -8.965565926767887 -0.03933553043752909 -8.962719799764454
211 -0.04105563871562481 -9.006621565483512 -0.04178594630211592 -9.00450574606657
212 -0.04101452101022005 -9.047636086493732 -0.04036311376839876 -9.044868859834969
213 -0.041035954654216764 -9.088672041147948 -0.040763960033655164 -9.085632819868623
214 -0.04102071560919285 -9.12969275675714 -0.04110965617001057 -9.126742476038634
215 -0.04102208223193884 -9.17071483898908 -0.04032090585678816 -9.167063381895423
216 -0.04099654071033001 -9.211711379699409 -0.041139325499534606 -9.208202707394957
217 -0.04099693447351456 -9.252708314172924 -0.04184508267790079 -9.250047790072857
218 -0.040971866250038146 -9.293680180422962 -0.039423908479511736 -9.289471698552369
219 -0.04097348265349865 -9.33465366307646 -0.0401672737672925 -9.32963897231966
220 -0.04096479918807745 -9.375618462264539 -0.04013558756560087 -9.369774559885261
221 -0.04093612059950828 -9.416554582864046 -0.04024407248944044 -9.410018632374701
222 -0.04093635734170675 -9.457490940205753 -0.040962434373795986 -9.450981066748497
223 -0.040949087031185626 -9.498440027236938 -0.04061925858259201 -9.491600325331088
224 -0.040946001373231414 -9.53938602861017 -0.042471129819750784 -9.534071455150839
225 -0.04092992339283228 -9.580315952003003 -0.04098805449903011 -9.575059509649869
226 -0.040891539119184014 -9.621207491122187 -0.0408442685380578 -9.615903778187926
227 -0.04088376611471176 -9.662091257236899 -0.03982121516019106 -9.655724993348118
228 -0.040872078575193885 -9.702963335812093 -0.040808501467108724 -9.696533494815226
229 -0.04086263570934534 -9.743825971521439 -0.04077875856310129 -9.737312253378327
230 -0.040863287448883054 -9.784689258970321 -0.03979541696608067 -9.777107670344408
231 -0.040850515477359295 -9.82553977444768 -0.041324308142066 -9.818431978486474
232 -0.04083193112164736 -9.866371705569328 -0.040321083180606364 -9.85875306166708
233 -0.04082219135016203 -9.907193896919491 -0.04127581212669611 -9.900028873793776
234 -0.04080032240599394 -9.947994219325485 -0.040955344401299956 -9.940984218195076
235 -0.04079465959221125 -9.988788878917697 -0.04073767904192209 -9.981721897236998
236 -0.0407828563824296 -10.029571735300127 -0.041234157793223855 -10.022956055030221
237 -0.040762359835207464 -10.070334095135335 -0.04005123600363732 -10.063007291033859
238 -0.04075484126806259 -10.111088936403398 -0.04162664394825697 -10.104633934982116
239 -0.04077256992459297 -10.151861506327991 -0.04654760081321001 -10.151181535795326
240 -0.04071493484079838 -10.19257644116879 -0.04185323063284159 -10.193034766428168
241 -0.04069145955145359 -10.233267900720243 -0.03972501195967197 -10.23275977838784
242 -0.04067811910063028 -10.273946019820873 -0.04065155517309904 -10.273411333560938
243 -0.04066386520862579 -10.314609885029498 -0.0413565319031477 -10.314767865464086
244 -0.04066821988672018 -10.355278104916218 -0.040225202403962615 -10.35499306786805
245 -0.04071965236216783 -10.395997757278385 -0.048860428668558595 -10.403853496536607
246 -0.04061327818781137 -10.436611035466196 -0.03837890680879354 -10.4422324033454
247 -0.04059961549937725 -10.477210650965574 -0.0395870516076684 -10.481819454953069
248 -0.04060902539640665 -10.517819676361981 -0.04462030567228794 -10.526439760625356
249 -0.04057786967605352 -10.558397546038034 -0.03949778210371733 -10.565937542729074
250 -0.04058827105909586 -10.59898581709713 -0.04236896820366383 -10.608306510932739
251 -0.04056196622550488 -10.639547783322636 -0.038556345365941526 -10.64686285629868
252 -0.04054729882627726 -10.680095082148913 -0.03645312748849392 -10.683315983787175
253 -0.04057188369333744 -10.72066696584225 -0.040790390223264694 -10.72410637401044
254 -0.04060261230915785 -10.761269578151408 -0.03862154278904199 -10.76272791679948
255 -0.040579270012676714 -10.801848848164084 -0.03803367726504803 -10.800761594064529
256 -0.04052509013563395 -10.842373938299719 -0.020315388776361944 -10.821076982840891
257 -0.04061820954084396 -10.882992147840563 -0.04042011015117168 -10.861497092992062
258 -0.040607750229537484 -10.9235998980701 -0.04029310569167137 -10.901790198683733
259 -0.04058797769248486 -10.964187875762585 -0.040224590338766575 -10.9420147890225
260 -0.04058664347976446 -11.00477451924235 -0.04106659032404423 -10.983081379346544
261 -0.04056702703237534 -11.045341546274726 -0.04097419567406178 -11.024055575020606
262 -0.04054121356457472 -11.0858827598393 -0.03891162797808647 -11.062967202998692
263 -0.040551284328103065 -11.126434044167404 -0.04111743606626987 -11.104084639064961
264 -0.040566925704479215 -11.167000969871882 -0.041895635053515436 -11.145980274118477
265 -0.04051934033632278 -11.207520310208205 -0.04047246649861336 -11.18645274061709
266 -0.04052634425461292 -11.248046654462817 -0.038271072506904605 -11.224723813123996
267 -0.04051774498075247 -11.288564399443569 -0.03815164286643267 -11.262875455990429
268 -0.040515150502324106 -11.329079549945893 -0.04023396261036396 -11.303109418600792
269 -0.04050024244934321 -11.369579792395237 -0.03731259759515524 -11.340422016195948
270 -0.040517407655715945 -11.410097200050954 -0.04039857275784016 -11.380820588953789
271 -0.040486069209873674 -11.450583269260827 -0.04166065566241741 -11.422481244616206
272 -0.04047910068184137 -11.491062369942668 -0.04377421736717224 -11.466255461983378
273 -0.040466516837477685 -11.531528886780146 -0.03718793075531721 -11.503443392738696
274 -0.04047396946698427 -11.57200285624713 -0.04098039176315069 -11.544423784501847
275 -0.04046189431101084 -11.612464750558141 -0.04051265195012092 -11.584936436451967
276 -0.040443791262805465 -11.652908541820947 -0.040911033563315866 -11.625847470015282
277 -0.040445273369550706 -11.693353815190498 -0.050393634103238584 -11.676241104118521
278 -0.04039967078715563 -11.733753485977655 -0.03973742742091417 -11.715978531539434
279 -0.04038893636316061 -11.774142422340816 -0.040019540674984456 -11.75599807221442
280 -0.0403860280290246 -11.81452845036984 -0.03902870640158653 -11.795026778616005
281 -0.04037961065769195 -11.854908061027531 -0.039909937791526316 -11.834936716407531
282 -0.04038035627454519 -11.895288417302076 -0.04045323263853788 -11.875389949046069
283 -0.04035438746213913 -11.935642804764216 -0.040081357769668105 -11.915471306815737
284 -0.04033589325845242 -11.975978698022669 -0.05905149970203638 -11.974522806517774
285 -0.04026758410036564 -12.016246282123035 -0.03805728312581778 -12.012580089643592
286 -0.04024749826639891 -12.056493780389435 -0.04018966313451529 -12.052769752778108
287 -0.04024063348770142 -12.096734413877137 -0.040628903172910215 -12.093398655951018
288 -0.040237787179648876 -12.136972201056786 -0.04017802644520998 -12.133576682396228
289 -0.0402208186686039 -12.17719301972539 -0.03988166470080614 -12.173458347097034
290 -0.040217974223196507 -12.217410993948587 -0.04006190448999405 -12.213520251587028
291 -0.040206828713417055 -12.257617822662004 -0.04031195994466543 -12.253832211531693
292 -0.0401894697919488 -12.297807292453953 -0.04005482979118824 -12.293887041322881
293 -0.0401996947824955 -12.338006987236449 -0.03853479754179716 -12.332421838864677
294 -0.040191319212317465 -12.378198306448766 -0.039340137504041195 -12.371761976368719
295 -0.04015234429389238 -12.418350650742658 -0.04150152187794447 -12.413263498246662
296 -0.0401498019695282 -12.458500452712187 -0.0424644935876131 -12.455727991834275
297 -0.040150826796889305 -12.498651279509076 -0.0405348377302289 -12.496262829564504
298 -0.04012768119573593 -12.538778960704812 -0.03881345558911562 -12.53507628515362
299 -0.040142017789185046 -12.578920978493997 -0.041715819388628006 -12.576792104542248
300 -0.04010836873203516 -12.619029347226032 -0.03986317180097103 -12.616655276343218
301 -0.040075081028044225 -12.659104428254077 -0.03571640085428953 -12.652371677197507
302 -0.040102535113692286 -12.69920696336777 -0.03911429531872272 -12.69148597251623
303 -0.04012799132615328 -12.739334954693923 -0.039430887810885905 -12.730916860327115
304 -0.04007143285125494 -12.779406387545178 -0.03964356165379286 -12.770560421980909
305 -0.040089974738657476 -12.819496362283836 -0.03963686637580395 -12.810197288356713
306 -0.04006935469806194 -12.859565716981898 -0.04021881464868784 -12.8504161030054
307 -0.040072618424892424 -12.89963833540679 -0.038638073951005936 -12.889054176956407
308 -0.040064357407391074 -12.939702692814182 -0.03802424985915422 -12.92707842681556
309 -0.04007342811673879 -12.97977612093092 -0.03898373302072287 -12.966062159836284
310 -0.04003869611769915 -13.01981481704862 -0.042223901487886906 -13.00828606132417
311 -0.040044152177870274 -13.05985896922649 -0.04046323858201504 -13.048749299906186
312 -0.04004650488495827 -13.099905474111448 -0.039501721039414406 -13.0882510209456
313 -0.04002984333783388 -13.139935317449282 -0.03988639321178198 -13.128137414157383
314 -0.04001558516174555 -13.179950902611028 -0.04177196435630322 -13.169909378513687
315 -0.0400008587166667 -13.219951761327694 -0.042028159648180005 -13.211937538161866
316 -0.039984692074358466 -13.259936453402053 -0.04025813713669777 -13.252195675298564
317 -0.039973666332662104 -13.299910119734715 -0.03798781596124172 -13.290183491259805
318 -0.03999022524803877 -13.339900344982754 -0.03534566536545754 -13.325529156625263
319 -0.03999305106699467 -13.379893396049749 -0.04087907541543245 -13.366408232040696
320 -0.03998392578214407 -13.419877321831892 -0.04113603867590428 -13.4075442707166
321 -0.03996365778148174 -13.459840979613373 -0.03971992749720812 -13.447264198213809
322 -0.03996294718235731 -13.49980392679573 -0.039862501248717305 -13.487126699462525
323 -0.03993930723518133 -13.539743234030912 -0.04109959341585636 -13.528226292878381
324 -0.039938274398446084 -13.579681508429358 -0.04175821393728256 -13.569984506815663
325 -0.03990381099283695 -13.619585319422194 -0.04002641029655933 -13.610010917112222
326 -0.03990593776106834 -13.659491257183262 -0.04266085084527731 -13.652671767957498
327 -0.0398625411093235 -13.699353798292586 -0.036973132751882076 -13.68964490070938
328 -0.0398749690502882 -13.739228767342874 -0.03651791475713253 -13.726162815466513
329 -0.03988564107567072 -13.779114408418545 -0.0394415320828557 -13.765604347549369
330 -0.0398701386526227 -13.818984547071167 -0.0371709655970335 -13.802775313146402
331 -0.03987577073276043 -13.858860317803927 -0.039943530969321725 -13.842718844115723
332 -0.03984326031059027 -13.898703578114517 -0.0386563727632165 -13.88137521687894
333 -0.03985564783215523 -13.938559225946673 -0.04059700239449739 -13.921972219273437
334 -0.039855072647333144 -13.978414298594005 -0.035838494449853896 -13.95781071372329
335 -0.039880463108420375 -14.018294761702426 -0.035355249606072905 -13.993165963329364
336 -0.03984565883874893 -14.058140420541175 -0.03633797746151686 -14.029503940790882
337 -0.039873428829014304 -14.09801384937019 -0.039132966101169585 -14.068636906892051
338 -0.039860057272017003 -14.137873906642207 -0.040048882737755774 -14.108685789629806
339 -0.03984450586140156 -14.177718412503609 -0.04051062557846308 -14.14919641520827
340 -0.03981794454157352 -14.217536357045182 -0.03900137543678284 -14.188197790645052
341 -0.03980844933539629 -14.257344806380578 -0.03794207572937012 -14.226139866374423
342 -0.03976801019161939 -14.297112816572197 -0.03749556988477707 -14.2636354362592
343 -0.03978936243802309 -14.33690217901022 -0.03808985017240048 -14.301725286431601
344 -0.03985566310584545 -14.376757842116065 -0.018719535204581916 -14.320444821636183
345 -0.03985552657395601 -14.41661336869002 -0.039687851630151275 -14.360132673266335
346 -0.039835719391703606 -14.456449088081724 -0.03860435206443071 -14.398737025330766
347 -0.03983457572758198 -14.496283663809306 -0.040907451510429384 -14.439644476841195
348 -0.039835477620363234 -14.536119141429669 -0.0418127229437232 -14.481457199784918
349 -0.039806751906871794 -14.57592589333654 -0.038207941129803656 -14.519665140914721
350 -0.03972552940249443 -14.615651422739035 -0.03248848207294941 -14.552153622987671
351 -0.039792409352958205 -14.655443832091994 -0.04097400344908238 -14.593127626436754
352 -0.039761231653392314 -14.695205063745385 -0.034116444922983644 -14.627244071359737
353 -0.039770576357841494 -14.734975640103228 -0.04158455766737461 -14.66882862902711
354 -0.03975919410586357 -14.774734834209092 -0.03981246035546064 -14.70864108938257
355 -0.039741473831236364 -14.814476308040328 -0.03922008350491524 -14.747861172887486
356 -0.039752776734530926 -14.85422908477486 -0.03972814437001944 -14.787589317257506
357 -0.039724666997790335 -14.89395375177265 -0.03898829557001591 -14.826577612827522
358 -0.03973063994199037 -14.933684391714639 -0.03505577370524406 -14.861633386532766
359 -0.039701837860047814 -14.973386229574686 -0.041783873736858365 -14.903417260269624
360 -0.03971154745668173 -15.013097777031367 -0.04015133213251829 -14.943568592402142
361 -0.039686279557645324 -15.052784056589013 -0.036101976223289964 -14.979670568625432
362 -0.03969969917088747 -15.0924837557599 -0.03826869688928127 -15.017939265514713
363 -0.03968993350863457 -15.132173689268535 -0.040935699827969074 -15.058874965342682
364 -0.03968062400817871 -15.171854313276715 -0.04137715566903353 -15.100252121011716
365 -0.0396549429744482 -15.211509256251162 -0.03827713374048471 -15.1385292547522
366 -0.039673205092549325 -15.251182461343712 -0.026061989832669497 -15.16459124458487
367 -0.03968465942889452 -15.290867120772607 -0.03938084691762924 -15.203972091502498
368 -0.03968701176345348 -15.33055413253606 -0.03733248636126518 -15.241304577863763
369 -0.039654163829982284 -15.370208296366043 -0.03952477984130383 -15.280829357705068
370 -0.0396546769887209 -15.409862973354764 -0.03862541802227497 -15.319454775727342
371 -0.039642775617539885 -15.449505748972305 -0.03916633650660515 -15.358621112233948
372 -0.039637835882604125 -15.48914358485491 -0.038336009904742244 -15.39695712213869
373 -0.039621101878583434 -15.528764686733494 -0.030543592758476734 -15.427500714897167
374 -0.03965526819229126 -15.568419954925785 -0.043410238809883595 -15.470910953707051
375 -0.0396266870200634 -15.60804664194585 -0.03932926263660193 -15.510240216343654
376 -0.03962857108563185 -15.647675213031482 -0.04304821193218231 -15.553288428275836
377 -0.039597468078136445 -15.687272681109619 -0.040593345649540424 -15.593881773925377
378 -0.03959470354020596 -15.726867384649825 -0.042847873829305175 -15.636729647754683
379 -0.03957028090953827 -15.766437665559364 -0.0387138620018959 -15.675443509756578
380 -0.03954192437231541 -15.80597958993168 -0.04391975570470095 -15.71936326546128
381 -0.039543318934738635 -15.845522908866418 -0.04342061914503574 -15.762783884606314
382 -0.03949665073305368 -15.88501955959947 -0.03836494106799364 -15.801148825674307
383 -0.03950095195323229 -15.924520511552704 -0.03961844947189093 -15.840767275146199
384 -0.03946982342749834 -15.963990334980203 -0.04007160272449255 -15.88083887787069
385 -0.039442682452499864 -16.0034330174327 -0.03721424136310816 -15.918053119233798
386 -0.039504865743219854 -16.04293788317592 -0.041163519769906995 -15.959216639003705
387 -0.03947129286825657 -16.082409176044177 -0.032318202406167985 -15.991534841409873
388 -0.039480239152908325 -16.121889415197085 -0.04101504068821669 -16.03254988209809
389 -0.039453441835939886 -16.161342857033024 -0.03930554259568453 -16.071855424693773
390 -0.03943338505923748 -16.20077624209226 -0.04296040665358305 -16.114815831347357
391 -0.03943305276334286 -16.240209294855603 -0.03583022877573967 -16.150646060123098
392 -0.03940943945199251 -16.279618734307597 -0.0449013939127326 -16.19554745403583
393 -0.03939403314143419 -16.31901276744903 -0.04154020883142948 -16.237087662867257
394 -0.03937880378216505 -16.358391571231195 -0.03229728899896145 -16.26938495186622
395 -0.03939930740743876 -16.397790878638634 -0.04075004570186138 -16.31013499756808
396 -0.03937209602445364 -16.43716297466309 -0.04149855282157659 -16.351633550389657
397 -0.03938217200338841 -16.476545146666478 -0.03952912297099829 -16.391162673360654
398 -0.03936745263636112 -16.51591259930284 -0.040586881898343564 -16.431749555258996
399 -0.039352857321500775 -16.55526545662434 -0.03793026898056269 -16.46967982423956
400 -0.039318240433931353 -16.594583697058273 -0.03746788091957569 -16.507147705159134
401 -0.03935612235218287 -16.633939819410454 -0.058907130174338816 -16.566054835333475
402 -0.039260787144303325 -16.673200606554758 -0.036212306655943396 -16.60226714198942
403 -0.03927095700055361 -16.71247156355531 -0.0372938122600317 -16.63956095424945
404 -0.039249896071851254 -16.751721459627163 -0.0395540602505207 -16.67911501449997
405 -0.039238698035478595 -16.790960157662642 -0.039107179082930085 -16.7182221935829
406 -0.039234991744160654 -16.8301951494068 -0.03871576134115458 -16.756937954924055
407 -0.03922670017927885 -16.86942184958608 -0.0365872997790575 -16.793525254703113
408 -0.03920836467295885 -16.908630214259038 -0.03836310412734747 -16.83188835883046
409 -0.03920954074710607 -16.947839755006143 -0.03489558473229408 -16.866783943562755
410 -0.039204736985266206 -16.98704449199141 -0.03475441951304674 -16.9015383630758
411 -0.03921858686953783 -17.026263078860946 -0.0441004604101181 -16.94563882348592
412 -0.03917248584330082 -17.06543556470425 -0.038053042441606524 -16.983691865927526
413 -0.03918074518442154 -17.10461630988867 -0.04025600850582123 -17.023947874433347
414 -0.03915197029709816 -17.143768280185768 -0.04090471751987934 -17.064852591953226
415 -0.03916196376085281 -17.182930243946622 -0.041778282076120374 -17.106630874029346
416 -0.03911673258990049 -17.22204697653652 -0.04206668604165316 -17.148697560071
417 -0.039097006991505624 -17.261143983528026 -0.04125737063586712 -17.189954930706868
418 -0.039074265770614146 -17.30021824929864 -0.042882919684052466 -17.232837850390922
419 -0.039073506742715834 -17.33929175604136 -0.034703210555016996 -17.267541060945938
420 -0.03905487097799778 -17.378346627019358 -0.03755815867334604 -17.305099219619283
421 -0.03908868636935949 -17.41743531338872 -0.041021250747144224 -17.346120470366426
422 -0.039017463102936745 -17.456452776491655 -0.03886757418513298 -17.38498804455156
423 -0.03901214655488729 -17.495464923046544 -0.04138422664254904 -17.426372271194108
424 -0.038994299992918965 -17.534459223039462 -0.04462857097387314 -17.47100084216798
425 -0.039005147852003576 -17.573464370891465 -0.034039211086928846 -17.50504005325491
426 -0.03898684773594141 -17.612451218627406 -0.03641589805483818 -17.541455951309747
427 -0.03902664054185152 -17.65147785916926 -0.05064275972545147 -17.5920987110352
428 -0.038936758786439894 -17.6904146179557 -0.03561090063303709 -17.627709611668237
429 -0.0389349177479744 -17.729349535703673 -0.04390180725604296 -17.67161141892428
430 -0.038899934478104116 -17.768249470181775 -0.038858990743756296 -17.710470409668034
431 -0.03895758762955666 -17.807207057811333 -0.03103970279917121 -17.741510112467203
432 -0.03891841322183609 -17.84612547103317 -0.037542106956243514 -17.77905221942345
433 -0.038907484523952006 -17.885032955557122 -0.03709910158067942 -17.816151321004128
434 -0.03889959082007408 -17.923932546377195 -0.04720574840903282 -17.863357069413162
435 -0.03886826280504465 -17.96280080918224 -0.03761876113712788 -17.90097583055029
436 -0.03890405148267746 -18.00170486066492 -0.03329011714085937 -17.93426594769115
437 -0.03886376600712538 -18.040568626672044 -0.03970833010971546 -17.973974277800863
438 -0.03878119681030512 -18.07934982348235 -0.047756538912653926 -18.021730816713518
439 -0.038829473219811915 -18.118179296702163 -0.04195319134742022 -18.06368400806094
440 -0.038778001256287095 -18.15695729795845 -0.0373308626934886 -18.101014870754426
441 -0.0388007428497076 -18.19575804080816 -0.03910793624818325 -18.14012280700261
442 -0.03877313509583473 -18.234531175903992 -0.03937054984271526 -18.179493356845324
443 -0.03874213006347418 -18.273273305967468 -0.04010876752436161 -18.219602124369686
444 -0.038742957450449464 -18.312016263417917 -0.03482664357870817 -18.254428767948394
445 -0.03873396385461092 -18.350750227272528 -0.03842515777796507 -18.29285392572636
446 -0.03874044474214315 -18.38949067201467 -0.0366435082629323 -18.329497433989292
447 -0.0387164743617177 -18.428207146376387 -0.03912236597388983 -18.36861979996318
448 -0.03869429938495159 -18.466901445761337 -0.040603043884038924 -18.40922284384722
449 -0.0386855136603117 -18.50558695942165 -0.03423632439225912 -18.44345916823948
450 -0.03869217280298472 -18.544279132224634 -0.03994530811905861 -18.48340447635854
451 -0.038660368882119656 -18.582939501106754 -0.03284731423482299 -18.516251790593362
452 -0.03868210036307573 -18.62162160146983 -0.03970747347921133 -18.555959264072573
453 -0.038673031888902185 -18.66029463335873 -0.03807486928999424 -18.594034133362566
454 -0.038647976517677304 -18.698942609876408 -0.039228375628590585 -18.633262508991155
455 -0.038603293150663374 -18.737545903027073 -0.0376222163438797 -18.670884725335036
456 -0.03862369284033775 -18.77616959586741 -0.03960436638444662 -18.71048909171948
457 -0.038607042841613294 -18.814776638709024 -0.037991069816052915 -18.748480161535532
458 -0.03857419826090336 -18.853350836969927 -0.03775179181247949 -18.78623195334801
459 -0.03859109841287136 -18.8919419353828 -0.03744016475975513 -18.823672118107766
460 -0.03857453465461731 -18.930516470037418 -0.043631269969046114 -18.867303388076813
461 -0.03857277873903513 -18.969089248776452 -0.04349392615258694 -18.9107973142294
462 -0.03852304238826036 -19.007612291164712 -0.05207240488380194 -18.9628697191132
463 -0.0384631821885705 -19.046075473353284 -0.04037414863705635 -19.003243867750257
464 -0.03845777474343777 -19.084533248096722 -0.037707606330513954 -19.04095147408077
465 -0.03846218641847372 -19.122995434515197 -0.0419937077909708 -19.082945181871743
466 -0.038420817069709304 -19.161416251584907 -0.03563505988568068 -19.118580241757424
467 -0.03850771840661764 -19.199923969991524 -0.029118341393768787 -19.147698583151193
468 -0.0384594714269042 -19.238383441418428 -0.04075638800859451 -19.18845497115979
469 -0.03845107555389404 -19.276834516972322 -0.0453710438683629 -19.233826015028153
470 -0.03839340154081583 -19.315227918513138 -0.03372127711772919 -19.26754729214588
471 -0.038408946432173255 -19.35363686494531 -0.040076129324734214 -19.307623421470616
472 -0.03839934840798378 -19.392036213353297 -0.03841974921524525 -19.34604317068586
473 -0.038382452353835105 -19.430418665707133 -0.03864350989460945 -19.38468668058047
474 -0.03833895679563284 -19.468757622502768 -0.04312613774091005 -19.427812818321378
475 -0.03833789564669132 -19.50709551814946 -0.03569412864744663 -19.463506946968824
476 -0.03834933303296566 -19.545444851182424 -0.037359070405364035 -19.50086601737419
477 -0.03835330829024315 -19.583798159472668 -0.03452567346394062 -19.53539169083813
478 -0.03828671593219042 -19.62208487540486 -0.03155275033786893 -19.566944441176
479 -0.03831209149211645 -19.660396966896975 -0.04273378159850836 -19.609678222774505
480 -0.038344514556229115 -19.698741481453204 -0.05230010952800512 -19.66197833230251
481 -0.03827798031270504 -19.73701946176591 -0.03651013262569904 -19.69848846492821
482 -0.0382559061050415 -19.775275367870954 -0.039780434034764764 -19.738268898962975
483 -0.03828376028686762 -19.81355912815782 -0.03786388076841831 -19.776132779731395
484 -0.03827852290123701 -19.851837651059057 -0.029184306412935256 -19.80531708614433
485 -0.03823336772620678 -19.890071018785264 -0.04052447807043791 -19.84584156421477
486 -0.03823538850992918 -19.928306407295192 -0.0444640476256609 -19.89030561184043
487 -0.038208452984690666 -19.966514860279883 -0.04115231055766344 -19.931457922398092
488 -0.03818272780627012 -20.004697588086152 -0.03564305230975151 -19.967100974707844
489 -0.038175232335925104 -20.042872820422076 -0.0430870084092021 -20.010187983117046
490 -0.038128233142197133 -20.081001053564272 -0.04602113664150238 -20.05620911975855
491 -0.038120716065168384 -20.11912176962944 -0.028914987668395044 -20.085124107426942
492 -0.03811282627284527 -20.157234595902285 -0.030395452119410037 -20.115519559546353
493 -0.03815312385559082 -20.195387719757875 -0.039667801931500435 -20.155187361477854
494 -0.038144100457429886 -20.233531820215305 -0.03669626154005527 -20.191883623017908
495 -0.0381651958450675 -20.271697016060372 -0.03619032111018896 -20.2280739441281
496 -0.0381188390776515 -20.309815855138023 -0.03986888639628887 -20.267942830524387
497 -0.038082063756883146 -20.347897918894905 -0.031041701324284077 -20.29898453184867
498 -0.038102587684988976 -20.386000506579894 -0.04165854342281818 -20.34064307527149
499 -0.03810289781540632 -20.4241034043953 -0.03433626219630241 -20.374979337467792
500 -0.038095415383577344 -20.462198819778877 -0.036703784577548505 -20.41168312204534
501 -0.03811138030141592 -20.500310200080293 -0.04694041237235069 -20.45862353441769
502 -0.03804686740040779 -20.5383570674807 -0.03741250112652779 -20.49603603554422
503 -0.03806305844336748 -20.576420125924066 -0.033396162651479246 -20.529432198195696
504 -0.03802388664335012 -20.614444012567418 -0.03551363497972489 -20.564945833175422
505 -0.03805027287453413 -20.652494285441954 -0.04041622746735811 -20.60536206064278
506 -0.03799233380705118 -20.690486619249004 -0.033382267132401465 -20.638744327775182
507 -0.03800104577094317 -20.728487665019948 -0.013020101340953261 -20.651764429116135
508 -0.03806101176887751 -20.766548676788826 -0.036223791725933555 -20.68798822084207
509 -0.038029399886727336 -20.804578076675554 -0.03432813659310341 -20.722316357435172
510 -0.03805373590439558 -20.84263181257995 -0.0471991203725338 -20.769515477807705
511 -0.038016225583851336 -20.8806480381638 -0.03826313428580761 -20.80777861209351
512 -0.038000278361141684 -20.918648316524944 -0.035216023214161396 -20.842994635307672
513 -0.03800037987530232 -20.956648696400247 -0.03864190056920051 -20.881636535876872
514 -0.038004908338189126 -20.994653604738435 -0.030017966590821742 -20.911654502467695
515 -0.037983864173293115 -21.032637468911727 -0.04645753111690283 -20.958112033584598
516 -0.03795762937515974 -21.070595098286887 -0.03446814678609371 -20.99258018037069
517 -0.037945482134819034 -21.108540580421707 -0.04163482878357172 -21.034215009154263
518 -0.03789819832891226 -21.146438778750618 -0.04074314311146736 -21.07495815226573
519 -0.03789661061018705 -21.184335389360804 -0.039397348463535306 -21.114355500729264
520 -0.037914255447685716 -21.22224964480849 -0.036926768720149994 -21.151282269449414
521 -0.0378554854542017 -21.26010513026269 -0.04307690858840942 -21.194359178037825
522 -0.0379091139882803 -21.29801424425097 -0.03565033320337534 -21.2300095112412
523 -0.03789475820958614 -21.335909002460557 -0.036606662534177305 -21.266616173775375
524 -0.03786594737321138 -21.37377494983377 -0.042111427150666715 -21.30872760092604
525 -0.03780817985534668 -21.411583129689117 -0.036815442517399787 -21.345543043443442
526 -0.03781551867723465 -21.44939864836635 -0.042382608912885186 -21.387925652356326
527 -0.03779099490493536 -21.487189643271286 -0.0356503950431943 -21.42357604739952
528 -0.037795457616448404 -21.524985100887733 -0.032904839422553775 -21.456480886822074
529 -0.03773454651236534 -21.562719647400098 -0.028465814515948297 -21.48494670133802
530 -0.037809166312217715 -21.600528813712316 -0.03206297559663653 -21.51700967693466
531 -0.037771640531718734 -21.638300454244035 -0.04044699128717184 -21.557456668221832
532 -0.037793611735105516 -21.67609406597914 -0.036583158373832705 -21.594039826595665
533 -0.03776428755372763 -21.713858353532867 -0.03554933443665505 -21.62958916103232
534 -0.03779227808117867 -21.751650631614044 -0.029776342306286098 -21.659365503338606
535 -0.037764310650527474 -21.78941494226457 -0.04428396541625261 -21.703649468754858
536 -0.03780152015388012 -21.827216462418452 -0.029816577676683664 -21.73346604643154
537 -0.0377793051302433 -21.864995767548695 -0.032587165012955666 -21.766053211444497
538 -0.03775374628603458 -21.90274951383473 -0.04243070520460605 -21.808483916649102
539 -0.03772408049553633 -21.940473594330268 -0.03748872485011816 -21.84597264149922
540 -0.037721119448542596 -21.97819471377881 -0.02567020570859313 -21.871642847207813
541 -0.037768850475549696 -22.01596356425436 -0.03788779973983765 -21.90953064694765
542 -0.037730796821415426 -22.053694361075774 -0.044749031960964206 -21.954279678908616
543 -0.03767402395606041 -22.091368385031835 -0.03845364414155483 -21.99273332305017
544 -0.037656966224312784 -22.129025351256146 -0.033473845943808554 -22.02620716899398
545 -0.03766082786023617 -22.166686179116383 -0.04612127467989922 -22.07232844367388
546 -0.03757551517337561 -22.20426169428976 -0.05171644389629364 -22.12404488757017
547 -0.037594462372362615 -22.24185615666212 -0.03375017046928406 -22.157795058039454
548 -0.03755553998053074 -22.27941169664265 -0.03790652807801962 -22.195701586117472
549 -0.03753875885158777 -22.31695045549424 -0.035307538136839865 -22.231009124254314
550 -0.03754689693450928 -22.354497352428748 -0.03475983254611492 -22.26576895680043
551 -0.03754681181162596 -22.392044164240374 -0.03922339640557766 -22.304992353206007
552 -0.03754275813698769 -22.42958692237736 -0.040689999051392076 -22.3456823522574
553 -0.03758956268429756 -22.467176485061657 -0.07598111778497696 -22.421663470042375
554 -0.037389643676579 -22.504566128738237 -0.036394556798040864 -22.458058026840416
555 -0.037379349768161776 -22.5419454785064 -0.03642260115593672 -22.494480627996353
556 -0.037357508949935433 -22.579302987456334 -0.03624139539897442 -22.530722023395327
557 -0.037327546440064904 -22.616630533896398 -0.039807151257991794 -22.57052917465332
558 -0.03731391951441765 -22.653944453410816 -0.03659396953880787 -22.607123144192126
559 -0.03734290916472673 -22.691287362575544 -0.03579209242016077 -22.642915236612286
560 -0.037221077270805834 -22.72850843984635 -0.04275292865931988 -22.685668165271604
561 -0.03724305871874094 -22.76575149856509 -0.03975369855761528 -22.72542186382922
562 -0.03722999319434166 -22.802981491759432 -0.038006802648305894 -22.763428666477523
563 -0.03721596449613571 -22.840197456255567 -0.03661908581852913 -22.800047752296052
564 -0.037192600592970845 -22.877390056848537 -0.04474327750504017 -22.844791029801094
565 -0.03717132732272148 -22.914561384171257 -0.030241861008107662 -22.8750328908092
566 -0.0371915327385068 -22.951752916909765 -0.041755079105496404 -22.916787969914697
567 -0.03716814108192921 -22.988921057991693 -0.03681405317038298 -22.95360202308508
568 -0.037111333943903445 -23.026032391935598 -0.037698563933372495 -22.99130058701845
569 -0.037106269225478175 -23.063138661161076 -0.04059888962656259 -23.031899476645012
570 -0.03709265608340502 -23.100231317244482 -0.0396753191947937 -23.071574795839805
571 -0.03704533614218235 -23.137276653386664 -0.04131307229399681 -23.1128878681338
572 -0.0370450621470809 -23.174321715533743 -0.039972502179443835 -23.152860370313245
573 -0.03703865259885788 -23.211360368132603 -0.029113900568336248 -23.181974270881582
574 -0.03711607418954373 -23.248476442322147 -0.05534502770751715 -23.2373192985891
575 -0.0370370889082551 -23.285513531230404 -0.03844561949372292 -23.27576491808282
576 -0.03697309177368879 -23.322486623004092 -0.03697020672261715 -23.31273512480544
577 -0.03695113230496645 -23.35943775530906 -0.03948452118784189 -23.35221964599328
578 -0.036930177733302115 -23.396367933042363 -0.037406470812857154 -23.389626116806138
579 -0.03690796848386526 -23.43327590152623 -0.04100682083517313 -23.43063293764131
580 -0.03689191956073046 -23.47016782108696 -0.03888844512403011 -23.46952138276534
581 -0.036885141395032406 -23.507052962481993 -0.03677357230335474 -23.506294955068693
582 -0.03687664121389389 -23.543929603695886 -0.031296637002378704 -23.53759159207107
583 -0.03687192611396313 -23.58080152980985 -0.039195993542671205 -23.57678758561374
584 -0.036801137030124664 -23.617602666839975 -0.03447528686374426 -23.611262872477486
585 -0.036849765293300155 -23.654452432133276 -0.03408419489860535 -23.64534706737609
586 -0.036865419894456866 -23.691317852027733 -0.015914939856156708 -23.661262007232246
587 -0.03690424989908934 -23.72822210192682 -0.035126061923801896 -23.696388069156047
588 -0.036883221752941606 -23.765105323679762 -0.03998189494013786 -23.736369964096184
589 -0.03685363028198481 -23.801958953961748 -0.03530856743454933 -23.771678531530732
590 -0.036828188970685 -23.838787142932432 -0.03700883332639933 -23.808687364857132
591 -0.03681339379400015 -23.87560053672643 -0.0418200958520174 -23.85050746070915
592 -0.03681733552366495 -23.912417872250096 -0.022441471926867962 -23.872948932636017
593 -0.036821555346250534 -23.949239427596346 -0.04016835242509842 -23.913117285061116
594 -0.0367935398593545 -23.9860329674557 -0.038515536300837996 -23.951632821361954
595 -0.036789538152515885 -24.022822505608215 -0.03239351622760296 -23.984026337589558
596 -0.036765385419130325 -24.059587891027345 -0.041194365732371806 -24.02522070332193
597 -0.03674094919115305 -24.096328840218497 -0.05572696328163147 -24.080947666603564
598 -0.03669312763959169 -24.133021967858088 -0.03928476292639971 -24.120232429529963
599 -0.03667783886194229 -24.16969980672003 -0.042390432022511956 -24.162622861552475
600 -0.03662340752780437 -24.206323214247835 -0.034626487828791144 -24.197249349381266
601 -0.036633231677114964 -24.24295644592495 -0.03295802995562554 -24.230207379336893
602 -0.03663445729762316 -24.279590903222573 -0.033882032707333566 -24.264089412044225
603 -0.03666377291083336 -24.316254676133408 -0.049941390939056876 -24.314030802983282
604 -0.036596325039863584 -24.35285100117327 -0.0365929426625371 -24.35062374564582
605 -0.03658238649368286 -24.389433387666955 -0.03700751308351755 -24.387631258729336
606 -0.03657159321010113 -24.426004980877057 -0.03837015349417925 -24.426001412223513
607 -0.03650745116174221 -24.4625124320388 -0.03511647004634142 -24.461117882269853
608 -0.03652833104133606 -24.499040763080135 -0.03725887779146433 -24.49837676006132
609 -0.03651592414826155 -24.535556687228397 -0.02277555502951145 -24.52115231509083
610 -0.03649491406977177 -24.572051601298167 -0.03280447702854872 -24.55395679211938
611 -0.03657634295523167 -24.6086279442534 -0.04544082954525948 -24.59939762166464
612 -0.03646073993295431 -24.645088684186355 -0.032577214576303956 -24.631974836240943
613 -0.03643322288990021 -24.681521907076256 -0.03699572123587132 -24.668970557476815
614 -0.03645515497773886 -24.717977062053993 -0.03492550160735845 -24.703896059084173
615 -0.03643970005214214 -24.754416762106136 -0.03543517217040062 -24.739331231254575
616 -0.03646872416138649 -24.790885486267523 -0.01826021084561944 -24.757591442100193
617 -0.03643654957413674 -24.82732203584166 -0.02906815204769373 -24.786659594147885
618 -0.036411342583596705 -24.86373337842526 -0.052283764630556104 -24.83894335877844
619 -0.03640192858874798 -24.900135307014008 -0.055446853116154673 -24.894390211894596
620 -0.03634286895394325 -24.936478175967952 -0.03536899276077747 -24.929759204655372
621 -0.03630515839904547 -24.972783334366998 -0.03321343567222357 -24.962972640327596
622 -0.036270182207226755 -25.009053516574223 -0.03597331270575523 -24.998945953033353
623 -0.03626506756991148 -25.045318584144134 -0.03590331133455038 -25.034849264367903
624 -0.03623539712280035 -25.081553981266936 -0.0363396568223834 -25.071188921190288
625 -0.03622180372476578 -25.1177757849917 -0.03769449088722467 -25.108883412077514
626 -0.036261532455682755 -25.154037317447383 -0.05213420670479536 -25.16101761878231
627 -0.03614549431949854 -25.19018281176688 -0.035659870877861974 -25.19667748966017
628 -0.03610574770718813 -25.22628855947407 -0.0356609920039773 -25.232338481664147
629 -0.036105777882039544 -25.26239433735611 -0.034636561013758185 -25.266975042677906
630 -0.0360900167375803 -25.29848435409369 -0.030499621853232385 -25.297474664531137
631 -0.03609176818281412 -25.334576122276506 -0.03716565240174532 -25.334640316932884
632 -0.03608895558863878 -25.370665077865144 -0.04057867508381605 -25.3752189920167
633 -0.036154277808964255 -25.40681935567411 -0.03126909453421831 -25.406488086550915
634 -0.03610211294144392 -25.442921468615552 -0.03311388492584229 -25.43960197147676
635 -0.03608351834118366 -25.479004986956735 -0.04150415174663067 -25.481106123223388
636 -0.036056061089038846 -25.515061048045773 -0.037902381271123886 -25.51900850449451
637 -0.0359986400231719 -25.551059688068946 -0.03490039277821779 -25.55390889727273
638 -0.036023816652596 -25.58708350472154 -0.032404230535030366 -25.58631312780776
639 -0.035999931022524835 -25.623083435744064 -0.05099160708487034 -25.63730473489263
640 -0.03594050575047732 -25.659023941494542 -0.038477794453501704 -25.675782529346133
641 -0.03592217154800892 -25.69494611304255 -0.03964691534638405 -25.715429444692518
642 -0.03587048836052418 -25.730816601403074 -0.03331689815968275 -25.7487463428522
643 -0.03587937131524086 -25.766695972718313 -0.0401773389428854 -25.788923681795087
644 -0.03586470820009709 -25.80256068091841 -0.04134987965226174 -25.83027356144735
645 -0.03585897292941809 -25.83841965384783 -0.04093386139720678 -25.871207422844556
646 -0.035744108632206915 -25.874163762480038 -0.037723657116293906 -25.90893107996085
647 -0.035722477734088896 -25.909886240214128 -0.033066763542592525 -25.941997843503444
648 -0.03571521788835526 -25.945601458102484 -0.03419074434787035 -25.976188587851315
649 -0.035769967921078206 -25.98137142602356 -0.029958324134349824 -26.006146911985663
650 -0.03575747925788164 -26.017128905281442 -0.03679709453135729 -26.042944006517022
651 -0.03566677309572697 -26.05279567837717 -0.033561823144555095 -26.076505829661578
652 -0.03571264371275902 -26.08850832208993 -0.03661267273128033 -26.113118502392858
653 -0.03570356201380491 -26.124211884103733 -0.03465908691287041 -26.14777758930573
654 -0.03564074113965034 -26.159852625243385 -0.03683191016316414 -26.184609499468895
655 -0.035697371885180476 -26.195549997128566 -0.06416278630495072 -26.248772285773846
656 -0.03553230427205563 -26.231082301400622 -0.03521373923867941 -26.283986025012524
657 -0.03555900752544403 -26.266641308926065 -0.03581943325698376 -26.319805458269506
658 -0.03549241907894611 -26.30213372800501 -0.03262744974344969 -26.352432908012958
659 -0.0355251157656312 -26.33765884377064 -0.030166752357035875 -26.382599660369994
660 -0.03550206646323204 -26.37316091023387 -0.028804973885416984 -26.411404634255412
661 -0.03551611620932817 -26.4086770264432 -0.04133432805538177 -26.452738962310793
662 -0.035411227867007254 -26.44408825431021 -0.041600397974252704 -26.494339360285046
663 -0.03541660439223051 -26.47950485870244 -0.0393008915707469 -26.533640251855793
664 -0.03539104182273149 -26.514895900525172 -0.05377380046993494 -26.587414052325727
665 -0.035316281765699384 -26.55021218229087 -0.030885985866189004 -26.618300038191915
666 -0.03534425906836987 -26.58555644135924 -0.03628909159451723 -26.654589129786434
667 -0.03530087172985077 -26.620857313089093 -0.028405593242496252 -26.68299472302893
668 -0.03527168054133654 -26.65612899363043 -0.033200768008828166 -26.71619549103776
669 -0.03528850637376309 -26.691417500004192 -0.0314670130610466 -26.747662504098805
670 -0.035299237817525864 -26.726716737821718 -0.038149652816355226 -26.78581215691516
671 -0.03537360541522503 -26.76209034323694 -0.029834301583468913 -26.81564645849863
672 -0.03523930963128805 -26.79732965286823 -0.0326899079605937 -26.848336366459225
673 -0.035285506024956705 -26.832615158893184 -0.06698551811277867 -26.915321884572005
674 -0.03513718750327825 -26.86775234639646 -0.040667503327131274 -26.955989387899137
675 -0.035163212567567825 -26.90291555896403 -0.04216538518667221 -26.99815477308581
676 -0.035060221701860426 -26.93797578066589 -0.04478073287755251 -27.04293550596336
677 -0.03504679258912802 -26.97302257325502 -0.036442808248102664 -27.079378314211464
678 -0.035050750523805616 -27.008073323778824 -0.025773132499307395 -27.10515144671077
679 -0.03505402337759733 -27.04312734715642 -0.03304898384958506 -27.138200430560357
680 -0.035036560893058774 -27.07816390804948 -0.04005344454199076 -27.178253875102346
681 -0.03498364351689816 -27.113147551566378 -0.030893212277442218 -27.209147087379787
682 -0.03502045106142759 -27.148168002627806 -0.022018314711749552 -27.231165402091538
683 -0.03504219688475132 -27.18321019951256 -0.0350962245836854 -27.266261626675224
684 -0.034981563501060006 -27.218191763013618 -0.03671454656869173 -27.302976173243916
685 -0.03499113228172064 -27.25318289529534 -0.034002885967493054 -27.33697905921141
686 -0.03496285285800695 -27.288145748153347 -0.03267934415489435 -27.3696584033663
687 -0.034927473217248914 -27.323073221370596 -0.03958291243761778 -27.409241315803918
688 -0.03491801582276821 -27.357991237193364 -0.03700229823589325 -27.446243614039812
689 -0.03492106031626463 -27.39291229750963 -0.02946722265332937 -27.475710836693143
690 -0.034925969876348974 -27.427838267385976 -0.03693920206278563 -27.51265003875593
691 -0.03489644210785627 -27.462734709493834 -0.02969461539760232 -27.54234465415353
692 -0.034866188652813435 -27.497600898146647 -0.04690741915255785 -27.58925207330609
693 -0.034781210124492645 -27.53238210827114 -0.035953028686344625 -27.62520510199243
694 -0.03476332388818264 -27.56714543215932 -0.03399420604109764 -27.65919930803353
695 -0.03476961180567741 -27.601915043965 -0.04200390595942736 -27.701203213992954
696 -0.03471220191568136 -27.636627245880682 -0.028820563480257987 -27.730023777473214
697 -0.03473357222974301 -27.671360818110426 -0.032284017838537696 -27.762307795311752
698 -0.034699163772165774 -27.706059981882593 -0.03130445796996355 -27.793612253281715
699 -0.03469343166798353 -27.740753413550575 -0.045638041011989115 -27.839250294293706
700 -0.03463475201278925 -27.775388165563363 -0.03555157966911793 -27.874801873962824
701 -0.03460099566727877 -27.809989161230643 -0.03655684646219015 -27.911358720425014
702 -0.03456486538052559 -27.844554026611167 -0.03335193078964949 -27.944710651214663
703 -0.03455938771367073 -27.879113414324838 -0.038197511807084084 -27.982908163021747
704 -0.034486401453614236 -27.91359981577845 -0.03639419265091419 -28.01930235567266
705 -0.034492948837578294 -27.948092764616028 -0.04017110746353865 -28.0594734631362
706 -0.03445528540760279 -27.98254805002363 -0.04149763770401478 -28.100971100840216
707 -0.03437894973903895 -28.01692699976267 -0.03347374778240919 -28.134444848622625
708 -0.03444158807396889 -28.051368587836638 -0.028201820980757474 -28.162646669603383
709 -0.03453742824494839 -28.085906016081587 -0.05685260891914368 -28.219499278522527
710 -0.034410623647272584 -28.12031663972886 -0.03670009300112724 -28.256199371523653
711 -0.03434206899255514 -28.154658708721414 -0.03719830736517906 -28.293397678888834
712 -0.034315343014895916 -28.18897405173631 -0.033373506553471086 -28.326771185442304
713 -0.03428310099989176 -28.223257152736203 -0.042708520591259 -28.369479706033562
714 -0.03421480767428875 -28.25747196041049 -0.034614667482674125 -28.404094373516237
715 -0.034210259839892385 -28.291682220250383 -0.033279615454375744 -28.437373988970613
716 -0.03418036140501499 -28.325862581655397 -0.03326153289526701 -28.47063552186588
717 -0.03416395988315344 -28.36002654153855 -0.04261412601917982 -28.51324964788506
718 -0.034185036271810534 -28.39421157781036 -0.03519399240612984 -28.54844364029119
719 -0.034101861715316775 -28.428313439525677 -0.026240846235305072 -28.574684486526493
720 -0.03413866255432367 -28.46245210208 -0.025897962134331466 -28.600582448660823
721 -0.0341452831402421 -28.49659738522024 -0.04253323413431644 -28.64311568279514
722 -0.034071214497089386 -28.53066859971733 -0.04281407259404659 -28.68592975538919
723 -0.034092639572918415 -28.56476123929025 -0.04030343852937222 -28.72623319391856
724 -0.03401350677013397 -28.598774746060382 -0.027129638753831387 -28.75336283267239
725 -0.033998767472803594 -28.632773513533184 -0.03487350083887577 -28.788236333511268
726 -0.03409582991153002 -28.666869343444713 -0.02153249839320779 -28.809768831904474
727 -0.03409526366740465 -28.700964607112116 -0.025336187891662122 -28.835105019796135
728 -0.03407641109079122 -28.735041018202907 -0.041895701363682744 -28.877000721159817
729 -0.03400408532470465 -28.76904510352761 -0.03222808819264174 -28.90922880935246
730 -0.03400797974318266 -28.803053083270793 -0.028874599281698464 -28.93810340863416
731 -0.03394053019583225 -28.836993613466625 -0.03220548909157515 -28.970308897725733
732 -0.03394939415156841 -28.870943007618195 -0.03087522778660059 -29.001184125512335
733 -0.033959079347550866 -28.904902086965745 -0.03185224095359444 -29.03303636646593
734 -0.0339606299996376 -28.93886271696538 -0.04146366324275732 -29.074500029708688
735 -0.033846917934715746 -28.9727096349001 -0.027648428175598382 -29.102148457884287
736 -0.03385576754808426 -29.00656540244818 -0.038148286379873754 -29.14029674426416
737 -0.03381756152957678 -29.04038296397776 -0.027972954884171487 -29.16826969914833
738 -0.033799559623003 -29.07418252360076 -0.03507930375635624 -29.203349002904684
739 -0.033783010020852086 -29.107965533621613 -0.04292700383812189 -29.246276006742807
740 -0.033797576650977136 -29.14176311027259 -0.039639249257743356 -29.28591525600055
741 -0.03370794709771872 -29.175471057370306 -0.029630278050899506 -29.31554553405145
742 -0.033693283796310425 -29.209164341166616 -0.023514413088560105 -29.339059947140008
743 -0.033739516884088515 -29.242903858050706 -0.03176731951534748 -29.370827266655354
744 -0.03369600996375084 -29.276599868014458 -0.041951391659677026 -29.41277865831503
745 -0.0336761549115181 -29.310276022925976 -0.03932504262775183 -29.452103700942782
746 -0.03365903794765472 -29.34393506087363 -0.028556636534631252 -29.480660337477413
747 -0.033647028356790544 -29.37758208923042 -0.029897322971373798 -29.510557660448786
748 -0.033603640645742415 -29.411185729876163 -0.03722932115197182 -29.54778698160076
749 -0.033552957326173784 -29.444738687202335 -0.028054167237132787 -29.575841148837892
750 -0.03357457369565964 -29.478313260897995 -0.03144878763705492 -29.607289936474945
751 -0.03362342808395624 -29.51193668898195 -0.049671155586838725 -29.656961092061785
752 -0.03343330919742584 -29.54536999817938 -0.029103058110922574 -29.686064150172708
753 -0.03351104445755482 -29.578881042636933 -0.03978629447519779 -29.725850444647907
754 -0.03345056921243668 -29.61233161184937 -0.03082229057326913 -29.756672735221176
755 -0.03346393182873726 -29.64579554367811 -0.03285304810851812 -29.789525783329694
756 -0.03337521310895682 -29.679170756787066 -0.023804152850061655 -29.813329936179755
757 -0.033422837033867836 -29.712593593820934 -0.03741258829832077 -29.850742524478076
758 -0.03340505007654428 -29.74599864389748 -0.028170788567513226 -29.87891331304559
759 -0.033415125124156474 -29.779413769021637 -0.0304045582190156 -29.909317871264605
760 -0.03345599453896284 -29.8128697635606 -0.008252123976126314 -29.917569995240733
761 -0.0335131399333477 -29.846382903493947 -0.033595599420368674 -29.951165594661102
762 -0.03343065567314625 -29.879813559167093 -0.0343016205355525 -29.985467215196653
763 -0.03338489215821028 -29.913198451325304 -0.03324111271649599 -30.01870832791315
764 -0.03346787467598915 -29.946666326001292 -0.034936247207224366 -30.053644575120373
765 -0.03345097061246634 -29.98011729661376 -0.02954977424815297 -30.083194349368526
766 -0.033432583510875705 -30.013549880124636 -0.03970666360110044 -30.122901012969628
767 -0.033356585167348386 -30.046906465291983 -0.03947701081633568 -30.162378023785962
768 -0.03332504872232676 -30.080231514014308 -0.028322273492813112 -30.190700297278774
769 -0.03333845492452383 -30.113569968938833 -0.03077387446537614 -30.22147417174415
770 -0.03327698577195406 -30.14684695471079 -0.032902388274669646 -30.25437656001882
771 -0.033276183716952804 -30.180123138427742 -0.03374017495661974 -30.28811673497544
772 -0.033259985037148 -30.21338312346489 -0.02925950102508068 -30.31737623600052
773 -0.03320203367620707 -30.246585157141098 -0.03176561295986176 -30.349141848960382
774 -0.0333361554890871 -30.279921312630186 -0.031573005858808754 -30.380714854819193
775 -0.03325263559818268 -30.313173948228368 -0.027375779766589402 -30.408090634585783
776 -0.033208430744707584 -30.346382378973075 -0.03379231318831444 -30.441882947774097
777 -0.03318551909178495 -30.37956789806486 -0.027017152402549982 -30.468900100176647
778 -0.03318472504615784 -30.412752623111018 -0.02474302230402827 -30.493643122480677
779 -0.03321088049560785 -30.445963503606627 -0.02793677821755409 -30.52157990069823
780 -0.03324202373623848 -30.479205527342867 -0.029573983792215586 -30.551153884490446
781 -0.033269557356834414 -30.5124750846997 -0.02923860987648368 -30.58039249436693
782 -0.03322608023881912 -30.54570116493852 -0.027847983222454787 -30.608240477589383
783 -0.03324252460151911 -30.57894368954004 -0.0238337816670537 -30.632074259256438
784 -0.033288209699094296 -30.612231899239134 -0.02519997339695692 -30.657274232653396
785 -0.033494815416634086 -30.64572671465577 -0.06270992122590542 -30.719984153879302
786 -0.033181289583444594 -30.678908004239215 -0.02933446001261473 -30.749318613891916
787 -0.03316283915191889 -30.712070843391135 -0.03752040062099695 -30.786839014512914
788 -0.033214773237705233 -30.74528561662884 -0.02479651663452387 -30.811635531147438
789 -0.033145435899496076 -30.778431052528337 -0.03361771423369646 -30.845253245381134
790 -0.03313482515513897 -30.811565877683474 -0.03201827555894852 -30.87727152094008
791 -0.03311818614602089 -30.844684063829494 -0.04219902027398348 -30.919470541214064
792 -0.033107042871415616 -30.877791106700908 -0.025976624805480242 -30.945447166019544
793 -0.03312740847468376 -30.91091851517559 -0.0360703106969595 -30.981517476716505
794 -0.033037702552974224 -30.943956217728566 -0.024848491977900268 -31.006365968694404
795 -0.033057734929025175 -30.97701395265759 -0.0320744514465332 -31.038440420140937
796 -0.03308339975774288 -31.010097352415332 -0.03462804034352303 -31.07306846048446
797 -0.03313853107392788 -31.04323588348926 -0.04169363155961037 -31.11476209204407
798 -0.03299049660563469 -31.076226380094894 -0.03253975287079811 -31.147301844914868
799 -0.03299203105270863 -31.1092184111476 -0.028866644948720932 -31.17616848986359
800 -0.032959364168345925 -31.142177775315947 -0.03297821618616581 -31.209146706049754
801 -0.03294394426047802 -31.175121719576424 -0.029850214440375566 -31.23899692049013
802 -0.03297540210187435 -31.2080971216783 -0.036665077321231365 -31.275661997811362
803 -0.032910247705876826 -31.241007369384178 -0.03445558417588472 -31.310117581987246
804 -0.032896280847489835 -31.273903650231667 -0.0340928703546524 -31.344210452341898
805 -0.03288821317255497 -31.30679186340422 -0.030755793396383523 -31.374966245738282
806 -0.032880698889493944 -31.339672562293714 -0.044279661029577255 -31.41924590676786
807 -0.0328281382098794 -31.372500700503593 -0.038169827125966546 -31.457415733893825
808 -0.032792645134031774 -31.405293345637624 -0.03470462448894977 -31.492120358382774
809 -0.0327483981847763 -31.4380417438224 -0.03620247188955546 -31.52832283027233
810 -0.032757196575403214 -31.470798940397803 -0.03431414309889078 -31.56263697337122
811 -0.03267952296882868 -31.50347846336663 -0.033831702172756196 -31.596468675543974
812 -0.032671946100890636 -31.53615040946752 -0.03282269090414047 -31.629291366448115
813 -0.032602467201650144 -31.56875287666917 -0.023724567238241435 -31.653015933686355
814 -0.03273642640560866 -31.60148930307478 -0.038834772817790505 -31.691850706504145
815 -0.03261792231351137 -31.63410722538829 -0.03189048133790493 -31.723741187842048
816 -0.03273587115108967 -31.66684309653938 -0.0454317782074213 -31.76917296604947
817 -0.03261365368962288 -31.699456750229004 -0.0333294503390789 -31.80250241638855
818 -0.03260416779667139 -31.732060918025674 -0.024913933873176575 -31.827416350261725
819 -0.032585776038467885 -31.76464669406414 -0.029416194558143614 -31.85683254481987
820 -0.032520444877445695 -31.797167138941585 -0.04395641144365072 -31.900788956263522
821 -0.03248175960034132 -31.829648898541926 -0.031068757362663745 -31.931857713626187
822 -0.032486825995147225 -31.862135724537072 -0.03202525787055492 -31.96388297149674
823 -0.032425249740481374 -31.894560974277553 -0.03072572136297822 -31.994608692859718
824 -0.03245250750333071 -31.927013481780882 -0.026644053310155867 -32.02125274616987
825 -0.032366315647959706 -31.95937979742884 -0.035746708139777185 -32.05699945430965
826 -0.03240935672074556 -31.991789154149586 -0.0329741170629859 -32.08997357137263
827 -0.03256874196231365 -32.0243578961119 -0.01009832164272666 -32.10007189301536
828 -0.03257924523204565 -32.056937141343944 -0.030515099968761207 -32.13058699298412
829 -0.03252598363906145 -32.089463124983006 -0.03310895748436451 -32.16369595046849
830 -0.03255176618695259 -32.12201489116996 -0.032822112739086154 -32.19651806320757
831 -0.032438163086771964 -32.154453054256734 -0.024432717356830835 -32.2209507805644
832 -0.03248018622398376 -32.18693324048072 -0.03456094041466713 -32.255511720979065
833 -0.03244705330580473 -32.21938029378652 -0.025392680801451205 -32.28090440178052
834 -0.032433490827679635 -32.2518137846142 -0.03021917175501585 -32.31112357353553
835 -0.03249562196433544 -32.28430940657854 -0.026733893156051635 -32.33785746669158
836 -0.032388095557689664 -32.31669750213623 -0.041482344083487985 -32.37933981077507
837 -0.03241608515381813 -32.34911358729005 -0.03335035461932421 -32.412690165394395
838 -0.032396418787539 -32.38151000607759 -0.039301772601902485 -32.4519919379963
839 -0.03232533112168312 -32.413835337199274 -0.031210309825837612 -32.483202247822135
840 -0.032362552173435685 -32.44619788937271 -0.03919065035879612 -32.52239289818093
841 -0.03226214982569218 -32.4784600391984 -0.02360197836533189 -32.54599487654627
842 -0.032324888929724696 -32.510784928128125 -0.030176843237131833 -32.576171719783396
843 -0.03241510931402445 -32.54320003744215 -0.041049827635288236 -32.61722154741869
844 -0.0322915431112051 -32.575491580553354 -0.026735443715006114 -32.64395699113369
845 -0.032272020168602464 -32.60776360072196 -0.032827874459326264 -32.67678486559302
846 -0.03224169705063105 -32.64000529777259 -0.034715730138123034 -32.711500595731145
847 -0.03228883817791939 -32.67229413595051 -0.02345848996192217 -32.73495908569307
848 -0.032227134145796296 -32.70452127009631 -0.03737842887639999 -32.77233751456947
849 -0.03222470935434103 -32.736745979450646 -0.027827391866594553 -32.800164906436066
850 -0.03217283170670271 -32.76891881115735 -0.033918050676584245 -32.83408295711265
851 -0.03212545532733202 -32.80104426648468 -0.020086983405053615 -32.8541699405177
852 -0.03226111028343439 -32.833305376768116 -0.0330754054710269 -32.887245345988724
853 -0.03220674227923155 -32.865512119047345 -0.02427683910354972 -32.911522185092274
854 -0.03220898043364286 -32.89772109948099 -0.029567799624055625 -32.94108998471633
855 -0.032255245931446554 -32.929976345412435 -0.012724829511716962 -32.953814814228046
856 -0.03227397818118334 -32.962250323593615 -0.029655535519123078 -32.98347034974717
857 -0.03229545149952173 -32.99454577509314 -0.034302052296698096 -33.01777240204387
858 -0.03226854912936687 -33.02681432422251 -0.03247298616915941 -33.05024538821303
859 -0.03228827901184559 -33.05910260323435 -0.03541037254035473 -33.08565576075338
860 -0.03224327899515629 -33.091345882229504 -0.039378337934613226 -33.125034098688
861 -0.03218451011925936 -33.12353039234876 -0.03213539235293865 -33.15716949104094
862 -0.032150266133248805 -33.15568065848201 -0.03251667506992817 -33.18968616611087
863 -0.03217590637505054 -33.187856564857064 -0.032378085888922215 -33.22206425199979
864 -0.03211617367342114 -33.21997273853049 -0.009865272045135497 -33.23192952404492
865 -0.03226473666727543 -33.25223747519776 -0.03195011280477047 -33.263879636849694
866 -0.032193769328296186 -33.284431244526054 -0.029542109183967113 -33.29342174603366
867 -0.032189633883535865 -33.31662087840959 -0.028556582611054183 -33.32197832864471
868 -0.03220168557018042 -33.348822563979766 -0.029326314758509397 -33.35130464340322
869 -0.03219571448862553 -33.38101827846839 -0.03802151437848807 -33.3893261577817
870 -0.032084626890718934 -33.41310290535911 -0.0339341664686799 -33.423260324250386
871 -0.032082511112093925 -33.445185416471205 -0.029150028061121703 -33.45241035231151
872 -0.03213543351739645 -33.4773208499886 -0.036053380370140074 -33.48846373268165
873 -0.03204826377332211 -33.50936911376192 -0.032179939560592175 -33.520643672242244
874 -0.03202759642153978 -33.54139671018346 -0.026112546026706696 -33.54675621826895
875 -0.03209855798631907 -33.57349526816978 -0.03276219386607408 -33.57951841213503
876 -0.03206192255020142 -33.60555719071998 -0.033699671551585195 -33.61321808368662
877 -0.031995433196425435 -33.637552623916406 -0.036095301248133184 -33.64931338493475
878 -0.03198804333806038 -33.669540667254466 -0.033378685265779494 -33.68269207020053
879 -0.03196909856051207 -33.701509765814976 -0.033981448598206045 -33.716673518798736
880 -0.03188786096870899 -33.733397626783685 -0.028163728583604098 -33.74483724738234
881 -0.032017309404909614 -33.76541493618859 -0.03397252447903156 -33.778809771861376
882 -0.03190124481916427 -33.79731618100776 -0.025592575874179603 -33.804402347735554
883 -0.0319837637245655 -33.82929994473233 -0.02722779121249914 -33.83163013894805
884 -0.03203124385327101 -33.861331188585595 -0.03831411860883236 -33.86994425755688
885 -0.03196744285523891 -33.893298631440835 -0.035664556361734864 -33.90560881391862
886 -0.031884961389005186 -33.92518359282984 -0.028199476189911366 -33.93380829010853
887 -0.03197854980826378 -33.957162142638104 -0.031180141028016806 -33.96498843113655
888 -0.03193179219961166 -33.98909393483772 -0.030546216201037167 -33.995534647337585
889 -0.03190011903643608 -34.020994053874155 -0.03145272880792618 -34.02698737614551
890 -0.03196487501263619 -34.05295892888679 -0.030898643005639315 -34.057886019151155
891 -0.03199266605079174 -34.08495159493758 -0.041898854449391364 -34.09978487360055
892 -0.03178854621946812 -34.116740141157045 -0.024300861079245804 -34.124085734679795
893 -0.03177669141441584 -34.14851683257146 -0.03159712413325906 -34.15568285881305
894 -0.031790331937372684 -34.18030716450883 -0.04002770371735096 -34.1957105625304
895 -0.03176199141889811 -34.21206915592773 -0.03710623756051064 -34.23281680009091
896 -0.03170370925217867 -34.243772865179906 -0.033936971053481105 -34.26675377114439
897 -0.03172054514288902 -34.275493410322795 -0.030501111038029195 -34.297254882182415
898 -0.031676627695560455 -34.307170038018356 -0.03711610697209835 -34.334370989154515
899 -0.03163937628269196 -34.338809414301046 -0.02287728153169155 -34.357248270686206
900 -0.031686360761523244 -34.37049577506257 -0.03322002552449703 -34.390468296210706
901 -0.031628526654094456 -34.40212430171667 -0.025155313406139614 -34.415623609616844
902 -0.03165772296488285 -34.43378202468155 -0.04683451987802982 -34.46245812949488
903 -0.03149749841541052 -34.46527952309696 -0.026285330392420293 -34.488743459887296
904 -0.03159877266734838 -34.49687829576431 -0.030702512245625257 -34.51944597213292
905 -0.03155381139367819 -34.52843210715799 -0.037904832512140274 -34.55735080464506
906 -0.03160159373655915 -34.56003370089455 -0.036461880803108214 -34.59381268544817
907 -0.03144707717001438 -34.591480778064565 -0.025134257040917873 -34.61894694248909
908 -0.031484485417604444 -34.62296526348217 -0.035284515284001824 -34.65423145777309
909 -0.0315076800994575 -34.65447294358163 -0.03070236025378108 -34.68493381802688
910 -0.031484794337302446 -34.68595773791893 -0.027875497285276652 -34.71280931531216
911 -0.03152394378557801 -34.71748168170451 -0.03262609634548426 -34.74543541165764
912 -0.031618347857147455 -34.74910002956166 -0.04849419929087162 -34.79392961094851
913 -0.03140978440642357 -34.78050981396808 -0.031122594699263574 -34.82505220564777
914 -0.031395917572081086 -34.811905731540165 -0.030420580599457025 -34.855472786247226
915 -0.031333545781672 -34.843239277321835 -0.03668965473771095 -34.89216244098494
916 -0.03137652250006795 -34.8746157998219 -0.034322974272072315 -34.92648541525701
917 -0.03128575449809432 -34.905901554319996 -0.022327582724392413 -34.948812997981406
918 -0.03126694979146123 -34.937168504111455 -0.028232808876782655 -34.977045806858186
919 -0.03134235544130206 -34.96851085955276 -0.029363720305263998 -35.00640952716345
920 -0.0313730756752193 -34.99988393522798 -0.03345977105200291 -35.03986929821545
921 -0.03138932324945927 -35.031273258477434 -0.023078401386737824 -35.06294769960219
922 -0.03136984473094344 -35.06264310320838 -0.029434928111732005 -35.092382627713924
923 -0.0313515211455524 -35.09399462435393 -0.03539072517305612 -35.12777335288698
924 -0.03139848550781608 -35.12539310986175 -0.03166835270822048 -35.159441705595206
925 -0.03130258377641439 -35.15669569363816 -0.03447492253035307 -35.19391662812556
926 -0.031256964430212975 -35.187952658068376 -0.028094051405787468 -35.222010679531344
927 -0.031274263840168716 -35.21922692190854 -0.034552939049899575 -35.25656361858125
928 -0.03116238908842206 -35.250389310996965 -0.039390512928366664 -35.29595413150961
929 -0.031169838272035122 -35.281559149269 -0.029362481087446213 -35.32531661259706
930 -0.031174179818481206 -35.31273332908748 -0.03154694512486458 -35.35686355772192
931 -0.03126178067177534 -35.343995109759256 -0.042686131037771705 -35.39954968875969
932 -0.03113304553553462 -35.37512815529479 -0.02785915173590183 -35.427408840495595
933 -0.031105306465178728 -35.40623346175997 -0.0291781566105783 -35.45658699710617
934 -0.031140819750726224 -35.43737428151069 -0.018849331978708507 -35.47543632908488
935 -0.031129512749612332 -35.46850379426031 -0.03151116678491235 -35.50694749586979
936 -0.031161701958626508 -35.49966549621893 -0.031242144666612147 -35.5381896405364
937 -0.031116006150841712 -35.53078150236977 -0.035924448445439336 -35.574114088981844
938 -0.03104959297925234 -35.56183109534902 -0.030324284825474022 -35.60443837380732
939 -0.031061988044530153 -35.59289308339355 -0.02339838407933712 -35.627836757886655
940 -0.03110480811446905 -35.62399789150802 -0.04140352141112089 -35.669240279297775
941 -0.030979281477630138 -35.654977172985646 -0.029804037138819694 -35.69904431643659
942 -0.031033013481646776 -35.68601018646729 -0.027522653713822363 -35.726566970150415
943 -0.03104873960837722 -35.71705892607567 -0.029040863178670405 -35.75560783332909
944 -0.03094421364367008 -35.748003139719344 -0.03706235382705927 -35.79267018715615
945 -0.03096780991181731 -35.77897094963116 -0.029781151004135607 -35.822451338160285
946 -0.03098403476178646 -35.809954984392945 -0.02708716532215476 -35.84953850348244
947 -0.030957026220858098 -35.840912010613806 -0.029989949055016042 -35.87952845253746
948 -0.031063807569444178 -35.87197581818325 -0.017023915145546197 -35.896552367683
949 -0.03102321606129408 -35.902999034244544 -0.0331779345870018 -35.92973030227
950 -0.03106069900095463 -35.9340597332455 -0.03241364788264036 -35.962143950152644
951 -0.030919930059462787 -35.96497966330496 -0.037243458814918994 -35.999387408967564
952 -0.03096179384738207 -35.99594145715234 -0.03070722706615925 -36.03009463603372
953 -0.030921741761267184 -36.02686319891361 -0.03500504922121763 -36.06509968525494
954 -0.030998662766069173 -36.057861861679676 -0.0408299520611763 -36.105929637316116
955 -0.030886952113360167 -36.08874881379304 -0.03074291506782174 -36.136672552383935
956 -0.030877267010509968 -36.11962608080355 -0.02654726170003414 -36.163219814083966
957 -0.03092255014926195 -36.15054863095281 -0.02280624033883214 -36.1860260544228
958 -0.031269792933017015 -36.18181842388583 0.0024552346265409144 -36.18357081979626
959 -0.031003885623067617 -36.212822309508894 -0.028830201551318168 -36.212401021347574
960 -0.03099778527393937 -36.24382009478283 -0.030638728477060794 -36.24303974982463
961 -0.03093341989442706 -36.27475351467726 -0.02943273037672043 -36.27247248020135
962 -0.030944832041859625 -36.30569834671912 -0.029458725545555352 -36.301931205746904
963 -0.03106542620807886 -36.3367637729272 -0.02895457549020648 -36.33088578123711
964 -0.03098414558917284 -36.36774791851637 -0.031295050773769616 -36.36218083201088
965 -0.03101216219365597 -36.398760080710026 -0.041249096393585205 -36.403429928404464
966 -0.03089916184544563 -36.42965924255547 -0.025231281854212285 -36.428661210258674
967 -0.030988789163529873 -36.460648031719 -0.034900995716452596 -36.46356220597513
968 -0.03085983470082283 -36.49150786641982 -0.029322077985852957 -36.49288428396098
969 -0.03093338068574667 -36.52244124710557 -0.03192449323832989 -36.52480877719931
970 -0.03086003791540861 -36.55330128502098 -0.03640821296721697 -36.56121699016653
971 -0.030815888475626708 -36.58411717349661 -0.03334513250738382 -36.59456212267391
972 -0.03075347123667598 -36.61487064473329 -0.027660960052162408 -36.62222308272607
973 -0.030781994108110666 -36.6456526388414 -0.03274485748261213 -36.654967940208685
974 -0.03073917729780078 -36.6763918161392 -0.036793357506394384 -36.69176129771508
975 -0.030732134357094765 -36.707123950496296 -0.022577772848308086 -36.71433907056339
976 -0.030740100611001252 -36.737864051107294 -0.030967738758772612 -36.745306809322166
977 -0.030742039438337088 -36.76860609054563 -0.028571106586605312 -36.77387791590877
978 -0.030886249989271163 -36.799492340534904 -0.015352926170453429 -36.78923084207922
979 -0.03079991601407528 -36.83029225654898 -0.03161951135843992 -36.82085035343766
980 -0.030770079232752323 -36.86106233578173 -0.031243512593209743 -36.85209386603087
981 -0.030786259565502405 -36.891848595347234 -0.04168128687888384 -36.893775152909754
982 -0.030709991604089736 -36.922558586951325 -0.03613545261323452 -36.92991060552299
983 -0.030734041053801776 -36.95329262800513 -0.031250236462801693 -36.961160841985794
984 -0.030621372908353806 -36.98391400091349 -0.042679844051599504 -37.00384068603739
985 -0.030585223529487848 -37.01449922444297 -0.031709270924329756 -37.035549956961724
986 -0.030627340078353882 -37.045126564521325 -0.028567171189934015 -37.06411712815166
987 -0.03067156272009015 -37.07579812724141 -0.028344534616917372 -37.09246166276858
988 -0.03056091321632266 -37.10635904045773 -0.025910669285804034 -37.118372332054385
989 -0.03065331159159541 -37.137012352049325 -0.020813395641744135 -37.13918572769613
990 -0.03063043048605323 -37.16764278253538 -0.029614106845110656 -37.16879983454124
991 -0.03061709525063634 -37.198259877786015 -0.02911643423140049 -37.19791626877264
992 -0.03060231590643525 -37.22886219369245 -0.02795535298064351 -37.22587162175328
993 -0.03062755139544606 -37.2594897450879 -0.04018901139497757 -37.26606063314826
994 -0.030577351432293655 -37.29006709652019 -0.031182114221155643 -37.29724274736941
995 -0.030579084623605014 -37.32064618114379 -0.032661542668938635 -37.32990429003835
996 -0.030521567352116107 -37.35116774849591 -0.02864649100229144 -37.35855078104064
997 -0.03060417715460062 -37.38177192565051 -0.021554138883948325 -37.38010491992459
998 -0.030564565025269986 -37.412336490675784 -0.0291893414221704 -37.40929426134676
999 -0.030612718779593706 -37.44294920945538 -0.03103872947394848 -37.44033299082071
1000 -0.030552501138299704 -37.47350171059368 -0.032512867264449595 -37.47284585808516
1001 -0.030555336643010376 -37.50405704723669 -0.03021570947021246 -37.50306156755537
1002 -0.03054913254454732 -37.53460617978124 -0.03235174957662821 -37.535413317132
1003 -0.030477050319314004 -37.565083230100555 -0.03122745044529438 -37.56664076757729
1004 -0.03046109974384308 -37.5955443298444 -0.030269282590597867 -37.596910050167885
1005 -0.030457869824022054 -37.62600219966842 -0.033013525791466235 -37.62992357595935
1006 -0.03042445136234164 -37.65642665103076 -0.031233107671141624 -37.661156683630495
1007 -0.030472630634903908 -37.68689928166567 -0.023039400205016138 -37.68419608383551
1008 -0.030391754303127527 -37.71729103596879 -0.02571495668962598 -37.709911040525135
1009 -0.030355622712522744 -37.74764665868131 -0.021625676658004522 -37.73153671718314
1010 -0.03045016508549452 -37.77809682376681 -0.03186976034194231 -37.76340647752508
1011 -0.030342869088053705 -37.80843969285486 -0.028965245932340622 -37.79237172345742
1012 -0.030352820828557014 -37.838792513683416 -0.025607429165393113 -37.81797915262281
1013 -0.030455902591347693 -37.869248416274765 -0.026107536721974613 -37.844086689344785
1014 -0.030430923495441676 -37.89967933977021 -0.03289140798151493 -37.8769780973263
1015 -0.030368786212056874 -37.93004812598227 -0.030534343048930167 -37.90751244037523
1016 -0.03039761809632182 -37.96044574407859 -0.032016937620937824 -37.939529377996166
1017 -0.030402859579771756 -37.990848603658364 -0.02474314784631133 -37.964272525842475
1018 -0.030414888355880975 -38.02126349201424 -0.029036055505275726 -37.99330858134775
1019 -0.030410283245146275 -38.05167377525939 -0.03547207210212946 -38.02878065344988
1020 -0.030318256188184022 -38.08199203144757 -0.0303063677623868 -38.059087021212264
1021 -0.030307415034621955 -38.11229944648219 -0.030064393207430838 -38.089151414419696
1022 -0.030332252383232117 -38.14263169886542 -0.031957080215215684 -38.12110849463491
1023 -0.030323871690779925 -38.172955570556205 -0.04195991978049278 -38.163068414415406
1024 -0.03022721391171217 -38.20318278446792 -0.03228051643818617 -38.19534893085359
1025 -0.030157700832933187 -38.23334048530085 -0.03212795238941908 -38.22747688324301
1026 -0.03029384883120656 -38.26363433413206 -0.03333022203296423 -38.26080710527597
1027 -0.030194411054253578 -38.29382874518631 -0.037535871006548406 -38.29834297628252
1028 -0.030218542274087667 -38.324047287460395 -0.03126862263306975 -38.32961159891559
1029 -0.03021643403917551 -38.35426372149957 -0.032591223157942294 -38.362202822073534
1030 -0.03005222175270319 -38.384315943252275 -0.034199188090860845 -38.396402010164394
1031 -0.030036915466189383 -38.414352858718466 -0.024654019344598054 -38.42105602950899
1032 -0.030066033639013768 -38.44441889235748 -0.035136299580335616 -38.456192329089326
1033 -0.030063726101070644 -38.47448261845855 -0.03314445223659277 -38.48933678132592
1034 -0.03000991214066744 -38.50449253059922 -0.03271714728325605 -38.522053928609175
1035 -0.03009408051148057 -38.534586611110704 -0.024167620111256838 -38.54622154872043
1036 -0.030060051940381527 -38.564646663051086 -0.026852355897426607 -38.57307390461786
1037 -0.03004541452974081 -38.594692077580824 -0.032101218774914744 -38.60517512339277
1038 -0.029930036794394255 -38.62462211437522 -0.024110393412411214 -38.62928551680518
1039 -0.030046035721898078 -38.654668150097116 -0.027428293600678444 -38.65671381040586
1040 -0.02996953744441271 -38.68463768754153 -0.03289646301418543 -38.689610273420044
1041 -0.030026693362742662 -38.714664380904274 -0.032702837325632575 -38.722313110745674
1042 -0.02993879755958915 -38.74460317846386 -0.03070685863494873 -38.753019969380624
1043 -0.029925843607634305 -38.7745290220715 -0.030643436964601277 -38.78366340634523
1044 -0.029984562192112207 -38.80451358426361 -0.029690965171903373 -38.81335437151713
1045 -0.02994166677817702 -38.83445525104179 -0.02419648701325059 -38.83755085853038
1046 -0.029872893542051315 -38.86432814458384 -0.030195886734873056 -38.86774674526525
1047 -0.029838995728641748 -38.894167140312476 -0.0321850873529911 -38.89993183261824
1048 -0.029940324369817972 -38.924107464682294 -0.03982256650924683 -38.93975439912749
1049 -0.029912486113607882 -38.9540199507959 -0.023588572442531586 -38.96334297157002
1050 -0.029794997349381448 -38.98381494814529 -0.03203156478703022 -38.995374536357055
1051 -0.029839381016790865 -39.01365432916208 -0.029064347222447395 -39.0244388835795
1052 -0.029852105677127837 -39.04350643483921 -0.03143892725929618 -39.055877810838794
1053 -0.029969070851802827 -39.073475505691015 -0.019705122988671064 -39.07558293382746
1054 -0.029899665899574757 -39.10337517159059 -0.030359652917832138 -39.10594258674529
1055 -0.02983207777142525 -39.133207249362016 -0.025979464780539273 -39.131922051525834
1056 -0.029827861301600932 -39.163035110663614 -0.04427746869623661 -39.17619952022207
1057 -0.02973051927983761 -39.19276562994345 -0.03068559505045414 -39.20688511527253
1058 -0.029756546951830387 -39.22252217689528 -0.02637030202895403 -39.23325541730148
1059 -0.02973681427538395 -39.25225899117066 -0.028822593111544847 -39.26207801041302
1060 -0.029803155176341533 -39.282062146347 -0.03804964944720268 -39.30012765986022
1061 -0.029692185763269662 -39.31175433211027 -0.029084144998341797 -39.329211804858566
1062 -0.029717861954122782 -39.341472194064394 -0.024338572286069393 -39.353550377144636
1063 -0.02974202437326312 -39.37121421843766 -0.031929535791277885 -39.385479912935914
1064 -0.029732275381684305 -39.40094649381934 -0.02640316179022193 -39.411883074726134
1065 -0.02966077234596014 -39.4306072661653 -0.025771958753466606 -39.4376550334796
1066 -0.029817422106862067 -39.46042468827216 -0.02267999593168497 -39.46033502941128
1067 -0.029748001601547003 -39.49017268987371 -0.03261584807187319 -39.49295087748315
1068 -0.02964891344308853 -39.5198216033168 -0.04146866295486688 -39.53441954043802
1069 -0.029695531260222195 -39.54951713457702 -0.028336774837225676 -39.56275631527525
1070 -0.0296780196018517 -39.579195154178876 -0.024866738915443422 -39.58762305419069
1071 -0.029688423778861762 -39.60888357795774 -0.02776762004941702 -39.61539067424011
1072 -0.029724739771336318 -39.63860831772908 -0.03628006242215633 -39.65167073666227
1073 -0.029718650970607996 -39.66832696869969 -0.02623882479965687 -39.677909561461924
1074 -0.02950754901394248 -39.69783451771363 -0.005343639897182584 -39.68325320135911
1075 -0.02974268337711692 -39.727577201090746 -0.026346352696418763 -39.70959955405553
1076 -0.029771085642278195 -39.75734828673303 -0.03116550138220191 -39.740765055437734
1077 -0.029749218095093965 -39.78709750482812 -0.02993619590997696 -39.77070125134771
1078 -0.029720740299671887 -39.81681824512779 -0.03181134928017855 -39.802512600627885
1079 -0.029737527668476104 -39.846555772796265 -0.026024294178932907 -39.82853689480682
1080 -0.02975323973223567 -39.8763090125285 -0.025291065871715545 -39.85382796067853
1081 -0.029722429532557725 -39.90603144206106 -0.028197796363383532 -39.882025757041916
1082 -0.029712268430739642 -39.9357437104918 -0.027326744794845582 -39.909352501836764
1083 -0.029711760673671962 -39.96545547116547 -0.03015354461967945 -39.939506046456444
1084 -0.029828735534101723 -39.99528420669957 -0.0380379892885685 -39.97754403574501
1085 -0.029699840862303973 -40.02498404756188 -0.020554406754672527 -39.99809844249968
1086 -0.029764361772686244 -40.054748409334564 -0.02769975597038865 -40.02579819847007
1087 -0.029739186447113753 -40.08448759578168 -0.0318297041580081 -40.05762790262808
1088 -0.029690240416675805 -40.11417783619836 -0.023684024903923274 -40.081311927532
1089 -0.029687827825546263 -40.143865664023906 -0.022806330863386393 -40.10411825839539
1090 -0.02979091675952077 -40.17365658078343 -0.023535810224711896 -40.1276540686201
1091 -0.02977841505780816 -40.203434995841235 -0.0300991203635931 -40.1577531889837
1092 -0.02974225990474224 -40.23317725574598 -0.022582441195845605 -40.18033563017954
1093 -0.029854910727590323 -40.26303216647357 -0.022291737981140612 -40.202627368160684
1094 -0.029903421085327862 -40.2929355875589 -0.016541519854217767 -40.2191688880149
1095 -0.029844194184988737 -40.32277978174389 -0.031206403113901614 -40.2503752911288
1096 -0.029788677860051394 -40.352568459603944 -0.018619926273822786 -40.26899521740262
1097 -0.029849737603217363 -40.38241819720716 -0.03208169713616371 -40.30107691453878
1098 -0.02993307551369071 -40.41235127272085 -0.03457795064896345 -40.33565486518775
1099 -0.02989717274904251 -40.44224844546989 -0.030336028523743154 -40.36599089371149
1100 -0.029818061273545027 -40.47206650674344 -0.029038199689239264 -40.39502909340073
1101 -0.02979998243972659 -40.501866489183165 -0.03440332803875208 -40.42943242143948
1102 -0.02975488258525729 -40.53162137176842 -0.02978590168058872 -40.45921832312007
1103 -0.029868626687675714 -40.561489998456096 -0.008487910404801369 -40.46770623352487
1104 -0.029856159165501595 -40.5913461576216 -0.03291257489472628 -40.500618808419595
1105 -0.029842275939881802 -40.621188433561485 -0.027937815245240926 -40.528556623664834
1106 -0.02983559379354119 -40.65102402735503 -0.03511290866881609 -40.56366953233365
1107 -0.029786741454154254 -40.68081076880918 -0.03160664569586515 -40.595276178029515
1108 -0.02984433714300394 -40.710655105952185 -0.023466435074806214 -40.618742613104324
1109 -0.029783389531075954 -40.74043849548326 -0.035766163095831874 -40.65450877620015
1110 -0.029730371665209532 -40.77016886714847 -0.03469352535903454 -40.689202301559185
1111 -0.02971405666321516 -40.79988292381169 -0.03149064974859357 -40.720692951307775
1112 -0.029676173441112043 -40.8295590972528 -0.02718103937804699 -40.747873990685825
1113 -0.029849608801305293 -40.859408706054104 -0.03729887679219246 -40.78517286747802
1114 -0.029688049387186766 -40.889096755441294 -0.03229552637785673 -40.817468393855876
1115 -0.02964994115754962 -40.918746696598845 -0.03359556943178177 -40.85106396328766
1116 -0.029589078947901727 -40.948335775546745 -0.03170526474714279 -40.8827692280348
1117 -0.029565683845430613 -40.97790145939218 -0.03060284359380603 -40.91337207162861
1118 -0.029573112167418 -41.0074745715596 -0.03276467062532902 -40.946136742253934
1119 -0.02950016176328063 -41.03697473332288 -0.03356982320547104 -40.9797065654594
1120 -0.02948066368699074 -41.06645539700987 -0.0298070689663291 -41.00951363442573
1121 -0.029496344458311795 -41.09595174146818 -0.032177782617509365 -41.04169141704324
1122 -0.029549062624573706 -41.12550080409275 -0.03695557229220867 -41.07864698933545
1123 -0.029452045727521182 -41.154952849820276 -0.027481601387262345 -41.10612859072271
1124 -0.029489939194172622 -41.18444278901445 -0.028483761940151453 -41.13461235266286
1125 -0.029424906335771085 -41.21386769535022 -0.029302545078098773 -41.16391489774096
1126 -0.02945473026484251 -41.24332242561506 -0.03371073994785547 -41.197625637688816
1127 -0.029509049281477927 -41.27283147489654 -0.02440468892455101 -41.222030326613364
1128 -0.029518232122063635 -41.30234970701861 -0.025175393279641866 -41.247205719893
1129 -0.029421511664986612 -41.33177121868359 -0.0386000270023942 -41.2858057468954
1130 -0.029486806876957417 -41.36125802556055 -0.031667242757976055 -41.317472989653375
1131 -0.02938122898340225 -41.390639254543956 -0.028696306888014077 -41.34616929654139
1132 -0.029463465698063372 -41.42010272024202 -0.022196480073034763 -41.368365776614425
1133 -0.029573053959757088 -41.44967577420178 -0.04744714964181185 -41.41581292625624
1134 -0.029388214461505413 -41.479063988663285 -0.029823262058198453 -41.44563618831444
1135 -0.02941319262608886 -41.50847718128937 -0.028595342580229045 -41.47423153089467
1136 -0.02945920340716839 -41.53793638469654 -0.03380219954997301 -41.508033730444645
1137 -0.029264349769800902 -41.56720073446635 -0.03092077123001218 -41.53895450167466
1138 -0.029274554178118705 -41.59647528864446 -0.028708838392049074 -41.56766334006671
1139 -0.0293330161832273 -41.62580830482769 -0.03553573116660118 -41.60319907123331
1140 -0.029200904816389085 -41.655009209644085 -0.035497242026031016 -41.638696313259345
1141 -0.029149294551461934 -41.684158504195544 -0.025490688160061836 -41.66418700141941
1142 -0.029180580656975506 -41.71333908485252 -0.027775648795068265 -41.69196265021448
1143 -0.029267290234565736 -41.742606375087085 -0.028900805022567512 -41.720863455237044
1144 -0.02922888146713376 -41.77183525655422 -0.03358416091650725 -41.75444761615355
1145 -0.02919478602707386 -41.801030042581296 -0.03141622599214315 -41.785863842145694
1146 -0.029090978391468524 -41.83012102097276 -0.03495266903191805 -41.82081651117761
1147 -0.02918767984956503 -41.859308700822325 -0.034262476675212386 -41.85507898785282
1148 -0.029068302176892758 -41.88837700299922 -0.029970068112015726 -41.885049055964835
1149 -0.029209600016474723 -41.91758660301569 -0.02924839425832033 -41.91429745022315
1150 -0.029127499926835297 -41.94671410294253 -0.027483984548598527 -41.94178143477175
1151 -0.02905162563547492 -41.975765728578004 -0.019877304881811143 -41.96165873965356
1152 -0.02917781416326761 -42.00494354274127 -0.027147438004612924 -41.98880617765817
1153 -0.029221346136182547 -42.034164888877456 -0.04716493599116802 -42.03597111364934
1154 -0.029063490219414234 -42.06322837909687 -0.029352160356938838 -42.065323274006275
1155 -0.029061198979616166 -42.09228957807649 -0.029916717763990165 -42.09523999177026
1156 -0.029069761279970407 -42.12135933935646 -0.029297055397182702 -42.12453704716744
1157 -0.029093798343092205 -42.15045313769955 -0.025808381289243697 -42.15034542845669
1158 -0.02902243621647358 -42.17947557391602 -0.024457574635744096 -42.174803003092435
1159 -0.029144090693444015 -42.208619664609465 -0.024412665609270336 -42.199215668701704
1160 -0.02915498111397028 -42.237774645723434 -0.030538159143179654 -42.22975382784488
1161 -0.029123033955693246 -42.266897679679126 -0.021939057018607856 -42.25169288486349
1162 -0.02910454189404845 -42.296002221573175 -0.02393099581822753 -42.275623880681714
1163 -0.029125063307583333 -42.32512728488076 -0.03420497123152018 -42.30982885191323
1164 -0.029157509095966816 -42.354284793976724 -0.03056163862347603 -42.340390490536706
1165 -0.029127788450568914 -42.38341258242729 -0.030313265696167945 -42.37070375623287
1166 -0.02914827913045883 -42.41256086155775 -0.03745202198624611 -42.40815577821912
1167 -0.029010005854070188 -42.44157086741182 -0.02726394943892956 -42.43541972765805
1168 -0.02902490394189954 -42.47059577135372 -0.029899077583104373 -42.465318805241154
1169 -0.029036705009639265 -42.49963247636336 -0.03808391727507114 -42.50340272251623
1170 -0.028946122527122496 -42.52857859889048 -0.02549931816756725 -42.528902040683796
1171 -0.029000456910580397 -42.557579055801064 -0.03025111500173807 -42.559153155685536
1172 -0.028917431272566317 -42.58649648707363 -0.03720799665898085 -42.596361152344514
1173 -0.028938193526118993 -42.61543468059975 -0.02924655955284834 -42.62560771189736
1174 -0.028968144208192825 -42.64440282480794 -0.027877785637974738 -42.653485497535335
1175 -0.028917677141726016 -42.67332050194967 -0.0318630650639534 -42.68534856259929
1176 -0.028802650794386864 -42.70212315274406 -0.020745597034692764 -42.70609415963398
1177 -0.02893770607188344 -42.731060858815944 -0.029404519498348235 -42.73549867913233
1178 -0.028945328667759895 -42.760006187483704 -0.03377369195222855 -42.769272371084554
1179 -0.028907383605837823 -42.788913571089545 -0.02635871563106775 -42.79563108671562
1180 -0.02888502152636647 -42.81779859261591 -0.03141336049884558 -42.82704444721447
1181 -0.02890636194497347 -42.846704954560884 -0.032072866708040236 -42.85911731392251
1182 -0.02880423851311207 -42.875509193073995 -0.029906593076884747 -42.8890239069994
1183 -0.02881993055343628 -42.904329123627434 -0.027472099289298058 -42.916496006288696
1184 -0.028856299351900816 -42.933185422979335 -0.03252830393612385 -42.94902431022482
1185 -0.028840908128768206 -42.962026331108106 -0.020462403539568186 -42.96948671376439
1186 -0.02892624344676733 -42.990952574554875 -0.030365010630339383 -42.99985172439473
1187 -0.02883491925895214 -43.01978749381383 -0.03070818046107888 -43.03055990485581
1188 -0.02887973552569747 -43.04866722933953 -0.03655171655118465 -43.067111621406994
1189 -0.02870348487049341 -43.07737071421002 -0.03862853553146124 -43.10574015693845
1190 -0.028848074655979872 -43.106218788866 -0.030059972405433656 -43.135800129343885
1191 -0.02872414607554674 -43.13494293494155 -0.03152762986719608 -43.167327759211084
1192 -0.028748456109315156 -43.16369139105086 -0.027790762670338153 -43.19511852188142
1193 -0.028659123182296752 -43.192350514233155 -0.03284548297524452 -43.227964004856666
1194 -0.028671339433640242 -43.2210218536668 -0.03184313215315342 -43.25980713700982
1195 -0.028625031094998123 -43.249646884761795 -0.02751860711723566 -43.28732574412706
1196 -0.028710533678531647 -43.27835741844033 -0.031294222269207236 -43.31861996639627
1197 -0.028531861677765846 -43.30688928011809 -0.02843607813119888 -43.34705604452747
1198 -0.02860233625397086 -43.33549161637206 -0.025840900372713804 -43.372896944900184
1199 -0.028623763006180525 -43.36411537937824 -0.01249155686236918 -43.385388501762556
1200 -0.028715208265930416 -43.39283058764417 -0.029946122877299787 -43.415334624639854
1201 -0.028768583294004203 -43.42159917093817 -0.03065973874181509 -43.44599436338167
1202 -0.02874419940635562 -43.45034337034453 -0.03308693077415228 -43.479081294155826
1203 -0.02867056950926781 -43.47901393985379 -0.02685106936842203 -43.505932363524245
1204 -0.028691031504422426 -43.507704971358216 -0.031132620573043824 -43.53706498409729
1205 -0.028609286155551673 -43.536314257513766 -0.026636240258812904 -43.5637012243561
1206 -0.028635799326002596 -43.56495005683977 -0.025150789134204387 -43.5888520134903
1207 -0.02878602994605899 -43.59373608678583 -0.046125813573598864 -43.6349778270639
1208 -0.028511580917984246 -43.62224766770382 -0.026148902624845503 -43.661126729688746
1209 -0.028518320806324483 -43.650765988510145 -0.029059457872062922 -43.69018618756081
1210 -0.028569917287677528 -43.67933590579782 -0.03252759929746389 -43.72271378685828
1211 -0.028544485662132503 -43.70788039145995 -0.025392937660217284 -43.74810672451849
1212 -0.028456038050353526 -43.7363364295103 -0.034901175647974014 -43.78300790016647
1213 -0.02851029857993126 -43.764846728090234 -0.024055659864097835 -43.807063560030564
1214 -0.02854830427095294 -43.79339503236119 -0.020165761467069387 -43.82722932149763
1215 -0.02849143873900175 -43.82188647110019 -0.02855766424909234 -43.855786985746725
1216 -0.02863981444388628 -43.85052628554408 -0.025334015022963285 -43.88112100076969
1217 -0.02868747329339385 -43.87921375883747 -0.0310456489212811 -43.91216664969097
1218 -0.028557239286601543 -43.90777099812407 -0.03425990641117096 -43.94642655610214
1219 -0.028626511245965956 -43.93639750937004 -0.029837042186409236 -43.97626359828855
1220 -0.028547490015625954 -43.964944999385665 -0.026425438933074474 -44.00268903722162
1221 -0.028611587546765804 -43.99355658693243 -0.03340287450700998 -44.03609191172863
1222 -0.02851055283099413 -44.02206713976342 -0.027536961156874894 -44.06362887288551
1223 -0.028521545138210057 -44.05058868490163 -0.03428885098546743 -44.09791772387098
1224 -0.028404888045042754 -44.07899357294668 -0.02219975125044584 -44.120117475121425
1225 -0.028510473016649485 -44.10750404596333 -0.026428930554538967 -44.14654640567596
1226 -0.028635461535304784 -44.13613950749863 -0.02407671380788088 -44.17062311948384
1227 -0.028558476082980632 -44.16469798358161 -0.031117295380681753 -44.201740414864524
1228 -0.02858022879809141 -44.1932782123797 -0.03300682567059994 -44.23474724053512
1229 -0.028455962147563695 -44.22173417452726 -0.01828700313344598 -44.253034243668566
1230 -0.02866393085569143 -44.250398105382956 -0.027511447481811047 -44.28054569115038
1231 -0.02855713963508606 -44.27895524501804 -0.025587302073836325 -44.30613299322422
1232 -0.02856738232076168 -44.3075226273388 -0.026238401513546707 -44.33237139473776
1233 -0.028774095326662065 -44.33629672266546 -0.02273683389648795 -44.35510822863425
1234 -0.028658773005008697 -44.364955495670465 -0.02696306062862277 -44.382071289262875
1235 -0.02860894622281194 -44.393564441893275 -0.03133791396394372 -44.41340920322682
1236 -0.02864458141848445 -44.42220902331176 -0.025527731887996195 -44.43893693511482
1237 -0.028654377162456512 -44.45086340047421 -0.022058622818440198 -44.46099555793326
1238 -0.02859529871493578 -44.479458699189145 -0.024986349884420632 -44.48598190781768
1239 -0.028721764404326677 -44.50818046359347 -0.020404415670782328 -44.506386323488464
1240 -0.028665465861558916 -44.536845929455026 -0.035574660450220105 -44.54196098393869
1241 -0.028650199063122272 -44.56549612851815 -0.03074657926335931 -44.572707563202044
1242 -0.028589493688195945 -44.59408562220634 -0.019445311184972523 -44.59215287438702
1243 -0.028669567592442036 -44.62275518979879 -0.028057446517050267 -44.62021032090407
1244 -0.028678382560610772 -44.6514335723594 -0.03279092870652676 -44.6530012496106
1245 -0.028664964996278287 -44.68009853735568 -0.02589039960876107 -44.67889164921936
1246 -0.02863494660705328 -44.70873348396274 -0.029932142328470947 -44.70882379154783
1247 -0.02871410083025694 -44.737447584792996 -0.037380750477314 -44.74620454202514
1248 -0.028545009065419437 -44.765992593858414 -0.036403320543467996 -44.78260786256861
1249 -0.028545727487653494 -44.79453832134607 -0.030062729399651288 -44.81267059196826
1250 -0.028523516934365035 -44.82306183828043 -0.034130015224218366 -44.846800607192485
1251 -0.02845837064087391 -44.85152020892131 -0.02456872956827283 -44.87136933676076
1252 -0.02843986442312598 -44.879960073344435 -0.028655688650906085 -44.900025025411665
1253 -0.028473126236349344 -44.908433199580784 -0.0206588601693511 -44.92068388558101
1254 -0.02857416570186615 -44.93700736528265 -0.02629164410755038 -44.946975529688565
1255 -0.028562810085713864 -44.96557017536837 -0.02613969976082444 -44.97311522944939
1256 -0.028653507493436335 -44.99422368286181 -0.03213619403541088 -45.0052514234848
1257 -0.028558423835784198 -45.02278210669759 -0.0319176234304905 -45.03716904691529
1258 -0.028527059964835642 -45.05130916666243 -0.02928768452256918 -45.06645673143786
1259 -0.028516015876084565 -45.079825182538514 -0.026270530465990306 -45.09272726190385
1260 -0.02857731208205223 -45.10840249462056 -0.031391499750316146 -45.12411876165417
1261 -0.028497608192265034 -45.13690010281283 -0.03746719155460596 -45.16158595320877
1262 -0.02847433565184474 -45.165374438464674 -0.024158793315291405 -45.185744746524065
1263 -0.028487573284655808 -45.19386201174933 -0.029386965837329627 -45.2151317123614
1264 -0.028520356491208078 -45.22238236824054 -0.031200619786977767 -45.24633233214838
1265 -0.028428867179900407 -45.250811235420436 -0.02773759439587593 -45.27406992654425
1266 -0.028616989590227605 -45.27942822501066 -0.0412379527464509 -45.3153078792907
1267 -0.028433233872056006 -45.30786145888272 -0.034966036677360535 -45.35027391596806
1268 -0.028318956773728133 -45.33618041565645 -0.03188331238925457 -45.382157228357315
1269 -0.028335590567439794 -45.36451600622389 -0.030130267888307572 -45.412287496245625
1270 -0.02841770984232426 -45.39293371606621 -0.02176194442436099 -45.43404944066999
1271 -0.028384055756032468 -45.421317771822245 -0.022450289130210875 -45.4564997298002
1272 -0.028316913545131682 -45.44963468536738 -0.030680536478757858 -45.487180266278955
1273 -0.028288314957171677 -45.47792300032455 -0.0378024622797966 -45.524982728558754
1274 -0.028311998397111893 -45.506234998721666 -0.023301902785897256 -45.54828463134465
1275 -0.02839569328352809 -45.534630692005194 -0.026270664390176536 -45.574555295734825
1276 -0.028333688247948886 -45.56296438025314 -0.027616217266768217 -45.60217151300159
1277 -0.02828710163012147 -45.59125148188326 -0.026614125166088343 -45.628785638167685
1278 -0.02841365886852145 -45.619665140751785 -0.03022074420005083 -45.659006382367735
1279 -0.028348851297050715 -45.64801399204884 -0.027983187604695557 -45.68698956997243
1280 -0.028324276860803365 -45.67633826890964 -0.030621790420264007 -45.717611360392695
1281 -0.028239121101796626 -45.70457739001144 -0.021835060603916646 -45.739446420996615
1282 -0.028296806290745734 -45.732874196302184 -0.03576699756085873 -45.77521341855747
1283 -0.028277939092367886 -45.76115213539455 -0.0278552464209497 -45.80306866497842
1284 -0.02830486772581935 -45.789457003120376 -0.027522504143416882 -45.83059116912184
1285 -0.02831376427784562 -45.81777076739822 -0.026089711487293242 -45.85668088060913
1286 -0.028437571227550508 -45.84620833862577 -0.02299144621938467 -45.87967232682852
1287 -0.028396910801529885 -45.874605249427304 -0.03150208406150341 -45.91117441089002
1288 -0.028316210489720106 -45.902921459917025 -0.029010641761124133 -45.940185052651145
1289 -0.028306719847023487 -45.93122817976405 -0.031187706999480723 -45.97137275965063
1290 -0.028242208994925022 -45.95947038875897 -0.023608847241848707 -45.99498160689247
1291 -0.028327975794672965 -45.98779836455365 -0.03537166006863117 -46.03035326696111
1292 -0.02830564333125949 -46.016104007884906 -0.033295658975839616 -46.063648925936945
1293 -0.028267728444188834 -46.0443717363291 -0.0286223110742867 -46.09227123701123
1294 -0.028213938884437084 -46.07258567521353 -0.02701420392841101 -46.11928544093964
1295 -0.02824296709150076 -46.10082864230503 -0.03200317602604628 -46.15128861696569
1296 -0.028236343897879122 -46.12906498620291 -0.03260410614311695 -46.183892723108805
1297 -0.028164541348814964 -46.15722952755173 -0.02610159432515502 -46.20999431743396
1298 -0.028139039501547815 -46.185368567053274 -0.02801319509744644 -46.238007512531404
1299 -0.0280833899974823 -46.21345195705076 -0.02178674768656492 -46.259794260217966
1300 -0.028257322683930396 -46.241709279734685 -0.025341861136257648 -46.28513612135422
1301 -0.028167891129851342 -46.26987717086454 -0.02569819176569581 -46.31083431311992
1302 -0.02826074892655015 -46.29813791979109 -0.028471768740564583 -46.339306081860485
1303 -0.028217871859669685 -46.326355791650755 -0.021415588911622763 -46.36072167077211
1304 -0.028320895880460738 -46.35467668753122 -0.02458553435280919 -46.38530720512492
1305 -0.028336538933217525 -46.383013226464435 -0.023130639642477035 -46.40843784476739
1306 -0.028358319494873285 -46.411371545959305 -0.02833504118025303 -46.43677288594765
1307 -0.028374835569411515 -46.439746381528714 -0.02497615683823824 -46.46174904278588
1308 -0.028399976529181005 -46.46814635805789 -0.037864690832793715 -46.49961373361867
1309 -0.02831035042181611 -46.49645670847971 -0.03410454168915748 -46.533718275307834
1310 -0.028232603892683984 -46.524689312372395 -0.03131360476836562 -46.5650318800762
1311 -0.028143311757594346 -46.55283262412999 -0.02836031895130873 -46.593392199027505
1312 -0.02824943996965885 -46.58108206409965 -0.023902166076004504 -46.61729436510351
1313 -0.028286799043416976 -46.60936886314306 -0.03210991304367781 -46.64940427814719
1314 -0.02826724583283067 -46.63763610897589 -0.02981646442785859 -46.67922074257505
1315 -0.028223065473139287 -46.66585917444903 -0.024078531283885242 -46.70329927385893
1316 -0.02816966250538826 -46.69402883695442 -0.02562403166666627 -46.7289233055256
1317 -0.02831645179539919 -46.72234528874982 -0.0281629029661417 -46.75708620849174
1318 -0.028275188617408277 -46.75062047736723 -0.037930084951221944 -46.79501629344296
1319 -0.02824368020519614 -46.77886415757242 -0.03337395694106817 -46.82839025038403
1320 -0.02817221125587821 -46.8070363688283 -0.028732627164572477 -46.857122877548605
1321 -0.028128416184335946 -46.83516478501264 -0.02664488796144724 -46.88376776551005
1322 -0.028110868856310846 -46.863275653868946 -0.024674643483012914 -46.90844240899306
1323 -0.02823461787775159 -46.8915102717467 -0.025675144605338575 -46.9341175535984
1324 -0.02818752722814679 -46.919697798974845 -0.017873252183198927 -46.9519908057816
1325 -0.028354337625205516 -46.94805213660005 -0.030750647000968457 -46.98274145278257
1326 -0.02834744192659855 -46.976399578526646 -0.02690631113946438 -47.00964776392203
1327 -0.02823827611282468 -47.00463785463947 -0.028524875082075594 -47.03817263900411
1328 -0.028326811082661153 -47.03296466572213 -0.023898426722735167 -47.06207106572685
1329 -0.028337552305310966 -47.06130221802744 -0.023578780144453047 -47.0856498458713
1330 -0.02835119441151619 -47.089653412438956 -0.03365229871124029 -47.11930214458254
1331 -0.028370853792876006 -47.118024266231835 -0.032370347157120706 -47.15167249173966
1332 -0.028244703263044357 -47.146268969494876 -0.028237773571163416 -47.17991026531082
1333 -0.028328924532979728 -47.174597894027855 -0.02547603761777282 -47.205386302928595
1334 -0.028193965181708337 -47.20279185920956 -0.02449874896556139 -47.22988505189416
1335 -0.02851685043424368 -47.231308709643805 -0.03593729473650455 -47.265822346630664
1336 -0.028261685464531183 -47.259570395108334 -0.02792466329410672 -47.29374700992477
1337 -0.02825501821935177 -47.28782541332769 -0.024346799217164518 -47.318093809141935
1338 -0.02824933622032404 -47.316074749548015 -0.03003840520977974 -47.348132214351715
1339 -0.028225994762033225 -47.34430074431005 -0.020488937757909297 -47.368621152109625
1340 -0.02834218116477132 -47.37264292547482 -0.022846319433301687 -47.391467471542924
1341 -0.028340830840170382 -47.40098375631499 -0.031116611044853925 -47.422584082587775
1342 -0.02834830107167363 -47.42933205738667 -0.025062535423785448 -47.44764661801156
1343 -0.02835149485617876 -47.45768355224285 -0.028303540125489236 -47.47595015813705
1344 -0.028236334957182408 -47.48591988720003 -0.022115783672779797 -47.498065941809834
1345 -0.02841071104630828 -47.51433059824634 -0.024411323852837084 -47.52247726566267
1346 -0.02837624289095402 -47.542706841137296 -0.022233835887163877 -47.54471110154984
1347 -0.02845074823126197 -47.57115758936856 -0.02996265944093466 -47.57467376099077
1348 -0.028387770522385836 -47.599545359890946 -0.029075301252305508 -47.603749062243075
1349 -0.02838779129087925 -47.62793315118183 -0.02815757058560848 -47.63190663282868
1350 -0.028399118781089784 -47.65633226996292 -0.02359978873282671 -47.655506421561505
1351 -0.028395187854766846 -47.68472745781769 -0.02805327046662569 -47.68355969202813
1352 -0.028417011350393297 -47.71314446916808 -0.025683873705565928 -47.7092435657337
1353 -0.028412511851638556 -47.74155698101972 -0.023573312722146512 -47.73281687845585
1354 -0.028588381502777337 -47.7701453625225 -0.02951317923143506 -47.76233005768729
1355 -0.028503513149917125 -47.79864887567241 -0.02970208926126361 -47.79203214694855
1356 -0.02847262816503644 -47.827121503837446 -0.03164151143282652 -47.823673658381374
1357 -0.028423765301704408 -47.85554526913915 -0.028883896861225368 -47.8525575552426
1358 -0.028459796123206614 -47.88400506526236 -0.03346190676093101 -47.88601946200353
1359 -0.028408868331462146 -47.91241393359382 -0.0313974816352129 -47.91741694363874
1360 -0.028349354304373263 -47.94076328789819 -0.03186031877994537 -47.94927726241869
1361 -0.02836042121052742 -47.96912370910872 -0.02938933251425624 -47.978666594932946
1362 -0.02833569347858429 -47.9974594025873 -0.028941307589411734 -48.00760790252236
1363 -0.028433358203619717 -48.025892760790924 -0.03329170774668455 -48.040899610269044
1364 -0.028340203780680896 -48.054232964571604 -0.029220568481832743 -48.07012017875088
1365 -0.028267469350248577 -48.08250043392185 -0.024728267546743156 -48.09484844629762
1366 -0.02826747065410018 -48.11076790457595 -0.029223732464015485 -48.12407217876164
1367 -0.028404457308351994 -48.139172361884306 -0.03803139701485634 -48.16210357577649
1368 -0.02818415705114603 -48.16735651893545 -0.031356800068169835 -48.19346037584466
1369 -0.028145457711070777 -48.19550197664652 -0.027732992731034755 -48.22119336857569
1370 -0.028216587379574776 -48.22371856402609 -0.030561256129294632 -48.251754624704986
1371 -0.028121289610862733 -48.25183985363696 -0.028405050095170737 -48.28015967480016
1372 -0.02809047931805253 -48.27993033295501 -0.03128233747556806 -48.31144201227573
1373 -0.02820267966017127 -48.30813301261518 -0.029089875519275665 -48.340531887795
1374 -0.028162622451782228 -48.33629563506696 -0.032240132428705694 -48.37277202022371
1375 -0.028203196823596954 -48.36449883189056 -0.022941966727375983 -48.39571398695108
1376 -0.028165252320468424 -48.39266408421103 -0.02941797748208046 -48.42513196443316
1377 -0.028279413282871247 -48.4209434974939 -0.03892565201967955 -48.46405761645284
1378 -0.02813668390735984 -48.449080181401264 -0.031041785795241594 -48.49509940224808
1379 -0.028090660367161034 -48.47717084176843 -0.030894316360354425 -48.52599371860843
1380 -0.028076104540377855 -48.5052469463088 -0.018449736572802067 -48.54444345518124
1381 -0.028051190823316575 -48.53329813713212 -0.025721626728773116 -48.57016508191001
1382 -0.028100149985402823 -48.56139828711753 -0.029713944625109436 -48.59987902653512
1383 -0.02811877168715 -48.589517058804674 -0.030201867036521435 -48.630080893571645
1384 -0.0281269496306777 -48.61764400843535 -0.027648250572383404 -48.65772914414403
1385 -0.028062046505510807 -48.64570605494086 -0.024635720904916523 -48.682364865048946
1386 -0.02807985357940197 -48.67378590852026 -0.03223960343748331 -48.71460446848643
1387 -0.0280497832223773 -48.70183569174264 -0.024543148837983607 -48.73914761732441
1388 -0.028122466150671245 -48.72995815789331 -0.034243137761950496 -48.77339075508636
1389 -0.02811950398609042 -48.7580776618794 -0.02935546189546585 -48.802746216981824
1390 -0.02808388052508235 -48.78616154240448 -0.02142329839989543 -48.82416951538172
1391 -0.0281260940246284 -48.81428763642911 -0.02217458253726363 -48.84634409791898
1392 -0.02813790524378419 -48.84242554167289 -0.024896608758717777 -48.871240706677696
1393 -0.028160072676837445 -48.87058561434973 -0.02786862161010504 -48.8991093282878
1394 -0.028225172124803067 -48.898810786474534 -0.025010877940803766 -48.9241202062286
1395 -0.028170862607657908 -48.926981649082194 -0.02473580613732338 -48.94885601236592
1396 -0.02811470190063119 -48.95509635098283 -0.029019648395478725 -48.9778756607614
1397 -0.028167972434312107 -48.98326432341714 -0.028286567237228156 -49.00616222799863
1398 -0.028078643139451742 -49.01134296655659 -0.03089320957660675 -49.03705543757523
1399 -0.028170956671237944 -49.03951392322783 -0.029002256598323582 -49.06605769417356
1400 -0.028189555648714303 -49.067703478876545 -0.04025511387735605 -49.106312808050916
1401 -0.02804330289363861 -49.09574678177018 -0.023970816284418106 -49.130283624335334
1402 -0.028087769635021687 -49.1238345514052 -0.030119185242801903 -49.16040280957814
1403 -0.028046028036624194 -49.15188057944183 -0.026452875416725873 -49.18685568499486
1404 -0.028060081601142883 -49.17994066104297 -0.03355968166142702 -49.22041536665629
1405 -0.028079913184046745 -49.208020574227014 -0.028611239697784185 -49.24902660635407
1406 -0.02804903518408537 -49.236069609411096 -0.031245104596018793 -49.28027171095009
1407 -0.02801301497966051 -49.26408262439076 -0.027546887937933206 -49.30781859888802
1408 -0.027997844386845827 -49.292080468777606 -0.03445329088717699 -49.3422718897752
1409 -0.027993518859148026 -49.32007398763675 -0.030312845669686794 -49.37258473544488
1410 -0.027910378761589527 -49.34798436639834 -0.03774213083088398 -49.41032686627577
1411 -0.02785628754645586 -49.3758406539448 -0.027830233424901964 -49.43815709970067
1412 -0.027844927925616502 -49.40368558187041 -0.034602638147771356 -49.47275973784844
1413 -0.027870364487171173 -49.431555946357584 -0.029394950438290834 -49.50215468828673
1414 -0.027794734202325345 -49.45935068055991 -0.030347023345530032 -49.53250171163226
1415 -0.027747715730220078 -49.48709839629013 -0.029794971086084844 -49.56229668271834
1416 -0.027792324498295783 -49.51489072078842 -0.027231858484447 -49.58952854120279
1417 -0.027746105659753086 -49.542636826448174 -0.030847492907196284 -49.62037603410999
1418 -0.027832174487411977 -49.57046900093559 -0.030884214024990798 -49.65126024813498
1419 -0.027645688317716122 -49.59811468925331 -0.027346814423799513 -49.67860706255878
1420 -0.02770096305757761 -49.625815652310884 -0.022494221292436122 -49.701101283851216
1421 -0.027831335458904503 -49.65364698776979 -0.032160043343901636 -49.733261327195116
1422 -0.027653589192777873 -49.68130057696257 -0.024757991079241037 -49.75801931827436
1423 -0.027773720026016236 -49.70907429698859 -0.026698448322713376 -49.78471776659707
1424 -0.027738708723336458 -49.73681300571192 -0.021084503177553414 -49.805802269774624
1425 -0.02777187656611204 -49.76458488227804 -0.031331222504377365 -49.837133492279
1426 -0.02782675502821803 -49.79241163730625 -0.031543281953781845 -49.86867677423278
1427 -0.027822468150407075 -49.820234105456656 -0.030220975074917077 -49.8988977493077
1428 -0.027807014249265193 -49.84804111970592 -0.023516794573515652 -49.92241454388122
1429 -0.027785761654376982 -49.8758268813603 -0.02241230020299554 -49.94482684408421
1430 -0.027880553528666495 -49.903707434888965 -0.02856792649254203 -49.97339477057675
1431 -0.02783834980800748 -49.93154578469697 -0.029266531765460967 -50.00266130234221
1432 -0.027918584272265436 -49.959464368969236 -0.022799245640635492 -50.025460547982846
1433 -0.027795501984655857 -49.98725987095389 -0.024680371582508086 -50.05014091956535
1434 -0.02785218069329858 -50.01511205164719 -0.026004693657159805 -50.07614561322251
1435 -0.027876792196184396 -50.042988843843375 -0.025585141871124505 -50.101730755093634
1436 -0.027961285132914782 -50.07095012897629 -0.02692873263731599 -50.12865948773095
1437 -0.02798540545627475 -50.09893553443257 -0.0258521749638021 -50.15451166269475
1438 -0.027939218375831843 -50.126874752808405 -0.03158226497471332 -50.18609392766947
1439 -0.028034529834985732 -50.15490928264339 -0.02308095954358578 -50.20917488721305
1440 -0.027923839911818505 -50.18283312255521 -0.03166997078806162 -50.24084485800111
1441 -0.02797307036817074 -50.21080619292338 -0.023362753354012965 -50.264207611355125
1442 -0.027964804973453283 -50.23877099789683 -0.03399542383849621 -50.29820303519362
1443 -0.02799410466104746 -50.266765102557876 -0.03385744038969278 -50.33206047558332
1444 -0.027958180382847787 -50.29472328294072 -0.026163828931748866 -50.35822430451507
1445 -0.027917635906487704 -50.32264091884721 -0.026752279978245495 -50.384976584493316
1446 -0.02799453493207693 -50.35063545377929 -0.02163947205990553 -50.40661605655322
1447 -0.02794928988441825 -50.37858474366371 -0.03449383657425642 -50.441109893127475
1448 -0.02782451771199703 -50.40640926137571 -0.029811869747936724 -50.47092176287541
1449 -0.027847861498594285 -50.4342571228743 -0.030563460290431978 -50.501485223165844
1450 -0.02792679676786065 -50.46218391964216 -0.029543135967105626 -50.53102835913295
1451 -0.02795320898294449 -50.4901371286251 -0.03246649671345949 -50.56349485584641
1452 -0.02781171016395092 -50.51794883878905 -0.035749657452106474 -50.599244513298515
1453 -0.027828377205878496 -50.54577721599493 -0.03161886380985379 -50.63086337710837
1454 -0.027824370469897986 -50.57360158646483 -0.027728135418146848 -50.65859151252651
1455 -0.027821159735322 -50.60142274620016 -0.02467761319130659 -50.68326912571782
1456 -0.027839888259768485 -50.62926263445993 -0.031900548934936525 -50.715169674652756
1457 -0.027746274136006832 -50.657008908595934 -0.021026043873280286 -50.736195718526034
1458 -0.027787797246128322 -50.68479670584206 -0.023436174355447294 -50.75963189288148
1459 -0.02789425803348422 -50.712690963875545 -0.028517153207212688 -50.78814904608869
1460 -0.02775522917509079 -50.74044619305064 -0.031143600679934026 -50.81929264676862
1461 -0.027808203268796204 -50.768254396319435 -0.0350639708340168 -50.85435661760264
1462 -0.02772791711613536 -50.79598231343557 -0.02831099070608616 -50.88266760830873
1463 -0.027874501328915356 -50.82385681476449 -0.035213326662778856 -50.91788093497151
1464 -0.027785240299999715 -50.85164205506449 -0.025955021660774947 -50.943835956632284
1465 -0.02774231554940343 -50.87938437061389 -0.026600441057235004 -50.97043639768952
1466 -0.027732133399695158 -50.90711650401359 -0.03336699325591326 -51.00380339094543
1467 -0.02781470026820898 -50.934931204281796 -0.029509667400270702 -51.0333130583457
1468 -0.027709821425378322 -50.96264102570717 -0.03143323566764593 -51.06474629401335
1469 -0.02760866843163967 -50.99024969413881 -0.02759906305000186 -51.09234535706335
1470 -0.02767655085772276 -51.01792624499653 -0.029799269698560237 -51.12214462676191
1471 -0.027898239623755216 -51.04582448462028 -0.04008602052927017 -51.16223064729118
1472 -0.02754608476534486 -51.07337056938563 -0.029910335876047613 -51.19214098316723
1473 -0.027611604798585175 -51.10098217418422 -0.0214968828484416 -51.21363786601567
1474 -0.0276156566105783 -51.128597830794796 -0.025978142581880092 -51.239616008597544
1475 -0.027592127304524185 -51.15618995809932 -0.030594473145902155 -51.27021048174345
1476 -0.027608714997768402 -51.18379867309709 -0.02804856328293681 -51.298259045026384
1477 -0.027669373713433743 -51.21146804681052 -0.020071018487215042 -51.3183300635136
1478 -0.027605281863361596 -51.23907332867388 -0.031230798363685607 -51.349560861877286
1479 -0.027627504803240298 -51.266700833477124 -0.022461952082812785 -51.3720228139601
1480 -0.027643425669521094 -51.29434425914665 -0.02395968874916434 -51.395982502709266
1481 -0.02770869405940175 -51.32205295320605 -0.030840318091213702 -51.42682282080048
1482 -0.027786712720990182 -51.349839665927036 -0.02472536377608776 -51.451548184576566
1483 -0.027833071444183587 -51.37767273737122 -0.030097364075481893 -51.48164554865205
1484 -0.02775454018265009 -51.40542727755387 -0.029111252073198556 -51.51075680072525
1485 -0.02772224396467209 -51.433149521518544 -0.036396175622940063 -51.54715297634819
1486 -0.027579116355627774 -51.46072863787417 -0.025392043869942427 -51.57254502021813
1487 -0.027719192393124103 -51.48844783026729 -0.03071280624717474 -51.6032578264653
1488 -0.027647523768246175 -51.516095354035535 -0.029321211110800504 -51.6325790375761
1489 -0.027613971009850503 -51.543709325045384 -0.020554148033261298 -51.65313318560936
1490 -0.027650993410497905 -51.57136031845588 -0.026410886831581593 -51.67954407244095
1491 -0.02763435710221529 -51.598994675558096 -0.028565261978656054 -51.7081093344196
1492 -0.027655928768217562 -51.626650604326315 -0.02694086106494069 -51.73505019548455
1493 -0.02768536228686571 -51.65433596661318 -0.02354640541598201 -51.75859660090053
1494 -0.027741935197263957 -51.682077901810445 -0.026644832361489533 -51.78524143326202
1495 -0.027593323960900307 -51.709671225771345 -0.03523997589945793 -51.82048140916148
1496 -0.02755989721044898 -51.7372311229818 -0.0286322764120996 -51.84911368557358
1497 -0.02765626534819603 -51.764887388329996 -0.024654730595648287 -51.87376841616923
1498 -0.02761303512379527 -51.79250042345379 -0.028919259924441575 -51.90268767609367
1499 -0.02771019162610173 -51.82021061507989 -0.03296656049787998 -51.93565423659155
1500 -0.027849212009459733 -51.848059827089344 -0.03583344779908657 -51.97148768439064
1501 -0.02746894434094429 -51.87552877143029 -0.02742516677826643 -51.9989128511689
1502 -0.027472152188420296 -51.90300092361871 -0.027618287317454814 -52.026531138486355
1503 -0.027502124011516572 -51.93050304763023 -0.032247323729097846 -52.05877846221545
1504 -0.027542730048298835 -51.95804577767853 -0.02507868120446801 -52.08385714341992
1505 -0.02752062287181616 -51.98556640055035 -0.029844550136476754 -52.11370169355639
1506 -0.027513177786022424 -52.01307957833637 -0.027824386768043042 -52.14152608032444
1507 -0.02739585526287556 -52.04047543359924 -0.01754670646041632 -52.159072786784854
1508 -0.027618515864014627 -52.068093949463254 -0.024302335828542708 -52.1833751226134
1509 -0.027597470954060555 -52.09569142041732 -0.027983901463449 -52.21135902407685
1510 -0.027615135349333287 -52.12330655576665 -0.02572575304657221 -52.23708477712342
1511 -0.02761369477957487 -52.15092025054623 -0.027290603145956993 -52.26437538026938
1512 -0.027625833824276923 -52.1785460843705 -0.02808103710412979 -52.29245641737351
1513 -0.02760464111343026 -52.20615072548393 -0.03245082069188356 -52.32490723806539
1514 -0.02758500538766384 -52.233735730871594 -0.030184946581721307 -52.35509218464711
1515 -0.02754933089017868 -52.261285061761775 -0.024886546190828085 -52.37997873083794
1516 -0.02775908596813679 -52.28904414772991 -0.02048928141593933 -52.40046801225388
1517 -0.027634618710726498 -52.31667876644064 -0.018942827172577382 -52.41941083942646
1518 -0.0276281944476068 -52.34430696088825 -0.02931311959400773 -52.44872395902047
1519 -0.027714697085320948 -52.37202165797357 -0.02434052126482129 -52.47306448028529
1520 -0.02762017836794257 -52.39964183634151 -0.03223647903650999 -52.5053009593218
1521 -0.02767758723348379 -52.42731942357499 -0.017441886104643346 -52.52274284542644
1522 -0.02772864243015647 -52.45504806600515 -0.02796499039977789 -52.55070783582622
1523 -0.027864089421927928 -52.48291215542707 -0.034423967078328135 -52.58513180290455
1524 -0.027652804739773273 -52.510564960166846 -0.030700230319052935 -52.615832033223604
1525 -0.02770972913131118 -52.538274689298156 -0.028648172784596682 -52.644480206008204
1526 -0.027551647648215292 -52.56582633694637 -0.01705279042944312 -52.66153299643765
1527 -0.027786860521882773 -52.59361319746826 -0.03158628288656473 -52.693119279324215
1528 -0.027735133189707994 -52.621348330657966 -0.023621027637273074 -52.71674030696149
1529 -0.027666261419653893 -52.64901459207762 -0.024974199198186397 -52.741714506159674
1530 -0.027718386519700287 -52.67673297859732 -0.02891303589567542 -52.77062754205535
1531 -0.027888941578567028 -52.70462192017589 -0.016880084574222565 -52.787507626629576
1532 -0.027669735718518496 -52.73229165589441 -0.02974624643102288 -52.8172538730606
1533 -0.027792098559439184 -52.760083754453845 -0.025106601789593695 -52.842360474850196
1534 -0.027760854363441466 -52.78784460881729 -0.03140749791637063 -52.873767972766565
1535 -0.027843157574534417 -52.815687766391825 -0.030322736687958242 -52.90409070945452
1536 -0.027809966634958983 -52.84349773302679 -0.03851680532097816 -52.9426075147755
1537 -0.027787951286882162 -52.87128568431367 -0.023834862932562827 -52.96644237770806
1538 -0.02771251006051898 -52.89899819437419 -0.0269537378102541 -52.993396115518316
1539 -0.027825443912297486 -52.926823638286486 -0.028602656442672014 -53.02199877196099
1540 -0.027823908627033232 -52.95464754691352 -0.02414911789819598 -53.046147889859185
1541 -0.027787928376346825 -52.98243547528987 -0.0228552658110857 -53.06900315567027
1542 -0.027928811591118576 -53.010364286880986 -0.030425919499248267 -53.099429075169525
1543 -0.02781872237101197 -53.038183009251995 -0.030338082741945983 -53.12976715791147
1544 -0.027903411351144315 -53.06608642060314 -0.018566024862229823 -53.148333182773705
1545 -0.027906909119337797 -53.09399332972248 -0.029462107550352813 -53.177795290324056
1546 -0.027899933885782956 -53.121893263608264 -0.03368285335600376 -53.21147814368006
1547 -0.027910662069916724 -53.14980392567818 -0.027106885332614183 -53.238585029012675
1548 -0.027848832402378322 -53.177652758080555 -0.023312949948012827 -53.26189797896069
1549 -0.027912253234535455 -53.20556501131509 -0.030439500231295824 -53.292337479191985
1550 -0.02778445901349187 -53.23334947032858 -0.023062215372920036 -53.3153996945649
1551 -0.027862060628831387 -53.26121153095741 -0.025625307485461234 -53.341025002050365
1552 -0.027948858309537174 -53.28916038926695 -0.027661107294261456 -53.36868610934463
1553 -0.027955174911767244 -53.317115564178714 -0.02712646285071969 -53.39581257219535
1554 -0.027944495994597675 -53.34506006017331 -0.03115236358717084 -53.426964935782514
1555 -0.027887252066284417 -53.372947312239596 -0.0298935036174953 -53.45685843940001
1556 -0.027849623654037713 -53.40079693589363 -0.024943422060459852 -53.48180186146047
1557 -0.02789217038080096 -53.42868910627443 -0.02861648453399539 -53.51041834599447
1558 -0.027837993670254947 -53.45652709994469 -0.02929005352780223 -53.53970839952227
1559 -0.027817011438310148 -53.484344111382995 -0.027697999961674213 -53.56740639948394
1560 -0.02778914924710989 -53.51213326063011 -0.029549472499638796 -53.59695587198358
1561 -0.027796602714806794 -53.539929863344916 -0.031039576791226865 -53.62799544877481
1562 -0.02777143968269229 -53.56770130302761 -0.01977375093847513 -53.64776919971329
1563 -0.02780562061816454 -53.59550692364578 -0.022325389552861452 -53.67009458926615
1564 -0.02789250323548913 -53.62339942688127 -0.029252402670681476 -53.69934699193683
1565 -0.02771750930696726 -53.65111693618824 -0.022667166031897067 -53.72201415796872
1566 -0.027865350525826216 -53.67898228671407 -0.026487196516245603 -53.748501354484965
1567 -0.027900807838886977 -53.70688309455296 -0.01665769163519144 -53.765159046120154
1568 -0.028059692680835725 -53.73494278723379 -0.029794695787131786 -53.794953741907285
1569 -0.028041037265211344 -53.762983824499 -0.028576433937996627 -53.823530175845285
1570 -0.028002586495131255 -53.79098641099414 -0.031870868615806104 -53.85540104446109
1571 -0.027949067018926143 -53.81893547801306 -0.02502118153497577 -53.880422225996064
1572 -0.028044244181364773 -53.846979722194426 -0.02655989183112979 -53.90698211782719
1573 -0.02802232690155506 -53.87500204909598 -0.0293439039029181 -53.93632602173011
1574 -0.02796170525252819 -53.90296375434851 -0.02182085020467639 -53.95814687193479
1575 -0.028030785731971264 -53.93099454008048 -0.024775527603924274 -53.98292239953871
1576 -0.02803164580836892 -53.95902618588885 -0.030515318363904954 -54.01343771790261
1577 -0.028027710132300855 -53.98705389602115 -0.024291482008993625 -54.0377291999116
1578 -0.02805091217160225 -54.01510480819275 -0.024807128123939037 -54.06253632803554
1579 -0.028072538785636425 -54.04317734697839 -0.029147174302488567 -54.09168350233803
1580 -0.028052207734435796 -54.07122955471282 -0.020031473692506553 -54.111714976030534
1581 -0.0280655131675303 -54.099295067880355 -0.0309421569108963 -54.14265713294143
1582 -0.028037626948207616 -54.12733269482856 -0.025314333289861678 -54.16797146623129
1583 -0.028132945112884045 -54.15546563994145 -0.038182491436600685 -54.206153957667894
1584 -0.02805207474157214 -54.18351771468302 -0.027097362745553254 -54.233251320413444
1585 -0.028013530559837817 -54.21153124524286 -0.023037067055702208 -54.25628838746915
1586 -0.028067615628242493 -54.239598860871105 -0.03230417743325233 -54.2885925649024
1587 -0.028007455728948118 -54.26760631660005 -0.02366131218150258 -54.312253877083904
1588 -0.02809464717283845 -54.29570096377289 -0.03143063606694341 -54.34368451315085
1589 -0.028078251145780088 -54.323779214918666 -0.030993743520230054 -54.374678256671075
1590 -0.028045306075364353 -54.35182452099403 -0.017596475314348936 -54.392274731985424
1591 -0.028115720953792334 -54.37994024194782 -0.026155825704336166 -54.41843055768976
1592 -0.028091255575418472 -54.40803149752324 -0.02465745061635971 -54.44308800830612
1593 -0.028070718329399825 -54.43610221585264 -0.020617369189858438 -54.46370537749598
1594 -0.028259057085961103 -54.4643612729386 -0.0349398048594594 -54.49864518235544
1595 -0.028126746974885465 -54.49248801991349 -0.025907795038074256 -54.52455297739351
1596 -0.028122566919773818 -54.520610586833264 -0.032179861515760425 -54.55673283890927
1597 -0.028377166483551264 -54.548987753316815 -0.04090206380933523 -54.5976349027186
1598 -0.02800700319930911 -54.57699475651612 -0.025964391697198153 -54.623599294415804
1599 -0.028044111374765635 -54.60503886789089 -0.028012494277209043 -54.65161178869301
1600 -0.027978150080889462 -54.63301701797178 -0.02407509833574295 -54.67568688702875
1601 -0.02808211147785187 -54.66109912944963 -0.026218129321932793 -54.701905016350686
1602 -0.028038770705461503 -54.689137900155096 -0.027640793658792972 -54.729545810009476
1603 -0.02809315947815776 -54.71723105963326 -0.031260999478399755 -54.760806809487875
1604 -0.027977312728762627 -54.74520837236202 -0.029759129974991083 -54.790565939462866
1605 -0.028050351608544587 -54.773258723970564 -0.023850765079259872 -54.814416704542126
1606 -0.028185454476624728 -54.80144417844719 -0.024454881064593793 -54.83887158560672
1607 -0.028049597702920436 -54.82949377615011 -0.028137004189193248 -54.86700858979591
1608 -0.02814292823895812 -54.857636704389066 -0.035757161863148215 -54.902765751659054
1609 -0.027991387527436018 -54.8856280919165 -0.02692432692274451 -54.9296900785818
1610 -0.02803623490035534 -54.91366432681686 -0.025459678564220666 -54.95514975714602
1611 -0.02800938319414854 -54.941673710011 -0.02540277624502778 -54.98055253339105
1612 -0.028067594207823277 -54.96974130421883 -0.022444351576268673 -55.00299688496732
1613 -0.028190828021615745 -54.99793213224044 -0.036555551923811436 -55.03955243689113
1614 -0.02797855865210295 -55.025910690892545 -0.02630977928638458 -55.065862216177514
1615 -0.027980566769838334 -55.053891257662386 -0.026612183172255756 -55.09247439934977
1616 -0.027971859276294708 -55.08186311693868 -0.026059953216463327 -55.11853435256623
1617 -0.02795162806287408 -55.10981474500155 -0.02614061376079917 -55.14467496632703
1618 -0.028003304451704025 -55.13781804945325 -0.026888129953294992 -55.17156309628032
1619 -0.028053615987300873 -55.165871665440555 -0.023990475572645664 -55.19555357185297
1620 -0.028159251250326634 -55.194030916690885 -0.027170104905962944 -55.22272367675893
1621 -0.028090096451342104 -55.22212101314223 -0.03037797436118126 -55.25310165112011
1622 -0.02802709527313709 -55.25014810841537 -0.02727613439783454 -55.28037778551795
1623 -0.02803903482854366 -55.27818714324391 -0.02589493151754141 -55.30627271703549
1624 -0.02804034547880292 -55.30622748872271 -0.02852007355540991 -55.3347927905909
1625 -0.028170263022184373 -55.334397751744895 -0.026846251357346772 -55.36163904194825
1626 -0.02811471661552787 -55.36251246836042 -0.02838854994624853 -55.3900275918945
1627 -0.027972341887652873 -55.390484810248076 -0.02778999013826251 -55.41781758203276
1628 -0.028048113081604244 -55.41853292332968 -0.034405726939439774 -55.4522233089722
1629 -0.028026902861893178 -55.446559826191574 -0.02914793072268367 -55.48137123969489
1630 -0.027955648861825465 -55.4745154750534 -0.03739001601934433 -55.51876125571423
1631 -0.027915886230766775 -55.50243136128417 -0.027272635046392678 -55.546033890760626
1632 -0.027885305881500243 -55.530316667165664 -0.02505981419235468 -55.57109370495298
1633 -0.027965110540390015 -55.55828177770606 -0.026680291444063187 -55.597773996397045
1634 -0.02800168003886938 -55.586283457744926 -0.029116792604327202 -55.62689078900137
1635 -0.027944102976471187 -55.614227560721396 -0.031212349701672793 -55.65810313870305
1636 -0.02789202881976962 -55.64211958954117 -0.030927808303385974 -55.68903094700644
1637 -0.02796091288328171 -55.67008050242445 -0.030856757052242757 -55.71988770405868
1638 -0.02785801338031888 -55.697938515804765 -0.030070934537798168 -55.749958638596475
1639 -0.027980566769838334 -55.725919082574606 -0.028242068737745284 -55.77820070733422
1640 -0.02800499405711889 -55.753924076631726 -0.026648909877985717 -55.804849617212206
1641 -0.028023209515959026 -55.781947286147684 -0.02584501700475812 -55.83069463421696
1642 -0.02792022665962577 -55.80986751280731 -0.031271989457309246 -55.86196662367427
1643 -0.027974401228129865 -55.83784191403544 -0.028268389590084552 -55.89023501326435
1644 -0.027890771348029374 -55.86573268538346 -0.024473974388092755 -55.914708987652446
1645 -0.02793715484440327 -55.893669840227865 -0.023420806881040333 -55.93812979453349
1646 -0.027857180777937175 -55.9215270210058 -0.0224926944822073 -55.9606224890157
1647 -0.028067717142403126 -55.94959473814821 -0.026147893257439138 -55.986770382273136
1648 -0.027960983291268348 -55.97755572143947 -0.02953412150964141 -56.01630450378278
1649 -0.027921104338020086 -56.00547682577749 -0.027598529774695634 -56.04390303355747
1650 -0.028107252158224582 -56.033584077935714 -0.03636546283960342 -56.080268496397075
1651 -0.02791206231340766 -56.06149614024912 -0.028767406288534404 -56.10903590268561
1652 -0.027857690677046777 -56.089353830926164 -0.029035203345119952 -56.13807110603073
1653 -0.027855489868670702 -56.117209320794835 -0.030943331122398377 -56.16901443715313
1654 -0.027866450417786837 -56.145075771212625 -0.026397893950343133 -56.195412331103476
1655 -0.02788920272141695 -56.17296497393404 -0.03202568348497152 -56.22743801458845
1656 -0.027775389701128007 -56.20074036363517 -0.030356677155941723 -56.257794691744394
1657 -0.02781646540388465 -56.22855682903906 -0.027277448773384096 -56.28507214051778
1658 -0.027783498354256152 -56.25634032739331 -0.02804197510704398 -56.31311411562482
1659 -0.027815422043204308 -56.284155749436515 -0.029271422233432532 -56.342385537858256
1660 -0.027872214466333388 -56.31202796390285 -0.03067096583545208 -56.37305650369371
1661 -0.027750431653112174 -56.33977839555596 -0.02418398912996054 -56.39724049282367
1662 -0.027911146637052298 -56.36768954219301 -0.01742748459801078 -56.41466797742168
1663 -0.027830764558166264 -56.39552030675118 -0.02371337991207838 -56.43838135733376
1664 -0.027923727128654718 -56.42344403387983 -0.037257300689816475 -56.47563865802358
1665 -0.027901095524430274 -56.45134512940426 -0.02663518851622939 -56.50227384653981
1666 -0.02779938532039523 -56.47914451472465 -0.02925219340249896 -56.53152603994231
1667 -0.027706113643944263 -56.506850628368596 -0.027879593707621098 -56.55940563364993
1668 -0.027761158253997564 -56.53461178662259 -0.026482469122856855 -56.585888102772785
1669 -0.027901032846421002 -56.56251281946901 -0.025680277030915022 -56.6115683798037
1670 -0.027783074416220188 -56.590295893885234 -0.0322321929037571 -56.643800572707455
1671 -0.027791206259280443 -56.618087100144514 -0.02092073280364275 -56.6647213055111
1672 -0.027901065163314344 -56.64598816530783 -0.025754625163972377 -56.69047593067507
1673 -0.02783738011494279 -56.67382554542277 -0.026875630486756563 -56.71735156116183
1674 -0.027998331189155578 -56.701823876611925 -0.024329843930900097 -56.74168140509273
1675 -0.027921504992991685 -56.729745381604914 -0.024592685420066117 -56.766274090512795
1676 -0.027946536522358657 -56.75769191812727 -0.02689915047958493 -56.79317324099238
1677 -0.027939515467733145 -56.78563143359501 -0.04183742888271809 -56.835010669875096
1678 -0.02788035711273551 -56.81351179070774 -0.02950061121955514 -56.86451128109465
1679 -0.027785080298781396 -56.84129687100653 -0.026417228672653437 -56.890928509767306
1680 -0.027869196608662605 -56.86916606761519 -0.028744551725685595 -56.91967306149299
1681 -0.02782479636371136 -56.8969908639789 -0.025548339076340198 -56.94522140056933
1682 -0.028034424036741258 -56.92502528801564 -0.0344494866207242 -56.97967088719005
1683 -0.027799450419843198 -56.95282473843548 -0.03183629736304283 -57.011507184553096
1684 -0.027668485511094333 -56.980493223946574 -0.03204101845622063 -57.043548203009316
1685 -0.027728650625795125 -57.00822187457237 -0.029043494537472726 -57.07259169754679
1686 -0.027746784035116434 -57.03596865860749 -0.030053481459617615 -57.10264517900641
1687 -0.027617716509848834 -57.06358637511734 -0.015526871429756284 -57.118172050436165
1688 -0.0278135571628809 -57.09139993228022 -0.026807732973247768 -57.14497978340941
1689 -0.027849268354475498 -57.11924920063469 -0.028232061304152012 -57.17321184471356
1690 -0.02794743124395609 -57.14719663187865 -0.020613834541291 -57.19382567925486
1691 -0.027922096941620112 -57.17511872882027 -0.030774393398314715 -57.224600072653175
1692 -0.02787480838596821 -57.20299353720624 -0.02587776631116867 -57.25047783896434
1693 -0.027885986398905514 -57.23087952360515 -0.029422286339104174 -57.27990012530345
1694 -0.028142642695456743 -57.2590221663006 -0.015550648933276534 -57.29545077423673
1695 -0.02800156744197011 -57.28702373374257 -0.02587668551132083 -57.32132745974805
1696 -0.02792986873537302 -57.31495360247794 -0.026653639040887356 -57.347981098788935
1697 -0.027953332848846914 -57.34290693532679 -0.027151136379688978 -57.37513223516862
1698 -0.027882133796811103 -57.370789069123596 -0.030521752685308455 -57.40565398785393
1699 -0.0279921586625278 -57.398781227786124 -0.030076743755489587 -57.43573073160942
1700 -0.027897258941084146 -57.426678486727205 -0.027072039153426885 -57.46280277076284
1701 -0.027965023647993803 -57.4546435103752 -0.022365094162523746 -57.485167864925366
1702 -0.02810051357373595 -57.48274402394893 -0.02063619326800108 -57.50580405819337
1703 -0.02807378498837352 -57.510817808937304 -0.030294400826096534 -57.53609845901946
1704 -0.02800476746633649 -57.53882257640364 -0.02851321054622531 -57.564611669565686
1705 -0.027954835817217825 -57.56677741222086 -0.026893306616693737 -57.59150497618238
1706 -0.028029290307313205 -57.594806702528174 -0.02793677430599928 -57.61944175048838
1707 -0.027988090366125106 -57.6227947928943 -0.03179044872522354 -57.6512321992136
1708 -0.028057741280645133 -57.650852534174945 -0.025761527568101884 -57.6769937267817
1709 -0.027949759270995855 -57.67880229344594 -0.02955200066789985 -57.7065457274496
1710 -0.027966722194105387 -57.70676901564005 -0.024952923692762852 -57.73149865114237
1711 -0.02803531298413873 -57.734804328624186 -0.022846141550689935 -57.754344792693054
1712 -0.028039161302149295 -57.76284348992633 -0.03727670963853598 -57.79162150233159
1713 -0.027982345316559076 -57.79082583524289 -0.026098886597901584 -57.81772038892949
1714 -0.027919530309736727 -57.81874536555263 -0.03028114987537265 -57.84800153880486
1715 -0.02795027419924736 -57.84669563975188 -0.02501852884888649 -57.87302006765375
1716 -0.02807017508894205 -57.87476581484082 -0.03240162041038275 -57.90542168806413
1717 -0.02791416347026825 -57.90267997831109 -0.02930402448400855 -57.934725712548136
1718 -0.027894661761820316 -57.93057464007291 -0.028674016054719687 -57.96339972860286
1719 -0.027961169928312303 -57.95853581000122 -0.020349713414907454 -57.98374944201777
1720 -0.028020998742431403 -57.98655680874366 -0.02361972313374281 -58.00736916515151
1721 -0.02807623250409961 -58.014633041247755 -0.026452190708369017 -58.03382135585988
1722 -0.028033571131527425 -58.042666612379286 -0.029373017232865097 -58.06319437309274
1723 -0.028031436167657374 -58.070698048546944 -0.03416454866528511 -58.09735892175803
1724 -0.027951097302138805 -58.09864914584908 -0.02862407946959138 -58.125983001227624
1725 -0.028019815497100354 -58.12666896134618 -0.023523768596351146 -58.14950676982397
1726 -0.027966583892703057 -58.15463554523889 -0.022154266387224196 -58.1716610362112
1727 -0.02797053726390004 -58.18260608250279 -0.03078494993969798 -58.2024459861509
1728 -0.027983771450817586 -58.21058985395361 -0.02831118684262037 -58.23075717299352
1729 -0.027971234265714885 -58.23856108821932 -0.03169695865362883 -58.26245413164715
1730 -0.027956039179116488 -58.26651712739844 -0.027169758267700673 -58.28962388991485
1731 -0.0280035930685699 -58.294520720467006 -0.025145163387060167 -58.31476905330191
1732 -0.02806037710979581 -58.3225810975768 -0.024673527199774982 -58.33944258050168
1733 -0.028003918565809728 -58.35058501614261 -0.026271742768585682 -58.36571432327027
1734 -0.028021755069494246 -58.378606771212105 -0.025589955598115922 -58.39130427886838
1735 -0.028009409364312888 -58.40661618057642 -0.021766813471913338 -58.413071092340296
1736 -0.02802311219274998 -58.43463929276917 -0.02705367058515549 -58.44012476292545
1737 -0.028031773492693902 -58.46267106626186 -0.02834975263103843 -58.46847451555649
1738 -0.02804127726703882 -58.4907123435289 -0.030175902135670184 -58.498650417692154
1739 -0.0280132575891912 -58.51872560111809 -0.027428699750453235 -58.526079117442606
1740 -0.028059013467282058 -58.54678461458538 -0.02116236025467515 -58.547241477697284
1741 -0.02812410779297352 -58.57490872237835 -0.024378847051411866 -58.57162032474869
1742 -0.028028773702681066 -58.60293749608103 -0.02453753463923931 -58.59615785938793
1743 -0.02811031714081764 -58.63104781322185 -0.03218299150466919 -58.6283408508926
1744 -0.028065619245171546 -58.65911343246702 -0.025740774255245923 -58.654081625147846
1745 -0.02813664125278592 -58.6872500737198 -0.030967919901013375 -58.68504954504886
1746 -0.028040642384439707 -58.71529071610424 -0.02568314326927066 -58.71073268831813
1747 -0.02804375160485506 -58.7433344677091 -0.024454333912581207 -58.73518702223071
1748 -0.0280271315947175 -58.771361599303816 -0.034279998019337656 -58.76946702025005
1749 -0.028034600242972375 -58.79939619954679 -0.024860503431409598 -58.79432752368146
1750 -0.02803779998794198 -58.82743399953473 -0.02995963701978326 -58.824287160701246
1751 -0.02798010502010584 -58.85541410455484 -0.03115155650302768 -58.85543871720427
1752 -0.028083569183945657 -58.88349767373879 -0.025814921222627164 -58.8812536384269
1753 -0.02788864215835929 -58.91138631589715 -0.031466574687510726 -58.91272021311441
1754 -0.02787270601838827 -58.93925902191553 -0.030356491077691318 -58.9430767041921
1755 -0.02793280091136694 -58.9671918228269 -0.022891702130436897 -58.96596840632254
1756 -0.027987869549542667 -58.99517969237644 -0.026346637587994336 -58.99231504391053
1757 -0.0279499938711524 -59.02312968624759 -0.02702580960467458 -59.0193408535152
1758 -0.0280987536534667 -59.05122843990106 -0.03478514067828655 -59.05412599419349
1759 -0.027963624335825443 -59.079192064236885 -0.02483815373852849 -59.07896414793202
1760 -0.027915798779577016 -59.10710786301646 -0.024479098618030548 -59.10344324655005
1761 -0.028013908211141823 -59.1351217712276 -0.02392221102491021 -59.12736545757496
1762 -0.0281316920183599 -59.163253463245965 -0.020582462567836045 -59.1479479201428
1763 -0.028122370038181542 -59.19137583328415 -0.031549122743308546 -59.179497042886105
1764 -0.028002862725406884 -59.21937869600956 -0.023404903430491685 -59.202901946316594
1765 -0.028075939789414407 -59.247454635798974 -0.0329550402238965 -59.23585698654049
1766 -0.027961036190390587 -59.275415671989364 -0.026158885657787324 -59.262015872198276
1767 -0.02795988917350769 -59.30337556116287 -0.032615583576262 -59.294631455774535
1768 -0.027927424665540455 -59.331302985828415 -0.031638721004128456 -59.326270176778664
1769 -0.027900503296405078 -59.35920348912482 -0.029784908797591925 -59.35605508557626
1770 -0.02793761622160673 -59.38714110534643 -0.024729760270565747 -59.380784845846826
1771 -0.02816448751837015 -59.4153055928648 -0.03447167258709669 -59.41525651843392
1772 -0.027826956100761892 -59.44313254896556 -0.027657670062035324 -59.442914188495955
1773 -0.027965704351663588 -59.47109825331722 -0.03202924691140652 -59.47494343540736
1774 -0.027856080792844296 -59.49895433411007 -0.027881103940308093 -59.50282453934767
1775 -0.027808332163840533 -59.52676266627391 -0.029854971542954446 -59.532679510890624
1776 -0.027973467484116554 -59.55473613375803 -0.021682531386613847 -59.55436204227724
1777 -0.027921358216553928 -59.58265749197458 -0.018625423032790422 -59.57298746531003
1778 -0.02795195272192359 -59.6106094446965 -0.02296115579083562 -59.59594862110087
1779 -0.028023088723421095 -59.63863253341992 -0.033022396825253965 -59.62897101792612
1780 -0.0279770796187222 -59.666609613038645 -0.024750786367803812 -59.65372180429392
1781 -0.0279857374727726 -59.69459535051142 -0.027961395122110842 -59.681683199416035
1782 -0.027857266087085008 -59.7224526165985 -0.018342800065875055 -59.70002599948191
1783 -0.028097258880734444 -59.75054987547924 -0.03233391176909208 -59.732359911251
1784 -0.027971919067203997 -59.77852179454644 -0.02295461380854249 -59.755314525059546
1785 -0.028144551906734705 -59.80666634645318 -0.0320759130641818 -59.78739043812373
1786 -0.028029686491936445 -59.83469603294511 -0.031008079648017883 -59.81839851777175
1787 -0.028050224017351865 -59.86274625696246 -0.025869604106992482 -59.84426812187874
1788 -0.027916702255606652 -59.89066295921807 -0.02476226482540369 -59.86903038670415
1789 -0.02797752255573869 -59.91864048177381 -0.026370717491954566 -59.895401104196104
1790 -0.028094056993722916 -59.94673453876753 -0.02852255618199706 -59.9239236603781
1791 -0.02803391879424453 -59.97476845756177 -0.02782691568136215 -59.95175057605946
1792 -0.027974167931824924 -60.002742625493596 -0.027870561555027963 -59.97962113761449
1793 -0.02798970928415656 -60.03073233477775 -0.03459651451557875 -60.014217652130064
1794 -0.027951715420931576 -60.058684050198686 -0.026605099253356457 -60.04082275138342
1795 -0.027924183197319506 -60.08660823339601 -0.022792120464146137 -60.06361487184757
1796 -0.028128322679549456 -60.114736556075556 -0.017272932175546884 -60.080887804023114
1797 -0.02815599674358964 -60.14289255281915 -0.026451180595904587 -60.10733898461902
1798 -0.028131716419011354 -60.17102426923816 -0.029403593111783265 -60.1367425777308
1799 -0.028169175237417222 -60.199193444475576 -0.027313209045678376 -60.16405578677648
1800 -0.028179978393018244 -60.227373422868595 -0.0283667485229671 -60.19242253529945
1801 -0.028166400641202925 -60.2555398235098 -0.029635903518646957 -60.222058438818095
1802 -0.02803687481209636 -60.283576698321895 -0.025067711435258388 -60.24712615025335
1803 -0.028208187874406578 -60.3117848861963 -0.023156276252120734 -60.270282426505474
1804 -0.028219482488930227 -60.34000436868523 -0.029388661216944455 -60.299671087722416
1805 -0.02811459982767701 -60.3681189685129 -0.027936819288879634 -60.3276079070113
1806 -0.028037273231893776 -60.3961562417448 -0.0346592053771019 -60.3622671123884
1807 -0.02800696101039648 -60.424163202755196 -0.02939909901469946 -60.3916662114031
1808 -0.0279450804926455 -60.45210828324784 -0.029288086760789155 -60.420954298163885
1809 -0.02802307540550828 -60.480131358653345 -0.027689555939286948 -60.448643854103175
1810 -0.028247049916535615 -60.50837840856988 -0.037682417780160904 -60.486326271883335
1811 -0.027978578861802817 -60.53635698743169 -0.02926034517586231 -60.5155866170592
1812 -0.02792215421795845 -60.56427914164965 -0.03047515219077468 -60.546061769249974
1813 -0.02789835650473833 -60.592177498154385 -0.027660350035876035 -60.57372211928585
1814 -0.027968740835785866 -60.62014623899017 -0.03351672179996967 -60.60723884108582
1815 -0.027933267317712306 -60.64807950630789 -0.02870812304317951 -60.635946964129
1816 -0.02794864634051919 -60.676028152648406 -0.028131605312228202 -60.66407856944122
1817 -0.027901204861700536 -60.703929357510106 -0.030801965575665235 -60.694880535016885
1818 -0.0278456742875278 -60.73177503179763 -0.0224918182939291 -60.717372353310815
1819 -0.02796529037877917 -60.75974032217641 -0.024234368931502104 -60.74160672224232
1820 -0.02792279440909624 -60.787663116585506 -0.026833766512572764 -60.76844048875489
1821 -0.028028472512960433 -60.81569158909846 -0.023223359789699315 -60.79166384854459
1822 -0.028021073434501886 -60.843712662532965 -0.028494348283857107 -60.820158196828444
1823 -0.027906341664493083 -60.871619004197456 -0.02105259494856 -60.841210791777
1824 -0.02803717479109764 -60.89965617898855 -0.031152638234198095 -60.8723634300112
1825 -0.028056412283331156 -60.927712591271884 -0.0279474887996912 -60.90031091881089
1826 -0.028103798534721135 -60.95581638980661 -0.03139754263684154 -60.93170846144773
1827 -0.027951870393007994 -60.98376826019962 -0.027546914853155614 -60.95925537630088
1828 -0.028052260633558035 -61.011820520833176 -0.02756357491016388 -60.98681895121104
1829 -0.027956190798431636 -61.03977671163161 -0.02834514547139406 -61.01516409668243
1830 -0.028028529416769744 -61.06780524104838 -0.03257616199553013 -61.04774025867796
1831 -0.02809076150879264 -61.095896002557176 -0.03419756889343262 -61.081937827571394
1832 -0.027846756298094986 -61.12374275885527 -0.029511234629899262 -61.111449062201295
1833 -0.027932791505008936 -61.15167555036028 -0.028154641017317773 -61.13960370321861
1834 -0.027881575748324394 -61.179557126108605 -0.03292277120053768 -61.17252647441915
1835 -0.02780089611187577 -61.20735802222048 -0.03122966634109616 -61.20375614076025
1836 -0.027733153197914362 -61.2350911754184 -0.029420361015945674 -61.23317650177619
1837 -0.02786245970055461 -61.262953635118954 -0.03079348662868142 -61.263969988404874
1838 -0.02787953447550535 -61.29083316959446 -0.03337846752256155 -61.297348455927434
1839 -0.027768108807504178 -61.318601278401964 -0.025339181814342738 -61.32268763774178
1840 -0.027856330573558807 -61.34645760897552 -0.025831304490566254 -61.348518942232346
1841 -0.027809285186231138 -61.37426689416175 -0.03291061408817768 -61.381429556320526
1842 -0.02784644365310669 -61.40211333781485 -0.029582237266004084 -61.41101179358653
1843 -0.02774476893246174 -61.42985810674732 -0.02366839414462447 -61.43468018773115
1844 -0.027746300026774407 -61.457604406774095 -0.028331684321165083 -61.46301187205232
1845 -0.02777752410620451 -61.4853819308803 -0.02115326439961791 -61.484165136451935
1846 -0.027867286279797555 -61.5132492171601 -0.03711238838732243 -61.521277524839256
1847 -0.027797888778150082 -61.541047105938254 -0.03111411686986685 -61.55239164170912
1848 -0.027800545562058687 -61.56884765150031 -0.027504558954387904 -61.57989620066351
1849 -0.027774686366319655 -61.596622337866634 -0.032673961482942104 -61.612570162146454
1850 -0.02783714197576046 -61.62445947984239 -0.02390277348458767 -61.63647293563104
1851 -0.027776220440864564 -61.652235700283256 -0.0252976112999022 -61.661770546930946
1852 -0.027823794167488813 -61.680059494450745 -0.02308681048452854 -61.684857357415474
1853 -0.027785771060734987 -61.70784526551148 -0.024892112519592047 -61.70974946993507
1854 -0.027841714024543763 -61.73568697953603 -0.021195927169173956 -61.73094539710424
1855 -0.0278779286891222 -61.76356490822515 -0.02439141646027565 -61.75533681356452
1856 -0.02789845410734415 -61.79146336233249 -0.025658709090203048 -61.78099552265472
1857 -0.02787037817761302 -61.8193337405101 -0.029101717006415128 -61.81009723966113
1858 -0.02790312021970749 -61.84723686072981 -0.032677498273551465 -61.84277473793468
1859 -0.02791343554854393 -61.87515029627835 -0.02773481784388423 -61.87050955577857
1860 -0.027847825456410645 -61.90299812173476 -0.03398190904408693 -61.904491464822655
1861 -0.027895498741418123 -61.930893620476176 -0.03418073523789644 -61.93867220006055
1862 -0.027792923524975775 -61.958686544001154 -0.02672768523916602 -61.96539988529972
1863 -0.027772381063550712 -61.9864589250647 -0.03203347213566303 -61.99743335743538
1864 -0.027808381896466016 -62.014267306961166 -0.02201404655352235 -62.019447403988906
1865 -0.027838847134262323 -62.04210615409543 -0.026779563073068856 -62.046226967061976
1866 -0.02782988240942359 -62.06993603650485 -0.028307610377669334 -62.07453457743964
1867 -0.027813950274139642 -62.097749986778986 -0.027523509692400694 -62.10205808713204
1868 -0.027864130120724438 -62.12561411689971 -0.03035246701911092 -62.13241055415116
1869 -0.027812852617353202 -62.153426969517064 -0.028299892880022527 -62.16071044703118
1870 -0.027693106885999443 -62.18112007640306 -0.027154459804296493 -62.18786490683547
1871 -0.027752050198614597 -62.208872126601676 -0.024870365113019943 -62.21273527194849
1872 -0.02780858762562275 -62.2366807142273 -0.03249536994844675 -62.24523064189694
1873 -0.02777668721973896 -62.26445740144704 -0.028180665895342828 -62.27341130779228
1874 -0.027815432753413916 -62.29227283420045 -0.022097117081284524 -62.29550842487357
1875 -0.02773998659104109 -62.3200128207915 -0.02528172908350825 -62.32079015395708
1876 -0.02789934379979968 -62.3479121645913 -0.027885185647755863 -62.34867533960483
1877 -0.02776516359299421 -62.375677328184295 -0.02602501232177019 -62.3747003519266
1878 -0.027779815904796123 -62.40345714408909 -0.02927238019183278 -62.40397273211843
1879 -0.027866846602410077 -62.431323990691496 -0.023078171350061894 -62.4270509034685
1880 -0.027926403749734163 -62.45925039444123 -0.030712619237601758 -62.4577635227061
1881 -0.02787643428891897 -62.48712682873015 -0.02422454096376896 -62.481988063669874
1882 -0.027926826477050783 -62.5150536552072 -0.0298323935829103 -62.51182045725278
1883 -0.027781604323536158 -62.54283525953073 -0.02807295201346278 -62.53989340926624
1884 -0.02784879067912698 -62.57068405020986 -0.033018780685961244 -62.572912189952206
1885 -0.027907196339219807 -62.598591246549084 -0.03521598819643259 -62.60812817814864
1886 -0.027726865373551846 -62.626318111922636 -0.027909069415181877 -62.63603724756382
1887 -0.02773133572191 -62.654049447644546 -0.02286355569958687 -62.65890080326341
1888 -0.027760855760425328 -62.68181030340497 -0.0301350861787796 -62.68903588944219
1889 -0.0277665707282722 -62.70957687413325 -0.023094286024570466 -62.71213017546676
1890 -0.027748288493603467 -62.73732516262685 -0.02739145336672664 -62.73952162883349
1891 -0.027782213781028985 -62.76510737640788 -0.02351453425362706 -62.763036163087115
1892 -0.027822150755673646 -62.79292952716356 -0.022486099135130645 -62.785522262222244
1893 -0.027960894536226986 -62.82089042169979 -0.03438242990523577 -62.81990469212748
1894 -0.02788610300049186 -62.84877652470028 -0.022997419442981483 -62.84290211157046
1895 -0.0278458789922297 -62.87662240369251 -0.027920669689774514 -62.87082278126024
1896 -0.027926717698574067 -62.904549121391085 -0.035675796866416934 -62.90649857812665
1897 -0.027677643951028584 -62.932226765342115 -0.02907494707033038 -62.93557352519698
1898 -0.027760023903101682 -62.959986789245214 -0.025402235612273217 -62.960975760809255
1899 -0.02778082322329283 -62.98776761246851 -0.026474147196859123 -62.98744990800611
1900 -0.027755256090313197 -63.015522868558826 -0.026590228267014026 -63.014040136273124
1901 -0.02775753615424037 -63.043280404713066 -0.03067823825404048 -63.044718374527164
1902 -0.02777491919696331 -63.07105532391003 -0.02491943519562483 -63.06963780972279
1903 -0.027805268112570048 -63.098860592022604 -0.025370623264461756 -63.09500843298726
1904 -0.02784824213013053 -63.12670883415274 -0.026887159794569016 -63.121895592781826
1905 -0.02788922768086195 -63.154598061833596 -0.026772385556250812 -63.148667978338075
1906 -0.027993423119187354 -63.18259148495278 -0.02017769394442439 -63.1688456722825
1907 -0.02788941012695432 -63.21048089507973 -0.023116149380803107 -63.191961821663305
1908 -0.028010053653270008 -63.238490948733 -0.020787685737013818 -63.21274950740032
1909 -0.028040002565830946 -63.26653095129883 -0.028829777892678977 -63.241579285293
1910 -0.02793412208557129 -63.2944650733844 -0.028734488133341073 -63.27031377342634
1911 -0.0279908518306911 -63.322455925215095 -0.02795818317681551 -63.29827195660315
1912 -0.02803981825709343 -63.35049574347219 -0.024375304765999316 -63.32264726136915
1913 -0.02797522032633424 -63.37847096379852 -0.028060790337622165 -63.35070805170677
1914 -0.028124890476465225 -63.40659585427498 -0.02291671736165881 -63.37362476906843
1915 -0.028025340475142 -63.43462119475012 -0.025226828176528215 -63.398851597244956
1916 -0.028100648336112498 -63.462721843086236 -0.028671911638230085 -63.42752350888318
1917 -0.028121029119938613 -63.49084287220617 -0.025675900373607875 -63.45319940925679
1918 -0.02819522572681308 -63.519038097932984 -0.02269343975931406 -63.475892849016105
1919 -0.028057276736944914 -63.54709537466993 -0.027633391413837673 -63.50352624042994
1920 -0.028012390527874232 -63.57510776519781 -0.018927201814949512 -63.52245344224489
1921 -0.028376676514744757 -63.60348444171255 -0.036378113925457 -63.55883155617035
1922 -0.02812136048451066 -63.631605802197065 -0.027580148354172707 -63.58641170452452
1923 -0.028152375388890503 -63.65975817758596 -0.031356036011129615 -63.617767740535655
1924 -0.02808140031993389 -63.68783957790589 -0.02963559180498123 -63.64740333234064
1925 -0.028153413627296685 -63.715992991533184 -0.023875178210437296 -63.671278510551076
1926 -0.02813301859423518 -63.74412601012742 -0.026449413411319254 -63.6977279239624
1927 -0.028132429998368024 -63.77225844012578 -0.0320682080462575 -63.72979613200865
1928 -0.02802668381482363 -63.800285123940604 -0.027569711767137052 -63.75736584377579
1929 -0.02811052296310663 -63.82839564690371 -0.027301585767418146 -63.784667429543205
1930 -0.028227263782173394 -63.85662291068588 -0.032208546064794064 -63.816875975608
1931 -0.028141818568110467 -63.88476472925399 -0.028750445414334535 -63.84562642102233
1932 -0.02807114915922284 -63.91283587841321 -0.02256686333566904 -63.868193284358
1933 -0.02814857065677643 -63.94098444906999 -0.02509341211989522 -63.893286696477894
1934 -0.02830354068428278 -63.96928798975427 -0.031865947507321836 -63.925152643985214
1935 -0.028143682051450014 -63.99743167180572 -0.025780365336686373 -63.9509330093219
1936 -0.028190072719007732 -64.02562174452473 -0.0297240924090147 -63.98065710173091
1937 -0.028199740312993528 -64.05382148483773 -0.030363603960722685 -64.01102070569164
1938 -0.028081420343369246 -64.0819029051811 -0.02775868624448776 -64.03877939193612
1939 -0.0281187673099339 -64.11002167249103 -0.030781492963433264 -64.06956088489954
1940 -0.028074548952281474 -64.1380962214433 -0.02783275758847594 -64.09739364248802
1941 -0.028043279238045216 -64.16613950068135 -0.025517780147492886 -64.12291142263551
1942 -0.028114623762667178 -64.19425412444402 -0.018284041434526443 -64.14119546407004
1943 -0.028098227363079785 -64.22235235180709 -0.025799526274204253 -64.16699499034424
1944 -0.02806363869458437 -64.25041599050168 -0.0301073107868433 -64.19710230113108
1945 -0.028053539525717496 -64.2784695300274 -0.027467783261090516 -64.22457008439217
1946 -0.028126103896647693 -64.30659563392405 -0.03214385397732258 -64.25671393836949
1947 -0.028076075296849013 -64.3346717092209 -0.02558927806094289 -64.28230321643044
1948 -0.02806275328621268 -64.3627344625071 -0.0355202779173851 -64.31782349434782
1949 -0.02799274241551757 -64.39072720492263 -0.020895521342754363 -64.33871901569057
1950 -0.02806656463071704 -64.41879376955335 -0.03118858430534601 -64.36990759999591
1951 -0.02795852059498429 -64.44675229014832 -0.027277112100273372 -64.39718471209619
1952 -0.028076648991554976 -64.47482893913988 -0.024311582650989295 -64.42149629474719
1953 -0.028090488351881503 -64.50291942749176 -0.0279930355027318 -64.44948933024992
1954 -0.02808358781039715 -64.53100301530216 -0.03326310906559229 -64.4827524393155
1955 -0.028088361956179142 -64.55909137725834 -0.03123914748430252 -64.5139915867998
1956 -0.02797020459547639 -64.58706158185382 -0.0237388982437551 -64.53773048504355
1957 -0.028048706706613302 -64.61511028856043 -0.018319811671972275 -64.55605029671553
1958 -0.028026145324110983 -64.64313643388454 -0.031001662462949754 -64.58705195917848
1959 -0.028076090570539235 -64.67121252445507 -0.027284930925816298 -64.6143368901043
1960 -0.02803678046911955 -64.6992493049242 -0.028735851962119342 -64.64307274206642
1961 -0.028065441735088827 -64.72731474665929 -0.030595870688557625 -64.67366861275498
1962 -0.027945765666663645 -64.75526051232595 -0.021146026998758317 -64.69481463975374
1963 -0.02803496504202485 -64.78329547736797 -0.022478663828223944 -64.71729330358197
1964 -0.028060029819607736 -64.81135550718759 -0.026922980882227422 -64.7442162844642
1965 -0.028026781044900417 -64.83938228823249 -0.028659297805279493 -64.77287558226948
1966 -0.028060279320925474 -64.86744256755341 -0.03877721466124058 -64.81165279693072
1967 -0.02799259005114436 -64.89543515760455 -0.028365151863545178 -64.84001794879426
1968 -0.02803491409868002 -64.92347007170324 -0.02638803804293275 -64.8664059868372
1969 -0.027942703012377022 -64.9514127747156 -0.02898178081959486 -64.89538776765679
1970 -0.028011406306177378 -64.97942418102178 -0.029601097106933594 -64.92498886476372
1971 -0.02799341604113579 -65.00741759706293 -0.03680461123585701 -64.96179347599957
1972 -0.027907968498766422 -65.03532556556169 -0.029594909772276877 -64.99138838577184
1973 -0.02786304261535406 -65.06318860817704 -0.031285579595714805 -65.02267396536756
1974 -0.027837181743234397 -65.09102578992028 -0.026211963407695292 -65.04888592877525
1975 -0.027818004321306943 -65.11884379424158 -0.026964395120739938 -65.07585032389599
1976 -0.027886802144348622 -65.14673059638594 -0.025423248391598464 -65.1012735722876
1977 -0.027840478252619504 -65.17457107463855 -0.023464029561728238 -65.12473760184932
1978 -0.027835426293313502 -65.20240650093186 -0.020245953928679228 -65.144983555778
1979 -0.027917918283492327 -65.23032441921535 -0.026126328855752945 -65.17110988463375
1980 -0.027958128415048123 -65.2582825476304 -0.025415388867259026 -65.19652527350101
1981 -0.027933060098439454 -65.28621560772883 -0.02446109037846327 -65.22098636387948
1982 -0.028082167077809573 -65.31429777480665 -0.027968017663806678 -65.24895438154329
1983 -0.0280341106466949 -65.34233188545335 -0.03273993190377951 -65.28169431344706
1984 -0.028003898542374374 -65.37033578399573 -0.02289487924426794 -65.30458919269132
1985 -0.02809252105653286 -65.39842830505226 -0.030814209673553705 -65.33540340236488
1986 -0.027934971358627082 -65.4263632764109 -0.029829127807170154 -65.36523253017205
1987 -0.028064392041414976 -65.45442766845231 -0.028666995745152236 -65.3938995259172
1988 -0.027923202328383922 -65.48235087078069 -0.03211770802736282 -65.42601723394456
1989 -0.028026923164725305 -65.51037779394542 -0.03073888337239623 -65.45675611731696
1990 -0.02799025271087885 -65.5383680466563 -0.026967969816178085 -65.48372408713314
1991 -0.028011209890246393 -65.56637925654655 -0.024215546809136866 -65.50793963394227
1992 -0.027989422529935838 -65.5943686790765 -0.023030490428209306 -65.53097012437048
1993 -0.028039926942437888 -65.62240860601894 -0.025235887337476014 -65.55620601170796
1994 -0.028027789667248726 -65.65043639568619 -0.028901991620659827 -65.58510800332861
1995 -0.02802995787933469 -65.67846635356553 -0.028014795016497375 -65.61312279834512
1996 -0.02802612166851759 -65.70649247523404 -0.02562556751072407 -65.63874836585585
1997 -0.028090132214128972 -65.73458260744817 -0.03538889922201634 -65.67413726507786
1998 -0.02804586514830589 -65.76262847259648 -0.026086081843823196 -65.70022334692169
1999 -0.02807314144447446 -65.79070161404096 -0.03222788218408823 -65.73245122910578
2000 -0.02798849893733859 -65.81869011297829 -0.04106239732354879 -65.77351362642932
