# Supplementary material for: Learning nonequilibrium statistical mechanics and dynamical phase transitions
Source: Nat Commun. 2024 Feb 6;15:1117. doi: 10.1038/s41467-024-45172-8 (PMC10847122; doi:10.1038/s41467-024-45172-8)
Supplement: Supplementary file 4 — Supplementary Data 1 [file 41467_2024_45172_MOESM4_ESM.zip › DPT-main/PlotTemplate/plot_KL_divergence/out/finite_time/SE/L5_D2W32K5_E100BS1k/logs-1.10/log.txt]

1 -0.04092519450932741 -0.04092519450932741 -0.04093002434819937 -0.04093002434819937
2 -0.040843209438025954 -0.08176840394735337 -0.04084315169602633 -0.0817731760442257
3 -0.04078168608248234 -0.1225500900298357 -0.040782428346574306 -0.1225556043908
4 -0.040725082345306876 -0.16327517237514258 -0.04072514120489359 -0.16328074559569358
5 -0.04066077638417483 -0.20393594875931742 -0.04066180232912302 -0.2039425479248166
6 -0.040601085685193536 -0.24453703444451097 -0.04060209803283214 -0.24454464595764874
7 -0.040546498633921145 -0.2850835330784321 -0.04055092688649893 -0.28509557284414766
8 -0.04049761164933443 -0.3255811447277665 -0.04049533531069756 -0.3255909081548452
9 -0.04044842440634966 -0.36602956913411616 -0.0404428830370307 -0.3660337911918759
10 -0.04039759244769812 -0.4064271615818143 -0.040384404733777045 -0.4064181959256529
11 -0.04035334140062332 -0.4467805029824376 -0.0403353476896882 -0.44675354361534114
12 -0.040303618833422664 -0.48708412181586025 -0.04031707756221294 -0.48707062117755406
13 -0.04026158321648836 -0.5273457050323486 -0.040255609527230264 -0.5273262307047843
14 -0.04021202940493822 -0.5675577344372867 -0.04020127672702074 -0.5675275074318051
15 -0.04017570149153471 -0.6077334359288215 -0.04014135543256998 -0.6076688628643752
16 -0.0401447344571352 -0.6478781703859566 -0.04012201596051455 -0.6477908788248897
17 -0.04010127428919077 -0.6879794446751474 -0.04012764561921358 -0.6879185244441033
18 -0.040053381212055685 -0.7280328258872031 -0.04005519654601812 -0.7279737209901214
19 -0.04002330731600523 -0.7680561332032083 -0.040007244981825354 -0.7679809659719468
20 -0.03998738080263138 -0.8080435140058397 -0.03996445890516043 -0.8079454248771072
21 -0.03994531966745853 -0.8479888336732982 -0.03993049189448357 -0.8478759167715908
22 -0.039925293624401094 -0.8879141272976994 -0.040020684525370595 -0.8878966012969614
23 -0.039874122478067875 -0.9277882497757672 -0.03984884452074766 -0.927745445817709
24 -0.03984464183449745 -0.9676328916102647 -0.039838258549571036 -0.96758370436728
25 -0.03981333002448082 -1.0074462216347455 -0.0397920960560441 -1.0073758004233242
26 -0.03978127352893353 -1.047227495163679 -0.0397647000849247 -1.0471405005082488
27 -0.0397477688267827 -1.0869752639904617 -0.03966463636606932 -1.0868051368743181
28 -0.039726565778255465 -1.1267018297687172 -0.0397585716098547 -1.1265637084841729
29 -0.03969768099486828 -1.1663995107635856 -0.03966688271611929 -1.1662305912002922
30 -0.039661393873393534 -1.2060609046369792 -0.039631645381450656 -1.2058622365817429
31 -0.039647290110588075 -1.2457081947475672 -0.039700772054493426 -1.2455630086362364
32 -0.0396096920594573 -1.2853178868070245 -0.0396157568320632 -1.2851787654682996
33 -0.03957783430814743 -1.324895721115172 -0.03959325365722179 -1.3247720191255214
34 -0.03955763261765242 -1.3644533537328243 -0.03947613351047039 -1.3642481526359918
35 -0.039526854455471036 -1.4039802081882953 -0.03951620105654001 -1.4037643536925317
36 -0.039506756514310834 -1.443486964702606 -0.03954361081123352 -1.4433079645037652
37 -0.03947269897907972 -1.4829596636816857 -0.03963215183466673 -1.482940116338432
38 -0.03943583890795708 -1.5223955025896427 -0.03942727390676737 -1.5223673902451993
39 -0.03941622581332922 -1.561811728402972 -0.039406180009245874 -1.561773570254445
40 -0.03939354252070189 -1.601205270923674 -0.03941971212625504 -1.6011932823807
41 -0.0393682649359107 -1.6405735358595845 -0.039283782988786695 -1.6404770653694867
42 -0.03935217801481485 -1.6799257138743995 -0.03923519030213356 -1.6797122556716202
43 -0.03933120034635067 -1.71925691422075 -0.039354483038187026 -1.7190667387098073
44 -0.039311624877154824 -1.758568539097905 -0.039273040182888505 -1.7583397788926958
45 -0.03928597811609506 -1.797854517214 -0.0393449766561389 -1.7976847555488347
46 -0.03926588855683803 -1.837120405770838 -0.039243626035749914 -1.8369283815845845
47 -0.039242382347583774 -1.8763627881184217 -0.03932821713387966 -1.876256598718464
48 -0.03922104965895414 -1.915583837777376 -0.039047978818416595 -1.9153045775368807
49 -0.039213867858052254 -1.9547977056354282 -0.03939592614769936 -1.95470050368458
50 -0.03917680364102125 -1.9939745092764494 -0.03925245478749275 -1.9939529584720728
51 -0.039148473367094996 -2.0331229826435444 -0.039171157777309416 -2.033124116249382
52 -0.03912819940596819 -2.0722511820495124 -0.039127917401492594 -2.0722520336508747
53 -0.03910851366817951 -2.111359695717692 -0.03909150417894125 -2.111343537829816
54 -0.03909046333283186 -2.150450159050524 -0.03904156759381294 -2.150385105423629
55 -0.03907954413443804 -2.189529703184962 -0.039088893495500085 -2.189473998919129
56 -0.039057109504938126 -2.2285868126899 -0.039215249754488465 -2.228689248673618
57 -0.03903384562581778 -2.267620658315718 -0.03908574972301722 -2.267774998396635
58 -0.03902428764849901 -2.306644945964217 -0.03914177361875772 -2.3069167720153927
59 -0.038991738483309744 -2.345636684447527 -0.038974412716925144 -2.345891184732318
60 -0.03897505719214678 -2.3846117416396737 -0.03899708930402994 -2.384888274036348
61 -0.0389506759122014 -2.4235624175518753 -0.03888868130743504 -2.423776955343783
62 -0.03893777132034302 -2.462500188872218 -0.038906151242554185 -2.4626831065863373
63 -0.03892676532268524 -2.5014269541949035 -0.038988431356847285 -2.5016715379431846
64 -0.03890711907297373 -2.540334073267877 -0.03909733816981316 -2.5407688761129976
65 -0.03887494932860136 -2.5792090225964786 -0.03890806045383215 -2.57967693656683
66 -0.03886381071060896 -2.6180728333070875 -0.0388305077329278 -2.6185074442997576
67 -0.03884818572551012 -2.656921019032598 -0.03877856284379959 -2.6572860071435573
68 -0.03883200380951166 -2.6957530228421094 -0.03862621150910854 -2.695912218652666
69 -0.03882027715444565 -2.734573299996555 -0.03872627895325422 -2.7346384976059204
70 -0.03881051205098629 -2.773383812047541 -0.03861709777265787 -2.7732555953785782
71 -0.03879293352365494 -2.812176745571196 -0.038675304129719736 -2.811930899508298
72 -0.03878564573824406 -2.85096239130944 -0.038746125996112823 -2.8506770255044107
73 -0.03876926712691784 -2.8897316584363577 -0.0387977035716176 -2.8894747290760283
74 -0.03874199315905571 -2.9284736515954135 -0.03862441461533308 -2.9280991436913615
75 -0.03873198702931404 -2.9672056386247276 -0.03888673521578312 -2.9669858789071446
76 -0.03871568515896797 -3.0059213237836957 -0.03861487060785294 -3.0056007495149974
77 -0.038704873993992805 -3.0446261977776885 -0.03883215114474296 -3.0444329006597406
78 -0.038678177259862424 -3.083304375037551 -0.03870583269745111 -3.083138733357192
79 -0.03866319116204977 -3.1219675661996007 -0.038531862385571006 -3.1216705957427626
80 -0.038657248951494694 -3.1606248151510954 -0.03860400337725878 -3.1602745991200214
81 -0.038637805916368964 -3.199262621067464 -0.03854181971400976 -3.1988164188340313
82 -0.03862042184919119 -3.237883042916655 -0.03754008393734694 -3.236356502771378
83 -0.03865503538399935 -3.2765380783006544 -0.038800804689526555 -3.275157307460905
84 -0.038619431853294375 -3.3151575101539486 -0.038804180920124054 -3.313961488381029
85 -0.03860417380928993 -3.3537616839632385 -0.03853806834667921 -3.3524995567277083
86 -0.03858723770827055 -3.392348921671509 -0.038683647848665716 -3.391183204576374
87 -0.038577551394701 -3.43092647306621 -0.03898435849696398 -3.4301675630733377
88 -0.0385475805029273 -3.4694740535691375 -0.038586844317615034 -3.4687544073909526
89 -0.03852032124996185 -3.5079943748190994 -0.0383024213835597 -3.5070568287745125
90 -0.03852324429899454 -3.546517619118094 -0.03842387609183788 -3.5454807048663506
91 -0.03850979134440422 -3.585027410462498 -0.03850119560956955 -3.58398190047592
92 -0.03849413599818945 -3.6235215464606876 -0.03856466244906187 -3.622546562924982
93 -0.03847904726862907 -3.6620005937293167 -0.03845514226704836 -3.6610017051920303
94 -0.038460282050073145 -3.70046087577939 -0.038378302752971646 -3.699380007945002
95 -0.0384520722553134 -3.738912948034703 -0.038453050144016745 -3.7378330580890187
96 -0.038441017270088196 -3.7773539653047914 -0.03832729812711477 -3.7761603562161334
97 -0.03841948937624693 -3.8157734546810382 -0.038788816146552565 -3.814949172362686
98 -0.03840964268893003 -3.8541830973699684 -0.03860658667981624 -3.8535557590425022
99 -0.03840114288032055 -3.892584240250289 -0.03831315003335476 -3.891868909075857
100 -0.038388651236891745 -3.9309728914871807 -0.038229615241289136 -3.9300985243171462
101 -0.038367501273751256 -3.969340392760932 -0.038372318632900713 -3.968470842950047
102 -0.038368376344442366 -4.007708769105374 -0.03875338286161423 -4.007224225811662
103 -0.03833558559417725 -4.046044354699552 -0.03858677465468645 -4.045811000466348
104 -0.03832090739160776 -4.0843652620911595 -0.03850010577589273 -4.084311106242241
105 -0.038303020596504214 -4.1226682826876635 -0.03828459717333317 -4.122595703415574
106 -0.038293631933629516 -4.160961914621293 -0.038212341256439686 -4.160808044672014
107 -0.038275455683469774 -4.199237370304763 -0.03750807326287031 -4.198316117934884
108 -0.03829142432659864 -4.237528794631362 -0.03885704074054956 -4.237173158675434
109 -0.03826682753860951 -4.275795622169971 -0.03848196268081665 -4.275655121356251
110 -0.038249596022069454 -4.314045218192041 -0.03828451298177242 -4.313939634338023
111 -0.03823596406728029 -4.352281182259321 -0.03826490957289934 -4.352204543910923
112 -0.03821707125753164 -4.390498253516853 -0.03845127020031214 -4.390655814111235
113 -0.038210623525083066 -4.428708877041936 -0.038305490650236605 -4.428961304761471
114 -0.03818800281733274 -4.466896879859269 -0.03812204878777266 -4.467083353549244
115 -0.038199557736515996 -4.505096437595785 -0.038365280255675316 -4.505448633804919
116 -0.038167511485517024 -4.543263949081302 -0.038004998303949836 -4.543453632108869
117 -0.03815572392195463 -4.581419673003257 -0.03783549703657627 -4.581289129145445
118 -0.038146631233394145 -4.619566304236651 -0.0381588876247406 -4.619448016770186
119 -0.03814290594309568 -4.657709210179746 -0.03809706289321184 -4.657545079663398
120 -0.038132978789508346 -4.695842188969254 -0.038077438995242116 -4.695622518658641
121 -0.038155148178339 -4.733997337147593 -0.03911218419671059 -4.734734702855351
122 -0.03809966333210468 -4.772097000479698 -0.03837512657046318 -4.773109829425814
123 -0.03808645699173212 -4.81018345747143 -0.03791883420199156 -4.8110286636278055
124 -0.038080713525414464 -4.848264170996845 -0.03809023667126894 -4.849118900299074
125 -0.0380718732252717 -4.886336044222117 -0.03793285302817821 -4.887051753327253
126 -0.03805135525763035 -4.924387399479747 -0.03854514751583338 -4.925596900843086
127 -0.038050928711891176 -4.962438328191639 -0.03808738496154547 -4.963684285804631
128 -0.03802856784313917 -5.000466896034778 -0.03813900128006935 -5.001823287084701
129 -0.03800553176552057 -5.038472427800299 -0.03781250286847353 -5.0396357899531745
130 -0.03802139814943075 -5.076493825949729 -0.03743962869048119 -5.0770754186436555
131 -0.03801125902682543 -5.114505084976555 -0.03726696353405714 -5.114342382177712
132 -0.03801546208560467 -5.15252054706216 -0.03784124869853258 -5.1521836308762445
133 -0.03801744412630796 -5.190537991188468 -0.0376219155266881 -5.1898055464029325
134 -0.038001677766442296 -5.228539668954911 -0.039482041448354724 -5.229287587851287
135 -0.0379669614136219 -5.266506630368532 -0.03818755988031626 -5.267475147731603
136 -0.03795247245579958 -5.304459102824332 -0.03794996663928032 -5.305425114370883
137 -0.037943698838353156 -5.3424028016626846 -0.03805595617741346 -5.343481070548297
138 -0.03793005757033825 -5.380332859233023 -0.037899594940245154 -5.381380665488542
139 -0.03792465683072806 -5.4182575160637505 -0.037875478342175486 -5.419256143830717
140 -0.037910832837224004 -5.456168348900975 -0.03784824144095182 -5.457104385271669
141 -0.0379042275249958 -5.49407257642597 -0.03792121075093746 -5.495025596022606
142 -0.037905021011829375 -5.531977597437799 -0.03723788280040026 -5.5322634788230065
143 -0.03790081199258566 -5.569878409430385 -0.03783795293420553 -5.570101431757212
144 -0.03786823432892561 -5.60774664375931 -0.037497046031057836 -5.607598477788271
145 -0.03787518460303545 -5.645621828362346 -0.037952929735183716 -5.645551407523454
146 -0.03786201104521751 -5.683483839407564 -0.037877078726887704 -5.683428486250342
147 -0.03785578105598688 -5.72133962046355 -0.03772442899644375 -5.721152915246786
148 -0.03784666731953621 -5.759186287783087 -0.03747517615556717 -5.758628091402353
149 -0.03785597402602434 -5.7970422618091115 -0.03717387691140175 -5.7958019683137545
150 -0.03785339891910553 -5.834895660728217 -0.037209334596991536 -5.833011302910746
151 -0.0378432547673583 -5.872738915495575 -0.03797543831169605 -5.870986741222442
152 -0.03783679772168398 -5.910575713217259 -0.03761707860976458 -5.908603819832207
153 -0.03783122897148132 -5.948406942188741 -0.03767805155366659 -5.946281871385874
154 -0.037814649008214476 -5.986221591196955 -0.037934447079896925 -5.98421631846577
155 -0.03781606517732143 -6.024037656374277 -0.037355944886803626 -6.0215722633525735
156 -0.03781671803444624 -6.061854374408723 -0.03790737520903349 -6.059479638561607
157 -0.03779891040176153 -6.0996532848104845 -0.03632810264825821 -6.095807741209865
158 -0.03779564183205366 -6.137448926642538 -0.03792500402778387 -6.133732745237649
159 -0.03778094034641981 -6.175229866988958 -0.037785029783844945 -6.171517775021494
160 -0.03776035476475954 -6.212990221753717 -0.03763972856104374 -6.209157503582538
161 -0.037752270512282846 -6.250742492266 -0.03717667516320944 -6.246334178745747
162 -0.03778885621577501 -6.288531348481775 -0.03845267817378044 -6.284786856919528
163 -0.03774862140417099 -6.326279969885946 -0.03777006715536117 -6.322556924074889
164 -0.03774755820631981 -6.364027528092266 -0.03827547580003739 -6.360832399874926
165 -0.037720997259020804 -6.4017485253512865 -0.03766405992209911 -6.398496459797025
166 -0.03771464377641678 -6.439463169127703 -0.03770500030368566 -6.436201460100711
167 -0.03771163001656532 -6.477174799144268 -0.03744121789932251 -6.473642678000034
168 -0.03772492725402117 -6.514899726398289 -0.03659019079059363 -6.510232868790627
169 -0.03772514760494232 -6.552624874003231 -0.037876376695930955 -6.548109245486558
170 -0.03766921404749155 -6.590294088050723 -0.037009522505104545 -6.585118767991663
171 -0.03767453469336033 -6.627968622744084 -0.03745288141071797 -6.6225716494023805
172 -0.03768056370317936 -6.665649186447263 -0.037592597864568235 -6.660164247266949
173 -0.037674199976027015 -6.70332338642329 -0.03784904349595308 -6.698013290762902
174 -0.03765197712928057 -6.740975363552571 -0.03727694191038609 -6.735290232673289
175 -0.03765911534428597 -6.778634478896857 -0.037689626775681974 -6.772979859448971
176 -0.03764902260154486 -6.816283501498401 -0.03742606975138187 -6.8104059292003525
177 -0.03763421904295683 -6.853917720541358 -0.037646849453449246 -6.848052778653802
178 -0.03763075564056635 -6.891548476181924 -0.037579564936459066 -6.885632343590261
179 -0.037610176391899584 -6.929158652573824 -0.0377477603033185 -6.92338010389358
180 -0.037608790397644046 -6.966767442971467 -0.037441288493573664 -6.960821392387153
181 -0.037595702707767485 -7.004363145679235 -0.03767423387616873 -6.998495626263322
182 -0.03758309595286846 -7.041946241632103 -0.03777962476015091 -7.036275251023473
183 -0.0375819843262434 -7.079528225958346 -0.03761219903826714 -7.07388745006174
184 -0.037566561996936795 -7.117094787955283 -0.03777966015040875 -7.1116671102121485
185 -0.037558543495833874 -7.154653331451117 -0.03746512532234192 -7.14913223553449
186 -0.037546387501060964 -7.192199718952178 -0.03766767680644989 -7.18679991234094
187 -0.03754278738051653 -7.229742506332695 -0.03797269202768803 -7.224772604368629
188 -0.03752846941351891 -7.2672709757462135 -0.03742698933929205 -7.262199593707921
189 -0.03752415794879198 -7.304795133695006 -0.03768218196928501 -7.299881775677206
190 -0.03750089090317488 -7.3422960245981805 -0.03704282883554697 -7.336924604512753
191 -0.037548784725368024 -7.379844809323549 -0.039912660233676435 -7.37683726474643
192 -0.03747359346598387 -7.417318402789533 -0.036852774955332276 -7.413690039701763
193 -0.037478572130203246 -7.454796974919736 -0.037616705521941185 -7.451306745223704
194 -0.03745861854404211 -7.492255593463778 -0.03746749423444271 -7.488774239458147
195 -0.03746858686208725 -7.529724180325865 -0.037442948669195175 -7.526217188127342
196 -0.037452311255037785 -7.567176491580903 -0.03711998946964741 -7.563337177596989
197 -0.03743723109364509 -7.604613722674548 -0.03746612910181284 -7.600803306698802
198 -0.03743443172425032 -7.642048154398799 -0.03837483711540699 -7.63917814381421
199 -0.037420868314802645 -7.679469022713601 -0.03743027672171593 -7.676608420535926
200 -0.03740181438624859 -7.716870837099849 -0.03711830638349056 -7.7137267269194165
201 -0.037392452172935006 -7.754263289272784 -0.03750556949526072 -7.751232296414678
202 -0.03738654777407646 -7.791649837046861 -0.037064261920750144 -7.7882965583354276
203 -0.03737280908972025 -7.829022646136581 -0.03739456981420517 -7.825691128149633
204 -0.03736733682453632 -7.866389982961117 -0.03763968162238598 -7.863330809772019
205 -0.03736265003681183 -7.903752632997929 -0.036906739510595796 -7.900237549282615
206 -0.0373458718881011 -7.94109850488603 -0.037261055409908296 -7.937498604692523
207 -0.03737128861248493 -7.978469793498515 -0.03500036187469959 -7.972498966567223
208 -0.037366047501564026 -8.01583584100008 -0.03697074502706528 -8.009469711594289
209 -0.03737056087702513 -8.053206401877105 -0.037553337216377256 -8.047023048810665
210 -0.0373595517128706 -8.090565953589977 -0.03696704674512148 -8.083990095555787
211 -0.03735375925898552 -8.127919712848962 -0.03709116280078888 -8.121081258356575
212 -0.03734097015112638 -8.165260683000088 -0.037323595583438875 -8.158404853940015
213 -0.037345638312399385 -8.202606321312487 -0.03693965207785368 -8.195344506017868
214 -0.03732940088957548 -8.239935722202063 -0.037515952810645105 -8.232860458828513
215 -0.037316531874239445 -8.277252254076302 -0.038334247656166553 -8.27119470648468
216 -0.0373134171590209 -8.314565671235323 -0.03716203421354294 -8.308356740698223
217 -0.037306377291679384 -8.351872048527003 -0.03704337421804667 -8.34540011491627
218 -0.03731845133006573 -8.389190499857069 -0.03857614453881979 -8.383976259455089
219 -0.03729448691010475 -8.426484986767173 -0.03753914628177881 -8.421515405736868
220 -0.03727364279329777 -8.463758629560472 -0.03724282495677471 -8.458758230693642
221 -0.037252260744571684 -8.501010890305043 -0.037574047408998015 -8.49633227810264
222 -0.037239954248070715 -8.538250844553113 -0.03699116203933954 -8.533323440141979
223 -0.03724849298596382 -8.575499337539076 -0.03698362596333027 -8.57030706610531
224 -0.03725181836634874 -8.612751155905425 -0.03768446296453476 -8.607991529069844
225 -0.03722589034587145 -8.649977046251296 -0.03692826349288225 -8.644919792562726
226 -0.037241436168551446 -8.687218482419848 -0.03876833356916905 -8.683688126131896
227 -0.03721420466899872 -8.724432687088846 -0.03651380110532045 -8.720201927237216
228 -0.03720457889139652 -8.761637265980243 -0.03721328750252724 -8.757415214739744
229 -0.037179473973810676 -8.798816739954054 -0.03770471550524235 -8.795119930244987
230 -0.03716869447380304 -8.835985434427856 -0.036844007298350336 -8.831963937543337
231 -0.037168008647859095 -8.873153443075715 -0.03694988209754228 -8.868913819640879
232 -0.0371707247570157 -8.91032416783273 -0.03697727769613266 -8.905891097337012
233 -0.03715830761939287 -8.947482475452123 -0.03693520091474056 -8.942826298251752
234 -0.03715080134570599 -8.98463327679783 -0.03717360943555832 -8.979999907687311
235 -0.03714884202927351 -9.021782118827103 -0.039186167903244494 -9.019186075590556
236 -0.037108656205236915 -9.05889077503234 -0.0373834203928709 -9.056569495983426
237 -0.03711589425802231 -9.096006669290363 -0.03783643338829279 -9.09440592937172
238 -0.03710648007690907 -9.133113149367272 -0.038343829847872254 -9.13274975921959
239 -0.03708981424570083 -9.170202963612972 -0.03706463649868965 -9.16981439571828
240 -0.03708407375961542 -9.207287037372588 -0.036744124814867975 -9.206558520533148
241 -0.03706407565623522 -9.244351113028824 -0.0363676268607378 -9.242926147393886
242 -0.03705724757164717 -9.281408360600471 -0.03671409524977207 -9.279640242643659
243 -0.03713838402181864 -9.31854674462229 -0.0325898882932961 -9.312230130936955
244 -0.03709327541291714 -9.355640020035208 -0.03680604305118322 -9.349036173988138
245 -0.03705849125981331 -9.392698511295022 -0.035653915256261826 -9.3846900892444
246 -0.03707405123859644 -9.429772562533618 -0.036498410254716875 -9.421188499499117
247 -0.03707562703639269 -9.46684818957001 -0.036440267227590084 -9.457628766726707
248 -0.03709215968847275 -9.503940349258484 -0.038285807520151136 -9.495914574246857
249 -0.037084911949932575 -9.541025261208416 -0.03647633902728557 -9.532390913274142
250 -0.03711858727037907 -9.578143848478796 -0.044617535173892976 -9.577008448448035
251 -0.03703788816928864 -9.615181736648085 -0.036944606155157086 -9.613953054603192
252 -0.03701778966933489 -9.65219952631742 -0.03681706637144089 -9.650770120974633
253 -0.03699742592871189 -9.689196952246132 -0.036954501271247865 -9.68772462224588
254 -0.03700287789106369 -9.726199830137196 -0.03600046839565039 -9.723725090641532
255 -0.036994779296219346 -9.763194609433414 -0.03718076143413782 -9.76090585207567
256 -0.03696387819945812 -9.800158487632872 -0.0372057106345892 -9.79811156271026
257 -0.03696690052747727 -9.83712538816035 -0.03632201086729765 -9.834433573577558
258 -0.036972980946302414 -9.874098369106653 -0.034783955477178094 -9.869217529054735
259 -0.03696505352854729 -9.9110634226352 -0.037770599126815796 -9.90698812818155
260 -0.03696441445499658 -9.948027837090196 -0.036752774938941 -9.943740903120492
261 -0.03695485293865204 -9.984982690028849 -0.03651511091738939 -9.98025601403788
262 -0.036957357078790665 -10.02194004710764 -0.03706726841628551 -10.017323282454166
263 -0.03696074616163969 -10.058900793269279 -0.03515341002494097 -10.052476692479107
264 -0.03695111591368914 -10.095851909182969 -0.03708155229687691 -10.089558244775985
265 -0.036944388039410116 -10.132796297222379 -0.037282657064497474 -10.126840901840483
266 -0.03692713212221861 -10.169723429344598 -0.03652170468121767 -10.1633626065217
267 -0.036930503137409684 -10.206653932482007 -0.03736653309315443 -10.200729139614854
268 -0.03691113851964474 -10.243565071001653 -0.037143114022910595 -10.237872253637764
269 -0.03691424988210201 -10.280479320883755 -0.03698510304093361 -10.274857356678698
270 -0.03690349832177162 -10.317382819205527 -0.03708903007209301 -10.31194638675079
271 -0.0368927164003253 -10.354275535605852 -0.036896882392466065 -10.348843269143256
272 -0.03687195871025324 -10.391147494316106 -0.03700119014829397 -10.38584445929155
273 -0.03687139209359884 -10.428018886409705 -0.0351547246798873 -10.420999183971437
274 -0.036882617697119716 -10.464901504106825 -0.0368573646992445 -10.457856548670682
275 -0.03688413072377443 -10.501785634830599 -0.036700717732310296 -10.494557266402992
276 -0.03686763327568769 -10.538653268106286 -0.03807005789130926 -10.532627324294301
277 -0.03684910703450441 -10.57550237514079 -0.037062208727002145 -10.569689533021304
278 -0.036846470274031165 -10.612348845414822 -0.03618875667452812 -10.605878289695832
279 -0.03684425726532936 -10.649193102680151 -0.035882622562348844 -10.641760912258182
280 -0.036846782080829144 -10.68603988476098 -0.034529559500515464 -10.676290471758698
281 -0.03686233218759298 -10.722902216948572 -0.03637194614857435 -10.712662417907271
282 -0.036862006224691865 -10.759764223173264 -0.03567613884806633 -10.748338556755337
283 -0.03685090597718954 -10.796615129150453 -0.03682069070637226 -10.78515924746171
284 -0.03685549963265657 -10.83347062878311 -0.034861259162425995 -10.820020506624136
285 -0.03686719071120024 -10.87033781949431 -0.036223608441650866 -10.856244115065786
286 -0.03686199299991131 -10.907199812494222 -0.037430863827466965 -10.893674978893253
287 -0.036852740310132505 -10.944052552804354 -0.03659768532961607 -10.93027266422287
288 -0.036842298693954945 -10.98089485149831 -0.03732430767267943 -10.96759697189555
289 -0.03682940155267715 -11.017724253050986 -0.0360830869525671 -11.003680058848117
290 -0.0368209021165967 -11.054545155167583 -0.03789020944386721 -11.041570268291984
291 -0.036807809956371784 -11.091352965123955 -0.03512452375143767 -11.076694792043423
292 -0.03682219926267862 -11.128175164386633 -0.03697913847863674 -11.11367393052206
293 -0.036803369969129564 -11.164978534355763 -0.03649791665375233 -11.150171847175812
294 -0.03681466840207577 -11.20179320275784 -0.03532497752457857 -11.18549682470039
295 -0.036790613830089566 -11.238583816587928 -0.039404730498790744 -11.224901555199182
296 -0.03677078001201153 -11.27535459659994 -0.03809979055076838 -11.26300134574995
297 -0.03676680419594049 -11.31212140079588 -0.03675940856337547 -11.299760754313326
298 -0.03675553239881992 -11.348876933194699 -0.03672930058091879 -11.336490054894245
299 -0.036761497519910334 -11.385638430714609 -0.03714693374931812 -11.373636988643563
300 -0.03674316070973873 -11.422381591424347 -0.0369410565122962 -11.410578045155859
301 -0.036731958761811255 -11.459113550186158 -0.03576352130621672 -11.446341566462076
302 -0.03674601763486862 -11.495859567821027 -0.03741462752223015 -11.483756193984306
303 -0.03674121554940939 -11.532600783370436 -0.03803031388670206 -11.521786507871008
304 -0.036712744273245335 -11.569313527643681 -0.03456729575991631 -11.556353803630925
305 -0.03671911172568798 -11.606032639369369 -0.036116345599293706 -11.592470149230218
306 -0.03672247193753719 -11.642755111306906 -0.03582039400935173 -11.62829054323957
307 -0.03672448359429836 -11.679479594901204 -0.037198857963085176 -11.665489401202656
308 -0.03671797402203083 -11.716197568923235 -0.03623437117785215 -11.701723772380507
309 -0.03671351466327906 -11.752911083586515 -0.03644644469022751 -11.738170217070735
310 -0.03669867422431707 -11.789609757810831 -0.03719648625701666 -11.775366703327752
311 -0.03669496420770883 -11.82630472201854 -0.03657753765583038 -11.811944240983582
312 -0.03667647298425436 -11.862981195002794 -0.036266671121120454 -11.848210912104703
313 -0.03667345810681581 -11.899654653109609 -0.03518679887056351 -11.883397710975267
314 -0.036680367402732374 -11.936335020512342 -0.0377906946465373 -11.921188405621804
315 -0.0366675166413188 -11.973002537153661 -0.03660020884126425 -11.957788614463068
316 -0.03666768632829189 -12.009670223481953 -0.03718752283602953 -11.994976137299098
317 -0.03667544219642878 -12.046345665678382 -0.03668768610805273 -12.03166382340715
318 -0.03664534538984299 -12.082991011068225 -0.03697120510041714 -12.068635028507568
319 -0.03663061987608671 -12.119621630944312 -0.035921710543334484 -12.104556739050903
320 -0.036638747341930865 -12.156260378286243 -0.03792189620435238 -12.142478635255255
321 -0.03663517832756043 -12.192895556613804 -0.03657247144728899 -12.179051106702545
322 -0.03664074707776308 -12.229536303691567 -0.036447506956756116 -12.215498613659301
323 -0.03662516474723816 -12.266161468438806 -0.036137825809419155 -12.25163643946872
324 -0.036624021269381045 -12.302785489708187 -0.03769765626639128 -12.289334095735112
325 -0.0366017198190093 -12.339387209527196 -0.03643227051943541 -12.325766366254548
326 -0.03660610057413578 -12.375993310101332 -0.03733182605355978 -12.363098192308108
327 -0.036599657498300076 -12.412592967599632 -0.03858334291726351 -12.401681535225372
328 -0.03658126182854175 -12.449174229428174 -0.03734948243945837 -12.43903101766483
329 -0.03656398989260197 -12.485738219320776 -0.03725608102977276 -12.476287098694602
330 -0.036559099331498146 -12.522297318652274 -0.03706092704087496 -12.513348025735477
331 -0.03652895428240299 -12.558826272934677 -0.03841437119990587 -12.551762396935382
332 -0.03651043567806482 -12.595336708612741 -0.0364785959944129 -12.588240992929796
333 -0.03652502633631229 -12.631861734949053 -0.03666119035333395 -12.62490218328313
334 -0.03652669508010149 -12.668388430029156 -0.0371218366548419 -12.662024019937972
335 -0.036514881439507006 -12.704903311468662 -0.03545809593051672 -12.697482115868489
336 -0.03650364615023136 -12.741406957618894 -0.039804497919976714 -12.737286613788466
337 -0.03648800440132618 -12.77789496202022 -0.03641815315932036 -12.773704766947787
338 -0.03648236561566591 -12.814377327635885 -0.036506828293204306 -12.810211595240991
339 -0.036477244831621645 -12.850854572467506 -0.03643779624253511 -12.846649391483526
340 -0.03647370915859938 -12.887328281626106 -0.03695921935141087 -12.883608610834937
341 -0.03645882159471512 -12.923787103220821 -0.03611602708697319 -12.91972463792191
342 -0.036458544060587884 -12.96024564728141 -0.03800212685018778 -12.957726764772097
343 -0.03645375967025757 -12.996699406951667 -0.035812160558998586 -12.993538925331096
344 -0.0364385774359107 -13.033137984387578 -0.03475079070776701 -13.028289716038863
345 -0.036441080085933206 -13.06957906447351 -0.03525431752204895 -13.063544033560913
346 -0.03643113542348146 -13.106010199896991 -0.03399376124143601 -13.09753779480235
347 -0.036463666893541816 -13.142473866790533 -0.03314205063506961 -13.130679845437419
348 -0.03647115416824818 -13.178945020958782 -0.038140231370925905 -13.168820076808345
349 -0.03642428107559681 -13.215369302034379 -0.036627148278057575 -13.205447225086402
350 -0.036422683857381344 -13.25179198589176 -0.03592959064990282 -13.241376815736306
351 -0.03641225080937147 -13.288204236701132 -0.0356400603428483 -13.277016876079154
352 -0.03642323911190033 -13.324627475813033 -0.03603689782321453 -13.313053773902368
353 -0.036397169530391696 -13.361024645343425 -0.03691028617322445 -13.349964060075592
354 -0.036395012959837915 -13.397419658303264 -0.03830510415136814 -13.38826916422696
355 -0.03638395648449659 -13.43380361478776 -0.036394144594669345 -13.42466330882163
356 -0.03637045826762915 -13.47017407305539 -0.035368737392127515 -13.460032046213758
357 -0.03653425090014935 -13.50670832395554 -0.0504663223400712 -13.51049836855383
358 -0.036298569105565545 -13.543006893061104 -0.03679248988628388 -13.547290858440114
359 -0.036309287697076795 -13.57931618075818 -0.03660711869597435 -13.583897977136088
360 -0.03629145510494709 -13.615607635863128 -0.03628924712538719 -13.620187224261475
361 -0.036291133239865304 -13.651898769102994 -0.03711064979434013 -13.657297874055814
362 -0.03629363812506199 -13.688192407228057 -0.03709958586841822 -13.694397459924232
363 -0.03628099709749222 -13.724473404325549 -0.03661840632557869 -13.73101586624981
364 -0.03627731390297413 -13.760750718228524 -0.036853304505348204 -13.767869170755159
365 -0.036280542984604834 -13.797031261213128 -0.036085362732410434 -13.80395453348757
366 -0.03627242296934128 -13.83330368418247 -0.03916151244193315 -13.843116045929502
367 -0.03624753337353468 -13.869551217556005 -0.03624172173440456 -13.879357767663906
368 -0.036255137622356416 -13.905806355178361 -0.03607609085738659 -13.915433858521293
369 -0.03623014427721501 -13.942036499455577 -0.03768221233040094 -13.953116070851694
370 -0.036231307126581666 -13.978267806582158 -0.03630560226738453 -13.989421673119079
371 -0.03624592870473862 -14.014513735286897 -0.035092595405876635 -14.024514268524955
372 -0.03627419527620077 -14.050787930563098 -0.031014180183410643 -14.055528448708365
373 -0.03624804522842169 -14.08703597579152 -0.03633521888405085 -14.091863667592417
374 -0.03624242916703224 -14.123278404958553 -0.036107202991843224 -14.12797087058426
375 -0.036243243515491484 -14.159521648474044 -0.03575503434985876 -14.163725904934118
376 -0.03623776491731405 -14.195759413391357 -0.036642379313707354 -14.200368284247826
377 -0.03621920756995678 -14.231978620961314 -0.037789244577288626 -14.238157528825115
378 -0.03623201213777065 -14.268210633099084 -0.035438274033367634 -14.273595802858482
379 -0.036202232167124745 -14.304412865266208 -0.040510939247906205 -14.314106742106388
380 -0.03620130456984043 -14.340614169836048 -0.03515554759651422 -14.349262289702901
381 -0.03618398047983647 -14.376798150315885 -0.037294648215174676 -14.386556937918076
382 -0.03631857465952635 -14.413116724975412 -0.019184550177305935 -14.405741488095382
383 -0.03624112568795681 -14.449357850663368 -0.037032612785696986 -14.44277410088108
384 -0.036261174269020556 -14.485619024932388 -0.035094461776316165 -14.477868562657395
385 -0.036236262507736684 -14.521855287440125 -0.03723123744130134 -14.515099800098696
386 -0.0362418757751584 -14.558097163215283 -0.039795991778373715 -14.554895791877069
387 -0.0362209539860487 -14.594318117201333 -0.032345442194491626 -14.587241234071561
388 -0.036188913695514205 -14.630507030896847 -0.03679020367562771 -14.624031437747188
389 -0.03619580753147602 -14.666702838428323 -0.03315758937969804 -14.657189027126886
390 -0.03619348518550396 -14.702896323613826 -0.03633935935795307 -14.69352838648484
391 -0.03620202075690031 -14.739098344370726 -0.03391046319156885 -14.727438849676409
392 -0.036174741201102735 -14.775273085571829 -0.031475049909204245 -14.758913899585613
393 -0.036191214062273505 -14.811464299634103 -0.03678134530782699 -14.79569524489344
394 -0.03618987109512091 -14.847654170729225 -0.03448292538523674 -14.830178170278677
395 -0.03619641438126564 -14.88385058511049 -0.035594696551561354 -14.865772866830238
396 -0.03617491293698549 -14.920025498047476 -0.03778526280075312 -14.90355812963099
397 -0.03618376366794109 -14.956209261715417 -0.03732828423380852 -14.9408864138648
398 -0.03617348428815603 -14.992382746003573 -0.03697363175451755 -14.977860045619316
399 -0.03611721396446228 -15.028499959968036 -0.03328836504369974 -15.011148410663015
400 -0.036171337217092515 -15.064671297185129 -0.03628209214657545 -15.04743050280959
401 -0.036163965985178945 -15.100835263170307 -0.03516643885523081 -15.082596941664821
402 -0.03618396110832691 -15.137019224278633 -0.03770549036562443 -15.120302432030446
403 -0.03615310788154602 -15.17317233216018 -0.03552204612642527 -15.155824478156871
404 -0.03614983670413494 -15.209322168864315 -0.036120692268013954 -15.191945170424885
405 -0.03614521287381649 -15.24546738173813 -0.037157128751277926 -15.229102299176164
406 -0.03613608032464981 -15.28160346206278 -0.033761529624462126 -15.262863828800626
407 -0.036129589565098284 -15.317733051627878 -0.03307795198634267 -15.295941780786968
408 -0.03611083570867777 -15.353843887336556 -0.042559054866433146 -15.338500835653402
409 -0.03612369596958161 -15.389967583306138 -0.035333138331770896 -15.373833973985173
410 -0.03609996996819973 -15.426067553274338 -0.03819572906941175 -15.412029703054584
411 -0.03609879519790411 -15.462166348472243 -0.035149427875876424 -15.44717913093046
412 -0.036096511594951156 -15.498262860067195 -0.03793081566691399 -15.485109946597374
413 -0.036140802502632144 -15.534403662569828 -0.04338950123637915 -15.528499447833754
414 -0.03606203943490982 -15.570465702004737 -0.036997449956834315 -15.565496897790588
415 -0.036071491055190565 -15.606537193059928 -0.036750660836696626 -15.602247558627285
416 -0.03605824951082468 -15.642595442570753 -0.035872184112668036 -15.638119742739953
417 -0.036051652021706106 -15.67864709459246 -0.03003119779750705 -15.66815094053746
418 -0.03604999966919422 -15.714697094261654 -0.03921676557511091 -15.70736770611257
419 -0.03603671211749315 -15.750733806379147 -0.03551007956266403 -15.742877785675235
420 -0.036004703119397165 -15.786738509498544 -0.03803436011075974 -15.780912145785996
421 -0.03602286204695702 -15.822761371545502 -0.035526661574840544 -15.816438807360836
422 -0.03602636940777302 -15.858787740953275 -0.035723072662949565 -15.852161880023786
423 -0.03601824343204498 -15.89480598438532 -0.03397986385971308 -15.886141743883499
424 -0.03599844835698605 -15.930804432742306 -0.0340457558631897 -15.920187499746689
425 -0.036014269292354587 -15.966818702034661 -0.036402357183396815 -15.956589856930085
426 -0.03600640632212162 -16.002825108356785 -0.0361491123214364 -15.992738969251521
427 -0.03600065968930721 -16.03882576804609 -0.03568106647580862 -16.02842003572733
428 -0.03600711897015572 -16.074832887016246 -0.034432928264141086 -16.06285296399147
429 -0.03600199930369854 -16.110834886319946 -0.035792746022343634 -16.098645710013816
430 -0.03599699698388577 -16.146831883303832 -0.035508925840258596 -16.134154635854074
431 -0.03599614854902029 -16.182828031852853 -0.03637763261795044 -16.170532268472023
432 -0.03595874588936567 -16.21878677774222 -0.03876756504178047 -16.209299833513803
433 -0.03597865030169487 -16.254765428043914 -0.036199160292744635 -16.24549899380655
434 -0.035981901176273826 -16.29074732922019 -0.03140760902315378 -16.276906602829705
435 -0.03597690388560295 -16.326724233105793 -0.0353876642882824 -16.312294267117988
436 -0.03597857598215341 -16.362702809087946 -0.03499658796936274 -16.34729085508735
437 -0.03595988005399704 -16.398662689141943 -0.0352770647034049 -16.382567919790755
438 -0.035970306023955345 -16.4346329951659 -0.035348057933151725 -16.417915977723908
439 -0.035955944657325746 -16.470588939823223 -0.041666204854846 -16.459582182578753
440 -0.03599903043359518 -16.506587970256817 -0.031356070376932624 -16.490938252955686
441 -0.03595563936978578 -16.542543609626602 -0.03477047625929117 -16.525708729214976
442 -0.03596277963370085 -16.5785063892603 -0.03612679447978735 -16.561835523694764
443 -0.03593126814812422 -16.614437657408427 -0.03226343262940645 -16.59409895632417
444 -0.03593701906502247 -16.65037467647345 -0.03578492309898138 -16.62988387942315
445 -0.03594789281487465 -16.686322569288325 -0.03551122862845659 -16.66539510805161
446 -0.035937328822910786 -16.722259898111236 -0.035318963788449766 -16.700714071840057
447 -0.03595464155077934 -16.758214539662017 -0.03507983088493347 -16.73579390272499
448 -0.03592457175254822 -16.794139111414566 -0.03673967681825161 -16.77253357954324
449 -0.03593852370977402 -16.83007763512434 -0.03409880995750427 -16.806632389500745
450 -0.03593588396906853 -16.866013519093407 -0.03484230525791645 -16.841474694758663
451 -0.03592582065612078 -16.90193933974953 -0.040158504620194435 -16.881633199378857
452 -0.0359075054526329 -16.937846845202163 -0.03961775191128254 -16.92125095129014
453 -0.0359109703451395 -16.9737578155473 -0.034226049482822415 -16.955477000772962
454 -0.035884474962949754 -17.00964229051025 -0.03453061003237963 -16.990007610805343
455 -0.03589307349175215 -17.045535364002003 -0.038486532494425775 -17.028494143299767
456 -0.035860671661794186 -17.081396035663797 -0.028660778887569904 -17.057154922187337
457 -0.03588998112827539 -17.11728601679207 -0.03445423599332571 -17.091609158180663
458 -0.035895584337413314 -17.153181601129486 -0.03618341013789177 -17.127792568318554
459 -0.03588813077658415 -17.18906973190607 -0.03653079122304916 -17.164323359541605
460 -0.035888641700148584 -17.224958373606217 -0.035060369223356244 -17.19938372876496
461 -0.03587148115038872 -17.260829854756604 -0.035511094704270364 -17.23489482346923
462 -0.03585846573114395 -17.29668832048775 -0.032017771247774364 -17.266912594717002
463 -0.035868578031659125 -17.33255689851941 -0.030473386123776435 -17.29738598084078
464 -0.035871025174856186 -17.368427923694266 -0.034770256653428075 -17.332156237494207
465 -0.03586363326758146 -17.404291556961848 -0.03802595920860767 -17.370182196702814
466 -0.03584071770310402 -17.44013227466495 -0.034244627319276334 -17.40442682402209
467 -0.03585329726338386 -17.475985571928334 -0.033930408768355846 -17.438357232790445
468 -0.035908676125109194 -17.511894248053444 -0.028540884703397752 -17.46689811749384
469 -0.03586479388177395 -17.54775904193522 -0.0343488710001111 -17.501246988493953
470 -0.03583633862435818 -17.583595380559576 -0.032399593759328126 -17.533646582253283
471 -0.03585000745952129 -17.6194453880191 -0.03529796488583088 -17.568944547139115
472 -0.035856089740991595 -17.65530147776009 -0.0366313399747014 -17.605575887113815
473 -0.035849161073565484 -17.691150638833655 -0.03544275816529989 -17.641018645279114
474 -0.03584637753665447 -17.72699701637031 -0.03303703851997852 -17.674055683799093
475 -0.03582042437046766 -17.762817440740776 -0.037053265050053595 -17.711108948849148
476 -0.03583350200206041 -17.798650942742835 -0.035624681040644646 -17.746733629889793
477 -0.03582610450685024 -17.834477047249685 -0.03639282640069723 -17.78312645629049
478 -0.035791967809200284 -17.870269015058884 -0.03906154334545135 -17.82218799963594
479 -0.0358371052891016 -17.906106120347985 -0.0332039711996913 -17.85539197083563
480 -0.0358347699046135 -17.9419408902526 -0.04014460574835539 -17.895536576583986
481 -0.03577014207839966 -17.977711032330998 -0.039673577062785625 -17.93521015364677
482 -0.03576322011649609 -18.013474252447494 -0.034950528666377066 -17.97016068231315
483 -0.035761134885251525 -18.049235387332747 -0.035670104436576366 -18.005830786749726
484 -0.03573246859014034 -18.084967855922887 -0.028606607113033533 -18.03443739386276
485 -0.03576414585113526 -18.120732001774023 -0.03401330877095461 -18.068450702633715
486 -0.0357796136289835 -18.156511615403005 -0.04481407944113016 -18.113264782074847
487 -0.03571648541837931 -18.192228100821385 -0.033716668374836445 -18.146981450449683
488 -0.03574188556522131 -18.227969986386608 -0.03535539377480745 -18.18233684422449
489 -0.035737866349518296 -18.263707852736125 -0.03819414805620909 -18.2205309922807
490 -0.035704595223069194 -18.299412447959195 -0.03494540099054575 -18.255476393271245
491 -0.03572655394673348 -18.33513900190593 -0.03782510478049517 -18.29330149805174
492 -0.03570786714553833 -18.37084686905147 -0.03372898232191801 -18.327030480373658
493 -0.035704394616186616 -18.406551263667655 -0.03495483435690403 -18.36198531473056
494 -0.035676343366503716 -18.44222760703416 -0.039613853022456166 -18.401599167753016
495 -0.035659850016236304 -18.477887457050397 -0.03145206030458212 -18.433051228057597
496 -0.03569384273141622 -18.513581299781812 -0.03605629652738571 -18.46910752458498
497 -0.03569073881953955 -18.54927203860135 -0.0396717743948102 -18.508779298979793
498 -0.03562302645295858 -18.58489506505431 -0.038872073777019976 -18.547651372756814
499 -0.03566680233925581 -18.62056186739357 -0.035053642466664314 -18.58270501522348
500 -0.03565096277743578 -18.656212830171004 -0.036198589392006396 -18.618903604615486
501 -0.03567264750599861 -18.691885477677 -0.034542569890618324 -18.653446174506104
502 -0.03562941234558821 -18.72751489002259 -0.03376221489161253 -18.687208389397718
503 -0.03566196374595165 -18.76317685376854 -0.03417022433131933 -18.721378613729037
504 -0.03571820631623268 -18.798895060084774 -0.03850063476711511 -18.75987924849615
505 -0.03562312740832567 -18.8345181874931 -0.03566238824278116 -18.795541636738932
506 -0.03560603652149439 -18.870124224014592 -0.03526686020195484 -18.830808496940886
507 -0.0356136629357934 -18.905737886950387 -0.03483830243349075 -18.865646799374378
508 -0.035597858019173145 -18.94133574496956 -0.034757417254149915 -18.900404216628527
509 -0.035590586997568605 -18.976926331967128 -0.03836902603507042 -18.938773242663597
510 -0.03557925969362259 -19.01250559166075 -0.029080096539109944 -18.96785333920271
511 -0.03558636717498302 -19.048091958835734 -0.03739092536270618 -19.005244264565416
512 -0.035594965890049936 -19.083686924725782 -0.0354089230298996 -19.040653187595314
513 -0.035616783425211906 -19.119303708150994 -0.029280585702508688 -19.069933773297823
514 -0.03558686338365078 -19.154890571534644 -0.03660228103399277 -19.106536054331816
515 -0.03560134787112475 -19.19049191940577 -0.03693344574421644 -19.143469500076034
516 -0.03558503594249487 -19.226076955348265 -0.03942452557384968 -19.182894025649883
517 -0.03561540804803372 -19.2616923633963 -0.032891458552330735 -19.215785484202215
518 -0.03556595966219902 -19.2972583230585 -0.037823577597737315 -19.253609061799953
519 -0.03552405592054129 -19.33278237897904 -0.03320237305015326 -19.286811434850105
520 -0.03554173782467842 -19.36832411680372 -0.03380941320210695 -19.32062084805221
521 -0.03555513042956591 -19.403879247233284 -0.03649103995412588 -19.357111888006337
522 -0.03556262981146574 -19.43944187704475 -0.035062512196600434 -19.392174400202936
523 -0.03557788655161857 -19.475019763596368 -0.043127852864563464 -19.4353022530675
524 -0.03545998707413674 -19.510479750670505 -0.023144203703850508 -19.45844645677135
525 -0.03554964438080788 -19.546029395051313 -0.034624578431248665 -19.4930710352026
526 -0.035542940348386766 -19.5815723353997 -0.034957308880984785 -19.528028344083584
527 -0.03553505968302488 -19.617107395082723 -0.03753370698541403 -19.565562051068998
528 -0.03553997129201889 -19.65264736637474 -0.03596659153699875 -19.601528642605995
529 -0.035470947809517386 -19.68811831418426 -0.023335569258779287 -19.624864211864775
530 -0.03551307898014784 -19.723631393164407 -0.0347125981003046 -19.65957680996508
531 -0.03554003071039915 -19.759171423874808 -0.033619660511612894 -19.693196470476693
532 -0.035537668690085414 -19.794709092564894 -0.03641515579074621 -19.729611626267438
533 -0.03553326055407524 -19.83024235311897 -0.03593063112348318 -19.765542257390923
534 -0.03550993129611015 -19.86575228441508 -0.03513739127665758 -19.80067964866758
535 -0.03550226725637913 -19.90125455167146 -0.04165194723755121 -19.84233159590513
536 -0.03546719290316105 -19.936721744574623 -0.03341820100322366 -19.87574979690835
537 -0.03547764290124178 -19.972199387475865 -0.034320095740258696 -19.91006989264861
538 -0.03544587939977646 -20.00764526687564 -0.03845444712787867 -19.94852433977649
539 -0.03546273484826088 -20.0431080017239 -0.03479179386049509 -19.983316133636986
540 -0.035483894124627116 -20.07859189584853 -0.03519939612597227 -20.018515529762958
541 -0.03543269839137793 -20.114024594239908 -0.037398006021976474 -20.055913535784935
542 -0.03546620458364487 -20.149490798823553 -0.03625877127051354 -20.09217230705545
543 -0.03542985841631889 -20.18492065723987 -0.03551222141832113 -20.12768452847377
544 -0.03542040251195431 -20.220341059751824 -0.03740399107336998 -20.16508851954714
545 -0.03542475569993257 -20.255765815451756 -0.03524965476244688 -20.200338174309586
546 -0.035406315699219704 -20.291172131150976 -0.03743038754910231 -20.237768561858687
547 -0.03541703689843416 -20.32658916804941 -0.03712790943682194 -20.27489647129551
548 -0.035409791581332686 -20.361998959630743 -0.022668943740427494 -20.297565415035937
549 -0.03543362189084291 -20.397432581521585 -0.0405952226370573 -20.338160637672996
550 -0.03541164305061102 -20.432844224572197 -0.029575529787689448 -20.367736167460684
551 -0.035411322675645354 -20.468255547247843 -0.02345846891403198 -20.391194636374717
552 -0.03547507543116808 -20.50373062267901 -0.04025898780673742 -20.431453624181454
553 -0.03542010355740786 -20.539150726236418 -0.030318309925496577 -20.461771934106952
554 -0.03542782962322235 -20.57457855585964 -0.03198638586327433 -20.493758319970226
555 -0.03540319539606571 -20.609981751255706 -0.0342718442901969 -20.52803016426042
556 -0.03540352452546358 -20.64538527578117 -0.03998991549015045 -20.56802007975057
557 -0.03537787571549415 -20.680763151496663 -0.04365799315273762 -20.61167807290331
558 -0.03538475632667541 -20.716147907823338 -0.03305508065968752 -20.644733153562996
559 -0.035376731865108015 -20.751524639688444 -0.03620088305324316 -20.68093403661624
560 -0.03533417899161577 -20.78685881868006 -0.04603208377957344 -20.72696612039581
561 -0.035354039445519445 -20.822212858125578 -0.0361363336443901 -20.7631024540402
562 -0.035331659577786924 -20.857544517703364 -0.025558714848011733 -20.78866116888821
563 -0.035345915146172045 -20.892890432849537 -0.03253704179078341 -20.821198210678993
564 -0.0353475384414196 -20.928237971290958 -0.041552606225013736 -20.862750816904008
565 -0.0353401280939579 -20.963578099384915 -0.03477052468806505 -20.89752134159207
566 -0.03533735442906618 -20.998915453813982 -0.03632449917495251 -20.933845840767024
567 -0.03532092459499836 -21.03423637840898 -0.034557676687836644 -20.96840351745486
568 -0.035357183776795864 -21.069593562185776 -0.04364009127020836 -21.01204360872507
569 -0.035300581343472005 -21.104894143529247 -0.034892191737890245 -21.046935800462958
570 -0.03531251382082701 -21.140206657350074 -0.031440637074410915 -21.07837643753737
571 -0.03533099461346865 -21.17553765196354 -0.030637430120259525 -21.109013867657627
572 -0.03532321695238352 -21.210860868915926 -0.03009842410683632 -21.139112291764462
573 -0.03535861074924469 -21.24621947966517 -0.04733287151902914 -21.18644516328349
574 -0.03529669288545847 -21.28151617255063 -0.03258868493139744 -21.219033848214888
575 -0.03527795001864433 -21.316794122569277 -0.0390083871781826 -21.25804223539307
576 -0.03531742747873068 -21.352111550048008 -0.031594787165522574 -21.289637022558594
577 -0.035289776511490345 -21.387401326559498 -0.03866032268851995 -21.328297345247115
578 -0.03528135046362877 -21.422682677023126 -0.036895950138568875 -21.365193295385684
579 -0.035244368575513364 -21.457927045598638 -0.036701797507703304 -21.401895092893387
580 -0.03531658034771681 -21.493243625946356 -0.03812542986124754 -21.440020522754633
581 -0.035253618657588956 -21.528497244603944 -0.027265511639416217 -21.46728603439405
582 -0.03523292280733585 -21.56373016741128 -0.03506980985403061 -21.50235584424808
583 -0.035231500305235385 -21.598961667716516 -0.028594206646084787 -21.530950050894162
584 -0.03521181978285313 -21.634173487499368 -0.03370634652674198 -21.564656397420904
585 -0.035289461351931097 -21.669462948851297 -0.04744275398552418 -21.61209915140643
586 -0.03519058115780353 -21.7046535300091 -0.02896376047283411 -21.641062911879263
587 -0.03519861213862896 -21.73985214214773 -0.036988666467368606 -21.678051578346633
588 -0.03519222512841225 -21.77504436727614 -0.04471270553767681 -21.72276428388431
589 -0.035173685289919376 -21.81021805256606 -0.03231033030897379 -21.755074614193283
590 -0.03518002070486546 -21.845398073270925 -0.03033977197483182 -21.785414386168114
591 -0.03520754892379045 -21.880605622194714 -0.043526710197329524 -21.828941096365444
592 -0.035158886574208736 -21.915764508768923 -0.04195172246545553 -21.8708928188309
593 -0.035133221000432965 -21.950897729769355 -0.039790820144116876 -21.910683638975016
594 -0.035111352987587455 -21.986009082756944 -0.029802798945456743 -21.940486437920473
595 -0.035140443779528144 -22.021149526536473 -0.03812066856771708 -21.97860710648819
596 -0.03512741308659315 -22.056276939623064 -0.0356490483507514 -22.014256154838943
597 -0.035157029330730435 -22.091433968953794 -0.03416032716631889 -22.048416482005262
598 -0.03511946890503168 -22.126553437858824 -0.033981066383421424 -22.082397548388684
599 -0.035110171884298325 -22.161663609743123 -0.0318618587218225 -22.114259407110506
600 -0.03532812371850014 -22.196991733461623 -0.08173836320638657 -22.195997770316893
601 -0.03502184003591537 -22.23201357349754 -0.03342174999415874 -22.22941952031105
602 -0.034988834708929065 -22.26700240820647 -0.03365754373371601 -22.26307706404477
603 -0.034978760220110414 -22.30198116842658 -0.03362398315221071 -22.29670104719698
604 -0.034983663633465764 -22.336964832060044 -0.035666080750525 -22.332367127947503
605 -0.03495418038219213 -22.371919012442238 -0.033892817236483096 -22.366259945183987
606 -0.03498694840818643 -22.406905960850423 -0.02977863559499383 -22.39603858077898
607 -0.034943009912967685 -22.44184897076339 -0.03184602539986372 -22.427884606178846
608 -0.035016232170164585 -22.476865202933556 -0.032772196829319 -22.460656803008167
609 -0.03499311413615942 -22.511858317069716 -0.02656677132472396 -22.48722357433289
610 -0.03501217328011989 -22.546870490349836 -0.03211828917264938 -22.51934186350554
611 -0.03500786013901234 -22.581878350488847 -0.03214588612318039 -22.551487749628723
612 -0.03499632123857736 -22.616874671727423 -0.03158926488831639 -22.58307701451704
613 -0.03504238612949848 -22.65191705785692 -0.024366108421236276 -22.607443122938278
614 -0.03504163660109043 -22.68695869445801 -0.031192013900727032 -22.638635136839007
615 -0.03500799369066954 -22.72196668814868 -0.03128913389518857 -22.669924270734196
616 -0.03505225274711847 -22.757018940895797 -0.030971034429967403 -22.700895305164163
617 -0.03503012675791979 -22.792049067653718 -0.01945426599122584 -22.72034957115539
618 -0.03505070637911558 -22.827099774032835 -0.03417366519570351 -22.75452323635109
619 -0.035044416412711145 -22.862144190445544 -0.03548676148056984 -22.79000999783166
620 -0.035114109702408317 -22.897258300147953 -0.02604754352942109 -22.816057541361083
621 -0.035059189051389696 -22.93231748919934 -0.03687640428543091 -22.852933945646512
622 -0.035075747035443784 -22.967393236234784 -0.03929611034691334 -22.892230055993426
623 -0.035015778802335265 -23.00240901503712 -0.03578998129814863 -22.928020037291574
624 -0.035034964233636855 -23.03744397927076 -0.03345357067883015 -22.961473607970404
625 -0.035016862116754054 -23.072460841387514 -0.03299358878284693 -22.994467196753252
626 -0.035026884824037555 -23.107487726211552 -0.036428631842136384 -23.030895828595387
627 -0.035010207816958426 -23.142497934028512 -0.023355855885893107 -23.05425168448128
628 -0.035030908137559894 -23.177528842166073 -0.028864266443997623 -23.083115950925276
629 -0.035005193389952186 -23.212534035556025 -0.04662093501538038 -23.129736885940655
630 -0.034981219097971916 -23.247515254653997 -0.03218786362558603 -23.161924749566243
631 -0.0349681943655014 -23.282483449019498 -0.03614266458898783 -23.19806741415523
632 -0.0349303500726819 -23.31741379909218 -0.027575912699103356 -23.225643326854332
633 -0.034960230626165864 -23.352374029718344 -0.04503491260111332 -23.270678239455446
634 -0.03493674509227276 -23.38731077481062 -0.03172575645148754 -23.302403995906932
635 -0.03494403511285782 -23.422254809923476 -0.037873915024101736 -23.340277910931032
636 -0.03492075111716986 -23.457175561040646 -0.03500400632619858 -23.37528191725723
637 -0.034929162822663784 -23.49210472386331 -0.03977070488035679 -23.415052622137587
638 -0.034918653406202795 -23.52702337726951 -0.03343583289533854 -23.448488455032926
639 -0.03492797575891018 -23.561951353028423 -0.02403874583542347 -23.47252720086835
640 -0.03491634037345648 -23.59686769340188 -0.03135224226862192 -23.50387944313697
641 -0.034903757460415366 -23.631771450862296 -0.03130846684798598 -23.535187909984955
642 -0.03496034760028124 -23.66673179846258 -0.029210831690579652 -23.564398741675536
643 -0.03491266816854477 -23.701644466631123 -0.03432475030422211 -23.598723491979758
644 -0.034897429309785365 -23.73654189594091 -0.039098981954157355 -23.637822473933916
645 -0.03489474058151245 -23.771436636522424 -0.03930983487516641 -23.67713230880908
646 -0.03487429991364479 -23.80631093643607 -0.04119408614933491 -23.718326394958417
647 -0.03482973072677851 -23.841140667162847 -0.020830528624355794 -23.739156923582772
648 -0.03489920422434807 -23.876039871387196 -0.04463405087590218 -23.783790974458675
649 -0.034859404899179935 -23.910899276286376 -0.04409304391592741 -23.827884018374604
650 -0.034824546240270135 -23.945723822526645 -0.03972906321287155 -23.867613081587475
651 -0.03477546535432339 -23.980499287880967 -0.031993563007563355 -23.89960664459504
652 -0.03484605308622122 -24.015345340967187 -0.03957835156470537 -23.939184996159746
653 -0.034800891578197476 -24.050146232545384 -0.03882280271500349 -23.97800779887475
654 -0.03477510847151279 -24.084921341016898 -0.029777598567306995 -24.007785397442056
655 -0.03479332476854324 -24.11971466578544 -0.03856328930705786 -24.046348686749113
656 -0.03475545905530453 -24.154470124840746 -0.03339611496776342 -24.079744801716878
657 -0.03478414136916399 -24.18925426620991 -0.04157778527587652 -24.121322586992754
658 -0.03474595565348863 -24.2240002218634 -0.035965691693127154 -24.157288278685883
659 -0.034757394529879096 -24.25875761639328 -0.0327391229569912 -24.190027401642872
660 -0.03469763230532408 -24.293455248698603 -0.03980993647128343 -24.229837338114155
661 -0.034705374576151374 -24.328160623274755 -0.02356251245364547 -24.2533998505678
662 -0.034800684079527855 -24.362961307354283 -0.018804011261090638 -24.27220386182889
663 -0.03474864847958088 -24.397709955833864 -0.0297450321726501 -24.301948894001537
664 -0.03477992247790098 -24.432489878311767 -0.030923074297606944 -24.332871968299145
665 -0.03474495969712734 -24.467234838008896 -0.03587832190096378 -24.368750290200108
666 -0.03474277220666409 -24.501977610215558 -0.053934679552912715 -24.42268496975302
667 -0.03469430729746818 -24.536671917513026 -0.026062882225960492 -24.448747851978982
668 -0.03470159284770489 -24.57137351036073 -0.037055458314716815 -24.4858033102937
669 -0.034707266837358475 -24.606080777198088 -0.038716592639684674 -24.524519902933385
670 -0.0346760168671608 -24.640756794065247 -0.03248000554740429 -24.55699990848079
671 -0.03471298199146986 -24.675469776056715 -0.03667247034609318 -24.593672378826884
672 -0.03465421684086323 -24.71012399289758 -0.03358123432844877 -24.627253613155332
673 -0.034663196094334124 -24.744787188991914 -0.04056503064930439 -24.667818643804637
674 -0.034632989577949046 -24.779420178569865 -0.02017105589620769 -24.687989699700843
675 -0.03465704210102558 -24.81407722067089 -0.03425651267170906 -24.722246212372553
676 -0.034650612995028494 -24.84872783366592 -0.029396666679531336 -24.751642879052085
677 -0.034655769169330594 -24.88338360283525 -0.02721739877015352 -24.77886027782224
678 -0.03464550022035837 -24.918029103055606 -0.036791565269231795 -24.815651843091473
679 -0.034623149782419205 -24.952652252838025 -0.03037919020280242 -24.846031033294274
680 -0.03464815095067024 -24.987300403788694 -0.04115346372127533 -24.88718449701555
681 -0.034665657207369804 -25.021966060996064 -0.04407358877360821 -24.931258085789157
682 -0.0345957288518548 -25.05656178984792 -0.02781742438673973 -24.959075510175897
683 -0.034638764709234236 -25.091200554557155 -0.03625265508890152 -24.995328165264798
684 -0.03461375646293163 -25.125814311020086 -0.028197461925446986 -25.023525627190246
685 -0.03461314234882593 -25.16042745336891 -0.032632400281727314 -25.056158027471973
686 -0.03467287085950375 -25.195100324228413 -0.04841486662626267 -25.104572894098236
687 -0.034567969106137755 -25.22966829333455 -0.034451712295413016 -25.13902460639365
688 -0.034566345438361165 -25.264234638772912 -0.03447006102651358 -25.173494667420165
689 -0.03454447314143181 -25.298779111914342 -0.029657613765448333 -25.203152281185613
690 -0.03458299618214369 -25.333362108096487 -0.03397903610020876 -25.237131317285822
691 -0.03457396365702152 -25.36793607175351 -0.036075355298817155 -25.27320667258464
692 -0.03453727588057518 -25.402473347634082 -0.03963994812220335 -25.312846620706843
693 -0.034462787210941315 -25.436936134845023 -0.01785711320117116 -25.330703733908013
694 -0.03457439206540584 -25.47151052691043 -0.0748021699488163 -25.40550590385683
695 -0.03444592636078596 -25.505956453271214 -0.03911092057824135 -25.444616824435073
696 -0.03441003989428282 -25.540366493165497 -0.03309082705527544 -25.47770765149035
697 -0.03442943375557661 -25.574795926921073 -0.039112002961337565 -25.516819654451687
698 -0.03441307526081801 -25.609209002181892 -0.033872412703931334 -25.55069206715562
699 -0.03443224225193262 -25.643641244433823 -0.036424748972058295 -25.58711681612768
700 -0.03441770523786545 -25.678058949671687 -0.028353850357234478 -25.615470666484914
701 -0.034410429373383525 -25.71246937904507 -0.029410657845437525 -25.644881324330353
702 -0.03440807592123747 -25.74687745496631 -0.02760471887886524 -25.67248604320922
703 -0.034465094283223155 -25.781342549249533 -0.03244407381862402 -25.704930117027843
704 -0.0344195831567049 -25.81576213240624 -0.0317040535621345 -25.736634170589976
705 -0.034424090571701524 -25.85018622297794 -0.035778675600886344 -25.772412846190864
706 -0.034409936890006064 -25.884596159867947 -0.034854506328701976 -25.807267352519567
707 -0.03438162989914417 -25.91897778976709 -0.028071857057511806 -25.83533920957708
708 -0.034390509501099585 -25.953368299268192 -0.03371873795986176 -25.86905794753694
709 -0.03438103683292866 -25.98774933610112 -0.029871990997344257 -25.898929938534284
710 -0.034429197944700715 -26.02217853404582 -0.04012433495372534 -25.939054273488008
711 -0.03441957663744688 -26.056598110683268 -0.03594999555498361 -25.97500426904299
712 -0.03439299426972866 -26.090991104952998 -0.035218976251780984 -26.01022324529477
713 -0.03436102326959371 -26.12535212822259 -0.03415359761565924 -26.04437684291043
714 -0.03438650798052549 -26.159738636203116 -0.03293694388121367 -26.077313786791645
715 -0.03435460310429335 -26.19409323930741 -0.035981111228466034 -26.11329489802011
716 -0.0343580299988389 -26.228451269306248 -0.027771857846528292 -26.14106675586664
717 -0.034365135431289676 -26.26281640473754 -0.03494769688695669 -26.176014452753595
718 -0.03436492923647165 -26.29718133397401 -0.05414125397801399 -26.23015570673161
719 -0.034280510246753694 -26.33146184422076 -0.032037187833338976 -26.262192894564947
720 -0.034295583702623846 -26.365757427923384 -0.027140514738857747 -26.289333409303804
721 -0.03431464545428753 -26.40007207337767 -0.04364839792251587 -26.33298180722632
722 -0.034284263104200366 -26.434356336481873 -0.03217401802539825 -26.36515582525172
723 -0.03425552099943161 -26.468611857481303 -0.024234825372695924 -26.389390650624414
724 -0.034267357923090457 -26.502879215404395 -0.043095659092068674 -26.43248630971648
725 -0.03423127308487892 -26.537110488489272 -0.02916641654446721 -26.461652726260947
726 -0.034249390661716464 -26.57135987915099 -0.03356612343341112 -26.495218849694357
727 -0.03425795529037714 -26.605617834441368 -0.032279766723513605 -26.52749861641787
728 -0.03422219529747963 -26.63984002973885 -0.03233870789408684 -26.559837324311957
729 -0.034243390150368216 -26.674083419889218 -0.01900696619413793 -26.578844290506094
730 -0.034278026409447195 -26.708361446298664 -0.029867086745798587 -26.608711377251893
731 -0.03425201904028654 -26.742613465338952 -0.03673303686082363 -26.645444414112717
732 -0.034230623953044416 -26.776844089291995 -0.04031642396003008 -26.685760838072746
733 -0.03425427917391062 -26.811098368465906 -0.03619616888463497 -26.721957006957382
734 -0.034197709523141384 -26.845296077989047 -0.02925012120977044 -26.751207128167152
735 -0.03418403714895248 -26.879480115138 -0.03156029405072332 -26.782767422217876
736 -0.03425548039376736 -26.91373559553177 -0.0526018375530839 -26.83536925977096
737 -0.034180125966668126 -26.947915721498436 -0.0376334436237812 -26.873002703394743
738 -0.0341566551476717 -26.98207237664611 -0.03233326803892851 -26.905335971433672
739 -0.03419377505779266 -27.016266151703903 -0.04021472316235304 -26.945550694596026
740 -0.034147410094738005 -27.050413561798642 -0.04316069036722183 -26.98871138496325
741 -0.034133254550397396 -27.08454681634904 -0.033147167414426804 -27.021858552377676
742 -0.03409335371106863 -27.118640170060107 -0.03810128327459097 -27.05995983565227
743 -0.034100500866770744 -27.152740670926878 -0.02699995944276452 -27.086959795095034
744 -0.034081192687153816 -27.186821863614032 -0.036813714914023875 -27.12377351000906
745 -0.03409526813775301 -27.220917131751786 -0.027738886885344982 -27.151512396894404
746 -0.03410743772983551 -27.255024569481623 -0.03023166861385107 -27.181744065508255
747 -0.03412152342498302 -27.289146092906606 -0.031628955900669095 -27.213373021408923
748 -0.034081915579736236 -27.323228008486343 -0.031502867490053175 -27.244875888898978
749 -0.03408458922058344 -27.357312597706926 -0.03566814698278904 -27.280544035881768
750 -0.03409307841211558 -27.391405676119042 -0.03474480267614126 -27.31528883855791
751 -0.03414029311388731 -27.425545969232928 -0.02493145102635026 -27.34022028958426
752 -0.03408889602869749 -27.459634865261627 -0.03181959632784128 -27.372039885912102
753 -0.034094073437154294 -27.49372893869878 -0.02906442675739527 -27.401104312669496
754 -0.034101756662130354 -27.52783069536091 -0.03284915667027235 -27.43395346933977
755 -0.034063738957047465 -27.56189443431796 -0.032943007349967954 -27.466896476689737
756 -0.03407418020069599 -27.595968614518657 -0.04265917222946882 -27.509555648919207
757 -0.03402456901967525 -27.629993183538332 -0.0407045217230916 -27.5502601706423
758 -0.033965181559324265 -27.663958365097656 -0.020178104192018508 -27.57043827483432
759 -0.03403965346515179 -27.697998018562807 -0.03239363096654415 -27.602831905800866
760 -0.034031661599874495 -27.732029680162682 -0.02811404801905155 -27.630945953819918
761 -0.034048759005963804 -27.766078439168645 -0.04045768491923809 -27.671403638739157
762 -0.03402679916471243 -27.80010523833336 -0.03557484280318022 -27.706978481542336
763 -0.03399419486522674 -27.834099433198585 -0.046280436031520364 -27.753258917573856
764 -0.033948794938623905 -27.86804822813721 -0.026685299817472696 -27.77994421739133
765 -0.03394810557365417 -27.901996333710862 -0.029119718074798583 -27.809063935466128
766 -0.03397151380777359 -27.935967847518636 -0.022659165132790805 -27.831723100598918
767 -0.033950361981987955 -27.969918209500623 -0.049442104250192645 -27.88116520484911
768 -0.033971373550593854 -28.003889583051215 -0.03346514478325844 -27.914630349632368
769 -0.033944998122751716 -28.037834581173968 -0.023157275561243296 -27.93778762519361
770 -0.03395267315208912 -28.071787254326058 -0.02515360591933131 -27.962941231112943
771 -0.0339752783998847 -28.105762532725944 -0.03494014199823141 -27.997881373111174
772 -0.03392825350165367 -28.139690786227597 -0.04157844465225935 -28.039459817763433
773 -0.033928771130740644 -28.173619557358336 -0.04331211112439633 -28.08277192888783
774 -0.03388201463967562 -28.207501571998012 -0.029086396656930448 -28.11185832554476
775 -0.03391261156648397 -28.241414183564498 -0.03371879179030657 -28.145577117335066
776 -0.03387225568294525 -28.27528643924744 -0.039758418686687946 -28.185335536021753
777 -0.033853948675096036 -28.309140387922536 -0.03143719667568803 -28.216772732697443
778 -0.03386182077229023 -28.343002208694827 -0.037063172273337844 -28.25383590497078
779 -0.03384770229458809 -28.376849910989414 -0.02414011089131236 -28.277976015862095
780 -0.03383999392390251 -28.410689904913315 -0.030964303482323884 -28.30894031934442
781 -0.03383924141526222 -28.444529146328577 -0.03359801284968853 -28.342538332194106
782 -0.033803574927151206 -28.47833272125573 -0.038751296885311606 -28.38128962907942
783 -0.03380269818007946 -28.512135419435808 -0.0432082986459136 -28.424497927725334
784 -0.03380364011973143 -28.54593905955554 -0.03293341202661395 -28.45743133975195
785 -0.03380754683166742 -28.579746606387207 -0.028601750358939172 -28.486033090110887
786 -0.03379122503101826 -28.613537831418224 -0.03731225673109293 -28.523345346841978
787 -0.03373893667012453 -28.64727676808835 -0.03380252495408058 -28.557147871796058
788 -0.03374417498707771 -28.681020943075428 -0.030949687585234642 -28.588097559381293
789 -0.033791904151439664 -28.714812847226867 -0.02827158635482192 -28.616369145736115
790 -0.03377687968313694 -28.748589726910005 -0.03440304305404425 -28.65077218879016
791 -0.03371250443160534 -28.78230223134161 -0.034668820165097716 -28.68544100895526
792 -0.03373626749962568 -28.816038498841237 -0.035566748678684236 -28.72100775763394
793 -0.033727628737688066 -28.849766127578924 -0.034655732847750184 -28.75566349048169
794 -0.03368250448256731 -28.88344863206149 -0.021339850407093762 -28.777003340888786
795 -0.03371407855302096 -28.917162710614512 -0.03055885899811983 -28.807562199886906
796 -0.03372658714652062 -28.950889297761034 -0.039977981336414815 -28.84754018122332
797 -0.03372974563390017 -28.984619043394932 -0.03733294457197189 -28.88487312579529
798 -0.0337028494104743 -29.018321892805407 -0.034197923727333546 -28.919071049522625
799 -0.0336841331794858 -29.05200602598489 -0.02926165284588933 -28.948332702368514
800 -0.03370531927794218 -29.085711345262833 -0.03380779232829809 -28.98214049469681
801 -0.0337419917806983 -29.11945333704353 -0.02588983839377761 -29.008030333090588
802 -0.03369574043899774 -29.153149077482528 -0.032124482467770575 -29.04015481555836
803 -0.033650392666459084 -29.186799470148987 -0.046243003010749816 -29.08639781856911
804 -0.03369615748524666 -29.220495627634232 -0.03106921771541238 -29.117467036284523
805 -0.03368882518261671 -29.254184452816848 -0.028732903208583592 -29.14619993949311
806 -0.033676655404269694 -29.28786110822112 -0.034166406653821466 -29.18036634614693
807 -0.033696955628693105 -29.32155806384981 -0.03312206566333771 -29.213488411810268
808 -0.033595236204564574 -29.355153300054376 -0.01864343648776412 -29.23213184829803
809 -0.0336813535541296 -29.388834653608505 -0.028113913629204033 -29.260245761927237
810 -0.03367309123277664 -29.422507744841283 -0.03621856607496739 -29.296464328002205
811 -0.03365366961807013 -29.456161414459352 -0.03248593769967556 -29.32895026570188
812 -0.03368917852640152 -29.489850592985754 -0.062170355767011645 -29.391120621468893
813 -0.03358617164194584 -29.5234367646277 -0.03042405704036355 -29.421544678509257
814 -0.033608463034033774 -29.557045227661735 -0.042241727374494074 -29.463786405883752
815 -0.033565135300159456 -29.590610362961893 -0.032620983012020585 -29.496407388895772
816 -0.0335584931075573 -29.62416885606945 -0.04095175992697477 -29.53735914882275
817 -0.033521842956542966 -29.65769069902599 -0.03365749195218086 -29.57101664077493
818 -0.0335474094375968 -29.691238108463587 -0.0350937744602561 -29.606110415235186
819 -0.03349718376994133 -29.72473529223353 -0.035488894954323766 -29.64159931018951
820 -0.03350085839629173 -29.75823615062982 -0.04234699495136738 -29.683946305140875
821 -0.033466162718832494 -29.79170231334865 -0.03521546833217144 -29.719161773473047
822 -0.03347767293453217 -29.82517998628318 -0.03449840508401394 -29.753660178557062
823 -0.033483370952308175 -29.85866335723549 -0.058322242088615896 -29.811982420645677
824 -0.03337091151624918 -29.89203426875174 -0.03096478311344981 -29.842947203759127
825 -0.03337529264390469 -29.925409561395643 -0.030064835771918298 -29.873012039531044
826 -0.03337370287626982 -29.95878326427191 -0.03008613660931587 -29.90309817614036
827 -0.03344218228012323 -29.992225446552034 -0.02553914599120617 -29.928637322131568
828 -0.03343503475189209 -30.025660481303927 -0.033449898846447466 -29.962087220978017
829 -0.03334695529192686 -30.059007436595852 -0.03609248753637075 -29.99817970851439
830 -0.03333643823862076 -30.092343874834473 -0.024878918938338757 -30.023058627452727
831 -0.033403619565069674 -30.125747494399544 -0.03072395734488964 -30.053782584797617
832 -0.03334053866565227 -30.159088033065196 -0.0309525684453547 -30.08473515324297
833 -0.033338529616594316 -30.19242656268179 -0.03701725210994482 -30.121752405352915
834 -0.033355554938316344 -30.225782117620106 -0.032133342884480956 -30.153885748237396
835 -0.03335548434406519 -30.25913760196417 -0.03503218572586775 -30.188917933963264
836 -0.03339041583240032 -30.29252801779657 -0.028498466499149798 -30.217416400462415
837 -0.03333495240658522 -30.325862970203154 -0.035210218466818335 -30.252626618929234
838 -0.03334785122424364 -30.359210821427396 -0.042206982336938384 -30.294833601266173
839 -0.03330135717988014 -30.392512178607276 -0.031300076842308046 -30.32613367810848
840 -0.03328769989311695 -30.425799878500392 -0.032999436184763906 -30.359133114293243
841 -0.033320047333836554 -30.45911992583423 -0.03446939550340176 -30.393602509796644
842 -0.033254653587937354 -30.49237457942217 -0.030600377079099416 -30.424202886875744
843 -0.03330746311694384 -30.525682042539113 -0.03372156769037247 -30.457924454566115
844 -0.03328447639942169 -30.558966518938536 -0.03481628224253654 -30.492740736808653
845 -0.03319914098829031 -30.592165659926827 -0.034428533539175986 -30.52716927034783
846 -0.03322457559406757 -30.625390235520896 -0.031622061785310504 -30.55879133213314
847 -0.03319979533553123 -30.658590030856427 -0.035568087548017505 -30.594359419681158
848 -0.033220320381224154 -30.691810351237653 -0.025805863551795483 -30.620165283232954
849 -0.033224969543516635 -30.72503532078117 -0.0435823293402791 -30.663747612573232
850 -0.03315018117427826 -30.75818550195545 -0.03656035810709 -30.70030797068032
851 -0.03318991921842098 -30.79137542117387 -0.040831981040537355 -30.741139951720857
852 -0.03319266606122255 -30.824568087235093 -0.027345128823071718 -30.76848508054393
853 -0.03319269344210625 -30.8577607806772 -0.029364469181746244 -30.797849549725676
854 -0.03317064624279738 -30.890931426919998 -0.029640672728419304 -30.827490222454095
855 -0.033164646849036215 -30.924096073769036 -0.03498728144913912 -30.862477503903236
856 -0.03313504233956337 -30.9572311161086 -0.03272984679788351 -30.89520735070112
857 -0.03319169506430626 -30.990422811172905 -0.03615136649459601 -30.931358717195717
858 -0.03318375777453184 -31.023606568947436 -0.01547700553201139 -30.94683572272773
859 -0.03317697774618864 -31.056783546693623 -0.029299764428287745 -30.976135487156018
860 -0.03317125216126442 -31.089954798854887 -0.031520507764071226 -31.00765599492009
861 -0.033200336061418055 -31.123155134916306 -0.03826491329818964 -31.045920908218278
862 -0.033145427517592904 -31.1563005624339 -0.03474996238946915 -31.080670870607747
863 -0.033162311650812626 -31.18946287408471 -0.0323688605800271 -31.113039731187776
864 -0.03317134939134121 -31.222634223476053 -0.04109198357909918 -31.154131714766876
865 -0.03309099357575178 -31.255725217051804 -0.02703503258526325 -31.18116674735214
866 -0.03307106588035822 -31.28879628293216 -0.035485871881246564 -31.216652619233386
867 -0.033120247162878515 -31.321916530095038 -0.03177106957882643 -31.248423688812213
868 -0.03303392231464386 -31.354950452409682 -0.03405900094658136 -31.282482689758794
869 -0.03312834911048412 -31.388078801520166 -0.02879529111087322 -31.31127798086967
870 -0.03304376509040594 -31.42112256661057 -0.04235631767660379 -31.35363429854627
871 -0.0331137141212821 -31.454236280731852 -0.04195619635283947 -31.39559049489911
872 -0.03302885238081217 -31.487265133112665 -0.03181372974067927 -31.42740422463979
873 -0.03301729019731283 -31.52028242330998 -0.03599130250513553 -31.463395527144925
874 -0.03301077429205179 -31.55329319760203 -0.046014775335788724 -31.509410302480713
875 -0.032951902225613595 -31.586245099827643 -0.030965799279510976 -31.540376101760224
876 -0.0329751955345273 -31.61922029536217 -0.031256995536386965 -31.571633097296612
877 -0.032969328202307226 -31.652189623564475 -0.025404680427163838 -31.597037777723777
878 -0.03299164623022079 -31.685181269794697 -0.024299387261271475 -31.62133716498505
879 -0.03296965062618255 -31.71815092042088 -0.03330599945038557 -31.654643164435434
880 -0.032958988659083845 -31.75110990907996 -0.03721768632531166 -31.691860850760747
881 -0.03295474033802748 -31.78406464941799 -0.03468912243843079 -31.726549973199177
882 -0.032988547906279565 -31.817053197324267 -0.028666078113019466 -31.755216051312196
883 -0.033013245277106765 -31.850066442601374 -0.035355011373758315 -31.790571062685956
884 -0.03289462178945542 -31.88296106439083 -0.03525910191237926 -31.825830164598337
885 -0.03286735564470291 -31.915828420035535 -0.03252653926610947 -31.858356703864445
886 -0.03289510756731033 -31.948723527602844 -0.033350799418985846 -31.89170750328343
887 -0.032890258356928825 -31.981613785959773 -0.019086911156773568 -31.910794414440204
888 -0.03288661018013954 -32.014500396139915 -0.029233107436448337 -31.94002752187665
889 -0.03287956211715937 -32.047379958257075 -0.03492443095892668 -31.97495195283558
890 -0.03285517357289791 -32.08023513182997 -0.041480728052556516 -32.01643268088814
891 -0.03281314857304096 -32.113048280403014 -0.03782363422214985 -32.05425631511029
892 -0.03281367123126984 -32.14586195163428 -0.028683564346283674 -32.08293987945657
893 -0.032861899584531784 -32.17872385121881 -0.034920130670070645 -32.11786001012664
894 -0.03288164921104908 -32.21160550042986 -0.0424794040620327 -32.16033941418868
895 -0.03277611751109362 -32.24438161794095 -0.02874177023768425 -32.189081184426364
896 -0.03277896586805582 -32.27716058380901 -0.03966908548027277 -32.228750269906634
897 -0.03277750592678785 -32.309938089735795 -0.040406450629234314 -32.26915672053587
898 -0.032720874063670635 -32.342658963799465 -0.025692164711654187 -32.294848885247525
899 -0.03278024774044752 -32.37543921153991 -0.037315877713263036 -32.33216476296079
900 -0.03278164938092232 -32.408220860920835 -0.039879211038351056 -32.37204397399914
901 -0.0327406881377101 -32.44096154905854 -0.038629747740924356 -32.41067372174007
902 -0.03268216010183096 -32.47364370916037 -0.03097975943237543 -32.441653481172445
903 -0.03269711825996637 -32.50634082742034 -0.029665770754218102 -32.471319251926666
904 -0.03267466276884079 -32.53901549018918 -0.03057899558916688 -32.50189824751583
905 -0.032641568407416346 -32.57165705859659 -0.03870554827153683 -32.54060379578737
906 -0.03266777321696281 -32.60432483181356 -0.03543574064970016 -32.57603953643707
907 -0.0326291149482131 -32.63695394676177 -0.0302854566834867 -32.60632499312056
908 -0.0326399851590395 -32.66959393192081 -0.04647231642156839 -32.65279730954213
909 -0.03273215778172016 -32.70232608970253 -0.0416557228192687 -32.6944530323614
910 -0.03262612577527761 -32.73495221547781 -0.035779826901853086 -32.73023285926325
911 -0.03254859205335379 -32.767500807531164 -0.04119708072394133 -32.77142993998719
912 -0.032543992064893244 -32.80004479959606 -0.03243768848478794 -32.803867628471984
913 -0.03251572716981173 -32.83256052676587 -0.028267905302345752 -32.83213553377433
914 -0.03255073484033346 -32.8651112616062 -0.0406287157908082 -32.87276424956514
915 -0.032530144415795804 -32.897641406022 -0.03972746338695288 -32.91249171295209
916 -0.032475429214537145 -32.93011683523653 -0.022469234373420476 -32.93496094732551
917 -0.032491710782051084 -32.962608546018586 -0.047626803256571294 -32.98258775058208
918 -0.032452677562832835 -32.995061223581416 -0.034750148095190524 -33.01733789867727
919 -0.032411588542163375 -33.02747281212358 -0.03253728561103344 -33.049875184288304
920 -0.03238712083548308 -33.05985993295906 -0.03242082092911005 -33.082296005217415
921 -0.032473943941295144 -33.092333876900355 -0.052396169491112234 -33.134692174708526
922 -0.0323298092931509 -33.12466368619351 -0.03371028639376163 -33.16840246110229
923 -0.03230246677994728 -33.15696615297345 -0.030807310622185467 -33.199209771724476
924 -0.032285504043102264 -33.189251657016555 -0.031737661175429824 -33.2309474328999
925 -0.032310502231121065 -33.221562159247675 -0.03737673088908196 -33.26832416378898
926 -0.032260891236364844 -33.25382305048404 -0.03973986152559519 -33.30806402531458
927 -0.03227363992482424 -33.28609669040886 -0.031381030660122634 -33.3394450559747
928 -0.03223998285830021 -33.31833667326716 -0.037551667727530005 -33.37699672370223
929 -0.03220251686871052 -33.35053919013587 -0.030729086697101594 -33.40772581039933
930 -0.032232982106506824 -33.382772172242376 -0.03855702616274357 -33.44628283656207
931 -0.03215351495891809 -33.4149256872013 -0.033686861582100394 -33.47996969814417
932 -0.03216225877404213 -33.44708794597534 -0.03602005857974291 -33.51598975672391
933 -0.032144781574606894 -33.47923272754995 -0.03227191921323538 -33.54826167593715
934 -0.03215167988091707 -33.51138440743087 -0.03579555079340935 -33.58405722673056
935 -0.032209869287908074 -33.54359427671878 -0.046598786301910874 -33.63065601303247
936 -0.03208753000944853 -33.57568180672823 -0.03230185341089964 -33.66295786644337
937 -0.032083259895443916 -33.60776506662367 -0.033040163852274415 -33.69599803029565
938 -0.03213940840214491 -33.639904475025816 -0.029559637885540724 -33.72555766818119
939 -0.032059965655207634 -33.67196444068102 -0.030981868412345646 -33.756539536593536
940 -0.03197477031499148 -33.70393921099601 -0.02598093543201685 -33.78252047202555
941 -0.03205313626676798 -33.73599234726278 -0.04514203313738108 -33.827662505162934
942 -0.031940636783838273 -33.76793298404662 -0.029980940464884042 -33.857643445627815
943 -0.03201833125203848 -33.79995131529866 -0.02704666219651699 -33.88469010782433
944 -0.032001754827797414 -33.83195307012645 -0.030513965990394354 -33.91520407381473
945 -0.03197888694703579 -33.86393195707349 -0.034774686023592946 -33.949978759838324
946 -0.03194751627743244 -33.895879473350924 -0.037169286794960496 -33.98714804663329
947 -0.03194247968494892 -33.927821953035874 -0.03178131841123104 -34.01892936504452
948 -0.03197664637118578 -33.95979859940706 -0.03473873250186443 -34.053668097546385
949 -0.03192066941410303 -33.991719268821164 -0.036616500653326514 -34.09028459819971
950 -0.03191220536828041 -34.02363147418944 -0.03557603415101766 -34.12586063235073
951 -0.031867668591439725 -34.05549914278088 -0.02381569389253855 -34.14967632624327
952 -0.03192131407558918 -34.08742045685647 -0.02692803218960762 -34.176604358432876
953 -0.031947037763893606 -34.11936749462036 -0.02595991427078843 -34.20256427270366
954 -0.03189942725002766 -34.15126692187039 -0.03433072101324797 -34.23689499371691
955 -0.0318872319534421 -34.18315415382383 -0.03837608154863119 -34.27527107526554
956 -0.03184754177927971 -34.21500169560311 -0.03267316948622465 -34.307944244751766
957 -0.031933628395199774 -34.24693532399831 -0.017814303003251552 -34.325758547755015
958 -0.03189850728958845 -34.2788338312879 -0.031248781923204662 -34.35700732967822
959 -0.031906706374138595 -34.310740537662035 -0.0022076024164562114 -34.35921493209467
960 -0.0319236708804965 -34.34266420854253 -0.03318835385143757 -34.39240328594611
961 -0.031880518421530724 -34.37454472696406 -0.031671203672885895 -34.424074489618995
962 -0.03192832246422768 -34.406473049428286 -0.03160811997950077 -34.4556826095985
963 -0.03186075780540705 -34.43833380723369 -0.03828662782907486 -34.49396923742757
964 -0.03193648494780064 -34.47027029218149 -0.020189991779625417 -34.514159229207195
965 -0.031913014315068725 -34.502183306496555 -0.03645422887057066 -34.55061345807776
966 -0.031896607205271724 -34.534079913701824 -0.03308102190494537 -34.58369447998271
967 -0.03186746221035719 -34.56594737591218 -0.03163217576220632 -34.615326655744916
968 -0.031814520806074144 -34.597761896718254 -0.0300036053173244 -34.64533026106224
969 -0.03179680369794369 -34.6295587004162 -0.030372857954353093 -34.675703119016596
970 -0.0317711740732193 -34.66132987448942 -0.04456887263804674 -34.72027199165464
971 -0.03176083937287331 -34.69309071386229 -0.02404179172590375 -34.74431378338055
972 -0.03174850512295961 -34.72483921898525 -0.029628488048911095 -34.77394227142946
973 -0.03173332680016756 -34.75657254578542 -0.028879908472299577 -34.80282217990176
974 -0.03179771825671196 -34.78837026404213 -0.02674261787906289 -34.829564797780826
975 -0.03182497946545482 -34.820195243507584 -0.02155396081507206 -34.851118758595895
976 -0.03181332275271416 -34.852008566260295 -0.029436255060136318 -34.88055501365603
977 -0.03181817177683115 -34.88382673803713 -0.04823438078165054 -34.92878939443768
978 -0.031766445562243464 -34.91559318359937 -0.0305227261967957 -34.95931212063447
979 -0.03181535229086876 -34.94740853589024 -0.030207163654267788 -34.98951928428874
980 -0.0317869390361011 -34.97919547492634 -0.04324389602988958 -35.03276318031863
981 -0.03174007534980774 -35.01093555027615 -0.030210945289582014 -35.062974125608214
982 -0.031707102246582505 -35.04264265252274 -0.031102208793163298 -35.09407633440138
983 -0.031665806844830516 -35.074308459367565 -0.022219063621014355 -35.116295398022395
984 -0.03176849316805601 -35.10607695253562 -0.016516468208283185 -35.132811866230675
985 -0.03172069322317839 -35.1377976457588 -0.03482663445174694 -35.16763850068242
986 -0.03193518221378326 -35.16973282797259 -0.015408515045419336 -35.183047015727844
987 -0.03180998396128416 -35.20154281193387 -0.02662170398980379 -35.20966871971765
988 -0.03178249895572662 -35.2333253108896 -0.03135058507323265 -35.24101930479088
989 -0.0317630996927619 -35.26508841058236 -0.03319865521043539 -35.274217960001316
990 -0.031752139516174796 -35.29684055009853 -0.032013248279690744 -35.306231208281005
991 -0.03178967200219631 -35.32863022210073 -0.028039032593369484 -35.334270240874375
992 -0.03178566936403513 -35.36041589146476 -0.02687800144776702 -35.361148242322145
993 -0.03177773766219616 -35.39219362912696 -0.027186695393174885 -35.38833493771532
994 -0.03176509402692318 -35.42395872315388 -0.021385007072240114 -35.40971994478756
995 -0.031803937070071696 -35.455762660223954 -0.023044855706393717 -35.432764800493956
996 -0.031780356727540496 -35.48754301695149 -0.030752270948141813 -35.4635170714421
997 -0.031779305264353755 -35.51932232221584 -0.02426990643143654 -35.48778697787353
998 -0.031804281286895275 -35.55112660350274 -0.03273269198834896 -35.52051966986188
999 -0.03181076850742102 -35.58293737201016 -0.03731312695890665 -35.55783279682079
1000 -0.031809295527637005 -35.614746667537794 -0.039397864043712615 -35.597230660864504
1001 -0.03178024664521217 -35.646526914183006 -0.030829979665577413 -35.62806064053008
1002 -0.03180940058082342 -35.67833631476383 -0.02959134317934513 -35.65765198370943
1003 -0.03171014338731766 -35.71004645815115 -0.01695140697993338 -35.67460339068936
1004 -0.03177250362932682 -35.741818961780474 -0.026842648349702358 -35.70144603903906
1005 -0.03180161137133837 -35.77362057315181 -0.02651109090074897 -35.72795712993981
1006 -0.031753502599895 -35.80537407575171 -0.03214088138192892 -35.76009801132174
1007 -0.0317500276491046 -35.83712410340081 -0.03363215457648039 -35.79373016589822
1008 -0.03174287360161543 -35.868866977002426 -0.029608212132006883 -35.82333837803022
1009 -0.031741691194474696 -35.9006086681969 -0.033528919145464894 -35.85686729717569
1010 -0.03172642383724451 -35.932335092034144 -0.023545064590871335 -35.88041236176656
1011 -0.03172611128538847 -35.96406120331953 -0.03851096257567406 -35.91892332434223
1012 -0.03176750689744949 -35.99582871021698 -0.031055870093405248 -35.949979194435635
1013 -0.031708531267941 -36.02753724148492 -0.03572557475417852 -35.985704769189816
1014 -0.03169252034276724 -36.05922976182769 -0.019992196839302777 -36.00569696602912
1015 -0.031684492528438565 -36.09091425435613 -0.020890891086310148 -36.02658785711543
1016 -0.03172932714223862 -36.122643581498366 -0.03479194175451994 -36.06137979886995
1017 -0.03174275774508715 -36.15438633924345 -0.027722610533237456 -36.08910240940319
1018 -0.03172025848180056 -36.18610659772525 -0.025696665979921818 -36.11479907538311
1019 -0.03169260285794735 -36.217799200583194 -0.0302491519600153 -36.145048227343125
1020 -0.03167471028864384 -36.249473910871835 -0.030923430621623994 -36.17597165796475
1021 -0.031730102747678755 -36.281204013619515 -0.03660597279667854 -36.21257763076143
1022 -0.03170614596456289 -36.31291015958408 -0.036252388171851634 -36.24883001893328
1023 -0.031571630761027335 -36.34448179034511 -0.025366177223622798 -36.27419619615691
1024 -0.03167420718818903 -36.376155997533296 -0.03188765151426196 -36.30608384767117
1025 -0.03168131932616234 -36.40783731685946 -0.030549628473818303 -36.33663347614499
1026 -0.03178416453301906 -36.43962148139248 -0.016588076297193766 -36.353221552442186
1027 -0.031713062338531016 -36.47133454373101 -0.037258669175207614 -36.390480221617395
1028 -0.031655677035450934 -36.50299022076646 -0.029505660850554706 -36.41998588246795
1029 -0.03167892880737781 -36.534669149573844 -0.03563165757805109 -36.455617540046
1030 -0.03162713907659054 -36.566296288650435 -0.035660109296441075 -36.49127764934244
1031 -0.03152951616793871 -36.59782580481837 -0.024724401533603668 -36.51600205087605
1032 -0.0315970765426755 -36.629422881361045 -0.03596532363444567 -36.55196737451049
1033 -0.031535084918141366 -36.660957966279184 -0.030961267556995152 -36.582928642067486
1034 -0.03158905263990164 -36.692547018919086 -0.032496136613190174 -36.615424778680676
1035 -0.031625482998788354 -36.72417250191788 -0.047209276258945464 -36.66263405493962
1036 -0.031478339806199074 -36.755650841724076 -0.028531889617443084 -36.69116594455706
1037 -0.03152414113283157 -36.78717498285691 -0.032928898371756075 -36.72409484292882
1038 -0.031550257466733456 -36.818725240323644 -0.03198015298694372 -36.75607499591577
1039 -0.03144752383232117 -36.850172764155964 -0.0332402978092432 -36.78931529372501
1040 -0.03142566429451108 -36.881598428450474 -0.033139067329466344 -36.822454361054476
1041 -0.03143534697592258 -36.9130337754264 -0.033607165329158306 -36.856061526383634
1042 -0.031384100392460826 -36.94441787581886 -0.04087436776608229 -36.89693589414971
1043 -0.03139559868723154 -36.97581347450609 -0.027824008744210003 -36.924759902893925
1044 -0.031319300271570684 -37.00713277477766 -0.028074595145881176 -36.952834498039806
1045 -0.031372439581900835 -37.03850521435956 -0.02767978822812438 -36.98051428626793
1046 -0.03136909892782569 -37.069874313287386 -0.038812628202140334 -37.01932691447007
1047 -0.03135925615206361 -37.10123356943945 -0.04733043499290943 -37.06665734946298
1048 -0.03128105234354735 -37.132514621782995 -0.03155881278216839 -37.098216162245144
1049 -0.03128481283783913 -37.163799434620834 -0.03120688898488879 -37.129423051230035
1050 -0.031233859527856112 -37.19503329414869 -0.03713069930672645 -37.166553750536764
1051 -0.031288419291377066 -37.22632171344007 -0.03349476121366024 -37.200048511750424
1052 -0.031167532410472633 -37.25748924585054 -0.030662663746625185 -37.23071117549705
1053 -0.031205262430012225 -37.28869450828056 -0.03808270618319511 -37.268793881680246
1054 -0.03118973197415471 -37.31988424025471 -0.03511655516922474 -37.30391043684947
1055 -0.031148261111229657 -37.351032501365935 -0.026521953381597997 -37.33043239023107
1056 -0.031104881782084703 -37.38213738314802 -0.02998446859419346 -37.36041685882526
1057 -0.03124531116336584 -37.41338269431139 -0.026193283125758172 -37.38661014195102
1058 -0.03115194709971547 -37.4445346414111 -0.026864885352551937 -37.41347502730357
1059 -0.031116597726941107 -37.475651239138045 -0.04438435006886721 -37.457859377372436
1060 -0.031150812935084104 -37.50680205207313 -0.024320684559643268 -37.48218006193208
1061 -0.031128199212253092 -37.53793025128538 -0.027957900799810885 -37.51013796273189
1062 -0.031144941598176955 -37.56907519288356 -0.042202850058674815 -37.55234081279056
1063 -0.03104450283572078 -37.60011969571928 -0.03237394411116838 -37.58471475690173
1064 -0.031067010667175054 -37.63118670638645 -0.03135865703225136 -37.61607341393398
1065 -0.03097479688003659 -37.66216150326649 -0.023392723966389896 -37.63946613790037
1066 -0.03110159756615758 -37.693263100832645 -0.02923259576782584 -37.668698733668194
1067 -0.031059545651078223 -37.72432264648372 -0.02391760041937232 -37.69261633408757
1068 -0.031091478187590837 -37.75541412467131 -0.02871224582195282 -37.72132857990952
1069 -0.031004589330404998 -37.78641871400172 -0.035871608182787895 -37.757200188092305
1070 -0.031024450436234474 -37.817443164437954 -0.027395497635006906 -37.78459568572731
1071 -0.03107338594272733 -37.84851655038068 -0.02106313044205308 -37.80565881616936
1072 -0.031094046030193567 -37.87961059641087 -0.030719741899520158 -37.83637855806888
1073 -0.031071779783815145 -37.910682376194686 -0.01452013961970806 -37.850898697688585
1074 -0.0311154805123806 -37.94179785670707 -0.030071775522083045 -37.88097047321067
1075 -0.031175952032208444 -37.972973808739276 -0.030580813344568015 -37.91155128655524
1076 -0.031106535345315933 -38.00408034408459 -0.026522309705615043 -37.93807359626085
1077 -0.03112407410517335 -38.035204418189764 -0.02904475424438715 -37.96711835050524
1078 -0.031117579899728298 -38.06632199808949 -0.029895535577088593 -37.99701388608233
1079 -0.030997878406196833 -38.09731987649569 -0.041295668482780455 -38.03830955456511
1080 -0.030978594813495873 -38.128298471309186 -0.02500945273786783 -38.06331900730298
1081 -0.031026907451450824 -38.159325378760634 -0.02720771711319685 -38.09052672441618
1082 -0.030978098697960376 -38.19030347745859 -0.03695537019520998 -38.12748209461139
1083 -0.03104710429906845 -38.22135058175766 -0.02849838836118579 -38.15598048297257
1084 -0.03101627603173256 -38.2523668577894 -0.027007123362272976 -38.18298760633485
1085 -0.030992583092302083 -38.283359440881696 -0.030134669970721006 -38.21312227630557
1086 -0.030994238797575235 -38.31435367967927 -0.034638780541718005 -38.24776105684729
1087 -0.030985616706311704 -38.34533929638558 -0.03322143256664276 -38.28098248941393
1088 -0.030957433953881265 -38.37629673033946 -0.028101556561887266 -38.309084045975816
1089 -0.030977744050323962 -38.40727447438979 -0.03142025116831064 -38.34050429714413
1090 -0.030930628068745136 -38.43820510245853 -0.026762508600950242 -38.36726680574508
1091 -0.030917962826788426 -38.46912306528532 -0.03684843778610229 -38.40411524353119
1092 -0.030843292083591222 -38.49996635736891 -0.029451164696365596 -38.433566408227556
1093 -0.030946567840874194 -38.53091292520978 -0.029334323853254317 -38.46290073208081
1094 -0.03086268315091729 -38.5617756083607 -0.016004801960662007 -38.47890553404147
1095 -0.03094272976741195 -38.59271833812811 -0.03235876429826021 -38.51126429833973
1096 -0.0309205642901361 -38.62363890241824 -0.023435439448803663 -38.534699737788536
1097 -0.03098025843501091 -38.65461916085325 -0.027045073453336954 -38.56174481124187
1098 -0.030949402041733264 -38.685568562894986 -0.028272963594645262 -38.59001777483652
1099 -0.030968955159187316 -38.716537518054174 -0.030274565797299147 -38.62029234063382
1100 -0.030955241713672876 -38.747492759767844 -0.03394945506006479 -38.654241795693885
1101 -0.03092066328972578 -38.77841342305757 -0.031297327019274235 -38.68553912271316
1102 -0.03090110132470727 -38.80931452438228 -0.01774704856798053 -38.70328617128114
1103 -0.030903926864266396 -38.84021845124655 -0.042569389939308165 -38.74585556122045
1104 -0.03081858912482858 -38.87103704037138 -0.03762622307986021 -38.783481784300314
1105 -0.03085497934371233 -38.90189201971509 -0.025278039462864398 -38.808759823763175
1106 -0.030857139453291892 -38.93274915916838 -0.030657458119094372 -38.83941728188227
1107 -0.030832979269325732 -38.96358213843771 -0.034479092434048654 -38.87389637431632
1108 -0.030779816675931215 -38.99436195511364 -0.0380866190418601 -38.91198299335818
1109 -0.030738201271742583 -39.025100156385385 -0.03127261009067297 -38.943255603448854
1110 -0.03070220146328211 -39.05580235784867 -0.034184311702847484 -38.9774399151517
1111 -0.030709342285990714 -39.08651170013466 -0.03489998653531075 -39.01233990168701
1112 -0.03071680907160044 -39.11722850920626 -0.021598885487765073 -39.03393878717477
1113 -0.030783900804817677 -39.14801241001108 -0.026200066972523927 -39.06013885414729
1114 -0.030771479289978743 -39.17878388930106 -0.02630689423531294 -39.0864457483826
1115 -0.030737574119120835 -39.20952146342018 -0.02972854655236006 -39.116174294934964
1116 -0.030808680597692727 -39.240330144017875 -0.013231602730229497 -39.129405897665194
1117 -0.030700730625540018 -39.271030874643415 -0.029451762977987527 -39.15885766064318
1118 -0.030775740277022123 -39.30180661492044 -0.03262339998036623 -39.191481060623545
1119 -0.030779361538589 -39.33258597645903 -0.03479510638862848 -39.22627616701217
1120 -0.030681162420660258 -39.36326713887969 -0.03322927132248878 -39.25950543833466
1121 -0.03064029449597001 -39.39390743337566 -0.025964917708188297 -39.28547035604285
1122 -0.030665176548063756 -39.42457260992372 -0.03277068790048361 -39.31824104394333
1123 -0.03070818427950144 -39.455280794203226 -0.035772673040628436 -39.35401371698396
1124 -0.030644367448985577 -39.48592516165221 -0.030112010426819324 -39.384125727410776
1125 -0.030611271131783725 -39.516536432783994 -0.02151374602690339 -39.40563947343768
1126 -0.030695528723299503 -39.54723196150729 -0.030890164710581303 -39.436529638148265
1127 -0.03062175801023841 -39.577853719517535 -0.02754188533872366 -39.464071523486986
1128 -0.030670658499002457 -39.60852437801654 -0.013819016003981232 -39.477890539490964
1129 -0.03073685448616743 -39.639261232502705 -0.02720237774774432 -39.505092917238706
1130 -0.030746324546635152 -39.67000755704934 -0.03159931562840938 -39.53669223286712
1131 -0.030768323782831432 -39.70077588083217 -0.02782259238883853 -39.564514825255955
1132 -0.030631446093320847 -39.73140732692549 -0.03322305008769035 -39.59773787534365
1133 -0.030690929759293793 -39.76209825668479 -0.021366646979004145 -39.61910452232265
1134 -0.030703060422092678 -39.79280131710688 -0.028482953645288946 -39.64758747596794
1135 -0.03073701625689864 -39.82353833336378 -0.032190371118485925 -39.67977784708643
1136 -0.03062752475962043 -39.8541658581234 -0.030012129433453084 -39.70978997651988
1137 -0.030704381316900252 -39.8848702394403 -0.025227299705147744 -39.73501727622503
1138 -0.030822671484202147 -39.915692910924506 -0.01501413811929524 -39.75003141434433
1139 -0.030710646975785495 -39.94640355790029 -0.0315948985517025 -39.78162631289603
1140 -0.03064438560977578 -39.977047943510065 -0.03237871639430523 -39.814005029290335
1141 -0.030716617219150068 -40.007764560729214 -0.0324775381013751 -39.84648256739171
1142 -0.030679444689303635 -40.03844400541852 -0.03476230762898922 -39.8812448750207
1143 -0.030637317337095737 -40.069081322755615 -0.031960480473935605 -39.91320535549463
1144 -0.030634486768394708 -40.09971580952401 -0.02502545714378357 -39.938230812638416
1145 -0.030629751551896334 -40.130345561075906 -0.02978635299950838 -39.968017165637924
1146 -0.030644779652357103 -40.16099034072826 -0.026826344896107912 -39.99484351053403
1147 -0.030636572279036045 -40.1916269130073 -0.02956518344581127 -40.024408693979844
1148 -0.030634124111384154 -40.222261037118685 -0.031072308588773013 -40.05548100256862
1149 -0.030654024798423052 -40.25291506191711 -0.03147993544116616 -40.08696093800979
1150 -0.030726723931729795 -40.283641785848836 -0.03669345416128635 -40.123654392171076
1151 -0.030585498828440905 -40.31422728467728 -0.03029686938971281 -40.15395126156079
1152 -0.030560649652034044 -40.34478793432931 -0.029856527503579856 -40.183807789064375
1153 -0.03060608170926571 -40.37539401603858 -0.03784357663244009 -40.221651365696815
1154 -0.030590512324124575 -40.4059845283627 -0.026243734266608955 -40.24789509996342
1155 -0.03055647211149335 -40.43654100047419 -0.036703128926455976 -40.28459822888988
1156 -0.03054460687562823 -40.46708560734982 -0.0336307805031538 -40.31822900939303
1157 -0.030511013232171535 -40.497596620581994 -0.027760157454758884 -40.34598916684779
1158 -0.030500329006463288 -40.52809694958846 -0.022373686265200376 -40.368362853112984
1159 -0.030552723817527293 -40.55864967340599 -0.02951663890853524 -40.39787949202152
1160 -0.03053310513496399 -40.58918277854095 -0.026742337085306645 -40.424621829106826
1161 -0.030361159052699805 -40.619543937593654 -0.04590552169829607 -40.47052735080512
1162 -0.030454615876078606 -40.649998553469736 -0.034201132506132124 -40.504728483311254
1163 -0.030505055841058493 -40.6805036093108 -0.028780869394540786 -40.53350935270579
1164 -0.030542745161801575 -40.7110463544726 -0.04674694389104843 -40.58025629659684
1165 -0.030424938444048165 -40.74147129291665 -0.029986400809139013 -40.61024269740598
1166 -0.03034380842000246 -40.77181510133665 -0.028079764544963838 -40.63832246195094
1167 -0.0304029599763453 -40.80221806131299 -0.02416786439716816 -40.66249032634811
1168 -0.03039624188095331 -40.83261430319394 -0.03120569735765457 -40.69369602370577
1169 -0.03037185426801443 -40.862986157461954 -0.02655517403036356 -40.72025119773613
1170 -0.030316304229199887 -40.89330246169116 -0.027379914559423922 -40.74763111229556
1171 -0.030406565684825183 -40.923709027375985 -0.030400661565363408 -40.778031773860924
1172 -0.030469017941504715 -40.95417804531749 -0.01647766618989408 -40.79450944005082
1173 -0.030371414590626956 -40.984549459908116 -0.03260010331869125 -40.82710954336951
1174 -0.03032302651554346 -41.01487248642366 -0.031077168975025417 -40.85818671234453
1175 -0.030388447735458613 -41.045260934159124 -0.033871375024318695 -40.89205808736885
1176 -0.03034890415146947 -41.07560983831059 -0.03428195882588625 -40.92634004619474
1177 -0.030315892491489648 -41.10592573080208 -0.03521848302334547 -40.96155852921808
1178 -0.03032406521961093 -41.13624979602169 -0.02367025036364794 -40.98522877958173
1179 -0.03036606274545193 -41.16661585876714 -0.015208239061757922 -41.00043701864349
1180 -0.030353028047829866 -41.196968886814965 -0.03281115870922804 -41.03324817735272
1181 -0.030325474683195353 -41.22729436149816 -0.028751456085592507 -41.06199963343831
1182 -0.03032481838017702 -41.25761917987834 -0.02572380444034934 -41.08772343787866
1183 -0.030329660791903735 -41.287948840670246 -0.027133204415440558 -41.1148566422941
1184 -0.030295363068580626 -41.31824420373883 -0.028290280420333148 -41.143146922714436
1185 -0.030449106730520724 -41.34869331046935 -0.003777182544581592 -41.14692410525902
1186 -0.030486503429710866 -41.379179813899064 -0.028454747051000595 -41.17537885231002
1187 -0.030367987509816886 -41.409547801408884 -0.0364159245043993 -41.211794776814415
1188 -0.030394715070724488 -41.43994251647961 -0.027084769401699304 -41.23887954621611
1189 -0.030342757143080233 -41.47028527362269 -0.029342058580368757 -41.26822160479648
1190 -0.030404898431152107 -41.500690172053844 -0.03126906268298626 -41.29949066747947
1191 -0.030336443893611433 -41.531026615947454 -0.02811812600120902 -41.32760879348068
1192 -0.03044015858322382 -41.56146677453068 -0.039462200924754144 -41.36707099440543
1193 -0.03033288512378931 -41.59179965965447 -0.025148330722004175 -41.392219325127435
1194 -0.03028435166925192 -41.62208401132372 -0.02769665205851197 -41.419915977185944
1195 -0.030322376545518635 -41.65240638786924 -0.03141616089269519 -41.45133213807864
1196 -0.03028482561931014 -41.68269121348855 -0.032753402926027776 -41.48408554100467
1197 -0.030338469427078962 -41.71302968291563 -0.029701061733067035 -41.51378660273773
1198 -0.03026158791035414 -41.743291270825985 -0.029210539162158967 -41.54299714189989
1199 -0.03022738853469491 -41.77351865936068 -0.027883177530020474 -41.57088031942991
1200 -0.030281806644052268 -41.80380046600474 -0.026923437230288984 -41.5978037566602
1201 -0.030285064596682787 -41.83408553060142 -0.02692923368886113 -41.62473299034906
1202 -0.030434774979948998 -41.86452030558137 -0.04051065519452095 -41.66524364554358
1203 -0.030168024636805058 -41.89468833021818 -0.029776023887097835 -41.69501966943068
1204 -0.030272244662046432 -41.924960574880224 -0.03515430986881256 -41.730173979299494
1205 -0.030281628575176002 -41.9552422034554 -0.02886754758656025 -41.75904152688605
1206 -0.030269641801714896 -41.985511845257115 -0.036384383030235765 -41.79542590991629
1207 -0.030224325228482486 -42.015736170485596 -0.03749479558318854 -41.832920705499475
1208 -0.030121450405567886 -42.04585762089116 -0.02717795055359602 -41.86009865605307
1209 -0.030100485775619745 -42.07595810666678 -0.03490014411509037 -41.89499880016816
1210 -0.030072002299129964 -42.10603010896591 -0.023182023130357266 -41.91818082329852
1211 -0.030144914519041777 -42.13617502348495 -0.0270311183296144 -41.94521194162814
1212 -0.03015925260260701 -42.16633427608756 -0.029841443244367837 -41.9750533848725
1213 -0.03013207809999585 -42.19646635418756 -0.029288708604872225 -42.004342093477376
1214 -0.030121069960296155 -42.22658742414785 -0.03865544032305479 -42.04299753380043
1215 -0.03006231915205717 -42.25664974329991 -0.030167055875062944 -42.07316458967549
1216 -0.030041531007736922 -42.28669127430765 -0.026320908032357693 -42.09948549770785
1217 -0.03006567256525159 -42.3167569468729 -0.03470046315342188 -42.134185960861274
1218 -0.030007903929799795 -42.3467648508027 -0.03719717096537352 -42.171383131826644
1219 -0.03000346412882209 -42.376768314931525 -0.029553007427603008 -42.200936139254246
1220 -0.03009519064798951 -42.406863505579516 -0.028758102655410768 -42.229694241909655
1221 -0.03000505603849888 -42.43686856161801 -0.02655708296224475 -42.2562513248719
1222 -0.030054348055273294 -42.466922909673286 -0.0303234270773828 -42.28657475194928
1223 -0.029925709310919046 -42.4968486189842 -0.029423695337027312 -42.31599844728631
1224 -0.029979675356298686 -42.526828294340504 -0.031350528821349144 -42.34734897610766
1225 -0.02989833541214466 -42.556726629752646 -0.037421825155615804 -42.38477080126328
1226 -0.02991932239383459 -42.58664595214648 -0.027058431413024664 -42.411829232676304
1227 -0.029943042900413275 -42.6165889950469 -0.027128538023680447 -42.438957770699986
1228 -0.029878081846982242 -42.64646707689388 -0.021201326046139002 -42.460159096746125
1229 -0.029945932049304246 -42.67641300894318 -0.007795126317068935 -42.467954223063195
1230 -0.0300138964317739 -42.706426905374954 -0.024772332701832055 -42.492726555765024
1231 -0.030050298571586607 -42.73647720394654 -0.030100896675139665 -42.52282745244016
1232 -0.029979027714580296 -42.766456231661124 -0.033418598026037215 -42.5562460504662
1233 -0.029968804121017455 -42.79642503578214 -0.02723187617957592 -42.58347792664578
1234 -0.030043390486389397 -42.826468426268534 -0.030530976969748734 -42.61400890361553
1235 -0.02991450447589159 -42.856382930744424 -0.045596528239548205 -42.65960543185508
1236 -0.029933192674070595 -42.886316123418496 -0.025693899393081664 -42.68529933124816
1237 -0.029965423233807086 -42.9162815466523 -0.03289343342185021 -42.71819276467001
1238 -0.029929482843726873 -42.94621102949603 -0.027333618979901074 -42.74552638364991
1239 -0.0300023146905005 -42.976213344186526 -0.038048758544027804 -42.78357514219394
1240 -0.029887661524116992 -43.00610100571064 -0.03083845358341932 -42.81441359577736
1241 -0.02987460568547249 -43.03597561139611 -0.030694439727813005 -42.84510803550517
1242 -0.0299849740229547 -43.06596058541906 -0.023144973535090686 -42.86825300904026
1243 -0.02989603942260146 -43.095856624841666 -0.02484878720715642 -42.893101796247414
1244 -0.02990251062437892 -43.12575913546605 -0.030932826828211545 -42.92403462307563
1245 -0.02985911415889859 -43.15561824962494 -0.03348090499639511 -42.95751552807202
1246 -0.029900812637060882 -43.185519062262 -0.03238002192229032 -42.989895549994316
1247 -0.029833925794810055 -43.215352988056814 -0.028208167012780904 -43.018103717007094
1248 -0.029903191048651932 -43.24525617910547 -0.037218989618122575 -43.05532270662522
1249 -0.029807790648192167 -43.27506396975366 -0.026217503752559424 -43.08154021037778
1250 -0.02980014868080616 -43.304864118434466 -0.03778063207864761 -43.11932084245643
1251 -0.02978808954358101 -43.334652207978046 -0.03132537920027971 -43.150646221656714
1252 -0.029779603332281114 -43.364431811310325 -0.025822144094854595 -43.17646836575157
1253 -0.02983197048306465 -43.39426378179339 -0.02988276556134224 -43.20635113131291
1254 -0.02990730507299304 -43.42417108686639 -0.019767063576728104 -43.22611819488964
1255 -0.029872641339898108 -43.45404372820629 -0.03063917625695467 -43.25675737114659
1256 -0.029838791862130166 -43.48388252006842 -0.028719248529523612 -43.28547661967612
1257 -0.029936836380511523 -43.513819356448934 -0.01724088899791241 -43.30271750867403
1258 -0.029846447240561246 -43.54366580368949 -0.028914078045636414 -43.331631586719666
1259 -0.029911945201456548 -43.57357774889095 -0.015142432134598493 -43.34677401885426
1260 -0.029902306292206048 -43.603480055183155 -0.028764740005135535 -43.3755387588594
1261 -0.02994563924148679 -43.633425694424645 -0.028365102130919695 -43.40390386099032
1262 -0.029923072829842568 -43.66334876725449 -0.03058699266985059 -43.43449085366017
1263 -0.029917812440544367 -43.693266579695035 -0.02937636263668537 -43.463867216296855
1264 -0.02986465413123369 -43.723131233826265 -0.04140146318823099 -43.505268679485084
1265 -0.029873697832226754 -43.753004931658495 -0.025702212750911713 -43.530970892236
1266 -0.029857888258993624 -43.78286281991749 -0.031138978246599437 -43.5621098704826
1267 -0.02982544032856822 -43.812688260246055 -0.029963504057377577 -43.59207337453998
1268 -0.02980987811461091 -43.84249813836067 -0.026464024931192397 -43.61853739947117
1269 -0.029823042266070843 -43.87232118062674 -0.032835782319307324 -43.65137318179048
1270 -0.02980286702513695 -43.90212404765188 -0.03385434038937092 -43.68522752217985
1271 -0.029911736026406288 -43.93203578367829 -0.026342992763966323 -43.711570514943816
1272 -0.02987061832100153 -43.961906401999286 -0.03457323852926493 -43.74614375347308
1273 -0.02978122541680932 -43.9916876274161 -0.03227206002920866 -43.778415813502285
1274 -0.029785291105508805 -44.02147291852161 -0.03237960748374462 -43.81079542098603
1275 -0.029771865345537663 -44.05124478386715 -0.02225566655397415 -43.83305108754001
1276 -0.029752583429217338 -44.08099736729636 -0.02999001070857048 -43.86304109824858
1277 -0.029758532904088496 -44.11075590020045 -0.02893394147977233 -43.89197503972835
1278 -0.029774631001055242 -44.140530531201506 -0.027973789535462857 -43.91994882926382
1279 -0.029756621085107328 -44.17028715228661 -0.03662157095968723 -43.956570400223505
1280 -0.029746562149375676 -44.20003371443599 -0.02532628532499075 -43.9818966855485
1281 -0.02971364641562104 -44.22974736085161 -0.027000276278704403 -44.008896961827205
1282 -0.029695604369044303 -44.25944296522066 -0.025651189778000117 -44.03454815160521
1283 -0.029809295292943717 -44.2892522605136 -0.035309473238885405 -44.06985762484409
1284 -0.029696872737258673 -44.31894913325086 -0.04838022533804178 -44.11823785018213
1285 -0.0297087075188756 -44.34865784076974 -0.029989610891789198 -44.14822746107392
1286 -0.02962756175547838 -44.378285402525215 -0.032288975268602374 -44.18051643634252
1287 -0.029587545432150364 -44.407872947957365 -0.034177476167678834 -44.2146939125102
1288 -0.02968356730416417 -44.43755651526153 -0.025870754104107618 -44.240564666614304
1289 -0.02951608579605818 -44.46707260105759 -0.026268608681857587 -44.266833275296165
1290 -0.02961602881550789 -44.4966886298731 -0.03557564523071051 -44.30240892052687
1291 -0.02954081315547228 -44.52622944302857 -0.025834564864635468 -44.32824348539151
1292 -0.029492342937737705 -44.555721785966306 -0.014598022028803826 -44.34284150742032
1293 -0.02959291487932205 -44.58531470084563 -0.02833033837378025 -44.371171845794095
1294 -0.029652582481503487 -44.61496728332713 -0.04052883945405483 -44.41170068524815
1295 -0.029527937062084675 -44.64449522038922 -0.019814511854201557 -44.43151519710235
1296 -0.02960410909727216 -44.67409932948649 -0.01908805500715971 -44.45060325210951
1297 -0.02956516407430172 -44.70366449356079 -0.0206556661054492 -44.47125891821496
1298 -0.029631399642676116 -44.73329589320346 -0.028584595024585723 -44.49984351323954
1299 -0.029629883263260125 -44.76292577646672 -0.03126215450465679 -44.5311056677442
1300 -0.02962439227849245 -44.792550168745215 -0.03055251156911254 -44.56165817931331
1301 -0.029656863026320934 -44.82220703177153 -0.01941901696845889 -44.58107719628177
1302 -0.02960325116291642 -44.85181028293445 -0.033683771081268785 -44.61476096736304
1303 -0.029581594932824373 -44.88139187786727 -0.029397098533809184 -44.644158065896846
1304 -0.029606007412075995 -44.91099788527935 -0.03747659921646118 -44.68163466511331
1305 -0.029599230270832777 -44.94059711555018 -0.028735747467726468 -44.710370412581035
1306 -0.029542019963264464 -44.97013913551345 -0.03583262637257576 -44.74620303895361
1307 -0.02951745977625251 -44.9996565952897 -0.026738722715526818 -44.77294176166914
1308 -0.029509157594293355 -45.02916575288399 -0.02811515498906374 -44.801056916658204
1309 -0.0294683207757771 -45.05863407365977 -0.03459839411079883 -44.835655310769006
1310 -0.029479471407830714 -45.0881135450676 -0.035630070604383945 -44.87128538137339
1311 -0.029394406732171773 -45.11750795179977 -0.033330013416707514 -44.9046153947901
1312 -0.0294580040499568 -45.14696595584973 -0.031903129257261756 -44.93651852404736
1313 -0.029448490496724843 -45.176414446346456 -0.032451383769512177 -44.96896990781687
1314 -0.029398322012275456 -45.20581276835873 -0.0316351005807519 -45.00060500839762
1315 -0.029361284524202346 -45.23517405288293 -0.027152862306684254 -45.027757870704306
1316 -0.029374138917773962 -45.264548191800706 -0.028801492415368557 -45.056559363119675
1317 -0.029364891722798346 -45.293913083523506 -0.03163467142730951 -45.08819403454699
1318 -0.029287489037960766 -45.32320057256147 -0.03288685511797666 -45.12108088966497
1319 -0.0294924421235919 -45.35269301468506 -0.04406162705272436 -45.165142516717694
1320 -0.029278630390763283 -45.38197164507582 -0.028589718975126743 -45.19373223569282
1321 -0.029308765754103662 -45.411280410829924 -0.031077439337968825 -45.22480967503079
1322 -0.02927658464759588 -45.44055699547752 -0.026065117865800857 -45.25087479289659
1323 -0.029484759736806154 -45.470041755214325 -0.04163408558815718 -45.292508878484746
1324 -0.02921816101297736 -45.4992599162273 -0.0289521312341094 -45.32146100971885
1325 -0.02921727215871215 -45.52847718838601 -0.027956856880337 -45.34941786659919
1326 -0.02913769567385316 -45.557614884059866 -0.029473018646240235 -45.37889088524543
1327 -0.02923402627930045 -45.586848910339164 -0.022072837501764298 -45.4009637227472
1328 -0.029202004242688418 -45.616050914581855 -0.021009731106460094 -45.42197345385366
1329 -0.029255125485360623 -45.64530604006722 -0.03760669343173504 -45.45958014728539
1330 -0.02923382893204689 -45.67453986899927 -0.034963604621589185 -45.49454375190698
1331 -0.029128320515155792 -45.703668189514424 -0.03329810742288828 -45.52784185932987
1332 -0.029150560218840837 -45.73281874973326 -0.03333767857402563 -45.5611795379039
1333 -0.029044775851070882 -45.76186352558433 -0.03821089100092649 -45.599390428904826
1334 -0.029029049351811408 -45.790892574936144 -0.027849765680730342 -45.62724019458555
1335 -0.02904210602864623 -45.81993468096479 -0.02910775989294052 -45.65634795447849
1336 -0.02903636237606406 -45.84897104334085 -0.023063258919864892 -45.67941121339835
1337 -0.029009415488690137 -45.87798045882954 -0.02066064653918147 -45.70007185993754
1338 -0.029087526630610226 -45.90706798546015 -0.03225743304938078 -45.73232929298692
1339 -0.02904700571671128 -45.936114991176865 -0.02417368656024337 -45.756502979547165
1340 -0.028934046253561975 -45.965049037430425 -0.029498754441738127 -45.786001733988904
1341 -0.02908285055309534 -45.99413188798352 -0.02942975554615259 -45.81543148953506
1342 -0.02905334811657667 -46.0231852361001 -0.036474351584911344 -45.85190584111997
1343 -0.029022919293493033 -46.05220815539359 -0.01941084172576666 -45.87131668284574
1344 -0.02906758338212967 -46.08127573877572 -0.030210258811712264 -45.90152694165745
1345 -0.029060459695756435 -46.11033619847148 -0.024540289584547282 -45.926067231242
1346 -0.029030510503798724 -46.13936670897528 -0.02920410009101033 -45.95527133133301
1347 -0.02895956002175808 -46.16832626899704 -0.038203642889857295 -45.99347497422286
1348 -0.029013986792415382 -46.197340255789456 -0.02905166056007147 -46.022526634782935
1349 -0.029009469877928497 -46.22634972566738 -0.032481113262474534 -46.05500774804541
1350 -0.02897539110854268 -46.25532511677593 -0.03253066372126341 -46.08753841176667
1351 -0.02889872221276164 -46.28422383898869 -0.02846915116533637 -46.11600756293201
1352 -0.028931037057191133 -46.31315487604588 -0.027129976917058228 -46.14313753984907
1353 -0.029049289505928756 -46.342204165551806 -0.030928545258939268 -46.17406608510801
1354 -0.028964274376630784 -46.37116843992844 -0.028941276576370002 -46.20300736168438
1355 -0.028962297178804875 -46.40013073710725 -0.03136334288865328 -46.23437070457303
1356 -0.028871762007474898 -46.42900249911472 -0.021751229651272297 -46.2561219342243
1357 -0.02898081550374627 -46.45798331461847 -0.03196033053100109 -46.2880822647553
1358 -0.028879880253225566 -46.486863194871695 -0.023319468181580306 -46.311401732936886
1359 -0.028939980641007425 -46.5158031755127 -0.0332558736205101 -46.3446576065574
1360 -0.02888898942619562 -46.544692164938894 -0.025528740510344504 -46.370186347067744
1361 -0.028918301779776813 -46.57361046671867 -0.027269022446125744 -46.39745536951387
1362 -0.02901802761480212 -46.60262849433347 -0.04448841828852892 -46.4419437878024
1363 -0.02886360129341483 -46.63149209562689 -0.02713777609169483 -46.46908156389409
1364 -0.02894289596006274 -46.66043499158695 -0.02718879161402583 -46.496270355508116
1365 -0.028747363854199647 -46.689182355441154 -0.02101451689377427 -46.51728487240189
1366 -0.02891106279566884 -46.718093418236826 -0.03263446036726236 -46.54991933276915
1367 -0.028887690231204032 -46.74698110846803 -0.03576651681214571 -46.585685849581296
1368 -0.028739097993820906 -46.77572020646185 -0.03392249625176191 -46.61960834583306
1369 -0.02882662545889616 -46.804546831920746 -0.028567820135504008 -46.648176165968565
1370 -0.028824967984110116 -46.83337179990485 -0.031009345781058073 -46.67918551174962
1371 -0.028739374317228793 -46.86211117422208 -0.035054226964712144 -46.71423973871433
1372 -0.02871277155354619 -46.89082394577562 -0.027709312923252582 -46.74194905163758
1373 -0.02870329236611724 -46.91952723814174 -0.02577426228672266 -46.76772331392431
1374 -0.028780361451208592 -46.94830759959295 -0.03159805350005627 -46.79932136742436
1375 -0.02871237462386489 -46.977019974216816 -0.03081097351387143 -46.830132340938235
1376 -0.02866086279973388 -47.00568083701655 -0.03169251177459955 -46.861824852712836
1377 -0.028643022384494544 -47.03432385940104 -0.006633399473503232 -46.868458252186336
1378 -0.028770492505282165 -47.06309435190632 -0.02909774612635374 -46.89755599831269
1379 -0.02880767909809947 -47.09190203100442 -0.029006051924079658 -46.92656205023677
1380 -0.02877408778294921 -47.12067611878737 -0.028242150228470563 -46.95480420046524
1381 -0.02879240633919835 -47.14946852512657 -0.04000908322632313 -46.99481328369156
1382 -0.028639043774455787 -47.17810756890103 -0.023583472426980733 -47.01839675611854
1383 -0.028735115937888623 -47.20684268483892 -0.03421128671616316 -47.052608042834706
1384 -0.028682948742061853 -47.23552563358098 -0.031026587076485156 -47.08363462991119
1385 -0.028628992848098278 -47.264154626429075 -0.03225882239639759 -47.11589345230759
1386 -0.028594550490379334 -47.29274917691946 -0.02685532858595252 -47.14274878089354
1387 -0.02861847812309861 -47.32136765504256 -0.02736371885985136 -47.170112499753394
1388 -0.028676921036094427 -47.35004457607865 -0.03318269141018391 -47.203295191163576
1389 -0.028563131205737592 -47.37860770728439 -0.030568026658147573 -47.23386321782172
1390 -0.02858092626556754 -47.40718863354996 -0.025748201180249453 -47.25961141900197
1391 -0.028594117611646652 -47.435782751161604 -0.027398765087127686 -47.2870101840891
1392 -0.028619086369872093 -47.464401837531476 -0.032026339881122114 -47.31903652397022
1393 -0.028598182182759047 -47.49300001971424 -0.033488310128450396 -47.352524834098666
1394 -0.028541099093854428 -47.521541118808095 -0.025815441738814116 -47.37834027583748
1395 -0.028709153551608323 -47.550250272359705 -0.026703024096786977 -47.40504329993427
1396 -0.028533519338816406 -47.57878379169852 -0.03006906369701028 -47.43511236363128
1397 -0.02847944516688585 -47.60726323686541 -0.02888813763856888 -47.46400050126985
1398 -0.028529423754662275 -47.63579266062007 -0.027524138055741786 -47.49152463932559
1399 -0.028541619516909124 -47.66433428013698 -0.031226950325071813 -47.52275158965066
1400 -0.028539235610514878 -47.69287351574749 -0.028910799603909253 -47.55166238925457
1401 -0.02846115520223975 -47.72133467094973 -0.033754801750183104 -47.58541719100475
1402 -0.02846967028453946 -47.74980434123427 -0.02745690494775772 -47.612874095952506
1403 -0.028411022387444973 -47.77821536362171 -0.025661594234406948 -47.63853569018691
1404 -0.028622356243431568 -47.80683771986514 -0.01744133736938238 -47.6559770275563
1405 -0.028611960634589196 -47.835449680499735 -0.030408026091754435 -47.68638505364805
1406 -0.02858958626165986 -47.864039266761395 -0.02255741860717535 -47.70894247225523
1407 -0.02861326830461621 -47.89265253506601 -0.02186935180798173 -47.73081182406321
1408 -0.028529491368681194 -47.92118202643469 -0.03215096890926361 -47.76296279297247
1409 -0.028554810862988233 -47.94973683729768 -0.03135201660916209 -47.794314809581635
1410 -0.028538409154862165 -47.97827524645254 -0.02752137677744031 -47.82183618635908
1411 -0.02855634717270732 -48.00683159362525 -0.03205696512013674 -47.85389315147921
1412 -0.028494151029735803 -48.03532574465498 -0.02798427175730467 -47.88187742323652
1413 -0.028562437277287245 -48.06388818193227 -0.03820029441267252 -47.92007771764919
1414 -0.028471125476062297 -48.09235930740833 -0.03196626733988524 -47.952043984989075
1415 -0.028473760932683945 -48.120833068341014 -0.02626269180327654 -47.97830667679235
1416 -0.02837904039770365 -48.149212108738716 -0.03463767990469933 -48.01294435669705
1417 -0.02832050258293748 -48.17753261132165 -0.027404592279344796 -48.040348948976394
1418 -0.028483074717223646 -48.206015686038874 -0.027335366513580085 -48.06768431548998
1419 -0.028463201690465213 -48.23447888772934 -0.019752898532897235 -48.08743721402288
1420 -0.028411637619137765 -48.262890525348475 -0.029288138169795273 -48.116725352192674
1421 -0.02848556786775589 -48.29137609321623 -0.0275205354206264 -48.1442458876133
1422 -0.028504495974630117 -48.31988058919086 -0.042272692732512954 -48.18651858034581
1423 -0.028450742829591036 -48.34833133202045 -0.03039496187120676 -48.21691354221702
1424 -0.028373837750405074 -48.37670516977086 -0.028679564502090214 -48.24559310671911
1425 -0.028350867237895726 -48.405056037008755 -0.021976808644831182 -48.26756991536394
1426 -0.028449357021600008 -48.433505394030355 -0.026230826415121554 -48.293800741779066
1427 -0.02837344417348504 -48.46187883820384 -0.019669046346098184 -48.31346978812516
1428 -0.028497630171477793 -48.49037646837532 -0.031768711656332015 -48.345238499781495
1429 -0.02851165933534503 -48.51888812771066 -0.022714636381715538 -48.36795313616321
1430 -0.02847852176055312 -48.547366649471215 -0.022171438485383988 -48.390124574648596
1431 -0.02857172256335616 -48.57593837203457 -0.027649639546871184 -48.41777421419547
1432 -0.028650594223290683 -48.604588966257865 -0.017655034828931094 -48.4354292490244
1433 -0.02851367639377713 -48.63310264265164 -0.029101010132580995 -48.46453025915698
1434 -0.028542040940374137 -48.661644683592016 -0.03733975272625685 -48.501870011883234
1435 -0.028490556217730046 -48.69013523980975 -0.027174165192991494 -48.52904417707622
1436 -0.02848297655582428 -48.71861821636557 -0.03089674599468708 -48.55994092307091
1437 -0.02839322602376342 -48.747011442389336 -0.030676430370658637 -48.59061735344157
1438 -0.028504618629813194 -48.77551606101915 -0.0318422319367528 -48.62245958537832
1439 -0.02843524357303977 -48.80395130459219 -0.029888434708118437 -48.65234802008644
1440 -0.028356744535267354 -48.832308049127455 -0.03031819863244891 -48.68266621871889
1441 -0.02848376426845789 -48.86079181339591 -0.04940840695053339 -48.732074625669426
1442 -0.028271121066063644 -48.889062934461975 -0.030442638136446477 -48.762517263805876
1443 -0.028297241870313884 -48.91736017633229 -0.031526808720082046 -48.794044072525956
1444 -0.0283180832862854 -48.945678259618575 -0.025286328885704278 -48.81933040141166
1445 -0.028249906655400992 -48.97392816627398 -0.03211174607276916 -48.851442147484434
1446 -0.028248099237680437 -49.00217626551166 -0.03065277822315693 -48.88209492570759
1447 -0.028311811853200197 -49.03048807736486 -0.028873934131115674 -48.910968859838704
1448 -0.028249578643590213 -49.05873765600845 -0.033877345360815526 -48.94484620519952
1449 -0.028282422758638858 -49.08702007876708 -0.03162668896839023 -48.976472894167905
1450 -0.02811909755691886 -49.115139176324 -0.02971195112913847 -49.00618484529704
1451 -0.028143061418086292 -49.143282237742085 -0.02710450775921345 -49.033289353056254
1452 -0.028127016965299845 -49.171409254707385 -0.022469244338572024 -49.05575859739483
1453 -0.028304226510226727 -49.199713481217614 -0.032018985226750375 -49.08777758262158
1454 -0.02828473476693034 -49.22799821598454 -0.033502011373639104 -49.12127959399522
1455 -0.028148628864437343 -49.25614684484898 -0.0348076120018959 -49.15608720599712
1456 -0.028141493815928696 -49.28428833866491 -0.0267835333943367 -49.182870739391454
1457 -0.028134324308484792 -49.31242266297339 -0.029051086958497764 -49.21192182634995
1458 -0.028099605161696673 -49.34052226813509 -0.02953203208744526 -49.241453858437396
1459 -0.02811908023431897 -49.36864134836941 -0.025190420169383287 -49.266644278606776
1460 -0.02811635732650757 -49.39675770569592 -0.022785397805273534 -49.28942967641205
1461 -0.028084241971373557 -49.42484194766729 -0.028187131602317096 -49.317616808014364
1462 -0.028111928794533014 -49.45295387646182 -0.02024037716910243 -49.337857185183466
1463 -0.028150620590895414 -49.48110449705271 -0.02492836704477668 -49.362785552228246
1464 -0.028133670892566444 -49.50923816794528 -0.03892055321484804 -49.4017061054431
1465 -0.02806353447958827 -49.53730170242486 -0.027077519707381724 -49.42878362515048
1466 -0.02806161027401686 -49.56536331269888 -0.027838033996522425 -49.456621659147004
1467 -0.028069718554615975 -49.5934330312535 -0.02901696590706706 -49.48563862505407
1468 -0.02803896302357316 -49.62147199427707 -0.024338459689170124 -49.50997708474324
1469 -0.028100691549479962 -49.649572685826556 -0.02641363339498639 -49.53639071813823
1470 -0.028136591613292693 -49.677709277439845 -0.0218153340741992 -49.55820605221243
1471 -0.028100772015750407 -49.70581004945559 -0.031783760897815226 -49.58998981311024
1472 -0.028095011599361897 -49.733905061054955 -0.025510079972445966 -49.61549989308269
1473 -0.028144233394414186 -49.76204929444937 -0.03256233911961317 -49.64806223220231
1474 -0.0280664031393826 -49.79011569758875 -0.03269279822707176 -49.68075503042938
1475 -0.028083269111812116 -49.818198966700564 -0.030343281850218774 -49.7110983122796
1476 -0.028063505608588456 -49.84626247230915 -0.031217572558671237 -49.74231588483828
1477 -0.02801703764125705 -49.874279509950405 -0.02256252011284232 -49.76487840495112
1478 -0.028122308291494848 -49.9024018182419 -0.022967850789427757 -49.78784625574055
1479 -0.028122291807085274 -49.930524110048985 -0.025698138494044544 -49.81354439423459
1480 -0.028056610934436323 -49.95858072098342 -0.028445509262382984 -49.84198990349697
1481 -0.028063510823994876 -49.98664423180742 -0.026292710471898316 -49.86828261396887
1482 -0.02804369805380702 -50.014687929861225 -0.03347674906253815 -49.90175936303141
1483 -0.02806192310526967 -50.042749852966494 -0.019733239896595478 -49.921492602928005
1484 -0.028127329144626855 -50.07087718211112 -0.03352074753493071 -49.955013350462934
1485 -0.02806539637967944 -50.0989425784908 -0.019758077803999186 -49.97477142826693
1486 -0.02809008341282606 -50.12703266190363 -0.027743283566087483 -50.00251471183302
1487 -0.028091399651020765 -50.155124061554645 -0.02409762693569064 -50.026612338768714
1488 -0.028107604011893272 -50.18323166556654 -0.02678064852952957 -50.053392987298245
1489 -0.02818349627777934 -50.211415161844315 -0.03304727040231228 -50.08644025770056
1490 -0.028125029988586903 -50.2395401918329 -0.018948152009397746 -50.10538840970996
1491 -0.02823919802904129 -50.26777938986194 -0.02946394942700863 -50.13485235913697
1492 -0.028119149059057234 -50.295898538921 -0.023587373178452255 -50.15843973231542
1493 -0.02811097800731659 -50.32400951692832 -0.026289523020386694 -50.18472925533581
1494 -0.028241486754268408 -50.35225100368259 -0.029937214218080044 -50.21466646955389
1495 -0.028182890359312297 -50.3804338940419 -0.03344405945390463 -50.248110529007796
1496 -0.02807267028838396 -50.40850656433028 -0.02954949587583542 -50.27766002488363
1497 -0.028065918665379285 -50.43657248299566 -0.03570038378238678 -50.313360408666014
1498 -0.028049093764275314 -50.46462157675993 -0.026950377412140368 -50.340310786078156
1499 -0.028000338841229676 -50.49262191560116 -0.0332550073042512 -50.373565793382404
1500 -0.028024019487202168 -50.52064593508837 -0.02985827960073948 -50.40342407298314
1501 -0.028000290039926767 -50.548646225128294 -0.029341244790703058 -50.43276531777384
1502 -0.027998938411474227 -50.576645163539766 -0.02339251609519124 -50.456157833869035
1503 -0.02810917589813471 -50.6047543394379 -0.015395252266898751 -50.471553086135934
1504 -0.02806465234607458 -50.63281899178398 -0.031344251800328495 -50.50289733793626
1505 -0.02801226731389761 -50.660831259097876 -0.024623990152031185 -50.52752132808829
1506 -0.02814569491893053 -50.68897695401681 -0.03563016317784786 -50.56315149126614
1507 -0.027924227248877286 -50.71690118126568 -0.02329842569306493 -50.586449916959204
1508 -0.028053552377969027 -50.74495473364365 -0.021649073157459498 -50.608098990116666
1509 -0.028093629982322454 -50.773048363625975 -0.025104311108589173 -50.63320330122526
1510 -0.028070523496717216 -50.80111888712269 -0.02857797723263502 -50.661781278457894
1511 -0.02808965342119336 -50.82920854054388 -0.0209421438165009 -50.68272342227439
1512 -0.028062395565211774 -50.857270936109096 -0.022987318225204945 -50.7057107404996
1513 -0.028085487242788077 -50.88535642335189 -0.03463996611535549 -50.740350706614954
1514 -0.028109616599977016 -50.913466039951864 -0.019931886717677115 -50.76028259333263
1515 -0.02808447917923331 -50.9415505191311 -0.02503593247383833 -50.785318525806474
1516 -0.02815510695800185 -50.9697056260891 -0.021530530788004397 -50.80684905659448
1517 -0.02812846265733242 -50.99783408874644 -0.025041890703141688 -50.83189094729762
1518 -0.028281547501683234 -51.02611563624812 -0.023778910282999277 -50.85566985758062
1519 -0.028227747324854134 -51.05434338357298 -0.026059814170002936 -50.88172967175063
1520 -0.02814206453040242 -51.08248544810338 -0.035112387128174306 -50.9168420588788
1521 -0.028095935564488174 -51.11058138366786 -0.02989040659740567 -50.9467324654762
1522 -0.028146064002066852 -51.13872744766993 -0.03153172414749861 -50.9782641896237
1523 -0.02810845635831356 -51.16683590402824 -0.02704266970977187 -51.00530685933347
1524 -0.028097522165626287 -51.19493342619386 -0.02011091709136963 -51.025417776424845
1525 -0.02822019113227725 -51.22315361732614 -0.03397390339523554 -51.05939167982008
1526 -0.028084282763302326 -51.25123790008944 -0.02843591906130314 -51.08782759888138
1527 -0.028222388122230768 -51.27946028821167 -0.04263059739023447 -51.13045819627162
1528 -0.027978743985295297 -51.30743903219697 -0.03194085955619812 -51.16239905582782
1529 -0.027980024460703135 -51.33541905665767 -0.031175833474844695 -51.19357488930267
1530 -0.0279937706887722 -51.363412827346444 -0.02695371098816395 -51.220528600290834
1531 -0.027986923791468145 -51.39139975113791 -0.02942251358181238 -51.24995111387265
1532 -0.027934501133859157 -51.41933425227177 -0.023289449326694012 -51.273240563199344
1533 -0.028018560167402028 -51.44735281243917 -0.03364851139485836 -51.3068890745942
1534 -0.027997723314911127 -51.47535053575408 -0.0246169020421803 -51.331505976636386
1535 -0.0280207478441298 -51.50337128359821 -0.032627378962934016 -51.36413335559932
1536 -0.027951534185558558 -51.531322817783774 -0.024850732274353506 -51.38898408787367
1537 -0.02803636174649 -51.55935917953026 -0.044568299502134326 -51.433552387375805
1538 -0.027870484068989752 -51.58722966359925 -0.026343125104904174 -51.459895512480706
1539 -0.027883451897650957 -51.615113115496904 -0.023556610848754645 -51.483452123329464
1540 -0.0279175846837461 -51.64303070018065 -0.028228484001010655 -51.511680607330476
1541 -0.027860536891967057 -51.67089123707262 -0.028629505913704632 -51.54031011324418
1542 -0.027860719058662654 -51.69875195613128 -0.02829026347026229 -51.56860037671444
1543 -0.02796015189960599 -51.72671210803089 -0.02021637698635459 -51.5888167537008
1544 -0.027932984102517367 -51.75464509213341 -0.030554412584751844 -51.619371166285546
1545 -0.027932884451001883 -51.78257797658441 -0.032103790901601315 -51.65147495718715
1546 -0.02794474670663476 -51.81052272329105 -0.03479904681444168 -51.68627400400159
1547 -0.02790632825344801 -51.8384290515445 -0.023730945214629172 -51.71000494921622
1548 -0.027868629340082406 -51.866297680884585 -0.027763166837394236 -51.737768116053616
1549 -0.027927312161773445 -51.89422499304636 -0.033137430623173716 -51.77090554667679
1550 -0.02783652041107416 -51.92206151345743 -0.030945266410708428 -51.8018508130875
1551 -0.02780133970081806 -51.949862853158244 -0.024950848240405322 -51.826801661327906
1552 -0.027874238137155772 -51.9777370912954 -0.03387662880122662 -51.86067829012913
1553 -0.02777921874076128 -52.005516310036164 -0.02626731023192406 -51.88694560036105
1554 -0.02790319239720702 -52.03341950243337 -0.03093919875100255 -51.91788479911205
1555 -0.0277103235013783 -52.06112982593475 -0.021614238806068897 -51.93949903791812
1556 -0.02779923053458333 -52.08892905646933 -0.024756924994289876 -51.96425596291241
1557 -0.027833309862762688 -52.1167623663321 -0.02228265441954136 -51.98653861733195
1558 -0.02785708550363779 -52.14461945183574 -0.02986051859334111 -52.01639913592529
1559 -0.02785509414970875 -52.172474545985445 -0.024212636332958937 -52.04061177225825
1560 -0.027892444748431444 -52.200366990733876 -0.02626077560707927 -52.06687254786533
1561 -0.027905766665935517 -52.228272757399814 -0.0222772853448987 -52.08914983321023
1562 -0.027883037645369767 -52.25615579504518 -0.025445358641445637 -52.11459519185168
1563 -0.02787944143638015 -52.284035236481564 -0.022032433655112982 -52.13662762550679
1564 -0.027974131423979996 -52.312009367905546 -0.03322404101490974 -52.1698516665217
1565 -0.027891876734793188 -52.33990124464034 -0.027688164450228214 -52.19753983097193
1566 -0.02798713156953454 -52.36788837620987 -0.029865085799247026 -52.22740491677117
1567 -0.027884475886821747 -52.39577285209669 -0.03485992960631847 -52.26226484637749
1568 -0.02784997634589672 -52.42362282844259 -0.030560175701975823 -52.29282502207947
1569 -0.027783311903476715 -52.451406140346066 -0.022269370034337044 -52.31509439211381
1570 -0.027880231756716965 -52.479286372102784 -0.023596523236483334 -52.33869091535029
1571 -0.02789044165983796 -52.50717681376262 -0.03247700557112694 -52.371167920921415
1572 -0.02785896146669984 -52.53503577522932 -0.023357640579342843 -52.39452556150076
1573 -0.02791571756824851 -52.562951492797566 -0.029442014079540967 -52.4239675755803
1574 -0.02791878515854478 -52.590870277956114 -0.031438206974416974 -52.45540578255471
1575 -0.027842245250940322 -52.61871252320705 -0.027241760026663543 -52.482647542581375
1576 -0.02774609699845314 -52.64645862020551 -0.030598245654255153 -52.51324578823563
1577 -0.027839545626193285 -52.6742981658317 -0.030401324294507502 -52.54364711253014
1578 -0.02771409461274743 -52.70201226044445 -0.026327301748096943 -52.569974414278235
1579 -0.027813999727368355 -52.72982626017182 -0.023457423970103263 -52.593431838248335
1580 -0.02782413111999631 -52.75765039129182 -0.02513678725808859 -52.61856862550643
1581 -0.02781059155240655 -52.78546098284423 -0.027906137891113757 -52.64647476339754
1582 -0.027841183450073005 -52.8133021662943 -0.023201806750148535 -52.66967657014769
1583 -0.027830280270427464 -52.84113244656473 -0.024705815874040127 -52.694382386021736
1584 -0.027870234847068787 -52.8690026814118 -0.0340344425290823 -52.72841682855082
1585 -0.02791343303397298 -52.89691611444577 -0.02647890616208315 -52.7548957347129
1586 -0.027856726106256245 -52.92477284055203 -0.02222187174484134 -52.77711760645774
1587 -0.02789198709651828 -52.95266482764855 -0.022274586744606494 -52.79939219320235
1588 -0.02796757621690631 -52.98063240386546 -0.035182605125010015 -52.83457479832736
1589 -0.027903470769524576 -53.00853587463498 -0.029708353523164987 -52.86428315185052
1590 -0.0278226506896317 -53.03635852532461 -0.019360371679067612 -52.88364352352959
1591 -0.027952241711318493 -53.06431076703593 -0.02535907309502363 -52.90900259662462
1592 -0.0278295055963099 -53.092140272632236 -0.023615475557744504 -52.932618072182365
1593 -0.028021237719804047 -53.12016151035204 -0.03006106475368142 -52.962679136936046
1594 -0.027904741931706667 -53.14806625228375 -0.03157560601830482 -52.994254742954354
1595 -0.02801292771473527 -53.17607917999848 -0.03323358036577702 -53.02748832332013
1596 -0.027782007958739995 -53.20386118795722 -0.027909369859844445 -53.05539769317997
1597 -0.02784553188830614 -53.231706719845526 -0.028386454749852418 -53.08378414792982
1598 -0.027835742849856616 -53.259542462695386 -0.02899188445881009 -53.11277603238863
1599 -0.027808859292417765 -53.287351321987806 -0.02090828660875559 -53.13368431899739
1600 -0.027850521635264157 -53.31520184362307 -0.02886071437969804 -53.162545033377086
1601 -0.02796631120145321 -53.343168154824525 -0.024861099291592838 -53.18740613266868
1602 -0.027792569529265166 -53.37096072435379 -0.03429004121571779 -53.221696173884396
1603 -0.02789872381836176 -53.39885944817215 -0.02028874373063445 -53.24198491761503
1604 -0.027850744687020777 -53.426710192859176 -0.03278829660266638 -53.274773214217696
1605 -0.027845302037894724 -53.45455549489707 -0.023958519753068685 -53.29873173397076
1606 -0.027906321361660956 -53.482461816258734 -0.023331981524825095 -53.32206371549559
1607 -0.027971100341528655 -53.510432916600266 -0.02773197554051876 -53.34979569103611
1608 -0.02789427861571312 -53.53832719521598 -0.03634084351360798 -53.38613653454971
1609 -0.027840764727443457 -53.56616795994342 -0.028837610501796007 -53.41497414505151
1610 -0.02777781495824456 -53.59394577490166 -0.02998707415536046 -53.44496121920687
1611 -0.0277990210801363 -53.6217447959818 -0.0250160769559443 -53.46997729616281
1612 -0.027809513080865145 -53.649554309062665 -0.029650719743221997 -53.49962801590603
1613 -0.02780609279870987 -53.67736040186138 -0.028218741156160833 -53.52784675706219
1614 -0.027945759985595942 -53.70530616184698 -0.017239083629101516 -53.54508584069129
1615 -0.027925207186490296 -53.73323136903347 -0.02841843981295824 -53.57350428050425
1616 -0.027920328360050917 -53.76115169739352 -0.024754375964403153 -53.59825865646866
1617 -0.027875935845077037 -53.7890276332386 -0.018984572403132914 -53.61724322887179
1618 -0.027922251168638466 -53.81694988440724 -0.023863714840263128 -53.64110694371205
1619 -0.027894973289221525 -53.84484485769646 -0.022493896074593067 -53.663600839786646
1620 -0.027943863812834025 -53.872788721509295 -0.03462619949132204 -53.69822703927797
1621 -0.02788981143385172 -53.90067853294315 -0.025833121687173843 -53.72406016096514
1622 -0.0278822286054492 -53.928560761548596 -0.026639897283166646 -53.750700058248306
1623 -0.027909126691520215 -53.956469888240115 -0.027235962450504303 -53.77793602069881
1624 -0.027938079554587603 -53.9844079677947 -0.033674486167728904 -53.811610506866536
1625 -0.02792520569637418 -54.01233317349108 -0.02734891101717949 -53.838959417883714
1626 -0.027925776783376932 -54.040258950274456 -0.038047787919640544 -53.87700720580335
1627 -0.027917409036308526 -54.06817635931076 -0.030965223256498576 -53.90797242905985
1628 -0.027859095949679613 -54.09603545526044 -0.028318024799227716 -53.93629045385908
1629 -0.027802859153598546 -54.12383831441404 -0.026808474399149417 -53.963098928258226
1630 -0.027763418015092613 -54.15160173242913 -0.034275261126458643 -53.997374189384686
1631 -0.027778523787856103 -54.17938025621699 -0.038303938880562785 -54.035678128265246
1632 -0.027672812808305025 -54.20705306902529 -0.025045901350677014 -54.060724029615926
1633 -0.027750165108591317 -54.234803234133885 -0.028378139063715935 -54.089102168679645
1634 -0.02764361659064889 -54.26244685072454 -0.013913067104294897 -54.10301523578394
1635 -0.027773430198431016 -54.290220280922966 -0.025161646027117967 -54.12817688181106
1636 -0.027903779409825802 -54.31812406033279 -0.02701616082340479 -54.155193042634465
1637 -0.02784487372264266 -54.345968934055435 -0.02520397389307618 -54.18039701652754
1638 -0.027883235737681387 -54.37385216979312 -0.04050211012363434 -54.220899126651176
1639 -0.02771675670519471 -54.401568926498314 -0.03002480585128069 -54.25092393250246
1640 -0.027667344734072685 -54.429236271232384 -0.028267662785947324 -54.27919159528841
1641 -0.027625275310128927 -54.45686154654251 -0.034850981645286085 -54.314042576933694
1642 -0.027704760432243347 -54.484566306974756 -0.027491552382707597 -54.3415341293164
1643 -0.02762396037578583 -54.51219026735054 -0.02569504948332906 -54.36722917879973
1644 -0.02769938427954912 -54.53988965163009 -0.027843781840056182 -54.39507296063979
1645 -0.027658771630376576 -54.56754842326047 -0.026306836493313314 -54.4213797971331
1646 -0.027704374864697456 -54.595252798125166 -0.015854455716907977 -54.437234252850004
1647 -0.027807906456291675 -54.623060704581455 -0.02522176830098033 -54.462456021150984
1648 -0.027691805455833673 -54.650752510037286 -0.024161901604384185 -54.48661792275537
1649 -0.027775153052061796 -54.67852766308935 -0.02717908313497901 -54.51379700589035
1650 -0.027832721546292304 -54.70636038463564 -0.023837187234312295 -54.53763419312467
1651 -0.027814918756484987 -54.73417530339212 -0.023229527100920678 -54.56086372022559
1652 -0.027804571110755204 -54.76197987450288 -0.03374796006828547 -54.59461168029387
1653 -0.027806985937058926 -54.78978686043994 -0.029877925664186476 -54.62448960595806
1654 -0.02777843987569213 -54.81756530031563 -0.0348322318866849 -54.65932183784474
1655 -0.02767982315272093 -54.84524512346835 -0.02597220251336694 -54.68529404035811
1656 -0.02778650540858507 -54.87303162887694 -0.0271142209880054 -54.71240826134611
1657 -0.027699095010757447 -54.9007307238877 -0.027284099161624907 -54.73969236050774
1658 -0.027756627090275286 -54.928487350977974 -0.03316596560180187 -54.77285832610954
1659 -0.027590971160680055 -54.95607832213865 -0.02708807960152626 -54.79994640571107
1660 -0.02774159675464034 -54.98381991889329 -0.023768884874880315 -54.82371529058595
1661 -0.027727690897881983 -55.01154760979117 -0.024827235285192727 -54.848542525871146
1662 -0.02784065715968609 -55.03938826695086 -0.02514049094170332 -54.87368301681285
1663 -0.02769205765798688 -55.067080324608845 -0.02839095229282975 -54.90207396910568
1664 -0.027728957869112492 -55.09480928247796 -0.019178818725049496 -54.92125278783073
1665 -0.027858867682516573 -55.12266815016048 -0.02945571606978774 -54.95070850390052
1666 -0.02778372848406434 -55.150451878644546 -0.028790243621915578 -54.979498747522435
1667 -0.027746194694191217 -55.178198073338734 -0.02892742557451129 -55.00842617309694
1668 -0.0277703114785254 -55.20596838481726 -0.022407231386750937 -55.030833404483694
1669 -0.027743544336408375 -55.23371192915367 -0.024007039796561002 -55.05484044428025
1670 -0.02778389388695359 -55.261495823040626 -0.026675288379192353 -55.08151573265945
1671 -0.027776598278433085 -55.28927242131906 -0.020951172336935997 -55.10246690499638
1672 -0.027854440081864596 -55.31712686140093 -0.02477915585041046 -55.127246060846794
1673 -0.027829185873270035 -55.3449560472742 -0.029951944202184676 -55.157198005048976
1674 -0.027675541397184134 -55.37263158867139 -0.027543608751147985 -55.18474161380012
1675 -0.027853409014642238 -55.40048499768603 -0.029131682496517895 -55.21387329629664
1676 -0.027697685454040766 -55.42818268314007 -0.024555908609181644 -55.23842920490582
1677 -0.02774499310180545 -55.45592767624188 -0.012486723065376282 -55.2509159279712
1678 -0.02784496992826462 -55.483772646170145 -0.03132151896134019 -55.28223744693254
1679 -0.02780227605253458 -55.51157492222268 -0.03029442671686411 -55.312531873649405
1680 -0.02781288241967559 -55.53938780464235 -0.03080518441274762 -55.343337058062154
1681 -0.027872653026133776 -55.56726045766849 -0.029225053545087577 -55.372562111607245
1682 -0.027771019283682107 -55.59503147695217 -0.02165440861135721 -55.3942165202186
1683 -0.027866059076040985 -55.62289753602821 -0.027718036714941264 -55.42193455693354
1684 -0.027892339695245027 -55.650789875723454 -0.014077221974730492 -55.436011778908274
1685 -0.027939077746123076 -55.67872895346958 -0.02797839669510722 -55.46399017560338
1686 -0.027914168685674666 -55.706643122155256 -0.025851733144372703 -55.48984190874775
1687 -0.027990563958883285 -55.73463368611414 -0.02988519361242652 -55.51972710236018
1688 -0.02791612474247813 -55.76254981085661 -0.022180627286434173 -55.54190772964661
1689 -0.027965525444597007 -55.79051533630121 -0.02705198647454381 -55.56895971612116
1690 -0.027877206541597845 -55.81839254284281 -0.027141609508544207 -55.596101325629704
1691 -0.027935478929430248 -55.84632802177224 -0.028953364212065937 -55.62505468984177
1692 -0.027982846926897766 -55.87431086869913 -0.02354510724544525 -55.648599797087215
1693 -0.028004199173301457 -55.902315067872436 -0.0328135272487998 -55.68141332433601
1694 -0.02788647273555398 -55.93020154060799 -0.026665748003870247 -55.708079072339885
1695 -0.02786370450630784 -55.9580652451143 -0.02831370858475566 -55.73639278092464
1696 -0.02794906133785844 -55.986014306452155 -0.021051934454590082 -55.75744471537923
1697 -0.02793360557407141 -56.013947912026225 -0.02375384932383895 -55.78119856470307
1698 -0.027978242188692094 -56.04192615421492 -0.026856667920947076 -55.808055232624014
1699 -0.027969451248645784 -56.069895605463564 -0.02769338171929121 -55.8357486143433
1700 -0.028006711229681968 -56.097902316693244 -0.03464829921722412 -55.870396913560526
1701 -0.02790943281725049 -56.1258117495105 -0.022791490983217956 -55.89318840454374
1702 -0.027910056989639997 -56.15372180650014 -0.027398015651851893 -55.9205864201956
1703 -0.02793849669396877 -56.18166030319411 -0.02818183330819011 -55.948768253503786
1704 -0.02794590052217245 -56.20960620371628 -0.03669391758739948 -55.985462171091186
1705 -0.02784887570887804 -56.23745507942515 -0.026462994422763585 -56.01192516551395
1706 -0.027873285673558713 -56.26532836509871 -0.027149519603699445 -56.03907468511765
1707 -0.027868173271417617 -56.293196538370125 -0.025162106100469827 -56.064236791218114
1708 -0.02786219082772732 -56.32105872919785 -0.02781858192756772 -56.09205537314568
1709 -0.02790786325931549 -56.34896659245717 -0.03664390966296196 -56.12869928280865
1710 -0.02787682004272938 -56.376843412499895 -0.027011062391102313 -56.15571034519975
1711 -0.027891673613339663 -56.404735086113234 -0.03412430956959724 -56.18983465476935
1712 -0.02773989997804165 -56.43247498609128 -0.027643410582095386 -56.21747806535144
1713 -0.02779929218813777 -56.460274278279414 -0.02860383102670312 -56.24608189637814
1714 -0.02783104367554188 -56.488105321954954 -0.029374759737402202 -56.275456656115544
1715 -0.027792982943356036 -56.51589830489831 -0.032407380267977716 -56.30786403638352
1716 -0.027766261994838715 -56.54366456689315 -0.026602766662836074 -56.334466803046354
1717 -0.02768492987379432 -56.57134949676694 -0.0274624977260828 -56.36192930077244
1718 -0.027797636482864617 -56.59914713324981 -0.02929840451106429 -56.391227705283505
1719 -0.02765932334586978 -56.62680645659568 -0.03116316646337509 -56.42239087174688
1720 -0.027719168178737163 -56.654525624774415 -0.03134153950959444 -56.453732411256475
1721 -0.0276642850600183 -56.682189909834435 -0.02794719422236085 -56.48167960547884
1722 -0.027637009508907795 -56.70982691934334 -0.03107241289690137 -56.51275201837574
1723 -0.02769311247393489 -56.737520031817276 -0.025982130598276854 -56.53873414897402
1724 -0.027713945508003233 -56.76523397732528 -0.02808047952130437 -56.56681462849533
1725 -0.02774182604625821 -56.79297580337154 -0.02259634863585234 -56.58941097713118
1726 -0.027691942546516655 -56.82066774591806 -0.028801832161843777 -56.61821280929303
1727 -0.027752216998487712 -56.848419962916545 -0.03295839950442314 -56.65117120879745
1728 -0.027928362041711806 -56.87634832495826 -0.03796723429113626 -56.68913844308859
1729 -0.027578845527023076 -56.90392717048528 -0.028751386795192957 -56.71788982988378
1730 -0.02756307041272521 -56.93149024089801 -0.03241372425109148 -56.750303554134874
1731 -0.027632749546319245 -56.95912299044433 -0.02537268102169037 -56.77567623515657
1732 -0.027648238651454448 -56.98677122909578 -0.02836542818695307 -56.80404166334352
1733 -0.027561123576015235 -57.014332352671794 -0.02332983063533902 -56.82737149397886
1734 -0.027566191181540488 -57.041898543853335 -0.025664716865867375 -56.85303621084473
1735 -0.02761558899655938 -57.069514132849896 -0.02286715991795063 -56.87590337076268
1736 -0.027640186343342067 -57.09715431919324 -0.030896597448736428 -56.906799968211416
1737 -0.027648076694458724 -57.1248023958877 -0.02855830145999789 -56.93535826967141
1738 -0.027663366869091988 -57.15246576275679 -0.027786413207650185 -56.96314468287906
1739 -0.027686538640409708 -57.1801523013972 -0.03389888890087604 -56.99704357177994
1740 -0.027568017691373826 -57.20772031908857 -0.028124959859997033 -57.025168531639935
1741 -0.02757926480844617 -57.23529958389702 -0.030042257439345122 -57.05521078907928
1742 -0.027537383232265712 -57.26283696712928 -0.03033922044560313 -57.08555000952489
1743 -0.027540924306958914 -57.29037789143624 -0.023267405945807694 -57.108817415470696
1744 -0.02754298932850361 -57.317920880764746 -0.031118643935769796 -57.139936059406466
1745 -0.027570240572094916 -57.34549112133684 -0.02150055132806301 -57.161436610734526
1746 -0.027606725133955477 -57.3730978464708 -0.029047031421214342 -57.19048364215574
1747 -0.027611860539764166 -57.40070970701056 -0.022424725722521542 -57.21290836787826
1748 -0.02766944682225585 -57.42837915383282 -0.03130012257024646 -57.24420849044851
1749 -0.027642274182289837 -57.45602142801511 -0.020747993793338537 -57.26495648424184
1750 -0.027668916527181862 -57.483690344542296 -0.026533256564289332 -57.291489740806135
1751 -0.02764377137646079 -57.51133411591876 -0.028217406012117863 -57.31970714681825
1752 -0.027687174547463656 -57.53902129046622 -0.02437976039946079 -57.344086907217715
1753 -0.02775613237172365 -57.566777422837944 -0.027972080558538438 -57.372058987776256
1754 -0.027606240846216677 -57.59438366368416 -0.031594311259686945 -57.403653299035945
1755 -0.02765700686722994 -57.62204067055139 -0.03085631113499403 -57.43450961017094
1756 -0.027531221881508826 -57.6495718924329 -0.02870889650657773 -57.46321850667752
1757 -0.027597583923488857 -57.67716947635639 -0.02844181638211012 -57.491660323059634
1758 -0.02753081889823079 -57.70470029525462 -0.032491084188222885 -57.52415140724786
1759 -0.02753725927323103 -57.73223755452785 -0.03316091652959585 -57.55731232377745
1760 -0.027518161665648223 -57.759755716193496 -0.021430042572319508 -57.57874236634977
1761 -0.02754869544878602 -57.78730441164228 -0.023007139284163713 -57.60174950563393
1762 -0.027643325552344323 -57.81494773719463 -0.02311697406694293 -57.62486647970088
1763 -0.027554871793836356 -57.84250260898847 -0.024439917877316475 -57.649306397578194
1764 -0.027620072476565838 -57.870122681465034 -0.024083943385630847 -57.67339034096383
1765 -0.027619777526706458 -57.89774245899174 -0.027354639675468206 -57.70074498063929
1766 -0.027536386623978615 -57.92527884561572 -0.02541983164846897 -57.72616481228776
1767 -0.027521670702844857 -57.95280051631857 -0.025944602303206922 -57.75210941459097
1768 -0.027629712596535683 -57.980430228915104 -0.03327023182064295 -57.78537964641161
1769 -0.02757941363379359 -58.0080096425489 -0.02333970656618476 -57.808719352977796
1770 -0.027576227486133576 -58.035585870035035 -0.02881044168025255 -57.837529794658046
1771 -0.027498156670480965 -58.06308402670552 -0.01900858264416456 -57.85653837730221
1772 -0.027532497607171535 -58.090616524312686 -0.03142112959176302 -57.88795950689397
1773 -0.027672866079956292 -58.11828939039264 -0.027988337725400925 -57.915947844619375
1774 -0.0275987034663558 -58.14588809385899 -0.02497613653540611 -57.94092398115478
1775 -0.02766771484166384 -58.173555808700655 -0.02543294709175825 -57.96635692824654
1776 -0.02759915655478835 -58.20115496525544 -0.04366443976759911 -58.01002136801414
1777 -0.027528557181358337 -58.228683522436796 -0.02763257473707199 -58.037653942751206
1778 -0.027494896110147236 -58.256178418546945 -0.02815711246803403 -58.06581105521924
1779 -0.0275516152381897 -58.28373003378513 -0.03306717239320278 -58.098878227612445
1780 -0.0275023284368217 -58.31123236222196 -0.02748292963951826 -58.126361157251964
1781 -0.02748416969552636 -58.338716531917484 -0.0198842397890985 -58.14624539704106
1782 -0.027533910889178514 -58.36625044280666 -0.02738767405971885 -58.17363307110078
1783 -0.02751338519155979 -58.39376382799822 -0.02751935077831149 -58.201152421879094
1784 -0.027539300546050072 -58.421303128544274 -0.025641450844705104 -58.226793872723796
1785 -0.02754655685275793 -58.44884968539703 -0.024015480373054742 -58.25080935309685
1786 -0.027467200253158807 -58.476316885650185 -0.028726592566817997 -58.27953594566367
1787 -0.027449152991175653 -58.50376603864136 -0.02631587041541934 -58.305851816079084
1788 -0.02750244550406933 -58.53126848414543 -0.025046122912317514 -58.3308979389914
1789 -0.027527288161218168 -58.558795772306645 -0.03177194111049175 -58.36266988010189
1790 -0.0276178989559412 -58.586413671262584 -0.030569570325314998 -58.3932394504272
1791 -0.02749371584504843 -58.61390738710763 -0.026686498895287514 -58.41992594932249
1792 -0.02741864137351513 -58.641326028481146 -0.0290339014492929 -58.448959850771786
1793 -0.027540826238691807 -58.66886685471984 -0.026360555738210677 -58.475320406509994
1794 -0.027509670797735454 -58.69637652551757 -0.03519889283925295 -58.51051929934925
1795 -0.027548677194863556 -58.72392520271244 -0.01908740494400263 -58.52960670429325
1796 -0.027455846406519414 -58.751381049118955 -0.02428048513829708 -58.55388718943155
1797 -0.02757576573640108 -58.778956814855356 -0.0307959022000432 -58.58468309163159
1798 -0.027527650725096463 -58.80648446558045 -0.022771166078746317 -58.60745425771034
1799 -0.027533314004540444 -58.834017779585 -0.0347036998718977 -58.642157957582235
1800 -0.027485784143209457 -58.861503563728206 -0.029053728189319374 -58.67121168577155
1801 -0.027491720113903283 -58.88899528384211 -0.02961488049477339 -58.70082656626633
1802 -0.027528283651918173 -58.916523567494025 -0.021932232100516556 -58.72275879836685
1803 -0.027599549386650324 -58.944123116880675 -0.019378783740103246 -58.74213758210695
1804 -0.02765071000903845 -58.97177382688972 -0.027757662069052457 -58.769895244176
1805 -0.027519473619759083 -58.99929330050948 -0.027007815521210433 -58.79690305969721
1806 -0.027500280272215606 -59.02679358078169 -0.027863761782646178 -58.824766821479855
1807 -0.027623924519866706 -59.05441750530156 -0.015010288683697581 -58.83977711016355
1808 -0.027575746085494755 -59.081993251387054 -0.02469970555976033 -58.864476815723314
1809 -0.027690476179122923 -59.10968372756618 -0.028062336146831512 -58.892539151870146
1810 -0.027621520776301624 -59.13730524834248 -0.029224808700382708 -58.92176396057053
1811 -0.027582389116287232 -59.16488763745877 -0.02070049261674285 -58.94246445318727
1812 -0.027636620681732893 -59.1925242581405 -0.027579981833696365 -58.97004443502097
1813 -0.02760527078062296 -59.22012952892113 -0.028434783965349198 -58.99847921898632
1814 -0.027541808690875767 -59.247671337612005 -0.028326370846480133 -59.0268055898328
1815 -0.02749027693644166 -59.275161614548445 -0.021683382242918013 -59.04848897207572
1816 -0.02763493051752448 -59.302796545065966 -0.023583540692925453 -59.07207251276864
1817 -0.027656885050237178 -59.3304534301162 -0.026001512724906205 -59.098074025493545
1818 -0.02771192044019699 -59.3581653505564 -0.02885068003088236 -59.12692470552443
1819 -0.027587054669857024 -59.385752405226256 -0.031199504621326923 -59.15812421014576
1820 -0.02764697279781103 -59.41339937802407 -0.026885560248047113 -59.185009770393805
1821 -0.027553639374673367 -59.44095301739874 -0.027628261502832173 -59.21263803189664
1822 -0.027601447049528362 -59.46855446444827 -0.0274990395642817 -59.24013707146092
1823 -0.027592153381556274 -59.49614661782982 -0.027121209539473057 -59.267258281000395
1824 -0.027437241282314062 -59.52358385911214 -0.03638731762766838 -59.303645598628066
1825 -0.027532219514250757 -59.551116078626386 -0.028132655750960113 -59.331778254379024
1826 -0.027500110678374767 -59.57861618930476 -0.027863765973597764 -59.359642020352624
1827 -0.02752789659425616 -59.60614408589902 -0.025352897122502327 -59.384994917475126
1828 -0.02745217001065612 -59.63359625590967 -0.023124126810580493 -59.408119044285705
1829 -0.027609746810048817 -59.66120600271972 -0.032574206776916984 -59.44069325106262
1830 -0.027500043157488108 -59.68870604587721 -0.025380057841539384 -59.46607330890416
1831 -0.027501103840768336 -59.71620714971798 -0.021362410578876733 -59.48743571948303
1832 -0.02753460146486759 -59.743741751182846 -0.030992440599948167 -59.518428160082976
1833 -0.027517271880060434 -59.7712590230629 -0.025425276439636945 -59.54385343652261
1834 -0.027543260622769593 -59.798802283685674 -0.026142579037696123 -59.56999601556031
1835 -0.027599895000457765 -59.82640217868613 -0.03926533162593841 -59.60926134718625
1836 -0.027473767660558222 -59.85387594634669 -0.031168117932975293 -59.640429465119226
1837 -0.027536923158913852 -59.8814128695056 -0.030270079895853997 -59.67069954501508
1838 -0.027408490143716335 -59.908821359649316 -0.022845879755914213 -59.693545424770996
1839 -0.027452113572508097 -59.936273473221824 -0.031922881677746776 -59.72546830644874
1840 -0.027465550415217876 -59.96373902363704 -0.02556515419855714 -59.7510334606473
1841 -0.027437955420464278 -59.99117697905751 -0.027832625433802605 -59.7788660860811
1842 -0.027456595748662948 -60.01863357480617 -0.01929728863760829 -59.79816337471871
1843 -0.0274609693326056 -60.046094544138775 -0.02490564016625285 -59.823069014884965
1844 -0.02752507971599698 -60.073619623854775 -0.025884453672915697 -59.84895346855788
1845 -0.027526125218719243 -60.101145749073495 -0.023063134308904408 -59.872016602866786
1846 -0.027528816647827626 -60.128674565721326 -0.024667778611183168 -59.89668438147797
1847 -0.02755198199301958 -60.15622654771435 -0.027486684545874596 -59.924171066023845
1848 -0.027605592831969263 -60.183832140546315 -0.025100631173700094 -59.949271697197545
1849 -0.02757663754746318 -60.21140877809378 -0.025805684830993415 -59.97507738202854
1850 -0.02755595725029707 -60.23896473534408 -0.02285384377464652 -59.997931225803185
1851 -0.02756701912730932 -60.26653175447139 -0.021522555965930223 -60.019453781769116
1852 -0.027603918127715586 -60.294135672599104 -0.03245827611535788 -60.05191205788447
1853 -0.027597336657345296 -60.32173300925645 -0.02568163154646754 -60.07759368943094
1854 -0.02760806353762746 -60.349341072794076 -0.03558970168232918 -60.11318339111327
1855 -0.027594052720814943 -60.37693512551489 -0.03276513461023569 -60.145948525723504
1856 -0.02754453308880329 -60.40447965860369 -0.024748745281249283 -60.170697271004755
1857 -0.02752216150984168 -60.432001820113534 -0.026261243410408495 -60.196958514415165
1858 -0.02763937758281827 -60.45964119769635 -0.035824870318174364 -60.23278338473334
1859 -0.027530755009502174 -60.48717195270585 -0.03063262375071645 -60.26341600848406
1860 -0.027556616719812153 -60.514728569425664 -0.023803449887782335 -60.28721945837184
1861 -0.02757144896313548 -60.5423000183888 -0.029482355527579784 -60.316701813899414
1862 -0.027496158424764872 -60.56979617681357 -0.03240928389132023 -60.34911109779073
1863 -0.02741469806060195 -60.59721087487417 -0.032252459414303304 -60.381363557205034
1864 -0.02745483173057437 -60.624665706604745 -0.03169187027961016 -60.41305542748464
1865 -0.027397423703223466 -60.652063130307965 -0.02966498490422964 -60.44272041238887
1866 -0.027414800319820642 -60.67947793062778 -0.029268542025238275 -60.47198895441411
1867 -0.027450225502252578 -60.70692815613003 -0.032496899645775554 -60.50448585405989
1868 -0.027452142164111137 -60.73438029829414 -0.029017506539821623 -60.53350336059971
1869 -0.027363884262740612 -60.76174418255688 -0.0284051769413054 -60.561908537541015
1870 -0.027395404502749444 -60.78913958705963 -0.0253211110830307 -60.587229648624046
1871 -0.027344040386378766 -60.81648362744601 -0.02707147551700473 -60.61430112414105
1872 -0.027433643490076064 -60.84391727093609 -0.026167756970971824 -60.64046888111202
1873 -0.02749182255938649 -60.87140909349547 -0.03477423172444105 -60.67524311283646
1874 -0.027427053172141315 -60.89883614666761 -0.025180327612906693 -60.70042344044937
1875 -0.027407256234437228 -60.92624340290205 -0.028402043413370846 -60.72882548386274
1876 -0.027330460399389266 -60.95357386330144 -0.02342626601457596 -60.75225174987732
1877 -0.027358062472194432 -60.98093192577364 -0.023413081374019384 -60.77566483125133
1878 -0.02749127596616745 -61.00842320173981 -0.03559204339981079 -60.81125687465114
1879 -0.02730210470035672 -61.03572530644016 -0.02038399372249842 -60.83164086837364
1880 -0.027375975158065557 -61.06310128159823 -0.024341206438839434 -60.85598207481248
1881 -0.0274358076043427 -61.09053708920257 -0.020966741535812617 -60.876948816348296
1882 -0.027514046616852285 -61.11805113581942 -0.03265253771096468 -60.90960135405926
1883 -0.027354748640209436 -61.14540588445963 -0.029672391898930072 -60.93927374595819
1884 -0.02742359647527337 -61.1728294809349 -0.03201871998608112 -60.97129246594427
1885 -0.027311740443110466 -61.20014122137801 -0.02560227094218135 -60.99689473688645
1886 -0.02742764903232455 -61.22756887041034 -0.03227623365819454 -61.02917097054465
1887 -0.027409816067665814 -61.254978686478005 -0.028882424347102642 -61.05805339489175
1888 -0.027430962305516005 -61.28240964878352 -0.025554811209440233 -61.08360820610119
1889 -0.027387947030365466 -61.30979759581388 -0.028677683789283037 -61.11228588989047
1890 -0.02733127223327756 -61.33712886804716 -0.02882776577025652 -61.14111365566073
1891 -0.027315985783934592 -61.364444853831095 -0.028134721983224153 -61.16924837764395
1892 -0.027327104192227124 -61.39177195802332 -0.030061412416398526 -61.199309790060354
1893 -0.027353792265057564 -61.41912575028838 -0.032285175286233425 -61.23159496534659
1894 -0.027306236792355776 -61.446431987080736 -0.025805306155234575 -61.25740027150182
1895 -0.02730591595172882 -61.473737903032465 -0.035188940539956096 -61.292589212041776
1896 -0.027271453663706778 -61.50100935669617 -0.030319522228091957 -61.322908734269866
1897 -0.02724876897409558 -61.52825812567027 -0.03209229577332735 -61.35500103004319
1898 -0.027361944410949947 -61.55562007008122 -0.029034325480461122 -61.38403535552365
1899 -0.027212486881762744 -61.582832556962984 -0.02270875433459878 -61.40674410985825
1900 -0.027220801636576652 -61.61005335859956 -0.0255935319699347 -61.432337641828184
1901 -0.027308292500674725 -61.637361651100235 -0.016936959140002726 -61.44927460096819
1902 -0.02731912387534976 -61.66468077497559 -0.026602564938366415 -61.47587716590655
1903 -0.027311686985194684 -61.69199246196078 -0.026857466623187064 -61.50273463252974
1904 -0.027303804736584426 -61.71929626669736 -0.03277541808784008 -61.535510050617575
1905 -0.02728270599618554 -61.74657897269355 -0.02566672544926405 -61.56117677606684
1906 -0.027266884688287973 -61.773845857381836 -0.027901162020862104 -61.5890779380877
1907 -0.02726690946146846 -61.8011127668433 -0.026887891441583635 -61.61596582952928
1908 -0.027338479552417992 -61.82845124639572 -0.032935536652803424 -61.64890136618208
1909 -0.027237017266452314 -61.855688263662174 -0.02555835321545601 -61.67445971939754
1910 -0.027239755168557166 -61.88292801883073 -0.02314334185793996 -61.69760306125548
1911 -0.027326653897762298 -61.91025467272849 -0.021864867210388182 -61.71946792846587
1912 -0.02734615923836827 -61.93760083196686 -0.019615168683230877 -61.7390830971491
1913 -0.027337356097996236 -61.964938188064856 -0.02573233675211668 -61.76481543390121
1914 -0.027371347043663265 -61.99230953510852 -0.03470603935420513 -61.79952147325542
1915 -0.027281643263995646 -62.019591178372515 -0.026277516782283784 -61.825798990037704
1916 -0.027294329181313515 -62.04688550755383 -0.02232954166829586 -61.848128531706
1917 -0.02730852635577321 -62.074194033909606 -0.02531081819906831 -61.87343934990507
1918 -0.027349258214235304 -62.10154329212384 -0.02597902836278081 -61.89941837826785
1919 -0.027346054650843145 -62.128889346774685 -0.02729229275137186 -61.92671067101922
1920 -0.027343422546982764 -62.15623276932167 -0.03278200197964907 -61.95949267299887
1921 -0.02731465073302388 -62.183547420054694 -0.029730804078280926 -61.989223477077154
1922 -0.027312343195080756 -62.21085976324977 -0.03703964278101921 -62.02626311985817
1923 -0.02719748942181468 -62.23805725267159 -0.025150940846651794 -62.05141406070482
1924 -0.027342030219733714 -62.26539928289132 -0.02491357075050473 -62.07632763145533
1925 -0.027346325106918812 -62.29274560799824 -0.02957812948152423 -62.10590576093685
1926 -0.027334365248680114 -62.32007997324692 -0.02293372880667448 -62.12883948974353
1927 -0.02730180723592639 -62.34738178048285 -0.027117934077978134 -62.155957423821505
1928 -0.027269250247627497 -62.374651030730476 -0.02556178914383054 -62.181519212965334
1929 -0.02728397147729993 -62.40193500220778 -0.02980250269174576 -62.21132171565708
1930 -0.02740079341456294 -62.42933579562234 -0.02589996112510562 -62.237221676782184
1931 -0.027432302571833135 -62.456768098194175 -0.02009287364780903 -62.257314550429996
1932 -0.027360354736447334 -62.48412845293062 -0.0272765195928514 -62.28459107002285
1933 -0.027471170667558907 -62.51159962359818 -0.023617967125028373 -62.308209037147876
1934 -0.027425155602395536 -62.539024779200574 -0.029142595175653697 -62.33735163232353
1935 -0.027343064732849597 -62.56636784393342 -0.024339733831584453 -62.361691366155114
1936 -0.027332225255668162 -62.59370006918909 -0.03312589041888714 -62.394817256574
1937 -0.027364062052220105 -62.62106413124131 -0.01710586864501238 -62.41192312521901
1938 -0.027412352431565524 -62.64847648367288 -0.02464534929022193 -62.43656847450924
1939 -0.02739024655893445 -62.67586673023182 -0.024172259960323572 -62.46074073446956
1940 -0.02749668899923563 -62.70336341923105 -0.027397834695875645 -62.488138569165436
1941 -0.027432835940271617 -62.73079625517133 -0.029600766114890577 -62.517739335280325
1942 -0.027411990240216254 -62.758208245411545 -0.023696263879537584 -62.54143559915986
1943 -0.027519944682717325 -62.78572819009426 -0.019548480305820702 -62.56098407946568
1944 -0.027557809464633466 -62.81328599955889 -0.024328138679265976 -62.58531221814495
1945 -0.027404338587075472 -62.84069033814597 -0.028767671342939137 -62.61407988948789
1946 -0.0275138970464468 -62.868204235192415 -0.022038801293820142 -62.63611869078171
1947 -0.027490058355033396 -62.89569429354745 -0.023100272566080094 -62.65921896334779
1948 -0.02741163782775402 -62.923105931375204 -0.028194841742515565 -62.68741380509031
1949 -0.027498972695320846 -62.950604904070524 -0.025809586327522994 -62.713223391417834
1950 -0.02748166546225548 -62.97808656953278 -0.031351404078304765 -62.74457479549614
1951 -0.027629033476114274 -63.005715603008895 -0.014370222901925444 -62.758945018398066
1952 -0.027624801360070707 -63.033340404368964 -0.030396080017089842 -62.78934109841516
1953 -0.027540934272110462 -63.060881338641074 -0.021390580199658872 -62.810731678614815
1954 -0.02756920112296939 -63.08845053976405 -0.03180267307907343 -62.842534351693885
1955 -0.027542848046869038 -63.11599338781092 -0.025343175139278175 -62.86787752683316
1956 -0.02753118220716715 -63.14352457001809 -0.02108172746375203 -62.888959254296914
1957 -0.027565412037074567 -63.171089982055165 -0.025084027741104364 -62.914043282038016
1958 -0.02758282795548439 -63.19867281001065 -0.025681040622293948 -62.93972432266031
1959 -0.02763983905315399 -63.2263126490638 -0.030625809077173473 -62.97035013173748
1960 -0.02769806105643511 -63.254010710120234 -0.025805860571563245 -62.99615599230905
1961 -0.02760976618155837 -63.28162047630179 -0.028648025915026666 -63.024804018224074
1962 -0.027531081344932318 -63.30915155764672 -0.03005448719486594 -63.05485850541894
1963 -0.027650650776922702 -63.33680220842364 -0.026406741794198753 -63.08126524721314
1964 -0.027613119408488273 -63.36441532783213 -0.024402963742613793 -63.105668210955756
1965 -0.027587144728749992 -63.392002472560876 -0.025612584315240383 -63.131280795270996
1966 -0.027660496067255735 -63.41966296862813 -0.017175348196178674 -63.14845614346717
1967 -0.027602248173207045 -63.44726521680134 -0.023950496781617404 -63.17240664024879
1968 -0.027653816808015107 -63.47491903360935 -0.030200380180031062 -63.20260702042882
1969 -0.02771134441718459 -63.50263037802654 -0.019867540430277587 -63.2224745608591
1970 -0.027700125891715287 -63.53033050391825 -0.02747222799807787 -63.24994678885717
1971 -0.027676014881581067 -63.55800651879983 -0.02681183023378253 -63.276758619090955
1972 -0.027739087864756585 -63.58574560666459 -0.025076667964458465 -63.30183528705541
1973 -0.02772901253774762 -63.613474619202336 -0.02919838661327958 -63.33103367366869
1974 -0.02776338066905737 -63.64123799987139 -0.03150864150375128 -63.36254231517244
1975 -0.027770507242530586 -63.66900850711392 -0.03030532309785485 -63.3928476382703
1976 -0.027768380008637905 -63.69677688712256 -0.025739035196602346 -63.4185866734669
1977 -0.027730209100991488 -63.724507096223554 -0.02999353315681219 -63.44858020662371
1978 -0.027655290067195894 -63.75216238629075 -0.021784078609198333 -63.47036428523291
1979 -0.027750314027071 -63.77991270031782 -0.029382447246462107 -63.49974673247937
1980 -0.02772532906383276 -63.80763802938166 -0.0323868528008461 -63.53213358528022
1981 -0.027691957540810108 -63.83532998692247 -0.020245417580008508 -63.55237900286023
1982 -0.02782698515802622 -63.863156972080496 -0.035151106491684916 -63.58753010935191
1983 -0.02769213989377022 -63.89084911197427 -0.023695490229874848 -63.611225599581786
1984 -0.02774640964344144 -63.91859552161771 -0.03206364735960961 -63.64328924694139
1985 -0.02757451878860593 -63.946170040406315 -0.025490443501621485 -63.66877969044302
1986 -0.027721740212291478 -63.97389178061861 -0.03255235869437456 -63.70133204913739
1987 -0.027670967299491166 -64.0015627479181 -0.025454889982938766 -63.72678693912033
1988 -0.02764406818896532 -64.02920681610706 -0.02365119569003582 -63.750438134810366
1989 -0.027641934994608163 -64.05684875110167 -0.02004145924001932 -63.770479594050386
1990 -0.027673967089504002 -64.08452271819117 -0.021816989034414293 -63.7922965830848
1991 -0.02756630228832364 -64.11208902047949 -0.01871166117489338 -63.81100824425969
1992 -0.027776953671127556 -64.13986597415061 -0.01950464118272066 -63.83051288544241
1993 -0.027772443369030952 -64.16763841751964 -0.029273771494627 -63.85978665693704
1994 -0.0277684785425663 -64.19540689606221 -0.028045221976935864 -63.88783187891398
1995 -0.02776107033714652 -64.22316796639936 -0.026720150094479322 -63.914552029008455
1996 -0.027743853442370892 -64.25091181984173 -0.03688589353114367 -63.9514379225396
1997 -0.027739017829298974 -64.27865083767104 -0.025751042552292346 -63.97718896509189
1998 -0.027739597763866187 -64.3063904354349 -0.027417476195842026 -64.00460644128773
1999 -0.027691862359642983 -64.33408229779455 -0.028079832065850498 -64.03268627335359
2000 -0.027811523340642453 -64.3618938211352 -0.02775182779878378 -64.06043810115237
