# Supplementary material for: Learning nonequilibrium statistical mechanics and dynamical phase transitions
Source: Nat Commun. 2024 Feb 6;15:1117. doi: 10.1038/s41467-024-45172-8 (PMC10847122; doi:10.1038/s41467-024-45172-8)
Supplement: Supplementary file 4 — Supplementary Data 1 [file 41467_2024_45172_MOESM4_ESM.zip › DPT-main/PlotTemplate/plot_KL_divergence/out/finite_time/SE/L5_D2W32K5_E100BS1k/logs-1.15/log.txt]

1 -0.03655491434037685 -0.03655491434037685 -0.036559002846479415 -0.036559002846479415
2 -0.03648548536002636 -0.07304039970040321 -0.03648617211729288 -0.0730451749637723
3 -0.0364365516230464 -0.10947695132344962 -0.03643800560384989 -0.10948318056762218
4 -0.03638982027769089 -0.1458667716011405 -0.03638704884797335 -0.14587022941559552
5 -0.03634113427251577 -0.18220790587365626 -0.03634133469313383 -0.18221156410872935
6 -0.03629218302667141 -0.21850008890032768 -0.03629441298544407 -0.2185059770941734
7 -0.0362469419836998 -0.2547470308840275 -0.036249521933495996 -0.2547554990276694
8 -0.03621147871017456 -0.29095850959420205 -0.03621171955019235 -0.2909672185778618
9 -0.03617242332547903 -0.3271309329196811 -0.03616846725344658 -0.32713568583130836
10 -0.03613342959433794 -0.36326436251401906 -0.03612683098763227 -0.3632625168189406
11 -0.03609677739441395 -0.399361139908433 -0.036083086393773556 -0.3993456032127142
12 -0.03605593852698803 -0.43541707843542105 -0.03606132380664349 -0.4354069270193577
13 -0.036021835170686245 -0.4714389136061073 -0.036012280732393265 -0.47141920775175095
14 -0.035984829813241956 -0.5074237434193493 -0.03596696052700281 -0.5073861682787537
15 -0.03595664650201798 -0.5433803899213673 -0.03595044538378715 -0.5433366136625408
16 -0.03593047056347132 -0.5793108604848386 -0.03590184357017279 -0.5792384572327136
17 -0.035897244699299335 -0.6152081051841379 -0.0359181759878993 -0.6151566332206129
18 -0.03585941046476364 -0.6510675156489015 -0.03586387280374766 -0.6510205060243606
19 -0.03583670388907194 -0.6869042195379734 -0.035834570042788984 -0.6868550760671496
20 -0.035804164595901966 -0.7227083841338754 -0.035822725668549535 -0.7226778017356991
21 -0.03577055390924215 -0.7584789380431175 -0.035763229429721835 -0.7584410311654209
22 -0.03575481344014406 -0.7942337514832616 -0.035805593244731426 -0.7942466244101524
23 -0.03571736067533493 -0.8299511121585965 -0.035693784803152086 -0.8299404092133045
24 -0.035694162175059316 -0.8656452743336558 -0.035697418823838235 -0.8656378280371427
25 -0.0356660284101963 -0.9013113027438521 -0.03561360742896795 -0.9012514354661106
26 -0.03564652595669031 -0.9369578287005423 -0.03563092369586229 -0.9368823591619729
27 -0.035615747794508934 -0.9725735764950513 -0.03564159646630287 -0.9725239556282758
28 -0.03559429198503494 -1.0081678684800863 -0.03564547449350357 -1.0081694301217794
29 -0.035576356947422026 -1.0437442254275084 -0.03555158507078886 -1.0437210151925682
30 -0.03554915376007557 -1.079293379187584 -0.035560759343206884 -1.079281774535775
31 -0.03552556522190571 -1.1148189444094898 -0.03551128562539816 -1.114793060161173
32 -0.03550080452114344 -1.1503197489306332 -0.035451638512313366 -1.1502446986734864
33 -0.03547445274889469 -1.1857942016795278 -0.03542345315217972 -1.1856681518256662
34 -0.035468955710530284 -1.221263157390058 -0.03544882722198963 -1.221116979047656
35 -0.03544561117887497 -1.256708768568933 -0.03542608898133039 -1.2565430680289864
36 -0.03543088398873806 -1.2921396525576712 -0.03550277464091778 -1.2920458426699042
37 -0.03540007397532463 -1.3275397265329958 -0.035606288351118565 -1.3276521310210228
38 -0.03536865133792162 -1.3629083778709175 -0.03534823935478926 -1.363000370375812
39 -0.035354438796639444 -1.3982628166675568 -0.03535749949514866 -1.3983578698709607
40 -0.035339754447340964 -1.4336025711148979 -0.035310102812945846 -1.4336679726839066
41 -0.035319524258375166 -1.4689220953732731 -0.03527601957321167 -1.4689439922571181
42 -0.0353054579347372 -1.5042275533080103 -0.035243682004511355 -1.5041876742616296
43 -0.03529318813234568 -1.539520741440356 -0.035327011905610564 -1.5395146861672402
44 -0.03527097422629595 -1.574791715666652 -0.035270229913294315 -1.5747849160805345
45 -0.03524798937141895 -1.610039705038071 -0.03527270276099444 -1.610057618841529
46 -0.03523710835725069 -1.6452768133953217 -0.03524734266102314 -1.6453049615025521
47 -0.035218005441129206 -1.680494818836451 -0.035233536176383494 -1.6805384976789357
48 -0.035201876796782015 -1.7156966956332331 -0.03511139862239361 -1.7156498963013294
49 -0.03519436791539192 -1.750891063548625 -0.035465183295309545 -1.7511150795966388
50 -0.035155184008181094 -1.7860462475568062 -0.035118992999196054 -1.7862340725958348
51 -0.03514290638267994 -1.8211891539394862 -0.035118587873876096 -1.8213526604697108
52 -0.035130752623081206 -1.8563199065625675 -0.0351519662886858 -1.8565046267583967
53 -0.03511887770146131 -1.8914387842640288 -0.035153314284980294 -1.891657941043377
54 -0.03509653434157371 -1.9265353186056025 -0.03506494928151369 -1.9267228903248905
55 -0.03508224990218878 -1.9616175685077912 -0.035016917251050474 -1.961739807575941
56 -0.03507975358515978 -1.996697322092951 -0.035139604844152926 -1.996879412420094
57 -0.03505735918879509 -2.031754681281746 -0.034937616623938086 -2.031817029044032
58 -0.035051658004522326 -2.066806339286268 -0.03504662085324526 -2.066863649897277
59 -0.035030731931328773 -2.101837071217597 -0.03506941962987185 -2.1019330695271488
60 -0.035017173551023004 -2.13685424476862 -0.03504161536693573 -2.1369746848940845
61 -0.03500362448394299 -2.171857869252563 -0.035064475052058695 -2.1720391599461433
62 -0.0349895428866148 -2.2068474121391777 -0.034938372857868674 -2.2069775328040118
63 -0.03497435860335827 -2.241821770742536 -0.03493883702903986 -2.2419163698330515
64 -0.03495858237147331 -2.276780353114009 -0.03486099261790514 -2.276777362450957
65 -0.03494412526488304 -2.3117244783788924 -0.034933191165328024 -2.311710553616285
66 -0.03494405355304479 -2.3466685319319374 -0.03495500758290291 -2.346665561199188
67 -0.03493332639336586 -2.381601858325303 -0.03497366979718208 -2.38163923099637
68 -0.03491507023572922 -2.416516928561032 -0.03494412656873465 -2.4165833575651043
69 -0.03489926550537348 -2.4514161940664057 -0.034941432252526286 -2.4515247898176304
70 -0.034884560480713846 -2.4863007545471194 -0.03487652242183685 -2.4864013122394675
71 -0.03487799391150474 -2.5211787484586243 -0.034862132556736466 -2.521263444796204
72 -0.034859029576182365 -2.5560377780348067 -0.03490668330341577 -2.55617012809962
73 -0.03484615460038185 -2.5908839326351885 -0.034783657267689706 -2.5909537853673097
74 -0.0348247841000557 -2.625708716735244 -0.03467862997204065 -2.6256324153393504
75 -0.034823428839445114 -2.660532145574689 -0.03484422769397497 -2.6604766430333253
76 -0.03481325004249811 -2.695345395617187 -0.03478396683931351 -2.695260609872639
77 -0.03480971027165651 -2.730155105888844 -0.03478651735931635 -2.730047127231955
78 -0.034793282859027386 -2.764948388747871 -0.034693377837538716 -2.764740505069494
79 -0.03478275202214718 -2.7997311407700183 -0.03477355539798736 -2.7995140604674815
80 -0.03476963266730308 -2.8345007734373215 -0.03478022143244743 -2.834294281899929
81 -0.03476382121443748 -2.869264594651759 -0.03483438882976771 -2.8691286707296966
82 -0.034747809171676636 -2.904012403823436 -0.03461108691990376 -2.9037397576496002
83 -0.034744855016469955 -2.938757258839906 -0.03478820621967316 -2.9385279638692734
84 -0.03472602386027575 -2.9734832827001814 -0.03476154115051031 -2.9732895050197836
85 -0.03472292553633451 -3.008206208236516 -0.03483667839318514 -3.0081261834129687
86 -0.03470288962125778 -3.0429090978577737 -0.03464194945991039 -3.042768132872879
87 -0.034696413576602934 -3.0776055114343768 -0.0348051056265831 -3.077573238499462
88 -0.0346754040569067 -3.1122809154912834 -0.03459654487669468 -3.1121697833761566
89 -0.034674493782222274 -3.1469554092735055 -0.03472944051027298 -3.1468992238864297
90 -0.034655397199094294 -3.1816108064726 -0.03469315525144338 -3.1815923791378733
91 -0.034649879485368726 -3.2162606859579688 -0.03453245032578707 -3.21612482946366
92 -0.03463982921093702 -3.250900515168906 -0.03474439941346645 -3.250869228877127
93 -0.03463016413152218 -3.285530679300428 -0.03464661780744791 -3.2855158466845746
94 -0.034614082612097266 -3.320144761912525 -0.0346045158803463 -3.320120362564921
95 -0.03461800832301378 -3.354762770235539 -0.034716999530792235 -3.3548373620957133
96 -0.03459187410771847 -3.3893546443432574 -0.03464602008461952 -3.389483382180333
97 -0.03458457160741091 -3.4239392159506683 -0.034491500444710256 -3.423974882625043
98 -0.03457366395741701 -3.4585128799080853 -0.034461526572704314 -3.4584364091977475
99 -0.034560330025851724 -3.493073209933937 -0.034744716808199884 -3.4931811260059473
100 -0.034551757760345934 -3.5276249676942832 -0.03456875905394554 -3.527749885059893
101 -0.03454925585538149 -3.5621742235496647 -0.034560220502316955 -3.5623101055622097
102 -0.03453554417937994 -3.5967097677290445 -0.03446521498262882 -3.5967753205448387
103 -0.0345257394015789 -3.6312355071306235 -0.0346030967310071 -3.6313784172758456
104 -0.03451483808457852 -3.665750345215202 -0.03440323173999786 -3.6657816490158437
105 -0.03450662661343813 -3.7002569718286398 -0.03307928387075663 -3.6988609328866002
106 -0.03453173786401749 -3.734788709692657 -0.03459533806890249 -3.733456270955503
107 -0.03451710212975741 -3.7693058118224143 -0.03442091718316078 -3.7678771881386637
108 -0.03450987823307514 -3.8038156900554894 -0.03440608195960522 -3.8022832700982687
109 -0.034505678340792656 -3.838321368396282 -0.03455311767756939 -3.836836387775838
110 -0.03449501264840364 -3.872816381044686 -0.03452063519507646 -3.8713570229709147
111 -0.034477821178734304 -3.90729420222342 -0.034692495875060556 -3.9060495188459754
112 -0.03446428254246712 -3.941758484765887 -0.03453260976821184 -3.9405821286141873
113 -0.034453913755714896 -3.976212398521602 -0.0341994870454073 -3.9747816156595945
114 -0.034468095563352105 -4.010680494084954 -0.03461001422256231 -4.009391629882157
115 -0.03445638101547956 -4.045136875100433 -0.034645979292690754 -4.044037609174848
116 -0.03442673403769732 -4.07956360913813 -0.03454327434301376 -4.078580883517861
117 -0.03441823590546846 -4.1139818450435985 -0.03434057384729385 -4.112921457365155
118 -0.03441931363195181 -4.148401158675551 -0.03438691757619381 -4.147308374941349
119 -0.034396519511938096 -4.182797678187489 -0.03473266251385212 -4.182041037455201
120 -0.034394359402358535 -4.2171920375898475 -0.03439368940889835 -4.216434726864099
121 -0.03437532056123018 -4.251567358151077 -0.03407292570918798 -4.250507652573287
122 -0.03436939641833305 -4.28593675456941 -0.03442919161170721 -4.284936844184994
123 -0.03435341026633978 -4.3202901648357495 -0.03406779263168573 -4.31900463681668
124 -0.034358514659106734 -4.354648679494856 -0.03459010235965252 -4.353594739176333
125 -0.03435474447906017 -4.389003423973916 -0.034431480802595615 -4.388026219978928
126 -0.03433868158608675 -4.423342105560003 -0.03431241232901812 -4.422338632307946
127 -0.034340922348201276 -4.457683027908205 -0.03423499893397093 -4.456573631241917
128 -0.03432447798550129 -4.492007505893707 -0.03441631812602282 -4.49098994936794
129 -0.03432212099432945 -4.526329626888036 -0.03456230089068413 -4.525552250258624
130 -0.03430982157588005 -4.560639448463916 -0.03424390479922294 -4.559796155057847
131 -0.034308343380689624 -4.594947791844605 -0.03453712742775679 -4.594333282485604
132 -0.03429455235600472 -4.62924234420061 -0.034179034270346166 -4.62851231675595
133 -0.03429569229483605 -4.663538036495446 -0.03389665614813566 -4.662408972904085
134 -0.03426852282136679 -4.697806559316812 -0.034555014222860336 -4.696963987126946
135 -0.03427448719739914 -4.732081046514211 -0.03397938646376133 -4.730943373590707
136 -0.034256763942539695 -4.766337810456751 -0.03437156602740288 -4.76531493961811
137 -0.034267904795706274 -4.800605715252457 -0.03402145989239216 -4.799336399510501
138 -0.034245340153574944 -4.834851055406032 -0.03436936587095261 -4.833705765381454
139 -0.0342289824038744 -4.869080037809907 -0.03459863495081663 -4.868304400332271
140 -0.03422460574656725 -4.903304643556474 -0.03430289104580879 -4.90260729137808
141 -0.03423091806471348 -4.937535561621187 -0.03453694209456444 -4.937144233472644
142 -0.03422742448747158 -4.971762986108659 -0.034593362174928186 -4.971737595647572
143 -0.0342013880610466 -5.0059643741697055 -0.0343196664005518 -5.006057262048124
144 -0.03418919239193201 -5.040153566561638 -0.03399323895573616 -5.04005050100386
145 -0.03419249169528484 -5.074346058256922 -0.034509952552616595 -5.074560453556476
146 -0.034164922498166564 -5.108510980755089 -0.034394560381770134 -5.108955013938246
147 -0.03416010774672031 -5.1426710885018085 -0.03420669864863157 -5.143161712586878
148 -0.03415552284568548 -5.176826611347494 -0.03405433595180511 -5.177216048538683
149 -0.03414935637265444 -5.210975967720148 -0.03429832644760609 -5.211514374986289
150 -0.034150060079991815 -5.24512602780014 -0.0343088336288929 -5.245823208615183
151 -0.03414337020367384 -5.279269398003814 -0.03347182385623455 -5.279295032471417
152 -0.03414283134043217 -5.313412229344246 -0.0341080566868186 -5.313403089158236
153 -0.034123695269227025 -5.3475359246134735 -0.03399140741676092 -5.347394496574997
154 -0.03412590306252241 -5.3816618276759955 -0.03392633497714996 -5.381320831552147
155 -0.03411670196801424 -5.41577852964401 -0.03457330223172903 -5.415894133783876
156 -0.034107305109500885 -5.449885834753511 -0.03415213320404291 -5.450046266987919
157 -0.03410668801516294 -5.483992522768673 -0.03408767115324736 -5.4841339381411665
158 -0.03410351350903511 -5.518096036277709 -0.034062033705413344 -5.51819597184658
159 -0.03408042807132006 -5.552176464349029 -0.03373713586479425 -5.551933107711374
160 -0.034080044366419315 -5.586256508715448 -0.03372782506048679 -5.5856609327718605
161 -0.03408143781125546 -5.620337946526703 -0.034349259175360206 -5.6200101919472205
162 -0.03406019378453493 -5.654398140311239 -0.03415143936872482 -5.6541616313159455
163 -0.03405762072652578 -5.688455761037765 -0.034157376177608965 -5.688319007493554
164 -0.03406069464981556 -5.72251645568758 -0.03411524910479784 -5.722434256598352
165 -0.03405552618205547 -5.7565719818696355 -0.034068734385073185 -5.756502990983425
166 -0.03404401894658804 -5.7906160008162235 -0.034064306132495406 -5.7905672971159206
167 -0.03404132034629583 -5.824657321162519 -0.033814302645623684 -5.824381599761544
168 -0.03401425201445818 -5.858671573176977 -0.03491881173104048 -5.859300411492585
169 -0.03401542324572802 -5.8926869964227055 -0.03397557269781828 -5.893275984190403
170 -0.034026915580034255 -5.9267139120027394 -0.03435027506202459 -5.927626259252428
171 -0.03400657754391432 -5.960720489546654 -0.03374973647296429 -5.961375995725392
172 -0.034007849730551244 -5.994728339277206 -0.03395034205168486 -5.995326337777077
173 -0.034011789783835414 -6.028740129061041 -0.03459265325218439 -6.029918991029262
174 -0.03397953696548939 -6.06271966602653 -0.03417620211839676 -6.064095193147659
175 -0.033967205323278904 -6.096686871349809 -0.03415534980595112 -6.09825054295361
176 -0.0339584406465292 -6.130645311996338 -0.03356457725167274 -6.131815120205283
177 -0.03393568079918623 -6.164580992795525 -0.03509221896529198 -6.166907339170574
178 -0.03396294210106134 -6.198543934896586 -0.03466527573764324 -6.201572614908217
179 -0.03392814677208662 -6.232472081668672 -0.034030084311962125 -6.23560269922018
180 -0.03392731286585331 -6.266399394534526 -0.03416598699986935 -6.269768686220049
181 -0.033908041380345824 -6.300307435914871 -0.03389234952628613 -6.303661035746335
182 -0.03391786832362413 -6.334225304238496 -0.03415226265788078 -6.337813298404216
183 -0.03390859086066485 -6.36813389509916 -0.03394170589745045 -6.371755004301666
184 -0.03389349579811096 -6.402027390897271 -0.03455827683210373 -6.4063132811337695
185 -0.03388909436762333 -6.435916485264895 -0.03383491300046444 -6.440148194134234
186 -0.03388593457639218 -6.469802419841287 -0.0338626429438591 -6.474010837078093
187 -0.03387514501810074 -6.503677564859387 -0.033913790807127954 -6.507924627885221
188 -0.033869624510407446 -6.5375471893697945 -0.034206110425293444 -6.542130738310514
189 -0.033868613094091414 -6.571415802463886 -0.033791767060756685 -6.575922505371271
190 -0.03384853154420853 -6.605264334008094 -0.03354553505778313 -6.6094680404290544
191 -0.03386217206716537 -6.639126506075259 -0.03423561528325081 -6.643703655712305
192 -0.03383976835757494 -6.672966274432834 -0.03409665133804083 -6.677800307050346
193 -0.03383219130337238 -6.706798465736207 -0.03387285321950913 -6.711673160269855
194 -0.03383791651576758 -6.740636382251974 -0.033975642174482346 -6.745648802444338
195 -0.033850581385195255 -6.77448696363717 -0.03426961973309517 -6.779918422177433
196 -0.033808598108589646 -6.8082955617457594 -0.03375831730663777 -6.8136767394840705
197 -0.033815535344183446 -6.842111097089943 -0.0342049540951848 -6.8478816935792555
198 -0.0337911969050765 -6.875902293995019 -0.0330525204539299 -6.880934214033186
199 -0.03380285166203976 -6.9097051456570595 -0.03360468465834856 -6.914538898691534
200 -0.03380549289286137 -6.943510638549921 -0.03358020689338446 -6.948119105584919
201 -0.03380540087819099 -6.977316039428112 -0.032430901378393176 -6.980550006963312
202 -0.03380153365433216 -7.011117573082444 -0.03367884252220392 -7.014228849485516
203 -0.03379875086247921 -7.044916323944923 -0.033849638514220716 -7.048078487999737
204 -0.03379280231893063 -7.0787091262638535 -0.03374455701559782 -7.0818230450153346
205 -0.03378774002194405 -7.112496866285798 -0.03451848160475492 -7.116341526620089
206 -0.03378173690289259 -7.146278603188691 -0.03358843475580216 -7.149929961375891
207 -0.033780325576663016 -7.180058928765353 -0.0336962316185236 -7.1836261929944145
208 -0.033777299150824544 -7.213836227916178 -0.03385138791054487 -7.217477580904959
209 -0.03376671485602856 -7.247602942772207 -0.03378239739686251 -7.251259978301822
210 -0.033774133585393426 -7.2813770763576 -0.03374394364655018 -7.285003921948372
211 -0.033761023357510564 -7.315138099715111 -0.0340677184984088 -7.319071640446781
212 -0.033747813664376736 -7.348885913379488 -0.03314053807407617 -7.352212178520857
213 -0.033739566616714 -7.382625479996202 -0.03511608671396971 -7.387328265234827
214 -0.03372450470924378 -7.4163499847054455 -0.03378792703151703 -7.421116192266344
215 -0.03372284434735775 -7.450072829052803 -0.03383803870528936 -7.454954230971633
216 -0.033710379153490067 -7.483783208206293 -0.033803523518145084 -7.488757754489778
217 -0.033713366650044915 -7.517496574856338 -0.03414139542728663 -7.522899149917064
218 -0.03370343092828989 -7.551200005784628 -0.03311293721199036 -7.556012087129055
219 -0.033706972189247605 -7.584906977973875 -0.03373727221041918 -7.589749359339474
220 -0.03370958995074034 -7.618616567924616 -0.0337273895740509 -7.623476748913525
221 -0.03364237435162067 -7.652258942276236 -0.03496330268681049 -7.658440051600335
222 -0.033655626140534876 -7.685914568416771 -0.03338744528591633 -7.691827496886251
223 -0.033660789020359516 -7.71957535743713 -0.03329736143350601 -7.725124858319758
224 -0.033656886965036395 -7.753232244402167 -0.033625054731965066 -7.758749913051723
225 -0.03367165867239237 -7.786903903074559 -0.03346360214054585 -7.792213515192269
226 -0.033652476593852045 -7.820556379668411 -0.03361957669258118 -7.82583309188485
227 -0.03363521695137024 -7.854191596619781 -0.03518291953951121 -7.861016011424361
228 -0.03362266793847084 -7.887814264558252 -0.03366631120443344 -7.894682322628794
229 -0.0336281904950738 -7.9214424550533264 -0.033490771800279616 -7.928173094429074
230 -0.033615467324852946 -7.955057922378179 -0.03368184641003609 -7.9618549408391095
231 -0.033640064671635626 -7.9886979870498145 -0.03385400343686342 -7.995708944275973
232 -0.03362564239650965 -8.022323629446324 -0.03376813624054194 -8.029477080516514
233 -0.03361067418009043 -8.055934303626415 -0.03384209852665663 -8.063319179043171
234 -0.03360746614634991 -8.089541769772765 -0.033824681863188745 -8.09714386090636
235 -0.033602149970829484 -8.123143919743594 -0.03318314328789711 -8.130327004194257
236 -0.0336015896871686 -8.156745509430763 -0.033441373705863954 -8.163768377900121
237 -0.033591742441058156 -8.19033725187182 -0.03243355397135019 -8.196201931871471
238 -0.03359941616654396 -8.223936668038364 -0.035041942819952966 -8.231243874691424
239 -0.0335790254175663 -8.25751569345593 -0.032886465266346934 -8.264130339957772
240 -0.03358674123883247 -8.291102434694762 -0.03333667833358049 -8.297467018291352
241 -0.0335891118273139 -8.324691546522077 -0.03408276978880167 -8.331549788080153
242 -0.03357172403484583 -8.358263270556924 -0.033299043960869315 -8.364848832041023
243 -0.03359692338854074 -8.391860193945464 -0.032299155555665496 -8.39714798759669
244 -0.033592193573713305 -8.425452387519178 -0.0339694544672966 -8.431117442063986
245 -0.03357683345675468 -8.459029220975932 -0.033202001638710496 -8.464319443702696
246 -0.033572643995285034 -8.492601864971217 -0.02931551719084382 -8.493634960893539
247 -0.03363257609307766 -8.526234441064295 -0.0338340288028121 -8.52746898969635
248 -0.03361815586686134 -8.559852596931156 -0.033415384404361245 -8.560884374100711
249 -0.03361344132572412 -8.59346603825688 -0.033488917909562585 -8.594373292010273
250 -0.03361242953687906 -8.627078467793758 -0.03391320519149303 -8.628286497201765
251 -0.033606984093785285 -8.660685451887543 -0.033828665316104886 -8.66211516251787
252 -0.03360230941325426 -8.694287761300798 -0.03345258124172688 -8.695567743759597
253 -0.033589547872543334 -8.72787730917334 -0.033496256545186044 -8.729064000304783
254 -0.03359184581786394 -8.761469154991204 -0.03347999658435583 -8.76254399688914
255 -0.03358488027006388 -8.795054035261268 -0.03261149488389492 -8.795155491773034
256 -0.033588032238185406 -8.828642067499453 -0.03346647452563047 -8.828621966298664
257 -0.033571230806410314 -8.862213298305864 -0.03309232462197542 -8.86171429092064
258 -0.03358787782490254 -8.895801176130767 -0.03271657917648554 -8.894430870097125
259 -0.03358491864055395 -8.92938609477132 -0.033248407393693925 -8.92767927749082
260 -0.033573148772120476 -8.962959243543441 -0.03363567478954792 -8.961314952280366
261 -0.033580543100833894 -8.996539786644275 -0.03354407325387001 -8.994859025534236
262 -0.03357946965843439 -9.03011925630271 -0.03369837813079357 -9.02855740366503
263 -0.03356515411287546 -9.063684410415584 -0.0330472020432353 -9.061604605708265
264 -0.033564421162009236 -9.097248831577593 -0.03067516926676035 -9.092279774975026
265 -0.03357884231954813 -9.13082767389714 -0.033689869195222856 -9.12596964417025
266 -0.03357076682150364 -9.164398440718644 -0.03345822114497423 -9.159427865315223
267 -0.03357757870107889 -9.197976019419723 -0.03164855828508735 -9.191076423600311
268 -0.03357505537569523 -9.23155107479542 -0.033756711333990094 -9.2248331349343
269 -0.03356563802808523 -9.265116712823504 -0.03310435470193625 -9.257937489636237
270 -0.03357495423406363 -9.298691667057568 -0.03363531734794378 -9.291572806984181
271 -0.03355715796351433 -9.332248825021082 -0.03358511421829462 -9.325157921202475
272 -0.03355786055326462 -9.365806685574347 -0.03331365715712309 -9.358471578359598
273 -0.03355481270700693 -9.399361498281353 -0.03204460348933935 -9.390516181848938
274 -0.03356619831174612 -9.432927696593099 -0.0345711462199688 -9.425087328068907
275 -0.03355577699840069 -9.4664834735915 -0.03331735674291849 -9.458404684811825
276 -0.033540327288210395 -9.500023800879712 -0.03354795444756746 -9.491952639259392
277 -0.033547566086053845 -9.533571366965765 -0.0329515490680933 -9.524904188327485
278 -0.033551817573606965 -9.567123184539371 -0.033550632558763026 -9.558454820886247
279 -0.03353300485759973 -9.60065618939697 -0.03309819716960192 -9.59155301805585
280 -0.0335238004103303 -9.6341799898073 -0.03301121704280376 -9.624564235098653
281 -0.03352831732481718 -9.667708307132118 -0.03357204236090183 -9.658136277459555
282 -0.03352723177522421 -9.701235538907342 -0.03392505794763565 -9.69206133540719
283 -0.03352235238999128 -9.734757891297333 -0.033713854290544985 -9.725775189697735
284 -0.033513248525559904 -9.768271139822893 -0.03252472784370184 -9.758299917541438
285 -0.033561456575989725 -9.801832596398883 -0.035803376138210295 -9.794103293679647
286 -0.03347609955817461 -9.835308695957059 -0.033564716763794425 -9.827668010443443
287 -0.033484674617648126 -9.868793370574707 -0.033372973278164866 -9.861040983721608
288 -0.03347715474665165 -9.90227052532136 -0.03368846792727709 -9.894729451648885
289 -0.03347732871770859 -9.935747854039068 -0.033148057945072654 -9.927877509593959
290 -0.0334642443805933 -9.96921209841966 -0.03459106907248497 -9.962468578666444
291 -0.0334621561691165 -10.002674254588777 -0.033574975840747354 -9.99604355450719
292 -0.0334587661549449 -10.036133020743723 -0.033341627568006516 -10.029385182075197
293 -0.03344539031386375 -10.069578411057586 -0.031941115856170654 -10.061326297931368
294 -0.033475321531295774 -10.103053732588881 -0.03226410057395697 -10.093590398505325
295 -0.03345775566995144 -10.136511488258833 -0.03293309193104506 -10.126523490436371
296 -0.033466423861682415 -10.169977912120515 -0.03370178621262312 -10.160225276648994
297 -0.03345965314656496 -10.20343756526708 -0.03344745896756649 -10.19367273561656
298 -0.03344595655798912 -10.236883521825069 -0.03354039434343577 -10.227213129959997
299 -0.03345412500202656 -10.270337646827096 -0.03349297847598791 -10.260706108435985
300 -0.03343764375895262 -10.30377529058605 -0.033387339860200885 -10.294093448296186
301 -0.03343134634196758 -10.337206636928016 -0.03324113916605711 -10.327334587462243
302 -0.033432694338262084 -10.370639331266279 -0.03310137428343296 -10.360435961745676
303 -0.03343728445470333 -10.404076615720982 -0.03351027425378561 -10.393946235999461
304 -0.03344981707632542 -10.437526432797307 -0.03416742589324713 -10.42811366189271
305 -0.03341896869242191 -10.470945401489729 -0.0333478469401598 -10.461461508832869
306 -0.033412758633494376 -10.504358160123223 -0.03369430005550385 -10.495155808888374
307 -0.03340362552553415 -10.537761785648756 -0.03541960958391428 -10.530575418472289
308 -0.0333925873041153 -10.571154372952872 -0.03326094076037407 -10.563836359232663
309 -0.03338293377310038 -10.604537306725973 -0.03328814469277859 -10.597124503925443
310 -0.03337676059454679 -10.63791406732052 -0.033381699584424496 -10.630506203509867
311 -0.03337638694792986 -10.67129045426845 -0.03354883790016174 -10.664055041410029
312 -0.03338318485766649 -10.704673639126115 -0.032092112489044665 -10.696147153899073
313 -0.0333723172545433 -10.738045956380658 -0.03278489410877228 -10.728932048007845
314 -0.03336845338344574 -10.771414409764104 -0.03332789521664381 -10.762259943224489
315 -0.033365702629089354 -10.804780112393193 -0.0337527384981513 -10.79601268172264
316 -0.03338288180530071 -10.838162994198493 -0.032591426931321624 -10.828604108653963
317 -0.03337054867297411 -10.871533542871466 -0.03342578653246164 -10.862029895186424
318 -0.033377192355692385 -10.904910735227158 -0.0332088204100728 -10.895238715596497
319 -0.033369001001119614 -10.938279736228278 -0.03511767368763685 -10.930356389284134
320 -0.03336908966302872 -10.971648825891307 -0.033868909999728206 -10.964225299283862
321 -0.03332849927246571 -11.004977325163773 -0.03325347118079662 -10.997478770464658
322 -0.03332821074873209 -11.038305535912505 -0.0333922466263175 -11.030871017090975
323 -0.033321423828601836 -11.071626959741106 -0.033917875960469246 -11.064788893051444
324 -0.033320491388440135 -11.104947451129547 -0.033291468769311904 -11.098080361820756
325 -0.033325889706611635 -11.13827334083616 -0.03280220925807953 -11.130882571078835
326 -0.03332056999206543 -11.171593910828225 -0.03341020159423351 -11.164292772673068
327 -0.033313595689833164 -11.204907506518058 -0.033664068579673766 -11.197956841252742
328 -0.033310947753489015 -11.238218454271546 -0.03341526072472334 -11.231372101977465
329 -0.033304334990680216 -11.271522789262226 -0.032618210278451444 -11.263990312255917
330 -0.03329604603350163 -11.304818835295729 -0.03250012211501598 -11.296490434370932
331 -0.03331304658204317 -11.338131881877771 -0.03298732489347458 -11.329477759264407
332 -0.03330938462167978 -11.37144126649945 -0.03252250757068396 -11.362000266835091
333 -0.03332323618233204 -11.404764502681783 -0.032905164547264575 -11.394905431382355
334 -0.03331356383860111 -11.438078066520383 -0.03214584644883871 -11.427051277831193
335 -0.03331605587154627 -11.47139412239193 -0.03300548866391182 -11.460056766495105
336 -0.033309617266058925 -11.50470373965799 -0.0353345638141036 -11.495391330309209
337 -0.03329868484288454 -11.538002424500874 -0.033257905021309854 -11.52864923533052
338 -0.03328665960580111 -11.571289084106676 -0.033200208097696304 -11.561849443428216
339 -0.03328334335237741 -11.604572427459052 -0.03356008883565664 -11.595409532263872
340 -0.03328689113259316 -11.637859318591646 -0.03364350888878107 -11.629053041152654
341 -0.03327833265066147 -11.671137651242308 -0.03305354863405228 -11.662106589786706
342 -0.03327863421291113 -11.704416285455219 -0.03392040207982063 -11.696026991866527
343 -0.03327062223106623 -11.737686907686285 -0.032855750620365144 -11.728882742486892
344 -0.03326841183006764 -11.770955319516354 -0.03382387645542621 -11.762706618942318
345 -0.033277515321969986 -11.804232834838324 -0.03351683337241411 -11.796223452314731
346 -0.033256391435861586 -11.837489226274185 -0.033178127557039264 -11.82940157987177
347 -0.03324491083621979 -11.870734137110405 -0.03409213908016682 -11.863493718951938
348 -0.03324537146836519 -11.90397950857877 -0.03280957154929638 -11.896303290501235
349 -0.033228312991559504 -11.937207821570329 -0.03259884063154459 -11.92890213113278
350 -0.03323490656912327 -11.970442728139453 -0.03239090796560049 -11.961293039098381
351 -0.03323354385793209 -12.003676271997385 -0.0318607633933425 -11.993153802491724
352 -0.03324698284268379 -12.036923254840069 -0.032710262574255466 -12.02586406506598
353 -0.03325875326991081 -12.07018200810998 -0.03630990907549858 -12.062173974141478
354 -0.03322838395833969 -12.10341039206832 -0.033542216010391715 -12.09571619015187
355 -0.033215224370360376 -12.13662561643868 -0.033161163330078125 -12.128877353481949
356 -0.03320744354277849 -12.169833059981459 -0.03271410334855318 -12.161591456830502
357 -0.03321300614625215 -12.20304606612771 -0.031698988564312455 -12.193290445394814
358 -0.033189791813492776 -12.236235857941203 -0.03639118075370788 -12.22968162614852
359 -0.03319966942071915 -12.269435527361923 -0.03281074892729521 -12.262492375075816
360 -0.033186025358736514 -12.302621552720659 -0.03320505414158106 -12.295697429217396
361 -0.033185057900846006 -12.335806610621505 -0.030569446086883546 -12.32626687530428
362 -0.03320181723684072 -12.369008427858345 -0.03288906272500754 -12.359155938029287
363 -0.03320401795208454 -12.402212445810429 -0.03289696555584669 -12.392052903585133
364 -0.03319888673722744 -12.435411332547657 -0.03268597647547722 -12.42473888006061
365 -0.03320851940661669 -12.468619851954275 -0.03195076296105981 -12.45668964302167
366 -0.033210134319961074 -12.501829986274236 -0.032882082648575305 -12.489571725670245
367 -0.03320992980152369 -12.53503991607576 -0.03357091471552849 -12.523142640385775
368 -0.03321850020438433 -12.568258416280145 -0.03324603419750929 -12.556388674583284
369 -0.03319221343845129 -12.601450629718595 -0.034531770087778565 -12.590920444671061
370 -0.03318234831094742 -12.634632978029543 -0.03237966457381845 -12.62330010924488
371 -0.03319121636450291 -12.667824194394047 -0.032271830923855306 -12.655571940168736
372 -0.03319422993808985 -12.701018424332137 -0.03210494732484222 -12.687676887493579
373 -0.03319365028291941 -12.734212074615057 -0.030435931216925383 -12.718112818710503
374 -0.03319007493555546 -12.767402149550612 -0.032949660532176496 -12.75106247924268
375 -0.03320246823132038 -12.800604617781932 -0.033436596766114234 -12.784499076008794
376 -0.03319698292762041 -12.833801600709553 -0.032435095869004726 -12.816934171877799
377 -0.033196191489696505 -12.86699779219925 -0.033657395839691163 -12.85059156771749
378 -0.03320145756006241 -12.900199249759313 -0.0360910527408123 -12.886682620458302
379 -0.03316424302756786 -12.93336349278688 -0.0334122808650136 -12.920094901323315
380 -0.03314851354807615 -12.966512006334955 -0.03383390326052904 -12.953928804583844
381 -0.03315522149205208 -12.999667227827008 -0.03243366163223982 -12.986362466216084
382 -0.03314958605915308 -13.03281681388616 -0.033012903109192845 -13.019375369325276
383 -0.033149493113160136 -13.065966306999321 -0.03368686195462942 -13.053062231279906
384 -0.03314782902598381 -13.099114136025305 -0.033219639025628564 -13.086281870305534
385 -0.03313782140612602 -13.13225195743143 -0.03248753659427166 -13.118769406899805
386 -0.033136874251067636 -13.165388831682497 -0.03100477224215865 -13.149774179141964
387 -0.03315147627145052 -13.198540307953948 -0.03305353820323944 -13.182827717345203
388 -0.03313936609774828 -13.231679674051696 -0.03312595728784799 -13.21595367463305
389 -0.0331389918923378 -13.264818665944034 -0.03302316814661026 -13.24897684277966
390 -0.03313381504267454 -13.297952480986709 -0.03298251628875733 -13.281959359068418
391 -0.033131294697523114 -13.331083775684231 -0.03335664011538029 -13.315315999183799
392 -0.0331278832629323 -13.364211658947163 -0.03515564762055874 -13.350471646804358
393 -0.0331125944852829 -13.397324253432446 -0.033716926164925096 -13.384188572969283
394 -0.03312243614345789 -13.430446689575904 -0.03160173073410988 -13.415790303703393
395 -0.03312909826636314 -13.463575787842267 -0.031489898450672626 -13.447280202154065
396 -0.03311971873044968 -13.496695506572717 -0.03528509698808193 -13.482565299142147
397 -0.03312323186546564 -13.529818738438182 -0.03331673517823219 -13.515882034320379
398 -0.033093581162393096 -13.562912319600576 -0.03271662518382072 -13.548598659504199
399 -0.03309166561812162 -13.596003985218697 -0.03167631207033992 -13.58027497157454
400 -0.033110682107508185 -13.629114667326206 -0.03209572490304709 -13.612370696477587
401 -0.03317486345767975 -13.662289530783886 -0.024935085326433182 -13.63730578180402
402 -0.033157153986394405 -13.69544668477028 -0.032889710180461405 -13.670195491984481
403 -0.033158769644796846 -13.728605454415076 -0.03295168895274401 -13.703147180937226
404 -0.033145529218018055 -13.761750983633094 -0.03311485107988119 -13.736262032017107
405 -0.03315371237695217 -13.794904696010047 -0.03295761458575726 -13.769219646602865
406 -0.03314362782984972 -13.828048323839896 -0.03330085948109627 -13.802520506083962
407 -0.03315320312976837 -13.861201526969664 -0.03276734687387943 -13.83528785295784
408 -0.03314070608466864 -13.894342233054333 -0.03370314054191113 -13.868990993499752
409 -0.033139954693615435 -13.927482187747948 -0.03274010997265577 -13.901731103472407
410 -0.033137650974094865 -13.960619838722042 -0.029360839072614907 -13.931091942545022
411 -0.033150329068303105 -13.993770167790345 -0.033082522265613076 -13.964174464810634
412 -0.03313190806657076 -14.026902075856915 -0.03264093603938818 -13.996815400850023
413 -0.03313578367233276 -14.060037859529247 -0.032744216918945315 -14.02955961776897
414 -0.03313900269567967 -14.093176862224928 -0.03280800022184849 -14.062367617990818
415 -0.03314602673053742 -14.126322888955466 -0.03219235371798277 -14.0945599717088
416 -0.03314562309533357 -14.159468512050799 -0.03323077354580164 -14.127790745254602
417 -0.03316238224506378 -14.192630894295862 -0.039374503307044506 -14.167165248561647
418 -0.03306152373552322 -14.225692418031384 -0.03416684102267027 -14.201332089584318
419 -0.03307726141065359 -14.258769679442038 -0.033107375353574754 -14.234439464937893
420 -0.033080903440713884 -14.291850582882752 -0.03307745344936848 -14.267516918387262
421 -0.03309541568160057 -14.324945998564353 -0.03502300139516592 -14.302539919782427
422 -0.033056062646210194 -14.358002061210563 -0.031460055336356166 -14.333999975118784
423 -0.033060588501393796 -14.391062649711957 -0.03456595279276371 -14.368565927911549
424 -0.03305511418730021 -14.424117763899257 -0.03371468000113964 -14.402280607912688
425 -0.03303347416222095 -14.457151238061478 -0.032741818204522134 -14.43502242611721
426 -0.03308409210294485 -14.490235330164422 -0.03065780969336629 -14.465680235810577
427 -0.033074324019253254 -14.523309654183675 -0.03170506721362472 -14.497385303024203
428 -0.033058051206171515 -14.556367705389848 -0.03232673853635788 -14.529712041560561
429 -0.0330654364079237 -14.589433141797771 -0.03404967449605465 -14.563761716056616
430 -0.03305750023573637 -14.622490642033508 -0.03295463491231203 -14.596716350968928
431 -0.03305866401642561 -14.655549306049934 -0.03240082319825888 -14.629117174167186
432 -0.03304823189973831 -14.688597537949672 -0.03246432729065418 -14.66158150145784
433 -0.03305295147001743 -14.72165048941969 -0.034093653596937654 -14.695675155054778
434 -0.033044973760843276 -14.754695463180532 -0.03295929506421089 -14.728634450118989
435 -0.033047390170395374 -14.787742853350927 -0.031872854195535184 -14.760507304314524
436 -0.03303939327597618 -14.820782246626903 -0.03143758028745651 -14.79194488460198
437 -0.033044285140931606 -14.853826531767835 -0.03284498061984777 -14.824789865221828
438 -0.03305055908858776 -14.886877090856423 -0.033757836744189265 -14.858547701966017
439 -0.033038339018821715 -14.919915429875244 -0.0343100368976593 -14.892857738863677
440 -0.033026921562850475 -14.952942351438095 -0.033531642705202105 -14.92638938156888
441 -0.0330389691516757 -14.98598132058977 -0.03336129486560822 -14.959750676434489
442 -0.03302076179534197 -15.019002082385112 -0.03287075106054545 -14.992621427495035
443 -0.03302168026566506 -15.052023762650778 -0.03343115448951721 -15.026052581984551
444 -0.03302136417478323 -15.08504512682556 -0.03559467941522598 -15.061647261399777
445 -0.032997151277959345 -15.11804227810352 -0.03253711089491844 -15.094184372294695
446 -0.03300042077898979 -15.15104269888251 -0.033600279688835145 -15.12778465198353
447 -0.03300179317593575 -15.184044492058446 -0.0332820987328887 -15.161066750716419
448 -0.03299060184508562 -15.217035093903531 -0.031009493116289377 -15.192076243832709
449 -0.03301183115690946 -15.25004692506044 -0.0340637831017375 -15.226140026934447
450 -0.032990610040724275 -15.283037535101164 -0.03334986623376608 -15.259489893168213
451 -0.03299266491085291 -15.316030200012017 -0.032444728910923 -15.291934622079136
452 -0.0329873139038682 -15.349017513915886 -0.031862974632531404 -15.323797596711668
453 -0.033057867735624316 -15.38207538165151 -0.02941560996696353 -15.353213206678632
454 -0.03298285994678736 -15.415058241598299 -0.03290781881660223 -15.386121025495234
455 -0.03301411643624306 -15.448072358034542 -0.03121377816423774 -15.417334803659472
456 -0.033004913665354255 -15.481077271699897 -0.033143357187509534 -15.45047816084698
457 -0.03299883175641298 -15.51407610345631 -0.03376767933368683 -15.484245840180668
458 -0.033002490736544134 -15.547078594192854 -0.033835325948894025 -15.518081166129562
459 -0.032996796257793906 -15.580075390450649 -0.032985374331474304 -15.551066540461036
460 -0.0329852057620883 -15.613060596212737 -0.03338206000626087 -15.584448600467297
461 -0.0329806225374341 -15.64604121875017 -0.03260497990995646 -15.617053580377254
462 -0.03297513369470835 -15.67901635244488 -0.03243230655789375 -15.649485886935148
463 -0.032972912304103374 -15.711989264748983 -0.03348805662244558 -15.682973943557593
464 -0.03295663334429264 -15.744945898093276 -0.033048315159976485 -15.71602225871757
465 -0.03295305836945772 -15.777898956462733 -0.03502754662185907 -15.751049805339429
466 -0.03293589521199465 -15.810834851674729 -0.03283915761858225 -15.783888962958011
467 -0.03295519407838583 -15.843790045753115 -0.03295522760599852 -15.81684419056401
468 -0.03294511903077364 -15.87673516478389 -0.032608961686491966 -15.849453152250502
469 -0.03297510277479887 -15.909710267558689 -0.019724981719627978 -15.86917813397013
470 -0.03298420887440443 -15.942694476433093 -0.032697199285030364 -15.90187533325516
471 -0.03298599012196064 -15.975680466555055 -0.033017842657864095 -15.934893175913025
472 -0.03299250919371843 -16.008672975748773 -0.03329731915146113 -15.968190495064487
473 -0.032985704205930236 -16.041658679954704 -0.0330185417085886 -16.001209036773076
474 -0.032971684448421 -16.074630364403124 -0.03363169152289629 -16.034840728295972
475 -0.03297540862113237 -16.107605773024257 -0.03250423856079578 -16.06734496685677
476 -0.03296520784497261 -16.14057098086923 -0.03286602515727281 -16.10021099201404
477 -0.03296495303511619 -16.173535933904347 -0.03347923792898655 -16.133690229943028
478 -0.03297174219042063 -16.206507676094766 -0.033092445135116576 -16.166782675078146
479 -0.03293814193457365 -16.23944581802934 -0.033426457084715366 -16.20020913216286
480 -0.032951191812753675 -16.27239700984209 -0.03328380156308412 -16.233492933725945
481 -0.03296834714710713 -16.3053653569892 -0.032212170865386726 -16.26570510459133
482 -0.03294603955000639 -16.338311396539204 -0.031235464755445717 -16.296940569346777
483 -0.032947861962020396 -16.371259258501226 -0.03329093251377344 -16.33023150186055
484 -0.03295388352125883 -16.404213142022485 -0.03289283253252506 -16.363124334393074
485 -0.03294391222298145 -16.437157054245468 -0.032779101841151716 -16.395903436234224
486 -0.032945023477077486 -16.470102077722544 -0.033497975394129756 -16.429401411628355
487 -0.03293167054653168 -16.503033748269075 -0.031713727954775096 -16.46111513958313
488 -0.03292269874364138 -16.535956447012715 -0.030949144903570414 -16.4920642844867
489 -0.03294632788747549 -16.56890277490019 -0.03292743992060423 -16.524991724407304
490 -0.03292028270661831 -16.60182305760681 -0.0334804330021143 -16.55847215740942
491 -0.03293571528047323 -16.634758772887285 -0.03160357754677534 -16.590075734956194
492 -0.03292973134666681 -16.66768850423395 -0.03299704156816006 -16.623072776524353
493 -0.032935526594519614 -16.70062403082847 -0.033352320268750194 -16.656425096793104
494 -0.03293111808598041 -16.73355514891445 -0.033200306817889214 -16.689625403610993
495 -0.032941241003572944 -16.766496389918025 -0.03256366243585944 -16.72218906604685
496 -0.032910410314798355 -16.799406800232823 -0.03295883219689131 -16.75514789824374
497 -0.03289930541068316 -16.832306105643507 -0.03279015887528658 -16.787938057119028
498 -0.032903272286057474 -16.865209377929563 -0.03233695030212402 -16.820275007421152
499 -0.03291743639856577 -16.89812681432813 -0.03397911284118891 -16.85425412026234
500 -0.03290422130376101 -16.93103103563189 -0.03461945466697216 -16.888873574929313
501 -0.032893286645412446 -16.9639243222773 -0.032458528876304626 -16.921332103805618
502 -0.03289554324001074 -16.99681986551731 -0.03216013945639133 -16.95349224326201
503 -0.03288736864924431 -17.029707234166555 -0.03381594810634851 -16.987308191368356
504 -0.032868855819106105 -17.06257608998566 -0.03008414851501584 -17.017392339883372
505 -0.032889340072870255 -17.095465430058532 -0.0345363162457943 -17.051928656129167
506 -0.032872913777828215 -17.12833834383636 -0.03332271557301283 -17.08525137170218
507 -0.03286821339279413 -17.161206557229157 -0.0329633055254817 -17.118214677227662
508 -0.032853861898183824 -17.19406041912734 -0.03253227062523365 -17.150746947852895
509 -0.03287167567759752 -17.226932094804937 -0.03402335736900568 -17.1847703052219
510 -0.03285180889070034 -17.259783903695638 -0.0332487715408206 -17.21801907676272
511 -0.03286693692207336 -17.29265084061771 -0.031740587949752805 -17.24975966471247
512 -0.03285407405346632 -17.32550491467118 -0.032427032850682734 -17.282186697563155
513 -0.032861769385635856 -17.358366684056815 -0.03246501162648201 -17.314651709189636
514 -0.03283531926572323 -17.391202003322537 -0.03415861073881388 -17.34881031992845
515 -0.03286092951893806 -17.424062932841476 -0.033008160442113875 -17.381818480370566
516 -0.03284410890191793 -17.456907041743396 -0.032865382730960846 -17.414683863101526
517 -0.03288810905069113 -17.489795150794087 -0.03028798345476389 -17.44497184655629
518 -0.03286121040582657 -17.522656361199914 -0.03379760757088661 -17.478769454127175
519 -0.03285045437514782 -17.55550681557506 -0.033249419182538986 -17.512018873309714
520 -0.03284075018018484 -17.588347565755246 -0.03161788517609239 -17.543636758485807
521 -0.03283573668450117 -17.621183302439746 -0.032576130144298075 -17.576212888630106
522 -0.03282499760389328 -17.65400830004364 -0.03434924501925707 -17.610562133649363
523 -0.03282955326139927 -17.68683785330504 -0.031751907989382745 -17.642314041638745
524 -0.032837641425430775 -17.71967549473047 -0.03139557112008333 -17.673709612758827
525 -0.03283697813749313 -17.752512472867963 -0.030818978603929282 -17.704528591362756
526 -0.03286738246679306 -17.785379855334757 -0.028691327851265668 -17.733219919214022
527 -0.0328450258821249 -17.81822488121688 -0.029189128801226615 -17.76240904801525
528 -0.03285868968814611 -17.85108357090503 -0.03139682514593005 -17.79380587316118
529 -0.032893770933151247 -17.88397734183818 -0.034910729713737966 -17.828716602874916
530 -0.03286610208451748 -17.916843443922698 -0.03215678744018078 -17.860873390315096
531 -0.0328569320961833 -17.949700376018882 -0.03296493776142597 -17.893838328076523
532 -0.032853830605745316 -17.982554206624627 -0.032560594752430914 -17.926398922828955
533 -0.032846733927726746 -18.015400940552354 -0.0322375763207674 -17.958636499149723
534 -0.03284549247473478 -18.04824643302709 -0.038730735518038274 -17.99736723466776
535 -0.03281808588653803 -18.081064518913628 -0.03212721794843674 -18.029494452616195
536 -0.03281411472707987 -18.11387863364071 -0.03218099195510149 -18.061675444571296
537 -0.032805809006094935 -18.146684442646805 -0.03191651375964284 -18.09359195833094
538 -0.03282010182738304 -18.179504544474188 -0.03448088858276606 -18.128072846913707
539 -0.032812817580997945 -18.212317362055185 -0.03296565059572458 -18.16103849750943
540 -0.03278846945613623 -18.24510583151132 -0.03299109693616629 -18.194029594445595
541 -0.03278822116553783 -18.27789405267686 -0.033297724276781085 -18.227327318722377
542 -0.032788746245205405 -18.310682798922066 -0.03187869656831026 -18.259206015290687
543 -0.032788152992725375 -18.343470951914792 -0.03423897195607424 -18.29344498724676
544 -0.03278753962367773 -18.37625849153847 -0.03217071443796158 -18.325615701684722
545 -0.032785015366971496 -18.40904350690544 -0.03276314828544855 -18.35837884997017
546 -0.032790125161409375 -18.44183363206685 -0.028319593239575624 -18.386698443209745
547 -0.03279216978698969 -18.47462580185384 -0.033163069374859334 -18.419861512584603
548 -0.03280088268220425 -18.507426684536043 -0.03366177957504988 -18.45352329215965
549 -0.03277581091970205 -18.540202495455745 -0.03272110298275947 -18.48624439514241
550 -0.03278772328048944 -18.572990218736233 -0.03203158602118492 -18.518275981163594
551 -0.03279906567186117 -18.605789284408093 -0.03336786385625601 -18.55164384501985
552 -0.03279941566288471 -18.63858870007098 -0.03290040008723736 -18.584544245107086
553 -0.03279136288911104 -18.67138006296009 -0.0368172125890851 -18.62136145769617
554 -0.032768827863037586 -18.704148890823127 -0.033102118968963624 -18.654463576665133
555 -0.03276439029723406 -18.736913281120362 -0.030921620316803455 -18.685385196981937
556 -0.03279712200164795 -18.76971040312201 -0.028810105845332147 -18.714195302827267
557 -0.03278297185897827 -18.802493374980987 -0.03684149850159883 -18.751036801328866
558 -0.032751531712710856 -18.8352449066937 -0.031892561353743076 -18.78292936268261
559 -0.03277655765414238 -18.86802146434784 -0.03280307576060295 -18.815732438443213
560 -0.03276263009756804 -18.90078409444541 -0.03249373827129602 -18.84822617671451
561 -0.03276677560061216 -18.933550870046023 -0.03313938286155462 -18.881365559576064
562 -0.032755551673471925 -18.966306421719494 -0.030217199213802816 -18.911582758789866
563 -0.03276320975273848 -18.99906963147223 -0.0309102987870574 -18.94249305757692
564 -0.03277347479015589 -19.031843106262386 -0.03707258049398661 -18.97956563807091
565 -0.032743018306791785 -19.06458612456918 -0.03305021673440933 -19.01261585480532
566 -0.032746344432234765 -19.09733246900141 -0.032487056031823155 -19.04510291083714
567 -0.0327563127502799 -19.13008878175169 -0.032900189608335496 -19.078003100445475
568 -0.032722128182649614 -19.16281090993434 -0.030748281721025707 -19.1087513821665
569 -0.032754572480916976 -19.195565482415258 -0.035936813056468966 -19.14468819522297
570 -0.03272178489714861 -19.228287267312407 -0.03285259613767266 -19.17754079136064
571 -0.032711387239396574 -19.260998654551802 -0.03135922802612186 -19.208900019386764
572 -0.03269987441599369 -19.293698528967795 -0.031670845858752725 -19.240570865245516
573 -0.03271278906613588 -19.32641131803393 -0.033875154331326485 -19.274446019576843
574 -0.032692866399884224 -19.359104184433814 -0.034338139556348325 -19.30878415913319
575 -0.03269238285720348 -19.391796567291017 -0.0324951209127903 -19.34127928004598
576 -0.032701116800308225 -19.424497684091325 -0.03072515418753028 -19.37200443423351
577 -0.032693001069128515 -19.45719068516045 -0.0320378091186285 -19.404042243352137
578 -0.03270016983151436 -19.489890854991966 -0.036360528133809564 -19.440402771485946
579 -0.032679160498082636 -19.52257001549005 -0.03214949071407318 -19.47255226220002
580 -0.0326791126281023 -19.555249128118152 -0.03151607010513544 -19.504068332305152
581 -0.032691314816474915 -19.587940442934627 -0.03462500423192978 -19.538693336537083
582 -0.03269467055797577 -19.620635113492604 -0.034881921485066414 -19.57357525802215
583 -0.03266696613281965 -19.653302079625423 -0.03137290133163333 -19.604948159353782
584 -0.03268158826977015 -19.685983667895194 -0.03277632892131806 -19.6377244882751
585 -0.03272805474698544 -19.71871172264218 -0.03799600526690483 -19.675720493542006
586 -0.03264882955700159 -19.75136055219918 -0.027984668035060167 -19.703705161577066
587 -0.03264223597943783 -19.78400278817862 -0.031195401679724455 -19.73490056325679
588 -0.032683797366917136 -19.816686585545536 -0.029507622495293616 -19.764408185752085
589 -0.03267440553754568 -19.84936099108308 -0.033592195436358455 -19.798000381188444
590 -0.03264222554862499 -19.882003216631706 -0.02997484989464283 -19.827975231083087
591 -0.03267591893672943 -19.914679135568434 -0.032660330086946486 -19.860635561170035
592 -0.03267619926482439 -19.947355334833258 -0.033018897846341135 -19.893654459016375
593 -0.03266778066754341 -19.980023115500803 -0.029266216326504946 -19.92292067534288
594 -0.0326624620705843 -20.012685577571386 -0.028906683903187513 -19.951827359246067
595 -0.03268357366323471 -20.04536915123462 -0.034550963714718816 -19.986378322960785
596 -0.032694095931947234 -20.07806324716657 -0.03321647439152002 -20.019594797352305
597 -0.03267046082764864 -20.110733707994218 -0.03335847184062004 -20.052953269192926
598 -0.03268960025161505 -20.143423308245833 -0.03200603723526001 -20.084959306428185
599 -0.03267557267099619 -20.17609888091683 -0.030488980002701283 -20.115448286430887
600 -0.032700838334858415 -20.208799719251687 -0.03263563066720963 -20.148083917098095
601 -0.03269371297210455 -20.24149343222379 -0.0321300545707345 -20.18021397166883
602 -0.03267871905118227 -20.274172151274975 -0.03208872871473432 -20.212302700383564
603 -0.03264208007603884 -20.306814231351012 -0.028872890397906303 -20.24117559078147
604 -0.03270276449620724 -20.33951699584722 -0.03155342238023877 -20.272729013161708
605 -0.03268036842346191 -20.372197364270683 -0.03420982677489519 -20.306938839936603
606 -0.03268272243440151 -20.404880086705084 -0.027731404826045036 -20.33467024476265
607 -0.03268740996718407 -20.43756749667227 -0.03154008872807026 -20.36621033349072
608 -0.03270055036991835 -20.470268047042186 -0.033880450390279294 -20.400090783880998
609 -0.03271642476320267 -20.502984471805387 -0.021799395978450774 -20.42189017985945
610 -0.03271003067493439 -20.53569450248032 -0.03220476526767015 -20.45409494512712
611 -0.0327130526304245 -20.568407555110745 -0.03246784415096045 -20.486562789278082
612 -0.03270612638443708 -20.601113681495182 -0.03127542929723859 -20.51783821857532
613 -0.03269953951239586 -20.63381322100758 -0.034989407658576964 -20.5528276262339
614 -0.032708938047289846 -20.666522159054868 -0.029690680000931023 -20.58251830623483
615 -0.03269844204187393 -20.69922060109674 -0.030890298821032048 -20.613408605055863
616 -0.03273820970207453 -20.731958810798815 -0.030237538181245326 -20.64364614323711
617 -0.03271815925836563 -20.76467697005718 -0.032650660164654254 -20.676296803401765
618 -0.03271069638431072 -20.79738766644149 -0.033180983550846574 -20.70947778695261
619 -0.032705319300293925 -20.830092985741786 -0.032695192657411096 -20.74217297961002
620 -0.032698255591094495 -20.86279124133288 -0.0335583683103323 -20.775731347920352
621 -0.0327098336070776 -20.895501074939958 -0.03487938325852156 -20.810610731178873
622 -0.03268602769821882 -20.928187102638176 -0.033516702614724635 -20.8441274337936
623 -0.0326826399192214 -20.9608697425574 -0.03256404995918274 -20.876691483752783
624 -0.0326722364872694 -20.993541979044668 -0.03337693586945534 -20.910068419622238
625 -0.0327356843277812 -21.02627766337245 -0.03984207306057215 -20.94991049268281
626 -0.03264584727585316 -21.058923510648302 -0.03510277196764946 -20.985013264650462
627 -0.03264762833714485 -21.091571138985447 -0.03220486966893077 -21.017218134319393
628 -0.032641276344656946 -21.124212415330103 -0.03181293727830052 -21.049031071597692
629 -0.03263958375900984 -21.156851999089113 -0.031989962048828605 -21.081021033646522
630 -0.032612251676619054 -21.18946425076573 -0.029829028248786926 -21.11085006189531
631 -0.03263886235654354 -21.222103113122273 -0.03395052030682564 -21.144800582202134
632 -0.03265300467610359 -21.254756117798376 -0.034303873777389526 -21.179104455979523
633 -0.0326334111392498 -21.287389528937627 -0.03446358852088451 -21.21356804450041
634 -0.032629628852009776 -21.320019157789638 -0.03244300447404384 -21.246011048974452
635 -0.03262422792613506 -21.352643385715773 -0.03342006020247936 -21.279431109176933
636 -0.03258704654872417 -21.385230432264496 -0.02246705871075392 -21.301898167887686
637 -0.032641409896314144 -21.41787184216081 -0.03208338525146246 -21.333981553139147
638 -0.032632706500589845 -21.4505045486614 -0.03287934400141239 -21.36686089714056
639 -0.032635163702070716 -21.48313971236347 -0.03279325775802135 -21.39965415489858
640 -0.03264104425907135 -21.515780756622544 -0.033133307658135894 -21.432787462556718
641 -0.03263475354760885 -21.548415510170152 -0.034060728177428244 -21.466848190734147
642 -0.03263571448624134 -21.58105122465639 -0.03261952716857195 -21.499467717902718
643 -0.03264606148004532 -21.613697286136436 -0.029150407761335373 -21.528618125664053
644 -0.0326353020966053 -21.64633258823304 -0.0347864793613553 -21.563404605025408
645 -0.032621169649064544 -21.678953757882105 -0.033227884024381635 -21.59663248904979
646 -0.03263080641627312 -21.711584564298377 -0.03197425417602062 -21.62860674322581
647 -0.0326069213449955 -21.744191485643373 -0.037131392583251 -21.66573813580906
648 -0.032596467062830925 -21.776787952706204 -0.033032548427581784 -21.698770684236642
649 -0.0326201481744647 -21.80940810088067 -0.028811581153422593 -21.727582265390065
650 -0.032603736780583856 -21.842011837661254 -0.0326395945623517 -21.760221859952416
651 -0.03259389046579599 -21.87460572812705 -0.03186223693192005 -21.792084096884338
652 -0.03261572569608688 -21.907221453823137 -0.03268881235271692 -21.824772909237055
653 -0.03259947616606951 -21.939820929989207 -0.0399874048307538 -21.86476031406781
654 -0.032565688528120515 -21.972386618517326 -0.03403566107153892 -21.898795975139347
655 -0.03257050402462482 -22.004957122541953 -0.03275609482079744 -21.931552069960144
656 -0.03257730882614851 -22.0375344313681 -0.03069394947960973 -21.962246019439753
657 -0.03256398178637028 -22.070098413154472 -0.032480039447546 -21.9947260588873
658 -0.03254865352064371 -22.102647066675114 -0.032942632026970384 -22.02766869091427
659 -0.03256585169583559 -22.13521291837095 -0.031222915556281806 -22.05889160647055
660 -0.03256301153451204 -22.167775929905464 -0.030950822960585357 -22.089842429431133
661 -0.03256663139909506 -22.20034256130456 -0.031332152616232636 -22.121174582047367
662 -0.03259488996118307 -22.23293745126574 -0.030157306510955096 -22.15133188855832
663 -0.03256803844124079 -22.26550548970698 -0.03289403263479471 -22.184225921193114
664 -0.0325648395344615 -22.298070329241444 -0.031046041194349526 -22.215271962387465
665 -0.03255205638706684 -22.330622385628512 -0.03163637993857264 -22.246908342326037
666 -0.03259617537260055 -22.363218561001112 -0.03420552285388112 -22.28111386517992
667 -0.03254544660449028 -22.395764007605603 -0.031315195467323066 -22.31242906064724
668 -0.03255256023257971 -22.428316567838184 -0.03343394286930561 -22.345863003516545
669 -0.03254093620926142 -22.460857504047446 -0.030780811235308646 -22.376643814751855
670 -0.032532024569809435 -22.493389528617257 -0.03909477181732655 -22.41573858656918
671 -0.03253115881234407 -22.5259206874296 -0.034854532405734065 -22.450593118974915
672 -0.03252721820026636 -22.558447905629865 -0.03335828986018896 -22.483951408835104
673 -0.03249442540109158 -22.590942331030956 -0.035574494302272795 -22.519525903137378
674 -0.032515393756330016 -22.623457724787286 -0.03489494901150465 -22.554420852148883
675 -0.032496377825737 -22.655954102613023 -0.032025443762540816 -22.586446295911426
676 -0.03248935379087925 -22.688443456403903 -0.03260260596871376 -22.619048901880138
677 -0.03247339241206646 -22.720916848815968 -0.04106772318482399 -22.660116625064962
678 -0.03242703340947628 -22.753343882225444 -0.030721064284443857 -22.690837689349404
679 -0.032459856569767 -22.78580373879521 -0.029996068496257067 -22.72083375784566
680 -0.03248832300305367 -22.818292061798264 -0.028454220667481423 -22.74928797851314
681 -0.03251436594873667 -22.850806427747 -0.04207191653549671 -22.79135989504864
682 -0.03246021345257759 -22.883266641199576 -0.03394396100193262 -22.82530385605057
683 -0.03244034498929978 -22.915706986188876 -0.03281144555658102 -22.858115301607153
684 -0.032484542764723304 -22.9481915289536 -0.039173859730362894 -22.897289161337515
685 -0.032444067485630515 -22.98063559643923 -0.034514302387833595 -22.93180346372535
686 -0.032422336377203466 -23.013057932816434 -0.03379485998302698 -22.965598323708374
687 -0.03242462631314993 -23.045482559129585 -0.03444182239472866 -23.000040146103103
688 -0.03239460084587335 -23.077877159975458 -0.04155579824000597 -23.041595944343108
689 -0.032386835850775245 -23.110263995826234 -0.033971551433205606 -23.075567495776312
690 -0.03239146564155817 -23.142655461467793 -0.032868067361414434 -23.108435563137725
691 -0.03237698990851641 -23.17503245137631 -0.03144317734986544 -23.13987874048759
692 -0.03237518798559904 -23.20740763936191 -0.032712480239570144 -23.17259122072716
693 -0.03237870205193758 -23.239786341413847 -0.030195481050759553 -23.20278670177792
694 -0.032392786629498 -23.272179128043344 -0.028498550318181513 -23.231285252096104
695 -0.03240843806415796 -23.304587566107504 -0.026154857967048882 -23.257440110063154
696 -0.032380091957747936 -23.33696765806525 -0.031087297946214676 -23.28852740800937
697 -0.03238894809037447 -23.369356606155627 -0.03888392820954323 -23.327411336218912
698 -0.032380667701363566 -23.40173727385699 -0.03271491471678019 -23.360126250935693
699 -0.03236894570291042 -23.4341062195599 -0.03309632577002049 -23.393222576705714
700 -0.03237337376922369 -23.466479593329126 -0.032850782945752145 -23.426073359651465
701 -0.03236978501081467 -23.49884937833994 -0.03485432788729668 -23.46092768753876
702 -0.03236680440604687 -23.531216182745986 -0.033415809832513334 -23.494343497371272
703 -0.032371051609516144 -23.563587234355502 -0.03409839645028114 -23.528441893821554
704 -0.032355808466672895 -23.595943042822174 -0.03154311692342162 -23.559985010744978
705 -0.03234466500580311 -23.628287707827976 -0.0319343950599432 -23.59191940580492
706 -0.032368939556181434 -23.660656647384158 -0.03380757998675108 -23.62572698579167
707 -0.03236450105905533 -23.693021148443215 -0.03000429654493928 -23.655731282336607
708 -0.03235632926225662 -23.72537747770547 -0.03232996053993702 -23.688061242876543
709 -0.03233065344393253 -23.757708131149403 -0.022967596398666502 -23.711028839275208
710 -0.032374993339180945 -23.790083124488586 -0.03418633453547955 -23.74521517381069
711 -0.03236813321709633 -23.822451257705684 -0.034029296785593036 -23.779244470596282
712 -0.03237240519374609 -23.85482366289943 -0.03226755848154426 -23.811512029077825
713 -0.03234414141625166 -23.887167804315684 -0.03084598472341895 -23.842358013801245
714 -0.032370032742619514 -23.919537837058304 -0.033876953087747096 -23.876234966888994
715 -0.03235538564622402 -23.951893222704527 -0.03017285242676735 -23.90640781931576
716 -0.03235252611339092 -23.98424574881792 -0.03290777802467346 -23.939315597340432
717 -0.03234215397387743 -24.016587902791798 -0.03080437667667866 -23.97011997401711
718 -0.032338844053447245 -24.048926746845247 -0.035596182197332384 -24.00571615621444
719 -0.03234959729015827 -24.081276344135404 -0.029501572251319885 -24.03521772846576
720 -0.032321974821388724 -24.113598318956793 -0.03129672473296523 -24.066514453198725
721 -0.03233850188553333 -24.145936820842326 -0.030049038492143153 -24.09656349169087
722 -0.03263254929333925 -24.178569370135666 0.00032004410413719595 -24.096243447586733
723 -0.03243867009878158 -24.211008040234447 -0.03203103635460138 -24.128274483941336
724 -0.03242611493915319 -24.2434341551736 -0.033210027404129504 -24.161484511345467
725 -0.03242772426456213 -24.27586187943816 -0.03234787862747908 -24.193832389972947
726 -0.03242366034537554 -24.308285539783537 -0.03177738422527909 -24.225609774198226
727 -0.03242453262209892 -24.340710072405635 -0.02986853551119566 -24.25547830970942
728 -0.032430336251854895 -24.37314040865749 -0.03107138490304351 -24.286549694612464
729 -0.03242906630039215 -24.405569474957883 -0.03248544875532389 -24.31903514336779
730 -0.032424578256905076 -24.437994053214787 -0.03064993480220437 -24.349685078169994
731 -0.0324275067076087 -24.470421559922396 -0.035993818938732144 -24.385678897108725
732 -0.032415608689188954 -24.502837168611585 -0.031293044611811635 -24.416971941720536
733 -0.03241583239287138 -24.535253001004456 -0.032494178786873815 -24.44946612050741
734 -0.03240114971995354 -24.567654150724408 -0.028388644568622112 -24.47785476507603
735 -0.032434987276792525 -24.600089138001202 -0.03806285876780748 -24.51591762384384
736 -0.032398455403745176 -24.632487593404946 -0.03618910685181618 -24.552106730695655
737 -0.0323651596903801 -24.664852753095325 -0.026656426023691893 -24.578763156719347
738 -0.03239234685897827 -24.6972450999543 -0.03322522733360529 -24.611988384052953
739 -0.03238049410283565 -24.729625594057136 -0.02855318794026971 -24.64054157199322
740 -0.03241371773183346 -24.76203931178897 -0.03303262703120709 -24.67357419902443
741 -0.03238958511501551 -24.794428896903987 -0.032819852512329814 -24.70639405153676
742 -0.03239912483841181 -24.8268280217424 -0.028513295203447343 -24.734907346740204
743 -0.03239689469337463 -24.859224916435775 -0.032776505686342716 -24.767683852426547
744 -0.032375811599195004 -24.89160072803497 -0.03507735822349787 -24.802761210650043
745 -0.03240085411816836 -24.92400158215314 -0.03300676736980677 -24.83576797801985
746 -0.03238478694111109 -24.95638636909425 -0.019318406749516726 -24.855086384769365
747 -0.03239840976893902 -24.988784778863188 -0.029469640273600817 -24.884556025042965
748 -0.03240349274128675 -25.021188271604476 -0.020743067702278496 -24.905299092745242
749 -0.032394437678158285 -25.053582709282633 -0.02954939818009734 -24.93484849092534
750 -0.03247098121792078 -25.086053690500552 -0.04540012646466494 -24.980248617390004
751 -0.032450280524790286 -25.118503971025344 -0.02518283883109689 -25.0054314562211
752 -0.03239261750131846 -25.150896588526663 -0.03086636886000633 -25.036297825081107
753 -0.032416964694857595 -25.18331355322152 -0.03244119370356202 -25.06873901878467
754 -0.032390969805419445 -25.21570452302694 -0.028724396228790285 -25.097463415013458
755 -0.03240933623164892 -25.248113859258588 -0.03550416324287653 -25.132967578256334
756 -0.03239457719027996 -25.28050843644887 -0.03251347839832306 -25.165481056654656
757 -0.032391711883246896 -25.312900148332115 -0.03196926135569811 -25.197450318010354
758 -0.03251366876065731 -25.345413817092773 -0.0490604629740119 -25.246510780984366
759 -0.03234690520912409 -25.377760722301897 -0.04403268117457628 -25.290543462158944
760 -0.032317576743662355 -25.41007829904556 -0.03081176457926631 -25.32135522673821
761 -0.032349036633968355 -25.442427335679525 -0.03686286993324757 -25.358218096671457
762 -0.03232970051467419 -25.474757036194198 -0.03650365378707647 -25.394721750458533
763 -0.03233730718493462 -25.507094343379134 -0.03673264309763909 -25.431454393556173
764 -0.03230450507253409 -25.53939884845167 -0.03340461980551481 -25.46485901336169
765 -0.03230438735336065 -25.57170323580503 -0.025957396999001504 -25.49081641036069
766 -0.032306204363703725 -25.60400944016873 -0.028460500948131084 -25.519276911308822
767 -0.03231089897453785 -25.636320339143268 -0.031222640443593262 -25.550499551752416
768 -0.032322187535464765 -25.66864252667873 -0.03155613727867603 -25.582055689031094
769 -0.03231836222112179 -25.700960888899854 -0.028851439524441958 -25.610907128555535
770 -0.03230648171156645 -25.73326737061142 -0.0324353288859129 -25.64334245744145
771 -0.03231309913098812 -25.765580469742407 -0.03823650218546391 -25.68157895962691
772 -0.03229670971632004 -25.797877179458727 -0.032295668683946135 -25.713874628310858
773 -0.03227724060416222 -25.83015442006289 -0.03436753787100315 -25.74824216618186
774 -0.03226889241486788 -25.86242331247776 -0.038924896903336045 -25.787167063085196
775 -0.032297907024621965 -25.89472121950238 -0.029840516671538354 -25.817007579756734
776 -0.032259869202971456 -25.92698108870535 -0.03855782728642225 -25.855565407043155
777 -0.032247229106724264 -25.959228317812073 -0.02936198068782687 -25.884927387730983
778 -0.03223393894731998 -25.991462256759394 -0.023132831323891878 -25.908060219054875
779 -0.032267232239246366 -26.02372948899864 -0.034187027253210545 -25.942247246308085
780 -0.032267887331545356 -26.055997376330186 -0.03133766138926149 -25.973584907697347
781 -0.03223813660442829 -26.088235512934613 -0.03547629024833441 -26.00906119794568
782 -0.03224033433943987 -26.120475847274054 -0.03310464322566986 -26.04216584117135
783 -0.032248034700751306 -26.152723881974804 -0.035484830103814605 -26.077650671275165
784 -0.03224199246615171 -26.184965874440955 -0.03456714991480112 -26.112217821189965
785 -0.0322306239977479 -26.217196498438703 -0.029203727282583712 -26.14142154847255
786 -0.032198481075465676 -26.249394979514168 -0.029496336355805397 -26.170917884828356
787 -0.032219599559903146 -26.28161457907407 -0.028721229825168847 -26.199639114653525
788 -0.032234495505690575 -26.31384907457976 -0.03581406250596046 -26.235453177159485
789 -0.03222977556288242 -26.346078850142643 -0.036016979813575746 -26.27147015697306
790 -0.032201761938631536 -26.378280612081273 -0.03725927509367466 -26.308729432066734
791 -0.032188961282372475 -26.410469573363645 -0.031248986441642045 -26.339978418508377
792 -0.03219153955578804 -26.442661112919435 -0.031061371974647044 -26.371039790483024
793 -0.0322082232683897 -26.474869336187826 -0.023785844538360836 -26.394825635021384
794 -0.032230427116155626 -26.50709976330398 -0.039584298990666865 -26.434409934012052
795 -0.03219468146562576 -26.539294444769606 -0.029606003873050214 -26.4640159378851
796 -0.03220114856958389 -26.57149559333919 -0.031152041908353568 -26.495167979793454
797 -0.032198124937713145 -26.603693718276904 -0.03466444369405508 -26.52983242348751
798 -0.032161067612469195 -26.635854785889375 -0.032412686571478846 -26.56224511005899
799 -0.03220548573881388 -26.66806027162819 -0.044578604958951475 -26.60682371501794
800 -0.0321346364915371 -26.700194908119727 -0.04231343436986208 -26.6491371493878
801 -0.03213926237076521 -26.732334170490493 -0.033983026444911954 -26.683120175832713
802 -0.032155076414346694 -26.76448924690484 -0.03314560623839498 -26.71626578207111
803 -0.03209055531769991 -26.796579802222542 -0.03463784046471119 -26.75090362253582
804 -0.03211378213018179 -26.828693584352724 -0.03332277461886406 -26.784226397154683
805 -0.032124361209571364 -26.860817945562296 -0.03058194974437356 -26.814808346899056
806 -0.0321015328168869 -26.892919478379184 -0.0313322938978672 -26.846140640796925
807 -0.032131389155983923 -26.92505086753517 -0.03177454434335232 -26.877915185140278
808 -0.0321229362860322 -26.957173803821203 -0.031856683921068905 -26.90977186906135
809 -0.03210331425070763 -26.98927711807191 -0.0005532179219699173 -26.910325086983317
810 -0.03218343686312437 -27.021460554935036 -0.03120007561519742 -26.941525162598513
811 -0.03218325525522232 -27.05364381019026 -0.03301063273102045 -26.974535795329533
812 -0.032182637602090836 -27.08582644779235 -0.030846188124269248 -27.005381983453802
813 -0.03217207510024309 -27.11799852289259 -0.030915942694991826 -27.036297926148794
814 -0.03216409124433994 -27.15016261413693 -0.03280056454241276 -27.069098490691207
815 -0.032170950621366504 -27.1823335647583 -0.03346370961517096 -27.102562200306377
816 -0.032170426473021506 -27.21450399123132 -0.032107981853187084 -27.134670182159564
817 -0.03217899091541767 -27.24668298214674 -0.03019092036411166 -27.164861102523677
818 -0.03218626845628023 -27.27886925060302 -0.03228387180715799 -27.197144974330836
819 -0.032164597697556016 -27.311033848300575 -0.024455571826547385 -27.221600546157383
820 -0.032148702070117 -27.343182550370692 -0.03452588710933924 -27.256126433266722
821 -0.03214805312454701 -27.37533060349524 -0.03182932585477829 -27.287955759121502
822 -0.0321540791541338 -27.407484682649372 -0.031349721178412435 -27.319305480299914
823 -0.03215945065021515 -27.439644133299588 -0.031091815046966075 -27.35039729534688
824 -0.032124925032258035 -27.471769058331844 -0.02601963924244046 -27.376416934589322
825 -0.03214731998741627 -27.50391637831926 -0.03087774645537138 -27.407294681044693
826 -0.03219591155648231 -27.536112289875742 -0.026210447354242206 -27.433505128398934
827 -0.03215503748506308 -27.568267327360804 -0.03488444536924362 -27.468389573768178
828 -0.032150331698358056 -27.60041765905916 -0.033651086129248144 -27.502040659897425
829 -0.03217667788267135 -27.632594336941832 -0.03011637758463621 -27.53215703748206
830 -0.03212864827364683 -27.66472298521548 -0.030868911650031805 -27.563025949132093
831 -0.03216976504772902 -27.69689275026321 -0.03393798340111971 -27.596963932533214
832 -0.03214360941201448 -27.729036359675224 -0.028803274501115084 -27.62576720703433
833 -0.032226741686463355 -27.76126310136169 -0.047800798527896406 -27.673568005562224
834 -0.03212433140724898 -27.793387432768938 -0.03388922233134508 -27.70745722789357
835 -0.03213009368628263 -27.825517526455222 -0.030723742581903933 -27.738180970475476
836 -0.03213337864726782 -27.85765090510249 -0.031678239814937115 -27.769859210290413
837 -0.03212661892175674 -27.889777524024247 -0.03282195664942265 -27.802681166939834
838 -0.032152599468827245 -27.921930123493073 -0.04082143120467663 -27.84350259814451
839 -0.03209357280284166 -27.954023696295916 -0.031757098622620106 -27.87525969676713
840 -0.032090151123702525 -27.98611384741962 -0.032817497849464417 -27.908077194616595
841 -0.03207289036363363 -28.018186737783253 -0.02507075425237417 -27.93314794886897
842 -0.032084273919463155 -28.050271011702716 -0.03414350412786007 -27.967291452996832
843 -0.03208984732627869 -28.082360859028995 -0.029701430816203356 -27.996992883813036
844 -0.03207822423428297 -28.114439083263278 -0.0325096158310771 -28.029502499644114
845 -0.03208897560834885 -28.146528058871628 -0.029144036676734687 -28.058646536320847
846 -0.03209487553685904 -28.178622934408487 -0.028724328335374593 -28.087370864656222
847 -0.03211743198335171 -28.21074036639184 -0.02983328877016902 -28.117204153426393
848 -0.03206472992897034 -28.242805096320808 -0.03076620576903224 -28.147970359195426
849 -0.03206541165709496 -28.2748705079779 -0.027648580260574818 -28.175618939456
850 -0.03205322604626417 -28.306923734024167 -0.03381628021597862 -28.20943521967198
851 -0.032062698528170584 -28.33898643255234 -0.04272752944380045 -28.252162749115783
852 -0.03205642029643059 -28.37104285284877 -0.035439807549119 -28.2876025566649
853 -0.03206669632345438 -28.403109549172225 -0.033351303450763224 -28.320953860115665
854 -0.03207854758948088 -28.435188096761706 -0.023102460149675607 -28.34405632026534
855 -0.0320564104244113 -28.467244507186116 -0.031571294739842416 -28.375627615005182
856 -0.03201131038367748 -28.499255817569793 -0.021057026041671634 -28.396684641046853
857 -0.03207846712321043 -28.531334284693003 -0.03212972711771726 -28.42881436816457
858 -0.03210706729441881 -28.56344135198742 -0.030343521386384964 -28.459157889550955
859 -0.032082395441830155 -28.59552374742925 -0.028330326639115812 -28.48748821619007
860 -0.03210230004042387 -28.627626047469676 -0.03443052843213081 -28.5219187446222
861 -0.03206437528133392 -28.65969042275101 -0.02833693940192461 -28.550255684024126
862 -0.03207588903605938 -28.691766311787067 -0.030781006813049315 -28.581036690837177
863 -0.0321064155548811 -28.72387272734195 -0.03149214219301939 -28.612528833030197
864 -0.03210557103157043 -28.75597829837352 -0.044512166455388066 -28.657040999485584
865 -0.03205163814127445 -28.788029936514796 -0.029470313247293232 -28.68651131273288
866 -0.03203810248523951 -28.820068039000034 -0.03284922782331705 -28.719360540556195
867 -0.032037260197103026 -28.852105299197138 -0.03178045470267534 -28.751140995258872
868 -0.03205441515892744 -28.884159714356066 -0.034858981519937514 -28.78599997677881
869 -0.0320343816652894 -28.916194096021357 -0.02579187098890543 -28.811791847767715
870 -0.032062229700386524 -28.948256325721744 -0.010624923510476947 -28.822416771278192
871 -0.03208588846027851 -28.980342214182023 -0.03476777300238609 -28.857184544280578
872 -0.032064593583345416 -29.01240680776537 -0.030636901315301657 -28.88782144559588
873 -0.03205861020833254 -29.0444654179737 -0.035552642308175564 -28.923374087904055
874 -0.03204210959374905 -29.07650752756745 -0.026816102024167777 -28.95019018992822
875 -0.03204280827194452 -29.108550335839396 -0.0315835359506309 -28.981773725878853
876 -0.03204402234405279 -29.14059435818345 -0.033289102278649806 -29.015062828157504
877 -0.032136496156454086 -29.172730854339903 -0.02124637961387634 -29.03630920777138
878 -0.03208620436489582 -29.204817058704798 -0.03384419642388821 -29.07015340419527
879 -0.03209815677255392 -29.236915215477353 -0.031929618958383796 -29.102083023153654
880 -0.03206714726984501 -29.2689823627472 -0.030327060166746377 -29.1324100833204
881 -0.032068736106157306 -29.301051098853357 -0.031787124648690226 -29.164197207969092
882 -0.03205435872077942 -29.333105457574135 -0.02942612823098898 -29.19362333620008
883 -0.03206910695880651 -29.365174564532943 -0.035391013510525225 -29.229014349710607
884 -0.032073276676237585 -29.39724784120918 -0.038108667731285094 -29.267123017441893
885 -0.03206641487777233 -29.42931425608695 -0.02711815442889929 -29.29424117187079
886 -0.03204577602446079 -29.46136003211141 -0.029235041979700328 -29.32347621385049
887 -0.03205340877175331 -29.493413440883163 -0.03229916589334607 -29.355775379743836
888 -0.032043333165347576 -29.52545677404851 -0.0317072925157845 -29.38748267225962
889 -0.03204784374684096 -29.557504617795352 -0.03144380878657103 -29.41892648104619
890 -0.032038248144090176 -29.589542865939443 -0.03709210492670536 -29.456018585972895
891 -0.032014533132314685 -29.621557399071758 -0.03519582338631153 -29.491214409359205
892 -0.03200198579579592 -29.653559384867552 -0.03253007475286722 -29.523744484112072
893 -0.03199737872928381 -29.685556763596836 -0.033774180337786674 -29.55751866444986
894 -0.03201811239123344 -29.71757487598807 -0.02342622624710202 -29.580944890696962
895 -0.03203609772026539 -29.749610973708336 -0.032583878934383394 -29.613528769631344
896 -0.032020455598831175 -29.78163142930717 -0.03365239258855581 -29.6471811622199
897 -0.03200283516198397 -29.81363426446915 -0.02850506817921996 -29.675686230399123
898 -0.031986561603844166 -29.845620826072995 -0.03259205324575305 -29.708278283644876
899 -0.03199667222797871 -29.877617498300975 -0.03302314803004265 -29.74130143167492
900 -0.03198356702923775 -29.90960106533021 -0.027530178707093 -29.768831610382012
901 -0.03196743614971638 -29.941568501479928 -0.016555278934538363 -29.785386889316552
902 -0.03202775176614523 -29.973596253246072 -0.03128884062170982 -29.81667572993826
903 -0.032027041725814345 -30.005623294971887 -0.03757468815892935 -29.85425041809719
904 -0.032032853551208974 -30.037656148523094 -0.03422044441103935 -29.888470862508232
905 -0.03198765367269516 -30.069643802195788 -0.03303646650165319 -29.921507329009884
906 -0.03202093373984098 -30.10166473593563 -0.03708169031888246 -29.958589019328766
907 -0.03197730407118797 -30.133642040006816 -0.034232431650161745 -29.992821450978926
908 -0.03196623101830483 -30.16560827102512 -0.027638412173837425 -30.020459863152762
909 -0.03195130079984665 -30.197559571824968 -0.028291753306984902 -30.048751616459747
910 -0.03197922091931105 -30.22953879274428 -0.029834535624831914 -30.07858615208458
911 -0.03196649514138698 -30.261505287885665 -0.029332817159593107 -30.10791896924417
912 -0.03199495542794466 -30.29350024331361 -0.036905327998101714 -30.144824297242273
913 -0.03194827698171139 -30.32544852029532 -0.03227177858352661 -30.1770960758258
914 -0.03194089904427529 -30.357389419339597 -0.0314632878638804 -30.20855936368968
915 -0.031952223367989065 -30.389341642707585 -0.03557137846946716 -30.244130742159147
916 -0.0319489236921072 -30.42129056639969 -0.027476426400244235 -30.27160716855939
917 -0.0319324167445302 -30.453222983144222 -0.052589166536927225 -30.324196335096318
918 -0.031912908889353275 -30.485135892033576 -0.021164429606869817 -30.345360764703187
919 -0.03192736934870481 -30.51706326138228 -0.031118286214768885 -30.376479050917958
920 -0.03190522342920303 -30.548968484811482 -0.030805232375860213 -30.40728428329382
921 -0.03192353472113609 -30.58089201953262 -0.035271053574979304 -30.4425553368688
922 -0.03193830568343401 -30.612830325216052 -0.033107998035848143 -30.47566333490465
923 -0.03191020675003529 -30.644740531966086 -0.033513795398175714 -30.509177130302824
924 -0.03191660791635513 -30.67665713988244 -0.033424018137156966 -30.54260114843998
925 -0.03190474733710289 -30.708561887219542 -0.028099994733929635 -30.57070114317391
926 -0.03190740961581469 -30.740469296835357 -0.02743796706199646 -30.598139110235905
927 -0.03191382642835379 -30.77238312326371 -0.03221852220594883 -30.630357632441854
928 -0.03188257571309805 -30.80426569897681 -0.021599558554589747 -30.651957190996445
929 -0.03188326470553875 -30.836148963682348 -0.020401215786114334 -30.67235840678256
930 -0.03188848104327917 -30.868037444725626 -0.029614710621535777 -30.701973117404098
931 -0.03189000748097896 -30.899927452206605 -0.031687247939407824 -30.733660365343507
932 -0.031898770667612555 -30.931826222874218 -0.03325658794492483 -30.766916953288433
933 -0.03190025817602873 -30.963726481050248 -0.02804981851950288 -30.794966771807935
934 -0.03188630789518356 -30.995612788945433 -0.03243825919926167 -30.827405031007196
935 -0.03189355041831732 -31.02750633936375 -0.031499959621578456 -30.858904990628773
936 -0.03188632521778345 -31.059392664581534 -0.02891310155391693 -30.88781809218269
937 -0.03190395943820477 -31.091296624019737 -0.043549975380301476 -30.931368067562993
938 -0.03181889187544584 -31.123115515895183 -0.05249225832521916 -30.983860325888212
939 -0.03186380099505186 -31.154979316890234 -0.033303520455956456 -31.017163846344168
940 -0.031843616254627706 -31.18682293314486 -0.03040584372356534 -31.047569690067732
941 -0.03185819163918495 -31.218681124784045 -0.03313863463699818 -31.08070832470473
942 -0.03189464658498764 -31.250575771369032 -0.03773692920804024 -31.11844525391277
943 -0.031808849051594736 -31.282384620420626 -0.03599390275776386 -31.154439156670534
944 -0.031810039281845094 -31.31419465970247 -0.029195213038474322 -31.183634369709008
945 -0.03180590253323316 -31.3460005622357 -0.027956697158515453 -31.211591066867523
946 -0.03180623706430197 -31.377806799300004 -0.03589333519339562 -31.24748440206092
947 -0.031770036183297636 -31.4095768354833 -0.024880401045084 -31.272364803106004
948 -0.031806114688515665 -31.441382950171814 -0.03256537821143866 -31.30493018131744
949 -0.03177210967987776 -31.473155059851692 -0.02821054356172681 -31.33314072487917
950 -0.031815192103385924 -31.50497025195508 -0.01690696682780981 -31.35004769170698
951 -0.0318037424236536 -31.536773994378734 -0.03592520300298929 -31.38597289470997
952 -0.03181079383939504 -31.56858478821813 -0.032767852582037446 -31.418740747292006
953 -0.03179639000445604 -31.600381178222584 -0.023469059076160193 -31.442209806368165
954 -0.03183450233191252 -31.632215680554495 -0.031885265931487085 -31.47409507229965
955 -0.031823590584099296 -31.664039271138595 -0.025728266779333354 -31.499823339078983
956 -0.0318689601495862 -31.695908231288183 -0.040780128352344035 -31.54060346743133
957 -0.03181428797543049 -31.72772251926361 -0.028397907223552465 -31.56900137465488
958 -0.0318384462967515 -31.759560965560365 -0.028936934377998113 -31.59793830903288
959 -0.0318226957693696 -31.791383661329736 -0.03238670481368899 -31.63032501384657
960 -0.03182344436645508 -31.82320710569619 -0.034977454133331774 -31.665302467979902
961 -0.0318321418017149 -31.855039247497906 -0.031466373987495896 -31.696768841967398
962 -0.03181815054267645 -31.886857398040583 -0.026125292293727398 -31.722894134261125
963 -0.031812956742942336 -31.918670354783526 -0.029985416494309903 -31.752879550755434
964 -0.03180993497371674 -31.95048028975724 -0.0366732768714428 -31.789552827626878
965 -0.03182538375258446 -31.982305673509824 -0.023326190747320653 -31.812879018374197
966 -0.03183552213013172 -32.01414119563996 -0.032038696482777594 -31.844917714856976
967 -0.031831023097038266 -32.045972218737 -0.020023356890305877 -31.864941071747282
968 -0.03184025678783655 -32.07781247552484 -0.03490131329745054 -31.89984238504473
969 -0.03183584995567799 -32.109648325480514 -0.028211302030831574 -31.928053687075565
970 -0.031843035109341146 -32.14149136058985 -0.02526669604703784 -31.953320383122602
971 -0.03183521945029497 -32.17332658004015 -0.031413430254906415 -31.98473381337751
972 -0.031815706938505176 -32.20514228697865 -0.035060694068670274 -32.01979450744618
973 -0.03183308877050876 -32.23697537574916 -0.029966211412101984 -32.04976071885828
974 -0.031869728863239286 -32.2688451046124 -0.02931630816310644 -32.079077027021384
975 -0.03179630190134049 -32.30064140651374 -0.030464081466197966 -32.10954110848758
976 -0.03181544560939074 -32.33245685212313 -0.027688565477728844 -32.137229673965315
977 -0.03180589415132999 -32.36426274627446 -0.024940473679453134 -32.162170147644765
978 -0.03182728234678507 -32.396090028621245 -0.030766491219401358 -32.19293663886417
979 -0.03183955289423466 -32.42792958151548 -0.03211923018097877 -32.22505586904515
980 -0.03184307068586349 -32.459772652201345 -0.031460866518318656 -32.256516735563466
981 -0.03180300910025835 -32.4915756613016 -0.03402958959341049 -32.290546325156875
982 -0.03183306697756052 -32.523408728279165 -0.028447493445128202 -32.318993818602
983 -0.03181254249066114 -32.55522127076983 -0.0314716711640358 -32.35046548976604
984 -0.03183968104422093 -32.587060951814045 -0.032231309544295074 -32.38269679931033
985 -0.03179834987968207 -32.618859301693725 -0.028505192324519157 -32.41120199163485
986 -0.03181452751159668 -32.650673829205324 -0.03638820331543684 -32.44759019495029
987 -0.031826776638627055 -32.68250060584395 -0.026610411796718837 -32.474200606747004
988 -0.03180881533771753 -32.71430942118167 -0.02602162230759859 -32.5002222290546
989 -0.03179892003536224 -32.74610834121703 -0.035998388566076754 -32.53622061762068
990 -0.031785988993942735 -32.77789433021098 -0.027860646974295376 -32.564081264594975
991 -0.03184121623635292 -32.80973554644733 -0.03252536784857511 -32.59660663244355
992 -0.03180095441639423 -32.841536500863725 -0.037166867032647134 -32.6337734994762
993 -0.03180070854723453 -32.87333720941096 -0.017994983308017253 -32.65176848278421
994 -0.03183795511722565 -32.90517516452819 -0.02416502209380269 -32.67593350487802
995 -0.031874687597155574 -32.93704985212534 -0.020971146784722804 -32.69690465166274
996 -0.03182311151176691 -32.96887296363711 -0.034879782050848004 -32.73178443371359
997 -0.03183253686875105 -33.00070550050586 -0.0314571282826364 -32.76324156199623
998 -0.03187928404659033 -33.03258478455245 -0.03632763307541609 -32.79956919507165
999 -0.031837929598987104 -33.06442271415143 -0.039693274348974225 -32.839262469420625
1000 -0.03180886209011078 -33.09623157624154 -0.038757909834384915 -32.87802037925501
1001 -0.03182773441076279 -33.128059310652304 -0.031874289736151695 -32.909894668991164
1002 -0.031821883469820025 -33.15988119412212 -0.03395337257534266 -32.943848041566504
1003 -0.03177243210375309 -33.19165362622587 -0.023718013800680636 -32.967566055367186
1004 -0.03180311303585768 -33.22345673926173 -0.03328395802527666 -33.000850013392466
1005 -0.03182778414338827 -33.255284523405116 -0.03452160898596048 -33.03537162237843
1006 -0.031782931089401244 -33.28706745449452 -0.03183507863432169 -33.06720670101275
1007 -0.0317875012755394 -33.31885495577006 -0.021833865251392127 -33.089040566264146
1008 -0.03179561458528042 -33.350650570355334 -0.03200419507920742 -33.121044761343356
1009 -0.03179455604404211 -33.382445126399375 -0.03657574988901615 -33.15762051123237
1010 -0.031783399358391765 -33.414228525757764 -0.04400596674531698 -33.20162647797769
1011 -0.031772350519895555 -33.44600087627766 -0.030126598943024874 -33.23175307692072
1012 -0.031775839254260065 -33.47777671553192 -0.026224690210074186 -33.25797776713079
1013 -0.03176039382815361 -33.50953710936007 -0.03045390695333481 -33.28843167408412
1014 -0.03176901843398809 -33.54130612779406 -0.03245268827304244 -33.32088436235716
1015 -0.03178498651832342 -33.57309111431238 -0.018886156659573317 -33.33977051901674
1016 -0.03178607597947121 -33.60487719029185 -0.030149188917130233 -33.36991970793387
1017 -0.0317632308229804 -33.63664042111483 -0.02993476837873459 -33.399854476312605
1018 -0.03175674509257078 -33.668397166207406 -0.026835178956389427 -33.426689655268994
1019 -0.03178055938333273 -33.70017772559074 -0.04226026441901922 -33.468949919688015
1020 -0.03181533645838499 -33.73199306204913 -0.026914741657674313 -33.49586466134569
1021 -0.031878096237778666 -33.7638711582869 -0.015412645228207112 -33.5112773065739
1022 -0.031842819042503835 -33.795713977329406 -0.03628361932933331 -33.547560925903234
1023 -0.031808574497699735 -33.82752255182711 -0.029600516706705094 -33.57716144260994
1024 -0.03182188794016838 -33.85934443976728 -0.037026876397430894 -33.614188319007376
1025 -0.03179214335978031 -33.89113658312706 -0.016512510320171713 -33.630700829327544
1026 -0.031790019012987614 -33.922926602140045 -0.03481233958154917 -33.665513168909094
1027 -0.03183643128722906 -33.95476303342728 -0.03232744764536619 -33.69784061655446
1028 -0.031776920706033704 -33.98653995413331 -0.03217619154602289 -33.73001680810048
1029 -0.03182736709713936 -34.01836732123045 -0.034559331648051736 -33.764576139748534
1030 -0.03176548443734646 -34.05013280566779 -0.02533901948481798 -33.78991515923335
1031 -0.03179460112005472 -34.08192740678785 -0.03495335392653942 -33.82486851315989
1032 -0.03177267480641603 -34.11370008159427 -0.0367698086425662 -33.86163832180246
1033 -0.03176373969763517 -34.145463821291905 -0.04216196946799755 -33.90380029127046
1034 -0.03179445825517178 -34.177258279547075 -0.02999022472649813 -33.933790515996954
1035 -0.03180233333259821 -34.209060612879675 -0.027846947871148588 -33.9616374638681
1036 -0.031789515353739264 -34.24085012823341 -0.025388573482632636 -33.98702603735073
1037 -0.031768654100596906 -34.27261878233401 -0.03292169999331236 -34.01994773734404
1038 -0.031773546151816844 -34.304392328485825 -0.033347897976636884 -34.05329563532068
1039 -0.03177337422966957 -34.3361657027155 -0.021938753314316273 -34.075234388634996
1040 -0.03177402950823307 -34.36793973222373 -0.027282260358333588 -34.10251664899333
1041 -0.03176181297749281 -34.399701545201225 -0.04018705151975155 -34.14270370051308
1042 -0.03175574559718371 -34.431457290798406 -0.03386502340435982 -34.17656872391744
1043 -0.031740331649780275 -34.463197622448185 -0.03269550129771233 -34.20926422521515
1044 -0.031780694425106046 -34.49497831687329 -0.04252375420182943 -34.25178797941698
1045 -0.03173270784318447 -34.52671102471648 -0.034515108540654184 -34.286303087957634
1046 -0.03175516445189715 -34.55846618916837 -0.03867131303995848 -34.32497440099759
1047 -0.031689178571105 -34.59015536773948 -0.032272236049175264 -34.357246637046764
1048 -0.03167951498180628 -34.62183488272128 -0.03355750553309918 -34.39080414257986
1049 -0.03169511780142784 -34.65353000052271 -0.027651975769549607 -34.41845611834941
1050 -0.03173957671970129 -34.68526957724241 -0.039075250178575514 -34.45753136852799
1051 -0.03166902512311935 -34.71693860236553 -0.043268073722720145 -34.50079944225071
1052 -0.03164202403277159 -34.7485806263983 -0.036217681132256985 -34.53701712338297
1053 -0.03165437504649162 -34.780235001444794 -0.0356487013399601 -34.572665824722925
1054 -0.03164748772978783 -34.81188248917458 -0.03207350093871355 -34.60473932566164
1055 -0.03163297399878502 -34.84351546317336 -0.02813556818291545 -34.63287489384456
1056 -0.03161551188677549 -34.87513097506014 -0.032329891435801984 -34.66520478528036
1057 -0.031630519591271875 -34.90676149465141 -0.01701181144453585 -34.68221659672489
1058 -0.03163310047239065 -34.9383945951238 -0.028275845851749182 -34.710492442576644
1059 -0.0316342581063509 -34.970028853230154 -0.03411661982536316 -34.744609062402006
1060 -0.03162127491086721 -35.00165012814102 -0.031111534778028728 -34.77572059718003
1061 -0.03163942284882069 -35.03328955098984 -0.03058771826326847 -34.8063083154433
1062 -0.03167036008089781 -35.06495991107074 0.004444540092663374 -34.80186377535064
1063 -0.03164344970136881 -35.09660336077211 -0.03351035062223673 -34.835374125972876
1064 -0.03165922462940216 -35.12826258540151 -0.04058770462870598 -34.87596183060158
1065 -0.03166567981243133 -35.15992826521394 -0.03503521084785462 -34.910997041449434
1066 -0.031613700836896894 -35.19154196605084 -0.04054014012217522 -34.95153718157161
1067 -0.0316275866702199 -35.22316955272106 -0.031259199045598506 -34.98279638061721
1068 -0.031590276025235654 -35.254759828746295 -0.03691515512764454 -35.019711535744854
1069 -0.031635860353708266 -35.286395689100004 -0.016265834029763938 -35.03597736977462
1070 -0.03162082023918629 -35.31801650933919 -0.03528631422668695 -35.07126368400131
1071 -0.03161408919841051 -35.3496305985376 -0.02558956230059266 -35.096853246301905
1072 -0.03161666393280029 -35.3812472624704 -0.018085583625361324 -35.11493882992727
1073 -0.03162366282194853 -35.41287092529235 -0.02384357964619994 -35.138782409573466
1074 -0.031650505401194094 -35.44452143069355 -0.029753592610359193 -35.16853600218383
1075 -0.03164462149143219 -35.47616605218498 -0.0229787340387702 -35.1915147362226
1076 -0.031619109027087686 -35.50778516121207 -0.034456688351929186 -35.22597142457453
1077 -0.03165531251579523 -35.539440473727865 -0.024906896613538267 -35.25087832118807
1078 -0.03164193443953991 -35.571082408167406 -0.017007274832576514 -35.26788559602065
1079 -0.03162519652396441 -35.60270760469137 -0.0356561005115509 -35.3035416965322
1080 -0.03163384068757295 -35.63434144537894 -0.030190759059041738 -35.33373245559124
1081 -0.031611185148358346 -35.6659526305273 -0.03022952200844884 -35.363961977599686
1082 -0.031631282530725 -35.697583913058025 -0.034667941741645336 -35.39862991934133
1083 -0.03161245696246624 -35.72919637002049 -0.032705229334533216 -35.43133514867586
1084 -0.031622926518321035 -35.76081929653881 -0.035912607051432135 -35.46724775572729
1085 -0.03158487044274807 -35.79240416698156 -0.03363576866686344 -35.500883524394155
1086 -0.03157874420285225 -35.823982911184416 -0.026763786654919387 -35.52764731104907
1087 -0.03160476088523865 -35.85558767206965 -0.029283933993428945 -35.5569312450425
1088 -0.03160988539457321 -35.887197557464226 -0.036264667846262456 -35.59319591288876
1089 -0.0315809266641736 -35.9187784841284 -0.03314899746328592 -35.626344910352046
1090 -0.03160114288330078 -35.950379627011706 -0.03051082110032439 -35.65685573145237
1091 -0.03158394526690245 -35.98196357227861 -0.032168552931398156 -35.68902428438376
1092 -0.03158365581184626 -36.01354722809045 -0.023918421380221842 -35.712942705763986
1093 -0.03162754010409117 -36.04517476819454 -0.05206727050244808 -35.765009976266434
1094 -0.031546220928430554 -36.076720989122975 -0.02816667165607214 -35.79317664792251
1095 -0.03152765873819589 -36.108248647861174 -0.05057638417929411 -35.8437530321018
1096 -0.0315051831305027 -36.13975383099168 -0.016748319193720818 -35.860501351295525
1097 -0.0315784739330411 -36.17133230492472 -0.015147018851712346 -35.87564837014724
1098 -0.031566118635237214 -36.20289842355996 -0.04467817023396492 -35.920326540381204
1099 -0.03154298663139343 -36.23444141019135 -0.03606336135417223 -35.95638990173538
1100 -0.0315309626981616 -36.265972372889514 -0.028179600741714238 -35.98456950247709
1101 -0.0315130066126585 -36.29748537950217 -0.029248883388936518 -36.01381838586603
1102 -0.031515607796609404 -36.32900098729878 -0.031310188304632905 -36.04512857417066
1103 -0.031488787941634656 -36.36048977524041 -0.03135037338361144 -36.07647894755427
1104 -0.03151017893105745 -36.39199995417147 -0.02686083484441042 -36.103339782398685
1105 -0.031519719026982786 -36.42351967319845 -0.02867354704067111 -36.13201332943935
1106 -0.03151247836649418 -36.45503215156494 -0.030944827757775784 -36.16295815719713
1107 -0.031495720893144605 -36.48652787245809 -0.029152579698711635 -36.19211073689584
1108 -0.03151579909026623 -36.518043671548355 -0.03316043559461832 -36.22527117249046
1109 -0.0314789230003953 -36.54952259454875 -0.03637982066720724 -36.261650993157666
1110 -0.03148071710020304 -36.58100331164895 -0.037961493618786334 -36.299612486776454
1111 -0.031435936223715544 -36.612439247872665 -0.023230616189539432 -36.32284310296599
1112 -0.03150393255054951 -36.643943180423214 -0.02417921246960759 -36.347022315435595
1113 -0.03153722696006298 -36.675480407383276 -0.03626171182841063 -36.383284027264004
1114 -0.03146423380821943 -36.7069446411915 -0.02534923851490021 -36.4086332657789
1115 -0.03148253355175257 -36.73842717474325 -0.03682681415230036 -36.4454600799312
1116 -0.03149663396179676 -36.769923808705045 -0.03335538823157549 -36.47881546816278
1117 -0.03155580870807171 -36.801479617413115 -0.01925695165991783 -36.4980724198227
1118 -0.031501812487840654 -36.832981429900954 -0.032991550862789154 -36.53106397068549
1119 -0.03149429596960544 -36.86447572587056 -0.038007363118231295 -36.56907133380372
1120 -0.03147547636181116 -36.895951202232375 -0.0370471116155386 -36.606118445419256
1121 -0.031490839831531045 -36.92744204206391 -0.037357122637331486 -36.64347556805659
1122 -0.03144641015678644 -36.9588884522207 -0.03635586388409138 -36.67983143194068
1123 -0.03144844602793455 -36.990336898248636 -0.029049845598638057 -36.70888127753931
1124 -0.03148906733840704 -37.02182596558704 -0.040911479480564596 -36.749792757019875
1125 -0.03143641538918018 -37.05326238097622 -0.023884046357125044 -36.773676803377
1126 -0.03145050555467606 -37.084712886530895 -0.027993720304220916 -36.801670523681224
1127 -0.031431196816265584 -37.11614408334716 -0.0294802512973547 -36.83115077497858
1128 -0.031462757475674154 -37.14760684082283 -0.03712274190038443 -36.868273516878965
1129 -0.03148433668538928 -37.17909117750822 -0.04784443825483322 -36.9161179551338
1130 -0.03140008002519608 -37.21049125753341 -0.03869777787476778 -36.954815733008566
1131 -0.031388836726546285 -37.24188009425996 -0.03102640388533473 -36.9858421368939
1132 -0.031416100170463326 -37.27329619443042 -0.029028474632650614 -37.014870611526554
1133 -0.03137339847162366 -37.304669592902044 -0.041054302267730235 -37.055924913794286
1134 -0.03133926810696721 -37.33600886100901 -0.03050632234662771 -37.08643123614091
1135 -0.031339247990399596 -37.367348108999416 -0.026407275907695295 -37.112838512048604
1136 -0.03133995505049825 -37.398688064049914 -0.024205044843256474 -37.13704355689186
1137 -0.03131655128672719 -37.43000461533664 -0.039634121023118495 -37.17667767791498
1138 -0.031347245909273624 -37.461351861245916 -0.0291235257871449 -37.20580120370212
1139 -0.03137152902781963 -37.49272339027374 -0.053721980564296244 -37.25952318426642
1140 -0.03134472314268351 -37.52406811341642 -0.02663020733743906 -37.28615339160386
1141 -0.031357027031481265 -37.5554251404479 -0.029765513259917498 -37.31591890486378
1142 -0.03133313497528434 -37.586758275423186 -0.026583399251103403 -37.34250230411488
1143 -0.03130536153912544 -37.61806363696231 -0.02991539528593421 -37.37241769940081
1144 -0.03127677412703633 -37.64934041108935 -0.03749600537121296 -37.40991370477202
1145 -0.03130192188546062 -37.680642332974806 -0.024668282736092804 -37.43458198750812
1146 -0.03130957707762718 -37.711951910052434 -0.013957657571882009 -37.44853964508
1147 -0.03132251361384988 -37.743274423666286 -0.03266877271234989 -37.481208417792345
1148 -0.03134990641847253 -37.774624330084755 -0.035155923664569856 -37.516364341456914
1149 -0.03128080796450376 -37.80590513804926 -0.007396944682113826 -37.52376128613903
1150 -0.03136225128546357 -37.83726738933473 -0.0028284662999794818 -37.52658975243901
1151 -0.031360788736492395 -37.86862817807122 -0.027907463349401952 -37.55449721578841
1152 -0.031329008378088476 -37.899957186449306 -0.026740357652306555 -37.58123757344072
1153 -0.031387438904494046 -37.9313446253538 -0.03446098733693361 -37.61569856077765
1154 -0.03139620665460825 -37.96274083200841 -0.0357201624661684 -37.65141872324382
1155 -0.03131459131836891 -37.99405542332678 -0.02249002465978265 -37.6739087479036
1156 -0.031381004024297 -38.025436427351075 -0.03184995604678988 -37.705758703950394
1157 -0.031353721674531695 -38.05679014902561 -0.01657526637427509 -37.72233397032467
1158 -0.03137824349105358 -38.088168392516664 -0.03723536804318428 -37.759569338367854
1159 -0.03138046786189079 -38.11954886037856 -0.031953122653067115 -37.79152246102092
1160 -0.031359496526420116 -38.15090835690498 -0.03026140797883272 -37.82178386899975
1161 -0.031347456481307746 -38.182255813386284 -0.03510416224598885 -37.85688803124574
1162 -0.031341736763715745 -38.21359755015 -0.033130545169115067 -37.89001857641485
1163 -0.03134919218719005 -38.24494674233719 -0.03191124768927693 -37.92192982410413
1164 -0.031381004583090545 -38.27632774692028 -0.03863216135650873 -37.96056198546064
1165 -0.03135612010955811 -38.30768386702984 -0.029942619148641825 -37.990504604609285
1166 -0.03134497767314315 -38.33902884470298 -0.032992806285619736 -38.023497410894905
1167 -0.031296142097562554 -38.37032498680054 -0.0403374595567584 -38.063834870451664
1168 -0.031282787583768366 -38.40160777438431 -0.029435720387846233 -38.09327059083951
1169 -0.031302595417946576 -38.43291036980226 -0.025147831160575153 -38.11841842200008
1170 -0.031298575643450025 -38.464208945445705 -0.025068823341280223 -38.14348724534136
1171 -0.03132702587172389 -38.49553597131743 -0.029695852659642696 -38.173183098001005
1172 -0.03126122858375311 -38.52679719990118 -0.03192752888426185 -38.205110626885265
1173 -0.031312765646725894 -38.55810996554791 -0.034886331856250764 -38.239996958741514
1174 -0.03125195950269699 -38.5893619250506 -0.02513570711016655 -38.26513266585168
1175 -0.03128433655947447 -38.62064626161008 -0.043807588145136835 -38.308940253996816
1176 -0.031231797114014626 -38.651878058724094 -0.033037522062659266 -38.34197777605947
1177 -0.031268534064292905 -38.68314659278839 -0.03189181890338659 -38.37386959496286
1178 -0.03125006407499313 -38.714396656863386 -0.03906901422888041 -38.41293860919174
1179 -0.03124565854668617 -38.74564231541007 -0.023507008142769337 -38.43644561733451
1180 -0.03129228977486491 -38.77693460518494 -0.0417419845238328 -38.478187601858345
1181 -0.03125384170562029 -38.80818844689056 -0.031213750410825015 -38.50940135226917
1182 -0.03124132351949811 -38.83942977041006 -0.03064279304817319 -38.540044145317346
1183 -0.03119509620591998 -38.87062486661598 -0.03694899845868349 -38.57699314377603
1184 -0.03119867155328393 -38.90182353816926 -0.03797955326735973 -38.61497269704339
1185 -0.031165495328605176 -38.93298903349787 -0.02781966719776392 -38.64279236424115
1186 -0.031210297252982855 -38.96419933075085 -0.04436813462525606 -38.68716049886641
1187 -0.031183771882206203 -38.995383102633056 -0.03630217332392931 -38.723462672190344
1188 -0.031182003021240235 -39.0265651056543 -0.02935764631256461 -38.752820318502906
1189 -0.031143122259527443 -39.05770822791383 -0.025253009144216777 -38.77807332764712
1190 -0.03114303546026349 -39.08885126337409 -0.030103133898228406 -38.80817646154535
1191 -0.031139928568154573 -39.11999119194224 -0.024616376124322416 -38.83279283766967
1192 -0.03111374508589506 -39.15110493702814 -0.03362458366900682 -38.86641742133868
1193 -0.03116017486900091 -39.18226511189714 -0.026359101105481387 -38.892776522444166
1194 -0.031131190713495016 -39.21339630261063 -0.029157801438122986 -38.92193432388229
1195 -0.031148742884397507 -39.24454504549503 -0.03211115133017302 -38.95404547521246
1196 -0.031114686280488968 -39.27565973177552 -0.03945318106561899 -38.99349865627808
1197 -0.03115632813423872 -39.30681605990976 -0.015617512073367834 -39.00911616835145
1198 -0.031167907267808916 -39.337983967177564 -0.03517968263477087 -39.04429585098622
1199 -0.031151749100536107 -39.3691357162781 -0.03432928659021854 -39.07862513757644
1200 -0.031118720676749943 -39.40025443695485 -0.03248691540211439 -39.111112052978555
1201 -0.031112717743963004 -39.43136715469882 -0.030894473381340503 -39.14200652635989
1202 -0.031125575304031372 -39.46249273000285 -0.025303331017494202 -39.16730985737739
1203 -0.031123217847198247 -39.493615947850046 -0.030423711333423854 -39.19773356871082
1204 -0.03114642184227705 -39.524762369692326 -0.029483819846063852 -39.22721738855688
1205 -0.031147926952689885 -39.55591029664502 -0.022897010575979947 -39.25011439913286
1206 -0.031139293871819972 -39.587049590516834 -0.02828219374641776 -39.27839659287928
1207 -0.031134564243257046 -39.618184154760094 -0.024471579026430844 -39.302868171905715
1208 -0.031174786016345025 -39.64935894077644 -0.034712040796875954 -39.33758021270259
1209 -0.031165311671793462 -39.68052425244823 -0.03285132180899382 -39.37043153451158
1210 -0.03114887000992894 -39.71167312245816 -0.03519220761954785 -39.40562374213113
1211 -0.03110645096749067 -39.74277957342565 -0.01445130310021341 -39.42007504523134
1212 -0.031143737863749264 -39.7739233112894 -0.03040296658873558 -39.45047801182008
1213 -0.03117363005876541 -39.80509694134817 -0.03273499738425016 -39.483213009204334
1214 -0.03116038776934147 -39.83625732911751 -0.030434758123010396 -39.51364776732734
1215 -0.031131494045257568 -39.86738882316276 -0.03648161683231592 -39.55012938415966
1216 -0.031117436569184066 -39.898506259731946 -0.036397011019289494 -39.58652639517895
1217 -0.031111781485378742 -39.929618041217324 -0.030518981255590917 -39.61704537643454
1218 -0.031089519802480935 -39.9607075610198 -0.03381837327033281 -39.650863749704875
1219 -0.031114625558257104 -39.99182218657806 -0.03819519300013781 -39.68905894270501
1220 -0.031108826491981746 -40.02293101307004 -0.016626974381506444 -39.70568591708652
1221 -0.031141378823667763 -40.05407239189371 -0.04892908520996571 -39.75461500229648
1222 -0.031132947839796542 -40.085205339733506 -0.04705971349030733 -39.80167471578679
1223 -0.03102265577763319 -40.11622799551114 -0.03168083783239126 -39.83335555361918
1224 -0.031073124799877404 -40.14730112031101 -0.03550664372742176 -39.8688621973466
1225 -0.031076348945498468 -40.17837746925651 -0.03052910268306732 -39.89939130002967
1226 -0.031055003870278597 -40.20943247312679 -0.035505782812833786 -39.934897082842504
1227 -0.031050103437155484 -40.24048257656394 -0.023810467775911094 -39.95870755061841
1228 -0.031053163670003416 -40.271535740233944 -0.03905738890171051 -39.997764939520124
1229 -0.0310404104180634 -40.30257615065201 -0.015325077483430505 -40.013090017003556
1230 -0.031069556809961797 -40.33364570746197 -0.025794476829469205 -40.038884493833024
1231 -0.031075106747448445 -40.36472081420942 -0.03375983778387308 -40.0726443316169
1232 -0.031100737024098636 -40.39582155123352 -0.045427495054900645 -40.1180718266718
1233 -0.031049361918121576 -40.42687091315164 -0.029005935601890086 -40.14707776227369
1234 -0.03103739507496357 -40.4579083082266 -0.04108280204236507 -40.18816056431606
1235 -0.031043696496635676 -40.48895200472324 -0.03601091671735048 -40.22417148103341
1236 -0.031034364271908997 -40.51998636899515 -0.03053828626871109 -40.25470976730212
1237 -0.031053312215954067 -40.5510396812111 -0.033497408218681815 -40.288207175520796
1238 -0.03101559355854988 -40.58205527476965 -0.035610823333263396 -40.32381799885406
1239 -0.030969762522727252 -40.61302503729238 -0.033373333513736725 -40.3571913323678
1240 -0.030967514868825673 -40.64399255216121 -0.03176832012832165 -40.38895965249612
1241 -0.030954695120453835 -40.674947247281665 -0.02182466657832265 -40.410784319074445
1242 -0.030990667641162872 -40.70593791492283 -0.022867677360773088 -40.433651996435216
1243 -0.031019713263958693 -40.73695762818679 -0.029600253980606794 -40.46325225041582
1244 -0.031000907067209482 -40.767958535253996 -0.03802633266896009 -40.50127858308478
1245 -0.030956031754612923 -40.79891456700861 -0.03229947350919247 -40.533578056593974
1246 -0.03100082967430353 -40.829915396682914 -0.018451942689716817 -40.55202999928369
1247 -0.03098723543807864 -40.86090263212099 -0.03116503618657589 -40.58319503547027
1248 -0.03101578066125512 -40.891918412782246 -0.02567991865798831 -40.608874954128254
1249 -0.031032465677708388 -40.92295087845996 -0.028356558457016946 -40.637231512585274
1250 -0.030989724025130273 -40.95394060248509 -0.029520727600902318 -40.66675224018618
1251 -0.03102599233388901 -40.98496659481898 -0.028737489227205516 -40.69548972941338
1252 -0.030996274575591086 -41.01596286939457 -0.03956237453967333 -40.73505210395305
1253 -0.030984906014055014 -41.046947775408626 -0.031046317145228385 -40.76609842109828
1254 -0.030952202156186104 -41.07789997756481 -0.021171441301703453 -40.78726986239998
1255 -0.030980468727648258 -41.10888044629246 -0.04176636803895235 -40.82903623043893
1256 -0.0309384903870523 -41.13981893667951 -0.025333999656140804 -40.85437023009507
1257 -0.030976911634206773 -41.170795848313716 -0.04013691358268261 -40.89450714367776
1258 -0.030894616805016994 -41.20169046511873 -0.023315980192273857 -40.91782312387003
1259 -0.030935050174593925 -41.23262551529332 -0.03680080696940422 -40.95462393083943
1260 -0.030930780339986086 -41.26355629563331 -0.03139798175543547 -40.986021912594865
1261 -0.030933731608092783 -41.2944900272414 -0.029978709015995263 -41.01600062161086
1262 -0.030849937815219164 -41.32533996505662 -0.04080415386706591 -41.05680477547792
1263 -0.030906290654093026 -41.356246255710715 -0.03143335590139031 -41.08823813137931
1264 -0.03089514672756195 -41.387141402438274 -0.022773673571646214 -41.11101180495096
1265 -0.030885606724768876 -41.41802700916304 -0.030996896512806415 -41.142008701463766
1266 -0.030895430874079467 -41.44892244003712 -0.03390055783092975 -41.1759092592947
1267 -0.030873923283070325 -41.47979636332019 -0.04098332077264786 -41.216892580067345
1268 -0.030854511819779874 -41.51065087513997 -0.03225692491978407 -41.24914950498713
1269 -0.03090122239664197 -41.541552097536616 -0.025338344927877187 -41.274487849915005
1270 -0.03086949698626995 -41.572421594522886 -0.04367903210222721 -41.31816688201723
1271 -0.030852964986115693 -41.603274559509 -0.03626912422478199 -41.35443600624201
1272 -0.03085225597023964 -41.63412681547924 -0.02200890416279435 -41.37644491040481
1273 -0.030892200116068125 -41.66501901559531 -0.027322464156895876 -41.4037673745617
1274 -0.030827735364437104 -41.69584675095975 -0.04187001176178455 -41.44563738632349
1275 -0.030828316044062377 -41.72667506700382 -0.032963034324347974 -41.47860042064784
1276 -0.030864709801971913 -41.75753977680579 -0.02927289130166173 -41.507873311949496
1277 -0.030854811239987612 -41.78839458804578 -0.044010641798377034 -41.551883953747875
1278 -0.030823052022606136 -41.81921764006839 -0.03293207492679358 -41.584816028674666
1279 -0.03078722730278969 -41.850004867371176 -0.028132521267980336 -41.612948549942644
1280 -0.030766768008470537 -41.880771635379645 -0.05218244809657335 -41.66513099803922
1281 -0.030772558785974978 -41.91154419416562 -0.0318302477709949 -41.696961245810215
1282 -0.030733809806406498 -41.94227800397203 -0.042153042554855344 -41.73911428836507
1283 -0.030728256702423094 -41.97300626067445 -0.025654479395598173 -41.76476876776067
1284 -0.030710634496062993 -42.00371689517051 -0.021221903897821904 -41.785990671658496
1285 -0.030753018334507942 -42.03446991350502 -0.04076964911073446 -41.82676032076923
1286 -0.030716039799153806 -42.06518595330417 -0.0362482650205493 -41.86300858578978
1287 -0.030700433254241943 -42.09588638655841 -0.02868223562836647 -41.891690821418145
1288 -0.030694818310439586 -42.12658120486885 -0.028620666824281216 -41.920311488242426
1289 -0.030722490046173334 -42.15730369491502 -0.039372848346829414 -41.959684336589255
1290 -0.030653535574674606 -42.187957230489694 -0.031144925951957704 -41.99082926254121
1291 -0.030675320886075497 -42.21863255137577 -0.025506555382162333 -42.01633581792338
1292 -0.030696417670696974 -42.249328969046466 -0.0322655625641346 -42.04860138048751
1293 -0.03070464264601469 -42.28003361169248 -0.02193123707547784 -42.07053261756299
1294 -0.03066651076078415 -42.31070012245326 -0.03511299565434456 -42.105645613217334
1295 -0.030712640564888715 -42.34141276301815 -0.04235322158783674 -42.14799883480517
1296 -0.030650340020656586 -42.372063103038805 -0.02613066416233778 -42.17412949896751
1297 -0.03061317577958107 -42.40267627881838 -0.028838553000241518 -42.20296805196775
1298 -0.03071831837296486 -42.433394597191345 -0.04735184609889984 -42.25031989806665
1299 -0.030624324455857277 -42.4640189216472 -0.03745278362184763 -42.287772681688494
1300 -0.03060900578275323 -42.49462792742995 -0.03282700497657061 -42.32059968666506
1301 -0.03057607067748904 -42.52520399810744 -0.02891570422798395 -42.349515390893046
1302 -0.030583128891885282 -42.55578712699933 -0.036055118404328824 -42.385570509297374
1303 -0.03053415697067976 -42.58632128397001 -0.027182554919272663 -42.412753064216645
1304 -0.030563123431056737 -42.616884407401066 -0.03834753483533859 -42.45110059905198
1305 -0.030568093247711658 -42.647452500648775 -0.026365152932703494 -42.47746575198469
1306 -0.030558436177670956 -42.678010936826446 -0.03284633383154869 -42.51031208581624
1307 -0.030500335432589055 -42.70851127225904 -0.01733028730377555 -42.52764237312002
1308 -0.030531305354088545 -42.73904257761313 -0.028196250926703213 -42.55583862404672
1309 -0.03051768308505416 -42.76956026069818 -0.028792005591094495 -42.584630629637815
1310 -0.030558690521866085 -42.80011895122004 -0.02427718145772815 -42.60890781109554
1311 -0.03053995855152607 -42.83065890977157 -0.03270301800221205 -42.64161082909775
1312 -0.030584730673581362 -42.86124364044515 -0.0198322219774127 -42.66144305107516
1313 -0.03051883475854993 -42.891762475203706 -0.031480268109589815 -42.69292331918475
1314 -0.03054867861792445 -42.92231115382163 -0.03253474859520793 -42.72545806777996
1315 -0.03057827102020383 -42.952889424841835 -0.03246881663799286 -42.757926884417955
1316 -0.030545916128903627 -42.983435340970736 -0.05071207284927368 -42.80863895726723
1317 -0.03050888180732727 -43.013944222778065 -0.034386088885366914 -42.8430250461526
1318 -0.030481742043048144 -43.044425964821116 -0.032461215183138846 -42.87548626133574
1319 -0.030463634245097636 -43.07488959906621 -0.02837177403271198 -42.90385803536845
1320 -0.030469516944140195 -43.10535911601035 -0.0291234003379941 -42.932981435706445
1321 -0.030430543702095747 -43.135789659712444 -0.015066760219633579 -42.94804819592608
1322 -0.030456908140331508 -43.166246567852774 -0.034892046079039576 -42.982940242005114
1323 -0.030455166660249233 -43.19670173451302 -0.025958340242505075 -43.00889858224762
1324 -0.030472157150506975 -43.227173891663526 -0.03710868712514639 -43.046007269372765
1325 -0.03042594874277711 -43.2575998404063 -0.02931864159181714 -43.07532591096458
1326 -0.030423893127590418 -43.28802373353389 -0.028882285859435797 -43.10420819682402
1327 -0.030411340389400722 -43.31843507392329 -0.03579100016504526 -43.139999196989066
1328 -0.030478946026414634 -43.3489140199497 -0.030280486680567265 -43.170279683669634
1329 -0.030404121335595845 -43.379318141285296 -0.017697200272232295 -43.187976883941865
1330 -0.030491303373128175 -43.40980944465842 -0.025201143976300956 -43.21317802791817
1331 -0.030445711500942708 -43.44025515615937 -0.03900610189884901 -43.25218412981702
1332 -0.030434439796954392 -43.47068959595632 -0.039432030729949476 -43.291616160546965
1333 -0.03037835955619812 -43.50106795551252 -0.03091533938422799 -43.322531499931195
1334 -0.03046224555000663 -43.53153020106252 -0.026479164604097605 -43.34901066453529
1335 -0.030435195472091437 -43.56196539653462 -0.02332826005294919 -43.37233892458824
1336 -0.030446657724678517 -43.5924120542593 -0.028084854315966367 -43.400423778904205
1337 -0.030473742820322513 -43.62288579707962 -0.03400679230690003 -43.4344305712111
1338 -0.030368494242429732 -43.65325429132205 -0.03376450091600418 -43.46819507212711
1339 -0.030352726764976978 -43.683607018087024 -0.03850619960576296 -43.50670127173287
1340 -0.03037877529859543 -43.71398579338562 -0.03337779641151428 -43.54007906814439
1341 -0.030415233317762615 -43.74440102670338 -0.04163130540400743 -43.5817103735484
1342 -0.03033396163955331 -43.774734988342935 -0.026593088544905184 -43.6083034620933
1343 -0.030338655412197112 -43.80507364375513 -0.03504587784409523 -43.6433493399374
1344 -0.030353609658777713 -43.835427253413904 -0.03144100168719888 -43.6747903416246
1345 -0.030331913381814957 -43.86575916679572 -0.029853875190019606 -43.70464421681462
1346 -0.030278595443814994 -43.89603776223954 -0.04903847742825747 -43.753682694242876
1347 -0.03026799475774169 -43.92630575699728 -0.02832089541479945 -43.78200358965768
1348 -0.03023153552785516 -43.956537292525134 -0.036494848877191545 -43.81849843853487
1349 -0.030264498572796582 -43.98680179109793 -0.031376528274267915 -43.84987496680913
1350 -0.030252579227089883 -44.01705437032502 -0.02306344164535403 -43.87293840845449
1351 -0.030189333390444516 -44.047243703715466 -0.041829985193908216 -43.914768393648394
1352 -0.03020590394735336 -44.07744960766282 -0.034496844932436946 -43.94926523858083
1353 -0.030232083145529033 -44.10768169080835 -0.03359577655792236 -43.98286101513875
1354 -0.03017087494954467 -44.137852565757896 -0.03257385166361928 -44.01543486680237
1355 -0.03020626660436392 -44.16805883236226 -0.02055497681722045 -44.035989843619596
1356 -0.030209845677018166 -44.198268678039284 -0.022154670767486097 -44.05814451438708
1357 -0.030179981887340546 -44.22844865992663 -0.030526593327522278 -44.0886711077146
1358 -0.030198918469250203 -44.25864757839588 -0.022032386530190705 -44.110703494244795
1359 -0.030250504799187183 -44.288898083195065 -0.025165183283388615 -44.13586867752819
1360 -0.030230552051216365 -44.31912863524628 -0.025925038009881975 -44.16179371553807
1361 -0.03024363573640585 -44.349372270982684 -0.038287943415343764 -44.20008165895341
1362 -0.030177869740873574 -44.37955014072356 -0.021769270673394202 -44.221850929626804
1363 -0.030205927044153213 -44.40975606776771 -0.03000344606116414 -44.25185437568797
1364 -0.030180180445313454 -44.43993624821302 -0.02717465115711093 -44.27902902684508
1365 -0.03015125459060073 -44.47008750280362 0.01697616735473275 -44.262052859490346
1366 -0.03032150035724044 -44.50040900316086 -0.029228822607547045 -44.291281682097896
1367 -0.030298116151243448 -44.530707119312105 -0.03221866115927696 -44.32350034325717
1368 -0.03029711442068219 -44.56100423373279 -0.030006496515125037 -44.3535068397723
1369 -0.03028171043843031 -44.59128594417122 -0.027915124874562026 -44.38142196464686
1370 -0.03029530169442296 -44.62158124586564 -0.025186146330088376 -44.40660811097695
1371 -0.030271385423839094 -44.65185263128948 -0.028734251856803894 -44.43534236283375
1372 -0.030270211584866046 -44.68212284287434 -0.033779005892574786 -44.46912136872633
1373 -0.030209937039762734 -44.71233277991411 -0.02545568170025945 -44.494577050426585
1374 -0.03027740344405174 -44.74261018335816 -0.02241351306438446 -44.51699056349097
1375 -0.030206831637769938 -44.77281701499593 -0.034926108084619045 -44.55191667157559
1376 -0.030258523672819136 -44.80307553866875 -0.025766681507229806 -44.57768335308282
1377 -0.030247461516410112 -44.83332300018516 -0.021083580050617456 -44.59876693313343
1378 -0.030286843329668044 -44.86360984351483 -0.038252679631114006 -44.63701961276455
1379 -0.03028261587023735 -44.893892459385064 -0.024021453503519297 -44.66104106626807
1380 -0.03025104608386755 -44.92414350546893 -0.02512974664568901 -44.68617081291376
1381 -0.030235509015619756 -44.95437901448455 -0.03052753871306777 -44.716698351626825
1382 -0.03020740896463394 -44.98458642344919 -0.03242242932319641 -44.74912078095002
1383 -0.030183446127921343 -45.01476986957711 -0.030601454712450505 -44.779722235662476
1384 -0.030199836101382972 -45.04496970567849 -0.030156900361180305 -44.80987913602365
1385 -0.030260448157787324 -45.07523015383628 -0.024952786322683097 -44.83483192234634
1386 -0.03020824193954468 -45.10543839577583 -0.030398162454366683 -44.86523008480071
1387 -0.030217872653156518 -45.13565626842898 -0.027350021805614234 -44.892580106606324
1388 -0.03019205518066883 -45.16584832360965 -0.026985884737223388 -44.919565991343546
1389 -0.03016981976106763 -45.19601814337072 -0.024654773343354464 -44.944220764686904
1390 -0.030210266448557378 -45.22622840981928 -0.03528417702764273 -44.979504941714545
1391 -0.030146177764981984 -45.25637458758426 -0.03135259924456477 -45.01085754095911
1392 -0.030233498848974704 -45.28660808643323 -0.027492079976946117 -45.03834962093605
1393 -0.030161624401807786 -45.31676971083504 -0.03237511720508337 -45.07072473814114
1394 -0.03020257195457816 -45.346972282789615 -0.02263089632615447 -45.093355634467294
1395 -0.03017984386533499 -45.37715212665495 -0.0349363312125206 -45.128291965679814
1396 -0.030176343210041524 -45.40732846986499 -0.03130837706848979 -45.159600342748305
1397 -0.030131522938609122 -45.4374599928036 -0.034608710557222366 -45.19420905330553
1398 -0.030159564688801765 -45.467619557492405 -0.025898947194218636 -45.22010800049975
1399 -0.030147906672209502 -45.49776746416462 -0.017850420065224172 -45.23795842056497
1400 -0.03018880048766732 -45.52795626465228 -0.034613879583776 -45.272572300148745
1401 -0.030175320990383624 -45.55813158564266 -0.03290022239089012 -45.30547252253964
1402 -0.030133431497961282 -45.58826501714062 -0.03054717890918255 -45.33601970144882
1403 -0.030146712716668845 -45.61841172985729 -0.027946740854531527 -45.36396644230335
1404 -0.030178827978670598 -45.648590557835966 -0.04738457594066858 -45.41135101824402
1405 -0.03012078357860446 -45.67871134141457 -0.03177885124459863 -45.443129869488615
1406 -0.030092041287571192 -45.70880338270214 -0.025970110576599835 -45.46909998006522
1407 -0.030087154358625412 -45.73889053706077 -0.02663832362741232 -45.495738303692626
1408 -0.03009485946968198 -45.768985396530454 -0.031270702835172415 -45.5270090065278
1409 -0.030095797218382358 -45.79908119374883 -0.031453376077115534 -45.558462382604915
1410 -0.03003523275256157 -45.82911642650139 -0.0382537629455328 -45.596716145550445
1411 -0.03009068677201867 -45.85920711327341 -0.03280636910349131 -45.629522514653935
1412 -0.030070791859179734 -45.889277905132595 -0.019792600348591805 -45.64931511500253
1413 -0.02998938048258424 -45.91926728561518 -0.03325744215399027 -45.68257255715652
1414 -0.030014748498797417 -45.94928203411398 -0.026011212542653084 -45.708583769699175
1415 -0.029998512379825114 -45.979280546493804 -0.02907007122412324 -45.7376538409233
1416 -0.03006342062726617 -46.00934396712107 -0.02226948868483305 -45.759923329608135
1417 -0.03006216771900654 -46.03940613484008 -0.02586098276078701 -45.785784312368925
1418 -0.030110570881515742 -46.0695167057216 -0.016701171454042197 -45.80248548382297
1419 -0.030048606265336276 -46.099565311986936 -0.03245767280459404 -45.83494315662757
1420 -0.030026413686573505 -46.12959172567351 -0.021028505451977254 -45.85597166207955
1421 -0.03004442509263754 -46.15963615076615 -0.03300716318190098 -45.88897882526145
1422 -0.030071819294244052 -46.18970797006039 -0.039238155260682105 -45.92821698052213
1423 -0.030014280509203673 -46.219722250569596 -0.032272944226861 -45.96048992474899
1424 -0.03001690423116088 -46.24973915480076 -0.03849020581692457 -45.99898013056592
1425 -0.03001530896872282 -46.27975446376948 -0.026000251341611148 -46.02498038190753
1426 -0.030010219663381577 -46.30976468343286 -0.029228582978248596 -46.05420896488578
1427 -0.030004237592220307 -46.33976892102508 -0.027348885126411916 -46.081557850012196
1428 -0.029984947107732297 -46.36975386813282 -0.028901587054133416 -46.11045943706633
1429 -0.029962864611297844 -46.39971673274412 -0.03417327050119638 -46.14463270756753
1430 -0.029999833088368177 -46.429716565832486 -0.028631102200597523 -46.17326380976813
1431 -0.03001841567456722 -46.459734981507054 -0.026652239635586737 -46.19991604940372
1432 -0.030032010190188883 -46.489766991697245 -0.022732351161539554 -46.222648400565255
1433 -0.03002778310328722 -46.51979477480053 -0.029351230710744858 -46.251999631276
1434 -0.03002345925197005 -46.5498182340525 -0.0323195556178689 -46.28431918689387
1435 -0.0299942753277719 -46.579812509380275 -0.028661246970295907 -46.31298043386416
1436 -0.030011591594666244 -46.60982410097494 -0.03675408698618412 -46.34973452085035
1437 -0.02996571296826005 -46.6397898139432 -0.038517134822905065 -46.38825165567325
1438 -0.029896149691194297 -46.6696859636344 -0.02707953592762351 -46.41533119160088
1439 -0.029906720388680696 -46.69959268402308 -0.03093315605074167 -46.44626434765162
1440 -0.02996212840080261 -46.729554812423885 -0.028836423810571433 -46.475100771462195
1441 -0.029946130607277154 -46.75950094303116 -0.01669545527547598 -46.49179622673767
1442 -0.029966024216264486 -46.78946696724743 -0.03541769199073315 -46.5272139187284
1443 -0.029944531433284283 -46.819411498680715 -0.04144985340535641 -46.56866377213375
1444 -0.029918968677520752 -46.849330467358236 -0.03256290461868048 -46.60122667675243
1445 -0.02991692777723074 -46.879247395135465 -0.02627089563757181 -46.627497572390006
1446 -0.02990721557289362 -46.909154610708356 -0.036499261111021045 -46.663996833501024
1447 -0.029885705281049012 -46.9390403159894 -0.028701848350465298 -46.69269868185149
1448 -0.02988825095817447 -46.968928566947575 -0.03764009289443493 -46.730338774745924
1449 -0.029885708913207056 -46.99881427586078 -0.03138184072449803 -46.76172061547042
1450 -0.029865354020148515 -47.028679629880926 -0.038040563277900216 -46.79976117874833
1451 -0.029811119101941584 -47.05849074898287 -0.029370472952723502 -46.82913165170105
1452 -0.029826627112925053 -47.088317376095794 -0.027403242979198696 -46.856534894680244
1453 -0.029798876866698264 -47.118116252962494 -0.028590691089630128 -46.88512558576988
1454 -0.02980428533628583 -47.14792053829878 -0.04129498079419136 -46.92642056656407
1455 -0.029883258789777756 -47.17780379708856 -0.03472145702689886 -46.961142023590966
1456 -0.029788409639149905 -47.20759220672771 -0.03622142169624567 -46.99736344528721
1457 -0.029806256387382747 -47.23739846311509 -0.026195543445646764 -47.02355898873286
1458 -0.029801362473517657 -47.26719982558861 -0.02362483851611614 -47.04718382724897
1459 -0.029756528697907923 -47.29695635428652 -0.01982089951634407 -47.06700472676532
1460 -0.029835356678813697 -47.32679171096534 -0.033710244484245776 -47.100714971249566
1461 -0.029761651623994113 -47.35655336258933 -0.029623591527342796 -47.130338562776906
1462 -0.029812578577548265 -47.38636594116688 -0.030347563233226536 -47.160686126010134
1463 -0.029755546245723963 -47.4161214874126 -0.029504705779254438 -47.19019083178939
1464 -0.02981449905782938 -47.44593598647043 -0.022546899598091842 -47.21273773138748
1465 -0.029763086419552564 -47.47569907288998 -0.04124160762876272 -47.25397933901624
1466 -0.029749365523457527 -47.50544843841344 -0.0328586034476757 -47.28683794246392
1467 -0.029779563937336207 -47.53522800235078 -0.029289137944579123 -47.3161270804085
1468 -0.029682085383683443 -47.56491008773446 -0.011924901511520147 -47.32805198192002
1469 -0.02982912715524435 -47.59473921488971 -0.03430285733193159 -47.36235483925195
1470 -0.02980268867686391 -47.62454190356657 -0.025988310389220715 -47.38834314964117
1471 -0.02971040615811944 -47.65425230972469 -0.029550149291753768 -47.417893298932924
1472 -0.029743710160255434 -47.683996019884944 -0.03010271843522787 -47.447996017368155
1473 -0.029784024320542814 -47.713780044205485 -0.03159419111907482 -47.47959020848723
1474 -0.029764117673039436 -47.743544161878525 -0.03743589781224728 -47.517026106299475
1475 -0.029719825368374586 -47.7732639872469 -0.03443989921361208 -47.551466005513085
1476 -0.029767496697604656 -47.8030314839445 -0.025656942278146744 -47.57712294779123
1477 -0.029772632662206887 -47.83280411660671 -0.019506165850907566 -47.59662911364214
1478 -0.029743303917348383 -47.86254742052406 -0.02282043555751443 -47.61944954919965
1479 -0.02975288648158312 -47.89230030700564 -0.03737918976694345 -47.656828738966595
1480 -0.029732965864241123 -47.92203327286988 -0.0373348880559206 -47.69416362702252
1481 -0.02968341140076518 -47.95171668427065 -0.025148612447082996 -47.7193122394696
1482 -0.029694588016718627 -47.98141127228737 -0.023497558292001487 -47.7428097977616
1483 -0.029730885289609432 -48.01114215757698 -0.01568994871340692 -47.75849974647501
1484 -0.029757294803857803 -48.040899452380835 -0.024251454789191485 -47.782751201264205
1485 -0.029747415147721768 -48.07064686752856 -0.03468486536294222 -47.817436066627145
1486 -0.029720406420528887 -48.10036727394909 -0.029988110810518265 -47.84742417743767
1487 -0.029713495168834925 -48.130080769117924 -0.03394579272717237 -47.88136997016484
1488 -0.029650356248021127 -48.159731125365944 -0.024752100370824336 -47.906122070535666
1489 -0.02967829965054989 -48.18940942501649 -0.03702933136373758 -47.94315140189941
1490 -0.029655007738620044 -48.21906443275511 -0.028172858245670795 -47.971324260145074
1491 -0.029692255519330503 -48.24875668827444 -0.03859842251986265 -48.009922682664936
1492 -0.02967758271843195 -48.278434270992875 -0.024839534517377616 -48.03476221718231
1493 -0.029689949192106723 -48.30812422018498 -0.025636433437466622 -48.06039865061978
1494 -0.029699984937906265 -48.337824205122885 -0.02405169764533639 -48.084450348265115
1495 -0.02966987667605281 -48.36749408179894 -0.03066293792799115 -48.11511328619311
1496 -0.029711781814694405 -48.397205863613635 -0.03438018187880516 -48.14949346807191
1497 -0.029695795197039843 -48.42690165881068 -0.029610091540962457 -48.17910355961287
1498 -0.029627463966608047 -48.45652912277728 -0.026523887272924186 -48.20562744688579
1499 -0.02964294906705618 -48.48617207184434 -0.028659964539110662 -48.2342874114249
1500 -0.029623597487807275 -48.51579566933214 -0.019670610129833222 -48.25395802155474
1501 -0.029672698676586153 -48.54546836800873 -0.025185065995901822 -48.279143087550636
1502 -0.029698819760233162 -48.57516718776896 -0.03588455244898796 -48.31502763999963
1503 -0.02966727428138256 -48.60483446205034 -0.03524125199764967 -48.350268891997274
1504 -0.029634023457765578 -48.63446848550811 -0.04452329911291599 -48.39479219111019
1505 -0.029547387175261973 -48.66401587268337 -0.023256276734173298 -48.418048467844365
1506 -0.029588291235268117 -48.69360416391864 -0.03324863202869892 -48.45129709987307
1507 -0.029593126848340034 -48.72319729076698 -0.019465602189302444 -48.470762702062366
1508 -0.029601419158279896 -48.752798709925266 -0.022659815195947886 -48.49342251725832
1509 -0.029573944583535194 -48.7823726545088 -0.019761148560792207 -48.513183665819106
1510 -0.02962133279070258 -48.8119939872995 -0.022861079312860966 -48.53604474513197
1511 -0.02963841175660491 -48.84163239905611 -0.030924225319176914 -48.56696897045114
1512 -0.029628824349492787 -48.871261223405604 -0.02572956643998623 -48.59269853689113
1513 -0.029590491391718387 -48.90085171479732 -0.025930981896817685 -48.61862951878795
1514 -0.029576645139604806 -48.930428359936926 -0.027282784599810837 -48.64591230338776
1515 -0.029663447570055724 -48.960091807506984 -0.020944220200181007 -48.66685652358794
1516 -0.029637430887669326 -48.98972923839465 -0.018190665077418088 -48.68504718866536
1517 -0.02959927273914218 -49.01932851113379 -0.04395426269620657 -48.72900145136156
1518 -0.02954366970807314 -49.04887218084187 -0.02983198743313551 -48.758833438794696
1519 -0.02958326106891036 -49.078455441910776 -0.02756258603185415 -48.78639602482655
1520 -0.029559168498963118 -49.10801461040974 -0.0351091280579567 -48.821505152884505
1521 -0.029589936044067143 -49.13760454645381 -0.031298305932432414 -48.852803458816936
1522 -0.029517839942127467 -49.16712238639594 -0.038225734047591685 -48.89102919286453
1523 -0.02954499712213874 -49.196667383518076 -0.03480686470866203 -48.92583605757319
1524 -0.029540881887078284 -49.226208265405155 -0.0336829824373126 -48.959519040010505
1525 -0.02950118072330952 -49.25570944612846 -0.028692994732409716 -48.988212034742915
1526 -0.02948727272450924 -49.28519671885297 -0.032089322432875635 -49.02030135717579
1527 -0.029479994717985392 -49.31467671357096 -0.03436244297772646 -49.05466380015351
1528 -0.02945675579831004 -49.34413346936927 -0.030061612278223036 -49.08472541243174
1529 -0.029437724594026805 -49.37357119396329 -0.026733566727489232 -49.111458979159224
1530 -0.02943000439554453 -49.40300119835884 -0.03035386763513088 -49.14181284679435
1531 -0.029430723190307616 -49.432431921549146 -0.0324285538867116 -49.17424140068106
1532 -0.02934358734637499 -49.46177550889552 -0.030043345224112273 -49.20428474590518
1533 -0.029405573569238185 -49.491181082464756 -0.032786690071225165 -49.237071435976404
1534 -0.029416008200496436 -49.520597090665255 -0.026104617677628995 -49.263176053654036
1535 -0.02934198658913374 -49.549939077254386 -0.04427673202008009 -49.307452785674116
1536 -0.029344319738447665 -49.579283396992835 -0.02537580728530884 -49.33282859295942
1537 -0.029324953351169823 -49.60860835034401 -0.03277813643217087 -49.365606729391594
1538 -0.029348479770123958 -49.63795683011413 -0.030439954437315463 -49.39604668382891
1539 -0.029381738603115083 -49.66733856871724 -0.041864990070462224 -49.43791167389937
1540 -0.029299464356154204 -49.6966380330734 -0.02983043221756816 -49.46774210611694
1541 -0.029323356971144677 -49.725961390044546 -0.03505353480577469 -49.50279564092271
1542 -0.029267441760748625 -49.7552288318053 -0.027365087531507015 -49.53016072845422
1543 -0.02928217649459839 -49.784511008299894 -0.027781542856246233 -49.557942271310466
1544 -0.029248537588864566 -49.81375954588876 -0.030134562496095897 -49.58807683380656
1545 -0.029179914109408855 -49.84293945999816 -0.03482724167406559 -49.622904075480626
1546 -0.029296763241291046 -49.872236223239454 -0.05156418234109879 -49.67446825782172
1547 -0.029107847437262534 -49.901344070676714 -0.03333654515445232 -49.70780480297618
1548 -0.02919729957357049 -49.93054137025028 -0.028455610293895005 -49.736260413270074
1549 -0.029121164139360188 -49.95966253438964 -0.024704755749553442 -49.76096516901963
1550 -0.029169569071382285 -49.98883210346103 -0.03357269875705242 -49.79453786777668
1551 -0.02920358385890722 -50.01803568731994 -0.03365609794855118 -49.828193965725234
1552 -0.029195669945329426 -50.04723135726527 -0.026964498218148947 -49.85515846394338
1553 -0.029102600924670697 -50.07633395818994 -0.02716327989473939 -49.88232174383812
1554 -0.029161952063441278 -50.10549591025338 -0.023712102510035037 -49.90603384634815
1555 -0.02907112753018737 -50.13456703778357 -0.028615041077136992 -49.93464888742529
1556 -0.029119640402495862 -50.16368667818607 -0.04413206875324249 -49.97878095617853
1557 -0.029085160791873933 -50.19277183897794 -0.032285100966691974 -50.01106605714522
1558 -0.029087649751454593 -50.22185948872939 -0.028005617391318082 -50.03907167453654
1559 -0.029076152574270965 -50.25093564130366 -0.01732104830443859 -50.056392722840975
1560 -0.02907056165859103 -50.280006202962255 -0.030587319936603307 -50.086980042777576
1561 -0.029106097389012577 -50.309112300351266 -0.02487437063828111 -50.111854413415855
1562 -0.02909575942903757 -50.33820805978031 -0.028280996717512608 -50.14013541013337
1563 -0.029113385081291198 -50.367321444861595 -0.04761176705360413 -50.18774717718697
1564 -0.029020014964044095 -50.39634145982564 -0.023789743520319463 -50.21153692070729
1565 -0.029067216720432044 -50.42540867654608 -0.025148698966950177 -50.23668561967424
1566 -0.029040869884192945 -50.45444954643027 -0.025693466421216726 -50.26237908609546
1567 -0.029022263269871472 -50.48347180970014 -0.029870617389678954 -50.29224970348513
1568 -0.029074395168572666 -50.51254620486871 -0.03332732617855072 -50.325577029663684
1569 -0.02908763140439987 -50.541633836273114 -0.028236790932714938 -50.3538138205964
1570 -0.029035789147019386 -50.57066962542013 -0.02252051867544651 -50.37633433927185
1571 -0.02905183034017682 -50.59972145576031 -0.02795192040503025 -50.40428625967688
1572 -0.02902651475742459 -50.628747970517736 -0.02384813791140914 -50.42813439758829
1573 -0.029038520716130733 -50.657786491233864 -0.025352139305323363 -50.453486536893614
1574 -0.02909331740811467 -50.686879808641976 -0.015623605391010643 -50.46911014228463
1575 -0.029129021801054478 -50.71600883044303 -0.029341384023427963 -50.49845152630805
1576 -0.029112785402685405 -50.74512161584572 -0.0314677863381803 -50.529919312646236
1577 -0.02904927311465144 -50.77417088896037 -0.03705730587244034 -50.56697661851867
1578 -0.029041689354926348 -50.803212578315296 -0.025277463532984257 -50.59225408205166
1579 -0.029075973946601153 -50.8322885522619 -0.02511355048045516 -50.617367632532115
1580 -0.02904614992439747 -50.8613347021863 -0.03201970215886831 -50.649387334690985
1581 -0.02897743582725525 -50.890312138013556 -0.027375565469264986 -50.67676290016025
1582 -0.029073479771614074 -50.91938561778517 -0.028169401362538336 -50.70493230152279
1583 -0.028998868260532617 -50.9483844860457 -0.0284150505438447 -50.73334735206663
1584 -0.02897588200867176 -50.97736036805437 -0.037013016641139984 -50.77036036870777
1585 -0.028976267762482168 -51.00633663581685 -0.027095112204551696 -50.79745548091232
1586 -0.02896722313016653 -51.03530385894702 -0.03044904749840498 -50.82790452841073
1587 -0.028877714835107326 -51.06418157378212 -0.020037920959293843 -50.847942449370024
1588 -0.028982973471283913 -51.09316454725341 -0.028879030514508484 -50.87682147988453
1589 -0.028889835812151432 -51.12205438306556 -0.04530692100524902 -50.92212840088978
1590 -0.028864007163792848 -51.15091839022935 -0.028860260732471943 -50.950988661622254
1591 -0.02890640841796994 -51.17982479864732 -0.02247438905760646 -50.97346305067986
1592 -0.028881151974201203 -51.20870595062152 -0.0286682253703475 -51.00213127605021
1593 -0.028884362336248158 -51.23759031295777 -0.04007586855441332 -51.04220714460462
1594 -0.02891347501426935 -51.26650378797204 -0.025449343398213385 -51.06765648800283
1595 -0.028858967404812575 -51.29536275537686 -0.029293637536466122 -51.0969501255393
1596 -0.028831096831709146 -51.324193852208566 -0.03535891193896532 -51.132309037478265
1597 -0.02879789797589183 -51.35299175018446 -0.02631893279030919 -51.158627970268576
1598 -0.028811181709170342 -51.38180293189363 -0.014784888783469795 -51.17341285905204
1599 -0.028805600106716157 -51.410608532000346 -0.03076499793678522 -51.20417785698883
1600 -0.028870177641510963 -51.439478709641854 -0.02715533394366503 -51.231333190932496
1601 -0.028890101052820683 -51.46836881069468 -0.020235890336334706 -51.25156908126883
1602 -0.028818843327462672 -51.49718765402214 -0.038305039145052434 -51.289874120413884
1603 -0.0288187550380826 -51.52600640906022 -0.038278894126415254 -51.3281530145403
1604 -0.02882267301902175 -51.554829082079245 -0.02341725053265691 -51.35157026507296
1605 -0.028753873053938152 -51.58358295513318 -0.024960953462868928 -51.376531218535824
1606 -0.02881403872743249 -51.612396993860614 -0.029654120467603205 -51.40618533900343
1607 -0.028833828587085008 -51.641230822447696 -0.024542858451604845 -51.43072819745503
1608 -0.02886821739375591 -51.67009903984145 -0.01168938591144979 -51.442417583366485
1609 -0.028816788364201783 -51.69891582820566 -0.029440733976662158 -51.47185831734315
1610 -0.02882334440946579 -51.727739172615124 -0.025142359547317028 -51.497000676890465
1611 -0.028724461514502763 -51.756463634129624 -0.022399554308503867 -51.51940023119897
1612 -0.028812169563025236 -51.78527580369265 -0.02922577494755387 -51.54862600614653
1613 -0.028838434722274542 -51.81411423841492 -0.040208480693399905 -51.58883448683993
1614 -0.02886319002136588 -51.84297742843629 -0.026916631124913694 -51.61575111796484
1615 -0.028847047965973614 -51.87182447640227 -0.02298718402162194 -51.638738301986464
1616 -0.028850417211651803 -51.90067489361392 -0.030824274104088546 -51.669562576090556
1617 -0.028851405065506697 -51.92952629867943 -0.02998542096465826 -51.69954799705521
1618 -0.02882327800616622 -51.95834957668559 -0.026576366182416676 -51.72612436323763
1619 -0.028793427161872387 -51.987143003847464 -0.03270477410405874 -51.75882913734169
1620 -0.028831311222165822 -52.01597431506963 -0.02612344091758132 -51.78495257825927
1621 -0.028833611588925123 -52.04480792665855 -0.028896269481629135 -51.8138488477409
1622 -0.028713802341371775 -52.07352172899992 -0.030799589492380618 -51.84464843723328
1623 -0.028847954608500002 -52.10236968360842 -0.025652083475142716 -51.870300520708426
1624 -0.02878142548725009 -52.131151109095676 -0.028964220080524683 -51.89926474078895
1625 -0.028788656555116178 -52.15993976565079 -0.02489345083013177 -51.924158191619085
1626 -0.02882393989712 -52.18876370554791 -0.027907022926956414 -51.95206521454604
1627 -0.028783822525292636 -52.217547528073204 -0.03309125974774361 -51.98515647429378
1628 -0.028805380687117577 -52.24635290876032 -0.02436524908989668 -52.00952172338368
1629 -0.028820854146033525 -52.275173762906356 -0.0280661141499877 -52.037587837533664
1630 -0.028821894340217112 -52.303995657246574 -0.028009179141372444 -52.065597016675035
1631 -0.028802675567567347 -52.33279833281414 -0.025893175322562457 -52.0914901919976
1632 -0.028751180879771708 -52.361549513693916 -0.03040421111509204 -52.12189440311269
1633 -0.028821896109730006 -52.39037140980365 -0.03824338242411614 -52.160137785536804
1634 -0.02879063133150339 -52.41916204113515 -0.03491761814802885 -52.19505540368483
1635 -0.028748090006411077 -52.44791013114156 -0.02798653217032552 -52.22304193585516
1636 -0.02877438459545374 -52.47668451573701 -0.028932962194085123 -52.25197489804924
1637 -0.02870793202891946 -52.505392447765935 -0.024666165933012962 -52.276641063982254
1638 -0.028736720979213714 -52.534129168745146 -0.03272710219025612 -52.30936816617251
1639 -0.028726087883114815 -52.56285525662826 -0.0319582249969244 -52.34132639116944
1640 -0.02872275114059448 -52.59157800776885 -0.02763236118480563 -52.368958752354246
1641 -0.02867573080584407 -52.6202537385747 -0.008629003167152404 -52.3775877555214
1642 -0.028753108717501162 -52.6490068472922 -0.030562352482229473 -52.408150108003625
1643 -0.028732066694647073 -52.67773891398684 -0.028434913139790297 -52.436585021143415
1644 -0.028774110320955514 -52.706513024307796 -0.028986401855945587 -52.46557142299936
1645 -0.028805468697100878 -52.7353184930049 -0.02174171293154359 -52.487313135930904
1646 -0.028827189281582833 -52.76414568228648 -0.028796905558556317 -52.51611004148946
1647 -0.028806700184941293 -52.79295238247143 -0.02881702072918415 -52.54492706221865
1648 -0.0287432543002069 -52.821695636771636 -0.028752843290567397 -52.573679905509216
1649 -0.028847188875079154 -52.85054282564671 -0.02185402289032936 -52.59553392839955
1650 -0.02874506562948227 -52.87928789127619 -0.03317645564675331 -52.6287103840463
1651 -0.028747852053493263 -52.908035743329684 -0.029758736211806535 -52.658469120258104
1652 -0.028764884173870086 -52.93680062750355 -0.02954853419214487 -52.68801765445025
1653 -0.028741260524839163 -52.96554188802839 -0.024737751949578522 -52.71275540639983
1654 -0.028753941133618354 -52.994295829162006 -0.02273935228586197 -52.73549475868569
1655 -0.028765848372131586 -53.02306167753414 -0.027699887938797473 -52.763194646624484
1656 -0.02874972503632307 -53.05181140257046 -0.02986699678003788 -52.79306164340452
1657 -0.02868631770834327 -53.0804977202788 -0.032641150057315826 -52.825702793461836
1658 -0.028680081106722356 -53.10917780138552 -0.028653343953192235 -52.85435613741503
1659 -0.028715259023010732 -53.13789306040853 -0.036077966541051866 -52.89043410395608
1660 -0.02871469231322408 -53.16660775272175 -0.030053833965212107 -52.920487937921294
1661 -0.028744976222515106 -53.195352728944265 -0.03369423076510429 -52.9541821686864
1662 -0.028666308987885712 -53.22401903793215 -0.029272992815822362 -52.98345516150222
1663 -0.0286991429515183 -53.25271818088367 -0.028032688703387976 -53.01148785020561
1664 -0.028700160887092353 -53.28141834177076 -0.03176429932937026 -53.04325214953498
1665 -0.02867205273360014 -53.31009039450436 -0.026765358168631792 -53.07001750770361
1666 -0.028676848392933607 -53.33876724289729 -0.03021883759647608 -53.10023634530009
1667 -0.02864533718675375 -53.36741258008404 -0.018750798422843218 -53.11898714372293
1668 -0.028676826506853104 -53.396089406590896 -0.03132592421025038 -53.15031306793318
1669 -0.02862393818795681 -53.42471334477885 -0.03253843877464533 -53.18285150670783
1670 -0.028616288397461175 -53.45332963317631 -0.02727583572268486 -53.21012734243051
1671 -0.02860654080286622 -53.48193617397918 -0.03236835915595293 -53.24249570158646
1672 -0.028627001401036977 -53.51056317538021 -0.0233256533741951 -53.26582135496066
1673 -0.028665180038660764 -53.53922835541887 -0.033974550664424896 -53.29979590562508
1674 -0.028694640565663575 -53.56792299598453 -0.028770595975220203 -53.3285665016003
1675 -0.028606930654495953 -53.59652992663903 -0.025962675735354424 -53.35452917733566
1676 -0.028653194569051264 -53.62518312120808 -0.02362952996045351 -53.37815870729611
1677 -0.028639988508075476 -53.65382310971616 -0.027422356233000756 -53.40558106352911
1678 -0.028616234846413135 -53.68243934456257 -0.02474126936867833 -53.43032233289779
1679 -0.028659211285412312 -53.71109855584798 -0.026998823415488003 -53.45732115631328
1680 -0.028665688820183277 -53.739764244668166 -0.02846913067623973 -53.48579028698952
1681 -0.028628176357597113 -53.768392421025766 -0.03171896245330572 -53.517509249442824
1682 -0.02868673326447606 -53.797079154290245 -0.027629431709647177 -53.54513868115247
1683 -0.02872138824313879 -53.825800542533386 -0.038383696042001245 -53.58352237719448
1684 -0.028609885182231665 -53.85441042771562 -0.02370885359123349 -53.60723123078571
1685 -0.028569380287081003 -53.8829798080027 -0.028160552401095627 -53.635391783186805
1686 -0.028606207668781282 -53.91158601567148 -0.021290006395429373 -53.65668178958224
1687 -0.02869114177301526 -53.9402771574445 -0.040101219713687894 -53.69678300929593
1688 -0.02859786730259657 -53.96887502474709 -0.030100879818201066 -53.72688388911413
1689 -0.028601235896348953 -53.99747626064344 -0.03112736390903592 -53.75801125302316
1690 -0.02855876926332712 -54.026035029906765 -0.02746075186878443 -53.78547200489195
1691 -0.028563862014561892 -54.05459889192133 -0.023363562859594823 -53.808835567751544
1692 -0.028665171563625337 -54.083264063484954 -0.024441326409578322 -53.83327689416112
1693 -0.028591937478631736 -54.111856000963584 -0.029284771624952556 -53.862561665786075
1694 -0.02865302059799433 -54.14050902156158 -0.020189359318464994 -53.88275102510454
1695 -0.028644392639398573 -54.16915341420098 -0.03030044985935092 -53.91305147496389
1696 -0.02862750953063369 -54.197780923731614 -0.030656343046575784 -53.943707818010466
1697 -0.028592207189649343 -54.22637313092126 -0.03276533465832472 -53.97647315266879
1698 -0.028547083027660847 -54.25492021394892 -0.025543749704957007 -54.00201690237375
1699 -0.028546175546944143 -54.283466389495864 -0.03357448540627957 -54.03559138778002
1700 -0.028537905868142845 -54.312004295364005 -0.03644718695431948 -54.07203857473434
1701 -0.02848162343725562 -54.340485918801264 -0.02430974682793021 -54.096348321562274
1702 -0.02853161673992872 -54.36901753554119 -0.025051722023636102 -54.12140004358591
1703 -0.028491993248462678 -54.397509528789655 -0.024462854024022818 -54.14586289760993
1704 -0.02855723537504673 -54.4260667641647 -0.03462497740983963 -54.18048787501977
1705 -0.02846813192591071 -54.454534896090614 -0.0320130467414856 -54.212500921761254
1706 -0.02847788156941533 -54.48301277766003 -0.03302665930241346 -54.24552758106367
1707 -0.028463284950703382 -54.51147606261073 -0.02247476698830724 -54.26800234805198
1708 -0.028497021179646254 -54.53997308379038 -0.02737246295437217 -54.295374811006354
1709 -0.02852275436744094 -54.56849583815782 -0.027312919870018958 -54.322687730876375
1710 -0.02855586735531688 -54.59705170551314 -0.028437323309481143 -54.35112505418586
1711 -0.02841146066784859 -54.625463166180985 -0.02854218240827322 -54.37966723659413
1712 -0.02852055002003908 -54.653983716201026 -0.03337443117052317 -54.41304166776465
1713 -0.02854516739025712 -54.68252888359128 -0.03785926662385464 -54.45090093438851
1714 -0.028440269734710456 -54.71096915332599 -0.02815351951867342 -54.47905445390718
1715 -0.028392145317047833 -54.73936129864304 -0.03216336853802204 -54.511217822445204
1716 -0.028478488977998494 -54.767839787621035 -0.025289829820394516 -54.5365076522656
1717 -0.028476042672991753 -54.79631583029403 -0.023474046215415 -54.55998169848101
1718 -0.028484486602246763 -54.82480031689627 -0.02970151649788022 -54.58968321497889
1719 -0.028431333228945734 -54.85323165012522 -0.030102036613970994 -54.61978525159286
1720 -0.028429934475570916 -54.881661584600785 -0.02826474290341139 -54.64804999449627
1721 -0.02842195928096771 -54.910083543881754 -0.027340259030461313 -54.67539025352673
1722 -0.02836766643449664 -54.93845121031625 -0.02920309416949749 -54.704593347696225
1723 -0.02840642761439085 -54.966857637930644 -0.027986268047243357 -54.73257961574347
1724 -0.02847833391278982 -54.99533597184343 -0.018744592554867268 -54.751324208298335
1725 -0.02846083426848054 -55.02379680611191 -0.02399409841746092 -54.775318306715796
1726 -0.028432869631797076 -55.05222967574371 -0.018712175264954566 -54.79403048198075
1727 -0.028440599609166384 -55.08067027535288 -0.027520421799272297 -54.82155090378002
1728 -0.028439619299024343 -55.1091098946519 -0.030874824710190298 -54.85242572849021
1729 -0.02847152389585972 -55.13758141854776 -0.03191800992935896 -54.88434373841957
1730 -0.028408718574792147 -55.165990137122556 -0.028972838073968887 -54.913316576493536
1731 -0.028408583626151084 -55.19439872074871 -0.03060253243893385 -54.94391910893247
1732 -0.02837871592491865 -55.222777436673624 -0.029477324150502682 -54.973396433082975
1733 -0.028363865334540606 -55.251141302008165 -0.02851984091103077 -55.001916273994006
1734 -0.028444226086139678 -55.2795855280943 -0.01482579680159688 -55.0167420707956
1735 -0.02839852562174201 -55.30798405371604 -0.031892845220863816 -55.04863491601647
1736 -0.028363633062690498 -55.33634768677873 -0.031230755615979433 -55.07986567163245
1737 -0.028395877312868835 -55.3647435640916 -0.030324083007872104 -55.11018975464032
1738 -0.028364060446619987 -55.39310762453822 -0.02598264953121543 -55.13617240417153
1739 -0.028393529169261456 -55.42150115370748 -0.028269345313310622 -55.164441749484844
1740 -0.0283418913371861 -55.449843045044666 -0.03147543780505657 -55.1959171872899
1741 -0.028352941572666168 -55.47819598661733 -0.029722538497298955 -55.2256397257872
1742 -0.02837270647287369 -55.5065686930902 -0.03700155112892389 -55.26264127691612
1743 -0.028298893850296734 -55.5348675869405 -0.03053702153265476 -55.29317829844877
1744 -0.02824205011129379 -55.563109637051795 -0.025206928513944148 -55.31838522696272
1745 -0.0283180084079504 -55.591427645459746 -0.03779485169798136 -55.3561800786607
1746 -0.02823255369439721 -55.61966019915414 -0.030304154474288227 -55.386484233134986
1747 -0.02825820352882147 -55.64791840268296 -0.03216221313923597 -55.418646446274224
1748 -0.028240527026355267 -55.67615892970932 -0.02231403347104788 -55.44096047974527
1749 -0.028275126311928033 -55.70443405602124 -0.02681462885811925 -55.46777510860339
1750 -0.02831857241690159 -55.73275262843814 -0.019702309090644122 -55.48747741769404
1751 -0.028325790259987115 -55.761078418698126 -0.034417211823165414 -55.521894629517206
1752 -0.028236828465014695 -55.78931524716314 -0.031087925471365453 -55.552982554988574
1753 -0.02836991669610143 -55.81768516385924 -0.05124816354364157 -55.604230718532214
1754 -0.028232021350413562 -55.84591718520965 -0.030347342882305384 -55.63457806141452
1755 -0.028209313843399288 -55.87412649905305 -0.032461907528340814 -55.667039968942866
1756 -0.028261569421738388 -55.902388068474785 -0.03546439707279205 -55.70250436601566
1757 -0.02818328645080328 -55.93057135492559 -0.020421067345887424 -55.722925433361546
1758 -0.02814875766634941 -55.95872011259194 -0.03205597251653671 -55.754981405878084
1759 -0.028193173091858627 -55.9869132856838 -0.03156737359240651 -55.78654877947049
1760 -0.02813813164830208 -56.0150514173321 -0.020136721525341274 -55.80668550099583
1761 -0.028071772307157516 -56.04312318963926 -0.029513923451304436 -55.83619942444714
1762 -0.02813281323760748 -56.071256002876865 -0.03437881637364626 -55.870578240820784
1763 -0.028160359337925912 -56.09941636221479 -0.027714193519204854 -55.898292434339986
1764 -0.028116707969456912 -56.12753307018425 -0.024438663572072982 -55.922731097912056
1765 -0.028121110424399375 -56.15565418060865 -0.031100954674184323 -55.95383205258624
1766 -0.028179265931248663 -56.1838334465399 -0.03585479594767094 -55.989686848533914
1767 -0.028050591330975296 -56.211884037870874 -0.02485348703339696 -56.01454033556731
1768 -0.028088551852852105 -56.23997258972373 -0.033335361257195474 -56.047875696824505
1769 -0.028071719873696565 -56.26804430959742 -0.02746420316398144 -56.075339899988485
1770 -0.028045738022774457 -56.2960900476202 -0.03346406705677509 -56.10880396704526
1771 -0.028096404578536748 -56.32418645219873 -0.018603022489696742 -56.12740698953496
1772 -0.02806027801707387 -56.3522467302158 -0.027358520589768887 -56.15476551012473
1773 -0.02811743849888444 -56.380364168714685 -0.028132517635822297 -56.18289802776056
1774 -0.02812929032370448 -56.40849345903839 -0.023173596989363433 -56.206071624749924
1775 -0.02802616134285927 -56.43651962038125 -0.02890118146315217 -56.23497280621308
1776 -0.027956622000783683 -56.464476242382034 -0.025305610336363315 -56.26027841654944
1777 -0.028058293834328653 -56.49253453621636 -0.02903840849176049 -56.2893168250412
1778 -0.028054016921669245 -56.52058855313803 -0.027827713172882795 -56.31714453821408
1779 -0.028009143192321062 -56.548597696330354 -0.033716722205281255 -56.350861260419364
1780 -0.028014738764613866 -56.576612435094965 -0.031301659531891346 -56.382162919951256
1781 -0.027970742806792258 -56.60458317790176 -0.03545556049793959 -56.41761848044919
1782 -0.027961718384176493 -56.632544896285935 -0.03192447740584612 -56.44954295785504
1783 -0.02795390896499157 -56.660498805250924 -0.03574103116989136 -56.48528398902493
1784 -0.02786816852167249 -56.688366973772595 -0.02683008713647723 -56.5121140761614
1785 -0.02796182846650481 -56.7163288022391 -0.028739452455192806 -56.540853528616594
1786 -0.027904812898486852 -56.74423361513758 -0.028107072133570908 -56.56896060075017
1787 -0.027916085068136455 -56.772149700205716 -0.02598090674728155 -56.594941507497445
1788 -0.027885334473103283 -56.80003503467882 -0.02461213944479823 -56.619553646942244
1789 -0.027902870159596204 -56.827937904838414 -0.026547799352556467 -56.6461014462948
1790 -0.02788575030863285 -56.85582365514705 -0.024539072811603547 -56.670640519106406
1791 -0.027871597744524478 -56.88369525289157 -0.026648455951362848 -56.697288975057766
1792 -0.027944487612694503 -56.91163974050426 -0.015304817631840707 -56.71259379268961
1793 -0.027966886572539807 -56.939606627076806 -0.025739983189851046 -56.73833377587946
1794 -0.027993198949843645 -56.96759982602665 -0.024242103938013314 -56.762575879817476
1795 -0.027903738804161547 -56.99550356483081 -0.020832849387079477 -56.78340872920455
1796 -0.027949162386357786 -57.02345272721717 -0.030448194406926633 -56.81385692361148
1797 -0.027985580265522003 -57.05143830748269 -0.026884991489350796 -56.840741915100836
1798 -0.02800251841545105 -57.07944082589814 -0.03218763694167137 -56.87292955204251
1799 -0.027950199972838163 -57.107391025870974 -0.030992616526782514 -56.90392216856929
1800 -0.027919759135693313 -57.135310785006666 -0.032063191384077074 -56.935985359953364
1801 -0.027933414094150066 -57.163244199100816 -0.028905910439789295 -56.96489127039315
1802 -0.02785278121009469 -57.19109698031091 -0.018705708254128695 -56.983596978647284
1803 -0.027929355297237633 -57.21902633560815 -0.033618454821407795 -57.01721543346869
1804 -0.02794205127283931 -57.24696838688099 -0.026207671593874694 -57.043423105062566
1805 -0.02788373026996851 -57.27485211715096 -0.030791197810322045 -57.07421430287289
1806 -0.027842407394200564 -57.30269452454516 -0.028064167685806753 -57.102278470558694
1807 -0.027864614222198724 -57.330559138767356 -0.029000986088067292 -57.13127945664676
1808 -0.027915068622678518 -57.35847420739003 -0.027310686092823742 -57.158590142739584
1809 -0.027899868600070477 -57.386374075990105 -0.02516028778627515 -57.18375043052586
1810 -0.027860936429351568 -57.414235012419454 -0.023529005609452723 -57.207279436135316
1811 -0.027900217846035958 -57.44213523026549 -0.03478656616061926 -57.242066002295935
1812 -0.027908969204872847 -57.470044199470365 -0.017027674708515406 -57.25909367700445
1813 -0.0278618510812521 -57.49790605055162 -0.03218172006309032 -57.291275397067544
1814 -0.027908826433122157 -57.52581487698474 -0.03507606294006109 -57.32635146000761
1815 -0.027850827481597663 -57.55366570446634 -0.031032342091202737 -57.35738380209881
1816 -0.02788334134966135 -57.581549045816004 -0.029937850777059793 -57.38732165287587
1817 -0.02779169799759984 -57.609340743813604 -0.03458587899804115 -57.42190753187391
1818 -0.027818081248551608 -57.63715882506216 -0.026605439744889735 -57.448512971618804
1819 -0.02783343065530062 -57.66499225571746 -0.03187179118394852 -57.48038476280275
1820 -0.027809489239007234 -57.69280174495646 -0.02663005478680134 -57.50701481758955
1821 -0.027809465117752553 -57.72061121007422 -0.030077253561466934 -57.537092071151015
1822 -0.02774850409477949 -57.748359714169 -0.027838434837758542 -57.56493050598878
1823 -0.027837710827589034 -57.77619742499659 -0.03404486980289221 -57.59897537579167
1824 -0.027739121206104757 -57.80393654620269 -0.029536429420113565 -57.62851180521178
1825 -0.027708330005407334 -57.8316448762081 -0.024645077344030143 -57.65315688255581
1826 -0.02777059255167842 -57.85941546875978 -0.017699411232024433 -57.670856293787836
1827 -0.027698523737490176 -57.88711399249727 -0.03330818600952625 -57.70416447979736
1828 -0.02778940126299858 -57.91490339376027 -0.03100266316905618 -57.73516714296642
1829 -0.027747423388063908 -57.94265081714833 -0.029922326933592557 -57.76508946990001
1830 -0.027711459156125783 -57.970362276304456 -0.02939123809337616 -57.79448070799339
1831 -0.027729444857686757 -57.99809172116214 -0.028569375351071357 -57.823050083344455
1832 -0.027836795337498187 -58.02592851649964 -0.025559477880597113 -57.848609561225054
1833 -0.02776149557903409 -58.053690012078675 -0.030929383356124163 -57.87953894458118
1834 -0.02771557364612818 -58.0814055857248 -0.0327621728181839 -57.91230111739936
1835 -0.027716005221009254 -58.10912159094581 -0.02682435531169176 -57.93912547271105
1836 -0.027615736797451974 -58.13673732774326 -0.025754591263830662 -57.96488006397488
1837 -0.02769396686926484 -58.16443129461253 -0.024626199249178173 -57.98950626322406
1838 -0.027746286150068043 -58.192177580762596 -0.017041441146284343 -58.00654770437034
1839 -0.027734526712447406 -58.21991210747505 -0.027091184817254543 -58.03363888918759
1840 -0.027657908108085393 -58.24757001558313 -0.025614538136869668 -58.059253427324464
1841 -0.02771212663501501 -58.275282142218146 -0.02406277908012271 -58.08331620640459
1842 -0.027748941257596017 -58.303031083475744 -0.028161343187093735 -58.11147754959168
1843 -0.027702469658106566 -58.330733553133854 -0.03595526497811079 -58.1474328145698
1844 -0.027688167244195937 -58.35842172037805 -0.03345098253339529 -58.18088379710319
1845 -0.027740980219095945 -58.38616270059714 -0.019763213489204644 -58.2006470105924
1846 -0.02767389500513673 -58.41383659560228 -0.022071219515055418 -58.22271823010745
1847 -0.027720135543495415 -58.44155673114577 -0.021225116308778526 -58.24394334641623
1848 -0.027720591705292463 -58.46927732285106 -0.027312496863305568 -58.27125584327953
1849 -0.027765449974685906 -58.49704277282575 -0.021958005707710983 -58.29321384898724
1850 -0.027731407806277274 -58.52477418063203 -0.022882322315126657 -58.31609617130237
1851 -0.02776709320023656 -58.55254127383227 -0.02415743563324213 -58.34025360693561
1852 -0.02782534183934331 -58.580366615671615 -0.026133993268013002 -58.36638760020362
1853 -0.027774008736014367 -58.60814062440763 -0.01695196144282818 -58.38333956164645
1854 -0.027778793778270482 -58.6359194181859 -0.03304231110960245 -58.416381872756055
1855 -0.02784399697557092 -58.66376341516147 -0.024179913103580475 -58.440561785859636
1856 -0.027728783432394266 -58.69149219859386 -0.025508875586092473 -58.46607066144573
1857 -0.027772885002195834 -58.719265083596056 -0.02729111146181822 -58.49336177290755
1858 -0.027837364003062248 -58.74710244759912 -0.023167572729289532 -58.51652934563684
1859 -0.02782008908689022 -58.774922536686006 -0.03708070144057274 -58.55361004707741
1860 -0.027741000708192586 -58.802663537394196 -0.030522401630878448 -58.58413244870829
1861 -0.027753728348761796 -58.83041726574296 -0.03095583477988839 -58.61508828348818
1862 -0.027684695832431317 -58.85810196157539 -0.029761403892189266 -58.644849687380365
1863 -0.027686806861311197 -58.885788768436704 -0.028826923482120036 -58.673676610862486
1864 -0.027660651598125696 -58.91344942003483 -0.026035983860492707 -58.69971259472298
1865 -0.027692384086549282 -58.94114180412138 -0.0318981921300292 -58.73161078685301
1866 -0.02774601811543107 -58.96888782223681 -0.029190375562757255 -58.76080116241577
1867 -0.027648523077368738 -58.996536345314176 -0.029699169099330902 -58.7905003315151
1868 -0.02767492039129138 -59.02421126570547 -0.020715252589434387 -58.81121558410453
1869 -0.027669416554272176 -59.05188068225974 -0.026379156857728958 -58.83759474096226
1870 -0.02767963958904147 -59.07956032184878 -0.030356207489967348 -58.867950948452226
1871 -0.027661983110010623 -59.10722230495879 -0.0239607454277575 -58.89191169387998
1872 -0.027681614831089975 -59.13490391978988 -0.02469855723902583 -58.91661025111901
1873 -0.027838383242487906 -59.16274230303237 -0.040171692706644536 -58.95678194382565
1874 -0.027630227617919445 -59.190372530650286 -0.026717574801295996 -58.98349951862695
1875 -0.02764213252812624 -59.218014663178415 -0.02436375981196761 -59.00786327843892
1876 -0.02769514573737979 -59.2457098089158 -0.01993396757170558 -59.02779724601062
1877 -0.027618658635765313 -59.273328467551565 -0.027429001033306123 -59.055226247043926
1878 -0.02759911473840475 -59.30092758228997 -0.03078511096537113 -59.086011358009294
1879 -0.027643430139869453 -59.32857101242984 -0.03201429713517427 -59.11802565514447
1880 -0.027601052727550267 -59.35617206515739 -0.02660133605822921 -59.1446269912027
1881 -0.027642342355102302 -59.38381440751249 -0.03762985151261091 -59.18225684271531
1882 -0.027617659140378236 -59.411432066652864 -0.021977877616882323 -59.204234720332195
1883 -0.027573232538998127 -59.43900529919186 -0.026246063970029355 -59.23048078430222
1884 -0.027600076515227556 -59.46660537570709 -0.03952226471155882 -59.27000304901378
1885 -0.027550077810883523 -59.494155453517976 -0.026840981841087342 -59.29684403085487
1886 -0.027566473837941884 -59.52172192735592 -0.029025667160749436 -59.32586969801562
1887 -0.02759679649025202 -59.54931872384617 -0.028688981663435698 -59.35455867967906
1888 -0.027584610786288977 -59.57690333463246 -0.03233861289918423 -59.38689729257824
1889 -0.027612653188407422 -59.60451598782087 -0.035657798312604426 -59.422555090890846
1890 -0.027620460838079453 -59.63213644865895 -0.021012955624610186 -59.44356804651546
1891 -0.0275683275423944 -59.659704776201345 -0.029311899002641438 -59.4728799455181
1892 -0.02763627739623189 -59.68734105359758 -0.027388204541057348 -59.500268150059156
1893 -0.027543553989380597 -59.71488460758696 -0.026642733439803123 -59.52691088349896
1894 -0.027507068309932946 -59.74239167589689 -0.023200269509106874 -59.55011115300806
1895 -0.02757816342636943 -59.76996983932326 -0.02805617153644562 -59.57816732454451
1896 -0.027511764038354158 -59.79748160336161 -0.03224694468080998 -59.610414269225316
1897 -0.027540276665240525 -59.82502188002685 -0.0333248995244503 -59.64373916874977
1898 -0.027531380020081996 -59.85255326004693 -0.030352913960814475 -59.67409208271058
1899 -0.027425505127757786 -59.87997876517469 -0.029106339532881977 -59.70319842224346
1900 -0.02742684967815876 -59.90740561485285 -0.030504605360329153 -59.73370302760379
1901 -0.027441374212503433 -59.93484698906535 -0.034903378784656526 -59.76860640638844
1902 -0.027428679261356594 -59.962275668326704 -0.02929208232089877 -59.79789848870934
1903 -0.02740550572052598 -59.98968117404723 -0.027920283656567336 -59.82581877236591
1904 -0.027410886622965334 -60.017092060670194 -0.030721685383468866 -59.85654045774938
1905 -0.027400386426597832 -60.04449244709679 -0.02386982962489128 -59.880410287374275
1906 -0.027360734436661004 -60.071853181533456 -0.030602442380040885 -59.91101272975432
1907 -0.027357851061969994 -60.09921103259543 -0.030634213238954544 -59.94164694299327
1908 -0.02735674036666751 -60.1265677729621 -0.03319025970995426 -59.97483720270323
1909 -0.02730716997757554 -60.15387494293967 -0.02191261062398553 -59.99674981332721
1910 -0.027380210254341363 -60.181255153194016 -0.026322230510413647 -60.02307204383763
1911 -0.027382408268749714 -60.208637561462766 -0.025448415242135525 -60.04852045907977
1912 -0.0274044131860137 -60.23604197464878 -0.020145114045590162 -60.06866557312536
1913 -0.02741401344537735 -60.26345598809416 -0.027659807074815034 -60.09632538020017
1914 -0.027510798443108796 -60.29096678653727 -0.016472309082746505 -60.112797689282914
1915 -0.027390711940824986 -60.31835749847809 -0.03847830723971128 -60.15127599652263
1916 -0.027328571304678917 -60.34568606978277 -0.028425713814795018 -60.179701710337426
1917 -0.02737720087170601 -60.37306327065448 -0.03155745193362236 -60.21125916227105
1918 -0.027375560626387595 -60.400438831280866 -0.030396503582596778 -60.24165566585364
1919 -0.027368604950606824 -60.427807436231475 -0.029860806558281182 -60.271516472411925
1920 -0.027279825136065482 -60.45508726136754 -0.025960844848304986 -60.29747731726023
1921 -0.027319420780986547 -60.48240668214852 -0.034705234318971635 -60.3321825515792
1922 -0.027342306170612573 -60.50974898831913 -0.023261293210089205 -60.35544384478929
1923 -0.02731791269034147 -60.537066901009474 -0.02907566512003541 -60.384519509909325
1924 -0.027369815018028022 -60.5644367160275 -0.032058246061205865 -60.41657775597053
1925 -0.027240746095776557 -60.59167746212328 -0.02473725685849786 -60.44131501282903
1926 -0.02738153301179409 -60.61905899513507 -0.027318934351205824 -60.46863394718024
1927 -0.02729790098965168 -60.64635689612472 -0.027209161967039108 -60.49584310914727
1928 -0.027511881105601786 -60.673868777230325 -0.010161836491897702 -60.50600494563917
1929 -0.02728810617700219 -60.70115688340733 -0.02117010885849595 -60.52717505449767
1930 -0.027400355134159327 -60.72855723854149 -0.03125404752790928 -60.55842910202558
1931 -0.027409821376204492 -60.755967059917694 -0.02290972024202347 -60.581338822267604
1932 -0.027388647105544804 -60.78335570702324 -0.006583416764624417 -60.58792223903223
1933 -0.027452816534787417 -60.81080852355803 -0.029604816995561122 -60.61752705602779
1934 -0.02746948031708598 -60.83827800387512 -0.030442511197179556 -60.64796956722497
1935 -0.02743970500305295 -60.86571770887817 -0.027519022207707168 -60.675488589432675
1936 -0.0274472001940012 -60.893164909072176 -0.025194790959358216 -60.700683380392036
1937 -0.02745354538783431 -60.92061845446001 -0.031598994694650176 -60.73228237508668
1938 -0.027451915107667445 -60.94807036956768 -0.028901337739080192 -60.76118371282576
1939 -0.027428276557475328 -60.97549864612515 -0.027606960944831373 -60.78879067377059
1940 -0.027421456202864646 -61.00292010232802 -0.02729965392500162 -60.81609032769559
1941 -0.027345645148307084 -61.03026574747633 -0.02481379993259907 -60.84090412762819
1942 -0.02744646603241563 -61.057712213508744 -0.02443281076848507 -60.86533693839668
1943 -0.02742666332051158 -61.085138876829255 -0.03077789843082428 -60.89611483682751
1944 -0.027407575212419034 -61.11254645204168 -0.026497032959014177 -60.92261186978652
1945 -0.027408190164715053 -61.13995464220639 -0.03312125150114298 -60.955733121287665
1946 -0.027330964617431164 -61.167285606823825 -0.030281041748821735 -60.98601416303649
1947 -0.027395409345626832 -61.194681016169454 -0.024263297021389008 -61.01027746005788
1948 -0.027377976663410665 -61.222058992832864 -0.04522897731512785 -61.055506437373005
1949 -0.027265200950205327 -61.24932419378307 -0.03114324202761054 -61.086649679400615
1950 -0.02724582366645336 -61.27657001744952 -0.02837688634172082 -61.11502656574233
1951 -0.02727335933595896 -61.30384337678548 -0.03221703078597784 -61.14724359652831
1952 -0.027257276233285666 -61.331100653018765 -0.026461324095726012 -61.17370492062404
1953 -0.027223940845578908 -61.358324593864346 -0.027432461082935334 -61.20113738170698
1954 -0.027241619024425744 -61.38556621288877 -0.026095367781817914 -61.2272327494888
1955 -0.027228838577866555 -61.41279505146664 -0.02890191040933132 -61.25613465989813
1956 -0.027188595570623874 -61.43998364703726 -0.024871684983372687 -61.281006344881504
1957 -0.027160875499248505 -61.46714452253651 -0.02544547598809004 -61.3064518208696
1958 -0.027273822203278543 -61.494418344739785 -0.029909059312194584 -61.33636088018179
1959 -0.027112404443323614 -61.52153074918311 -0.018750107474625112 -61.35511098765642
1960 -0.02724398160353303 -61.54877473078664 -0.025424941070377828 -61.38053592872679
1961 -0.027217703871428967 -61.57599243465807 -0.03676017038524151 -61.417296099112036
1962 -0.0272044169716537 -61.603196851629725 -0.023314807284623384 -61.44061090639666
1963 -0.027205353509634732 -61.63040220513936 -0.03309586737304926 -61.473706773769706
1964 -0.02717464603483677 -61.6575768511742 -0.027983142528682947 -61.50168991629839
1965 -0.027157572284340858 -61.684734423458536 -0.025110990554094315 -61.526800906852486
1966 -0.027228761557489635 -61.711963185016025 -0.01896428018808365 -61.54576518704057
1967 -0.02720178393647075 -61.739164968952494 -0.027019396517425777 -61.572784583558
1968 -0.027232961542904378 -61.7663979304954 -0.029460671171545983 -61.602245254729546
1969 -0.027244406566023827 -61.79364233706143 -0.024324343632906677 -61.62656959836245
1970 -0.027172234375029802 -61.82081457143646 -0.02962481528520584 -61.656194413647654
1971 -0.027127392869442702 -61.8479419643059 -0.03125528953969479 -61.68744970318735
1972 -0.027159574534744026 -61.875101538840646 -0.02753396686166525 -61.714983670049016
1973 -0.02718804981559515 -61.90228958865624 -0.029611394461244344 -61.74459506451026
1974 -0.027233805507421494 -61.92952339416366 -0.012444336293265223 -61.75703940080352
1975 -0.027211858332157134 -61.95673525249582 -0.02397876773029566 -61.78101816853382
1976 -0.02723847646266222 -61.98397372895848 -0.029237600974738598 -61.81025576950856
1977 -0.027313585858792067 -62.011287314817274 -0.02581161018460989 -61.83606737969317
1978 -0.027213032077997922 -62.03850034689527 -0.029047313053160904 -61.86511469274633
1979 -0.02730235122144222 -62.06580269811671 -0.03905164655297995 -61.90416633929931
1980 -0.027157344110310077 -62.09296004222702 -0.02406444139778614 -61.92823078069709
1981 -0.027274340949952604 -62.12023438317697 -0.027517053112387658 -61.95574783380948
1982 -0.027236933540552854 -62.14747131671752 -0.023098317440599203 -61.97884615125008
1983 -0.027180416323244572 -62.17465173304077 -0.02571330461651087 -62.00455945586659
1984 -0.027257838286459446 -62.20190957132723 -0.03428468406200409 -62.03884413992859
1985 -0.02710819710046053 -62.22901776842769 -0.019341983553022146 -62.05818612348161
1986 -0.027220879215747118 -62.256238647643436 -0.03169908560812473 -62.089885209089736
1987 -0.027263003773987292 -62.283501651417424 -0.02697373079136014 -62.1168589398811
1988 -0.02722610207274556 -62.31072775349017 -0.02432762226089835 -62.141186562141996
1989 -0.027258362714201213 -62.33798611620437 -0.03273412920534611 -62.17392069134734
1990 -0.02713623596355319 -62.36512235216792 -0.02221034737303853 -62.19613103872038
1991 -0.027177546918392182 -62.39229989908632 -0.02871180037036538 -62.22484283909075
1992 -0.027214799355715514 -62.419514698442036 -0.01691348208114505 -62.24175632117189
1993 -0.02724972851574421 -62.44676442695778 -0.031654569692909716 -62.2734108908648
1994 -0.02721906891092658 -62.4739834958687 -0.032761591300368306 -62.306172482165174
1995 -0.0272527982480824 -62.50123629411679 -0.024547279346734285 -62.33071976151191
1996 -0.02721509216353297 -62.52845138628032 -0.020836498867720366 -62.35155626037963
1997 -0.02725095059722662 -62.555702336877545 -0.030266329925507308 -62.38182259030514
1998 -0.02723193056881428 -62.58293426744636 -0.025816834066063166 -62.407639424371204
1999 -0.02740208152681589 -62.61033634897318 -0.01561662214808166 -62.423256046519285
2000 -0.027281157951802016 -62.63761750692498 -0.02770780064165592 -62.45096384716094
