# Supplementary material for: Learning nonequilibrium statistical mechanics and dynamical phase transitions
Source: Nat Commun. 2024 Feb 6;15:1117. doi: 10.1038/s41467-024-45172-8 (PMC10847122; doi:10.1038/s41467-024-45172-8)
Supplement: Supplementary file 4 — Supplementary Data 1 [file 41467_2024_45172_MOESM4_ESM.zip › DPT-main/PlotTemplate/plot_KL_divergence/out/finite_time/SE/L5_D2W32K5_E100BS1k/logs-1.20/log.txt]

1 -0.03264084607362747 -0.03264084607362747 -0.03264485634863377 -0.03264485634863377
2 -0.032584176026284696 -0.06522502209991217 -0.032583657465875146 -0.06522851381450892
3 -0.03254489190876484 -0.09776991400867702 -0.032543519698083404 -0.09777203351259232
4 -0.032510500587522986 -0.1302804145962 -0.03251153603196144 -0.13028356954455378
5 -0.03246856927871704 -0.16274898387491704 -0.03246578704565763 -0.16274935659021142
6 -0.032431739009916784 -0.19518072288483382 -0.032435431703925134 -0.19518478829413655
7 -0.03239569794386625 -0.22757642082870005 -0.032399533316493034 -0.22758432161062958
8 -0.032367664575576785 -0.2599440854042768 -0.03237161301076412 -0.2599559346213937
9 -0.03233625534921884 -0.2922803407534957 -0.032329481281340125 -0.2922854159027338
10 -0.03230689074844122 -0.3245872315019369 -0.032299236953258516 -0.32458465285599236
11 -0.03227758146822453 -0.3568648129701614 -0.032274439558386804 -0.3568590924143792
12 -0.03224228620529175 -0.38910709917545316 -0.032252086140215394 -0.3891111785545946
13 -0.03221506103873253 -0.42132216021418567 -0.03219457138329744 -0.42130574993789205
14 -0.0321883337572217 -0.45351049397140736 -0.03219206519424915 -0.4534978151321412
15 -0.032164374552667144 -0.4856748685240745 -0.03215952888131142 -0.4856573440134526
16 -0.03214279357343912 -0.5178176620975136 -0.0321155009791255 -0.5177728449925781
17 -0.03211747501045466 -0.5499351371079683 -0.03211570419371128 -0.5498885491862894
18 -0.03209155481308699 -0.5820266919210553 -0.03211190681904554 -0.5820004560053349
19 -0.03206850718706846 -0.6140951991081237 -0.03207152336835861 -0.6140719793736935
20 -0.03203830737620592 -0.6461335064843297 -0.03208991605788469 -0.6461618954315782
21 -0.03201202154159546 -0.6781455280259251 -0.03199655804783106 -0.6781584534794093
22 -0.03200728688389063 -0.7101528149098157 -0.03206244967877865 -0.710220903158188
23 -0.031972946412861344 -0.742125761322677 -0.0319784888997674 -0.7421993920579554
24 -0.031955407187342647 -0.7740811685100197 -0.031991143710911274 -0.7741905357688667
25 -0.03192416578531265 -0.8060053342953324 -0.03186242561787367 -0.8060529613867403
26 -0.03191087655723095 -0.8379162108525633 -0.031878693774342534 -0.8379316551610828
27 -0.0318894911557436 -0.8698057020083069 -0.031908330507576466 -0.8698399856686593
28 -0.031878226436674595 -0.9016839284449815 -0.03187932427972555 -0.9017193099483848
29 -0.03186280466616154 -0.933546733111143 -0.031841964647173884 -0.9335612745955587
30 -0.03184203635901213 -0.9653887694701552 -0.03186146747320891 -0.9654227420687677
31 -0.03182125370949507 -0.9972100231796502 -0.03194453399628401 -0.9973672760650517
32 -0.03179767020046711 -1.0290076933801173 -0.03180156666785479 -1.0291688427329064
33 -0.031774170510470864 -1.0607818638905882 -0.031777925230562686 -1.0609467679634692
34 -0.031767120026052 -1.0925489839166402 -0.031724372133612636 -1.0926711400970819
35 -0.031749059073626996 -1.1242980429902671 -0.031719887256622316 -1.124391027353704
36 -0.03174272868782282 -1.15604077167809 -0.031774294935166834 -1.156165322288871
37 -0.031715781427919865 -1.18775655310601 -0.031832204200327396 -1.1879975264891984
38 -0.03169489204883576 -1.2194514451548457 -0.0316939614713192 -1.2196914879605176
39 -0.03168212026357651 -1.2511335654184221 -0.0316727165132761 -1.2513642044737938
40 -0.03167160041630268 -1.2828051658347248 -0.03166791833937168 -1.2830321228131656
41 -0.031659696996212 -1.3144648628309368 -0.031715170852839945 -1.3147472936660056
42 -0.03164303377270698 -1.3461078966036437 -0.03162808287888765 -1.3463753765448934
43 -0.0316334692761302 -1.377741365879774 -0.03164557423442602 -1.3780209507793193
44 -0.03161547929048538 -1.4093568451702594 -0.03163625728338957 -1.4096572080627088
45 -0.031592892855405806 -1.4409497380256653 -0.03160953968763351 -1.4412667477503422
46 -0.03158593513071537 -1.4725356731563806 -0.03148240577429533 -1.4727491535246375
47 -0.03158017713576555 -1.5041158502921461 -0.03155209310352802 -1.5043012466281656
48 -0.031566062569618226 -1.5356819128617643 -0.031495855562388896 -1.5357971021905545
49 -0.03156176768243313 -1.5672436805441974 -0.031674173474311826 -1.5674712756648663
50 -0.03153526615351439 -1.5987789466977118 -0.03153711501508951 -1.599008390679956
51 -0.03152575306594372 -1.6303046997636554 -0.03151755109429359 -1.6305259417742495
52 -0.031512906216084956 -1.6618176059797405 -0.031529853120446205 -1.6620557948946957
53 -0.03150131646543741 -1.693318922445178 -0.031481584347784516 -1.6935373792424802
54 -0.03148827403783798 -1.7248071964830158 -0.031365028396248815 -1.724902407638729
55 -0.03148074168711901 -1.7562879381701348 -0.031356380134820935 -1.7562587877735498
56 -0.0314868900924921 -1.787774828262627 -0.03115341914817691 -1.7874122069217266
57 -0.0314774040132761 -1.819252232275903 -0.031495502963662145 -1.8189077098853887
58 -0.03147037383168936 -1.8507226061075923 -0.03147711269557476 -1.8503848225809636
59 -0.031454249285161495 -1.8821768553927538 -0.031399968825280664 -1.8817847914062442
60 -0.03144341614097357 -1.9136202715337274 -0.031460974365472794 -1.913245765771717
61 -0.031430638022720815 -1.945050909556448 -0.03149331044405699 -1.944739076215774
62 -0.031419295258820056 -1.9764702048152683 -0.03141619320958853 -1.9761552694253623
63 -0.031406807340681554 -2.0078770121559497 -0.03138802815228701 -2.0075432975776493
64 -0.03139104600995779 -2.0392680581659075 -0.03125714538618922 -2.0388004429638387
65 -0.031382036954164506 -2.070650095120072 -0.03150700256228447 -2.0703074455261232
66 -0.03138831295073032 -2.1020384080708023 -0.03147816453129053 -2.101785610057414
67 -0.031367473490536216 -2.1334058815613384 -0.031362388655543326 -2.1331479987129573
68 -0.03134599607437849 -2.164751877635717 -0.031197686027735472 -2.164345684740693
69 -0.03135232273489237 -2.196104200370609 -0.03129953816533089 -2.1956452229060237
70 -0.031340946815907954 -2.227445147186517 -0.03126992862671614 -2.2269151515327397
71 -0.03133023753762245 -2.2587753847241396 -0.0313732435926795 -2.2582883951254193
72 -0.031320180743932724 -2.2900955654680724 -0.031484979949891564 -2.289773375075311
73 -0.031303878501057626 -2.32139944396913 -0.031318599637597797 -2.321091974712909
74 -0.03128468869253993 -2.3526841326616696 -0.031131829041987656 -2.352223803754897
75 -0.03128625303506851 -2.3839703856967382 -0.0312718722037971 -2.383495675958694
76 -0.03128107637166977 -2.415251462068408 -0.031258941162377596 -2.4147546171210714
77 -0.03127114428207278 -2.446522606350481 -0.03136708214879036 -2.446121699269862
78 -0.031261442229151726 -2.4777840485796325 -0.03134061191231012 -2.477462311182172
79 -0.031238347943872213 -2.5090223965235046 -0.031157768331468105 -2.50862007951364
80 -0.031242341548204423 -2.540264738071709 -0.031185153126716613 -2.5398052326403566
81 -0.03124396027997136 -2.5715086983516806 -0.03137413021177053 -2.5711793628521273
82 -0.031227429583668708 -2.602736127935349 -0.031322167441248897 -2.602501530293376
83 -0.031221109069883825 -2.633957237005233 -0.031224029883742333 -2.6337255601771186
84 -0.03120204582810402 -2.665159282833337 -0.031172707490622998 -2.6648982676677417
85 -0.031200013309717178 -2.696359296143054 -0.030989434104412794 -2.6958877017721545
86 -0.031187289953231813 -2.7275465860962855 -0.031019300781190397 -2.726907002553345
87 -0.031190250907093285 -2.758736837003379 -0.03129929602146149 -2.758206298574806
88 -0.031172768119722603 -2.7899096051231016 -0.031103338580578566 -2.7893096371553847
89 -0.031169641204178332 -2.82107924632728 -0.03109330013394356 -2.8204029372893284
90 -0.031156901828944684 -2.8522361481562246 -0.03087849160656333 -2.851281428895892
91 -0.031159752048552036 -2.8833959002047767 -0.03130753468722105 -2.882588963583113
92 -0.031149293947964906 -2.9145451941527414 -0.03113204026594758 -2.9137210038490604
93 -0.031149860564619304 -2.9456950547173606 -0.03119060704484582 -2.9449116108939064
94 -0.031133531406521798 -2.9768285861238826 -0.031244475208222867 -2.9761560861021294
95 -0.0311425824649632 -3.007971168588846 -0.031392643228173256 -3.0075487293303027
96 -0.031104520056396724 -3.0390756886452426 -0.031147520616650583 -3.038696249946953
97 -0.03108314350247383 -3.0701588321477162 -0.03125995043665171 -3.0699562003836047
98 -0.03109199246391654 -3.1012508246116326 -0.03109397254884243 -3.1010501729324473
99 -0.03107926417142153 -3.1323300887830543 -0.031207175645977258 -3.1322573485784244
100 -0.031066598277539013 -3.1633966870605934 -0.030976380221545696 -3.16323372879997
101 -0.03106889519840479 -3.194465582258998 -0.031061179377138613 -3.194294908177109
102 -0.031060822866857053 -3.225526405125855 -0.030998441763222216 -3.225293349940331
103 -0.03105827942490578 -3.2565846845507607 -0.03103163242340088 -3.256324982363732
104 -0.031047220900654794 -3.2876319054514154 -0.031014946941286325 -3.287339929305018
105 -0.031042807176709174 -3.3186747126281246 -0.03079903982579708 -3.318138969130815
106 -0.031037259474396707 -3.3497119721025213 -0.031132527720183135 -3.349271496850998
107 -0.031024617794901132 -3.380736589897422 -0.03094050716608763 -3.3802120040170855
108 -0.03102418500930071 -3.411760774906723 -0.030929126031696796 -3.411141130048782
109 -0.031021694652736187 -3.442782469559459 -0.030992636922746897 -3.442133766971529
110 -0.03102061916142702 -3.473803088720886 -0.030906404368579388 -3.4730401713401085
111 -0.031048507988452913 -3.5048515967093388 -0.030633423756808043 -3.5036735950969167
112 -0.03100387044250965 -3.5358554671518485 -0.031216373015195132 -3.534889968112112
113 -0.031006975937634705 -3.5668624430894833 -0.03088491875678301 -3.565774886868895
114 -0.03100833687931299 -3.597870779968796 -0.03121297499164939 -3.596987861860544
115 -0.030993295926600696 -3.6288640758953967 -0.030919142812490464 -3.627907004673035
116 -0.03097797930240631 -3.659842055197803 -0.03091895133256912 -3.658825956005604
117 -0.0309875700622797 -3.6908296252600827 -0.03118965057656169 -3.6900156065821657
118 -0.030985606275498866 -3.7218152315355817 -0.03048494681715965 -3.7205005533993254
119 -0.03096913006156683 -3.7527843615971483 -0.030957265757024288 -3.7514578191563497
120 -0.030955027975142 -3.78373938957229 -0.031266543362289664 -3.7827243625186395
121 -0.03095480790361762 -3.814694197475908 -0.031132989190518857 -3.8138573517091583
122 -0.030943516828119754 -3.8456377143040275 -0.030841825902462004 -3.8446991776116204
123 -0.03094108318910003 -3.8765787974931274 -0.030959515552967786 -3.875658693164588
124 -0.03093145424500108 -3.9075102517381284 -0.03092188686132431 -3.906580580025912
125 -0.030920590925961732 -3.93843084266409 -0.031007170118391512 -3.9375877501443037
126 -0.030913929361850022 -3.96934477202594 -0.030763712897896766 -3.9683514630422003
127 -0.030915656685829164 -4.000260428711769 -0.030790716595947742 -3.999142179638148
128 -0.030913511663675307 -4.031173940375444 -0.03095021387562156 -4.03009239351377
129 -0.03091376684606075 -4.0620877072215045 -0.031128606293350458 -4.06122099980712
130 -0.030897081177681685 -4.092984788399186 -0.030933755822479723 -4.0921547556296
131 -0.030889003444463013 -4.123873791843649 -0.030984155368059874 -4.1231389109976595
132 -0.03088813815265894 -4.154761929996308 -0.030692888982594015 -4.153831799980254
133 -0.030914010014384985 -4.185675940010693 -0.030169287137687205 -4.184001087117941
134 -0.030889323446899652 -4.216565263457593 -0.03095560781657696 -4.214956694934518
135 -0.03088843682780862 -4.247453700285401 -0.030641539301723242 -4.245598234236241
136 -0.03087132442742586 -4.278325024712827 -0.030970778223127125 -4.276569012459368
137 -0.030858437716960906 -4.309183462429788 -0.03069985182955861 -4.307268864288926
138 -0.03084946274757385 -4.340032925177361 -0.03223464339971542 -4.339503507688642
139 -0.03083591228350997 -4.370868837460871 -0.030751345306634904 -4.370254852995277
140 -0.03082848433405161 -4.401697321794923 -0.03077958766371012 -4.401034440658988
141 -0.030821515433490276 -4.432518837228413 -0.030915238708257676 -4.4319496793672455
142 -0.03082661461085081 -4.463345451839263 -0.030286889243870973 -4.462236568611116
143 -0.030820604413747787 -4.494166056253011 -0.030836434941738843 -4.493073003552855
144 -0.030811089649796487 -4.524977145902808 -0.03098683776333928 -4.524059841316194
145 -0.030802349932491778 -4.555779495835299 -0.03070892971009016 -4.554768771026284
146 -0.030795414466410875 -4.58657491030171 -0.03081272430717945 -4.5855814953334635
147 -0.030791400466114283 -4.6173663107678244 -0.03088465631008148 -4.616466151643545
148 -0.030791409872472288 -4.648157720640297 -0.03073715092614293 -4.647203302569688
149 -0.03078479114919901 -4.678942511789496 -0.03098217835649848 -4.678185480926186
150 -0.030789887718856334 -4.709732399508352 -0.031038803979754448 -4.7092242849059405
151 -0.030767108500003814 -4.740499508008356 -0.030768230184912683 -4.7399925150908535
152 -0.030765080731362103 -4.771264588739718 -0.03088812679052353 -4.770880641881377
153 -0.030748534202575683 -4.802013122942293 -0.030831693671643734 -4.801712335553021
154 -0.030748337879776953 -4.83276146082207 -0.03073595417663455 -4.832448289729656
155 -0.030735347606241702 -4.8634968084283114 -0.031083676870912312 -4.863531966600568
156 -0.030739601235836744 -4.894236409664148 -0.030786503199487926 -4.894318469800056
157 -0.030732748471200465 -4.924969158135348 -0.03062500962987542 -4.924943479429931
158 -0.03073271960020065 -4.955701877735549 -0.03053744649514556 -4.955480925925077
159 -0.030717739928513767 -4.986419617664063 -0.0306095820851624 -4.986090508010239
160 -0.030718594882637264 -5.0171382125467 -0.03078269325196743 -5.016873201262206
161 -0.030708731990307568 -5.0478469445370076 -0.03091101786121726 -5.0477842191234235
162 -0.03069962663576007 -5.078546571172768 -0.031116876751184464 -5.078901095874608
163 -0.03069762233644724 -5.109244193509215 -0.030708789080381393 -5.109609884954989
164 -0.030696057248860598 -5.139940250758076 -0.030794679094105958 -5.140404564049095
165 -0.030685482453554867 -5.17062573321163 -0.030457213521003723 -5.1708617775700985
166 -0.030687162186950445 -5.201312895398581 -0.030597561877220868 -5.201459339447319
167 -0.030691997706890108 -5.232004893105471 -0.030223637446761133 -5.2316829768940805
168 -0.030720233637839555 -5.262725126743311 -0.030089674796909095 -5.26177265169099
169 -0.03069193586707115 -5.293417062610382 -0.03129288237541914 -5.293065534066409
170 -0.030670643597841264 -5.324087706208223 -0.030245727859437466 -5.323311261925847
171 -0.03067491389811039 -5.354762620106333 -0.03069612681865692 -5.354007388744503
172 -0.030677524395287037 -5.3854401445016205 -0.030674491450190543 -5.384681880194694
173 -0.03067552447319031 -5.416115668974811 -0.030778086744248867 -5.4154599669389425
174 -0.03064750600606203 -5.446763174980873 -0.030020550172775985 -5.445480517111719
175 -0.030673490092158317 -5.477436665073031 -0.030260129552334546 -5.475740646664053
176 -0.030635521560907365 -5.508072186633939 -0.029929445963352917 -5.505670092627406
177 -0.03067083228379488 -5.538743018917733 -0.03063794067129493 -5.536308033298701
178 -0.03067762590944767 -5.569420644827181 -0.03079427843913436 -5.567102311737835
179 -0.03066628072410822 -5.600086925551289 -0.03063613558188081 -5.597738447319716
180 -0.030662941560149194 -5.630749867111438 -0.030638388358056545 -5.628376835677773
181 -0.030666368175297977 -5.661416235286737 -0.030821072962135078 -5.659197908639908
182 -0.03065120093524456 -5.692067436221981 -0.03067600876092911 -5.6898739174008375
183 -0.03063462506979704 -5.722702061291778 -0.031102460250258444 -5.720976377651096
184 -0.03062573354691267 -5.7533277948386905 -0.03096030466258526 -5.751936682313681
185 -0.030629200767725705 -5.783956995606416 -0.030561522860080004 -5.782498205173761
186 -0.03061352465301752 -5.8145705202594336 -0.030810723546892405 -5.813308928720653
187 -0.030618748255074026 -5.845189268514508 -0.030684567522257566 -5.843993496242911
188 -0.0306105880998075 -5.875799856614315 -0.030351252015680074 -5.874344748258591
189 -0.030613840091973543 -5.906413696706289 -0.03058776268735528 -5.9049325109459465
190 -0.03059595115482807 -5.9370096478611165 -0.030402336455881595 -5.935334847401828
191 -0.030594954453408717 -5.967604602314525 -0.030451220087707044 -5.965786067489535
192 -0.030600445996969938 -5.998205048311495 -0.030838276818394662 -5.99662434430793
193 -0.030599255487322806 -6.028804303798817 -0.0303985059261322 -6.027022850234062
194 -0.030586664844304324 -6.059390968643122 -0.030648498982191085 -6.057671349216253
195 -0.03058946616947651 -6.089980434812598 -0.030660764873027803 -6.088332114089281
196 -0.030591659341007472 -6.120572094153606 -0.030192005541175605 -6.118524119630457
197 -0.030577920470386745 -6.151150014623993 -0.03065551780164242 -6.1491796374321
198 -0.030570363346487283 -6.18172037797048 -0.030388741102069617 -6.17956837853417
199 -0.030573749262839556 -6.21229412723332 -0.030621186085045337 -6.210189564619215
200 -0.030564618948847055 -6.242858746182167 -0.030616068188101052 -6.240805632807316
201 -0.0305630543269217 -6.273421800509088 -0.030403916724026203 -6.271209549531342
202 -0.030559715814888477 -6.303981516323977 -0.030698097962886094 -6.301907647494228
203 -0.030558344069868328 -6.334539860393845 -0.03049167515709996 -6.3323993226513275
204 -0.030547838751226665 -6.365087699145072 -0.030583166982978582 -6.362982489634306
205 -0.0305480245500803 -6.395635723695153 -0.03041025446727872 -6.393392744101585
206 -0.030551751796156167 -6.426187475491309 -0.030243377666920424 -6.423636121768506
207 -0.03054231060668826 -6.4567297860979975 -0.030525849014520646 -6.4541619707830264
208 -0.03053931500762701 -6.487269101105625 -0.03071765713393688 -6.484879627916963
209 -0.030535752046853305 -6.517804853152478 -0.030584365781396627 -6.51546399369836
210 -0.030535129923373462 -6.548339983075852 -0.030515006557106972 -6.545979000255467
211 -0.030533735174685717 -6.578873718250538 -0.030659625213593243 -6.57663862546906
212 -0.030529031064361334 -6.609402749314899 -0.03095928244292736 -6.607597907911987
213 -0.0305199078284204 -6.63992265714332 -0.03057214794680476 -6.638170055858791
214 -0.030508392304182053 -6.670431049447502 -0.030511238519102334 -6.668681294377893
215 -0.030511222127825022 -6.700942271575327 -0.03013721965253353 -6.698818514030426
216 -0.030533669982105494 -6.731475941557433 -0.0293038590811193 -6.728122373111546
217 -0.030507732648402452 -6.761983674205835 -0.030439291149377823 -6.758561664260924
218 -0.03050953708589077 -6.792493211291726 -0.03076128251850605 -6.78932294677943
219 -0.030503586679697037 -6.822996797971423 -0.030921620875597 -6.820244567655028
220 -0.030492703896015882 -6.853489501867439 -0.0303110976703465 -6.850555665325374
221 -0.0304862211458385 -6.883975723013277 -0.03037856724113226 -6.880934232566506
222 -0.03048719745129347 -6.914462920464571 -0.030555149726569652 -6.911489382293076
223 -0.030502358637750148 -6.944965279102321 -0.02966546155512333 -6.941154843848199
224 -0.030492825899273157 -6.975458105001594 -0.03051612535491586 -6.971670969203116
225 -0.030473612528294326 -7.005931717529888 -0.029965035151690245 -7.001636004354806
226 -0.030479727685451506 -7.0364114452153395 -0.029946531262248756 -7.031582535617055
227 -0.03048796094954014 -7.06689940616488 -0.032127969712018964 -7.063710505329074
228 -0.030462213139981032 -7.097361619304861 -0.03052033232524991 -7.094230837654324
229 -0.03046738840639591 -7.127829007711257 -0.030393530428409577 -7.124624368082734
230 -0.030458374600857496 -7.158287382312114 -0.030643864441663025 -7.155268232524397
231 -0.03045866247266531 -7.1887460447847795 -0.030035266559571026 -7.185303499083967
232 -0.030460251308977605 -7.219206296093757 -0.030547225568443536 -7.215850724652411
233 -0.030458367709070445 -7.249664663802828 -0.030193085502833127 -7.246043810155244
234 -0.03045141501352191 -7.2801160788163495 -0.03062064927071333 -7.276664459425957
235 -0.03044868614524603 -7.310564764961596 -0.03022952601313591 -7.306893985439093
236 -0.030448827426880598 -7.341013592388476 -0.030349652469158172 -7.337243637908251
237 -0.030448996089398862 -7.3714625884778755 -0.02992959590628743 -7.367173233814538
238 -0.030447640921920538 -7.401910229399796 -0.030214596446603535 -7.397387830261141
239 -0.03048903653398156 -7.432399265933777 -0.03240389600396156 -7.429791726265102
240 -0.03042628997936845 -7.462825555913146 -0.030713600013405083 -7.460505326278507
241 -0.030416456796228886 -7.493242012709375 -0.03034293036907911 -7.490848256647586
242 -0.030396166443824767 -7.5236381791532 -0.030116101447492837 -7.520964358095078
243 -0.03041915539652109 -7.554057334549721 -0.029873304814100266 -7.550837662909179
244 -0.030413647647947073 -7.584470982197668 -0.03032174622640014 -7.581159409135579
245 -0.03041224516928196 -7.61488322736695 -0.030330717749893665 -7.611490126885473
246 -0.030404197704046964 -7.645287425070997 -0.03010806804522872 -7.641598194930701
247 -0.030415554530918598 -7.675702979601915 -0.030612294655293228 -7.672210489585995
248 -0.03040322130545974 -7.706106200907375 -0.030353071819990873 -7.702563561405985
249 -0.030423890613019467 -7.736530091520395 -0.03028419129550457 -7.73284775270149
250 -0.0304116384126246 -7.76694172993302 -0.02994409892708063 -7.76279185162857
251 -0.030407038051635027 -7.797348767984655 -0.030485136341303586 -7.793276987969874
252 -0.030414480343461038 -7.827763248328116 -0.030406962521374224 -7.823683950491247
253 -0.030397987458854914 -7.858161235786971 -0.030134615674614906 -7.853818566165862
254 -0.030415051616728306 -7.8885762874036995 -0.029144207201898097 -7.88296277336776
255 -0.030419301800429822 -7.91899558920413 -0.030374639388173818 -7.913337412755934
256 -0.030411856807768346 -7.949407446011898 -0.03077005734667182 -7.9441074701026055
257 -0.030400246009230615 -7.979807692021129 -0.030577914230525492 -7.974685384333131
258 -0.030387113615870476 -8.010194805637 -0.03033595560118556 -8.005021339934316
259 -0.030382503755390644 -8.04057730939239 -0.030254882853478195 -8.035276222787795
260 -0.030376972537487744 -8.070954281929877 -0.03048357544466853 -8.065759798232463
261 -0.030398552119731904 -8.101352834049608 -0.029180025774985553 -8.094939824007449
262 -0.030388238094747066 -8.131741072144356 -0.030638637859374283 -8.125578461866823
263 -0.030368823558092117 -8.162109895702448 -0.030668796319514514 -8.156247258186337
264 -0.030382206104695796 -8.192492101807144 -0.03078349307179451 -8.187030751258131
265 -0.030376237537711858 -8.222868339344856 -0.03081651059910655 -8.217847261857237
266 -0.030361348856240512 -8.253229688201097 -0.030415748246014118 -8.248263010103251
267 -0.030353831592947245 -8.283583519794044 -0.030474874842911958 -8.278737884946164
268 -0.03035878837108612 -8.31394230816513 -0.030529030226171018 -8.309266915172335
269 -0.030351787619292737 -8.344294095784422 -0.029861299507319927 -8.339128214679656
270 -0.03035668944939971 -8.374650785233822 -0.030709303077310325 -8.369837517756967
271 -0.03035433143377304 -8.405005116667596 -0.030278806295245885 -8.400116324052213
272 -0.030351662077009678 -8.435356778744605 -0.030354675464332105 -8.430470999516546
273 -0.030347482394427062 -8.465704261139033 -0.030252438224852084 -8.460723437741398
274 -0.030346371233463287 -8.496050632372496 -0.030151958111673594 -8.490875395853072
275 -0.030345254018902777 -8.526395886391398 -0.030666214507073165 -8.521541610360146
276 -0.030331113655120135 -8.556727000046518 -0.029837688151746988 -8.551379298511893
277 -0.030320660304278137 -8.587047660350796 -0.03072204990312457 -8.582101348415017
278 -0.030330714397132398 -8.61737837474793 -0.030231633875519037 -8.612332982290537
279 -0.03032864211127162 -8.6477070168592 -0.029370961245149374 -8.641703943535687
280 -0.03032810054719448 -8.678035117406395 -0.02995918272063136 -8.671663126256318
281 -0.030332401115447282 -8.708367518521843 -0.030372390896081923 -8.7020355171524
282 -0.030331854335963727 -8.738699372857807 -0.03014102466404438 -8.732176541816443
283 -0.030327526200562716 -8.76902689905837 -0.030262518115341662 -8.762439059931785
284 -0.030359522439539433 -8.799386421497909 -0.02895672181621194 -8.791395781747996
285 -0.030332868732511998 -8.82971929023042 -0.030082142632454633 -8.821477924380451
286 -0.03032508734613657 -8.860044377576557 -0.030625495500862597 -8.852103419881313
287 -0.030327694956213236 -8.89037207253277 -0.030464599654078484 -8.882568019535391
288 -0.030332679767161606 -8.920704752299931 -0.03090892843902111 -8.913476947974413
289 -0.03031790042296052 -8.951022652722893 -0.030415544286370277 -8.943892492260783
290 -0.030309155210852624 -8.981331807933746 -0.030002021230757236 -8.97389451349154
291 -0.030309294909238817 -9.011641102842985 -0.030098758917301894 -9.003993272408842
292 -0.03032889710739255 -9.041969999950377 -0.03148130215704441 -9.035474574565885
293 -0.03027652855962515 -9.072246528510002 -0.02933515254408121 -9.064809727109967
294 -0.03030977798625827 -9.10255630649626 -0.030113286804407835 -9.094923013914375
295 -0.030297710653394462 -9.132854017149654 -0.030511264596134423 -9.12543427851051
296 -0.030293429363518955 -9.163147446513173 -0.030330822616815568 -9.155765101127324
297 -0.030297071486711503 -9.193444517999884 -0.030403988249599934 -9.186169089376923
298 -0.030283801537007094 -9.22372831953689 -0.030364135466516017 -9.21653322484344
299 -0.030293133575469255 -9.25402145311236 -0.029620121326297523 -9.246153346169738
300 -0.03028215067461133 -9.284303603786972 -0.030316409841179847 -9.276469756010918
301 -0.030277576576918364 -9.31458118036389 -0.03037218442186713 -9.306841940432786
302 -0.030355854798108338 -9.344937035161998 -0.025507203210145234 -9.332349143642931
303 -0.030331618525087832 -9.375268653687085 -0.030446312483400108 -9.362795456126332
304 -0.030325935501605273 -9.40559458918869 -0.030269504338502885 -9.393064960464834
305 -0.030319521855562925 -9.435914111044253 -0.03026520637795329 -9.423330166842787
306 -0.030311883706599475 -9.466225994750852 -0.030292540602386 -9.453622707445172
307 -0.030310831591486932 -9.49653682634234 -0.030252167768776417 -9.483874875213948
308 -0.030309102311730386 -9.526845928654069 -0.030457514245063065 -9.51433238945901
309 -0.030305216927081345 -9.55715114558115 -0.030041734036058188 -9.544374123495068
310 -0.030334746278822423 -9.587485891859972 -0.02875052038580179 -9.57312464388087
311 -0.030305265635251998 -9.617791157495224 -0.030137241631746293 -9.603261885512616
312 -0.030308602005243303 -9.648099759500468 -0.030098904389888048 -9.633360789902504
313 -0.030309840850532056 -9.678409600351 -0.030001674313098192 -9.663362464215602
314 -0.030301988963037728 -9.708711589314037 -0.02972384337335825 -9.69308630758896
315 -0.030304255802184342 -9.73901584511622 -0.03037075521424413 -9.723457062803204
316 -0.03029879219830036 -9.76931463731452 -0.03046415522694588 -9.75392121803015
317 -0.030298787541687487 -9.799613424856208 -0.030746500100940467 -9.784667718131091
318 -0.030290502216666938 -9.829903927072875 -0.030518479458987714 -9.815186197590078
319 -0.030283053684979678 -9.860186980757854 -0.03030439028516412 -9.845490587875242
320 -0.030284732487052678 -9.890471713244906 -0.03022453086450696 -9.875715118739748
321 -0.030280596762895583 -9.920752310007803 -0.030428283475339414 -9.906143402215088
322 -0.030272357258945705 -9.951024667266749 -0.03002321096137166 -9.936166613176459
323 -0.030272727739065884 -9.981297395005814 -0.030467170849442483 -9.966633784025902
324 -0.030261762719601393 -10.011559157725415 -0.030470019578933714 -9.997103803604835
325 -0.030267912335693835 -10.041827070061109 -0.029900681227445602 -10.02700448483228
326 -0.03027460044249892 -10.072101670503608 -0.030820931028574704 -10.057825415860856
327 -0.030258464440703393 -10.10236013494431 -0.03005199125036597 -10.087877407111222
328 -0.03025737851858139 -10.132617513462892 -0.030264012422412633 -10.118141419533634
329 -0.030268977023661138 -10.162886490486553 -0.030772677157074213 -10.148914096690708
330 -0.030248525273054837 -10.193135015759609 -0.030515463463962077 -10.17942956015467
331 -0.03024768130853772 -10.223382697068146 -0.030227230209857226 -10.209656790364527
332 -0.030240824911743402 -10.25362352197989 -0.030104808043688536 -10.239761598408215
333 -0.030244161002337934 -10.283867682982228 -0.02967964708805084 -10.269441245496266
334 -0.030235443823039533 -10.314103126805268 -0.02999872202053666 -10.299439967516802
335 -0.030248298961669206 -10.344351425766938 -0.030467983707785605 -10.329907951224587
336 -0.030229410715401174 -10.37458083648234 -0.030643230117857457 -10.360551181342444
337 -0.030237073358148337 -10.404817909840487 -0.029620976839214563 -10.39017215818166
338 -0.030238860473036765 -10.435056770313524 -0.03078690590336919 -10.420959064085029
339 -0.03024542983621359 -10.465302200149738 -0.031428109109401706 -10.452387173194431
340 -0.03022091994062066 -10.49552312009036 -0.030210758838802577 -10.482597932033233
341 -0.030219781398773193 -10.525742901489133 -0.030139001179486515 -10.51273693321272
342 -0.030219571478664876 -10.555962472967797 -0.03010731879621744 -10.542844252008937
343 -0.030219008959829808 -10.586181481927627 -0.030242564994841813 -10.573086817003778
344 -0.030209016986191273 -10.616390498913818 -0.03021632069721818 -10.603303137700996
345 -0.03020958248525858 -10.646600081399077 -0.030521039105951785 -10.633824176806948
346 -0.030194318294525145 -10.676794399693602 -0.02993570752441883 -10.663759884331368
347 -0.03016563067212701 -10.706960030365728 -0.03295695148408413 -10.696716835815453
348 -0.030180604103952645 -10.73714063446968 -0.030178571213036777 -10.72689540702849
349 -0.030176384933292867 -10.767317019402974 -0.030009086802601816 -10.756904493831092
350 -0.030176198296248912 -10.797493217699223 -0.0302973497658968 -10.78720184359699
351 -0.03017100431025028 -10.827664222009474 -0.03005496896803379 -10.817256812565024
352 -0.030171378422528504 -10.857835600432002 -0.03008642829954624 -10.84734324086457
353 -0.030173599440604448 -10.888009199872608 -0.03028003890067339 -10.877623279765244
354 -0.030166392773389818 -10.918175592645998 -0.029729803930968045 -10.907353083696211
355 -0.030164711456745864 -10.948340304102743 -0.031038111262023448 -10.938391194958236
356 -0.030160994082689286 -10.978501298185432 -0.029958982300013304 -10.968350177258248
357 -0.03015478402376175 -11.008656082209193 -0.030282949190586807 -10.998633126448835
358 -0.030156397074460984 -11.038812479283653 -0.029572243429720403 -11.028205369878556
359 -0.030145186465233564 -11.068957665748886 -0.03039945149794221 -11.058604821376498
360 -0.030142670962959528 -11.099100336711846 -0.02991928895935416 -11.088524110335852
361 -0.030162683594971894 -11.129263020306817 -0.027185928355902434 -11.115710038691754
362 -0.030158744007349015 -11.159421764314166 -0.030177492089569567 -11.145887530781323
363 -0.030166515707969667 -11.189588280022136 -0.03005206761881709 -11.17593959840014
364 -0.030162004474550485 -11.219750284496687 -0.030211131274700164 -11.20615072967484
365 -0.030156714655458928 -11.249906999152145 -0.030111156590282916 -11.236261886265124
366 -0.030162244848906995 -11.280069244001051 -0.030254555121064185 -11.26651644138619
367 -0.030145731754601002 -11.310214975755652 -0.0290447105653584 -11.295561151951548
368 -0.030167253315448762 -11.340382229071102 -0.03004393270239234 -11.32560508465394
369 -0.030172598641365768 -11.370554827712468 -0.02984119886532426 -11.355446283519264
370 -0.030167338903993368 -11.400722166616461 -0.030039933137595655 -11.38548621665686
371 -0.030215397756546736 -11.430937564373007 -0.027953436877578498 -11.413439653534438
372 -0.030173028726130723 -11.461110593099137 -0.029951912723481654 -11.443391566257919
373 -0.03016606904566288 -11.4912766621448 -0.030238928925246 -11.473630495183166
374 -0.030160097498446704 -11.521436759643247 -0.029794532898813487 -11.50342502808198
375 -0.03017483837902546 -11.551611598022273 -0.030217986088246107 -11.533643014170226
376 -0.030159242916852236 -11.581770840939125 -0.03078030301257968 -11.564423317182806
377 -0.030151099152863025 -11.611921940091989 -0.030316362157464027 -11.59473967934027
378 -0.030179089680314065 -11.642101029772302 -0.028319676779210566 -11.62305935611948
379 -0.030159222520887853 -11.67226025229319 -0.032540914975106715 -11.655600271094587
380 -0.030142797995358704 -11.702403050288549 -0.03026226917281747 -11.685862540267404
381 -0.030144689418375493 -11.732547739706924 -0.03039497146382928 -11.716257511731234
382 -0.030128838773816825 -11.76267657848074 -0.030279027484357356 -11.746536539215592
383 -0.030133296456187963 -11.792809874936928 -0.030097518302500247 -11.776634057518093
384 -0.030125309061259032 -11.822935183998187 -0.030406793300062417 -11.807040850818156
385 -0.03012043023481965 -11.853055614233007 -0.02953262012451887 -11.836573470942675
386 -0.03014026992022991 -11.883195884153237 -0.032462678104639056 -11.869036149047314
387 -0.030118255596607923 -11.913314139749845 -0.029804020281881095 -11.898840169329196
388 -0.030116957053542136 -11.943431096803387 -0.02985961176455021 -11.928699781093746
389 -0.03012594422325492 -11.973557041026641 -0.0298831507563591 -11.958582931850104
390 -0.030145388469099997 -12.00370242949574 -0.03123927963897586 -11.98982221148908
391 -0.03010575221851468 -12.033808181714255 -0.030467021744698286 -12.020289233233779
392 -0.03009414244443178 -12.063902324158686 -0.030404938198626042 -12.050694171432404
393 -0.030101795867085456 -12.094004120025772 -0.03039991045370698 -12.08109408188611
394 -0.030093058478087187 -12.12409717850386 -0.02994293812662363 -12.111037020012734
395 -0.030049539636820555 -12.15414671814068 -0.0310233854688704 -12.142060405481605
396 -0.030078605376183988 -12.184225323516864 -0.02995955469086766 -12.172019960172472
397 -0.03007668796926737 -12.214302011486131 -0.03016343554481864 -12.20218339571729
398 -0.030080206412822007 -12.244382217898954 -0.03017470072954893 -12.23235809644684
399 -0.03007079744711518 -12.274453015346069 -0.02996183596551418 -12.262319932412353
400 -0.030074922554194927 -12.304527937900264 -0.02959004193544388 -12.291909974347798
401 -0.030082722287625076 -12.33461066018789 -0.028639682941138743 -12.320549657288936
402 -0.030060121323913336 -12.364670781511803 -0.028657533321529628 -12.349207190610466
403 -0.03008623104542494 -12.394757012557228 -0.030972623731940985 -12.380179814342407
404 -0.03008169271051884 -12.424838705267748 -0.029750068951398135 -12.409929883293804
405 -0.030088766105473043 -12.454927471373221 -0.029935035668313504 -12.439864918962117
406 -0.03008941691368818 -12.485016888286909 -0.030090914852917195 -12.469955833815034
407 -0.030086996871978043 -12.515103885158886 -0.02980543253943324 -12.499761266354467
408 -0.030070857796818017 -12.545174742955705 -0.02902381606400013 -12.528785082418468
409 -0.030076458398252726 -12.575251201353957 -0.030221209675073624 -12.55900629209354
410 -0.030106348730623723 -12.60535755008458 -0.031136935483664273 -12.590143227577204
411 -0.030063453130424023 -12.635421003215004 -0.030423696059733628 -12.620566923636938
412 -0.030057402048259973 -12.665478405263265 -0.02991402065381408 -12.650480944290752
413 -0.03005659021437168 -12.695534995477637 -0.029803464841097593 -12.68028440913185
414 -0.03003620021045208 -12.725571195688088 -0.030017408076673746 -12.710301817208524
415 -0.030065228417515754 -12.755636424105605 -0.0301968477666378 -12.740498664975162
416 -0.03005159730091691 -12.785688021406521 -0.030274876300245522 -12.770773541275407
417 -0.03004364063963294 -12.815731662046154 -0.02945449808612466 -12.800228039361532
418 -0.03006004076451063 -12.845791702810665 -0.02945959996432066 -12.829687639325853
419 -0.030061496421694756 -12.87585319923236 -0.030719064082950352 -12.860406703408803
420 -0.030055171623826028 -12.905908370856185 -0.02981687095016241 -12.890223574358965
421 -0.030049704667180776 -12.935958075523367 -0.030018614046275614 -12.92024218840524
422 -0.03004901120439172 -12.966007086727759 -0.029718696512281893 -12.949960884917521
423 -0.030053666234016417 -12.996060752961775 -0.03004087982699275 -12.980001764744515
424 -0.030052673444151877 -13.026113426405926 -0.030120956990867854 -13.010122721735382
425 -0.03004558440297842 -13.056159010808905 -0.03007816905155778 -13.04020089078694
426 -0.030045120790600777 -13.086204131599505 -0.029239371698349715 -13.069440262485289
427 -0.030056365206837653 -13.116260496806342 -0.03014097036793828 -13.099581232853227
428 -0.030036191642284393 -13.146296688448627 -0.02971712490543723 -13.129298357758664
429 -0.030046554747968912 -13.176343243196596 -0.030296773370355367 -13.15959513112902
430 -0.03004769729450345 -13.206390940491099 -0.030153515841811897 -13.189748646970832
431 -0.03001384176313877 -13.236404782254239 -0.030768212769180535 -13.220516859740012
432 -0.030033616721630095 -13.266438398975868 -0.030635502934455872 -13.251152362674468
433 -0.03001643531024456 -13.296454834286113 -0.030471537727862597 -13.28162390040233
434 -0.030015703197568654 -13.326470537483681 -0.03019772106781602 -13.311821621470147
435 -0.030038851872086526 -13.356509389355768 -0.02856889171525836 -13.340390513185405
436 -0.0300251767039299 -13.386534566059698 -0.030343542620539666 -13.370734055805944
437 -0.03001458439975977 -13.416549150459458 -0.02987833023071289 -13.400612386036656
438 -0.030019492842257023 -13.446568643301715 -0.030223544035106898 -13.430835930071762
439 -0.030017693433910607 -13.476586336735625 -0.030678629875183105 -13.461514559946945
440 -0.029980488028377293 -13.506566824764002 -0.0317818196490407 -13.493296379595986
441 -0.029996642284095286 -13.536563467048097 -0.030059278756380082 -13.523355658352365
442 -0.029991769790649415 -13.566555236838747 -0.030054872296750544 -13.553410530649115
443 -0.029996526427567005 -13.596551763266314 -0.03009547749534249 -13.583506008144457
444 -0.02998158810660243 -13.626533351372917 -0.030336940381675958 -13.613842948526134
445 -0.029981029592454432 -13.65651438096537 -0.029952067509293558 -13.643795016035428
446 -0.029991479776799678 -13.686505860742171 -0.03089950643479824 -13.674694522470226
447 -0.029978800844401122 -13.716484661586572 -0.030167911760509016 -13.704862434230735
448 -0.02996946405619383 -13.746454125642765 -0.028515380900353195 -13.733377815131089
449 -0.029986480809748174 -13.776440606452514 -0.03001102330163121 -13.76338883843272
450 -0.029967459756880997 -13.806408066209395 -0.029795568343251942 -13.793184406775971
451 -0.029984481167048216 -13.836392547376443 -0.030555265210568904 -13.82373967198654
452 -0.029972342867404224 -13.866364890243847 -0.03121805749833584 -13.854957729484877
453 -0.02999903317540884 -13.896363923419257 -0.028427187632769347 -13.883384917117645
454 -0.029978194646537303 -13.926342118065794 -0.029690522514283658 -13.913075439631928
455 -0.029978732205927373 -13.956320850271721 -0.030178808607161045 -13.94325424823909
456 -0.029979667626321316 -13.986300517898043 -0.030241562519222498 -13.973495810758312
457 -0.029984113480895757 -14.016284631378939 -0.030483545921742915 -14.003979356680055
458 -0.029968760348856448 -14.046253391727795 -0.03020236948505044 -14.034181726165105
459 -0.029957840219140053 -14.076211231946935 -0.029909069184213877 -14.064090795349319
460 -0.029961849097162485 -14.106173081044098 -0.030102449655532836 -14.094193245004853
461 -0.029964208044111727 -14.136137289088209 -0.029915805906057358 -14.12410905091091
462 -0.029972557816654442 -14.166109846904863 -0.0275991884060204 -14.15170823931693
463 -0.029966057371348144 -14.196075904276212 -0.029669346287846565 -14.181377585604777
464 -0.029973756242543458 -14.226049660518756 -0.029455142188817264 -14.210832727793594
465 -0.029977794270962477 -14.256027454789718 -0.030168732069432734 -14.241001459863027
466 -0.029979456309229137 -14.286006911098948 -0.029521023854613304 -14.27052248371764
467 -0.029983138851821422 -14.31599004995077 -0.029592670500278473 -14.300115154217918
468 -0.02996735330671072 -14.345957403257481 -0.030031358543783426 -14.330146512761702
469 -0.02995644798502326 -14.375913851242505 -0.028541131410747766 -14.35868764417245
470 -0.029980122204869987 -14.405893973447375 -0.029841897170990707 -14.388529541343441
471 -0.029981751926243305 -14.435875725373618 -0.030173879023641346 -14.418703420367082
472 -0.029970874451100825 -14.465846599824719 -0.030132622458040714 -14.448836042825123
473 -0.029975685011595487 -14.495822284836315 -0.030866901203989983 -14.479702944029112
474 -0.02997178491204977 -14.525794069748365 -0.029686115123331545 -14.509389059152443
475 -0.02996933851391077 -14.555763408262276 -0.029900401178747416 -14.53928946033119
476 -0.02996712364256382 -14.58573053190484 -0.029696433804929256 -14.56898589413612
477 -0.029969057347625495 -14.615699589252465 -0.030000876169651747 -14.598986770305771
478 -0.029967401642352343 -14.645666990894817 -0.030324239749461412 -14.629311010055233
479 -0.02993037924170494 -14.675597370136522 -0.031240649800747634 -14.66055165985598
480 -0.02994720758870244 -14.705544577725224 -0.02907997230067849 -14.689631632156658
481 -0.029955743066966533 -14.735500320792191 -0.029890388250350952 -14.719522020407009
482 -0.02995147705078125 -14.765451797842973 -0.02995400596410036 -14.74947602637111
483 -0.029950995370745657 -14.795402793213718 -0.029827371519058943 -14.779303397890168
484 -0.029952116031199693 -14.825354909244918 -0.02974930899217725 -14.809052706882344
485 -0.029955923557281494 -14.8553108328022 -0.02968238303437829 -14.838735089916723
486 -0.02995718102902174 -14.885268013831222 -0.028434428106993436 -14.867169518023717
487 -0.029942603968083858 -14.915210617799307 -0.029878669511526824 -14.897048187535244
488 -0.029948491789400577 -14.945159109588708 -0.029322487022727727 -14.926370674557973
489 -0.029971907194703818 -14.975131016783411 -0.03031364567577839 -14.956684320233752
490 -0.029943817108869553 -15.00507483389228 -0.03023175923153758 -14.986916079465288
491 -0.029951925948262216 -15.035026759840543 -0.030439930502325296 -15.017356009967614
492 -0.02993993805721402 -15.064966697897757 -0.02975887143984437 -15.047114881407458
493 -0.029947291221469642 -15.094913989119227 -0.029695206414908172 -15.076810087822366
494 -0.029949537850916384 -15.124863526970143 -0.029173109959810973 -15.105983197782177
495 -0.029947384260594845 -15.154810911230738 -0.03037487845867872 -15.136358076240855
496 -0.029947472270578146 -15.184758383501316 -0.030222735181450845 -15.166580811422305
497 -0.02994043566286564 -15.214698819164182 -0.02997290911152959 -15.196553720533835
498 -0.029939390905201434 -15.244638210069384 -0.02807232700288296 -15.224626047536718
499 -0.029944274201989175 -15.274582484271374 -0.028458218649029733 -15.253084266185748
500 -0.02995179910212755 -15.304534283373501 -0.03002819512039423 -15.283112461306143
501 -0.02995374919846654 -15.334488032571967 -0.030077982041984797 -15.313190443348127
502 -0.029949132911860944 -15.364437165483828 -0.030785511527210475 -15.343975954875336
503 -0.029949609003961087 -15.394386774487788 -0.0299824645742774 -15.373958419449615
504 -0.02997453063726425 -15.424361305125053 -0.03162960195913911 -15.405588021408754
505 -0.02993575120344758 -15.454297056328501 -0.0297026582993567 -15.43529067970811
506 -0.029939751978963612 -15.484236808307465 -0.03050822913646698 -15.465798908844578
507 -0.029932363983243705 -15.514169172290709 -0.030114322900772095 -15.49591323174535
508 -0.02993733137845993 -15.544106503669168 -0.03010870972648263 -15.526021941471832
509 -0.02992645148187876 -15.574032955151047 -0.03031144542619586 -15.556333386898029
510 -0.02993220379576087 -15.603965158946808 -0.029432956129312515 -15.585766343027341
511 -0.02991413725540042 -15.633879296202208 -0.030497450102120637 -15.616263793129463
512 -0.02991241794079542 -15.663791714143004 -0.0308266076259315 -15.647090400755394
513 -0.02992465887218714 -15.69371637301519 -0.028322447277605533 -15.675412848033
514 -0.029905962105840445 -15.72362233512103 -0.0301028735935688 -15.705515721626568
515 -0.029911147151142358 -15.753533482272173 -0.030249150283634663 -15.735764871910202
516 -0.02990815918892622 -15.7834416414611 -0.029552719742059707 -15.765317591652263
517 -0.029919622000306845 -15.813361263461406 -0.03067409070208669 -15.79599168235435
518 -0.02990224100649357 -15.843263504467899 -0.029359850473701953 -15.825351532828051
519 -0.029898369684815407 -15.873161874152714 -0.0296046769246459 -15.854956209752697
520 -0.029910661280155182 -15.90307253543287 -0.029837606381624936 -15.884793816134321
521 -0.029897441621869802 -15.93296997705474 -0.02991808680817485 -15.914711902942496
522 -0.029889000114053488 -15.962858977168793 -0.03156683873385191 -15.946278741676348
523 -0.02988930307328701 -15.992748280242079 -0.02943909065797925 -15.975717832334327
524 -0.029870323184877635 -16.022618603426956 -0.028877106681466102 -16.004594939015792
525 -0.02990654408931732 -16.052525147516274 -0.029914106242358685 -16.03450904525815
526 -0.02990015372633934 -16.082425301242612 -0.029867036454379558 -16.06437608171253
527 -0.029907028656452894 -16.112332329899065 -0.030443904642015695 -16.094819986354548
528 -0.029912326019257307 -16.142244655918322 -0.02804521406069398 -16.12286520041524
529 -0.029912082478404045 -16.172156738396726 -0.030181634332984687 -16.153046834748224
530 -0.029899519123136997 -16.202056257519864 -0.029838541988283396 -16.182885376736508
531 -0.029896195419132708 -16.231952452938998 -0.02893111892044544 -16.211816495656954
532 -0.029900607373565435 -16.261853060312564 -0.030160365626215935 -16.24197686128317
533 -0.029904738999903202 -16.291757799312467 -0.029924173932522537 -16.27190103521569
534 -0.029902428574860095 -16.321660227887328 -0.029469677712768316 -16.30137071292846
535 -0.02987743578851223 -16.351537663675842 -0.027411604207009076 -16.32878231713547
536 -0.029912884533405303 -16.381450548209248 -0.02951517878100276 -16.358297495916474
537 -0.029945618379861115 -16.41139616658911 -0.026146951131522655 -16.384444447047997
538 -0.029945201147347687 -16.44134136773646 -0.031288484018296 -16.415732931066294
539 -0.029928257782012226 -16.47126962551847 -0.030334972497075795 -16.44606790356337
540 -0.029920992720872164 -16.50119061823934 -0.03005613647401333 -16.476124040037384
541 -0.029923805594444276 -16.531114423833785 -0.030562158301472665 -16.506686198338855
542 -0.029917612113058566 -16.561032035946845 -0.030510286521166562 -16.537196484860022
543 -0.02991996854543686 -16.59095200449228 -0.02959900051355362 -16.566795485373575
544 -0.02991496119648218 -16.620866965688762 -0.03037886219099164 -16.597174347564568
545 -0.029916656855493783 -16.650783622544257 -0.03060718746855855 -16.627781535033126
546 -0.02988694915547967 -16.680670571699736 -0.031324731465429065 -16.659106266498554
547 -0.029904107842594386 -16.71057467954233 -0.029540367610752582 -16.688646634109308
548 -0.029911888763308525 -16.740486568305638 -0.029867144487798213 -16.718513778597107
549 -0.029899519775062798 -16.770386088080702 -0.029423411563038827 -16.747937190160144
550 -0.029899107944220304 -16.800285196024923 -0.031192680727690457 -16.779129870887836
551 -0.02989522758871317 -16.830180423613637 -0.03008927684277296 -16.80921914773061
552 -0.02990100095048547 -16.86008142456412 -0.029254525993019344 -16.838473673723627
553 -0.029882443137466908 -16.88996386770159 -0.029384394735097887 -16.867858068458723
554 -0.029922949522733687 -16.919886817224324 -0.031631302833557126 -16.89948937129228
555 -0.029886711016297342 -16.94977352824062 -0.029935036785900593 -16.92942440807818
556 -0.029912385158240795 -16.97968591339886 -0.029098406527191402 -16.95852281460537
557 -0.029898757115006447 -17.009584670513867 -0.030363758746534585 -16.988886573351905
558 -0.029887132905423643 -17.03947180341929 -0.02968084588646889 -17.018567419238373
559 -0.029892638232558964 -17.06936444165185 -0.031108004692941903 -17.049675423931316
560 -0.029853994213044643 -17.099218435864895 -0.035426698811352256 -17.08510212274267
561 -0.02985359150916338 -17.129072027374058 -0.030160577315837146 -17.115262700058505
562 -0.029844501148909332 -17.158916528522965 -0.029274509008973836 -17.14453720906748
563 -0.029853407014161348 -17.188769935537128 -0.029742882680147888 -17.174280091747626
564 -0.029843687452375887 -17.218613622989505 -0.029902948811650277 -17.204183040559275
565 -0.02983186300843954 -17.248445485997944 -0.02985081635415554 -17.23403385691343
566 -0.02983986297622323 -17.27828534897417 -0.0298729351721704 -17.263906792085603
567 -0.029837732203304768 -17.308123081177474 -0.028880382422357798 -17.29278717450796
568 -0.029825154226273298 -17.337948235403747 -0.028878100868314504 -17.321665275376276
569 -0.029841089434921742 -17.367789324838668 -0.029033093154430388 -17.350698368530708
570 -0.02985130837187171 -17.39764063321054 -0.0291100406087935 -17.3798084091395
571 -0.02984249871224165 -17.42748313192278 -0.029913713224232197 -17.409722122363732
572 -0.02984328381717205 -17.457326415739953 -0.029916827008128165 -17.43963894937186
573 -0.029864994809031487 -17.487191410548984 -0.0323310662060976 -17.47197001557796
574 -0.02982220109552145 -17.517013611644504 -0.031743550579994916 -17.503713566157955
575 -0.029828277975320817 -17.546841889619824 -0.029150331486016513 -17.53286389764397
576 -0.029830279387533666 -17.576672169007356 -0.029353439528495073 -17.562217337172466
577 -0.029823632538318635 -17.606495801545673 -0.0308352155610919 -17.593052552733557
578 -0.029814933147281408 -17.636310734692955 -0.03001825800165534 -17.62307081073521
579 -0.029826758801937102 -17.666137493494894 -0.02947019012644887 -17.65254100086166
580 -0.029817649349570274 -17.695955142844465 -0.02972672153264284 -17.682267722394304
581 -0.02980113886296749 -17.725756281707433 -0.029470648057758807 -17.711738370452064
582 -0.02986224889755249 -17.755618530604984 -0.025410446524620055 -17.737148816976685
583 -0.029832283873111008 -17.785450814478097 -0.029539884813129903 -17.766688701789814
584 -0.029841362871229647 -17.815292177349328 -0.030610072799026965 -17.797298774588842
585 -0.029793012700974942 -17.845085190050302 -0.02686671493574977 -17.824165489524592
586 -0.029856217559427023 -17.87494140760973 -0.02985868267714977 -17.854024172201743
587 -0.029839926585555076 -17.904781334195285 -0.03127968721091747 -17.885303859412662
588 -0.029878743458539248 -17.934660077653824 -0.0261939556337893 -17.911497815046452
589 -0.02986337533220649 -17.96452345298603 -0.02989019500091672 -17.94138801004737
590 -0.02985006393864751 -17.994373516924675 -0.029809016175568102 -17.97119702622294
591 -0.02984797488898039 -18.024221491813655 -0.02774502458050847 -17.998942050803446
592 -0.02986340979114175 -18.054084901604796 -0.030398340616375207 -18.029340391419822
593 -0.02986056702211499 -18.08394546862691 -0.031236416194587946 -18.06057680761441
594 -0.029842365719377994 -18.11378783434629 -0.029983156453818084 -18.090559964068227
595 -0.029857918433845044 -18.143645752780134 -0.02927424069494009 -18.119834204763166
596 -0.02981550619006157 -18.173461258970196 -0.027505258563905954 -18.14733946332707
597 -0.029837177228182556 -18.203298436198377 -0.029055378027260305 -18.17639484135433
598 -0.029841669462621213 -18.233140105660997 -0.028969099372625352 -18.205363940726954
599 -0.029850676842033862 -18.26299078250303 -0.030136173497885464 -18.23550011422484
600 -0.029861019738018513 -18.29285180224105 -0.030815688148140907 -18.266315802372983
601 -0.029846044443547725 -18.322697846684598 -0.029027901217341424 -18.295343703590323
602 -0.029843663983047008 -18.352541510667645 -0.02881279671564698 -18.32415650030597
603 -0.0298493686132133 -18.38239087928086 -0.032550030201673505 -18.356706530507644
604 -0.029823779687285425 -18.412214658968143 -0.030376831907778977 -18.387083362415424
605 -0.029834756068885325 -18.44204941503703 -0.03002720344811678 -18.417110565863542
606 -0.029828700143843888 -18.471878115180875 -0.030393787659704685 -18.447504353523247
607 -0.029819534346461295 -18.501697649527337 -0.02944415742531419 -18.47694851094856
608 -0.02983346292749047 -18.53153111245483 -0.030502492748200893 -18.50745100369676
609 -0.02983588008210063 -18.56136699253693 -0.026942026894539596 -18.5343930305913
610 -0.029827478621155024 -18.591194471158083 -0.02948206225410104 -18.5638750928454
611 -0.029821046441793442 -18.621015517599876 -0.028713586367666723 -18.592588679213065
612 -0.029821375105530023 -18.650836892705406 -0.029421274736523628 -18.62200995394959
613 -0.029831962939351798 -18.680668855644758 -0.029778282903134824 -18.651788236852724
614 -0.02982820523902774 -18.710497060883785 -0.029265394154936075 -18.68105363100766
615 -0.029822789039462803 -18.74031984992325 -0.029570611659437418 -18.710624242667098
616 -0.02983427606523037 -18.77015412598848 -0.029376656096428633 -18.740000898763526
617 -0.029832385294139386 -18.79998651128262 -0.03036255408078432 -18.77036345284431
618 -0.029818045999854804 -18.829804557282472 -0.030599685572087764 -18.8009631384164
619 -0.029818839766085146 -18.85962339704856 -0.02924776151776314 -18.830210899934162
620 -0.029815640300512314 -18.88943903734907 -0.02938957279548049 -18.859600472729642
621 -0.029817410837858917 -18.91925644818693 -0.0295573097653687 -18.889157782495012
622 -0.029801256861537694 -18.949057705048467 -0.031154432985931634 -18.920312215480944
623 -0.029808392096310855 -18.978866097144778 -0.029178382363170385 -18.949490597844115
624 -0.02980450913310051 -19.008670606277878 -0.0304652513936162 -18.97995584923773
625 -0.029810840170830487 -19.03848144644871 -0.02973740268498659 -19.009693251922716
626 -0.029799291491508485 -19.068280737940217 -0.032504080515354875 -19.04219733243807
627 -0.029799165017902852 -19.09807990295812 -0.030474772304296495 -19.072672104742367
628 -0.029824326280504465 -19.127904229238624 -0.033516463451087476 -19.106188568193453
629 -0.029788454156368972 -19.15769268339499 -0.02960031237453222 -19.135788880567986
630 -0.02978516211733222 -19.187477845512323 -0.029377673100680114 -19.165166553668666
631 -0.02978183897212148 -19.217259684484443 -0.030074674729257823 -19.195241228397922
632 -0.029795114509761335 -19.247054798994203 -0.029523940570652486 -19.224765168968574
633 -0.029772959370166063 -19.27682775836437 -0.030288606230169535 -19.255053775198743
634 -0.029782375972718 -19.306610134337088 -0.027485273778438568 -19.28253904897718
635 -0.029776748549193145 -19.33638688288628 -0.028732579667121172 -19.311271628644302
636 -0.029789387434720992 -19.366176270321002 -0.02834057193249464 -19.3396122005768
637 -0.029776178020983934 -19.395952448341987 -0.027974567748606204 -19.367586768325406
638 -0.029806366469711066 -19.425758814811697 -0.0295857060700655 -19.39717247439547
639 -0.02980911135673523 -19.45556792616843 -0.030065441597253086 -19.427237915992723
640 -0.029802812449634074 -19.485370738618066 -0.030647041089832783 -19.457884957082555
641 -0.029808695241808892 -19.515179433859874 -0.029545943718403578 -19.48743090080096
642 -0.02979996195062995 -19.544979395810504 -0.02922697998583317 -19.51665788078679
643 -0.029802786372601985 -19.574782182183107 -0.028337527066469193 -19.54499540785326
644 -0.029792857263237237 -19.604575039446345 -0.027473349310457706 -19.57246875716372
645 -0.029792111832648516 -19.634367151278994 -0.030942099075764416 -19.603410856239485
646 -0.029804937075823545 -19.664172088354817 -0.027715632133185862 -19.631126488372672
647 -0.02979391124099493 -19.69396599959581 -0.030417222157120706 -19.66154371052979
648 -0.029782666359096766 -19.723748665954908 -0.031075034383684398 -19.692618744913474
649 -0.02978834407404065 -19.75353701002895 -0.0286760238930583 -19.721294768806533
650 -0.029781194124370813 -19.78331820415332 -0.028612061776220797 -19.749906830582756
651 -0.029790580738335848 -19.813108784891657 -0.02942543402314186 -19.779332264605898
652 -0.029796579014509918 -19.842905363906166 -0.029070579167455434 -19.808402843773354
653 -0.029791401606053113 -19.87269676551222 -0.03000230183824897 -19.838405145611603
654 -0.029783439263701438 -19.902480204775923 -0.029841985553503036 -19.868247131165106
655 -0.02979875523597002 -19.932278960011892 -0.031160603184252976 -19.89940773434936
656 -0.029772661812603473 -19.962051621824497 -0.02817305875942111 -19.92758079310878
657 -0.029780781641602517 -19.9918324034661 -0.02980257160961628 -19.957383364718396
658 -0.02977538714185357 -20.021607790607952 -0.02984635466709733 -19.987229719385493
659 -0.029779484309256078 -20.051387274917207 -0.030573138780891896 -20.017802858166384
660 -0.029781146533787252 -20.081168421450993 -0.03032367564737797 -20.04812653381376
661 -0.029770098347216844 -20.11093851979821 -0.02913153823465109 -20.077258072048412
662 -0.02990486677736044 -20.140843386575572 -0.023871656879782675 -20.101129728928196
663 -0.02978301336988807 -20.17062639994546 -0.03121710205450654 -20.1323468309827
664 -0.029783302266150714 -20.20040970221161 -0.030038831941783427 -20.162385662924486
665 -0.029791628662496804 -20.230201330874106 -0.029433030728250743 -20.191818693652735
666 -0.02978648655116558 -20.259987817425273 -0.029926034156233072 -20.221744727808968
667 -0.02978779738768935 -20.289775614812964 -0.02877290267497301 -20.25051763048394
668 -0.02979123992845416 -20.319566854741417 -0.02950625866651535 -20.280023889150456
669 -0.0298705218359828 -20.3494373765774 -0.025150051806122065 -20.30517394095658
670 -0.029803352523595096 -20.379240729100992 -0.029754277132451535 -20.33492821808903
671 -0.02982618296518922 -20.40906691206618 -0.029969013947993516 -20.364897232037023
672 -0.029807628504931925 -20.438874540571113 -0.02986661083996296 -20.394763842876987
673 -0.02980177653953433 -20.46867631711065 -0.030659063812345268 -20.42542290668933
674 -0.029813939798623325 -20.49849025690927 -0.028791216015815736 -20.454214122705146
675 -0.02980674086138606 -20.528296997770656 -0.02923595840111375 -20.48345008110626
676 -0.029800589196383953 -20.55809758696704 -0.028241492249071597 -20.511691573355332
677 -0.02980079622939229 -20.587898383196432 -0.02975564245134592 -20.541447215806677
678 -0.029799399431794882 -20.617697782628227 -0.029278760869055988 -20.57072597667573
679 -0.029807912185788155 -20.647505694814015 -0.03005857141688466 -20.600784548092616
680 -0.029774037748575212 -20.67727973256259 -0.031471467856317756 -20.632256015948933
681 -0.02980039929971099 -20.7070801318623 -0.030349469371140005 -20.66260548532007
682 -0.029784794617444276 -20.736864926479743 -0.030431304778903722 -20.693036790098976
683 -0.029777908511459828 -20.766642834991202 -0.030155904311686754 -20.723192694410663
684 -0.02978518744930625 -20.79642802244051 -0.02961284564808011 -20.752805540058745
685 -0.029763941187411547 -20.82619196362792 -0.028807026147842408 -20.781612566206586
686 -0.02981822956353426 -20.856010193191455 -0.028772332798689605 -20.810384899005275
687 -0.029786304291337728 -20.885796497482794 -0.029571619536727666 -20.839956518542003
688 -0.029775746166706085 -20.9155722436495 -0.029813026636838914 -20.86976954517884
689 -0.029772335104644297 -20.945344578754145 -0.03000297611579299 -20.899772521294633
690 -0.029767938423901796 -20.975112517178047 -0.029691907111555338 -20.929464428406188
691 -0.029802562668919563 -21.004915079846967 -0.03203645218163729 -20.961500880587824
692 -0.02976754428818822 -21.034682624135154 -0.029717082250863315 -20.991217962838686
693 -0.02976511064916849 -21.064447734784324 -0.030183393601328136 -21.021401356440013
694 -0.029767094738781454 -21.094214829523104 -0.029817701876163484 -21.051219058316175
695 -0.029761930461972952 -21.123976759985077 -0.028091289475560187 -21.079310347791736
696 -0.02974821478128433 -21.153724974766362 -0.029932985827326775 -21.109243333619062
697 -0.02976558180525899 -21.18349055657162 -0.029822799656540156 -21.139066133275602
698 -0.029758909717202187 -21.213249466288822 -0.02988790553063154 -21.168954038806234
699 -0.029780611395835876 -21.243030077684658 -0.02973408894613385 -21.19868812775237
700 -0.029767070710659028 -21.272797148395316 -0.02958726864308119 -21.22827539639545
701 -0.029775335174053907 -21.30257248356937 -0.030235372576862575 -21.25851076897231
702 -0.029758220445364712 -21.332330704014737 -0.029564816411584614 -21.288075585383897
703 -0.029757981467992068 -21.36208868548273 -0.02924216715618968 -21.317317752540088
704 -0.029732559528201818 -21.39182124501093 -0.03081925855949521 -21.348137011099585
705 -0.029760232660919428 -21.42158147767185 -0.030121281929314136 -21.3782582930289
706 -0.029772241413593293 -21.451353719085443 -0.03065388072282076 -21.40891217375172
707 -0.029745470732450485 -21.481099189817893 -0.02949879113584757 -21.438410964887566
708 -0.029744104482233524 -21.510843294300127 -0.029144845250993968 -21.46755581013856
709 -0.02974012801423669 -21.540583422314363 -0.02917566243559122 -21.49673147257415
710 -0.029743613861501216 -21.570327036175865 -0.030552036501467227 -21.52728350907562
711 -0.02976521337404847 -21.600092249549913 -0.03050088109448552 -21.557784390170106
712 -0.02974398573860526 -21.62983623528852 -0.030260804388672114 -21.588045194558777
713 -0.02974105756729841 -21.65957729285582 -0.028902024123817684 -21.616947218682594
714 -0.029742077365517615 -21.689319370221337 -0.0317178837954998 -21.648665102478095
715 -0.02974721398204565 -21.719066584203382 -0.028601656947284938 -21.67726675942538
716 -0.02972599845379591 -21.748792582657178 -0.030790353938937188 -21.708057113364315
717 -0.02972130458801985 -21.778513887245197 -0.0292587636038661 -21.737315876968182
718 -0.029721640143543483 -21.80823552738874 -0.03037388063967228 -21.767689757607855
719 -0.029730727057904006 -21.83796625444664 -0.030892971064895393 -21.79858272867275
720 -0.02973516285419464 -21.867701417300836 -0.029736625775694848 -21.828319354448443
721 -0.029724781028926374 -21.89742619832976 -0.029181449208408594 -21.85750080365685
722 -0.029746460355818273 -21.927172658685578 -0.029004462342709304 -21.88650526599956
723 -0.029741702415049077 -21.956914361100626 -0.02668545749038458 -21.913190723489944
724 -0.02976425178349018 -21.986678612884116 -0.030927192885428667 -21.944117916375372
725 -0.029733644146472216 -22.016412257030588 -0.028784042038023473 -21.972901958413395
726 -0.029752122703939676 -22.046164379734527 -0.028804911579936743 -22.00170686999333
727 -0.029762732796370983 -22.0759271125309 -0.029419645201414824 -22.031126515194746
728 -0.029747781157493592 -22.10567489368839 -0.029213536903262137 -22.06034005209801
729 -0.029751186445355415 -22.135426080133747 -0.029329501464962958 -22.089669553562974
730 -0.029761765338480472 -22.16518784547223 -0.029465939663350583 -22.119135493226324
731 -0.029771250672638416 -22.194959096144867 -0.03101587938144803 -22.150151372607773
732 -0.029747595358639956 -22.224706691503506 -0.030619513615965842 -22.18077088622374
733 -0.029770231153815985 -22.25447692265732 -0.03257263768464327 -22.213343523908385
734 -0.029728591814637183 -22.28420551447196 -0.031860515382140873 -22.245204039290527
735 -0.029733309987932444 -22.313938824459893 -0.029584710113704206 -22.27478874940423
736 -0.029763473384082317 -22.343702297843976 -0.0350772937759757 -22.309866043180207
737 -0.029711124394088982 -22.373413422238066 -0.02935384837910533 -22.339219891559313
738 -0.02969951694831252 -22.40311293918638 -0.030164062418043612 -22.36938395397736
739 -0.029702586680650712 -22.432815525867028 -0.029462323524057865 -22.398846277501416
740 -0.02970419554039836 -22.462519721407425 -0.027840587310492992 -22.42668686481191
741 -0.02973196255043149 -22.492251683957857 -0.02827477818354964 -22.45496164299546
742 -0.029692681971937418 -22.521944365929794 -0.033019261248409745 -22.48798090424387
743 -0.029703015089035036 -22.551647381018828 -0.029839559365063904 -22.517820463608935
744 -0.029707073979079724 -22.581354454997907 -0.03164026439189911 -22.549460728000835
745 -0.02970024524256587 -22.611054700240473 -0.030083232466131447 -22.579543960466967
746 -0.029686121456325053 -22.6407408216968 -0.02781116431578994 -22.607355124782757
747 -0.029689895268529654 -22.670430716965328 -0.031519700214266776 -22.638874824997025
748 -0.02968442188575864 -22.700115138851086 -0.02977423630654812 -22.668649061303572
749 -0.029667749907821415 -22.72978288875891 -0.029079431015998126 -22.69772849231957
750 -0.029705506935715675 -22.759488395694625 -0.027444201335310937 -22.72517269365488
751 -0.0296858892776072 -22.789174284972233 -0.029773734603077175 -22.754946428257956
752 -0.02967480942606926 -22.818849094398303 -0.029675523564219475 -22.784621951822174
753 -0.02969305347651243 -22.848542147874817 -0.030528230033814906 -22.81515018185599
754 -0.02968130838125944 -22.878223456256077 -0.029907831735908986 -22.8450580135919
755 -0.02966567724943161 -22.90788913350551 -0.029706150759011507 -22.87476416435091
756 -0.029668487422168256 -22.937557620927677 -0.02972031608223915 -22.90448448043315
757 -0.029665077105164528 -22.967222698032842 -0.029614832531660796 -22.93409931296481
758 -0.029698713216930628 -22.996921411249772 -0.031710847094655034 -22.965810160059466
759 -0.029641344863921403 -23.026562756113695 -0.03013681564480066 -22.995946975704268
760 -0.029651838820427656 -23.056214594934122 -0.029400421306490898 -23.02534739701076
761 -0.029673923086375 -23.085888518020496 -0.030169849935919046 -23.05551724694668
762 -0.029662245698273183 -23.11555076371877 -0.02887423299252987 -23.084391479939207
763 -0.0296543606556952 -23.145205124374463 -0.025647357665002347 -23.110038837604208
764 -0.029660893697291614 -23.174866018071754 -0.030001623276621103 -23.14004046088083
765 -0.029667960479855537 -23.20453397855161 -0.029126610327512025 -23.169167071208342
766 -0.029651832953095435 -23.234185811504705 -0.02931722514331341 -23.198484296351655
767 -0.029666362795978785 -23.263852174300684 -0.0297107913531363 -23.22819508770479
768 -0.02966546844691038 -23.293517642747595 -0.029014243464916944 -23.257209331169708
769 -0.029637910798192023 -23.32315555354579 -0.0342872267588973 -23.291496557928607
770 -0.02965226015076041 -23.35280781369655 -0.029460008535534144 -23.32095656646414
771 -0.029647082090377808 -23.38245489578693 -0.029410658311098813 -23.35036722477524
772 -0.02964713452383876 -23.412102030310766 -0.028223335929214954 -23.378590560704456
773 -0.02962910560891032 -23.441731135919678 -0.03276879768818617 -23.41135935839264
774 -0.029640163388103248 -23.47137129930778 -0.030040148925036193 -23.441399507317676
775 -0.029626096691936256 -23.500997395999715 -0.0293869374319911 -23.470786444749667
776 -0.029644822236150503 -23.530642218235865 -0.02952512037009001 -23.500311565119755
777 -0.029625731613487007 -23.56026794984935 -0.030645020212978123 -23.530956585332735
778 -0.029614513367414476 -23.589882463216764 -0.027542220149189233 -23.558498805481925
779 -0.02964043039828539 -23.61952289361505 -0.030607077479362487 -23.589105882961288
780 -0.029636033158749343 -23.649158926773797 -0.02879258804023266 -23.61789847100152
781 -0.029637785349041223 -23.67879671212284 -0.0296814339235425 -23.647579904925063
782 -0.02964225271716714 -23.708438964840006 -0.030114376544952394 -23.677694281470014
783 -0.02961969645693898 -23.738058661296947 -0.029160854686051608 -23.706855136156065
784 -0.0296313626691699 -23.767690023966118 -0.030266858544200657 -23.737121994700267
785 -0.02963587809354067 -23.797325902059658 -0.029154717084020378 -23.766276711784286
786 -0.029638079460710287 -23.826963981520368 -0.029953207075595855 -23.796229918859883
787 -0.02964339405298233 -23.85660737557335 -0.027767069358378648 -23.823996988218262
788 -0.029631356708705425 -23.886238732282056 -0.030611275415867566 -23.85460826363413
789 -0.029632960539311172 -23.915871692821366 -0.02885228442028165 -23.883460548054412
790 -0.029631320852786303 -23.945503013674152 -0.029098297376185654 -23.9125588454306
791 -0.02964281653985381 -23.975145830214007 -0.030029879044741394 -23.94258872447534
792 -0.029620952159166335 -24.004766782373174 -0.029078626167029144 -23.971667350642367
793 -0.029625957179814578 -24.034392739552988 -0.029284021630883218 -24.00095137227325
794 -0.029669920168817043 -24.064062659721806 -0.030234387051314114 -24.031185759324565
795 -0.029645512346178293 -24.093708172067984 -0.029391776584088803 -24.060577535908653
796 -0.02964130714535713 -24.123349479213342 -0.029552164115011693 -24.090129700023663
797 -0.029638558346778154 -24.15298803756012 -0.02980311317369342 -24.119932813197355
798 -0.029615577962249517 -24.18260361552237 -0.030173217970877887 -24.15010603116823
799 -0.029627941269427537 -24.2122315567918 -0.03215378765016794 -24.182259818818398
800 -0.029630665853619575 -24.24186222264542 -0.026928139757364987 -24.209187958575765
801 -0.029619213193655014 -24.271481435839075 -0.02976922895759344 -24.23895718753336
802 -0.029615531954914332 -24.30109696779399 -0.0326274873688817 -24.27158467490224
803 -0.029594894777983428 -24.33069186257197 -0.030058576725423336 -24.301643251627663
804 -0.02959955595433712 -24.36029141852631 -0.029168267268687487 -24.33081151889635
805 -0.029606037214398383 -24.38989745574071 -0.03019940061494708 -24.361010919511298
806 -0.02960932068526745 -24.419506776425976 -0.027918881829828025 -24.388929801341124
807 -0.029613834992051124 -24.449120611418028 -0.02884234385564923 -24.417772145196775
808 -0.02958622146397829 -24.478706832882008 -0.02489496357738972 -24.442667108774163
809 -0.029618818126618863 -24.508325651008626 -0.028880956303328275 -24.471548065077492
810 -0.0296250032261014 -24.537950654234727 -0.029071348160505293 -24.500619413238
811 -0.029636764712631703 -24.567587418947358 -0.029491670522838832 -24.530111083760836
812 -0.02961833281442523 -24.597205751761784 -0.028779315669089554 -24.558890399429927
813 -0.02962125986814499 -24.626827011629928 -0.029703928623348475 -24.588594328053276
814 -0.029649137798696757 -24.656476149428624 -0.031911831256002186 -24.62050615930928
815 -0.02962515940889716 -24.68610130883752 -0.03000763738527894 -24.650513796694558
816 -0.029647258576005697 -24.715748567413527 -0.031090793386101722 -24.68160459008066
817 -0.0296255512163043 -24.745374118629833 -0.028785151708871127 -24.71038974178953
818 -0.029628261364996432 -24.77500237999483 -0.030068833194673062 -24.740458574984203
819 -0.029634823463857173 -24.80463720345869 -0.028902932163327934 -24.76936150714753
820 -0.029623777512460946 -24.834260980971152 -0.030492273811250924 -24.79985378095878
821 -0.0296082204207778 -24.86386920139193 -0.029671791568398477 -24.829525572527178
822 -0.02960895374417305 -24.8934781551361 -0.030886598210781813 -24.86041217073796
823 -0.029604563489556313 -24.923082718625658 -0.02960652895271778 -24.89001869969068
824 -0.029600797779858114 -24.952683516405514 -0.03078798297792673 -24.920806682668605
825 -0.029603553749620915 -24.982287070155135 -0.0293473057448864 -24.95015398841349
826 -0.029620361980050802 -25.011907432135185 -0.025975128822028636 -24.97612911723552
827 -0.029623345471918583 -25.041530777607104 -0.028801210783421995 -25.00493032801894
828 -0.029616593103855848 -25.07114737071096 -0.029522368870675563 -25.034452696889616
829 -0.029621407482773067 -25.100768778193732 -0.03070804486051202 -25.065160741750127
830 -0.029606865905225276 -25.130375644098958 -0.029925413988530637 -25.095086155738656
831 -0.02960162376984954 -25.159977267868808 -0.030023705679923296 -25.12510986141858
832 -0.02960352012887597 -25.189580787997684 -0.027970404271036385 -25.153080265689617
833 -0.02961167823523283 -25.21919246623292 -0.027805258985608816 -25.180885524675226
834 -0.02961748270317912 -25.2488099489361 -0.030202233977615834 -25.21108775865284
835 -0.029628169536590577 -25.27843811847269 -0.028680115845054387 -25.239767874497897
836 -0.029606965929269792 -25.308045084401957 -0.02993268147110939 -25.269700555969006
837 -0.02963390341028571 -25.337678987812243 -0.026678027119487524 -25.296378583088494
838 -0.02962707355618477 -25.367306061368428 -0.030876100156456233 -25.32725468324495
839 -0.029599539283663035 -25.39690560065209 -0.027926797699183225 -25.355181480944132
840 -0.02962302789092064 -25.42652862854301 -0.028456305153667927 -25.3836377860978
841 -0.02962837154045701 -25.45615700008347 -0.02941954880952835 -25.41305733490733
842 -0.0296365718357265 -25.485793571919196 -0.028607150446623562 -25.441664485353954
843 -0.02962914314121008 -25.515422715060406 -0.02890714593231678 -25.47057163128627
844 -0.029615030717104675 -25.54503774577751 -0.028902233019471167 -25.49947386430574
845 -0.029619675409048796 -25.574657421186558 -0.029683312773704527 -25.529157177079448
846 -0.02963423142209649 -25.604291652608655 -0.029342815279960632 -25.55849999235941
847 -0.02961068330332637 -25.63390233591198 -0.03193765701726079 -25.590437649376668
848 -0.029604308865964414 -25.663506644777943 -0.02857623025774956 -25.619013879634416
849 -0.029603462014347316 -25.69311010679229 -0.03166114334017038 -25.650675022974585
850 -0.02960483906790614 -25.722714945860197 -0.030094625800848006 -25.680769648775435
851 -0.029602729808539154 -25.752317675668735 -0.03566077090799809 -25.716430419683434
852 -0.029568035528063773 -25.7818857111968 -0.029760227631777526 -25.74619064731521
853 -0.029580408800393344 -25.811466119997192 -0.03085107747465372 -25.777041724789864
854 -0.029589292779564857 -25.841055412776758 -0.029519713297486306 -25.80656143808735
855 -0.02958549130707979 -25.87064090408384 -0.029116015881299973 -25.83567745396865
856 -0.02958824811503291 -25.90022915219887 -0.02910424843430519 -25.864781702402954
857 -0.029580442141741513 -25.929809594340615 -0.02982166912406683 -25.894603371527023
858 -0.029599633533507586 -25.959409227874122 -0.030649390630424024 -25.925252762157445
859 -0.029572358913719655 -25.98898158678784 -0.03033870765939355 -25.955591469816838
860 -0.029561245813965797 -26.018542832601806 -0.02975808558985591 -25.985349555406692
861 -0.02952802795916796 -26.048070860560973 -0.02546801883727312 -26.010817574243966
862 -0.029574517626315355 -26.077645378187288 -0.029961248207837344 -26.040778822451802
863 -0.02958209114149213 -26.10722746932878 -0.03043618714436889 -26.07121500959617
864 -0.029569217935204506 -26.136796687263985 -0.029097363259643315 -26.100312372855814
865 -0.029576857667416336 -26.1663735449314 -0.029732506908476352 -26.13004487976429
866 -0.029564050119370223 -26.19593759505077 -0.028522374480962752 -26.158567254245256
867 -0.029567699134349822 -26.22550529418512 -0.03000622596591711 -26.188573480211172
868 -0.029540711268782615 -26.255046005453902 -0.026063231471925973 -26.2146367116831
869 -0.029583261348307133 -26.28462926680221 -0.025568625424057245 -26.240205337107156
870 -0.02960420399904251 -26.314233470801252 -0.029157876782119275 -26.269363213889275
871 -0.029598907753825187 -26.343832378555078 -0.02990348879247904 -26.299266702681752
872 -0.029626914579421283 -26.3734592931345 -0.024958460498601197 -26.324225163180355
873 -0.029612707160413265 -26.403072000294912 -0.02996381316334009 -26.354188976343696
874 -0.029610472824424507 -26.432682473119335 -0.03143596779555082 -26.38562494413925
875 -0.029598893225193025 -26.462281366344527 -0.029849663283675908 -26.415474607422926
876 -0.02960037374868989 -26.491881740093216 -0.030051563773304223 -26.44552617119623
877 -0.02954471530392766 -26.521426455397144 -0.02929886933416128 -26.474825040530394
878 -0.029599149338901044 -26.551025604736044 -0.02960063414648175 -26.504425674676877
879 -0.02959824716672301 -26.580623851902768 -0.03195213647559285 -26.53637781115247
880 -0.029593749903142452 -26.61021760180591 -0.029058677982538937 -26.56543648913501
881 -0.0295898518525064 -26.639807453658417 -0.02832107534632087 -26.59375756448133
882 -0.0295762506313622 -26.66938370428978 -0.024216630216687917 -26.617974194698018
883 -0.029598324093967676 -26.698982028383746 -0.02850303826853633 -26.646477232966554
884 -0.029604915995150805 -26.728586944378897 -0.02830033116042614 -26.67477756412698
885 -0.02961130775511265 -26.758198252134008 -0.029375496599823237 -26.704153060726803
886 -0.029616361670196056 -26.787814613804205 -0.027601772360503672 -26.731754833087308
887 -0.029631563182920217 -26.817446176987126 -0.030170871037989856 -26.761925704125296
888 -0.0296067226678133 -26.84705289965494 -0.028825240954756737 -26.790750945080053
889 -0.02960844775661826 -26.87666134741156 -0.029314228519797324 -26.82006517359985
890 -0.02957619000226259 -26.906237537413823 -0.03462860640138388 -26.854693780001234
891 -0.029577966872602703 -26.935815504286424 -0.02933889226987958 -26.884032672271115
892 -0.029572147596627473 -26.965387651883052 -0.02840423574671149 -26.912436908017828
893 -0.02957350304350257 -26.994961154926553 -0.029709691181778908 -26.942146599199607
894 -0.029581145942211153 -27.024542300868763 -0.030109239928424358 -26.97225583912803
895 -0.029577301070094108 -27.054119601938858 -0.029088848270475864 -27.001344687398507
896 -0.029570474568754435 -27.08369007650761 -0.030844987370073795 -27.03218967476858
897 -0.029564825911074878 -27.113254902418685 -0.029556216113269328 -27.061745890881852
898 -0.029606482665985822 -27.14286138508467 -0.0333115266636014 -27.095057417545455
899 -0.02956871222704649 -27.172430097311718 -0.02999522378668189 -27.125052641332136
900 -0.029559412412345408 -27.201989509724065 -0.030211741849780083 -27.155264383181915
901 -0.029556567035615443 -27.23154607675968 -0.030832048784941436 -27.186096431966856
902 -0.029542076587677 -27.26108815334736 -0.029822113830596207 -27.215918545797454
903 -0.029546223301440477 -27.2906343766488 -0.03210686407983303 -27.248025409877286
904 -0.02951784888282418 -27.320152225531626 -0.03453205097466707 -27.282557460851955
905 -0.029522666055709124 -27.349674891587334 -0.029860973358154297 -27.31241843421011
906 -0.029523619543761016 -27.379198511131094 -0.02929342808201909 -27.34171186229213
907 -0.02951859151944518 -27.408717102650538 -0.028973355144262313 -27.370685217436392
908 -0.029525018576532603 -27.43824212122707 -0.029424851667135953 -27.40011006910353
909 -0.029501906409859658 -27.46774402763693 -0.027736088167876004 -27.427846157271407
910 -0.029524140618741514 -27.49726816825567 -0.02995591387152672 -27.457802071142932
911 -0.029591006971895695 -27.526859175227564 -0.0296704794280231 -27.487472550570956
912 -0.02953360853716731 -27.556392783764732 -0.02848286824300885 -27.515955418813967
913 -0.02952419752255082 -27.585916981287284 -0.031092478521168233 -27.547047897335133
914 -0.0295327446423471 -27.61544972592963 -0.02889783289283514 -27.575945730227968
915 -0.029528779443353415 -27.644978505372983 -0.02975260205566883 -27.605698332283637
916 -0.0295303956605494 -27.674508901033533 -0.03158025862649083 -27.637278590910128
917 -0.02950905207544565 -27.70401795310898 -0.028775960393249988 -27.66605455130338
918 -0.029508349020034075 -27.733526302129015 -0.028969067241996528 -27.695023618545374
919 -0.029507750552147625 -27.763034052681164 -0.029983857553452252 -27.725007476098828
920 -0.029508524946868418 -27.792542577628033 -0.027655959967523812 -27.752663436066353
921 -0.029519920516759158 -27.822062498144792 -0.028305537719279527 -27.780968973785633
922 -0.02951204627752304 -27.851574544422316 -0.03165771057829261 -27.812626684363927
923 -0.029524676594883205 -27.881099221017198 -0.029561434406787157 -27.842188118770714
924 -0.029519214387983085 -27.91061843540518 -0.03040917869657278 -27.872597297467287
925 -0.029514978919178248 -27.940133414324357 -0.02928182212635875 -27.901879119593644
926 -0.029480953700840473 -27.969614368025198 -0.0399749793112278 -27.941854098904873
927 -0.02949045179411769 -27.999104819819316 -0.028081453498452903 -27.969935552403324
928 -0.0294924302957952 -28.028597250115112 -0.029789984133094548 -27.99972553653642
929 -0.029484638571739198 -28.05808188868685 -0.029556557722389697 -28.02928209425881
930 -0.029478858318179847 -28.08756074700503 -0.028710393887013196 -28.057992488145825
931 -0.029484438803046943 -28.117045185808074 -0.028885265998542308 -28.086877754144368
932 -0.02948778457939625 -28.14653297038747 -0.028793493658304213 -28.115671247802673
933 -0.029485264886170627 -28.176018235273638 -0.030265850760042668 -28.145937098562715
934 -0.029480026755481958 -28.20549826202912 -0.028851562459021807 -28.174788661021736
935 -0.029482306260615588 -28.234980568289735 -0.030949896108359097 -28.205738557130097
936 -0.029472549725323916 -28.26445311801506 -0.026068919990211725 -28.23180747712031
937 -0.029481303133070468 -28.29393442114813 -0.02990472614765167 -28.26171220326796
938 -0.029476561397314072 -28.323410982545443 -0.030230177845805884 -28.291942381113767
939 -0.029480833932757376 -28.352891816478202 -0.03016515839844942 -28.322107539512217
940 -0.02947283573448658 -28.38236465221269 -0.030169735103845595 -28.352277274616064
941 -0.029467202443629503 -28.41183185465632 -0.03986632153391838 -28.39214359614998
942 -0.02942964220419526 -28.441261496860516 -0.031020732317119836 -28.423164328467102
943 -0.02946337712928653 -28.470724873989802 -0.028486035391688348 -28.45165036385879
944 -0.029443839378654958 -28.500168713368456 -0.02920474633574486 -28.480855110194533
945 -0.02945858156308532 -28.52962729493154 -0.029925060085952283 -28.510780170280484
946 -0.02944649299606681 -28.559073787927606 -0.030653623677790166 -28.541433793958273
947 -0.029433894995599987 -28.588507682923204 -0.026324990298599006 -28.56775878425687
948 -0.029464960750192403 -28.617972643673397 -0.028167791664600372 -28.59592657592147
949 -0.029450797475874424 -28.64742344114927 -0.028661620058119296 -28.62458819597959
950 -0.02948416844010353 -28.676907609589374 -0.03848538938909769 -28.66307358536869
951 -0.0294447167776525 -28.70635232636703 -0.0291174222715199 -28.692191007640208
952 -0.02943391464650631 -28.735786241013535 -0.029815929289907218 -28.722006936930114
953 -0.0294492494314909 -28.765235490445026 -0.029917761869728565 -28.751924698799844
954 -0.029427948407828808 -28.794663438852854 -0.02883007740601897 -28.780754776205864
955 -0.02943394286558032 -28.824097381718435 -0.02835283409804106 -28.809107610303904
956 -0.029442458506673576 -28.853539840225107 -0.030534614622592927 -28.839642224926497
957 -0.02944413824006915 -28.882983978465177 -0.028214439377188684 -28.867856664303684
958 -0.029433788545429707 -28.912417767010606 -0.02877424005419016 -28.896630904357874
959 -0.02944261096417904 -28.941860377974784 -0.03059223359450698 -28.92722313795238
960 -0.029434990137815475 -28.9712953681126 -0.028083850909024478 -28.955306988861405
961 -0.02938862647861242 -29.000683994591213 -0.03427091464400291 -28.98957790350541
962 -0.029406703263521194 -29.030090697854735 -0.029987760726362465 -29.019565664231774
963 -0.02941048089414835 -29.059501178748885 -0.029861822538077832 -29.04942748676985
964 -0.029414154030382632 -29.08891533277927 -0.029331086203455925 -29.078758572973307
965 -0.02941653085872531 -29.118331863637994 -0.02903507761657238 -29.10779365058988
966 -0.029414636734873056 -29.147746500372868 -0.029135780222713948 -29.136929430812593
967 -0.02942889425903559 -29.177175394631902 -0.030221600271761417 -29.167151031084355
968 -0.029423774033784867 -29.206599168665687 -0.0288403139449656 -29.19599134502932
969 -0.02943512098863721 -29.236034289654324 -0.02950929943472147 -29.22550064446404
970 -0.029422508738934993 -29.26545679839326 -0.030136185605078934 -29.255636830069122
971 -0.029418721236288546 -29.29487551962955 -0.028936377074569464 -29.28457320714369
972 -0.02942116977646947 -29.32429668940602 -0.02780737653374672 -29.312380583677438
973 -0.029423232935369015 -29.353719922341387 -0.029049494583159686 -29.341430078260597
974 -0.02943910751491785 -29.383159029856305 -0.029559653252363205 -29.37098973151296
975 -0.029413326736539604 -29.412572356592843 -0.029045527800917625 -29.400035259313878
976 -0.02939974833279848 -29.441972104925643 -0.029033028054982424 -29.42906828736886
977 -0.029395357891917228 -29.47136746281756 -0.029517652560025455 -29.458585939928884
978 -0.029404349718242885 -29.500771812535802 -0.02683892333880067 -29.485424863267685
979 -0.029391117114573716 -29.530162929650377 -0.03275134488940239 -29.518176208157087
980 -0.029400566406548024 -29.559563496056924 -0.030147000029683114 -29.54832320818677
981 -0.029399459809064867 -29.588962955865988 -0.02911807522177696 -29.577441283408547
982 -0.02940230891108513 -29.618365264777072 -0.029763577785342932 -29.60720486119389
983 -0.029391670133918524 -29.64775693491099 -0.03006833028048277 -29.63727319147437
984 -0.029399233963340522 -29.67715616887433 -0.02861243598163128 -29.665885627456003
985 -0.029390035849064588 -29.706546204723395 -0.030068482365459205 -29.69595410982146
986 -0.02940497063100338 -29.735951175354398 -0.02830046396702528 -29.724254573788485
987 -0.02938658567145467 -29.76533776102585 -0.03466480169445276 -29.75891937548294
988 -0.02938827471807599 -29.794726035743928 -0.029306016489863397 -29.7882253919728
989 -0.029365507420152426 -29.82409154316408 -0.026356263272464275 -29.814581655245266
990 -0.029387478716671467 -29.85347902188075 -0.029835705272853376 -29.84441736051812
991 -0.02938114581629634 -29.882860167697046 -0.029390871245414018 -29.873808231763533
992 -0.029383925814181568 -29.912244093511227 -0.028750805649906397 -29.90255903741344
993 -0.029368816036731006 -29.941612909547956 -0.028201317880302668 -29.930760355293742
994 -0.029359582252800463 -29.970972491800758 -0.03343279529362917 -29.96419315058737
995 -0.029381749499589205 -30.000354241300347 -0.02826891150325537 -29.992462062090624
996 -0.029369147960096598 -30.029723389260443 -0.027506554313004018 -30.019968616403627
997 -0.02938162535429001 -30.059105014614733 -0.03108479781076312 -30.05105341421439
998 -0.029370414465665816 -30.0884754290804 -0.030082572158426045 -30.081135986372818
999 -0.029373795073479415 -30.11784922415388 -0.029864934645593165 -30.111000921018412
1000 -0.029385353345423935 -30.147234577499304 -0.035978357307612896 -30.146979278326025
1001 -0.029363477416336537 -30.17659805491564 -0.029506550822407007 -30.176485829148433
1002 -0.02938222764059901 -30.20598028255624 -0.03030063733458519 -30.206786466483017
1003 -0.029359063133597374 -30.235339345689837 -0.030483687948435544 -30.237270154431453
1004 -0.029365989938378335 -30.264705335628214 -0.028504917304962872 -30.265775071736417
1005 -0.029353023134171964 -30.294058358762385 -0.030101554468274117 -30.29587662620469
1006 -0.029464236833155154 -30.32352259559554 -0.009093231282895431 -30.30496985748759
1007 -0.029421654623001815 -30.352944250218542 -0.028615998569875956 -30.333585856057464
1008 -0.0294026636518538 -30.382346913870396 -0.028897740598767995 -30.362483596656233
1009 -0.029398095235228537 -30.411745009105626 -0.028295710776001216 -30.390779307432233
1010 -0.02939582346007228 -30.441140832565697 -0.03014619927853346 -30.420925506710766
1011 -0.029420288745313883 -30.47056112131101 -0.030129102803766728 -30.451054609514532
1012 -0.029402685910463335 -30.499963807221473 -0.0315554890781641 -30.482610098592698
1013 -0.02938120821490884 -30.52934501543638 -0.032121002394706014 -30.514731100987404
1014 -0.02939131632447243 -30.55873633176085 -0.02881105840206146 -30.543542159389467
1015 -0.02940000044181943 -30.58813633220267 -0.029132867697626352 -30.572675027087094
1016 -0.02938338667154312 -30.617519718874213 -0.026865789759904148 -30.599540816846996
1017 -0.02939653638750315 -30.646916255261715 -0.02692094659432769 -30.626461763441323
1018 -0.029419876355677842 -30.676336131617393 -0.029755548760294914 -30.65621731220162
1019 -0.029399347584694625 -30.705735479202087 -0.030184186436235903 -30.686401498637856
1020 -0.029362027253955602 -30.735097506456043 -0.03136109374463558 -30.717762592382492
1021 -0.029399813897907735 -30.76449732035395 -0.029505303595215082 -30.747267895977707
1022 -0.029384283069521188 -30.793881603423472 -0.02957303961738944 -30.776840935595096
1023 -0.02938567688688636 -30.823267280310358 -0.028720467165112496 -30.80556140276021
1024 -0.029383265879005194 -30.852650546189363 -0.02930277669802308 -30.834864179458233
1025 -0.029374313075095415 -30.882024859264458 -0.029784019198268653 -30.8646481986565
1026 -0.029394557140767573 -30.911419416405227 -0.029278003424406052 -30.893926202080905
1027 -0.029382626991719007 -30.940802043396946 -0.029457547049969435 -30.923383749130874
1028 -0.02938160616904497 -30.970183649565993 -0.029452763590961696 -30.952836512721834
1029 -0.029378246422857045 -30.99956189598885 -0.026263341307640076 -30.979099854029474
1030 -0.02939599696546793 -31.02895789295432 -0.028798727225512265 -31.007898581254988
1031 -0.029403934627771376 -31.058361827582093 -0.030134729389101268 -31.03803331064409
1032 -0.02939177183434367 -31.087753599416438 -0.030004667676985265 -31.068037978321073
1033 -0.029380165971815586 -31.117133765388253 -0.028478009160608053 -31.09651598748168
1034 -0.029376971535384655 -31.146510736923638 -0.025475449860095978 -31.121991437341777
1035 -0.02939909156411886 -31.175909828487757 -0.02907084496691823 -31.151062282308693
1036 -0.029401858150959016 -31.205311686638716 -0.030443385429680347 -31.181505667738374
1037 -0.029382411483675243 -31.23469409812239 -0.03198163984343409 -31.213487307581808
1038 -0.029373385943472385 -31.264067484065862 -0.030330913327634334 -31.243818220909443
1039 -0.02938127890229225 -31.293448762968154 -0.029195746500045062 -31.273013967409486
1040 -0.029372410755604504 -31.32282117372376 -0.03260838352143765 -31.305622350930925
1041 -0.029369273129850625 -31.352190446853612 -0.02909039044752717 -31.334712741378453
1042 -0.029372377227991818 -31.381562824081605 -0.028884823992848398 -31.3635975653713
1043 -0.02937788376584649 -31.410940707847452 -0.02932583959773183 -31.392923404969032
1044 -0.02937475647777319 -31.440315464325224 -0.02484119897708297 -31.417764603946114
1045 -0.02939313380047679 -31.4697085981257 -0.029290067311376334 -31.44705467125749
1046 -0.02940617185086012 -31.499114769976558 -0.029990664776414634 -31.477045336033903
1047 -0.029391724430024625 -31.52850649440658 -0.02785054100677371 -31.504895877040678
1048 -0.02943880222737789 -31.55794529663396 -0.03795048650354147 -31.542846363544218
1049 -0.029371985513716937 -31.587317282147676 -0.027387608028948306 -31.570233971573167
1050 -0.029381619580090047 -31.616698901727766 -0.02958473525941372 -31.59981870683258
1051 -0.02937040841206908 -31.646069310139836 -0.03003301303833723 -31.629851719870917
1052 -0.029382599238306283 -31.675451909378143 -0.02742421515285969 -31.657275935023776
1053 -0.029382774978876113 -31.70483468435702 -0.028990404773503543 -31.686266339797278
1054 -0.02939245980232954 -31.73422714415935 -0.028674598224461077 -31.71494093802174
1055 -0.029401034861803056 -31.763628179021154 -0.027345631923526525 -31.742286569945268
1056 -0.02940086219459772 -31.793029041215753 -0.029842035192996264 -31.772128605138263
1057 -0.029397540353238584 -31.82242658156899 -0.028659722208976744 -31.80078832734724
1058 -0.029383105132728814 -31.85180968670172 -0.031408981699496505 -31.832197309046737
1059 -0.029386348836123944 -31.881196035537844 -0.030989481136202812 -31.86318679018294
1060 -0.029396959114819765 -31.910592994652664 -0.02786520039662719 -31.891051990579566
1061 -0.02939704479649663 -31.93999003944916 -0.02976825153455138 -31.920820242114118
1062 -0.029395986162126065 -31.969386025611286 -0.03915310092270374 -31.959973343036822
1063 -0.02934418888762593 -31.998730214498913 -0.03155248686671257 -31.991525829903534
1064 -0.02934905029833317 -32.02807926479725 -0.030498882569372655 -32.022024712472906
1065 -0.029362761415541172 -32.05744202621279 -0.02944198241457343 -32.05146669488748
1066 -0.029357438161969184 -32.08679946437476 -0.03049660250544548 -32.081963297392925
1067 -0.029354835115373134 -32.11615429949013 -0.029584312811493874 -32.11154761020442
1068 -0.02935039373114705 -32.14550469322128 -0.027291310112923385 -32.13883892031734
1069 -0.029377271700650454 -32.17488196492193 -0.030181913729757072 -32.169020834047096
1070 -0.029376678820699453 -32.20425864374263 -0.02850172920152545 -32.19752256324862
1071 -0.0293406723998487 -32.233599316142474 -0.02695858646184206 -32.22448114971046
1072 -0.029366459138691424 -32.26296577528117 -0.02953104916960001 -32.25401219888006
1073 -0.029365550074726344 -32.292331325355896 -0.03542582541704178 -32.289438024297105
1074 -0.029329771175980568 -32.32166109653188 -0.02845386052504182 -32.317891884822146
1075 -0.029350738134235145 -32.35101183466611 -0.032203796040266755 -32.35009568086241
1076 -0.029375130776315928 -32.380386965442426 -0.023225959204137326 -32.37332164006655
1077 -0.029363270103931426 -32.409750235546355 -0.026240384578704833 -32.399562024645256
1078 -0.029363634809851647 -32.43911387035621 -0.03171457285061478 -32.431276597495874
1079 -0.029359512403607367 -32.46847338275982 -0.030153085570782424 -32.461429683066655
1080 -0.029369692504405975 -32.49784307526422 -0.032181035820394756 -32.49361071888705
1081 -0.029371987283229827 -32.52721506254745 -0.030473245307803154 -32.52408396419485
1082 -0.029346578847616912 -32.556561641395064 -0.029195743799209594 -32.55327970799406
1083 -0.02935712393373251 -32.5859187653288 -0.024802981317043303 -32.5780826893111
1084 -0.029349830560386182 -32.615268595889184 -0.030987048614770175 -32.60906973792587
1085 -0.02934684418141842 -32.6446154400706 -0.025972900073975326 -32.635042637999845
1086 -0.029355413373559715 -32.67397085344416 -0.030259498953819276 -32.66530213695366
1087 -0.029359217267483473 -32.703330070711644 -0.027638335432857274 -32.69294047238652
1088 -0.02936147302389145 -32.732691543735534 -0.028040397353470324 -32.72098086973999
1089 -0.029359185509383677 -32.76205072924492 -0.029217179957777263 -32.750198049697765
1090 -0.029537737742066382 -32.79158846698699 -0.0016930391197092832 -32.75189108881747
1091 -0.029441129602491855 -32.821029596589476 -0.030117864720523357 -32.782008953537996
1092 -0.029432814940810202 -32.85046241153029 -0.02911715442314744 -32.811126107961144
1093 -0.029425302147865297 -32.87988771367815 -0.028869771398603916 -32.83999587935975
1094 -0.029426148254424335 -32.909313861932574 -0.028070700727403163 -32.86806658008715
1095 -0.02942437455058098 -32.938738236483154 -0.030452214740216733 -32.89851879482737
1096 -0.02941956240683794 -32.96815779888999 -0.028528151009231804 -32.9270469458366
1097 -0.029413385223597287 -32.99757118411359 -0.02914710957556963 -32.95619405541217
1098 -0.02941351952031255 -33.0269847036339 -0.03173060230910778 -32.98792465772128
1099 -0.02942780079320073 -33.0564125044271 -0.031168079935014248 -33.019092737656294
1100 -0.02940581338480115 -33.0858183178119 -0.030110747274011373 -33.0492034849303
1101 -0.029396302159875633 -33.11521461997177 -0.030055711045861244 -33.079259195976164
1102 -0.029408655222505332 -33.14462327519428 -0.02819917956367135 -33.107458375539835
1103 -0.02939652157947421 -33.17401979677375 -0.029283924028277397 -33.13674229956811
1104 -0.029395210836082698 -33.203415007609834 -0.03018921073526144 -33.16693151030337
1105 -0.02941007725894451 -33.23282508486878 -0.03171019051223993 -33.198641700815614
1106 -0.02940409369766712 -33.26222917856644 -0.025689898617565633 -33.22433159943318
1107 -0.029426063504070045 -33.29165524207051 -0.030288053024560214 -33.25461965245774
1108 -0.02939641699194908 -33.32105165906246 -0.03057804945856333 -33.2851977019163
1109 -0.029422424174845217 -33.35047408323731 -0.032085441425442694 -33.31728314334175
1110 -0.029387646075338125 -33.379861729312644 -0.029102928563952447 -33.3463860719057
1111 -0.029392980504781008 -33.409254709817425 -0.03280396787449717 -33.3791900397802
1112 -0.029395515006035565 -33.43865022482346 -0.029681792855262755 -33.40887183263546
1113 -0.0293891254812479 -33.46803935030471 -0.02650985885411501 -33.435381691489575
1114 -0.029380142223089933 -33.4974194925278 -0.029891992453485727 -33.46527368394306
1115 -0.02937435554340482 -33.5267938480712 -0.03204206796362996 -33.49731575190669
1116 -0.029399438854306938 -33.556193286925506 -0.03351805005222559 -33.53083380195891
1117 -0.029390617832541467 -33.585583904758046 -0.026989086996763945 -33.55782288895568
1118 -0.02937961369752884 -33.614963518455575 -0.02589944628998637 -33.58372233524566
1119 -0.02940105991438031 -33.64436457836995 -0.029423997551202775 -33.613146332796866
1120 -0.029425936937332153 -33.67379051530728 -0.028102152235805988 -33.64124848503267
1121 -0.029401722457259895 -33.70319223776454 -0.027172745019197465 -33.66842123005187
1122 -0.02939833216369152 -33.732590569928234 -0.030314181465655565 -33.698735411517525
1123 -0.029375954251736402 -33.76196652417997 -0.02901106420904398 -33.72774647572657
1124 -0.029412931110709906 -33.79137945529068 -0.03237875793129206 -33.76012523365786
1125 -0.02938580056652427 -33.820765255857204 -0.032756774500012395 -33.792882008157875
1126 -0.029381594434380532 -33.85014685029159 -0.03087613023817539 -33.82375813839605
1127 -0.02938062511384487 -33.87952747540543 -0.02892836360260844 -33.85268650199866
1128 -0.02937010917812586 -33.908897584583556 -0.02567234681919217 -33.878358848817854
1129 -0.02938673533499241 -33.93828431991855 -0.030675239954143764 -33.909034088771996
1130 -0.029409238882362843 -33.96769355880092 -0.028486875537782907 -33.937520964309776
1131 -0.029376125987619163 -33.997069684788535 -0.030527822393923997 -33.9680487867037
1132 -0.029380825348198414 -34.02645051013673 -0.030590384360402824 -33.9986391710641
1133 -0.02937384843826294 -34.055824358574995 -0.03016631491482258 -34.02880548597892
1134 -0.029381157644093037 -34.08520551621909 -0.030818161275237798 -34.059623647254156
1135 -0.02937782574445009 -34.11458334196354 -0.028712938912212847 -34.08833658616637
1136 -0.02936021229252219 -34.14394355425606 -0.032413710933178665 -34.12075029709955
1137 -0.029392785485833885 -34.173336339741894 -0.024684921838343143 -34.14543521893789
1138 -0.029375189635902643 -34.202711529377794 -0.030655931588262318 -34.176091150526155
1139 -0.029360339511185884 -34.23207186888898 -0.026850932091474534 -34.20294208261763
1140 -0.029364820662885906 -34.261436689551864 -0.028364014625549317 -34.231306097243184
1141 -0.029377189557999374 -34.29081387910986 -0.03016749219968915 -34.26147358944287
1142 -0.02937296750023961 -34.3201868466101 -0.02786641791462898 -34.2893400073575
1143 -0.029394678492099046 -34.349581525102195 -0.02530066333711147 -34.314640670694615
1144 -0.029429459106177093 -34.37901098420837 -0.03513938076794147 -34.34978005146256
1145 -0.029357525892555712 -34.40836851010093 -0.03114781891927123 -34.38092787038183
1146 -0.029328704811632633 -34.43769721491256 -0.015293076122179627 -34.39622094650401
1147 -0.02937902621924877 -34.46707624113181 -0.030941373016685248 -34.4271623195207
1148 -0.029382631368935107 -34.49645887250074 -0.030187773145735265 -34.45735009266643
1149 -0.02936535719782114 -34.52582422969856 -0.030834505055099725 -34.48818459772153
1150 -0.029354951810091734 -34.55517918150865 -0.029277721792459487 -34.51746231951399
1151 -0.029362085834145547 -34.58454126734279 -0.031245990935713053 -34.548708310449705
1152 -0.02936415271833539 -34.61390542006113 -0.028940217569470406 -34.577648528019175
1153 -0.02938113743439317 -34.64328655749552 -0.020588789926841856 -34.598237317946015
1154 -0.029377784021198748 -34.67266434151672 -0.02943571740761399 -34.62767303535363
1155 -0.029360623005777596 -34.7020249645225 -0.03092656787484884 -34.65859960322848
1156 -0.029354099929332734 -34.731379064451836 -0.029071034304797648 -34.68767063753328
1157 -0.02936060996726155 -34.7607396744191 -0.028036716300994156 -34.715707353834276
1158 -0.02933466974645853 -34.79007434416556 -0.03160568047314882 -34.747313034307425
1159 -0.029360298439860343 -34.81943464260542 -0.031099071819335224 -34.77841210612676
1160 -0.02933207880705595 -34.84876672141248 -0.02812804840505123 -34.80654015453181
1161 -0.02936154305934906 -34.87812826447183 -0.027053005527704954 -34.833593160059515
1162 -0.02937638936564326 -34.90750465383748 -0.029074235912412406 -34.862667395971926
1163 -0.029355276189744473 -34.936859930027225 -0.030399118829518557 -34.89306651480145
1164 -0.029394278954714536 -34.96625420898194 -0.032217289321124554 -34.92528380412257
1165 -0.029357605520635842 -34.995611814502574 -0.030993149150162935 -34.956276953272734
1166 -0.02933816071599722 -35.02494997521857 -0.02693655053153634 -34.98321350380427
1167 -0.02933404203504324 -35.054284017253615 -0.027386465296149253 -35.01059996910042
1168 -0.029400194063782692 -35.0836842113174 -0.022391297668218613 -35.03299126676864
1169 -0.029350583627820014 -35.113034794945214 -0.03028251966461539 -35.06327378643326
1170 -0.029357169289141893 -35.142391964234356 -0.029670997336506844 -35.09294478376977
1171 -0.02935873456299305 -35.17175069879735 -0.033038347400724886 -35.12598313117049
1172 -0.029335712362080813 -35.20108641115943 -0.03173247594386339 -35.157715607114355
1173 -0.02934214798733592 -35.230428559146766 -0.029213710501790047 -35.18692931761615
1174 -0.029355053417384626 -35.25978361256415 -0.029185647051781415 -35.21611496466793
1175 -0.029356747586280107 -35.28914036015043 -0.04068538509309292 -35.25680034976102
1176 -0.029344589821994303 -35.31848494997242 -0.029309171810746194 -35.28610952157177
1177 -0.029341572802513836 -35.34782652277494 -0.027927788998931648 -35.3140373105707
1178 -0.029348347149789334 -35.37717486992473 -0.029102449025958776 -35.34313975959665
1179 -0.02934029595926404 -35.406515165883995 -0.030027595721185206 -35.37316735531784
1180 -0.029342251364141703 -35.43585741724814 -0.03130106925964356 -35.40446842457748
1181 -0.02932358579710126 -35.46518100304524 -0.027738212794065475 -35.43220663737154
1182 -0.02933752229437232 -35.49451852533961 -0.033785862103104594 -35.465992499474645
1183 -0.02931402958929539 -35.5238325549289 -0.01971826287917793 -35.485710762353825
1184 -0.02932696035131812 -35.55315951528022 -0.026741258427500726 -35.512452020781325
1185 -0.029330821149051188 -35.582490336429274 -0.02974874023348093 -35.542200761014804
1186 -0.029325671680271625 -35.61181600810954 -0.028566278610378505 -35.57076703962518
1187 -0.029333213344216347 -35.64114922145376 -0.02815983919426799 -35.59892687881945
1188 -0.029331789165735245 -35.6704810106195 -0.03018870484083891 -35.62911558366029
1189 -0.029322833474725484 -35.69980384409422 -0.0317254058085382 -35.660840989468824
1190 -0.029315887484699488 -35.72911973157892 -0.026629104185849427 -35.687470093654674
1191 -0.029315581917762755 -35.75843531349668 -0.031964735314249995 -35.71943482896892
1192 -0.029323651175945997 -35.787758964672626 -0.02784297177568078 -35.747277800744605
1193 -0.029286909941583873 -35.81704587461421 -0.029069048166275025 -35.77634684891088
1194 -0.029313473030924797 -35.846359347645134 -0.028130890894681217 -35.80447773980556
1195 -0.029293196741491556 -35.875652544386625 -0.028061699029058217 -35.83253943883462
1196 -0.029283530078828335 -35.90493607446545 -0.026774361729621887 -35.859313800564244
1197 -0.029311913624405862 -35.93424798808986 -0.02884801747277379 -35.88816181803702
1198 -0.02930207708850503 -35.96355006517836 -0.0326925965026021 -35.92085441453962
1199 -0.029293593391776084 -35.99284365857014 -0.03474855180829763 -35.95560296634792
1200 -0.029258617665618658 -36.022102276235756 -0.02846749806776643 -35.98407046441569
1201 -0.02928980700671673 -36.051392083242476 -0.0298779739998281 -36.01394843841552
1202 -0.02928467309102416 -36.0806767563335 -0.029028505738824605 -36.04297694415434
1203 -0.029304354172199964 -36.1099811105057 -0.03603790793567896 -36.07901485209002
1204 -0.029273029137402772 -36.1392541396431 -0.03524422124028206 -36.1142590733303
1205 -0.029272377118468286 -36.16852651676157 -0.028510372899472714 -36.14276944622978
1206 -0.029267201106995343 -36.197793717868564 -0.030428805947303773 -36.17319825217708
1207 -0.029243487957865 -36.22703720582643 -0.02119609252549708 -36.19439434470258
1208 -0.029262151382863522 -36.25629935720929 -0.028250700887292625 -36.22264504558987
1209 -0.02927952315658331 -36.285578880365875 -0.024223928898572923 -36.24686897448844
1210 -0.029276176542043685 -36.314855056907916 -0.031513185054063794 -36.27838215954251
1211 -0.02920778589323163 -36.34406284280115 -0.00272151698009111 -36.2811036765226
1212 -0.029328224994242192 -36.373391067795396 -0.03263076189905405 -36.313734438421655
1213 -0.029347095172852278 -36.40273816296825 -0.029008587636053563 -36.34274302605771
1214 -0.02934088222682476 -36.432079045195074 -0.029048011545091866 -36.371791037602804
1215 -0.029332248214632272 -36.461411293409704 -0.027470519114285708 -36.39926155671709
1216 -0.02933891983702779 -36.490750213246734 -0.027997732255607845 -36.4272592889727
1217 -0.029326678719371557 -36.520076891966106 -0.0262106753885746 -36.453469964361275
1218 -0.029337073862552642 -36.549413965828656 -0.03109816899523139 -36.484568133356504
1219 -0.029334003012627362 -36.578747968841284 -0.02634614836424589 -36.51091428172075
1220 -0.029330396372824908 -36.60807836521411 -0.027473254688084127 -36.538387536408834
1221 -0.02933834521099925 -36.637416710425114 -0.03274846402928233 -36.571136000438116
1222 -0.029344296734780072 -36.66676100715989 -0.02857418656349182 -36.599710187001605
1223 -0.02935249451547861 -36.69611350167537 -0.028201506473124027 -36.62791169347473
1224 -0.029347104765474797 -36.72546060644085 -0.033581286668777466 -36.66149298014351
1225 -0.02933792369440198 -36.75479853013525 -0.028367166966199876 -36.689860147109705
1226 -0.029314374458044766 -36.78411290459329 -0.024218235071748494 -36.714078382181455
1227 -0.029342107381671666 -36.813455011974966 -0.030889893975108863 -36.74496827615656
1228 -0.029342366568744182 -36.84279737854371 -0.0301662577316165 -36.77513453388818
1229 -0.0293472277931869 -36.872144606336896 -0.031177781242877244 -36.80631231513105
1230 -0.029381315782666208 -36.90152592211956 -0.03523388113826513 -36.84154619626932
1231 -0.029329136572778226 -36.93085505869234 -0.02868033042177558 -36.8702265266911
1232 -0.029278473649173974 -36.96013353234151 -0.029424749407917263 -36.899651276099014
1233 -0.0293334842659533 -36.98946701660746 -0.02828471679240465 -36.92793599289142
1234 -0.029322455637156963 -37.01878947224462 -0.034289748221635816 -36.96222574111306
1235 -0.029316720832139254 -37.04810619307676 -0.030139770824462175 -36.99236551193752
1236 -0.029333043191581965 -37.07743923626835 -0.03346097804605961 -37.02582648998358
1237 -0.029311148822307585 -37.106750385090656 -0.02636892981827259 -37.052195419801855
1238 -0.029305381420999765 -37.13605576651165 -0.033170705661177635 -37.08536612546303
1239 -0.029307548142969608 -37.16536331465462 -0.02933261264115572 -37.11469873810419
1240 -0.02929694689810276 -37.19466026155272 -0.03195158625021577 -37.146650324354404
1241 -0.02928843945264816 -37.22394870100537 -0.0323278384283185 -37.17897816278272
1242 -0.029269445035606623 -37.25321814604098 -0.032039552181959155 -37.211017714964676
1243 -0.02929219715297222 -37.28251034319395 -0.03025327157229185 -37.24127098653697
1244 -0.029322093352675438 -37.311832436546624 -0.024669747240841387 -37.26594073377781
1245 -0.029274180810898543 -37.341106617357525 -0.02957691727206111 -37.29551765104987
1246 -0.02927654776722193 -37.37038316512475 -0.030751258507370947 -37.32626890955724
1247 -0.029266106057912113 -37.39964927118266 -0.027833715826272965 -37.35410262538352
1248 -0.029284094367176293 -37.42893336554984 -0.028329169657081366 -37.3824317950406
1249 -0.02928024223074317 -37.45821360778058 -0.02897894848138094 -37.411410743521984
1250 -0.029268808662891388 -37.48748241644347 -0.030904391780495644 -37.44231513530248
1251 -0.02925582295283675 -37.516738239396304 -0.026552126742899418 -37.46886726204538
1252 -0.02929895417764783 -37.54603719357395 -0.025515267625451088 -37.49438252967083
1253 -0.02927262205630541 -37.575309815630256 -0.03144252654165029 -37.52582505621248
1254 -0.02925039054825902 -37.60456020617851 -0.027939558122307064 -37.55376461433479
1255 -0.029285747185349466 -37.63384595336386 -0.03830898478627205 -37.59207359912106
1256 -0.02926188986748457 -37.663107843231344 -0.029882368631660938 -37.62195596775272
1257 -0.029245681315660476 -37.692353524547 -0.028959280531853437 -37.65091524828457
1258 -0.02925909785553813 -37.72161262240254 -0.031162389274686574 -37.68207763755925
1259 -0.0292504726909101 -37.75086309509345 -0.029960696678608657 -37.71203833423786
1260 -0.02923828149214387 -37.78010137658559 -0.027031903248280288 -37.73907023748614
1261 -0.02925473330542445 -37.80935610989101 -0.025553489662706853 -37.764623727148845
1262 -0.02926484839990735 -37.83862095829092 -0.03069355320185423 -37.7953172803507
1263 -0.029250032920390367 -37.867870991211305 -0.030958199687302113 -37.82627548003801
1264 -0.029251152463257313 -37.897122143674565 -0.02817956330254674 -37.85445504334055
1265 -0.029262997582554816 -37.92638514125712 -0.024288331065326928 -37.87874337440588
1266 -0.029260780196636915 -37.95564592145376 -0.02928666044026613 -37.90803003484614
1267 -0.029269100353121757 -37.98491502180688 -0.03442452568560839 -37.94245456053175
1268 -0.02925424687564373 -38.01416926868252 -0.03449748307466507 -37.97695204360642
1269 -0.02922763517126441 -38.04339690385379 -0.03575529139488935 -38.01270733500131
1270 -0.029206361342221498 -38.07260326519601 -0.007562912712455727 -38.02027024771377
1271 -0.029240727424621582 -38.10184399262063 -0.030418919771909712 -38.05068916748568
1272 -0.02926300447434187 -38.131106997094975 -0.028560966439545154 -38.07925013392522
1273 -0.02925668638199568 -38.16036368347697 -0.030144126899540425 -38.109394260824764
1274 -0.029278357699513435 -38.189642041176484 -0.026838337909430264 -38.136232598734196
1275 -0.029280617740005253 -38.21892265891649 -0.02629302330315113 -38.16252562203735
1276 -0.029276184737682343 -38.24819884365417 -0.03130502626299858 -38.19383064830035
1277 -0.02926954971626401 -38.277468393370434 -0.029354628548026084 -38.223185276848376
1278 -0.0292723186314106 -38.30674071200185 -0.029448298271745443 -38.25263357512012
1279 -0.029286395013332366 -38.33602710701518 -0.02840493619441986 -38.28103851131454
1280 -0.02923150733113289 -38.36525861434631 -0.04015528634190559 -38.32119379765645
1281 -0.029248917661607265 -38.394507532007914 -0.027484614495188 -38.348678412151635
1282 -0.029231534525752067 -38.42373906653366 -0.029614608455449342 -38.37829302060708
1283 -0.02922710608690977 -38.45296617262057 -0.028784613870084286 -38.40707763447717
1284 -0.029237506818026303 -38.4822036794386 -0.028094635996967553 -38.43517227047413
1285 -0.029231181647628546 -38.51143486108623 -0.02693198127672076 -38.46210425175085
1286 -0.029235067684203385 -38.540669928770434 -0.028541344124823807 -38.49064559587568
1287 -0.029235641192644834 -38.569905569963076 -0.029378530103713274 -38.52002412597939
1288 -0.029244239255785943 -38.599149809218865 -0.021741707995533942 -38.54176583397492
1289 -0.029231685493141413 -38.62838149471201 -0.029152023419737817 -38.57091785739466
1290 -0.02922872146591544 -38.65761021617792 -0.03261946048587561 -38.60353731788054
1291 -0.02921980954706669 -38.68683002572499 -0.024049803521484135 -38.62758712140202
1292 -0.029220789205282927 -38.71605081493027 -0.026812335196882486 -38.6543994565989
1293 -0.029248751047998667 -38.74529956597827 -0.025993047282099724 -38.680392503881
1294 -0.029236426297575235 -38.774535992275844 -0.032787226140499115 -38.7131797300215
1295 -0.029239339381456377 -38.8037753316573 -0.025868460815399886 -38.739048190836904
1296 -0.02926603415980935 -38.83304136581711 -0.0328744743950665 -38.77192266523197
1297 -0.029233771562576293 -38.86227513737968 -0.030645457841455937 -38.80256812307343
1298 -0.029241011850535868 -38.89151614923022 -0.030933145340532063 -38.83350126841396
1299 -0.029254716355353594 -38.920770865585574 -0.019019165239296854 -38.85252043365326
1300 -0.029233537893742324 -38.95000440347932 -0.029544897750020026 -38.88206533140328
1301 -0.029236768186092377 -38.979241171665414 -0.027324736956506966 -38.90939006835979
1302 -0.029249760042876004 -39.00849093170829 -0.023793321661651136 -38.93318339002144
1303 -0.029242849536240102 -39.037733781244526 -0.027158094849437476 -38.96034148487088
1304 -0.02926674485206604 -39.06700052609659 -0.024587076529860495 -38.98492856140074
1305 -0.029247899632900955 -39.09624842572949 -0.03095523826777935 -39.01588379966852
1306 -0.02925280537456274 -39.12550123110405 -0.026787297893315555 -39.042671097561836
1307 -0.02924699755385518 -39.15474822865791 -0.027032582368701697 -39.06970367993054
1308 -0.02925740126520395 -39.184005629923114 -0.031027257535606624 -39.100730937466146
1309 -0.029237345699220894 -39.213242975622336 -0.02442126050591469 -39.125152197972064
1310 -0.029241646640002728 -39.24248462226234 -0.023647443763911723 -39.14879964173598
1311 -0.029285022523254156 -39.27176964478559 -0.025833201128989458 -39.174632842864966
1312 -0.02923497837036848 -39.30100462315596 -0.025047465786337854 -39.1996803086513
1313 -0.029246518295258282 -39.33025114145122 -0.03104582568630576 -39.23072613433761
1314 -0.029239058028906584 -39.35949019948013 -0.02747785011306405 -39.258203984450674
1315 -0.02922585904598236 -39.38871605852611 -0.028246115799993275 -39.28645010025067
1316 -0.029249710869044064 -39.41796576939515 -0.0345191964879632 -39.32096929673863
1317 -0.029246771335601808 -39.44721254073075 -0.029787129350006582 -39.35075642608864
1318 -0.029275867715477945 -39.47648840844623 -0.03139714077115059 -39.382153566859785
1319 -0.02922529838979244 -39.50571370683602 -0.028483398910611867 -39.410636965770394
1320 -0.02917178375646472 -39.53488549059249 -0.05025760345160961 -39.460894569222006
1321 -0.02920933850109577 -39.564094829093584 -0.02914906470105052 -39.49004363392306
1322 -0.0291798640973866 -39.59327469319097 -0.02907178709283471 -39.51911542101589
1323 -0.029220903385430576 -39.6224955965764 -0.02615093905478716 -39.54526636007068
1324 -0.029211625177413224 -39.65170722175381 -0.032046839408576486 -39.577313199479256
1325 -0.029203137382864952 -39.680910359136675 -0.02819732269272208 -39.605510522171976
1326 -0.029194037523120643 -39.710104396659794 -0.029937700554728507 -39.6354482227267
1327 -0.029186344426125287 -39.73929074108592 -0.03358717886731029 -39.66903540159401
1328 -0.029202524852007628 -39.76849326593793 -0.029097117390483616 -39.698132518984494
1329 -0.029214249271899462 -39.79770751520983 -0.02605328122153878 -39.72418580020603
1330 -0.029207991808652876 -39.826915507018484 -0.029429295379668475 -39.7536150955857
1331 -0.0292342116124928 -39.856149718630974 -0.032914186269044875 -39.78652928185475
1332 -0.0291926309466362 -39.88534234957761 -0.024948393739759923 -39.81147767559451
1333 -0.029217723477631807 -39.91456007305524 -0.03327085729688406 -39.844748532891394
1334 -0.02918052477762103 -39.943740597832864 -0.025204303860664367 -39.869952836752056
1335 -0.0292155128903687 -39.97295611072323 -0.026365713588893412 -39.89631855034095
1336 -0.02921769758686423 -40.0021738083101 -0.026605975069105624 -39.92292452541005
1337 -0.029221104457974434 -40.03139491276807 -0.027320833783596753 -39.95024535919365
1338 -0.029225927591323853 -40.0606208403594 -0.033954989071935414 -39.98420034826559
1339 -0.02923763319849968 -40.089858473557896 -0.03138074753805995 -40.01558109580365
1340 -0.029194537736475467 -40.11905301129437 -0.02620756197720766 -40.041788657780856
1341 -0.029207721631973983 -40.148260732926346 -0.026369023136794567 -40.06815768091765
1342 -0.02921489253640175 -40.17747562546275 -0.026081448048353197 -40.094239128966
1343 -0.029203397035598756 -40.20667902249835 -0.02643369436264038 -40.12067282332864
1344 -0.029214222449809313 -40.23589324494816 -0.027361473720520734 -40.14803429704916
1345 -0.029207928199321033 -40.26510117314748 -0.03443537745624781 -40.182469674505406
1346 -0.029219788126647474 -40.294320961274124 -0.028577267471700907 -40.21104694197711
1347 -0.029229866433888675 -40.32355082770801 -0.037615117896348235 -40.24866205987346
1348 -0.029217090737074614 -40.35276791844509 -0.03690644614398479 -40.28556850601745
1349 -0.029181166645139457 -40.38194908509023 0.00018243869417347013 -40.28538606732327
1350 -0.029244876466691494 -40.41119396155692 -0.031024341471493244 -40.316410408794766
1351 -0.029228076431900264 -40.44042203798882 -0.03692574892193079 -40.3533361577167
1352 -0.029207508359104396 -40.469629546347925 -0.03733462672680617 -40.3906707844435
1353 -0.02920691343024373 -40.49883645977817 -0.027314152847975493 -40.41798493729148
1354 -0.029208395257592203 -40.52804485503576 -0.030049020331352948 -40.44803395762283
1355 -0.029208222683519126 -40.55725307771928 -0.02602803157642484 -40.47406198919926
1356 -0.029216121416538954 -40.58646919913582 -0.026859614253044128 -40.5009216034523
1357 -0.029191915597766637 -40.615661114733584 -0.03214057944715023 -40.53306218289945
1358 -0.029237163066864014 -40.64489827780045 -0.03473992431536317 -40.56780210721481
1359 -0.029191124811768533 -40.67408940261222 -0.02698170216754079 -40.59478380938235
1360 -0.02920842347666621 -40.703297826088885 -0.035789990425109865 -40.63057379980746
1361 -0.029196182172745465 -40.73249400826163 -0.03051244607195258 -40.66108624587941
1362 -0.029178331792354583 -40.761672340053984 -0.02548782080411911 -40.68657406668353
1363 -0.02920733718201518 -40.790879677236 -0.03025668878108263 -40.716830755464606
1364 -0.029188929963856934 -40.82006860719986 -0.027593303471803665 -40.74442405893641
1365 -0.029190393537282942 -40.84925900073714 -0.025348906777799128 -40.76977296571421
1366 -0.029218261409550906 -40.878477262146696 -0.029191527049988508 -40.7989644927642
1367 -0.029222303163260223 -40.907699565309954 -0.035356780886650084 -40.83432127365085
1368 -0.029214415326714517 -40.93691398063667 -0.029518198035657407 -40.86383947168651
1369 -0.029222236294299365 -40.96613621693097 -0.04030198510736227 -40.90414145679387
1370 -0.029171474557369948 -40.99530769148834 -0.027130268141627313 -40.9312717249355
1371 -0.029196771048009395 -41.02450446253635 -0.032522983849048615 -40.96379470878455
1372 -0.029187532048672436 -41.05369199458502 -0.030079997796565294 -40.99387470658111
1373 -0.029197516944259407 -41.08288951152928 -0.028749263007193805 -41.0226239695883
1374 -0.029205556493252516 -41.11209506802253 -0.03484991937875748 -41.05747388896706
1375 -0.029201216995716095 -41.14129628501825 -0.029405662417411806 -41.08687955138447
1376 -0.02918116208165884 -41.170477447099906 -0.0336445540189743 -41.12052410540345
1377 -0.029199637193232774 -41.199677084293135 -0.034816468693315984 -41.15534057409676
1378 -0.029169630911201238 -41.228846715204334 -0.02390747480094433 -41.179248048897705
1379 -0.029186602402478456 -41.25803331760681 -0.0317510511726141 -41.21099910007032
1380 -0.029197113309055566 -41.28723043091586 -0.035016123205423355 -41.24601522327574
1381 -0.02920437082648277 -41.316434801742346 -0.019302667304873466 -41.26531789058061
1382 -0.029174000956118107 -41.345608802698465 -0.02949651041999459 -41.29481440100061
1383 -0.0291730560362339 -41.3747818587347 -0.026008975598961113 -41.32082337659957
1384 -0.02920059710741043 -41.40398245584211 -0.03531528990715742 -41.35613866650673
1385 -0.029174507688730957 -41.43315696353084 -0.03594640400260687 -41.39208507050934
1386 -0.029167153500020505 -41.46232411703086 -0.02818242134526372 -41.4202674918546
1387 -0.029175120871514082 -41.491499237902374 -0.03350154422223568 -41.453769036076835
1388 -0.02915618410333991 -41.52065542200572 -0.030740954075008632 -41.48450999015184
1389 -0.02916941763833165 -41.549824839644046 -0.030220544897019863 -41.51473053504886
1390 -0.02913612248376012 -41.57896096212781 -0.027954303286969663 -41.54268483833583
1391 -0.02915231538936496 -41.60811327751718 -0.033518831338733436 -41.57620366967456
1392 -0.02914268570020795 -41.637255963217385 -0.032944520469754934 -41.60914819014432
1393 -0.0291467921808362 -41.666402755398224 -0.028223553020507098 -41.63737174316483
1394 -0.02913284869864583 -41.69553560409687 -0.035783438757061956 -41.67315518192189
1395 -0.02915890058502555 -41.72469450468189 -0.023133776243776084 -41.69628895816567
1396 -0.02914767572656274 -41.753842180408455 -0.02034459225833416 -41.716633550424
1397 -0.02914458615705371 -41.78298676656551 -0.03425727393478155 -41.750890824358784
1398 -0.029151938762515782 -41.812138705328024 -0.027358179539442064 -41.778249003898225
1399 -0.029154181759804488 -41.84129288708783 -0.027876006625592708 -41.806125010523814
1400 -0.029127563536167144 -41.870420450623996 -0.032914089132100345 -41.83903909965591
1401 -0.029151382576674222 -41.89957183320067 -0.03451928850263357 -41.87355838815855
1402 -0.029129070322960617 -41.92870090352363 -0.024050172604620456 -41.89760856076317
1403 -0.0291688771918416 -41.95786978071547 -0.04587659053504467 -41.94348515129821
1404 -0.029160513635724784 -41.98703029435119 -0.030712388176470994 -41.97419753947468
1405 -0.02913194913417101 -42.01616224348536 -0.029240763559937478 -42.00343830303462
1406 -0.02913756025955081 -42.04529980374491 -0.033289385866373776 -42.036727688900996
1407 -0.029134739376604556 -42.07443454312151 -0.029348792415112256 -42.06607648131611
1408 -0.029120918177068234 -42.10355546129858 -0.031772871222347024 -42.097849352538454
1409 -0.02913268618285656 -42.13268814748144 -0.03206359660252929 -42.12991294914098
1410 -0.029109699372202157 -42.16179784685364 -0.028773264680057763 -42.158686213821035
1411 -0.02913790652528405 -42.19093575337892 -0.015279657137580217 -42.17396587095862
1412 -0.02910227347165346 -42.220038026850574 -0.028296171501278878 -42.2022620424599
1413 -0.02912359470501542 -42.24916162155559 -0.030156061239540576 -42.23241810369944
1414 -0.029116801079362632 -42.27827842263495 -0.02099102586507797 -42.25340912956452
1415 -0.029120477102696895 -42.30739889973764 -0.023684663604944943 -42.27709379316946
1416 -0.029128840751945974 -42.336527740489586 -0.02922776937484741 -42.30632156254431
1417 -0.02913082828745246 -42.365658568777036 -0.02931403536349535 -42.33563559790781
1418 -0.029154818691313266 -42.394813387468346 -0.033006390649825336 -42.368641988557634
1419 -0.02914001876488328 -42.42395340623323 -0.03554219314828515 -42.40418418170592
1420 -0.029209473449736834 -42.45316287968297 -0.027339936513453723 -42.43152411821938
1421 -0.029183364659547805 -42.482346244342516 -0.034104860201478 -42.46562897842086
1422 -0.029168644454330206 -42.511514888796846 -0.027327730040997266 -42.492956708461854
1423 -0.029169986303895713 -42.540684875100744 -0.028399080876260994 -42.521355789338116
1424 -0.029141869116574525 -42.569826744217316 -0.02329931817948818 -42.544655107517606
1425 -0.02915199287235737 -42.59897873708967 -0.030826441664248704 -42.57548154918185
1426 -0.02915430022403598 -42.62813303731371 -0.02664162591099739 -42.60212317509285
1427 -0.029178543481975794 -42.657311580795685 -0.030479521956294775 -42.632602697049144
1428 -0.029146487731486558 -42.68645806852717 -0.025939302146434785 -42.65854199919558
1429 -0.029147703479975463 -42.71560577200715 -0.031200672220438718 -42.68974267141601
1430 -0.029131483286619186 -42.74473725529377 -0.03422941043972969 -42.72397208185574
1431 -0.029145127907395364 -42.77388238320117 -0.02387735154479742 -42.74784943340054
1432 -0.029144585505127905 -42.8030269687063 -0.02357148556038737 -42.77142091896093
1433 -0.029139185138046742 -42.83216615384435 -0.028965636156499386 -42.80038655511743
1434 -0.029169043898582457 -42.86133519774293 -0.024717778153717517 -42.82510433327114
1435 -0.029160378593951465 -42.89049557633688 -0.02616710988804698 -42.85127144315919
1436 -0.029043934680521487 -42.919539511017405 -0.06293065659701824 -42.91420209975621
1437 -0.029121044371277095 -42.948660555388685 -0.03174125319346786 -42.945943352949676
1438 -0.029098922573029994 -42.97775947796171 -0.025841389130800963 -42.97178474208048
1439 -0.029117956478148698 -43.00687743443986 -0.026220364309847356 -42.99800510639033
1440 -0.029099034518003462 -43.03597646895786 -0.031807697471231224 -43.02981280386156
1441 -0.02911270810291171 -43.06508917706078 -0.028419729601591826 -43.058232533463155
1442 -0.02911433866247535 -43.09420351572325 -0.03333542579784989 -43.091567959261006
1443 -0.029099926259368657 -43.12330344198262 -0.024072107393294573 -43.1156400666543
1444 -0.029121542256325482 -43.15242498423895 -0.027529148012399675 -43.1431692146667
1445 -0.029100370965898036 -43.18152535520485 -0.03536434229463339 -43.178533556961334
1446 -0.029119923803955318 -43.2106452790088 -0.025793959759175776 -43.20432751672051
1447 -0.029111742600798608 -43.2397570216096 -0.031733738258481026 -43.23606125497899
1448 -0.029091863613575696 -43.26884888522317 -0.030176984239369632 -43.26623823921836
1449 -0.029087905678898095 -43.29793679090207 -0.030600272864103318 -43.296838512082466
1450 -0.029030142445117237 -43.32696693334719 -0.02952062664553523 -43.326359138728
1451 -0.02907102191820741 -43.35603795526539 -0.034377756714820865 -43.36073689544282
1452 -0.029075572080910207 -43.385113527346306 -0.030348160490393638 -43.39108505593321
1453 -0.0290848633274436 -43.41419839067375 -0.03970442172139883 -43.430789477654606
1454 -0.029063095431774856 -43.44326148610552 -0.024899488408118488 -43.45568896606272
1455 -0.02906391778960824 -43.47232540389513 -0.028148499503731727 -43.48383746556645
1456 -0.029067210014909507 -43.501392613910035 -0.029126986395567656 -43.51296445196202
1457 -0.029058378376066684 -43.5304509922861 -0.02101043742150068 -43.53397488938352
1458 -0.02904106779024005 -43.55949206007634 -0.03323662988841534 -43.567211519271936
1459 -0.02903721295297146 -43.58852927302931 -0.0377693772315979 -43.604980896503534
1460 -0.029060803912580015 -43.61759007694189 -0.026436537969857454 -43.63141743447339
1461 -0.029063675180077554 -43.64665375212196 -0.03183280425146222 -43.663250238724856
1462 -0.029013563599437475 -43.6756673157214 -0.02393744569271803 -43.68718768441757
1463 -0.029037057235836983 -43.70470437295724 -0.03729558177292347 -43.7244832661905
1464 -0.029017498716711998 -43.73372187167395 -0.027132393233478068 -43.751615659423976
1465 -0.029050390236079693 -43.76277226191003 -0.032182687614113095 -43.783798347038086
1466 -0.02902067396789789 -43.79179293587793 -0.028903653379529715 -43.812702000417616
1467 -0.02905273959040642 -43.820845675468334 -0.02794918417930603 -43.84065118459692
1468 -0.029042261932045222 -43.84988793740038 -0.02869308739900589 -43.86934427199593
1469 -0.029064477328211068 -43.878952414728595 -0.03249131832271814 -43.90183559031865
1470 -0.0290401017293334 -43.90799251645793 -0.01891813282854855 -43.92075372314719
1471 -0.02901805080473423 -43.93701056726267 -0.026892626099288462 -43.94764634924648
1472 -0.02905040131881833 -43.96606096858149 -0.03867901042103768 -43.98632535966752
1473 -0.029027342423796655 -43.99508831100528 -0.03355668699368834 -44.01988204666121
1474 -0.02910794671624899 -44.024196257721535 -0.0015923828776976735 -44.021474429538905
1475 -0.029042433574795724 -44.05323869129633 -0.03342590136453509 -44.05490033090344
1476 -0.029058093950152398 -44.082296785246484 -0.025076330360025167 -44.079976661263466
1477 -0.029096784070134163 -44.11139356931662 -0.0492319006472826 -44.12920856191075
1478 -0.02904594074934721 -44.14043951006597 -0.0260399354621768 -44.15524849737293
1479 -0.02901953337714076 -44.169459043443105 -0.03211911972612143 -44.18736761709905
1480 -0.02903979327529669 -44.1984988367184 -0.0279954225756228 -44.21536303967467
1481 -0.029021351132541895 -44.22752018785094 -0.032497403863817456 -44.247860443538485
1482 -0.029015607107430695 -44.256535794958374 -0.02973396647721529 -44.2775944100157
1483 -0.029024933464825153 -44.2855607284232 -0.026255064643919468 -44.30384947465962
1484 -0.029029449634253978 -44.31459017805745 -0.026943048089742662 -44.33079252274936
1485 -0.029019580595195292 -44.34360975865265 -0.029813482891768217 -44.36060600564113
1486 -0.029019180592149495 -44.3726289392448 -0.027461316622793674 -44.38806732226392
1487 -0.029040421545505523 -44.4016693607903 -0.031127906031906606 -44.41919522829583
1488 -0.029004460107535122 -44.43067382089784 -0.023578079789876936 -44.442773308085705
1489 -0.029011468309909104 -44.45968528920775 -0.037257030792534354 -44.48003033887824
1490 -0.029034347832202913 -44.48871963703995 -0.026737402472645045 -44.506767741350885
1491 -0.029057614412158726 -44.51777725145211 -0.022399950912222265 -44.52916769226311
1492 -0.02901864880695939 -44.54679590025907 -0.028054464794695377 -44.5572221570578
1493 -0.02902695508673787 -44.575822855345805 -0.030881317146122456 -44.588103474203926
1494 -0.029098737332969905 -44.60492159267878 -0.048283839412033555 -44.63638731361596
1495 -0.02896832525730133 -44.63388991793608 -0.027139919437468053 -44.66352723305343
1496 -0.028967096097767354 -44.66285701403385 -0.02798145655542612 -44.69150868960885
1497 -0.028968253638595343 -44.69182526767244 -0.03324100933969021 -44.72474969894854
1498 -0.02896532863378525 -44.72079059630623 -0.030206011049449442 -44.75495570999799
1499 -0.0289604933001101 -44.74975108960634 -0.010716454940848053 -44.76567216493884
1500 -0.028972848784178495 -44.77872393839052 -0.025378418620675802 -44.79105058355952
1501 -0.029001251515001058 -44.80772518990552 -0.028495955001562833 -44.81954653856108
1502 -0.028954705223441124 -44.83667989512896 -0.021058402583003046 -44.84060494114408
1503 -0.029002894274890424 -44.86568278940385 -0.02787971245124936 -44.86848465359533
1504 -0.028996136132627727 -44.894678925536475 -0.025462513603270055 -44.893947167198604
1505 -0.028997349739074706 -44.92367627527555 -0.028805085364729165 -44.922752252563335
1506 -0.0289923083037138 -44.95266858357926 -0.05860193111002445 -44.98135418367336
1507 -0.028959367610514163 -44.98162795118977 -0.035000326298177245 -45.016354509971535
1508 -0.028960999567061663 -45.01058895075683 -0.031019648630172016 -45.047374158601706
1509 -0.028974701650440693 -45.039563652407274 -0.03253387473523617 -45.07990803333694
1510 -0.02894844738766551 -45.06851209979494 -0.02824265565723181 -45.10815068899417
1511 -0.028961710818111896 -45.097473810613046 -0.03308039242401719 -45.14123108141819
1512 -0.028939673863351344 -45.126413484476394 -0.03551626708358526 -45.17674734850178
1513 -0.028923303913325073 -45.15533678838972 -0.0315703951753676 -45.20831774367714
1514 -0.028914760798215866 -45.184251549187934 -0.030620790645480157 -45.23893853432262
1515 -0.028933997638523577 -45.21318554682646 -0.02360970014706254 -45.26254823446968
1516 -0.028942327853292225 -45.24212787467975 -0.02055535647086799 -45.28310359094055
1517 -0.028956743236631156 -45.27108461791639 -0.017042189883068205 -45.30014578082362
1518 -0.02903695460408926 -45.300121572520474 -0.027361457236111164 -45.32750723805973
1519 -0.028932445030659438 -45.32905401755114 -0.04005423337221146 -45.36756147143194
1520 -0.02893959395587444 -45.35799361150701 -0.03204412795603275 -45.399605599387975
1521 -0.028963939379900695 -45.38695755088691 -0.024882952962070704 -45.42448855235005
1522 -0.02893996434286237 -45.41589751522977 -0.03193003544583917 -45.45641858779589
1523 -0.02898101694881916 -45.44487853217859 -0.04873214326798916 -45.50515073106388
1524 -0.028929307218641044 -45.47380783939723 -0.025754002016037704 -45.530904733079915
1525 -0.028934171702712775 -45.50274201109995 -0.026788561418652535 -45.55769329449857
1526 -0.02895336477085948 -45.531695375870804 -0.025933706667274237 -45.583627001165844
1527 -0.028939657099545 -45.560635032970346 -0.04292949959635735 -45.6265565007622
1528 -0.028909533564001322 -45.58954456653435 -0.02538623921573162 -45.65194273997793
1529 -0.028919748309999705 -45.61846431484435 -0.028463122714310885 -45.68040586269225
1530 -0.02889077039435506 -45.64735508523871 -0.030650324188172817 -45.71105618688042
1531 -0.028903005085885523 -45.676258090324595 -0.026439987309277057 -45.737496174189694
1532 -0.028908465709537267 -45.70516655603413 -0.023178343754261733 -45.760674517943954
1533 -0.028929257206618784 -45.73409581324075 -0.024033783096820117 -45.78470830104077
1534 -0.028952642530202865 -45.76304845577095 -0.026804791111499072 -45.811513092152275
1535 -0.028969481121748686 -45.7920179368927 -0.033732826448976995 -45.84524591860125
1536 -0.02890913849696517 -45.82092707538966 -0.03991924785077572 -45.885165166452026
1537 -0.028874908108264208 -45.849801983497926 -0.029194504395127295 -45.914359670847155
1538 -0.028902006242424248 -45.87870398974035 -0.032647197134792805 -45.94700686798195
1539 -0.02887680632993579 -45.907580796070285 -0.033434626460075376 -45.980441494442026
1540 -0.02886669524013996 -45.936447491310425 -0.011552620143629611 -45.99199411458566
1541 -0.02890021661296487 -45.96534770792339 -0.033124164678156376 -46.025118279263815
1542 -0.028920216113328935 -45.99426792403672 -0.02923893164843321 -46.05435721091225
1543 -0.028905012737959625 -46.02317293677468 -0.028706639260053634 -46.0830638501723
1544 -0.028885326720774172 -46.052058263495454 -0.032443886157125235 -46.11550773632943
1545 -0.028925451170653104 -46.080983714666104 -0.01958878762088716 -46.13509652395032
1546 -0.028926008474081756 -46.109909723140184 -0.02992669688537717 -46.16502322083569
1547 -0.028893941175192596 -46.138803664315375 -0.028625978343188762 -46.19364919917888
1548 -0.02891265945509076 -46.16771632377046 -0.03979015313088894 -46.233439352309766
1549 -0.028915869258344173 -46.196632193028805 -0.031028358731418848 -46.264467711041185
1550 -0.028874843381345272 -46.22550703641015 -0.03424836415797472 -46.29871607519916
1551 -0.028890233114361764 -46.25439726952451 -0.03535377811640501 -46.33406985331556
1552 -0.028891378547996283 -46.28328864807251 -0.03079712213948369 -46.364866975455044
1553 -0.0288819732144475 -46.31217062128695 -0.012588141509331763 -46.37745511696438
1554 -0.028875078447163104 -46.34104569973412 -0.025137290079146623 -46.40259240704352
1555 -0.028867165558040142 -46.36991286529216 -0.029196869302541017 -46.43178927634606
1556 -0.028897743299603464 -46.39881060859176 -0.027590834349393845 -46.459380110695456
1557 -0.028890534397214652 -46.42770114298897 -0.02863434934988618 -46.48801446004534
1558 -0.028926993999630213 -46.456628136988606 -0.03233909923583269 -46.520353559281176
1559 -0.02891653999686241 -46.48554467698547 -0.037562272325158116 -46.55791583160634
1560 -0.02890742663294077 -46.51445210361841 -0.027516045607626438 -46.58543187721396
1561 -0.028890577238053085 -46.54334268085646 -0.030824745539575815 -46.61625662275354
1562 -0.028854662831872702 -46.57219734368834 -0.03245849460363388 -46.64871511735717
1563 -0.028867432195693255 -46.60106477588403 -0.024788439460098743 -46.673503556817266
1564 -0.02887905053794384 -46.62994382642198 -0.021412188094109295 -46.69491574491138
1565 -0.028853604942560195 -46.65879743136454 -0.04631465543061495 -46.74123040034199
1566 -0.02887778552249074 -46.68767521688703 -0.018556102365255355 -46.75978650270724
1567 -0.02892530942335725 -46.71660052631039 -0.025133386254310608 -46.784919888961554
1568 -0.028888498060405256 -46.74548902437079 -0.02068893816322088 -46.80560882712477
1569 -0.028896263893693687 -46.77438528826448 -0.023092023469507693 -46.82870085059428
1570 -0.028885750006884335 -46.80327103827137 -0.02974136359989643 -46.85844221419418
1571 -0.028874396346509457 -46.83214543461788 -0.029642786737531422 -46.88808500093171
1572 -0.028880816791206597 -46.861026251409086 -0.03256976064294577 -46.92065476157465
1573 -0.02888902509585023 -46.88991527650494 -0.032780622877180574 -46.953435384451836
1574 -0.028889292012900115 -46.918804568517835 -0.03736303932964802 -46.990798423781484
1575 -0.028876935318112373 -46.947681503835945 -0.03960818611085415 -47.03040660989234
1576 -0.028850320912897586 -46.97653182474884 -0.022825291194021703 -47.05323190108636
1577 -0.028892723936587573 -47.005424548685426 -0.03203097088262439 -47.085262871968986
1578 -0.02887256573885679 -47.034297114424284 -0.017554388986900447 -47.10281726095589
1579 -0.028865780122578143 -47.06316289454686 -0.027779788337647916 -47.130597049293534
1580 -0.02888222150504589 -47.09204511605191 -0.02365264343097806 -47.15424969272451
1581 -0.028884210716933013 -47.12092932676884 -0.0271514474414289 -47.18140114016594
1582 -0.028825677745044232 -47.149755004513885 -0.016946725361049176 -47.19834786552699
1583 -0.02887633815407753 -47.17863134266796 -0.02601897679269314 -47.22436684231968
1584 -0.028886811807751656 -47.207518154475714 -0.028806183207780122 -47.25317302552746
1585 -0.028915202338248493 -47.23643335681396 -0.023403180483728647 -47.276576206011185
1586 -0.028904344700276852 -47.26533770151424 -0.031811343226581815 -47.308387549237764
1587 -0.028898264188319443 -47.29423596570256 -0.015327818132936955 -47.3237153673707
1588 -0.02890616897493601 -47.3231421346775 -0.03645532540977001 -47.36017069278047
1589 -0.028903540037572385 -47.35204567471507 -0.02586747407913208 -47.386038166859606
1590 -0.028897682763636114 -47.380943357478706 -0.028465913608670235 -47.41450408046828
1591 -0.02891132580116391 -47.40985468327987 -0.016827528877183796 -47.43133160934546
1592 -0.028880906477570533 -47.438735589757435 -0.0309773750603199 -47.46230898440578
1593 -0.02890793401747942 -47.46764352377492 -0.029664785228669645 -47.49197376963445
1594 -0.028887695726007225 -47.49653121950092 -0.020499572902917863 -47.51247334253737
1595 -0.02891779588535428 -47.52544901538628 -0.02695299154147506 -47.53942633407885
1596 -0.0289038373157382 -47.55435285270202 -0.03121993662789464 -47.57064627070674
1597 -0.028938222117722033 -47.58329107481974 -0.021683544479310514 -47.59232981518605
1598 -0.028875126224011182 -47.61216620104375 -0.022106904070824385 -47.61443671925687
1599 -0.0288953042589128 -47.64106150530266 -0.03943795077502728 -47.6538746700319
1600 -0.028888160828500986 -47.66994966613116 -0.03436086317524314 -47.68823553320714
1601 -0.028918315004557372 -47.69886798113572 -0.026738916244357824 -47.714974449451496
1602 -0.028915417194366456 -47.72778339833009 -0.041312502697110176 -47.756286952148606
1603 -0.02894981661811471 -47.756733214948206 -0.01271941273007542 -47.769006364878685
1604 -0.028934705816209317 -47.78566792076442 -0.027043768763542177 -47.796050133642225
1605 -0.028917013481259347 -47.81458493424568 -0.023886025976389648 -47.819936159618614
1606 -0.02891008984297514 -47.843495024088654 -0.031686324067413806 -47.85162248368603
1607 -0.028913618810474873 -47.87240864289913 -0.020576409157365562 -47.87219889284339
1608 -0.02891484145075083 -47.90132348434988 -0.0339884202927351 -47.90618731313613
1609 -0.028921769838780163 -47.93024525418866 -0.02769945962354541 -47.93388677275968
1610 -0.028923432994633912 -47.95916868718329 -0.024093924183398487 -47.957980696943075
1611 -0.02890827236697078 -47.98807695955026 -0.030559249501675368 -47.98853994644475
1612 -0.028907580859959127 -48.01698454041022 -0.024401684198528527 -48.01294163064328
1613 -0.028892813250422478 -48.04587735366064 -0.030640960205346346 -48.04358259084863
1614 -0.028916461393237114 -48.07479381505388 -0.028897529002279043 -48.07248011985091
1615 -0.028898342046886683 -48.10369215710077 -0.03488497557118535 -48.1073650954221
1616 -0.02885402962565422 -48.13254618672642 -0.03780143987387419 -48.14516653529597
1617 -0.02886388748884201 -48.16141007421526 -0.03218498788774014 -48.17735152318371
1618 -0.02886110246181488 -48.19027117667708 -0.02732603084295988 -48.20467755402667
1619 -0.028846349101513624 -48.21911752577859 -0.030626646894961595 -48.235304200921625
1620 -0.02885173549875617 -48.24796926127735 -0.026658430695533752 -48.26196263161716
1621 -0.028842564579099415 -48.27681182585645 -0.02734889378771186 -48.28931152540487
1622 -0.02884407052770257 -48.30565589638415 -0.03878275621682405 -48.328094281621695
1623 -0.02881394708529115 -48.33446984346944 -0.007743041875073686 -48.33583732349677
1624 -0.02887174244970083 -48.363341585919144 -0.011681500356644392 -48.34751882385341
1625 -0.02886312045156956 -48.39220470637071 -0.03561375085264444 -48.38313257470606
1626 -0.028867391962558032 -48.42107209833327 -0.03143955897539854 -48.41457213368146
1627 -0.028852096851915122 -48.44992419518518 -0.02638902934268117 -48.44096116302414
1628 -0.028863658756017686 -48.4787878539412 -0.029976664949208497 -48.47093782797335
1629 -0.02888942388817668 -48.50767727782937 -0.03128965478390455 -48.502227482757256
1630 -0.028849713038653135 -48.536526990868026 -0.030537889711558817 -48.532765372468816
1631 -0.028855741117149593 -48.565382731985174 -0.035237038508057594 -48.568002410976874
1632 -0.028817492816597224 -48.594200224801774 -0.027094572316855192 -48.59509698329373
1633 -0.028852975461632013 -48.623053200263406 -0.017414309782907367 -48.612511293076636
1634 -0.028896241541951896 -48.65194944180536 -0.031678722519427535 -48.64419001559607
1635 -0.028867622558027505 -48.68081706436338 -0.022103502321988343 -48.66629351791806
1636 -0.028862017206847668 -48.70967908157023 -0.04050868414342403 -48.70680220206148
1637 -0.028827746864408255 -48.73850682843464 -0.031985081546008584 -48.73878728360749
1638 -0.028828058019280435 -48.76733488645392 -0.02399351103231311 -48.76278079463981
1639 -0.028848980739712714 -48.796183867193626 -0.02338579874485731 -48.786166593384664
1640 -0.028854495473206045 -48.82503836266683 -0.027363425120711327 -48.813530018505375
1641 -0.02886194232851267 -48.85390030499534 -0.025204160157591103 -48.83873417866297
1642 -0.028866309206932783 -48.882766614202275 -0.021049169450998308 -48.859783348113965
1643 -0.028866144083440303 -48.91163275828571 -0.021628290880471468 -48.881411638994436
1644 -0.028870213031768798 -48.94050297131748 -0.026382745895534753 -48.90779438488997
1645 -0.028833003342151643 -48.96933597465963 -0.02262837188318372 -48.930422756773154
1646 -0.02887876462191343 -48.99821473928154 -0.02581774480640888 -48.956240501579565
1647 -0.028880245238542556 -49.02709498452008 -0.02727881455793977 -48.9835193161375
1648 -0.028869968093931674 -49.05596495261401 -0.028560630697757005 -49.01207994683526
1649 -0.028878875821828843 -49.084843828435844 -0.030629846081137658 -49.0427097929164
1650 -0.028844927623867988 -49.11368875605971 -0.02432518722489476 -49.067034980141294
1651 -0.028848084434866906 -49.14253684049458 -0.0308950767852366 -49.09793005692653
1652 -0.028841466642916203 -49.171378307137495 -0.024463367089629172 -49.12239342401616
1653 -0.028875697776675223 -49.20025400491417 -0.027095630764961243 -49.14948905478112
1654 -0.028850151877850293 -49.22910415679202 -0.020412877015769482 -49.16990193179689
1655 -0.02885359711945057 -49.25795775391147 -0.03366689458489418 -49.20356882638179
1656 -0.028899096045643093 -49.28685684995711 -0.020161653123795985 -49.22373047950558
1657 -0.028881879709661006 -49.31573872966677 -0.04287027008831501 -49.2666007495939
1658 -0.02888624407351017 -49.34462497374028 -0.02545316219329834 -49.2920539117872
1659 -0.028850540798157454 -49.37347551453844 -0.03224555086344481 -49.32429946265064
1660 -0.02888278542086482 -49.4023582999593 -0.033344761654734614 -49.357644224305375
1661 -0.028860944788902998 -49.431219244748206 -0.020527047757059335 -49.37817127206243
1662 -0.028865527268499135 -49.46008477201671 -0.026896590366959572 -49.40506786242939
1663 -0.02884711539372802 -49.48893188741044 -0.029214688576757908 -49.43428255100615
1664 -0.028856993932276965 -49.51778888134272 -0.030041269585490228 -49.46432382059164
1665 -0.028881471045315264 -49.546670352388034 -0.018452837085351347 -49.482776657676986
1666 -0.028886839654296635 -49.57555719204233 -0.009354104450903834 -49.49213076212789
1667 -0.028916988428682087 -49.604474180471016 -0.028418626077473162 -49.52054938820537
1668 -0.02893604161217809 -49.63341022208319 -0.021840668516233563 -49.5423900567216
1669 -0.028928514383733273 -49.66233873646693 -0.0364074656739831 -49.57879752239558
1670 -0.02887309333309531 -49.691211829800025 -0.03252948662266135 -49.61132700901825
1671 -0.02886374993249774 -49.72007557973252 -0.025097917672246693 -49.636424926690495
1672 -0.028873035777360202 -49.74894861550988 -0.027972923405468465 -49.664397850095966
1673 -0.0288450731895864 -49.77779368869947 -0.02580636152997613 -49.69020421162594
1674 -0.02886178335174918 -49.80665547205122 -0.026013614516705273 -49.716217826142646
1675 -0.02888326030224562 -49.83553873235346 -0.029606520663946867 -49.74582434680659
1676 -0.028877177741378546 -49.86441591009484 -0.02343555549159646 -49.76925990229819
1677 -0.028835592698305844 -49.89325150279315 -0.03280240464955568 -49.80206230694775
1678 -0.028877723030745983 -49.922129225823895 -0.02962397541850805 -49.831686282366256
1679 -0.028827895876020193 -49.950957121699915 -0.026791108306497335 -49.85847739067275
1680 -0.028858665190637112 -49.979815786890555 -0.02801068527624011 -49.886488075948996
1681 -0.02885336885228753 -50.008669155742844 -0.02633130708709359 -49.91281938303609
1682 -0.028879493474960327 -50.037548649217804 -0.02241793554276228 -49.93523731857885
1683 -0.02887380067259073 -50.066422449890396 -0.023362799361348153 -49.9586001179402
1684 -0.0288762416690588 -50.09529869155946 -0.026568034943193198 -49.985168152883396
1685 -0.028868311271071433 -50.124167002830525 -0.029920452926307916 -50.0150886058097
1686 -0.028877840377390385 -50.153044843207915 -0.026159418653696774 -50.0412480244634
1687 -0.02887056265026331 -50.18191540585818 -0.027008569426834585 -50.06825659389023
1688 -0.0288819869980216 -50.2107973928562 -0.031246167607605457 -50.09950276149784
1689 -0.028897623904049395 -50.23969501676025 -0.030874936562031507 -50.13037769805987
1690 -0.028820013254880907 -50.26851503001513 -0.03605689220130444 -50.16643459026117
1691 -0.028802390024065972 -50.2973174200392 -0.01692623752169311 -50.18336082778286
1692 -0.02883979333564639 -50.32615721337485 -0.025769857689738274 -50.2091306854726
1693 -0.028917087987065316 -50.35507430136192 -0.013737586606293917 -50.2228682720789
1694 -0.028898187074810268 -50.383972488436726 -0.036459929309785366 -50.25932820138868
1695 -0.028864180203527212 -50.41283666864025 -0.029776974860578776 -50.289105176249265
1696 -0.028870418947190047 -50.441707087587446 -0.02841144669800997 -50.317516622947274
1697 -0.02888062782585621 -50.4705877154133 -0.028407240472733974 -50.345923863420005
1698 -0.02882916070520878 -50.49941687611851 -0.05575671326369047 -50.401680576683695
1699 -0.028851022478193045 -50.5282678985967 -0.02592042963951826 -50.427601006323215
1700 -0.02882513580843806 -50.55709303440514 -0.026991542801260947 -50.45459254912448
1701 -0.02882594745606184 -50.585918981861205 -0.028423196449875832 -50.483015745574356
1702 -0.028818513080477715 -50.614737494941686 -0.026771344523876906 -50.509787090098236
1703 -0.028813963755965233 -50.64355145869765 -0.03217092910781503 -50.54195801920605
1704 -0.02882106276229024 -50.67237252145994 -0.036451302282512185 -50.578409321488564
1705 -0.028831175342202187 -50.701203696802146 -0.03922818787395954 -50.617637509362524
1706 -0.028803753294050695 -50.730007450096195 -0.032039342634379867 -50.6496768519969
1707 -0.028816424869000913 -50.758823874965195 -0.04777005147188902 -50.69744690346879
1708 -0.028778735734522342 -50.787602610699714 -0.028758241888135673 -50.72620514535692
1709 -0.028803510032594203 -50.81640612073231 -0.03613668493926525 -50.76234183029619
1710 -0.028778835386037826 -50.845184956118345 -0.02687543146312237 -50.78921726175931
1711 -0.02878633327782154 -50.87397128939617 -0.034176436439156535 -50.823393698198466
1712 -0.028786744643002748 -50.90275803403917 -0.03497632406651974 -50.858370022264985
1713 -0.028788977395743133 -50.93154701143491 -0.030164959374815226 -50.8885349816398
1714 -0.02881927853450179 -50.96036628996941 -0.0316254111006856 -50.920160392740485
1715 -0.028734920360147954 -50.98910121032956 -0.02996005965396762 -50.95012045239445
1716 -0.02875796603038907 -51.01785917635995 -0.023257936537265777 -50.973378388931714
1717 -0.028746637888252734 -51.0466058142482 -0.025920444261282684 -50.999298833192995
1718 -0.028748807683587074 -51.07535462193179 -0.02675570910796523 -51.02605454230096
1719 -0.028766451124101877 -51.104121073055886 -0.02403310826048255 -51.050087650561444
1720 -0.02875157296657562 -51.13287264602246 -0.017168411053717136 -51.06725606161516
1721 -0.028737955540418626 -51.161610601562884 -0.03664316926151514 -51.10389923087668
1722 -0.02873340593650937 -51.19034400749939 -0.024296994507312774 -51.12819622538399
1723 -0.028773182444274424 -51.21911718994367 -0.037617400847375394 -51.16581362623136
1724 -0.028758250270038845 -51.247875440213704 -0.01820989530533552 -51.184023521536695
1725 -0.0287565884180367 -51.27663202863174 -0.022530239820480347 -51.20655376135718
1726 -0.02876783488318324 -51.30539986351492 -0.030167252663522957 -51.2367210140207
1727 -0.02880873093381524 -51.33420859444874 0.008029103610897436 -51.22869191040981
1728 -0.028751645889133214 -51.36296024033787 -0.02201822567731142 -51.25071013608712
1729 -0.02878605155274272 -51.39174629189061 -0.03020870266482234 -51.280918838751944
1730 -0.028780014906078576 -51.42052630679669 -0.023399468418210743 -51.304318307170156
1731 -0.028802752122282983 -51.44932905891897 -0.01996473278850317 -51.32428303995866
1732 -0.028790529165416957 -51.47811958808439 -0.0278152110055089 -51.35209825096417
1733 -0.028811417054384947 -51.506931005138775 -0.040208416432142256 -51.39230666739631
1734 -0.028796145506203175 -51.53572715064498 -0.031884314492344856 -51.42419098188866
1735 -0.02875995934009552 -51.56448710998507 -0.027173581905663012 -51.45136456379432
1736 -0.028801557421684266 -51.59328866740676 -0.010760259977541865 -51.462124823771866
1737 -0.028805293794721364 -51.62209396120148 -0.034263668581843376 -51.49638849235371
1738 -0.028772104997187853 -51.65086606619867 -0.026681113895028828 -51.52306960624874
1739 -0.028780730813741683 -51.67964679701241 -0.030086848698556424 -51.5531564549473
1740 -0.028796761017292737 -51.7084435580297 -0.03213536059483886 -51.585291815542135
1741 -0.028794059809297324 -51.737237617839 -0.026713651791214942 -51.61200546733335
1742 -0.028779795672744513 -51.76601741351175 -0.02941622594371438 -51.64142169327706
1743 -0.028824994713068007 -51.79484240822482 0.011934743332676589 -51.629486949944386
1744 -0.02879001908004284 -51.82363242730486 -0.032061596401035786 -51.66154854634542
1745 -0.028817760944366454 -51.85245018824922 -0.041009034216403964 -51.70255758056182
1746 -0.028775119874626397 -51.881225308123845 -0.025888898130506276 -51.72844647869233
1747 -0.028798179235309362 -51.910023487359155 -0.03417926356196403 -51.76262574225429
1748 -0.02878240728750825 -51.93880589464666 -0.02512260489165783 -51.78774834714595
1749 -0.028769590239971877 -51.96757548488664 -0.01707856939174235 -51.80482691653769
1750 -0.0287673057988286 -51.99634279068547 -0.028763382323086263 -51.83359029886078
1751 -0.028792250156402587 -52.02513504084187 -0.019668618217110634 -51.85325891707789
1752 -0.028795276116579772 -52.05393031695845 -0.02818058030679822 -51.88143949738468
1753 -0.028765925858169793 -52.08269624281662 -0.03435319475829601 -51.91579269214298
1754 -0.02878832323476672 -52.11148456605138 -0.03513651452958584 -51.95092920667256
1755 -0.028768436145037414 -52.14025300219642 -0.029758738912642003 -51.9806879455852
1756 -0.028764302283525466 -52.169017304479944 -0.031001619063317776 -52.01168956464852
1757 -0.028739108517766 -52.19775641299771 -0.019456817489117383 -52.031146382137635
1758 -0.028759951144456862 -52.22651636414217 -0.027916734293103217 -52.059063116430735
1759 -0.02878208663314581 -52.255298450775314 -0.024223091918975113 -52.08328620834971
1760 -0.028769213985651732 -52.28406766476097 -0.02104009659960866 -52.10432630494932
1761 -0.028806006535887718 -52.312873671296856 -0.025403625424951316 -52.12972993037427
1762 -0.028801652789115905 -52.34167532408597 -0.026889904495328666 -52.156619834869595
1763 -0.028757549170404673 -52.37043287325638 -0.021228974405676126 -52.17784880927527
1764 -0.02884461898356676 -52.399277492239946 -0.034544736798852685 -52.21239354607412
1765 -0.028823369275778533 -52.42810086151572 -0.03372373962774873 -52.246117285701864
1766 -0.028741552866995333 -52.45684241438272 -0.03147332761436701 -52.27759061331623
1767 -0.028771863784641027 -52.48561427816736 -0.02536533446982503 -52.30295594778605
1768 -0.028805095143616198 -52.51441937331098 -0.04072581324726343 -52.34368176103332
1769 -0.028723301831632853 -52.54314267514261 -0.03661053292453289 -52.38029229395785
1770 -0.02872721403837204 -52.57186988918098 -0.02947767060250044 -52.409769964560354
1771 -0.02876388346776366 -52.60063377264874 -0.03239202005788684 -52.44216198461824
1772 -0.02875433610752225 -52.62938810875627 -0.02556078303605318 -52.467722767654294
1773 -0.028735077939927578 -52.658123186696194 -0.02819983446970582 -52.495922602124
1774 -0.028750297147780657 -52.686873483843975 -0.04362788535654545 -52.53955048748054
1775 -0.028737227059900762 -52.715610710903874 -0.03421964738518 -52.57377013486572
1776 -0.028724799677729607 -52.74433551058161 -0.026004760432988404 -52.59977489529871
1777 -0.02871295791119337 -52.7730484684928 -0.028422028478235006 -52.62819692377694
1778 -0.028728021774441004 -52.801776490267244 -0.02265500808134675 -52.650851931858284
1779 -0.0287129913456738 -52.830489481612915 -0.024876847956329586 -52.67572877981461
1780 -0.028720450960099696 -52.859209932573016 -0.03470201827585697 -52.71043079809047
1781 -0.028747223783284426 -52.8879571563563 -0.029566817730665208 -52.73999761582114
1782 -0.028722942993044853 -52.91668009934934 -0.03179823672398925 -52.771795852545125
1783 -0.028695781156420706 -52.945375880505765 -0.02021780959330499 -52.79201366213843
1784 -0.02875158628448844 -52.97412746679025 -0.02895197467878461 -52.82096563681721
1785 -0.028737406991422177 -53.002864873781675 -0.030383429490029812 -52.85134906630724
1786 -0.028718546964228153 -53.0315834207459 -0.0219133828766644 -52.873262449183905
1787 -0.028796296380460263 -53.06037971712637 -0.0661777911707759 -52.93944024035468
1788 -0.0287072098813951 -53.08908692700776 -0.030495181493461133 -52.96993542184814
1789 -0.028688901197165252 -53.11777582820493 -0.029940786585211755 -52.999876208433356
1790 -0.02870420888066292 -53.14648003708559 -0.02939851488918066 -53.02927472332254
1791 -0.028689154144376516 -53.17516919122996 -0.029630501847714187 -53.05890522517025
1792 -0.028706454765051605 -53.20387564599501 -0.024695331044495106 -53.08360055621475
1793 -0.028689452074468137 -53.23256509806948 -0.03140245322138071 -53.11500300943613
1794 -0.028698426205664873 -53.261263524275144 -0.02580285267904401 -53.14080586211517
1795 -0.02872963324189186 -53.28999315751704 -0.03696516919881106 -53.17777103131398
1796 -0.028661317098885773 -53.318654474615926 -0.025539829675108195 -53.20331086098909
1797 -0.02865739967674017 -53.347311874292664 -0.03074992513284087 -53.23406078612193
1798 -0.028711822256445883 -53.37602369654911 -0.02697945861145854 -53.26104024473339
1799 -0.02866081241518259 -53.404684508964294 -0.03477613553404808 -53.29581638026743
1800 -0.028638303559273482 -53.43332281252357 -0.026652535889297724 -53.32246891615673
1801 -0.0286861022002995 -53.46200891472387 -0.027970057632774114 -53.3504389737895
1802 -0.028671078849583864 -53.49067999357345 -0.025005106162279845 -53.375444079951784
1803 -0.028671101201325655 -53.51935109477478 -0.031619502883404496 -53.407063582835185
1804 -0.02864074120298028 -53.547991835977754 -0.03812243053689599 -53.44518601337208
1805 -0.028661757800728084 -53.57665359377848 -0.024912006221711636 -53.47009801959379
1806 -0.028640350978821515 -53.6052939447573 -0.02733935574069619 -53.497437375334485
1807 -0.028701671212911607 -53.633995615970214 -0.028059023432433605 -53.52549639876692
1808 -0.02865756433457136 -53.66265318030479 -0.02896327478811145 -53.55445967355503
1809 -0.028680043760687113 -53.691333224065474 -0.03538326509296894 -53.589842938648
1810 -0.028653811756521465 -53.719987035821994 -0.02001656899228692 -53.60985950764029
1811 -0.028637211211025713 -53.74862424703302 -0.0500824972987175 -53.659942004939005
1812 -0.028616140969097613 -53.77724038800212 -0.038899582251906394 -53.69884158719091
1813 -0.028658102732151747 -53.80589849073427 -0.02718802960589528 -53.72602961679681
1814 -0.02866347823292017 -53.83456196896719 -0.02787506449967623 -53.75390468129648
1815 -0.028646787256002428 -53.863208756223194 -0.03452680204063654 -53.78843148333712
1816 -0.028649027831852435 -53.89185778405505 -0.029462162218987942 -53.81789364555611
1817 -0.028653611708432437 -53.920511395763484 -0.025138744059950112 -53.84303238961606
1818 -0.02868133634328842 -53.94919273210677 -0.022478462476283313 -53.86551085209235
1819 -0.028689402807503938 -53.977882134914275 -0.03093731515109539 -53.89644816724344
1820 -0.02865925868973136 -54.006541393604 -0.03212440218776465 -53.9285725694312
1821 -0.028608160838484765 -54.03514955444249 -0.02644549934193492 -53.955018068773136
1822 -0.02863869732245803 -54.06378825176495 -0.03339459542185068 -53.98841266419499
1823 -0.028632679674774408 -54.09242093143972 -0.033399084396660325 -54.02181174859165
1824 -0.02865057336166501 -54.121071504801385 -0.023032972868531943 -54.04484472146019
1825 -0.028712458908557892 -54.14978396370994 -0.04401753526180983 -54.088862256721995
1826 -0.028630595840513706 -54.178414559550454 -0.021731774043291806 -54.110594030765284
1827 -0.028630374185740947 -54.20704493373619 -0.03238047417253256 -54.14297450493782
1828 -0.028636634442955257 -54.235681568179146 -0.04193015955388546 -54.184904664491704
1829 -0.02862045159563422 -54.26430201977478 -0.02921146061271429 -54.21411612510442
1830 -0.02860492067411542 -54.292906940448894 -0.030431964620947837 -54.24454808972536
1831 -0.028605553787201643 -54.321512494236096 -0.0313783785328269 -54.27592646825819
1832 -0.028578016720712186 -54.35009051095681 -0.03349245861172676 -54.30941892686992
1833 -0.028609809838235377 -54.37870032079505 -0.03384417574852705 -54.343263102618444
1834 -0.028619118500500917 -54.40731943929555 -0.024496429692953826 -54.367759532311396
1835 -0.028555831126868724 -54.435875270422414 -0.026699557621032 -54.394459089932425
1836 -0.028570491075515746 -54.46444576149793 -0.03062907252460718 -54.42508816245703
1837 -0.028632986173033715 -54.493078747670964 -0.026510242838412523 -54.45159840529544
1838 -0.028610572591423987 -54.52168932026239 -0.031812538579106334 -54.483410943874546
1839 -0.028609166201204062 -54.550298486463596 -0.03194975331425667 -54.515360697188804
1840 -0.028588645998388527 -54.578887132461986 -0.026383088435977697 -54.54174378562478
1841 -0.02860232125967741 -54.60748945372166 -0.019377276953309774 -54.56112106257809
1842 -0.028596841730177402 -54.63608629545184 -0.027565230429172517 -54.588686293007264
1843 -0.02864172225818038 -54.66472801771002 -0.03671511765569448 -54.62540141066296
1844 -0.028597475681453943 -54.69332549339147 -0.011885925475507975 -54.63728733613847
1845 -0.028583026211708783 -54.721908519603176 -0.03301941584795713 -54.67030675198643
1846 -0.028616996575146915 -54.75052551617832 -0.022795306984335184 -54.693102058970766
1847 -0.0286103461869061 -54.77913586236523 -0.03147902637720108 -54.724581085347964
1848 -0.02863485934212804 -54.80777072170736 -0.03411182705312967 -54.758692912401095
1849 -0.028614240512251855 -54.83638496221961 -0.022113931830972433 -54.78080684423207
1850 -0.028581352345645426 -54.86496631456526 -0.030752905923873187 -54.81155975015594
1851 -0.02861460028216243 -54.89358091484742 -0.0250419563613832 -54.83660170651733
1852 -0.02862779637798667 -54.92220871122541 -0.02432458708062768 -54.860926293597956
1853 -0.02854927573353052 -54.95075798695894 -0.020916840713471174 -54.881843134311424
1854 -0.02861553952097893 -54.97937352647992 -0.014050670294091105 -54.895893804605514
1855 -0.028582409769296647 -55.00795593624922 -0.03409738475456834 -54.92999118936008
1856 -0.028625655826181172 -55.0365815920754 -0.0364447757601738 -54.966435965120255
1857 -0.028616812080144882 -55.065198404155545 -0.03538014329969883 -55.00181610841995
1858 -0.02861832231283188 -55.093816726468376 -0.016577663971111177 -55.018393772391065
1859 -0.028600470814853906 -55.12241719728323 -0.020519700925797225 -55.03891347331686
1860 -0.028578644804656505 -55.15099584208788 -0.02755619091913104 -55.06646966423599
1861 -0.02864594403654337 -55.17964178612442 -0.021105092018842697 -55.08757475625483
1862 -0.028619389142841102 -55.20826117526726 -0.03236980922520161 -55.11994456548003
1863 -0.028579045552760363 -55.23684022082002 -0.014753516111522914 -55.13469808159156
1864 -0.0286598258651793 -55.2655000466852 -0.025202665477991104 -55.15990074706955
1865 -0.028595175500959157 -55.29409522218616 -0.02443182058632374 -55.18433256765587
1866 -0.02871931567788124 -55.32281453786404 -0.013378292182460427 -55.19771085983833
1867 -0.02863628100603819 -55.35145081887008 -0.03637987840920687 -55.23409073824754
1868 -0.028655514400452376 -55.38010633327053 -0.025241414830088616 -55.25933215307763
1869 -0.02864256305620074 -55.408748896326735 -0.014486529771238566 -55.27381868284887
1870 -0.028711879253387453 -55.43746077558012 -0.02040268834680319 -55.294221371195675
1871 -0.02867606608197093 -55.46613684166209 -0.02956776591017842 -55.323789137105855
1872 -0.02864450067281723 -55.49478134233491 -0.03219884671270847 -55.355987983818565
1873 -0.028630063217133284 -55.52341140555205 -0.025477281864732505 -55.381465265683296
1874 -0.028663923591375352 -55.55207532914342 -0.024420903902500866 -55.4058861695858
1875 -0.02865463262423873 -55.58072996176766 -0.033609315007925036 -55.43949548459372
1876 -0.0286649651825428 -55.6093949269502 -0.032559996377676724 -55.4720554809714
1877 -0.028619644604623316 -55.63801457155483 -0.02437396291643381 -55.496429443887834
1878 -0.028679617401212453 -55.666694188956036 -0.02929990328848362 -55.525729347176316
1879 -0.028651847410947083 -55.695346036366985 -0.020105642825365068 -55.54583499000168
1880 -0.028686324041336773 -55.72403236040832 -0.030919461417943238 -55.576754451419625
1881 -0.028659795131534337 -55.752692155539854 -0.030435556638985874 -55.60719000805861
1882 -0.028647428937256338 -55.78133958447711 -0.04006886761635542 -55.647258875674964
1883 -0.02864260207861662 -55.80998218655573 -0.026331439800560474 -55.67359031547552
1884 -0.028642854653298855 -55.83862504120903 -0.02687604259699583 -55.70046635807252
1885 -0.028672390058636664 -55.867297431267666 -0.023308039642870426 -55.72377439771539
1886 -0.028654608689248563 -55.89595203995692 -0.03180842753499746 -55.755582825250386
1887 -0.02865804936736822 -55.92461008932428 -0.027697116043418644 -55.783279941293806
1888 -0.028670434094965457 -55.953280523419245 -0.021114156860858203 -55.80439409815467
1889 -0.028682753443717957 -55.98196327686296 -0.02229149304330349 -55.82668559119797
1890 -0.028616253193467854 -56.01057953005643 -0.020263820327818392 -55.84694941152579
1891 -0.028690965846180916 -56.03927049590261 -0.01697366260923445 -55.86392307413502
1892 -0.02869464596733451 -56.06796514186995 -0.0272807726636529 -55.891203846798675
1893 -0.028686415310949086 -56.0966515571809 -0.03114926191046834 -55.922353108709146
1894 -0.02866459880024195 -56.12531615598114 -0.009723733621649444 -55.932076842330794
1895 -0.028712749294936658 -56.15402890527608 -0.03380138427019119 -55.965878226600985
1896 -0.02867353744804859 -56.18270244272413 -0.03045214805752039 -55.996330374658505
1897 -0.02870574118569493 -56.211408183909825 -0.031200822349637745 -56.027531197008145
1898 -0.02868849188089371 -56.24009667579072 -0.033841585367918016 -56.06137278237606
1899 -0.02866706158965826 -56.268763737380375 -0.02312307311221957 -56.08449585548828
1900 -0.028682789020240306 -56.29744652640061 -0.015615265304222702 -56.1001111207925
1901 -0.02865508208051324 -56.326101608481125 -0.03018225496634841 -56.130293375758846
1902 -0.028652519267052413 -56.35475412774818 -0.030725801549851894 -56.161019177308695
1903 -0.028665217477828263 -56.38341934522601 -0.02866513142362237 -56.18968430873232
1904 -0.028659881465137003 -56.41207922669115 -0.03397468458861112 -56.22365899332093
1905 -0.028618087247014045 -56.44069731393816 -0.030401736591011287 -56.25406072991194
1906 -0.028694826923310757 -56.46939214086147 -0.01417167466133833 -56.26823240457328
1907 -0.028659144975245 -56.498051285836716 -0.031375719141215085 -56.2996081237145
1908 -0.028663255088031293 -56.52671454092475 -0.024249109160155057 -56.32385723287465
1909 -0.028650253638625146 -56.555364794563374 -0.01835510223172605 -56.342212335106375
1910 -0.02871627639979124 -56.584081070963165 -0.029297349881380795 -56.37150968498776
1911 -0.02866797996684909 -56.61274905093001 -0.026394523587077855 -56.397904208574836
1912 -0.028682575281709432 -56.64143162621172 -0.02983064651489258 -56.42773485508973
1913 -0.028691379632800818 -56.67012300584452 -0.0012590660200658022 -56.4289939211098
1914 -0.02867200756445527 -56.698795013408976 -0.039050932973623276 -56.46804485408342
1915 -0.028676355723291636 -56.72747136913227 -0.026364968065172432 -56.4944098221486
1916 -0.028654603660106658 -56.756125972792375 -0.03306218143552542 -56.52747200358412
1917 -0.028686035238206387 -56.784812008030585 -0.026259554829448462 -56.553731558413574
1918 -0.02868012385442853 -56.81349213188501 -0.03528820686042309 -56.589019765273996
1919 -0.028725738916546107 -56.84221787080156 -0.046510623022913936 -56.63553038829691
1920 -0.028650995809584856 -56.87086886661115 -0.0357170581817627 -56.67124744647867
1921 -0.02863698164001107 -56.89950584825116 -0.03150830958038568 -56.702755756059055
1922 -0.02864565039053559 -56.9281514986417 -0.024384951312094928 -56.72714070737115
1923 -0.028651412576436996 -56.95680291121813 -0.02495708717033267 -56.752097794541484
1924 -0.02861632965505123 -56.985419240873185 -0.01704124705865979 -56.76913904160014
1925 -0.028667428717017173 -57.0140866695902 -0.028106695972383022 -56.797245737572524
1926 -0.028665951639413833 -57.04275262122961 -0.02644735909998417 -56.82369309667251
1927 -0.028641168028116226 -57.071393789257726 -0.0223114094696939 -56.8460045061422
1928 -0.0286635460332036 -57.10005733529093 -0.03115934822708368 -56.877163854369286
1929 -0.028646647557616235 -57.12870398284854 -0.027628797478973864 -56.90479265184826
1930 -0.028651776444166898 -57.157355759292706 -0.024807096924632788 -56.929599748772894
1931 -0.0286287778057158 -57.18598453709842 -0.03255524560809135 -56.96215499438099
1932 -0.02861182140186429 -57.21459635850029 -0.02966760452836752 -56.99182259890936
1933 -0.028656196128576995 -57.24325255462887 -0.023938116151839495 -57.0157607150612
1934 -0.02863680459558964 -57.27188935922446 -0.03479296211153269 -57.05055367717273
1935 -0.028641148656606674 -57.300530507881064 -0.04301637727767229 -57.0935700544504
1936 -0.02863995861262083 -57.329170466493686 -0.017919150087982415 -57.11148920453839
1937 -0.028611065819859505 -57.357781532313545 -0.027534614596515895 -57.139023819134906
1938 -0.02862107250839472 -57.38640260482194 -0.027217819541692733 -57.166241638676595
1939 -0.028709909692406655 -57.41511251451435 -0.039575910195708275 -57.205817548872304
1940 -0.028590287454426287 -57.443702801968776 -0.032295425236225125 -57.23811297410853
1941 -0.028612567018717526 -57.472315368987495 -0.0369937039911747 -57.275106678099704
1942 -0.028584739193320274 -57.500900108180815 -0.03289741780608892 -57.308004095905794
1943 -0.028610586374998092 -57.52951069455581 -0.03345791138708591 -57.34146200729288
1944 -0.028569234255701303 -57.55807992881151 -0.019080902449786663 -57.36054290974267
1945 -0.02856645714491606 -57.58664638595643 -0.029354475531727077 -57.389897385274395
1946 -0.028549976460635663 -57.615196362417066 -0.029103715531527997 -57.41900110080592
1947 -0.028588764369487762 -57.643785126786554 -0.01036575953476131 -57.429366860340686
1948 -0.028572386223822833 -57.672357513010375 -0.029540528263896703 -57.45890738860458
1949 -0.028578040655702353 -57.70093555366608 -0.031961060222238304 -57.49086844882682
1950 -0.02858876818791032 -57.72952432185399 -0.02638780837878585 -57.5172562572056
1951 -0.028571833204478026 -57.75809615505847 -0.019300599116832018 -57.536556856322434
1952 -0.028617862798273563 -57.78671401785674 -0.032610212359577416 -57.56916706868201
1953 -0.02866344479843974 -57.81537746265518 -0.010357625293545425 -57.57952469397556
1954 -0.028601868823170663 -57.84397933147835 -0.031923689786344765 -57.6114483837619
1955 -0.028604357037693262 -57.872583688516045 -0.02518564127385616 -57.63663402503576
1956 -0.028615931048989296 -57.901199619565034 -0.02305276719853282 -57.6596867922343
1957 -0.028605172596871852 -57.9298047921619 -0.025135742407292126 -57.68482253464159
1958 -0.028615528531372548 -57.95842032069328 -0.04289646726101637 -57.72771900190261
1959 -0.028623181488364936 -57.98704350218164 -0.02898130742833018 -57.75670030933094
1960 -0.02860342925414443 -58.01564693143579 -0.0342367947101593 -57.7909371040411
1961 -0.028588283527642488 -58.04423521496343 -0.02349158301949501 -57.81442868706059
1962 -0.02860815217718482 -58.072843367140614 -0.026329751312732696 -57.84075843837332
1963 -0.028611116483807562 -58.10145448362442 -0.031399312801659106 -57.87215775117498
1964 -0.028585046250373124 -58.13003952987479 -0.0281895793043077 -57.90034733047929
1965 -0.02859440529718995 -58.158633935171984 -0.024049179535359143 -57.92439651001465
1966 -0.028610895946621896 -58.187244831118605 -0.03588488269597292 -57.96028139271063
1967 -0.028600388206541538 -58.215845219325146 -0.024067288544028998 -57.98434868125466
1968 -0.028546006977558137 -58.2443912263027 -0.02862705970183015 -58.01297574095649
1969 -0.028597676660865545 -58.27298890296357 -0.031183715257793666 -58.04415945621429
1970 -0.028561578132212162 -58.30155048109578 -0.02557466207072139 -58.06973411828501
1971 -0.02856046790257096 -58.33011094899835 -0.03248762441799045 -58.102221742703
1972 -0.02858878867700696 -58.35869973767536 -0.025827037822455167 -58.128048780525454
1973 -0.02856679717078805 -58.38726653484615 -0.03007031511515379 -58.15811909564061
1974 -0.028568131476640703 -58.41583466632279 -0.044110157154500486 -58.20222925279511
1975 -0.02853977316990495 -58.44437443949269 -0.036538750119507316 -58.23876800291461
1976 -0.028524358477443456 -58.47289879797013 -0.011645019147545099 -58.250413022062155
1977 -0.028570414148271085 -58.5014692121184 -0.02655555112287402 -58.27696857318503
1978 -0.02857090039178729 -58.530040112510186 -0.029402871429920197 -58.30637144461495
1979 -0.02857383796945214 -58.55861395047964 -0.023579981829971074 -58.32995142644492
1980 -0.028579214494675396 -58.587193164974316 -0.03236415470018983 -58.36231558114511
1981 -0.02857981137931347 -58.61577297635363 0.0012403792559780413 -58.361075201889136
1982 -0.028549478575587272 -58.64432245492922 -0.03642431050539017 -58.397499512394525
1983 -0.02856695484369993 -58.672889409772914 -0.034954351000487806 -58.43245386339501
1984 -0.028578361496329308 -58.70146777126924 -0.03191125523298979 -58.464365118628
1985 -0.028544068802148104 -58.73001184007139 -0.026244429778307675 -58.49060954840631
1986 -0.028572593722492455 -58.758584433793885 -0.02624185374006629 -58.51685140214638
1987 -0.02854378642514348 -58.78712822021903 -0.03333358280360699 -58.550184984949986
1988 -0.02858540266752243 -58.815713622886555 -0.02761723753064871 -58.577802222480635
1989 -0.02857499159872532 -58.84428861448528 -0.03426179997622967 -58.61206402245686
1990 -0.02858218215405941 -58.87287079663934 -0.02895632917061448 -58.641020351627475
1991 -0.02853672783821821 -58.901407524477555 -0.03163494989275932 -58.67265530152024
1992 -0.02854785928502679 -58.92995538376258 -0.0207982181571424 -58.69345351967738
1993 -0.02855332987383008 -58.95850871363641 -0.0322750523686409 -58.725728572046016
1994 -0.02852464755997062 -58.98703336119638 -0.037600019574165346 -58.76332859162018
1995 -0.028554370254278184 -59.01558773145066 -0.0249193649739027 -58.788247956594084
1996 -0.02856336934491992 -59.04415110079558 -0.03195778215304017 -58.82020573874713
1997 -0.02855253228917718 -59.07270363308476 -0.029332009702920915 -58.84953774845005
1998 -0.028548468183726073 -59.101252101268486 -0.02533634938299656 -58.87487409783304
1999 -0.028520560916513206 -59.129772662185 -0.01840096302330494 -58.89327506085635
2000 -0.028521111700683832 -59.15829377388568 -0.04024930875748396 -58.93352436961383
