# Supplementary material for: Learning nonequilibrium statistical mechanics and dynamical phase transitions
Source: Nat Commun. 2024 Feb 6;15:1117. doi: 10.1038/s41467-024-45172-8 (PMC10847122; doi:10.1038/s41467-024-45172-8)
Supplement: Supplementary file 4 — Supplementary Data 1 [file 41467_2024_45172_MOESM4_ESM.zip › DPT-main/PlotTemplate/plot_KL_divergence/out/finite_time/SE/L5_D2W32K5_E100BS1k/logs-1.25/log.txt]

1 -0.02914037760347128 -0.02914037760347128 -0.029144179448485373 -0.029144179448485373
2 -0.029093919973820447 -0.058234297577291726 -0.029094323888421057 -0.05823850333690643
3 -0.029061042983084918 -0.08729534056037665 -0.02906005959957838 -0.0872985629364848
4 -0.029034755565226077 -0.11633009612560272 -0.029035763069987296 -0.1163343260064721
5 -0.029001323133707048 -0.14533141925930976 -0.029000944923609495 -0.14533527093008158
6 -0.02897149110212922 -0.17430291036143897 -0.028972360771149397 -0.17430763170123098
7 -0.028942766319960355 -0.2032456766813993 -0.028942477889358997 -0.20325010959058998
8 -0.028921503014862536 -0.23216717969626186 -0.028923738095909358 -0.23217384768649935
9 -0.02889786148443818 -0.26106504118070006 -0.02889680378139019 -0.26107065146788955
10 -0.02887425683438778 -0.28993929801508783 -0.028872333653271198 -0.28994298512116073
11 -0.028849595878273248 -0.31878889389336107 -0.028846520651131868 -0.3187895057722926
12 -0.02882135771214962 -0.3476102516055107 -0.02884249296039343 -0.347631998732686
13 -0.028797486517578363 -0.37640773812308903 -0.02877641562372446 -0.3764084143564105
14 -0.028777637984603643 -0.4051853761076927 -0.02876933356747031 -0.4051777479238808
15 -0.02875955207273364 -0.4339449281804263 -0.02873833766207099 -0.4339160855859518
16 -0.02874400923028588 -0.46268893741071215 -0.02871853904798627 -0.46263462463393806
17 -0.028724708035588263 -0.4914136454463004 -0.028720815293490888 -0.49135543992742897
18 -0.02870128061622381 -0.5201149260625242 -0.028701517544686795 -0.5200569574721158
19 -0.028690419159829617 -0.5488053452223538 -0.02872247537598014 -0.5487794328480959
20 -0.028662319481372833 -0.5774676647037267 -0.0287011394277215 -0.5774805722758174
21 -0.028639970906078817 -0.6061076356098055 -0.028636725805699825 -0.6061172980815173
22 -0.028635412454605103 -0.6347430480644106 -0.028673249669373034 -0.6347905477508903
23 -0.028607873525470496 -0.6633509215898811 -0.02860894864425063 -0.663399496395141
24 -0.02859601266682148 -0.6919469342567025 -0.028630745504051446 -0.6920302418991924
25 -0.028573056776076557 -0.7205199910327791 -0.028544884547591208 -0.7205751264467836
26 -0.028554509207606316 -0.7490745002403854 -0.028495274391025303 -0.7490704008378088
27 -0.028543542418628932 -0.7776180426590142 -0.028550190664827824 -0.7776205915026366
28 -0.02853813171386719 -0.8061561743728815 -0.0285025124438107 -0.8061231039464474
29 -0.028527722880244254 -0.8346838972531258 -0.02849136646836996 -0.8346144704148173
30 -0.02850014166906476 -0.8631840389221905 -0.0284762566909194 -0.8630907271057366
31 -0.028498550597578286 -0.8916825895197689 -0.02841722471639514 -0.8915079518221318
32 -0.02848701011389494 -0.9201695996336638 -0.028500702045857907 -0.9200086538679897
33 -0.028466967307031153 -0.948636566940695 -0.02845432562753558 -0.9484629794955253
34 -0.02845677947625518 -0.9770933464169501 -0.028415584284812213 -0.9768785637803374
35 -0.028457533195614816 -1.005550879612565 -0.028501354996114968 -1.0053799187764525
36 -0.028437467105686665 -1.0339883467182516 -0.028458493761718273 -1.0338384125381708
37 -0.02842028783634305 -1.0624086345545947 -0.028563741967082022 -1.0624021545052529
38 -0.0283956753090024 -1.090804309863597 -0.028397707641124724 -1.0907998621463777
39 -0.02838678369298577 -1.119191093556583 -0.02838418008759618 -1.1191840422339738
40 -0.02837776467204094 -1.1475688582286239 -0.028337607346475124 -1.147521649580449
41 -0.028374354355037212 -1.175943212583661 -0.02847216632217169 -1.1759938159026206
42 -0.028353801369667052 -1.2042970139533282 -0.028351811319589616 -1.2043456272222102
43 -0.028347542323172093 -1.2326445562765003 -0.028335452917963265 -1.2326810801401735
44 -0.028336772043257952 -1.2609813283197582 -0.028333338722586632 -1.2610144188627601
45 -0.028314239531755447 -1.2892955678515137 -0.02828209111467004 -1.28929650997743
46 -0.028319635335355996 -1.3176152031868698 -0.02825393360108137 -1.3175504435785115
47 -0.02831036327406764 -1.3459255664609373 -0.028360409196466208 -1.3459108527749777
48 -0.02829833570867777 -1.374223902169615 -0.028212577849626542 -1.3741234306246042
49 -0.02829331299290061 -1.4025172151625156 -0.02844299515709281 -1.402566425781697
50 -0.028267494589090347 -1.430784709751606 -0.028239858616143466 -1.4308062843978404
51 -0.028263547644019126 -1.4590482573956252 -0.02827010601758957 -1.45907639041543
52 -0.028246995341032744 -1.4872952527366579 -0.02827116958796978 -1.4873475600033998
53 -0.028239748999476434 -1.5155350017361342 -0.028280255664139987 -1.5156278156675398
54 -0.028228714503347872 -1.5437637162394822 -0.028279715124517678 -1.5439075307920576
55 -0.028217341843992473 -1.5719810580834745 -0.028231881186366083 -1.5721394119784236
56 -0.02821593303233385 -1.6001969911158085 -0.028297447506338357 -1.600436859484762
57 -0.028194653522223233 -1.6283916446380318 -0.028037768322974443 -1.6284746278077364
58 -0.02821120899170637 -1.6566028536297381 -0.028421147633343934 -1.6568957754410805
59 -0.028185938205569982 -1.6847887918353082 -0.028196556586772205 -1.6850923320278526
60 -0.028176283836364745 -1.712965075671673 -0.028199468832463027 -1.7132918008603155
61 -0.0281606649979949 -1.7411257406696679 -0.02819902589544654 -1.741490826755762
62 -0.02815232826396823 -1.769278068933636 -0.028226353228092194 -1.7697171799838542
63 -0.028152995742857456 -1.7974310646764935 -0.028197741881012917 -1.7979149218648671
64 -0.02814076067879796 -1.8255718253552915 -0.0281281809322536 -1.8260431027971207
65 -0.028125315066426994 -1.8536971404217184 -0.02811056710779667 -1.8541536699049173
66 -0.02812553448602557 -1.881822674907744 -0.028064919728785755 -1.882218589633703
67 -0.028119832184165715 -1.9099425070919098 -0.02809313600882888 -1.9103117256425317
68 -0.028108380269259214 -1.938050887361169 -0.028105165343731642 -1.9384168909862634
69 -0.028097257763147355 -1.9661481451243163 -0.02805052725598216 -1.9664674182422455
70 -0.028099766932427883 -1.9942479120567442 -0.027959402557462452 -1.994426820799708
71 -0.028090446442365646 -2.02233835849911 -0.028132800199091434 -2.0225596209987993
72 -0.028086779452860356 -2.0504251379519705 -0.0281588863581419 -2.050718507356941
73 -0.028077816776931285 -2.0785029547289016 -0.028062887769192458 -2.078781395126134
74 -0.02806518003344536 -2.106568134762347 -0.027988824527710676 -2.1067702196538445
75 -0.028059013467282058 -2.134627148229629 -0.02797613823786378 -2.134746357891708
76 -0.02805782686918974 -2.1626849750988186 -0.02803554106503725 -2.1627818989567453
77 -0.0280538241378963 -2.190738799236715 -0.02795086186379194 -2.1907327608205374
78 -0.028049347456544638 -2.2187881466932597 -0.028079378977417947 -2.218812139797955
79 -0.028034772351384164 -2.246822919044644 -0.02790595693513751 -2.2467180967330926
80 -0.02803587941452861 -2.2748587984591726 -0.028048974554985763 -2.2747670712880783
81 -0.028039280977100133 -2.3028980794362726 -0.028091264143586158 -2.3028583354316643
82 -0.028017873782664536 -2.330915953218937 -0.027728971652686597 -2.330587307084351
83 -0.028029136825352907 -2.35894509004429 -0.02818508306518197 -2.3587723901495328
84 -0.028013743367046116 -2.3869588334113363 -0.028009637352079154 -2.386782027501612
85 -0.028020446933805943 -2.4149792803451424 -0.02827270906418562 -2.4150547365657973
86 -0.02799710100516677 -2.4429763813503094 -0.02804598230868578 -2.443100718874483
87 -0.02799030765891075 -2.47096668900922 -0.02805101191624999 -2.4711517307907327
88 -0.027977988217025997 -2.498944677226246 -0.027977505698800087 -2.499129236489533
89 -0.02797152753919363 -2.5269162047654397 -0.027958851587027312 -2.5270880880765603
90 -0.027968712523579596 -2.5548849172890193 -0.028002410568296908 -2.5550904986448573
91 -0.027972390688955785 -2.5828573079779753 -0.027619073074311017 -2.5827095717191684
92 -0.02796121658757329 -2.6108185245655484 -0.028057684749364854 -2.610767256468533
93 -0.027959342021495102 -2.6387778665870436 -0.028004615940153597 -2.638771872408687
94 -0.02794598424807191 -2.6667238508351154 -0.027932064980268477 -2.6667039373889554
95 -0.02794280890375376 -2.694666659738869 -0.02792754452675581 -2.694631481915711
96 -0.02793495636433363 -2.7226016161032027 -0.027935332525521515 -2.7225668144412327
97 -0.027936101239174605 -2.7505377173423775 -0.0278742928057909 -2.7504411072470236
98 -0.027922117430716754 -2.7784598347730944 -0.0278599982149899 -2.7783011054620137
99 -0.027934604976326226 -2.8063944397494205 -0.027782045118510724 -2.8060831505805246
100 -0.027911407686769963 -2.8343058474361906 -0.02789827398955822 -2.8339814245700827
101 -0.027917923498898746 -2.8622237709350893 -0.02785206688567996 -2.8618334914557626
102 -0.027910370007157327 -2.8901341409422465 -0.02787969233468175 -2.889713183790444
103 -0.027902895398437978 -2.9180370363406847 -0.027946947328746318 -2.9176601311191903
104 -0.027902652509510517 -2.945939688850195 -0.027964699268341064 -2.945624830387531
105 -0.027893108688294886 -2.97383279753849 -0.027765810769051314 -2.9733906411565827
106 -0.02788227330893278 -3.001715070847423 -0.027800852339714764 -3.0011914934962975
107 -0.027880585473030805 -3.0295956563204536 -0.027779088541865348 -3.0289705820381627
108 -0.02788277007639408 -3.0574784263968477 -0.027881899289786814 -3.0568524813279496
109 -0.027877820935100318 -3.0853562473319482 -0.027873815782368184 -3.084726297110318
110 -0.027870000433176757 -3.113226247765125 -0.027791474666446447 -3.1125177717767643
111 -0.02785327034071088 -3.141079518105836 -0.02793249413371086 -3.140450265910475
112 -0.027852291986346246 -3.1689318100921824 -0.028003046847879888 -3.1684533127583547
113 -0.027852326445281506 -3.196784136537464 -0.02787698768079281 -3.1963303004391475
114 -0.027849405352026225 -3.2246335418894905 -0.027966091874986887 -3.2242963923141343
115 -0.02783955680206418 -3.2524730986915547 -0.02769991597160697 -3.2519963082857415
116 -0.02783093610778451 -3.280304034799339 -0.027846888918429614 -3.2798431972041713
117 -0.027828604634851217 -3.30813263943419 -0.02784144729375839 -3.3076846444979298
118 -0.027832402661442757 -3.335965042095633 -0.027744554076343776 -3.3354291985742734
119 -0.02781977513805032 -3.3637848172336833 -0.027753522247076036 -3.3631827208213494
120 -0.027835179399698973 -3.3916199966333824 -0.027655731327831744 -3.3908384521491812
121 -0.02781666936352849 -3.419436665996911 -0.02780939741060138 -3.4186478495597825
122 -0.027809872385114433 -3.4472465383820254 -0.027865280210971833 -3.4465131297707545
123 -0.02781953616067767 -3.475066074542703 -0.028107742592692376 -3.474620872363447
124 -0.027795442659407855 -3.502861517202111 -0.02784119313582778 -3.502462065499275
125 -0.027809257805347442 -3.5306707750074584 -0.02763526877388358 -3.5300973342731585
126 -0.0277899500913918 -3.55846072509885 -0.028080007899552582 -3.558177342172711
127 -0.027783504500985146 -3.5862442295998354 -0.027705444768071175 -3.5858827869407826
128 -0.02778277425095439 -3.6140270038507896 -0.0278090538457036 -3.613691840786486
129 -0.027763678599148987 -3.6417906824499386 -0.027710160985589028 -3.641402001772075
130 -0.02777146501466632 -3.669562147464605 -0.027786625269800424 -3.6691886270418754
131 -0.027763866540044545 -3.6973260140046493 -0.02772872047498822 -3.6969173475168637
132 -0.027754934318363667 -3.725080948323013 -0.02791873598471284 -3.7248360835015766
133 -0.027754187025129794 -3.752835135348143 -0.027836093585938214 -3.752672177087515
134 -0.02774898326024413 -3.7805841186083873 -0.02777494750916958 -3.7804471245966846
135 -0.0277529870159924 -3.8083371056243798 -0.02768125934526324 -3.808128383941948
136 -0.027745170798152686 -3.8360822764225326 -0.027725820429623127 -3.835854204371571
137 -0.02776725608855486 -3.8638495325110873 -0.0286645345389843 -3.8645187389105553
138 -0.02771587921306491 -3.891565411724152 -0.027631128206849098 -3.8921498671174044
139 -0.027716965321451424 -3.9192823770456036 -0.027662549540400504 -3.919812416657805
140 -0.027707051020115614 -3.946989428065719 -0.027725444920361043 -3.947537861578166
141 -0.027714687027037145 -3.9747041150927562 -0.027702896483242513 -3.9752407580614086
142 -0.027709732204675673 -4.002413847297432 -0.027691079396754505 -4.0029318374581635
143 -0.02770537035539746 -4.030119217652829 -0.027750646136701106 -4.030682483594864
144 -0.027692843321710826 -4.05781206097454 -0.027532703801989557 -4.058215187396854
145 -0.027695513609796763 -4.085507574584337 -0.027703907713294028 -4.085919095110148
146 -0.027693777717649935 -4.113201352301987 -0.02775121061131358 -4.113670305721461
147 -0.02767685353755951 -4.140878205839546 -0.027713984530419112 -4.141384290251881
148 -0.027685750368982555 -4.168563956208529 -0.02756942491978407 -4.168953715171665
149 -0.027685246523469688 -4.196249202731999 -0.02762849712744355 -4.196582212299108
150 -0.02767983842641115 -4.22392904115841 -0.027555563766509295 -4.224137776065618
151 -0.027749217674136163 -4.251678258832547 -0.026528061646968127 -4.250665837712586
152 -0.027682328689843418 -4.27936058752239 -0.02763421703130007 -4.2783000547438865
153 -0.02768257213756442 -4.307043159659955 -0.02767345169559121 -4.305973506439478
154 -0.027681370731443167 -4.334724530391398 -0.027624242752790452 -4.333597749192268
155 -0.027678615786135195 -4.362403146177533 -0.027712977677583694 -4.361310726869852
156 -0.027672019880265 -4.390075166057798 -0.027676611859351396 -4.388987338729203
157 -0.027676584478467704 -4.417751750536266 -0.02765976283699274 -4.416647101566196
158 -0.0276677249930799 -4.445419475529346 -0.027551861479878426 -4.444198963046074
159 -0.027662907727062702 -4.473082383256409 -0.02742720451205969 -4.471626167558134
160 -0.027665663603693248 -4.500748046860102 -0.027586354408413172 -4.499212521966547
161 -0.027665043994784356 -4.528413090854887 -0.027515146229416133 -4.526727668195964
162 -0.027662574034184217 -4.556075664889071 -0.027591915056109428 -4.554319583252073
163 -0.02766119111329317 -4.583736856002364 -0.027643399219959973 -4.5819629824720325
164 -0.027655657008290292 -4.611392513010655 -0.027622427977621555 -4.609585410449654
165 -0.027648281306028366 -4.639040794316683 -0.02758954092860222 -4.637174951378256
166 -0.02764546303078532 -4.666686257347468 -0.027602518536150457 -4.664777469914407
167 -0.027647936064749957 -4.694334193412218 -0.027864162903279067 -4.692641632817686
168 -0.027636669203639032 -4.721970862615858 -0.02770283939316869 -4.720344472210855
169 -0.02764366064220667 -4.749614523258065 -0.027610595151782037 -4.747955067362637
170 -0.02763260556384921 -4.777247128821914 -0.027612121868878604 -4.775567189231516
171 -0.02763286428526044 -4.804879993107175 -0.02759562823921442 -4.803162817470731
172 -0.027630962897092104 -4.832510956004267 -0.027637597918510438 -4.830800415389241
173 -0.02763094650581479 -4.860141902510081 -0.02757365321740508 -4.858374068606646
174 -0.027624530531466008 -4.887766433041548 -0.027688482776284218 -4.88606255138293
175 -0.02761885691434145 -4.915385289955889 -0.027566588018089533 -4.91362913940102
176 -0.027623000927269457 -4.943008290883158 -0.02777070803567767 -4.941399847436697
177 -0.027593479584902526 -4.970601770468061 -0.027694271877408028 -4.969094119314105
178 -0.027605285868048668 -4.99820705633611 -0.027562341559678315 -4.996656460873783
179 -0.027597350627183916 -5.025804406963294 -0.0277469958178699 -5.024403456691653
180 -0.02759918449446559 -5.0534035914577595 -0.02775363977998495 -5.052157096471638
181 -0.02758950348943472 -5.080993094947194 -0.027560557890683412 -5.079717654362321
182 -0.027590117882937193 -5.108583212830132 -0.027771652024239302 -5.107489306386561
183 -0.02757846247404814 -5.13616167530418 -0.027985065896064042 -5.135474372282625
184 -0.027574719116091728 -5.163736394420272 -0.027426512073725463 -5.16290088435635
185 -0.02757491860538721 -5.1913113130256585 -0.027554340194910765 -5.190455224551261
186 -0.027572330180555583 -5.2188836432062145 -0.027512869331985712 -5.217968093883247
187 -0.027567907888442277 -5.2464515510946566 -0.027531935181468726 -5.245500029064716
188 -0.027561777085065842 -5.274013328179723 -0.027586271055042744 -5.2730863001197585
189 -0.02756930738687515 -5.301582635566597 -0.02798147713765502 -5.301067777257414
190 -0.0275505393743515 -5.3291331749409485 -0.027525594085454942 -5.328593371342869
191 -0.027555508725345134 -5.3566886836662935 -0.02765954416245222 -5.356252915505321
192 -0.027551288623362778 -5.384239972289656 -0.027587179467082022 -5.383840094972403
193 -0.027536496054381132 -5.411776468344037 -0.027595817390829325 -5.411435912363232
194 -0.027539518009871245 -5.4393159863539084 -0.027887918706983327 -5.439323831070215
195 -0.027475450281053783 -5.466791436634963 -0.02686004349961877 -5.466183874569834
196 -0.027538509201258422 -5.494329945836221 -0.027498151641339064 -5.493682026211173
197 -0.02754201078787446 -5.5218719566240955 -0.027378572896122933 -5.5210605991072965
198 -0.027534213103353977 -5.549406169727449 -0.027144434582442045 -5.548205033689738
199 -0.027552067954093217 -5.576958237681542 -0.02758494662120938 -5.575789980310947
200 -0.027533472795039416 -5.604491710476582 -0.027596132643520833 -5.603386112954468
201 -0.027532187942415475 -5.632023898418997 -0.027687945403158665 -5.631074058357627
202 -0.02752226758748293 -5.65954616600648 -0.02741725593805313 -5.65849131429568
203 -0.027517339028418065 -5.6870635050348985 -0.027841062191873787 -5.686332376487553
204 -0.027513678651303053 -5.714577183686202 -0.02746674306690693 -5.71379911955446
205 -0.027532254811376333 -5.742109438497578 -0.027900903299450875 -5.7417000228539115
206 -0.027494041435420512 -5.769603479932998 -0.027499171998351814 -5.769199194852264
207 -0.027496900502592327 -5.797100380435591 -0.027515345346182586 -5.796714540198447
208 -0.027492545265704393 -5.824592925701295 -0.027533477265387775 -5.824248017463835
209 -0.02749233040958643 -5.852085256110882 -0.027485275454819203 -5.851733292918654
210 -0.027493698336184026 -5.879578954447066 -0.02751465132459998 -5.879247944243254
211 -0.027490076143294573 -5.90706903059036 -0.027533016446977854 -5.906780960690232
212 -0.027483553811907768 -5.934552584402268 -0.027866509091109038 -5.934647469781341
213 -0.027482925821095704 -5.962035510223363 -0.02776506673544645 -5.962412536516787
214 -0.02747590923681855 -5.9895114194601815 -0.027301253471523523 -5.98971378998831
215 -0.027473297715187073 -6.016984717175369 -0.027376766595989466 -6.0170905565843
216 -0.027466113585978745 -6.044450830761347 -0.02748684324324131 -6.044577399827541
217 -0.027459587343037127 -6.071910418104384 -0.02768330732360482 -6.072260707151146
218 -0.0274696703068912 -6.099380088411275 -0.027392629347741605 -6.099653336498887
219 -0.027461966034024954 -6.1268420544453 -0.027458771597594023 -6.127112108096481
220 -0.02744885003194213 -6.154290904477242 -0.028602083586156367 -6.1557141916826374
221 -0.027445964701473712 -6.181736869178716 -0.02747346516698599 -6.183187656849624
222 -0.027441764995455743 -6.2091786341741715 -0.027377734240144492 -6.2105653910897685
223 -0.027442135009914638 -6.2366207691840865 -0.027477703243494033 -6.238043094333262
224 -0.027438520360738038 -6.264059289544824 -0.027465395256876947 -6.26550848959014
225 -0.02744402680546045 -6.291503316350284 -0.027492547873407602 -6.293001037463547
226 -0.02743377350270748 -6.318937089852992 -0.027535983361303806 -6.320537020824851
227 -0.027426148857921363 -6.3463632387109135 -0.027651497162878513 -6.3481885179877295
228 -0.02743238816037774 -6.373795626871291 -0.027248512767255307 -6.375437030754985
229 -0.027445969451218844 -6.40124159632251 -0.028399976901710033 -6.403837007656695
230 -0.027410915214568378 -6.428652511537079 -0.027413954492658377 -6.431250962149353
231 -0.027417944837361576 -6.456070456374441 -0.027347036451101304 -6.458597998600455
232 -0.02742059826850891 -6.48349105464295 -0.027597474865615368 -6.48619547346607
233 -0.02741343006491661 -6.510904484707866 -0.027759894356131555 -6.513955367822202
234 -0.027407397888600825 -6.538311882596466 -0.027541079744696616 -6.541496447566899
235 -0.027403342258185148 -6.565715224854651 -0.027936897426843642 -6.569433344993742
236 -0.027385702449828388 -6.59310092730448 -0.027521923091262578 -6.596955268085004
237 -0.027392812352627516 -6.620493739657108 -0.02735692271962762 -6.624312190804632
238 -0.02738996809348464 -6.647883707750593 -0.027546072099357843 -6.65185826290399
239 -0.02739494340494275 -6.675278651155535 -0.027801583986729383 -6.679659846890719
240 -0.02738792132586241 -6.702666572481398 -0.02743374928832054 -6.70709359617904
241 -0.027381264418363572 -6.730047836899762 -0.027456727996468543 -6.734550324175508
242 -0.027366235759109257 -6.757414072658871 -0.026960603892803192 -6.761510928068311
243 -0.027386189065873624 -6.784800261724745 -0.027225353009998798 -6.78873628107831
244 -0.027383608743548393 -6.812183870468293 -0.027608625311404466 -6.816344906389714
245 -0.027402981650084257 -6.839586852118377 -0.027629354503005743 -6.84397426089272
246 -0.027366402372717858 -6.866953254491095 -0.027032598666846753 -6.871006859559567
247 -0.027383354492485523 -6.894336608983581 -0.02743006041273475 -6.898436919972302
248 -0.02738243853673339 -6.921719047520314 -0.02745812525972724 -6.925895045232029
249 -0.027384402602910994 -6.949103450123225 -0.027518341224640606 -6.95341338645667
250 -0.027371810097247363 -6.9764752602204725 -0.027885541040450334 -6.98129892749712
251 -0.02737414473667741 -7.00384940495715 -0.027364132367074488 -7.008663059864194
252 -0.027365428488701583 -7.031214833445852 -0.027269920334219933 -7.035932980198414
253 -0.027375099435448646 -7.058589932881301 -0.026861066464334726 -7.062794046662749
254 -0.027373110037297012 -7.085963042918598 -0.027346844039857387 -7.090140890702606
255 -0.02736617960035801 -7.113329222518956 -0.027519292011857033 -7.117660182714463
256 -0.027364118583500387 -7.140693341102457 -0.02732051908969879 -7.144980701804162
257 -0.02736079739406705 -7.168054138496524 -0.027046180330216885 -7.172026882134379
258 -0.027366354875266553 -7.195420493371791 -0.027775334380567073 -7.199802216514946
259 -0.027356209792196752 -7.222776703163988 -0.027230770885944368 -7.22703298740089
260 -0.02736225426197052 -7.250138957425959 -0.02764156712219119 -7.254674554523081
261 -0.027360781747847795 -7.277499739173806 -0.02707266006618738 -7.281747214589268
262 -0.027353863511234523 -7.304853602685041 -0.02728691538795829 -7.309034129977227
263 -0.02735986849293113 -7.3322134711779725 -0.02691587880253792 -7.335950008779765
264 -0.027361435256898402 -7.359574906434871 -0.026578317489475013 -7.36252832626924
265 -0.02735665813088417 -7.386931564565755 -0.02722387304529548 -7.389752199314536
266 -0.02735678097233176 -7.414288345538086 -0.027364028710871936 -7.417116228025408
267 -0.02735858494415879 -7.441646930482245 -0.02701537124812603 -7.444131599273534
268 -0.027347151655703783 -7.468994082137948 -0.02762954859063029 -7.471761147864164
269 -0.027345560677349567 -7.496339642815298 -0.02766423225402832 -7.4994253801181925
270 -0.027343576215207575 -7.523683219030505 -0.027243195101618767 -7.526668575219811
271 -0.02734348187223077 -7.551026700902736 -0.02744326153770089 -7.554111836757512
272 -0.027338356897234916 -7.578365057799971 -0.027489858213812113 -7.581601694971324
273 -0.027334477938711643 -7.605699535738682 -0.027854265831410884 -7.609455960802735
274 -0.027328180242329837 -7.6330277159810125 -0.027027684822678567 -7.636483645625414
275 -0.027339048963040114 -7.660366764944053 -0.027351951878517865 -7.663835597503931
276 -0.027334148064255714 -7.6877009130083085 -0.026948692835867406 -7.690784290339799
277 -0.02733723958954215 -7.715038152597851 -0.027202889416366817 -7.717987179756166
278 -0.027330537047237157 -7.742368689645088 -0.027294164430350064 -7.745281344186516
279 -0.027337956149131058 -7.769706645794218 -0.027684119064360857 -7.772965463250877
280 -0.027327683102339507 -7.797034328896558 -0.027382823452353478 -7.8003482867032305
281 -0.02734990566968918 -7.8243842345662475 -0.02896252488717437 -7.829310811590405
282 -0.02731073796749115 -7.851694972533739 -0.027208072785288095 -7.856518884375693
283 -0.027313476800918578 -7.879008449334657 -0.027245183940976858 -7.88376406831667
284 -0.027308356948196888 -7.906316806282854 -0.027498144749552013 -7.911262213066222
285 -0.027299842052161693 -7.933616648335016 -0.027150959149003027 -7.938413172215225
286 -0.027312188036739828 -7.960928836371756 -0.026821700483560564 -7.965234872698786
287 -0.027326875273138283 -7.988255711644894 -0.027092974912375212 -7.992327847611161
288 -0.02733885105699301 -8.015594562701887 -0.02799642803147435 -8.020324275642636
289 -0.02731749666854739 -8.042912059370435 -0.02724129259586334 -8.0475655682385
290 -0.027305094245821237 -8.070217153616257 -0.027406603656709196 -8.07497217189521
291 -0.027312140073627235 -8.097529293689885 -0.027021368406713007 -8.101993540301923
292 -0.027308114245533942 -8.124837407935418 -0.02766633341088891 -8.12965987371281
293 -0.027315394207835197 -8.152152802143254 -0.028361668717116116 -8.158021542429926
294 -0.0273096383549273 -8.179462440498181 -0.026808985415846108 -8.184830527845772
295 -0.027301844209432602 -8.206764284707614 -0.02874069269746542 -8.213571220543237
296 -0.027285573352128268 -8.234049858059741 -0.027257958333939313 -8.240829178877176
297 -0.02728487942367792 -8.26133473748342 -0.027286434080451727 -8.268115612957628
298 -0.02728055790066719 -8.288615295384087 -0.027222704235464336 -8.295338317193092
299 -0.027286997810006142 -8.315902293194092 -0.027152877673506735 -8.322491194866599
300 -0.027285680267959835 -8.343187973462053 -0.02722538644447923 -8.349716581311078
301 -0.027259538322687148 -8.37044751178474 -0.02670867703855038 -8.376425258349629
302 -0.02726352298632264 -8.397711034771062 -0.028429506905376913 -8.404854765255006
303 -0.02727723717689514 -8.424988271947957 -0.026973347831517457 -8.431828113086524
304 -0.027277672570198773 -8.452265944518155 -0.028361048270016908 -8.460189161356542
305 -0.027261613588780164 -8.479527558106936 -0.027093325462192296 -8.487282486818735
306 -0.027261258196085693 -8.506788816303022 -0.02729724971577525 -8.514579736534511
307 -0.02726588547229767 -8.53405470177532 -0.027271573897451162 -8.541851310431962
308 -0.027258146740496158 -8.561312848515817 -0.027138007432222368 -8.568989317864185
309 -0.027270093280822038 -8.58858294179664 -0.027113269176334144 -8.59610258704052
310 -0.027268650103360416 -8.6158515919 -0.026978301256895064 -8.623080888297414
311 -0.027228993456810714 -8.643080585356811 -0.025977495964616536 -8.64905838426203
312 -0.027275564149022102 -8.670356149505833 -0.027257330901920795 -8.676315715163952
313 -0.027270023431628942 -8.697626172937463 -0.027239587064832448 -8.703555302228784
314 -0.027274402882903816 -8.724900575820367 -0.02722467752173543 -8.730779979750519
315 -0.027261467464268208 -8.752162043284635 -0.0271371734328568 -8.757917153183376
316 -0.0272753800265491 -8.779437423311183 -0.02738931979984045 -8.785306472983217
317 -0.027291823644191027 -8.806729246955374 -0.028083034325391054 -8.813389507308608
318 -0.027262432873249053 -8.833991679828623 -0.027101963479071855 -8.840491470787681
319 -0.02726245252415538 -8.861254132352778 -0.027327371947467326 -8.867818842735149
320 -0.027255075704306363 -8.888509208057085 -0.02706709913909435 -8.894885941874243
321 -0.027263803873211145 -8.915773011930296 -0.027144962828606366 -8.922030904702849
322 -0.027259352151304483 -8.943032364081601 -0.026866334956139326 -8.948897239658988
323 -0.02726496960967779 -8.97029733369128 -0.027406683005392552 -8.97630392266438
324 -0.027255245577543975 -8.997552579268824 -0.02900822414085269 -9.005312146805233
325 -0.027234636899083852 -9.024787216167908 -0.027307400852441786 -9.032619547657674
326 -0.027240818180143834 -9.052028034348051 -0.027310988493263723 -9.059930536150938
327 -0.027245539147406815 -9.079273573495458 -0.02736129015684128 -9.08729182630778
328 -0.02723663402721286 -9.106510207522671 -0.02724633188918233 -9.114538158196963
329 -0.027225972153246403 -9.133736179675918 -0.02652877364307642 -9.141066931840038
330 -0.027234713081270456 -9.160970892757188 -0.026758925151079894 -9.167825856991119
331 -0.027240628097206353 -9.188211520854395 -0.02714218394830823 -9.194968040939427
332 -0.027298705745488407 -9.215510226599884 -0.029681543260812758 -9.22464958420024
333 -0.02720198202878237 -9.242712208628665 -0.02728457357734442 -9.251934157777583
334 -0.027205901872366666 -9.269918110501033 -0.027178124990314245 -9.279112282767898
335 -0.02721442598849535 -9.297132536489528 -0.027065900433808566 -9.306178183201705
336 -0.027212321665138005 -9.324344858154666 -0.026875672116875648 -9.333053855318582
337 -0.027215154748409985 -9.351560012903075 -0.027132154162973165 -9.360186009481556
338 -0.02720853639766574 -9.37876854930074 -0.027198531571775673 -9.387384541053331
339 -0.02721252627670765 -9.405981075577449 -0.027403896581381558 -9.414788437634712
340 -0.027232354506850243 -9.4332134300843 -0.029106123279780148 -9.443894560914492
341 -0.027199084032326938 -9.460412514116626 -0.02667186763137579 -9.470566428545867
342 -0.02720979256555438 -9.48762230668218 -0.02732208389788866 -9.497888512443756
343 -0.027206943091005086 -9.514829249773186 -0.02652807179838419 -9.524416584242141
344 -0.02719469303265214 -9.542023942805837 -0.0274502276442945 -9.551866811886436
345 -0.02721062460914254 -9.56923456741498 -0.027395321056246758 -9.579262132942683
346 -0.02720001032575965 -9.596434577740741 -0.02765658814460039 -9.606918721087283
347 -0.027186413202434777 -9.623620990943175 -0.02711280817165971 -9.634031529258943
348 -0.02719431882724166 -9.650815309770417 -0.02721286881715059 -9.661244398076093
349 -0.02719250423833728 -9.678007814008755 -0.027122589573264123 -9.688366987649356
350 -0.027195646520704032 -9.705203460529459 -0.02713993052020669 -9.715506918169563
351 -0.02718551168218255 -9.732388972211641 -0.02670806860551238 -9.742214986775075
352 -0.027203561365604402 -9.759592533577246 -0.027000724524259567 -9.769215711299335
353 -0.027194981276988984 -9.786787514854234 -0.02702721394598484 -9.79624292524532
354 -0.027202720008790492 -9.813990234863025 -0.027501472551375628 -9.823744397796695
355 -0.027191838715225458 -9.841182073578251 -0.02788085676729679 -9.851625254563992
356 -0.02718649320304394 -9.868368566781294 -0.026563958544284106 -9.878189213108275
357 -0.027198781352490188 -9.895567348133785 -0.02727114036679268 -9.905460353475068
358 -0.027185622323304414 -9.92275297045709 -0.027540387492626904 -9.933000740967694
359 -0.02719310289248824 -9.949946073349578 -0.02713864054530859 -9.960139381513002
360 -0.02718250211328268 -9.97712857546286 -0.027054141834378244 -9.987193523347381
361 -0.027167359832674265 -10.004295935295534 -0.0253102975897491 -10.01250382093713
362 -0.027190959732979535 -10.031486895028515 -0.026934070978313684 -10.039437891915444
363 -0.02720570731908083 -10.058692602347595 -0.027219879906624556 -10.066657771822069
364 -0.02720103841274977 -10.085893640760345 -0.027575132343918084 -10.094232904165986
365 -0.027280028257519007 -10.113173669017863 -0.022694816812872887 -10.11692772097886
366 -0.027219390217214822 -10.140393059235079 -0.027352913189679383 -10.144280634168538
367 -0.027211164124310017 -10.167604223359389 -0.02717587584629655 -10.171456510014835
368 -0.02721376158297062 -10.19481798494236 -0.02730559101328254 -10.198762101028118
369 -0.02720756586641073 -10.22202555080877 -0.027257412392646074 -10.226019513420765
370 -0.027209451980888845 -10.249235002789659 -0.02699484592303634 -10.253014359343801
371 -0.02720585511997342 -10.276440857909632 -0.027335940394550562 -10.280350299738352
372 -0.027209339663386345 -10.303650197573019 -0.027211658004671336 -10.307561957743022
373 -0.027196825854480265 -10.330847023427498 -0.02795273307710886 -10.335514690820132
374 -0.027195604145526887 -10.358042627573026 -0.026676420215517284 -10.36219111103565
375 -0.02721087308600545 -10.385253500659031 -0.026863159704953433 -10.389054270740603
376 -0.02720739273354411 -10.412460893392575 -0.027005100250244142 -10.416059370990848
377 -0.02719690026715398 -10.439657793659729 -0.026806223951280118 -10.442865594942127
378 -0.027216508612036706 -10.466874302271766 -0.027122693974524735 -10.469988288916651
379 -0.027206757664680482 -10.494081059936446 -0.026889263931661845 -10.496877552848312
380 -0.027214622218161823 -10.521295682154609 -0.026536367647349835 -10.523413920495662
381 -0.02721763700246811 -10.548513319157077 -0.028335000015795232 -10.551748920511457
382 -0.027206774987280368 -10.575720094144359 -0.026852740067988635 -10.578601660579446
383 -0.027200364042073488 -10.602920458186432 -0.027162620332092047 -10.605764280911538
384 -0.027206068579107522 -10.63012652676554 -0.027143682911992074 -10.63290796382353
385 -0.027210233453661203 -10.657336760219202 -0.026674758363515138 -10.659582722187046
386 -0.02720301616936922 -10.684539776388572 -0.02714434266090393 -10.68672706484795
387 -0.027308472711592913 -10.711848249100164 -0.02365586282685399 -10.710382927674804
388 -0.02722759693861008 -10.739075846038775 -0.027263692952692507 -10.737646620627496
389 -0.027237091027200223 -10.766312937065974 -0.027251120004802943 -10.764897740632298
390 -0.027234092447906734 -10.793547029513881 -0.027209843136370183 -10.792107583768669
391 -0.02723129400983453 -10.820778323523715 -0.027428760845214128 -10.819536344613883
392 -0.027233412861824034 -10.848011736385539 -0.027396176476031542 -10.846932521089915
393 -0.027223660703748466 -10.875235397089288 -0.02715632626786828 -10.874088847357783
394 -0.027226343005895614 -10.902461740095184 -0.027205572463572025 -10.901294419821355
395 -0.027205652836710215 -10.929667392931893 -0.027309204265475274 -10.92860362408683
396 -0.027220097463577987 -10.956887490395472 -0.027081722300499676 -10.955685346387328
397 -0.02721613897010684 -10.98410362936558 -0.027113325800746678 -10.982798672188075
398 -0.027218757662922144 -11.011322387028502 -0.027235817443579436 -11.010034489631654
399 -0.02722686305642128 -11.038549250084923 -0.02688072370365262 -11.036915213335305
400 -0.027214051317423583 -11.065763301402347 -0.02723082611337304 -11.064146039448678
401 -0.02721729492768645 -11.092980596330033 -0.027301794197410346 -11.091447833646088
402 -0.027210061438381672 -11.120190657768415 -0.02723489124327898 -11.118682724889366
403 -0.02720969934016466 -11.14740035710858 -0.027221530582755803 -11.145904255472121
404 -0.027212607301771642 -11.174612964410352 -0.02728664008900523 -11.173190895561127
405 -0.027197799645364285 -11.201810764055717 -0.02695362577214837 -11.200144521333275
406 -0.02720803562551737 -11.229018799681233 -0.025987865030765535 -11.226132386364041
407 -0.027224256098270415 -11.256243055779503 -0.027222668565809727 -11.25335505492985
408 -0.027212746255099774 -11.283455802034602 -0.02721746889874339 -11.280572523828594
409 -0.027212909795343874 -11.310668711829946 -0.027204331010580063 -11.307776854839174
410 -0.02720530591905117 -11.337874017748996 -0.026955290231853724 -11.334732145071028
411 -0.02720440402626991 -11.365078421775266 -0.027389129810035228 -11.362121274881064
412 -0.027206652611494065 -11.39228507438676 -0.027198669966310263 -11.389319944847374
413 -0.027211030665785074 -11.419496105052545 -0.0271782711148262 -11.4164982159622
414 -0.027196499798446894 -11.446692604850991 -0.027263402286916972 -11.443761618249116
415 -0.027199591882526873 -11.473892196733518 -0.027149217575788497 -11.470910835824904
416 -0.027205333579331636 -11.50109753031285 -0.027360356785356997 -11.498271192610261
417 -0.027193897124379873 -11.52829142743723 -0.027221104968339203 -11.5254922975786
418 -0.02719646701589227 -11.555487894453123 -0.027146144304424524 -11.552638441883024
419 -0.027186395972967146 -11.58267429042609 -0.02710034418851137 -11.579738786071536
420 -0.0271891625598073 -11.609863452985897 -0.02697364231571555 -11.606712428387251
421 -0.027202057279646398 -11.637065510265543 -0.027861104160547257 -11.634573532547797
422 -0.02716619772836566 -11.66423170799391 -0.02643224047496915 -11.661005773022767
423 -0.027191110700368882 -11.691422818694278 -0.027221580874174832 -11.688227353896941
424 -0.02718673450872302 -11.718609553203 -0.027321634721010922 -11.715548988617952
425 -0.027184190601110457 -11.74579374380411 -0.027269385289400816 -11.742818373907353
426 -0.027197638992220163 -11.77299138279633 -0.02622106559574604 -11.769039439503098
427 -0.02719721645116806 -11.800188599247498 -0.02734867911785841 -11.796388118620957
428 -0.027196562755852936 -11.82738516200335 -0.027458188869059087 -11.823846307490015
429 -0.02719829175621271 -11.854583453759563 -0.026962544955313205 -11.85080885244533
430 -0.027190956100821496 -11.881774409860384 -0.027108324319124223 -11.877917176764454
431 -0.027192286029458047 -11.908966695889841 -0.027268994692713024 -11.905186171457167
432 -0.02718623196706176 -11.936152927856902 -0.02714361920952797 -11.932329790666696
433 -0.02717305105179548 -11.963325978908697 -0.0273574385792017 -11.959687229245898
434 -0.027182063646614553 -11.990508042555312 -0.02742232698947191 -11.98710955623537
435 -0.027175908721983433 -12.017683951277295 -0.027158713899552822 -12.014268270134922
436 -0.027179410867393016 -12.044863362144689 -0.02752521727234125 -12.041793487407263
437 -0.02717108828946948 -12.072034450434158 -0.027257943991571665 -12.069051431398835
438 -0.027166844252496956 -12.099201294686655 -0.027229086868464945 -12.0962805182673
439 -0.027174518443644047 -12.126375813130299 -0.026845827512443066 -12.123126345779742
440 -0.02716305898502469 -12.153538872115323 -0.027462634444236755 -12.15058898022398
441 -0.02716268291696906 -12.180701555032293 -0.026852659601718187 -12.177441639825698
442 -0.02717165360227227 -12.207873208634565 -0.027238671947270632 -12.204680311772968
443 -0.027180972415953873 -12.235054181050518 -0.027695077937096357 -12.232375389710064
444 -0.027164249774068595 -12.262218430824587 -0.02778234351426363 -12.260157733224329
445 -0.027142067905515432 -12.289360498730103 -0.02713426612317562 -12.287291999347504
446 -0.027137250080704688 -12.316497748810807 -0.026476311776787043 -12.31376831112429
447 -0.027157283388078213 -12.343655032198885 -0.027010111417621375 -12.340778422541911
448 -0.027151521388441326 -12.370806553587327 -0.02671475801616907 -12.36749318055808
449 -0.02714434117078781 -12.397950894758115 -0.026712707802653314 -12.394205888360734
450 -0.027154512517154217 -12.425105407275268 -0.027270856127142907 -12.421476744487876
451 -0.027172229066491128 -12.452277636341758 -0.02901339763775468 -12.45049014212563
452 -0.027136581391096114 -12.479414217732854 -0.026971981208771468 -12.477462123334401
453 -0.0271424300968647 -12.506556647829719 -0.027189255319535734 -12.504651378653937
454 -0.027137799467891455 -12.53369444729761 -0.027094829920679332 -12.531746208574617
455 -0.027145580388605595 -12.560840027686215 -0.027393535058945418 -12.559139743633562
456 -0.02713141096755862 -12.587971438653774 -0.026682759635150433 -12.585822503268712
457 -0.02713361205533147 -12.615105050709106 -0.02706935005262494 -12.612891853321337
458 -0.027132637891918422 -12.642237688601025 -0.027270454447716475 -12.640162307769053
459 -0.02713358048349619 -12.669371269084522 -0.02707667537033558 -12.667238983139388
460 -0.027133194264024496 -12.696504463348546 -0.027010457962751387 -12.694249441102139
461 -0.0271294878795743 -12.72363395122812 -0.02872507842257619 -12.722974519524715
462 -0.02712034257128835 -12.750754293799409 -0.02715894402936101 -12.750133463554077
463 -0.0271215645596385 -12.777875858359048 -0.02701311409473419 -12.77714657764881
464 -0.027126372698694466 -12.805002231057742 -0.02707964610308409 -12.804226223751895
465 -0.027113069035112857 -12.832115300092855 -0.027030748780816793 -12.831256972532712
466 -0.027117611095309257 -12.859232911188165 -0.027122569642961024 -12.858379542175673
467 -0.027124728448688983 -12.886357639636854 -0.02715708566829562 -12.885536627843969
468 -0.02712371964007616 -12.91348135927693 -0.026552066672593355 -12.912088694516562
469 -0.027126107830554247 -12.940607467107485 -0.027246849704533817 -12.939335544221096
470 -0.027115179970860482 -12.967722647078345 -0.026581162493675946 -12.965916706714772
471 -0.027133837901055814 -12.994856484979401 -0.026993809919804334 -12.992910516634577
472 -0.02712377980351448 -13.021980264782915 -0.027030327916145326 -13.019940844550723
473 -0.027147472091019153 -13.049127736873935 -0.02658641096204519 -13.046527255512768
474 -0.027124691288918257 -13.076252428162853 -0.027146133966743945 -13.073673389479511
475 -0.027126505691558122 -13.103378933854412 -0.027513265330344438 -13.101186654809856
476 -0.027125507593154907 -13.130504441447567 -0.02708731358870864 -13.128273968398565
477 -0.027122114039957523 -13.157626555487525 -0.02719911839812994 -13.155473086796695
478 -0.02712501185014844 -13.184751567337674 -0.027182207722216845 -13.182655294518911
479 -0.027116779517382384 -13.211868346855056 -0.027087632846087218 -13.209742927364998
480 -0.027119341772049665 -13.238987688627105 -0.027121712826192378 -13.23686464019119
481 -0.027123435772955416 -13.26611112440006 -0.027037918474525212 -13.263902558665714
482 -0.02711955811828375 -13.293230682518343 -0.026970813516527414 -13.290873372182242
483 -0.02712098779156804 -13.320351670309911 -0.027127005998045205 -13.318000378180287
484 -0.027116839680820702 -13.347468509990732 -0.026988142915070058 -13.344988521095356
485 -0.027117256075143814 -13.374585766065875 -0.027072320692241192 -13.372060841787597
486 -0.027142409794032575 -13.401728175859908 -0.03175787478685379 -13.40381871657445
487 -0.02708526374772191 -13.42881343960763 -0.026828528102487325 -13.430647244676939
488 -0.027097027003765106 -13.455910466611396 -0.027159187477082014 -13.45780643215402
489 -0.027093180734664202 -13.48300364734606 -0.027058960497379304 -13.4848653926514
490 -0.027086181659251453 -13.510089829005311 -0.027058527059853076 -13.511923919711254
491 -0.027094869408756495 -13.537184698414068 -0.027166519593447448 -13.539090439304701
492 -0.02709352467209101 -13.56427822308616 -0.027270073257386684 -13.566360512562088
493 -0.027088036015629768 -13.59136625910179 -0.026814042683690788 -13.59317455524578
494 -0.027091908361762763 -13.618458167463553 -0.027284333296120167 -13.620458888541899
495 -0.027087293565273285 -13.645545461028826 -0.027148266695439814 -13.647607155237338
496 -0.027096308674663304 -13.672641769703489 -0.027491651382297276 -13.675098806619635
497 -0.027088121511042118 -13.699729891214531 -0.027060999348759652 -13.702159805968394
498 -0.027085978351533414 -13.726815869566064 -0.026696300040930508 -13.728856106009324
499 -0.027080562617629766 -13.753896432183694 -0.026854696217924356 -13.755710802227249
500 -0.027091425936669113 -13.780987858120364 -0.028086818754673004 -13.783797620981922
501 -0.027079769503325225 -13.80806762762369 -0.027601713221520184 -13.811399334203442
502 -0.027070740424096584 -13.835138368047787 -0.02745267115533352 -13.838852005358776
503 -0.02707683527842164 -13.862215203326208 -0.027083439379930498 -13.865935444738707
504 -0.027106903959065676 -13.889322107285274 -0.027950252313166855 -13.893885697051873
505 -0.027065517753362654 -13.916387625038636 -0.0269010572694242 -13.920786754321297
506 -0.027065351605415344 -13.943452976644052 -0.026705909054726362 -13.947492663376023
507 -0.027074426785111426 -13.970527403429163 -0.028552493546158075 -13.976045156922181
508 -0.02705744290724397 -13.997584846336407 -0.026978421211242675 -14.003023578133424
509 -0.027056330908089878 -14.024641177244497 -0.02705925889313221 -14.030082837026557
510 -0.02705630837008357 -14.05169748561458 -0.02687723618000746 -14.056960073206564
511 -0.02706706617027521 -14.078764551784856 -0.027378183603286744 -14.08433825680985
512 -0.027056963182985783 -14.105821514967841 -0.027165346406400205 -14.111503603216251
513 -0.02706699687987566 -14.132888511847717 -0.027507052291184664 -14.139010655507436
514 -0.027054993156343698 -14.159943505004062 -0.026368257217109205 -14.165378912724545
515 -0.027060385886579753 -14.187003890890642 -0.027158244885504244 -14.19253715761005
516 -0.02705745603889227 -14.214061346929535 -0.026426734775304793 -14.218963892385354
517 -0.027028005197644235 -14.24108935212718 -0.027812525629997253 -14.24677641801535
518 -0.02705636005848646 -14.268145712185666 -0.026812466979026794 -14.273588884994378
519 -0.027032813429832457 -14.295178525615498 -0.02813768433406949 -14.301726569328448
520 -0.027058892138302326 -14.3222374177538 -0.027087979204952716 -14.328814548533401
521 -0.02704565031453967 -14.34928306806834 -0.027001047506928444 -14.35581559604033
522 -0.027038682624697684 -14.376321750693037 -0.027302283514291047 -14.383117879554622
523 -0.02703459244221449 -14.403356343135252 -0.0263020895421505 -14.409419969096772
524 -0.027058493345975876 -14.430414836481228 -0.02729234527796507 -14.436712314374738
525 -0.0270470192655921 -14.45746185574682 -0.026690587308257817 -14.463402901682995
526 -0.027051067259162665 -14.484512923005981 -0.02729978794232011 -14.490702689625316
527 -0.027049381285905838 -14.511562304291887 -0.02734487084671855 -14.518047560472034
528 -0.02706998372450471 -14.538632288016393 -0.026927793771028517 -14.544975354243062
529 -0.02704108851030469 -14.565673376526698 -0.02700370494276285 -14.571979059185825
530 -0.027044311724603178 -14.592717688251302 -0.026965982373803855 -14.59894504155963
531 -0.027045026049017908 -14.61976271430032 -0.027040500659495592 -14.625985542219125
532 -0.027042252663522958 -14.646804966963844 -0.02768407529219985 -14.653669617511325
533 -0.027031253278255462 -14.6738362202421 -0.027110613230615855 -14.68078023074194
534 -0.027035591192543507 -14.700871811434643 -0.0268682474270463 -14.707648478168986
535 -0.02701184544712305 -14.727883656881767 -0.02692933613434434 -14.73457781430333
536 -0.027028636541217566 -14.754912293422985 -0.02686189506202936 -14.76143970936536
537 -0.027029321994632483 -14.781941615417617 -0.02687026234343648 -14.788309971708797
538 -0.027043441776186228 -14.808985057193803 -0.02737366920337081 -14.815683640912168
539 -0.027032240480184554 -14.836017297673989 -0.026632195431739093 -14.842315836343907
540 -0.027029254566878082 -14.863046552240867 -0.02795802606269717 -14.870273862406604
541 -0.027029376570135356 -14.890075928811003 -0.025808880850672723 -14.896082743257276
542 -0.027049094531685115 -14.917125023342688 -0.02816490503028035 -14.924247648287556
543 -0.027022904995828868 -14.944147928338516 -0.027473962306976317 -14.951721610594532
544 -0.02703073378652334 -14.97117866212504 -0.027048534620553254 -14.978770145215085
545 -0.027018408104777337 -14.998197070229816 -0.02744036801159382 -15.006210513226678
546 -0.027018874324858187 -15.025215944554674 -0.0274812338873744 -15.033691747114053
547 -0.027020800672471524 -15.052236745227145 -0.027131832856684922 -15.060823579970739
548 -0.027024127542972565 -15.079260872770117 -0.027479060180485248 -15.088302640151225
549 -0.027010577637702225 -15.106271450407819 -0.027052613347768782 -15.115355253498993
550 -0.027008908428251745 -15.133280358836071 -0.0269770672544837 -15.142332320753477
551 -0.02701299134641886 -15.16029335018249 -0.027198020741343497 -15.16953034149482
552 -0.027011631429195403 -15.187304981611685 -0.026672789268195628 -15.196203130763015
553 -0.02701972872018814 -15.214324710331873 -0.027480750158429147 -15.223683880921444
554 -0.027026261668652296 -15.241350972000525 -0.02703710403293371 -15.250720984954377
555 -0.027018391992896795 -15.268369363993422 -0.02657595304772258 -15.277296938002099
556 -0.027017811965197324 -15.29538717595862 -0.02749804751947522 -15.304794985521575
557 -0.027007254771888256 -15.322394430730508 -0.023838113993406296 -15.328633099514981
558 -0.0270247601903975 -15.349419190920905 -0.02692163549363613 -15.355554735008617
559 -0.02703181216493249 -15.376451003085837 -0.026604032795876264 -15.382158767804494
560 -0.02703497689217329 -15.40348597997801 -0.027459186036139727 -15.409617953840634
561 -0.02704295879229903 -15.430528938770308 -0.026665801741182805 -15.436283755581817
562 -0.027033960726112128 -15.45756289949642 -0.027412565238773823 -15.46369632082059
563 -0.027050947304815054 -15.484613846801235 -0.02761473776772618 -15.491311058588316
564 -0.027030836790800095 -15.511644683592035 -0.0267068182118237 -15.51801787680014
565 -0.027024358231574296 -15.53866904182361 -0.02694459818303585 -15.544962474983176
566 -0.027025425527244806 -15.565694467350855 -0.02672788258641958 -15.571690357569596
567 -0.02707615727558732 -15.592770624626443 -0.029964235704392196 -15.601654593273988
568 -0.02701897406950593 -15.619789598695949 -0.027319754008203745 -15.628974347282192
569 -0.027011215314269067 -15.646800814010218 -0.027072469238191843 -15.656046816520384
570 -0.02701128264889121 -15.673812096659109 -0.027013094630092382 -15.683059911150476
571 -0.027006444334983826 -15.700818540994092 -0.026848644949495792 -15.709908556099972
572 -0.027003411017358304 -15.72782195201145 -0.02702770074829459 -15.736936256848267
573 -0.027022449765354395 -15.754844401776804 -0.02700732173398137 -15.763943578582248
574 -0.027006387244910002 -15.781850789021714 -0.026828787103295327 -15.790772365685543
575 -0.026999417040497065 -15.80885020606221 -0.026669516880065202 -15.817441882565609
576 -0.02700984785333276 -15.835860053915543 -0.027179262321442365 -15.844621144887052
577 -0.027012254390865565 -15.862872308306407 -0.026025068107992412 -15.870646212995045
578 -0.026984682120382786 -15.88985699042679 -0.028548143245279788 -15.899194356240324
579 -0.026994266919791697 -15.91685125734658 -0.026847955677658318 -15.926042311917982
580 -0.027001708559691907 -15.943852965906272 -0.026878042705357076 -15.95292035462334
581 -0.026995506044477223 -15.970848471950749 -0.026795977912843227 -15.979716332536183
582 -0.027007646672427655 -15.997856118623176 -0.027099684346467257 -16.006816016882652
583 -0.027002158295363187 -16.02485827691854 -0.02667193114757538 -16.033487948030228
584 -0.027013607416301967 -16.05187188433484 -0.027901411056518555 -16.061389359086746
585 -0.027005812898278237 -16.078877697233118 -0.027517711836844684 -16.08890707092359
586 -0.02699171705171466 -16.105869414284832 -0.026558226346969603 -16.11546529727056
587 -0.02699012905359268 -16.132859543338427 -0.027191006019711493 -16.142656303290273
588 -0.026986938808113335 -16.15984648214654 -0.027078217733651398 -16.169734521023926
589 -0.02701413184404373 -16.186860613990586 -0.02484782012179494 -16.194582341145722
590 -0.026996671874076127 -16.213857285864663 -0.027014467027038337 -16.22159680817276
591 -0.02699989192187786 -16.24085717778654 -0.026861577946692704 -16.248458386119452
592 -0.027006018534302713 -16.267863196320842 -0.02735703345388174 -16.275815419573334
593 -0.02701047258451581 -16.294873668905357 -0.027060317527502774 -16.302875737100837
594 -0.0270049006678164 -16.321878569573173 -0.026847469713538887 -16.329723206814375
595 -0.027015526965260505 -16.348894096538434 -0.026444258727133275 -16.356167465541507
596 -0.027005166467279195 -16.375899263005714 -0.027064578980207442 -16.383232044521716
597 -0.02701257588341832 -16.402911838889132 -0.02712225979194045 -16.410354304313657
598 -0.02700734483078122 -16.429919183719914 -0.027467642724514008 -16.43782194703817
599 -0.02699823761358857 -16.456917421333504 -0.026756004057824613 -16.464577951095993
600 -0.026999018155038357 -16.483916439488542 -0.0273028957657516 -16.491880846861743
601 -0.02699701301753521 -16.510913452506077 -0.02710442692041397 -16.518985273782157
602 -0.027007134445011616 -16.53792058695109 -0.02626581573858857 -16.545251089520747
603 -0.02699709078297019 -16.56491767773406 -0.02682404238730669 -16.572075131908054
604 -0.02700858786702156 -16.59192626560108 -0.02743959557265043 -16.599514727480706
605 -0.02701177028939128 -16.618938035890473 -0.027126828860491514 -16.6266415563412
606 -0.02700381716713309 -16.645941853057607 -0.026876676362007856 -16.653518232703206
607 -0.02701140893623233 -16.67295326199384 -0.026837196853011846 -16.68035542955622
608 -0.027003172039985656 -16.699956434033826 -0.027012702636420728 -16.707368132192638
609 -0.027019630931317807 -16.726976064965143 -0.025934699270874263 -16.73330283146351
610 -0.026991102565079927 -16.753967167530224 -0.026834395807236434 -16.760137227270747
611 -0.026996647659689187 -16.780963815189914 -0.02703216141089797 -16.787169388681644
612 -0.02699344540014863 -16.80795726059006 -0.02711202735081315 -16.814281416032458
613 -0.02699274681508541 -16.834950007405148 -0.02690346371382475 -16.841184879746283
614 -0.02700177365913987 -16.86195178106429 -0.027336066868156195 -16.86852094661444
615 -0.026990959607064723 -16.888942740671354 -0.027041245996952058 -16.89556219261139
616 -0.026995010673999786 -16.915937751345353 -0.027574324607849122 -16.923136517219238
617 -0.027003959752619267 -16.942941711097973 -0.027878584805876017 -16.951015102025114
618 -0.026993844844400882 -16.969935555942374 -0.025656940415501595 -16.976672042440615
619 -0.026998466718941926 -16.996934022661318 -0.026874174363911152 -17.003546216804526
620 -0.02698159832507372 -17.02391562098639 -0.027835434209555386 -17.031381651014083
621 -0.02699353201314807 -17.050909152999537 -0.027106228936463594 -17.058487879950547
622 -0.026984008308500052 -17.077893161308037 -0.027176547423005105 -17.08566442737355
623 -0.02698333477601409 -17.10487649608405 -0.026956664677709342 -17.11262109205126
624 -0.0269752599298954 -17.131851756013944 -0.026932516880333424 -17.139553608931593
625 -0.02698452416807413 -17.15883628018202 -0.02670610770583153 -17.166259716637423
626 -0.026985834632068873 -17.185822114814087 -0.02600369406864047 -17.192263410706065
627 -0.026988798659294842 -17.212810913473383 -0.027120398171246052 -17.21938380887731
628 -0.026989316660910846 -17.239800230134293 -0.026855422649532557 -17.246239231526843
629 -0.02698205541819334 -17.266782285552488 -0.02709452575072646 -17.27333375727757
630 -0.026942637376487256 -17.293724922928973 -0.024289437290281057 -17.29762319456785
631 -0.026984077598899602 -17.320709000527874 -0.02678182180970907 -17.32440501637756
632 -0.0270044581964612 -17.347713458724336 -0.027539747953414916 -17.351944764330977
633 -0.02699101800099015 -17.374704476725327 -0.02705063307657838 -17.378995397407554
634 -0.026997646875679494 -17.401702123601005 -0.027014561370015143 -17.40600995877757
635 -0.02699441248551011 -17.428696536086516 -0.027295587118715048 -17.433305545896285
636 -0.02699363064020872 -17.455690166726725 -0.027205534186214207 -17.4605110800825
637 -0.026993815694004296 -17.48268398242073 -0.02672250522300601 -17.487233585305507
638 -0.026991223637014627 -17.509675206057747 -0.027096055448055267 -17.514329640753562
639 -0.0269936409778893 -17.536668847035635 -0.026928301062434913 -17.541257941815996
640 -0.026976626832038164 -17.563645473867673 -0.02723305709660053 -17.568490998912598
641 -0.02698958683758974 -17.590635060705264 -0.026446781121194363 -17.594937780033792
642 -0.026982654258608817 -17.617617714963874 -0.028880791459232568 -17.623818571493025
643 -0.026967309694737197 -17.64458502465861 -0.027040001843124627 -17.65085857333615
644 -0.02697212416678667 -17.671557148825396 -0.02698482107371092 -17.677843394409862
645 -0.02697733826935291 -17.69853448709475 -0.0270279411226511 -17.704871335532513
646 -0.026979133766144515 -17.725513620860895 -0.026665956154465674 -17.73153729168698
647 -0.026988556236028673 -17.752502177096922 -0.026781860459595918 -17.758319152146576
648 -0.026972276531159876 -17.779474453628083 -0.027162229176610708 -17.785481381323187
649 -0.026979210879653694 -17.806453664507735 -0.027561312820762397 -17.81304269414395
650 -0.026965755689889192 -17.833419420197625 -0.027313888166099788 -17.840356582310047
651 -0.026967323664575816 -17.8603867438622 -0.026366759836673737 -17.86672334214672
652 -0.026974365580826998 -17.887361109443027 -0.027139348350465296 -17.893862690497187
653 -0.026980064809322357 -17.91434117425235 -0.028260845597833394 -17.92212353609502
654 -0.026963602937757968 -17.94130477719011 -0.02738443361595273 -17.949507969710975
655 -0.026965153962373735 -17.96826993115248 -0.02686474286019802 -17.976372712571173
656 -0.0269764443859458 -17.995246375538425 -0.027995257079601286 -18.004367969650776
657 -0.0269562017172575 -18.022202577255683 -0.026824572402983905 -18.03119254205376
658 -0.026955447904765607 -18.049158025160448 -0.02689204188063741 -18.058084583934395
659 -0.026952465530484915 -18.076110490690933 -0.02745090713724494 -18.08553549107164
660 -0.026939914096146822 -18.10305040478708 -0.026223893836140634 -18.111759384907778
661 -0.026957129407674075 -18.130007534194753 -0.026911079417914152 -18.138670464325692
662 -0.02700290074571967 -18.157010434940474 -0.027176598086953163 -18.165847062412645
663 -0.02697256961837411 -18.183983004558847 -0.026682843267917634 -18.192529905680562
664 -0.026960680447518825 -18.210943685006367 -0.026426136121153833 -18.218956041801714
665 -0.026961328368633984 -18.237905013375002 -0.027038035169243812 -18.24599407697096
666 -0.026973200682550668 -18.264878214057553 -0.025060585141181944 -18.271054662112142
667 -0.02697670375928283 -18.291854917816835 -0.02729936083778739 -18.29835402294993
668 -0.026978234108537436 -18.31883315192537 -0.02700200304389 -18.32535602599382
669 -0.026977039687335492 -18.345810191612706 -0.027922723442316055 -18.353278749436136
670 -0.02697628494352102 -18.37278647655623 -0.0265504727140069 -18.379829222150143
671 -0.0269422953017056 -18.399728771857934 -0.02589848665520549 -18.405727708805347
672 -0.026988433673977852 -18.42671720553191 -0.027953719533979893 -18.433681428339327
673 -0.02697806470096111 -18.453695270232874 -0.026726502180099487 -18.460407930519427
674 -0.026978179439902307 -18.480673449672775 -0.027114253677427768 -18.487522184196855
675 -0.026987672597169877 -18.507661122269944 -0.02882374757900834 -18.516345931775863
676 -0.026958084478974343 -18.534619206748918 -0.02653041174635291 -18.542876343522217
677 -0.026952243223786355 -18.561571449972703 -0.02695797588676214 -18.56983431940898
678 -0.026953392568975686 -18.58852484254168 -0.026840641256421806 -18.5966749606654
679 -0.026965006440877914 -18.61548984898256 -0.027142423670738935 -18.62381738433614
680 -0.026952203828841448 -18.6424420528114 -0.027134375367313623 -18.650951759703453
681 -0.02695411881431937 -18.66939617162572 -0.025412152428179978 -18.676363912131634
682 -0.026962774433195592 -18.696358946058915 -0.027173111215233803 -18.70353702334687
683 -0.02695865510031581 -18.72331760115923 -0.026438733097165823 -18.729975756444034
684 -0.026953640673309565 -18.75027124183254 -0.02586627323180437 -18.75584202967584
685 -0.02697098758071661 -18.777242229413257 -0.027860860619693995 -18.783702890295533
686 -0.026961307413876055 -18.804203536827135 -0.026975450664758684 -18.81067834096029
687 -0.026964688394218683 -18.831168225221354 -0.027174438163638116 -18.837852779123928
688 -0.02693648897111416 -18.858104714192468 -0.03026494337245822 -18.868117722496386
689 -0.026943764183670282 -18.885048478376138 -0.02650108002126217 -18.89461880251765
690 -0.02694794563576579 -18.911996424011903 -0.02684599719941616 -18.921464799717064
691 -0.026948580145835878 -18.938945004157738 -0.027261071279644965 -18.94872587099671
692 -0.026939700916409494 -18.965884705074146 -0.02706845961511135 -18.975794330611823
693 -0.02694790791720152 -18.992832612991347 -0.027090388257056473 -19.00288471886888
694 -0.026944658346474172 -19.01977727133782 -0.026796796824783087 -19.029681515693664
695 -0.026940285321325065 -19.046717556659143 -0.026192770060151815 -19.055874285753816
696 -0.02695144098252058 -19.073668997641665 -0.027503199782222508 -19.08337748553604
697 -0.026950983237475155 -19.10061998087914 -0.026714175008237362 -19.110091660544278
698 -0.026943357102572917 -19.127563337981716 -0.027125286310911177 -19.13721694685519
699 -0.02693889969959855 -19.154502237681314 -0.026144586969166994 -19.163361533824357
700 -0.02694584196433425 -19.181448079645648 -0.02667946331202984 -19.190040997136386
701 -0.026953280065208675 -19.208401359710855 -0.026751138269901276 -19.216792135406287
702 -0.026951091736555098 -19.23535245144741 -0.02741292705759406 -19.24420506246388
703 -0.026941805612295866 -19.262294257059708 -0.02686391696333885 -19.27106897942722
704 -0.026936028990894555 -19.289230286050604 -0.02730632545426488 -19.298375304881485
705 -0.026939842477440835 -19.316170128528043 -0.026460321620106697 -19.324835626501592
706 -0.026930212415754794 -19.3431003409438 -0.026576314587146044 -19.351411941088738
707 -0.026944379322230816 -19.37004472026603 -0.027073751483112574 -19.37848569257185
708 -0.02694039260968566 -19.396985112875715 -0.026429037284106015 -19.404914729855957
709 -0.026937426906079052 -19.423922539781795 -0.026674324087798594 -19.431589053943757
710 -0.026943645905703306 -19.4508661856875 -0.02597017027437687 -19.457559224218134
711 -0.026957653649151325 -19.47782383933665 -0.027766391169279814 -19.485325615387413
712 -0.026953561045229436 -19.50477740038188 -0.02734346268698573 -19.5126690780744
713 -0.0269649519585073 -19.531742352340387 -0.02790872976183891 -19.54057780783624
714 -0.026934824511408807 -19.558677176851795 -0.026596569828689097 -19.56717437766493
715 -0.026954262983053923 -19.58563143983485 -0.026780105382204055 -19.593954483047135
716 -0.026938453130424023 -19.612569892965272 -0.027266257721930743 -19.621220740769065
717 -0.0269463662058115 -19.639516259171085 -0.026835588552057744 -19.648056329321122
718 -0.0269381788559258 -19.66645443802701 -0.02746388325467706 -19.675520212575798
719 -0.026937269046902655 -19.693391707073914 -0.027406682074069978 -19.702926894649867
720 -0.02693680375814438 -19.720328510832058 -0.026942695211619138 -19.729869589861487
721 -0.026935419254004955 -19.747263930086064 -0.026807947270572185 -19.75667753713206
722 -0.026913742441684006 -19.77417767252775 -0.027311084698885678 -19.783988621830947
723 -0.026918285060673952 -19.801095957588423 -0.02743226056918502 -19.81142088240013
724 -0.026927635073661804 -19.828023592662085 -0.026413044519722463 -19.837833926919853
725 -0.02694381270557642 -19.85496740536766 -0.02652253061532974 -19.864356457535184
726 -0.026933114603161813 -19.88190051997082 -0.027604823373258112 -19.891961280908443
727 -0.026927451137453318 -19.908827971108273 -0.027360241301357745 -19.919321522209803
728 -0.026917203702032565 -19.935745174810307 -0.02535526091232896 -19.94467678312213
729 -0.026922800485044716 -19.962667975295354 -0.026779175829142333 -19.97145595895127
730 -0.026937605626881123 -19.989605580922234 -0.026575535535812378 -19.998031494487083
731 -0.02693562489002943 -20.016541205812263 -0.026831538788974284 -20.02486303327606
732 -0.026936163008213044 -20.043477368820476 -0.02746452745050192 -20.05232756072656
733 -0.026916819531470536 -20.070394188351948 -0.025177097506821157 -20.07750465823338
734 -0.02693757154047489 -20.097331759892423 -0.026827171724289656 -20.10433182995767
735 -0.026953004859387876 -20.12428476475181 -0.02674845326691866 -20.131080283224588
736 -0.026966359466314316 -20.151251124218124 -0.03114318810403347 -20.16222347132862
737 -0.026928154285997152 -20.17817927850412 -0.02681889571249485 -20.189042367041115
738 -0.026933923363685608 -20.205113201867807 -0.026858214009553193 -20.21590058105067
739 -0.02693732613697648 -20.232050528004784 -0.027252028323709966 -20.243152609374377
740 -0.026931258104741573 -20.258981786109526 -0.026762177422642707 -20.26991478679702
741 -0.02692873515188694 -20.285910521261414 -0.027448949031531812 -20.29736373582855
742 -0.02690703747794032 -20.312817558739354 -0.027960626967251302 -20.3253243627958
743 -0.026913959067314863 -20.33973151780667 -0.027858880627900363 -20.3531832434237
744 -0.02690852163359523 -20.366640039440263 -0.027590040024369954 -20.38077328344807
745 -0.026920517068356277 -20.393560556508618 -0.02647880045697093 -20.407252083905043
746 -0.026915039960294963 -20.42047559646891 -0.02576055582612753 -20.43301263973117
747 -0.026922915223985912 -20.447398511692896 -0.027072373405098916 -20.46008501313627
748 -0.02691381722688675 -20.474312328919783 -0.026790063455700876 -20.486875076591968
749 -0.0269009156152606 -20.501213244535045 -0.025520160514861345 -20.51239523710683
750 -0.026928091142326593 -20.528141335677372 -0.026466049533337355 -20.538861286640167
751 -0.026947964448481798 -20.555089300125854 -0.026351609360426666 -20.56521289600059
752 -0.026925931219011545 -20.582015231344865 -0.02652179226279259 -20.591734688263383
753 -0.02694819187745452 -20.60896342322232 -0.02681289315223694 -20.61854758141562
754 -0.026944203209131955 -20.635907626431454 -0.027424963470548392 -20.645972544886167
755 -0.026932130102068186 -20.662839756533522 -0.025199380330741407 -20.671171925216907
756 -0.02693571727722883 -20.68977547381075 -0.027414519246667622 -20.698586444463576
757 -0.026940843928605317 -20.71671631773936 -0.027356055472046135 -20.725942499935623
758 -0.02687673820182681 -20.743593055941187 -0.02153919618576765 -20.74748169612139
759 -0.026966950576752424 -20.77056000651794 -0.026755610853433608 -20.774237306974825
760 -0.02696770094335079 -20.797527707461292 -0.026729914732277392 -20.800967221707104
761 -0.0269634623080492 -20.824491169769342 -0.02697667935863137 -20.827943901065737
762 -0.026956289075315 -20.851447458844657 -0.0268658310174942 -20.854809732083233
763 -0.0269624930806458 -20.878409951925303 -0.0273431402631104 -20.882152872346342
764 -0.02696528360247612 -20.905375235527778 -0.027157563716173172 -20.909310436062515
765 -0.0269629274494946 -20.932338162977274 -0.026608535647392274 -20.935918971709906
766 -0.026965167839080095 -20.959303330816354 -0.02752431882545352 -20.96344329053536
767 -0.02695726538076997 -20.986260596197123 -0.026860550604760648 -20.99030384114012
768 -0.026959808170795442 -21.013220404367917 -0.02704471694305539 -21.017348558083174
769 -0.02695592176169157 -21.040176326129608 -0.02732339333742857 -21.044671951420604
770 -0.02697112215682864 -21.067147448286438 -0.031247959285974503 -21.075919910706578
771 -0.02693097973242402 -21.09407842801886 -0.02734376536682248 -21.1032636760734
772 -0.026929826568812133 -21.12100825458767 -0.026855196431279184 -21.130118872504678
773 -0.02693722303956747 -21.14794547762724 -0.026701535284519195 -21.156820407789198
774 -0.02692229822278023 -21.174867775850018 -0.027112442161887886 -21.183932849951084
775 -0.026935764588415623 -21.201803540438434 -0.026899668108671903 -21.210832518059757
776 -0.02693861732259393 -21.228742157761026 -0.026304060500115155 -21.237136578559873
777 -0.026935322396457195 -21.255677480157484 -0.02721413765102625 -21.2643507162109
778 -0.026924297399818897 -21.282601777557304 -0.026169994194060565 -21.29052071040496
779 -0.02693399675190449 -21.309535774309207 -0.027436486352235077 -21.317957196757195
780 -0.026933345664292573 -21.3364691199735 -0.02634506542235613 -21.34430226217955
781 -0.026936879195272923 -21.363405999168773 -0.026796814519912004 -21.371099076699462
782 -0.02692951923236251 -21.390335518401134 -0.02811432247981429 -21.399213399179278
783 -0.02693091183900833 -21.417266430240144 -0.026716016978025437 -21.425929416157302
784 -0.026940288208425044 -21.44420671844857 -0.028109761141240596 -21.454039177298544
785 -0.026925023645162582 -21.471131742093732 -0.027856990694999695 -21.481896167993543
786 -0.026921352930366994 -21.498053095024098 -0.026884585060179232 -21.508780753053724
787 -0.026910333335399626 -21.5249634283595 -0.02703640339896083 -21.535817156452683
788 -0.026904799044132233 -21.55186822740363 -0.027131516207009553 -21.562948672659694
789 -0.02692114971578121 -21.578789377119413 -0.026151271257549524 -21.589099943917244
790 -0.026914358232170345 -21.605703735351582 -0.026825706753879786 -21.615925650671123
791 -0.026919601019471884 -21.632623336371054 -0.026966250222176313 -21.6428919008933
792 -0.026908036042004823 -21.65953137241306 -0.02672269204631448 -21.669614592939613
793 -0.02691372325643897 -21.686445095669498 -0.027359675616025925 -21.69697426855564
794 -0.026927704643458127 -21.713372800312957 -0.025713764410465956 -21.722688032966104
795 -0.026921920757740737 -21.740294721070697 -0.02681971499696374 -21.74950774796307
796 -0.026937854290008546 -21.767232575360705 -0.025914491154253483 -21.775422239117322
797 -0.026932920422405006 -21.79416549578311 -0.027097629848867655 -21.80251986896619
798 -0.026921005453914404 -21.821086501237023 -0.027587242797017096 -21.83010711176321
799 -0.026923867501318456 -21.84801036873834 -0.027090568281710147 -21.85719768004492
800 -0.026925574522465467 -21.874935943260805 -0.0268973333761096 -21.884095013421028
801 -0.026906379591673614 -21.901842322852477 -0.027505782898515463 -21.911600796319544
802 -0.026920167077332736 -21.92876248992981 -0.025752048660069703 -21.937352844979614
803 -0.026914403960108756 -21.95567689388992 -0.026937636267393827 -21.96429048124701
804 -0.026908591203391553 -21.98258548509331 -0.02687719911336899 -21.991167680360377
805 -0.026914020627737047 -22.009499505721045 -0.026416600868105888 -22.017584281228483
806 -0.026893251203000547 -22.036392756924045 -0.026862644497305153 -22.04444692572579
807 -0.026927665621042252 -22.063320422545086 -0.02662040600553155 -22.07106733173132
808 -0.026929621957242487 -22.09025004450233 -0.027092192322015762 -22.098159524053337
809 -0.026918570511043072 -22.117168615013373 -0.026533921994268895 -22.124693446047605
810 -0.02693056482821703 -22.14409917984159 -0.026952711306512354 -22.15164615735412
811 -0.02692001024261117 -22.171019190084202 -0.027924455236643553 -22.179570612590762
812 -0.02692146934568882 -22.19794065942989 -0.02661995738744736 -22.206190569978208
813 -0.026935205888003112 -22.22487586531789 -0.026142578478902577 -22.232333148457112
814 -0.026922461669892074 -22.25179832698778 -0.027395600639283656 -22.259728749096396
815 -0.026930514071136714 -22.278728841058918 -0.026823932491242885 -22.28655268158764
816 -0.0269305438734591 -22.305659384932376 -0.027280857134610415 -22.31383353872225
817 -0.0269459237344563 -22.33260530866683 -0.02584944562986493 -22.339682984352116
818 -0.02692382540553808 -22.35952913407237 -0.02682329211384058 -22.366506276465955
819 -0.026925696711987256 -22.38645483078436 -0.027034792304039 -22.393541068769995
820 -0.026926564611494543 -22.413381395395852 -0.02691974602639675 -22.420460814796392
821 -0.02692221701145172 -22.440303612407305 -0.02642666595056653 -22.44688748074696
822 -0.02691239332780242 -22.467216005735107 -0.02635053116828203 -22.473238011915242
823 -0.026927489321678877 -22.494143495056786 -0.027236410044133665 -22.500474421959375
824 -0.026906751468777655 -22.521050246525565 -0.025218220427632332 -22.525692642387007
825 -0.026942531764507293 -22.547992778290073 -0.027716520335525276 -22.55340916272253
826 -0.026917871460318564 -22.574910649750393 -0.029256922379136085 -22.582666085101668
827 -0.02692259019240737 -22.6018332399428 -0.02681449633091688 -22.609480581432585
828 -0.02691962094977498 -22.628752860892575 -0.026839261036366226 -22.63631984246895
829 -0.026937925536185504 -22.65569078642876 -0.026149508357048035 -22.662469350825997
830 -0.02690060846507549 -22.682591394893837 -0.025390297826379537 -22.687859648652378
831 -0.026937730703502895 -22.70952912559734 -0.026964981574565172 -22.714824630226943
832 -0.026943690329790115 -22.73647281592713 -0.026883978582918643 -22.741708608809862
833 -0.026932694111019374 -22.763405510038147 -0.028559789806604386 -22.770268398616466
834 -0.02691622041165829 -22.790321730449804 -0.026352228969335555 -22.796620627585803
835 -0.02692461255937815 -22.81724634300918 -0.0266857679001987 -22.823306395486
836 -0.026928913500159978 -22.84417525650934 -0.027031333837658166 -22.85033772932366
837 -0.02692359806969762 -22.87109885457904 -0.027576835267245768 -22.877914564590906
838 -0.02692454569041729 -22.898023400269455 -0.026620269939303397 -22.90453483453021
839 -0.02691953219473362 -22.924942932464187 -0.026920556928962468 -22.931455391459174
840 -0.026920791249722242 -22.95186372371391 -0.026651326473802327 -22.958106717932978
841 -0.026931013073772193 -22.97879473678768 -0.02666560923680663 -22.984772327169786
842 -0.02691673208028078 -23.00571146886796 -0.027561229560524224 -23.01233355673031
843 -0.026930189318954946 -23.032641658186915 -0.026356247439980506 -23.038689804170293
844 -0.026937674824148418 -23.05957933301106 -0.026865229848772286 -23.065555034019066
845 -0.026927158795297147 -23.086506491806357 -0.02656511226668954 -23.092120146285755
846 -0.02690541325137019 -23.113411905057728 -0.025973818637430666 -23.118093964923187
847 -0.02693646466359496 -23.140348369721323 -0.026845145411789416 -23.144939110334978
848 -0.026929046586155893 -23.167277416307478 -0.02737232791259885 -23.172311438247576
849 -0.026922588888555764 -23.194200005196034 -0.027162627037614583 -23.19947406528519
850 -0.026901614293456076 -23.22110161948949 -0.027575915679335594 -23.227049980964527
851 -0.026915379520505666 -23.248016999009998 -0.02703041536733508 -23.25408039633186
852 -0.0269190046004951 -23.27493600361049 -0.027145050931721926 -23.281225447263584
853 -0.026930919010192157 -23.301866922620682 -0.02760106064379215 -23.308826507907376
854 -0.02691097343340516 -23.32877789605409 -0.025843837298452854 -23.33467034520583
855 -0.026918176840990782 -23.35569607289508 -0.02681693285703659 -23.361487278062867
856 -0.02692666994407773 -23.382622742839157 -0.02666610237210989 -23.38815338043498
857 -0.026914324145764112 -23.40953706698492 -0.026895238552242517 -23.41504861898722
858 -0.02692759744822979 -23.43646466443315 -0.02668166607618332 -23.441730285063404
859 -0.02692663697525859 -23.463391301408407 -0.026668899320065977 -23.46839918438347
860 -0.026921125035732983 -23.49031242644414 -0.0272181648761034 -23.49561734925957
861 -0.02697098134085536 -23.517283407784998 -0.028444139752537012 -23.52406148901211
862 -0.026905287336558104 -23.544188695121555 -0.02659727819263935 -23.550658767204748
863 -0.026913690008223058 -23.571102385129777 -0.02655915739014745 -23.577217924594894
864 -0.026913354638963938 -23.59801573976874 -0.026619277242571116 -23.603837201837464
865 -0.026930064614862203 -23.624945804383604 -0.026747312769293784 -23.63058451460676
866 -0.02689656484872103 -23.651842369232323 -0.02733063157647848 -23.65791514618324
867 -0.02690462414175272 -23.678746993374077 -0.027077328134328126 -23.684992474317568
868 -0.02690537376329303 -23.70565236713737 -0.02648491971194744 -23.711477394029515
869 -0.026907281763851643 -23.73255964890122 -0.026764811016619205 -23.738242205046134
870 -0.02691327203065157 -23.75947292093187 -0.02695547481998801 -23.765197679866123
871 -0.026913961209356786 -23.786386882141226 -0.0273619350977242 -23.792559614963846
872 -0.026905030012130737 -23.813291912153357 -0.03206353979185224 -23.8246231547557
873 -0.026879849005490543 -23.840171761158846 -0.026296112686395645 -23.850919267442094
874 -0.02689029145985842 -23.867062052618703 -0.026644701790064573 -23.87756396923216
875 -0.026892432384192942 -23.893954485002897 -0.026899850089102985 -23.90446381932126
876 -0.026887320820242165 -23.92084180582314 -0.026986330933868884 -23.93145015025513
877 -0.026907425746321677 -23.947749231569464 -0.02668046299368143 -23.958130613248812
878 -0.026887767668813466 -23.974636999238278 -0.02633671946823597 -23.98446733271705
879 -0.026882333680987358 -24.001519332919266 -0.026348405238240957 -24.01081573795529
880 -0.026896273717284203 -24.02841560663655 -0.027446223236620427 -24.03826196119191
881 -0.02690420122817159 -24.05531980786472 -0.02477063350379467 -24.063032594695706
882 -0.02691000383347273 -24.08222981169819 -0.02813365189358592 -24.091166246589292
883 -0.02689466504380107 -24.109124476741993 -0.02647005831822753 -24.11763630490752
884 -0.02689660293981433 -24.136021079681807 -0.02703039050102234 -24.144666695408542
885 -0.02690380234271288 -24.16292488202452 -0.027281404938548803 -24.17194810034709
886 -0.026894730608910324 -24.18981961263343 -0.026349518075585367 -24.198297618422675
887 -0.026897312607616186 -24.216716925241045 -0.026452643703669308 -24.224750262126346
888 -0.02690670732408762 -24.243623632565132 -0.025714221782982348 -24.25046448390933
889 -0.026917937211692333 -24.270541569776825 -0.02703781072050333 -24.277502294629834
890 -0.026904542930424213 -24.29744611270725 -0.027229657862335443 -24.30473195249217
891 -0.026906417962163687 -24.32435253066941 -0.026478147227317096 -24.331210099719485
892 -0.026903009880334137 -24.351255540549747 -0.02671294268220663 -24.35792304240169
893 -0.026913301926106213 -24.378168842475855 -0.027543132286518814 -24.385466174688208
894 -0.026897114515304566 -24.40506595699116 -0.027509239315986634 -24.412975414004194
895 -0.026905410178005695 -24.431971367169165 -0.026802499871701004 -24.439777913875893
896 -0.026884020119905472 -24.45885538728907 -0.023809622041881084 -24.463587535917775
897 -0.026902133226394655 -24.485757520515463 -0.02679069237783551 -24.49037822829561
898 -0.026909634843468665 -24.512667155358933 -0.026374623645097017 -24.51675285194071
899 -0.026921413373202085 -24.539588568732135 -0.027479563746601342 -24.54423241568731
900 -0.026907175220549105 -24.566495743952686 -0.02715886812657118 -24.57139128381388
901 -0.026907588262110947 -24.5934033322148 -0.026862840075045823 -24.59825412388893
902 -0.026903820782899858 -24.620307152997697 -0.027246788330376148 -24.625500912219305
903 -0.026897470001131296 -24.647204622998828 -0.026727687381207944 -24.652228599600512
904 -0.026887625455856323 -24.674092248454684 -0.02718143928796053 -24.679410038888474
905 -0.02690087128430605 -24.70099311973899 -0.026734906155616044 -24.70614494504409
906 -0.026899016741663218 -24.72789213648065 -0.026752958819270135 -24.73289790386336
907 -0.026889162603765726 -24.754781299084417 -0.026768482476472854 -24.759666386339834
908 -0.026890289690345525 -24.781671588774763 -0.0268458996899426 -24.786512286029776
909 -0.026902702264487745 -24.80857429103925 -0.02698003761470318 -24.81349232364448
910 -0.02691007312387228 -24.835484364163122 -0.02502756342291832 -24.838519887067395
911 -0.026888791099190713 -24.86237315526231 -0.02737928656861186 -24.865899173636006
912 -0.02690908182412386 -24.889282237086434 -0.02709569865837693 -24.892994872294384
913 -0.026899473275989294 -24.916181710362423 -0.02665593074634671 -24.91965080304073
914 -0.02690318552777171 -24.943084895890195 -0.026320074591785668 -24.94597087763252
915 -0.026909000892192125 -24.969993896782388 -0.02715608412399888 -24.973126961756517
916 -0.026899450924247503 -24.996893347706635 -0.02707100808620453 -25.00019796984272
917 -0.026890668272972106 -25.023784015979608 -0.026635421440005302 -25.026833391282725
918 -0.026897945255041123 -25.05068196123465 -0.02658034209161997 -25.053413733374345
919 -0.02691227002069354 -25.077594231255343 -0.02731117056682706 -25.08072490394117
920 -0.026902102399617434 -25.10449633365496 -0.026477163285017015 -25.107202067226186
921 -0.026877537183463574 -25.131373870838424 -0.025555650424212217 -25.1327577176504
922 -0.02691348474472761 -25.158287355583152 -0.027068617660552262 -25.159826335310953
923 -0.02689850181341171 -25.185185857396565 -0.02632355922833085 -25.186149894539284
924 -0.02691070381551981 -25.212096561212086 -0.02690608436241746 -25.2130559789017
925 -0.026917162630707026 -25.239013723842792 -0.027652297541499136 -25.2407082764432
926 -0.026900248788297176 -25.26591397263109 -0.026687802653759717 -25.26739607909696
927 -0.02690747771412134 -25.292821450345212 -0.026795174088329078 -25.29419125318529
928 -0.026908911298960447 -25.319730361644172 -0.028066533058881758 -25.322257786244172
929 -0.026912274491041898 -25.346642636135215 -0.024039420019835233 -25.34629720626401
930 -0.02692317236214876 -25.373565808497364 -0.02706598360091448 -25.37336318986492
931 -0.026924040541052817 -25.40048984903842 -0.026929470431059598 -25.40029266029598
932 -0.026921985764056446 -25.427411834802474 -0.02666778480634093 -25.426960445102324
933 -0.026921803876757622 -25.45433363867923 -0.02804763922467828 -25.455008084327
934 -0.02690796721726656 -25.481241605896496 -0.026337122451514004 -25.481345206778517
935 -0.02691481476649642 -25.508156420662992 -0.027324832789599896 -25.508670039568116
936 -0.02690028054639697 -25.53505670120939 -0.02750893123447895 -25.536178970802595
937 -0.026900143641978503 -25.561956844851366 -0.026586247235536577 -25.56276521803813
938 -0.026921793911606075 -25.58887863876297 -0.02528743026778102 -25.58805264830591
939 -0.026914943009614944 -25.615793581772586 -0.027329336665570737 -25.61538198497148
940 -0.026878776773810387 -25.642672358546395 -0.024640219938009977 -25.640022204909492
941 -0.026934894360601903 -25.669607252906996 -0.026786181051284073 -25.666808385960778
942 -0.026918494421988726 -25.696525747328984 -0.02699379101395607 -25.693802176974735
943 -0.026919359900057317 -25.72344510722904 -0.026849121041595935 -25.72065129801633
944 -0.0269220189191401 -25.75036712614818 -0.02747692633420229 -25.748128224350534
945 -0.026928523555397987 -25.77729564970358 -0.026520127430558205 -25.774648351781092
946 -0.026923028565943242 -25.80421867826952 -0.02688087085261941 -25.80152922263371
947 -0.02692472580820322 -25.831143404077725 -0.027367761265486477 -25.8288969838992
948 -0.02691783607006073 -25.858061240147787 -0.027332249004393815 -25.856229232903594
949 -0.026918742805719376 -25.884979982953507 -0.028115855064243078 -25.884345087967837
950 -0.026914161536842583 -25.91189414449035 -0.02694169571623206 -25.91128678368407
951 -0.02691275645047426 -25.938806900940826 -0.02707065176218748 -25.938357435446257
952 -0.026904276944696902 -25.965711177885524 -0.02709677768871188 -25.96545421313497
953 -0.026904055196791888 -25.992615233082315 -0.02699633501470089 -25.99245054814967
954 -0.026958062313497066 -26.019573295395812 -0.029095960222184657 -26.021546508371856
955 -0.026886050682514907 -26.046459346078326 -0.02753580817952752 -26.049082316551385
956 -0.026886777859181164 -26.073346123937508 -0.026904268190264702 -26.07598658474165
957 -0.02688446333631873 -26.100230587273828 -0.026792735513299703 -26.10277932025495
958 -0.02688376437872648 -26.127114351652555 -0.026924961339682342 -26.12970428159463
959 -0.02688747551292181 -26.154001827165477 -0.026526723895221947 -26.156231005489854
960 -0.026884878799319268 -26.180886705964795 -0.026838447246700526 -26.183069452736554
961 -0.026896380726248025 -26.207783086691045 -0.027690618205815552 -26.21076007094237
962 -0.026881981920450927 -26.234665068611495 -0.02685792287811637 -26.237617993820486
963 -0.026880729012191296 -26.261545797623686 -0.026826497912406922 -26.264444491732892
964 -0.02688784906640649 -26.28843364669009 -0.026526842545717955 -26.29097133427861
965 -0.026894877944141627 -26.315328524634232 -0.02705425340682268 -26.318025587685433
966 -0.026865929178893567 -26.342194453813125 -0.03182542482391 -26.349851012509344
967 -0.026865054108202457 -26.369059507921328 -0.026954331807792185 -26.376805344317138
968 -0.026861231401562692 -26.39592073932289 -0.026478694193065165 -26.403284038510204
969 -0.026869881059974433 -26.422790620382862 -0.02713873712345958 -26.430422775633662
970 -0.026865029707551003 -26.449655650090413 -0.02640927592292428 -26.456832051556585
971 -0.02686168197542429 -26.47651733206584 -0.02656711861491203 -26.4833991701715
972 -0.026860062219202518 -26.503377394285042 -0.026922739669680597 -26.510321909841178
973 -0.026853493601083755 -26.530230887886127 -0.02692450024187565 -26.537246410083053
974 -0.02686529504135251 -26.55709618292748 -0.02646897453814745 -26.5637153846212
975 -0.02687208876013756 -26.583968271687617 -0.027603223733603955 -26.591318608354804
976 -0.02687302539125085 -26.610841297078867 -0.027196085080504417 -26.61851469343531
977 -0.026875994727015497 -26.63771729180588 -0.026237932220101356 -26.64475262565541
978 -0.026876470353454352 -26.664593762159335 -0.026948927994817497 -26.671701553650227
979 -0.026851092278957368 -26.69144485443829 -0.02757016448304057 -26.699271718133268
980 -0.02685733987018466 -26.718302194308475 -0.02688867961987853 -26.726160397753148
981 -0.026870146952569486 -26.745172341261043 -0.026654306333512068 -26.75281470408666
982 -0.026860156655311586 -26.772032497916353 -0.026837782375514506 -26.779652486462176
983 -0.026856251433491705 -26.798888749349846 -0.026758587546646596 -26.80641107400882
984 -0.026878682617098092 -26.825767431966945 -0.02711823433637619 -26.8335293083452
985 -0.026864506117999554 -26.852631938084944 -0.02606824804097414 -26.859597556386174
986 -0.02687176614999771 -26.879503704234942 -0.02683315668255091 -26.886430713068723
987 -0.026871012058109045 -26.90637471629305 -0.027122900635004044 -26.913553613703726
988 -0.026868794485926627 -26.93324351077898 -0.026981432735919953 -26.940535046439646
989 -0.02685820311307907 -26.96010171389206 -0.026701194886118173 -26.967236241325764
990 -0.02688530832529068 -26.98698702221735 -0.02743488335981965 -26.994671124685585
991 -0.026868305820971727 -27.01385532803832 -0.027146585565060378 -27.021817710250644
992 -0.02686094231903553 -27.040716270357358 -0.02773406356573105 -27.049551773816376
993 -0.02686678497120738 -27.067583055328566 -0.026801552250981332 -27.076353326067355
994 -0.026869077514857054 -27.094452132843422 -0.025970294140279293 -27.102323620207635
995 -0.02686706306412816 -27.12131919590755 -0.025376785639673473 -27.127700405847307
996 -0.02686543334275484 -27.148184629250306 -0.026739000156521798 -27.154439406003828
997 -0.02686323318630457 -27.17504786243661 -0.02732630092650652 -27.181765706930335
998 -0.026862879656255244 -27.201910742092867 -0.02608832297846675 -27.207854029908802
999 -0.02687484696507454 -27.228785589057942 -0.027303580660372972 -27.235157610569175
1000 -0.026870976947247983 -27.25565656600519 -0.026392933446913958 -27.26155054401609
1001 -0.026864196732640268 -27.28252076273783 -0.026274683140218257 -27.287825227156308
1002 -0.026868860796093942 -27.30938962353392 -0.026717887818813325 -27.31454311497512
1003 -0.0268808769993484 -27.33627050053327 -0.02677364954724908 -27.341316764522368
1004 -0.02687642937526107 -27.36314692990853 -0.02727197054773569 -27.368588735070105
1005 -0.02686309851706028 -27.390010028425593 -0.026963779516518117 -27.395552514586623
1006 -0.026865926943719386 -27.416875955369314 -0.028548197355121374 -27.424100711941744
1007 -0.026857658941298723 -27.443733614310613 -0.02627164414152503 -27.450372356083268
1008 -0.026858896762132645 -27.470592511072745 -0.02697558104991913 -27.477347937133185
1009 -0.026866198889911173 -27.497458709962658 -0.027206974755972623 -27.50455491188916
1010 -0.02685574647039175 -27.52431445643305 -0.02779707470908761 -27.532351986598247
1011 -0.026863996777683495 -27.551178453210735 -0.027290596067905425 -27.559642582666154
1012 -0.026874283514916896 -27.578052736725652 -0.02520713098347187 -27.584849713649625
1013 -0.02685437202453613 -27.60490710875019 -0.026770792528986932 -27.61162050617861
1014 -0.026861373148858548 -27.631768481899048 -0.02717035384848714 -27.638790860027097
1015 -0.026862174086272717 -27.65863065598532 -0.026771592907607555 -27.665562452934704
1016 -0.02685433439910412 -27.685484990384424 -0.026874647475779057 -27.692437100410483
1017 -0.026860497426241636 -27.712345487810666 -0.026589974854141475 -27.719027075264624
1018 -0.026861901860684156 -27.73920738967135 -0.026724886242300273 -27.745751961506922
1019 -0.02685276446864009 -27.76606015413999 -0.02698193583637476 -27.772733897343297
1020 -0.026872690301388502 -27.792932844441378 -0.025670398119837047 -27.798404295463133
1021 -0.02687674229964614 -27.819809586741023 -0.02686626547947526 -27.82527056094261
1022 -0.026869164500385522 -27.84667875124141 -0.027255861088633537 -27.852526422031243
1023 -0.026862335950136186 -27.873541087191544 -0.026727854367345573 -27.879254276398587
1024 -0.026867676246911287 -27.900408763438456 -0.026682903338223696 -27.90593717973681
1025 -0.026870691683143377 -27.9272794551216 -0.027559014875441788 -27.933496194612253
1026 -0.026869373768568038 -27.95414882889017 -0.026878195255994795 -27.96037438986825
1027 -0.026875773537904026 -27.98102460242807 -0.028979258518666028 -27.989353648386917
1028 -0.026866547483950853 -28.007891149912023 -0.027003276254981758 -28.016356924641897
1029 -0.02685815542936325 -28.034749305341386 -0.027053610235452653 -28.04341053487735
1030 -0.02685785833746195 -28.061607163678847 -0.026333442237228156 -28.069743977114577
1031 -0.026852139458060264 -28.088459303136908 -0.026401941757649185 -28.096145918872224
1032 -0.026866931281983853 -28.11532623441889 -0.027192257717251776 -28.123338176589478
1033 -0.026856526825577022 -28.142182761244467 -0.02716018073260784 -28.150498357322085
1034 -0.02688041189685464 -28.16906317314132 -0.027063121646642686 -28.177561478968727
1035 -0.02685886025428772 -28.195922033395608 -0.026395613979548215 -28.203957092948276
1036 -0.026849989593029023 -28.222772022988636 -0.02772814380005002 -28.231685236748326
1037 -0.026839314959943295 -28.24961133794858 -0.027688744384795426 -28.259373981133123
1038 -0.02685574973002076 -28.2764670876786 -0.026373906433582305 -28.285747887566707
1039 -0.02685691388323903 -28.30332400156184 -0.02734086038544774 -28.313088747952154
1040 -0.026846824306994678 -28.330170825868834 -0.027148748375475408 -28.340237496327628
1041 -0.026849169842898847 -28.35701999571173 -0.025689652655273676 -28.3659271489829
1042 -0.026857689302414656 -28.383877685014145 -0.026755415182560683 -28.39268256416546
1043 -0.02686046017333865 -28.410738145187484 -0.026516981795430182 -28.419199545960893
1044 -0.026860494911670686 -28.437598640099154 -0.025762928184121847 -28.444962474145015
1045 -0.02687601363286376 -28.46447465373202 -0.027480515837669372 -28.472442989982685
1046 -0.02687491336837411 -28.491349567100393 -0.02846484463661909 -28.500907834619305
1047 -0.02685902249068022 -28.518208589591072 -0.027464739605784418 -28.528372574225088
1048 -0.02685204679146409 -28.545060636382537 -0.02681757640093565 -28.555190150626025
1049 -0.02684934567660093 -28.57190998205914 -0.02759945299476385 -28.58278960362079
1050 -0.026832252740859985 -28.5987422348 -0.02536270571872592 -28.608152309339516
1051 -0.02685621166601777 -28.625598446466018 -0.026385218370705843 -28.634537527710222
1052 -0.026866204012185334 -28.652464650478205 -0.02669189590960741 -28.66122942361983
1053 -0.026850866712629796 -28.679315517190833 -0.027392050065100194 -28.68862147368493
1054 -0.02684685606509447 -28.70616237325593 -0.02850420493632555 -28.717125678621255
1055 -0.026841314416378735 -28.73300368767231 -0.027233328390866517 -28.74435900701212
1056 -0.02685022260993719 -28.759853910282246 -0.026551040448248388 -28.77091004746037
1057 -0.026838500797748566 -28.786692411079994 -0.026163691468536854 -28.797073738928905
1058 -0.026858897414058447 -28.813551308494052 -0.026715292315930127 -28.823789031244836
1059 -0.02685059793293476 -28.840401906426987 -0.02705411184579134 -28.85084314309063
1060 -0.026864943373948336 -28.867266849800934 -0.0270058149471879 -28.877848958037816
1061 -0.02685585115104914 -28.894122700951982 -0.027916747517883776 -28.9057657055557
1062 -0.026848312374204396 -28.920971013326188 -0.02667386019602418 -28.932439565751725
1063 -0.02685244530439377 -28.94782345863058 -0.02726303171366453 -28.95970259746539
1064 -0.02685727281495929 -28.974680731445538 -0.026480155531316996 -28.986182752996708
1065 -0.026857655216008424 -29.001538386661547 -0.026800606586039066 -29.012983359582748
1066 -0.02685188353061676 -29.028390270192165 -0.026671810261905193 -29.039655169844654
1067 -0.026867525093257426 -29.055257795285424 -0.025328435003757477 -29.06498360484841
1068 -0.02685241885483265 -29.082110214140258 -0.02813655249774456 -29.093120157346156
1069 -0.026862611528486013 -29.108972825668744 -0.027445030678063632 -29.12056518802422
1070 -0.026854673586785793 -29.13582749925553 -0.026355759240686893 -29.146920947264906
1071 -0.026864168141037224 -29.16269166739657 -0.026498969830572604 -29.17341991709548
1072 -0.02686556437984109 -29.18955723177641 -0.024696571566164494 -29.198116488661643
1073 -0.026888572610914707 -29.216445804387323 -0.028520858474075796 -29.226637347135718
1074 -0.026853977330029012 -29.24329978171735 -0.026661793421953916 -29.253299140557672
1075 -0.026855211704969406 -29.27015499342232 -0.026736370008438825 -29.280035510566112
1076 -0.026864044647663832 -29.297019038069983 -0.02609327929094434 -29.306128789857055
1077 -0.026879954524338244 -29.323898992594323 -0.02503277538344264 -29.3311615652405
1078 -0.026868765614926814 -29.35076775820925 -0.02800632454454899 -29.35916788978505
1079 -0.026873756013810635 -29.37764151422306 -0.02679322278127074 -29.38596111256632
1080 -0.026867513172328474 -29.404509027395388 -0.02697003772482276 -29.412931150291143
1081 -0.026857717521488668 -29.431366744916875 -0.02696826485916972 -29.439899415150315
1082 -0.02685203505679965 -29.458218779973674 -0.027047441527247428 -29.466946856677563
1083 -0.026852769777178764 -29.485071549750852 -0.02611714554950595 -29.49306400222707
1084 -0.026871917210519312 -29.511943466961373 -0.02518399218097329 -29.518247994408043
1085 -0.026859732531011104 -29.538803199492385 -0.02705085910856724 -29.54529885351661
1086 -0.02686731144785881 -29.565670510940244 -0.0258948122151196 -29.57119366573173
1087 -0.02687776740640402 -29.592548278346648 -0.026558483950793743 -29.597752149682524
1088 -0.02685179067775607 -29.619400069024405 -0.027645567525178195 -29.6253977172077
1089 -0.02686418406665325 -29.646264253091058 -0.026643815357238053 -29.65204153256494
1090 -0.0268587033264339 -29.67312295641749 -0.027819829061627388 -29.679861361626568
1091 -0.026852029841393232 -29.699974986258884 -0.027021458279341458 -29.70688281990591
1092 -0.026880184188485146 -29.72685517044737 -0.026612017769366503 -29.733494837675277
1093 -0.026846356503665448 -29.753701526951033 -0.026728903129696845 -29.760223740804975
1094 -0.026851069554686545 -29.78055259650572 -0.027126082219183445 -29.787349823024158
1095 -0.026836760342121124 -29.807389356847843 -0.026586044952273367 -29.813935867976433
1096 -0.02684715799987316 -29.834236514847717 -0.026530084013938905 -29.84046595199037
1097 -0.026836766954511405 -29.861073281802227 -0.02729781363159418 -29.867763765621966
1098 -0.026858258154243232 -29.88793153995647 -0.026373772975057365 -29.894137538597022
1099 -0.026836608815938235 -29.914768148772406 -0.02713282937183976 -29.921270367968862
1100 -0.026856079790741207 -29.941624228563146 -0.026983188278973103 -29.948253556247835
1101 -0.02684663571417332 -29.968470864277318 -0.026468358002603054 -29.974721914250438
1102 -0.026855987776070834 -29.995326852053388 -0.027287408150732516 -30.00200932240117
1103 -0.026858757622539996 -30.02218560967593 -0.02793902503326535 -30.029948347434438
1104 -0.026856318954378365 -30.04904192863031 -0.026790681295096874 -30.056739028729535
1105 -0.026846052333712577 -30.075887980964023 -0.026399059686809778 -30.083138088416344
1106 -0.026845920830965042 -30.102733901794988 -0.0269088227301836 -30.11004691114653
1107 -0.02686943169683218 -30.12960333349182 -0.02627528430894017 -30.13632219545547
1108 -0.026856042444705963 -30.156459375936524 -0.027778239082545043 -30.164100434538014
1109 -0.026861394103616477 -30.18332077004014 -0.02676649922505021 -30.190866933763065
1110 -0.026855899952352047 -30.210176669992492 -0.026729753892868757 -30.217596687655934
1111 -0.026856783777475357 -30.237033453769968 -0.02691986095160246 -30.244516548607535
1112 -0.02683397801592946 -30.263867431785897 -0.026944263000041248 -30.271460811607575
1113 -0.026851029321551322 -30.29071846110745 -0.027004084642976524 -30.29846489625055
1114 -0.026843115501105786 -30.317561576608554 -0.02674229461699724 -30.32520719086755
1115 -0.02685106135904789 -30.3444126379676 -0.026998281944543123 -30.35220547281209
1116 -0.026858641672879456 -30.37127127964048 -0.02680957680568099 -30.379015049617774
1117 -0.026849549636244772 -30.398120829276728 -0.026830569375306368 -30.40584561899308
1118 -0.02684156773611903 -30.424962397012848 -0.024884110130369664 -30.43072972912345
1119 -0.026853651832789184 -30.451816048845636 -0.027153049781918525 -30.45788277890537
1120 -0.026857799291610716 -30.478673848137248 -0.02790516884997487 -30.485787947755345
1121 -0.02686483059078455 -30.505538678728033 -0.027189343608915804 -30.512977291364262
1122 -0.026850595697760583 -30.532389274425793 -0.02700401106849313 -30.539981302432754
1123 -0.026844891160726546 -30.55923416558652 -0.026627359353005885 -30.56660866178576
1124 -0.0268581997603178 -30.58609236534684 -0.026733739767223597 -30.593342401552984
1125 -0.02685334337875247 -30.612945708725594 -0.026365483272820713 -30.619707884825804
1126 -0.026848583575338127 -30.63979429230093 -0.027112376224249602 -30.646820261050053
1127 -0.026850806176662446 -30.66664509847759 -0.026441306434571744 -30.673261567484623
1128 -0.026856213342398405 -30.69350131181999 -0.02699995441362262 -30.700261521898245
1129 -0.026854345947504042 -30.720355657767495 -0.02703732382506132 -30.727298845723308
1130 -0.02690684059634805 -30.747262498363842 -0.028263434022665023 -30.755562279745973
1131 -0.026850415486842395 -30.774112913850683 -0.02797544524073601 -30.783537724986708
1132 -0.026839291397482156 -30.800952205248166 -0.026918593142181636 -30.81045631812889
1133 -0.026842975150793792 -30.827795180398958 -0.02680456740781665 -30.837260885536704
1134 -0.026826230715960263 -30.85462141111492 -0.026811223849654196 -30.86407210938636
1135 -0.02684058165177703 -30.881461992766695 -0.026543289050459863 -30.890615398436818
1136 -0.026834989711642266 -30.908296982478337 -0.026610713079571725 -30.91722611151639
1137 -0.026839222852140666 -30.935136205330476 -0.02700022142380476 -30.944226332940193
1138 -0.026842526253312828 -30.961978731583788 -0.026637822948396207 -30.970864155888588
1139 -0.02684090714901686 -30.988819638732803 -0.027079995162785052 -30.997944151051374
1140 -0.026841958146542312 -31.015661596879344 -0.027724268566817045 -31.025668419618192
1141 -0.02681565871462226 -31.042477255593965 -0.027365743089467286 -31.05303416270766
1142 -0.026830699201673268 -31.06930795479564 -0.026883856300264596 -31.079918019007927
1143 -0.02683084420859814 -31.096138799004237 -0.027231290843337773 -31.107149309851266
1144 -0.026826419122517108 -31.122965218126755 -0.026779542956501246 -31.133928852807767
1145 -0.026844036392867567 -31.14980925451962 -0.026369817927479743 -31.160298670735248
1146 -0.026849596295505762 -31.176658850815127 -0.029562458489090206 -31.189861129224337
1147 -0.026821260899305345 -31.20348011171443 -0.026710262708365917 -31.216571391932703
1148 -0.02682071840390563 -31.230300830118335 -0.027221208531409503 -31.24379260046411
1149 -0.026816915720701218 -31.257117745839036 -0.026723705139011143 -31.270516305603124
1150 -0.026823504082858562 -31.283941249921895 -0.026931231934577228 -31.2974475375377
1151 -0.026823586039245128 -31.31076483596114 -0.02642230996862054 -31.32386984750632
1152 -0.026819383166730403 -31.337584219127873 -0.02719154246151447 -31.351061389967835
1153 -0.02682092059403658 -31.36440513972191 -0.026948837097734213 -31.37801022706557
1154 -0.026832769438624383 -31.391237909160534 -0.02895700791850686 -31.406967234984076
1155 -0.02680436708033085 -31.418042276240865 -0.02642621090635657 -31.433393445890434
1156 -0.026819290686398746 -31.444861566927262 -0.026624640729278327 -31.460018086619712
1157 -0.0268190735951066 -31.47168064052237 -0.027794847451150417 -31.487812934070863
1158 -0.02681756382808089 -31.49849820435045 -0.026634591352194547 -31.51444752542306
1159 -0.026815790310502054 -31.52531399466095 -0.026901153009384872 -31.541348678432442
1160 -0.026803494617342948 -31.552117489278295 -0.025242956541478633 -31.56659163497392
1161 -0.02681214492768049 -31.578929634205977 -0.027395328879356383 -31.59398696385328
1162 -0.02685933606699109 -31.605788970272968 -0.030484749656170606 -31.62447171350945
1163 -0.026805833727121354 -31.63259480400009 -0.025203550793230535 -31.64967526430268
1164 -0.02681467542424798 -31.659409479424337 -0.026396180968731642 -31.67607144527141
1165 -0.026807939074933528 -31.68621741849927 -0.028011861629784106 -31.704083306901197
1166 -0.02680564196780324 -31.713023060467076 -0.026757805980741976 -31.73084111288194
1167 -0.02680784147232771 -31.739830901939403 -0.026535299606621265 -31.75737641248856
1168 -0.026806670892983674 -31.766637572832387 -0.026717709377408028 -31.78409412186597
1169 -0.026794410962611436 -31.793431983795 -0.021791846863925456 -31.805885968729896
1170 -0.02683530217036605 -31.820267285965365 -0.027759146969765426 -31.83364511569966
1171 -0.026834623981267215 -31.84710190994663 -0.02596485074609518 -31.859609966445756
1172 -0.026831010077148675 -31.87393292002378 -0.02727099796757102 -31.886880964413326
1173 -0.02683306420221925 -31.900765984226 -0.026250684261322023 -31.913131648674646
1174 -0.026837483420968054 -31.927603467646968 -0.026239006500691175 -31.93937065517534
1175 -0.026828703191131353 -31.9544321708381 -0.02676256336271763 -31.966133218538054
1176 -0.026841862592846155 -31.981274033430946 -0.026645039767026903 -31.99277825830508
1177 -0.02684314167127013 -32.008117175102214 -0.02702291551977396 -32.01980117382485
1178 -0.02684859875589609 -32.03496577385811 -0.02658250220119953 -32.04638367602605
1179 -0.02685694061219692 -32.06182271447031 -0.02697847755625844 -32.07336215358231
1180 -0.02684414843097329 -32.088666862901285 -0.027082125563174485 -32.100444279145485
1181 -0.026837090495973825 -32.11550395339726 -0.026922886073589326 -32.12736716521908
1182 -0.026841473672538994 -32.1423454270698 -0.02667608009651303 -32.15404324531559
1183 -0.026836571842432023 -32.16918199891223 -0.0276668862439692 -32.18171013155956
1184 -0.026818470377475024 -32.19600046928971 -0.024090398289263248 -32.20580052984882
1185 -0.02683438444510102 -32.22283485373481 -0.02892392175272107 -32.234724451601544
1186 -0.026839360501617192 -32.24967421423643 -0.026914444100111724 -32.26163889570166
1187 -0.02683807220309973 -32.27651228643953 -0.027112684864550828 -32.288751580566206
1188 -0.026835144963115454 -32.30334743140264 -0.026670795492827894 -32.31542237605903
1189 -0.026835388876497744 -32.33018282027914 -0.026915328111499548 -32.34233770417053
1190 -0.02684280602261424 -32.357025626301755 -0.02691302727907896 -32.36925073144961
1191 -0.026830073166638612 -32.38385569946839 -0.026888187043368816 -32.39613891849298
1192 -0.026839230302721263 -32.41069492977111 -0.02498840158805251 -32.421127320081034
1193 -0.026834781840443613 -32.43752971161155 -0.026962709706276657 -32.44809002978731
1194 -0.02684788890182972 -32.46437760051338 -0.026662770099937914 -32.47475279988725
1195 -0.0268555399030447 -32.491233140416426 -0.026097562070935963 -32.500850361958186
1196 -0.026842787209898234 -32.51807592762633 -0.026945959124714137 -32.5277963210829
1197 -0.026836981531232595 -32.54491290915756 -0.027811918314546345 -32.55560823939745
1198 -0.02685794625431299 -32.57177085541187 -0.027811724226921797 -32.58341996362437
1199 -0.02685357481241226 -32.598624430224284 -0.027098625991493465 -32.610518589615864
1200 -0.026831332221627237 -32.62545576244591 -0.02607157863676548 -32.63659016825263
1201 -0.026847899425774813 -32.652303661871684 -0.026734615955501796 -32.663324784208136
1202 -0.026851813402026893 -32.67915547527371 -0.0269084557890892 -32.69023323999723
1203 -0.026803455874323846 -32.70595893114803 -0.02352587739005685 -32.71375911738728
1204 -0.026856485940515994 -32.732815417088545 -0.02634717905893922 -32.74010629644622
1205 -0.026841104682534932 -32.75965652177108 -0.027106814831495286 -32.76721311127772
1206 -0.026854925323277712 -32.786511447094355 -0.02688073655590415 -32.79409384783362
1207 -0.02685781279578805 -32.813369259890145 -0.026676206290721892 -32.820770054124345
1208 -0.026857793796807528 -32.84022705368695 -0.026872918382287024 -32.847642972506634
1209 -0.026865996327251195 -32.867093050014205 -0.02581773605197668 -32.87346070855861
1210 -0.02685792064294219 -32.893950970657144 -0.026529783476144077 -32.89999049203475
1211 -0.026850850880146028 -32.92080182153729 -0.02498495513573289 -32.92497544717049
1212 -0.026866297516971827 -32.94766811905426 -0.025989371165633202 -32.950964818336125
1213 -0.026866359170526266 -32.97453447822479 -0.026729894708842038 -32.97769471304497
1214 -0.026862175576388835 -33.00139665380118 -0.02711350666359067 -33.00480821970856
1215 -0.026858999859541655 -33.02825565366072 -0.026496250368654727 -33.03130447007721
1216 -0.026870491169393062 -33.05512614483011 -0.026870365720242262 -33.05817483579745
1217 -0.026870972570031883 -33.08199711740014 -0.027258450351655483 -33.085433286149105
1218 -0.026869053672999143 -33.10886617107314 -0.026187944039702416 -33.11162123018881
1219 -0.026870142109692095 -33.13573631318283 -0.026281854137778282 -33.13790308432659
1220 -0.02687268927693367 -33.16260900245977 -0.027623533084988595 -33.16552661741158
1221 -0.02686260109767318 -33.18947160355744 -0.02727552792057395 -33.19280214533215
1222 -0.026850663032382725 -33.21632226658983 -0.025943369418382645 -33.21874551475054
1223 -0.026858695317059755 -33.24318096190689 -0.02733671888709068 -33.24608223363763
1224 -0.02684831842780113 -33.27002928033469 -0.02723932368680835 -33.27332155732444
1225 -0.02684758445248008 -33.29687686478717 -0.027916766330599786 -33.301238323655035
1226 -0.026852049212902785 -33.32372891400008 -0.026977176405489446 -33.32821550006052
1227 -0.026844640728086233 -33.350573554728165 -0.026768639031797648 -33.35498413909232
1228 -0.02685119165107608 -33.37742474637924 -0.025393369607627392 -33.38037750869995
1229 -0.02685355255380273 -33.40427829893304 -0.026898397598415613 -33.407275906298366
1230 -0.02685991143807769 -33.431138210371124 -0.02708403756842017 -33.43435994386679
1231 -0.02684785258024931 -33.45798606295137 -0.02688605496659875 -33.461245998833384
1232 -0.02684939680621028 -33.48483545975758 -0.025278862938284873 -33.48652486177167
1233 -0.026863441895693542 -33.511698901653276 -0.025920818373560906 -33.512445680145234
1234 -0.026871899235993625 -33.53857080088927 -0.02611783230677247 -33.53856351245201
1235 -0.02687096642330289 -33.56544176731257 -0.02707068808376789 -33.565634200535776
1236 -0.026847407687455416 -33.592289175000026 -0.02626942442730069 -33.591903624963074
1237 -0.026858400367200375 -33.61914757536723 -0.02350659677758813 -33.61541022174066
1238 -0.026880158577114344 -33.646027733944344 -0.027034590765833855 -33.6424448125065
1239 -0.02686912128701806 -33.672896855231365 -0.027006016112864017 -33.66945082861936
1240 -0.02687935037538409 -33.699776205606746 -0.02689508134499192 -33.69634590996435
1241 -0.02687493832781911 -33.72665114393457 -0.027418612316250802 -33.723764522280604
1242 -0.02687371326610446 -33.753524857200674 -0.02716717226430774 -33.75093169454491
1243 -0.026873917318880558 -33.780398774519554 -0.028760590031743048 -33.779692284576655
1244 -0.0268627536483109 -33.807261528167864 -0.02624827213585377 -33.80594055671251
1245 -0.026862877886742353 -33.834124406054606 -0.027022065594792366 -33.8329626223073
1246 -0.026845009811222554 -33.86096941586583 -0.027750496566295624 -33.8607131188736
1247 -0.026846275944262744 -33.8878156918101 -0.026864794734865426 -33.88757791360846
1248 -0.02683585584163666 -33.91465154765174 -0.02811060342937708 -33.915688517037836
1249 -0.02684532552957535 -33.941496873181315 -0.027185120061039923 -33.94287363709888
1250 -0.02683462416753173 -33.96833149734885 -0.02765071000903845 -33.97052434710792
1251 -0.026830368395894765 -33.99516186574474 -0.02519132411107421 -33.995715671218996
1252 -0.026833266112953426 -34.02199513185769 -0.02652460727840662 -34.0222402784974
1253 -0.026845666766166686 -34.04884079862386 -0.02688544513657689 -34.04912572363398
1254 -0.026852255035191775 -34.07569305365905 -0.025289318524301052 -34.07441504215828
1255 -0.026865049079060555 -34.102558102738115 -0.02608203524723649 -34.100497077405514
1256 -0.026861209888011217 -34.129419312626126 -0.027101208455860615 -34.127598285861374
1257 -0.026856720540672542 -34.1562760331668 -0.02715736860409379 -34.15475565446547
1258 -0.026848491188138722 -34.18312452435494 -0.027213962748646736 -34.181969617214115
1259 -0.02684259172528982 -34.20996711608023 -0.026677481178194285 -34.20864709839231
1260 -0.026890382077544926 -34.236857498157775 -0.028974187187850477 -34.23762128558016
1261 -0.026842393167316913 -34.26369989132509 -0.027120335958898067 -34.26474162153906
1262 -0.026837122160941362 -34.29053701348603 -0.026778853498399258 -34.29152047503746
1263 -0.026839476823806763 -34.31737649030984 -0.026473201997578143 -34.317993677035034
1264 -0.026846167165786028 -34.344222657475626 -0.026626152731478215 -34.344619829766515
1265 -0.026851664204150437 -34.37107432167978 -0.026523582823574542 -34.37114341259009
1266 -0.026847736909985542 -34.397922058589764 -0.02695662686601281 -34.3981000394561
1267 -0.02684800820425153 -34.42477006679402 -0.027046597003936766 -34.425146636460035
1268 -0.02685352573171258 -34.45162359252573 -0.026846789009869098 -34.4519934254699
1269 -0.02683996856212616 -34.47846356108786 -0.026602649595588446 -34.47859607506549
1270 -0.026818119920790195 -34.50528168100865 -0.023400596529245376 -34.50199667159473
1271 -0.0268646196462214 -34.532146300654865 -0.026517609879374505 -34.52851428147411
1272 -0.02685748729854822 -34.559003787953415 -0.027187884505838155 -34.555702165979945
1273 -0.02685297429561615 -34.58585676224903 -0.027127569448202847 -34.58282973542815
1274 -0.026883078366518022 -34.612739840615546 -0.025036532804369925 -34.60786626823252
1275 -0.02688030442222953 -34.639620145037775 -0.027344422228634358 -34.63521069046116
1276 -0.0268793860450387 -34.66649953108281 -0.0281408304348588 -34.663351520896015
1277 -0.02688401099294424 -34.69338354207576 -0.027974721044301987 -34.69132624194032
1278 -0.026871261931955815 -34.720254804007716 -0.026761429477483036 -34.7180876714178
1279 -0.026876156870275735 -34.74713096087799 -0.026347039453685283 -34.74443471087148
1280 -0.02685964936390519 -34.773990610241896 -0.02724034236744046 -34.77167505323892
1281 -0.026869560498744248 -34.80086017074064 -0.02677755607292056 -34.798452609311845
1282 -0.026852672919631004 -34.82771284366027 -0.02751293545588851 -34.82596554476773
1283 -0.026852956414222716 -34.8545658000745 -0.026339418441057205 -34.85230496320879
1284 -0.026864799577742814 -34.88143059965224 -0.0265315649099648 -34.878836528118754
1285 -0.026866813097149132 -34.90829741274939 -0.026433658972382545 -34.90527018709113
1286 -0.026848475262522698 -34.93514588801192 -0.026682794280350208 -34.93195298137148
1287 -0.026880509313195945 -34.96202639732511 -0.025182024855166674 -34.95713500622665
1288 -0.026883127633482218 -34.98890952495859 -0.027074582502245904 -34.984209588728895
1289 -0.02687269551679492 -35.01578222047539 -0.026429228950291872 -35.01063881767919
1290 -0.026886034198105334 -35.042668254673494 -0.026222302671521903 -35.03686112035071
1291 -0.02688427083194256 -35.069552525505436 -0.027307256869971753 -35.06416837722068
1292 -0.026886374037712813 -35.09643889954315 -0.027751303836703302 -35.091919681057384
1293 -0.02687726020812988 -35.12331615975128 -0.02667401870712638 -35.11859369976451
1294 -0.026863038633018733 -35.1501791983843 -0.02706101508811116 -35.14565471485262
1295 -0.02686565639451146 -35.17704485477881 -0.02843484664335847 -35.174089561495975
1296 -0.02686262223869562 -35.20390747701751 -0.02685911888256669 -35.200948680378545
1297 -0.026862914301455022 -35.23077039131896 -0.027376770693808793 -35.22832545107235
1298 -0.026861660461872817 -35.25763205178084 -0.02705540070310235 -35.255380851775456
1299 -0.026853853650391103 -35.28448590543123 -0.02628129543736577 -35.28166214721282
1300 -0.0268545581959188 -35.311340463627154 -0.026764978282153608 -35.30842712549497
1301 -0.026846174523234366 -35.33818663815039 -0.02661212319508195 -35.33503924869005
1302 -0.026864757016301154 -35.36505139516669 -0.02679921742528677 -35.36183846611534
1303 -0.026850370969623328 -35.391901766136314 -0.026872499380260706 -35.3887109654956
1304 -0.026860825717449188 -35.41876259185376 -0.025947588682174682 -35.41465855417777
1305 -0.026871248614042997 -35.445633840467806 -0.026681990176439286 -35.44134054435421
1306 -0.026866434048861264 -35.47250027451667 -0.026140137761831283 -35.46748068211604
1307 -0.02686149887740612 -35.49936177339408 -0.026268654875457285 -35.4937493369915
1308 -0.026872063893824814 -35.526233837287904 -0.028699319530278444 -35.522448656521775
1309 -0.02684674095362425 -35.55308057824153 -0.026447977870702744 -35.54889663439248
1310 -0.026850229315459728 -35.579930807556984 -0.02656011367216706 -35.575456748064646
1311 -0.026859372109174728 -35.606790179666156 -0.027753357775509357 -35.603210105840155
1312 -0.02685173964127898 -35.633641919307436 -0.025307106506079435 -35.62851721234623
1313 -0.026855923421680927 -35.660497842729114 -0.026853875163942574 -35.655371087510176
1314 -0.02685640808194876 -35.68735425081106 -0.02612543012946844 -35.681496517639644
1315 -0.02685807002708316 -35.71421232083814 -0.026485241670161485 -35.7079817593098
1316 -0.026863944716751575 -35.741076265554895 -0.026521249674260616 -35.73450300898406
1317 -0.0268652118742466 -35.76794147742914 -0.029689908772706986 -35.76419291775677
1318 -0.026852789148688317 -35.79479426657783 -0.026879074238240718 -35.79107199199501
1319 -0.02685964126139879 -35.82165390783923 -0.026853866036981346 -35.81792585803199
1320 -0.026872496400028468 -35.84852640423926 -0.027419334929436445 -35.845345192961425
1321 -0.026854821667075156 -35.87538122590633 -0.02676947433501482 -35.87211466729644
1322 -0.02684805979952216 -35.90222928570585 -0.02693773489445448 -35.89905240219089
1323 -0.02685896698385477 -35.9290882526897 -0.027342011220753193 -35.92639441341164
1324 -0.0268519289791584 -35.95594018166886 -0.026614769734442233 -35.95300918314609
1325 -0.02685207165777683 -35.982792253326636 -0.02702096737921238 -35.9800301505253
1326 -0.026849338319152594 -36.00964159164579 -0.027024128660559654 -36.00705427918586
1327 -0.026854745298624038 -36.03649633694441 -0.02680773986503482 -36.03386201905089
1328 -0.026845819409936668 -36.063342156354345 -0.026863337308168412 -36.060725356359065
1329 -0.026861010771244764 -36.09020316712559 -0.02765435231849551 -36.08837970867756
1330 -0.02684355145320296 -36.11704671857879 -0.02560151619836688 -36.11398122487592
1331 -0.02683987785130739 -36.1438865964301 -0.027042334154248237 -36.14102355903017
1332 -0.02684630434960127 -36.170732900779704 -0.026147221494466067 -36.167170780524636
1333 -0.026846693828701973 -36.197579594608406 -0.026899040210992098 -36.19406982073563
1334 -0.02685386538505554 -36.22443345999346 -0.027063303254544736 -36.22113312399017
1335 -0.026857399474829437 -36.25129085946829 -0.028419772349298 -36.249552896339466
1336 -0.026842215936630963 -36.278133075404924 -0.027278228383511304 -36.276831124722975
1337 -0.026823428738862277 -36.30495650414379 -0.02622504495084286 -36.303056169673816
1338 -0.02683609928935766 -36.33179260343314 -0.02639327719807625 -36.32944944687189
1339 -0.02684775274246931 -36.35864035617561 -0.026838738191872834 -36.35628818506376
1340 -0.026827083714306355 -36.38546743988992 -0.02466566553339362 -36.38095385059715
1341 -0.026849208679050208 -36.412316648568975 -0.026081455778330563 -36.407035306375484
1342 -0.02684895256534219 -36.43916560113432 -0.02662942176684737 -36.43366472814233
1343 -0.026855312380939723 -36.46602091351526 -0.027105544600635766 -36.46077027274297
1344 -0.02686328934505582 -36.49288420286032 -0.028600826859474182 -36.489371099602444
1345 -0.026848122570663692 -36.51973232543098 -0.026591498218476773 -36.51596259782092
1346 -0.02685139123350382 -36.546583716664486 -0.02685460150241852 -36.542817199323345
1347 -0.02684669094160199 -36.57343040760609 -0.026702447980642318 -36.569519647303984
1348 -0.026849376130849124 -36.60027978373694 -0.025808515306562186 -36.59532816261055
1349 -0.026837976090610026 -36.62711775982755 -0.024618448689579964 -36.61994661130013
1350 -0.026853459235280753 -36.65397121906283 -0.02747417613863945 -36.64742078743877
1351 -0.026845995616167784 -36.680817214679 -0.026705919392406942 -36.674126706831174
1352 -0.02686369214206934 -36.707680906821075 -0.025492722727358343 -36.69961942955853
1353 -0.02686071302741766 -36.73454161984849 -0.026746106427162887 -36.72636553598569
1354 -0.026855385676026345 -36.76139700552452 -0.025820928625762463 -36.752186464611455
1355 -0.026855453662574292 -36.7882524591871 -0.02880054749548435 -36.78098701210694
1356 -0.02685537552461028 -36.81510783471171 -0.02664039274677634 -36.80762740485372
1357 -0.026866822317242623 -36.841974657028956 -0.026624585408717392 -36.83425199026244
1358 -0.026861029118299483 -36.86883568614726 -0.027093351259827612 -36.86134534152227
1359 -0.02685885764658451 -36.895694543793844 -0.026741015259176493 -36.88808635678144
1360 -0.026856236066669224 -36.922550779860515 -0.025986462365835905 -36.91407281914728
1361 -0.026862440537661313 -36.94941322039818 -0.026968181319534778 -36.94104100046681
1362 -0.026859843544661997 -36.97627306394284 -0.027067945897579195 -36.96810894636439
1363 -0.026873356383293866 -37.00314642032613 -0.026316627580672502 -36.99442557394506
1364 -0.026858707424253225 -37.030005127750385 -0.026741723250597715 -37.02116729719565
1365 -0.02686767354607582 -37.056872801296464 -0.027118901908397674 -37.04828619910405
1366 -0.026854966022074222 -37.083727767318535 -0.026581445802003147 -37.07486764490605
1367 -0.026856712624430658 -37.110584479942965 -0.028082922194153072 -37.1029505671002
1368 -0.0268859819509089 -37.13747046189388 -0.026373361889272928 -37.12932392898947
1369 -0.026865129917860033 -37.164335591811735 -0.026381841767579316 -37.15570577075705
1370 -0.026867289375513793 -37.19120288118725 -0.02659209128469229 -37.18229786204174
1371 -0.026859935466200115 -37.21806281665345 -0.027383880876004695 -37.209681742917745
1372 -0.026874738465994596 -37.24493755511944 -0.026858411263674498 -37.23654015418142
1373 -0.026874289847910404 -37.27181184496735 -0.02584770042449236 -37.26238785460591
1374 -0.02686929563060403 -37.29868114059796 -0.026573664136230947 -37.28896151874214
1375 -0.02687830924987793 -37.32555944984784 -0.027345082070678473 -37.31630660081282
1376 -0.026845330838114023 -37.35240478068595 -0.02366728112101555 -37.33997388193384
1377 -0.0268901526927948 -37.379294933378745 -0.02689562626183033 -37.36686950819567
1378 -0.0268784555606544 -37.4061733889394 -0.026797239761799575 -37.39366674795747
1379 -0.02688105283305049 -37.43305444177245 -0.02771141231060028 -37.42137816026807
1380 -0.026876043900847434 -37.4599304856733 -0.02719382867217064 -37.44857198894024
1381 -0.026870807632803917 -37.4868012933061 -0.02723698876798153 -37.47580897770822
1382 -0.02685527326539159 -37.51365656657149 -0.024911389499902726 -37.500720367208125
1383 -0.02686088066548109 -37.54051744723697 -0.02614604225382209 -37.526866409461945
1384 -0.026899075508117674 -37.56741652274509 -0.02828533397987485 -37.55515174344182
1385 -0.026885171234607697 -37.5943016939797 -0.026404201332479716 -37.5815559447743
1386 -0.02687762649729848 -37.621179320477 -0.027714979462325574 -37.609270924236625
1387 -0.02688097460195422 -37.64806029507895 -0.025580011121928693 -37.63485093535856
1388 -0.026875373162329196 -37.674935668241275 -0.026406421139836312 -37.661257356498396
1389 -0.026878851093351842 -37.701814519334626 -0.026313105784356593 -37.68757046228275
1390 -0.026883500907570124 -37.7286980202422 -0.026315187476575373 -37.71388564975933
1391 -0.026887976936995982 -37.755585997179196 -0.028806540369987487 -37.74269219012931
1392 -0.02687270687893033 -37.78245870405813 -0.026514637842774393 -37.769206827972084
1393 -0.026880774553865193 -37.809339478611996 -0.02661815593019128 -37.79582498390228
1394 -0.026871549990028144 -37.83621102860202 -0.026873086858540774 -37.82269807076082
1395 -0.026878034323453905 -37.863089062925475 -0.02669077878817916 -37.849388849549
1396 -0.026876230631023644 -37.8899652935565 -0.026757439505308865 -37.87614628905431
1397 -0.02686708075925708 -37.91683237431576 -0.026658037304878236 -37.90280432635919
1398 -0.026878250762820244 -37.94371062507858 -0.02689795959740877 -37.929702285956594
1399 -0.026889742724597453 -37.97060036780318 -0.026272317953407766 -37.95597460391
1400 -0.026870974525809287 -37.997471342328986 -0.0266399035230279 -37.98261450743303
1401 -0.02687489930540323 -38.02434624163439 -0.026885700039565565 -38.00950020747259
1402 -0.026872209459543227 -38.05121845109393 -0.02662990093231201 -38.036130108404905
1403 -0.02688772724941373 -38.07810617834335 -0.030681657232344152 -38.06681176563725
1404 -0.02687564054504037 -38.10498181888839 -0.02813129164278507 -38.094943057280034
1405 -0.0268555891700089 -38.1318374080584 -0.02647430682554841 -38.12141736410558
1406 -0.026858867891132832 -38.15869627594954 -0.026872097980231047 -38.14828946208581
1407 -0.02686310252174735 -38.18555937847128 -0.02661590101197362 -38.174905363097785
1408 -0.026866380870342255 -38.21242575934163 -0.02685659993439913 -38.20176196303218
1409 -0.026857377402484416 -38.23928313674411 -0.026481990423053502 -38.228243953455234
1410 -0.02684975052252412 -38.266132887266636 -0.026950310729444028 -38.25519426418468
1411 -0.02686152597889304 -38.29299441324553 -0.02619428765028715 -38.281388551834965
1412 -0.026862479094415904 -38.31985689233995 -0.026341465767472982 -38.30773001760244
1413 -0.02686693063005805 -38.346723822970006 -0.02641985798254609 -38.334149875584984
1414 -0.026871913019567727 -38.373595735989575 -0.027227885369211436 -38.3613777609542
1415 -0.02686149990186095 -38.40045723589144 -0.02720299130305648 -38.388580752257255
1416 -0.026840758696198463 -38.42729799458763 -0.02338127000257373 -38.41196202225983
1417 -0.02688192529603839 -38.45417991988367 -0.026880176551640034 -38.43884219881147
1418 -0.02685761107131839 -38.48103753095499 -0.02448023743927479 -38.46332243625075
1419 -0.026870159711688758 -38.507907690666684 -0.02701830854639411 -38.490340744797145
1420 -0.02687932541593909 -38.534787016082625 -0.027262830175459385 -38.517603574972604
1421 -0.0268671490252018 -38.561654165107825 -0.026807523146271706 -38.54441109811888
1422 -0.026860540732741356 -38.588514705840566 -0.026389340218156577 -38.57080043833704
1423 -0.026870161574333907 -38.6153848674149 -0.027546080015599727 -38.598346518352635
1424 -0.026882204134017228 -38.64226707154892 -0.027312469203025103 -38.62565898755566
1425 -0.02687155781313777 -38.66913862936206 -0.02678155992180109 -38.65244054747746
1426 -0.026912619080394506 -38.69605124844245 -0.029788612108677625 -38.682229159586136
1427 -0.026867851335555314 -38.722919099778004 -0.02557261735200882 -38.70780177693815
1428 -0.026870281621813773 -38.749789381399815 -0.02693242412060499 -38.73473420105875
1429 -0.02686811089515686 -38.77665749229497 -0.026788644306361676 -38.761522845365114
1430 -0.026873342506587506 -38.80353083480156 -0.02704484248533845 -38.78856768785045
1431 -0.02687472915276885 -38.83040556395433 -0.026788890734314917 -38.81535657858477
1432 -0.026870418433099987 -38.85727598238743 -0.027851867023855448 -38.843208445608624
1433 -0.026864899694919585 -38.88414088208235 -0.027003997284919024 -38.870212442893546
1434 -0.02688736468553543 -38.911028246767884 -0.028202703222632408 -38.89841514611618
1435 -0.026846874691545963 -38.93787512145943 -0.026914367638528346 -38.925329513754704
1436 -0.026856239698827267 -38.96473136115826 -0.026918325293809175 -38.95224783904851
1437 -0.02684754068031907 -38.99157890183858 -0.027420489024370907 -38.97966832807288
1438 -0.026830082200467585 -39.01840898403905 -0.026410279143601657 -39.00607860721649
1439 -0.026841900777071714 -39.04525088481612 -0.026648386847227812 -39.032726994063715
1440 -0.026840143743902443 -39.072091028560024 -0.0277828361839056 -39.06050983024762
1441 -0.026841054577380417 -39.098932083137406 -0.026212221290916205 -39.08672205153854
1442 -0.026837814040482043 -39.12576989717789 -0.026657786592841147 -39.11337983813138
1443 -0.026836132071912287 -39.1526060292498 -0.026846265979111196 -39.14022610411049
1444 -0.02685483591631055 -39.179460865166114 -0.026351357437670232 -39.16657746154816
1445 -0.026839057635515928 -39.20629992280163 -0.026260401867330075 -39.19283786341549
1446 -0.02685215389356017 -39.233152076695184 -0.026538895070552827 -39.21937675848604
1447 -0.026845114678144454 -39.25999719137333 -0.027143696416169406 -39.24652045490221
1448 -0.02684228578582406 -39.286839477159155 -0.02758890073746443 -39.27410935563967
1449 -0.02683945056051016 -39.313678927719664 -0.02670639520511031 -39.300815750844784
1450 -0.026852267701178788 -39.340531195420844 -0.027058424521237613 -39.32787417536602
1451 -0.026851464807987214 -39.367382660228834 -0.026350377965718506 -39.35422455333174
1452 -0.026837686076760292 -39.394220346305595 -0.027087227627635 -39.38131178095937
1453 -0.026840671058744194 -39.42106101736434 -0.02669982621446252 -39.40801160717383
1454 -0.026840644888579845 -39.44790166225292 -0.02711393479257822 -39.435125541966414
1455 -0.026826749369502068 -39.47472841162242 -0.02335777608677745 -39.45848331805319
1456 -0.026860943529754877 -39.50158935515218 -0.027195202000439168 -39.48567852005363
1457 -0.02685204716399312 -39.52844140231617 -0.025352941174060107 -39.511031461227695
1458 -0.026857458893209694 -39.55529886120938 -0.026942425034940244 -39.537973886262634
1459 -0.026858736667782067 -39.58215759787716 -0.026842651423066854 -39.5648165376857
1460 -0.026852723490446807 -39.60901032136761 -0.02640976933762431 -39.59122630702333
1461 -0.02684063883498311 -39.635850960202596 -0.026289938483387232 -39.617516245506714
1462 -0.026862313505262136 -39.66271327370786 -0.027846601977944373 -39.645362847484655
1463 -0.02684579137712717 -39.689559065084985 -0.027224486600607632 -39.672587334085264
1464 -0.026862531434744596 -39.71642159651973 -0.029654168523848057 -39.70224150260911
1465 -0.026870995201170443 -39.7432925917209 -0.024997222144156693 -39.72723872475327
1466 -0.026853248570114376 -39.770145840291015 -0.02704423787072301 -39.754282962623996
1467 -0.02685478702187538 -39.79700062731289 -0.027393950801342725 -39.781676913425336
1468 -0.02684805067256093 -39.82384867798545 -0.027051879465579985 -39.80872879289092
1469 -0.02684873566031456 -39.85069741364577 -0.027086655888706446 -39.83581544877963
1470 -0.026840471476316453 -39.87753788512209 -0.026299303211271764 -39.8621147519909
1471 -0.026834885682910682 -39.904372770805 -0.025272497721016408 -39.88738724971192
1472 -0.02686476232483983 -39.93123753312984 -0.027329348865896462 -39.91471659857782
1473 -0.02684007342904806 -39.95807760655889 -0.026834596507251264 -39.94155119508507
1474 -0.02686960194259882 -39.98494720850149 -0.024486202280968428 -39.96603739736604
1475 -0.02684806939214468 -40.01179527789363 -0.02705371528863907 -39.993091112654675
1476 -0.0268529599532485 -40.03864823784688 -0.026815790869295596 -40.01990690352397
1477 -0.026841322239488364 -40.06548956008637 -0.02659277440980077 -40.04649967793377
1478 -0.02686948562040925 -40.09235904570678 -0.026926848385483027 -40.07342652631925
1479 -0.02685805018991232 -40.119217095896694 -0.026799722295254468 -40.100226248614504
1480 -0.026868467591702937 -40.1460855634884 -0.026598587539047 -40.12682483615355
1481 -0.026865000370889902 -40.17295056385929 -0.027142978645861147 -40.153967814799415
1482 -0.026862486358731986 -40.19981305021802 -0.027103916648775338 -40.18107173144819
1483 -0.02685741111636162 -40.22667046133438 -0.026800897531211378 -40.2078726289794
1484 -0.02684314837679267 -40.25351360971117 -0.027597066853195427 -40.2354696958326
1485 -0.026855494268238543 -40.28036910397941 -0.027138011902570723 -40.26260770773517
1486 -0.02685751998797059 -40.30722662396738 -0.0253348839469254 -40.287942591682096
1487 -0.02685046959668398 -40.33407709356406 -0.025435665063560008 -40.31337825674566
1488 -0.026852313335984944 -40.36092940690005 -0.02675916561856866 -40.34013742236423
1489 -0.026857544668018818 -40.38778695156807 -0.026299078483134508 -40.366436500847364
1490 -0.02686147503554821 -40.41464842660361 -0.02689864570274949 -40.393335146550115
1491 -0.0268587083555758 -40.44150713495919 -0.026674976292997598 -40.42001012284311
1492 -0.026865422446280717 -40.468372557405466 -0.026769332028925417 -40.446779454872036
1493 -0.026884894538670778 -40.495257451944134 -0.025756215583533047 -40.47253567045557
1494 -0.02685979278758168 -40.52211724473172 -0.028249651286751033 -40.50078532174232
1495 -0.026873680483549833 -40.548990925215264 -0.02620037328451872 -40.52698569502684
1496 -0.02686607139185071 -40.575856996607115 -0.026382606849074362 -40.55336830187591
1497 -0.02686457158997655 -40.60272156819709 -0.02715549636632204 -40.58052379824223
1498 -0.026872295886278152 -40.62959386408337 -0.026563610322773455 -40.60708740856501
1499 -0.02685672612860799 -40.656450590211975 -0.02598109720274806 -40.63306850576775
1500 -0.02687495229765773 -40.683325542509635 -0.026041733752936124 -40.659110239520686
1501 -0.026873503997921943 -40.710199046507554 -0.02571819629520178 -40.68482843581589
1502 -0.02687984723597765 -40.73707889374353 -0.027091006655246018 -40.711919442471135
1503 -0.026865704357624053 -40.763944598101155 -0.026609898079186678 -40.73852934055032
1504 -0.02687320038676262 -40.790817798487915 -0.026762606762349605 -40.76529194731267
1505 -0.026873910799622536 -40.81769170928754 -0.026142476964741944 -40.79143442427741
1506 -0.026872166898101568 -40.84456387618564 -0.02608463242650032 -40.817519056703915
1507 -0.02686179457232356 -40.871425670757965 -0.027492714952677487 -40.845011771656594
1508 -0.02686846014112234 -40.89829413089909 -0.026413639169186355 -40.87142541082578
1509 -0.02687598569318652 -40.92517011659228 -0.02663012919947505 -40.898055540025254
1510 -0.02686846172437072 -40.952038578316646 -0.026330202538520097 -40.92438574256377
1511 -0.02686824230477214 -40.97890682062142 -0.026493437681347133 -40.95087918024512
1512 -0.026874227356165646 -41.005781047977585 -0.026421552523970604 -40.97730073276909
1513 -0.026862726267427205 -41.03264377424501 -0.026284668315201997 -41.00358540108429
1514 -0.026860357075929642 -41.05950413132094 -0.0284753599204123 -41.0320607610047
1515 -0.02687098002061248 -41.08637511134155 -0.02681258711963892 -41.05887334812434
1516 -0.026866181287914515 -41.11324129262947 -0.027347765862941742 -41.08622111398728
1517 -0.026853532157838346 -41.140094824787305 -0.027037199400365353 -41.11325831338765
1518 -0.026860724948346616 -41.166955549735654 -0.02701080674305558 -41.140269120130704
1519 -0.026858548726886512 -41.19381409846254 -0.027962078992277383 -41.16823119912298
1520 -0.02685791961848736 -41.220672018081025 -0.027229278534650802 -41.195460477657626
1521 -0.0268613719381392 -41.247533390019164 -0.027040627598762513 -41.22250110525639
1522 -0.026852220483124255 -41.274385610502286 -0.02569495150819421 -41.248196056764584
1523 -0.026852222438901664 -41.30123783294119 -0.025989892520010473 -41.27418594928459
1524 -0.02685727262869477 -41.328095105569886 -0.026391241513192654 -41.30057719079779
1525 -0.02686264431104064 -41.354957749880924 -0.02389354892075062 -41.32447073971854
1526 -0.02687768926844001 -41.38183543914936 -0.027718954905867576 -41.35218969462441
1527 -0.02685860339552164 -41.40869404254489 -0.026373348012566567 -41.378563042636976
1528 -0.026874393038451672 -41.43556843558334 -0.027360636461526155 -41.4059236790985
1529 -0.02687053782865405 -41.462438973412 -0.026664790231734514 -41.432588469330234
1530 -0.02687569698318839 -41.48931467039519 -0.026828969456255437 -41.45941743878649
1531 -0.02687541302293539 -41.516190083418124 -0.025847453624010086 -41.4852648924105
1532 -0.026874907687306403 -41.54306499110543 -0.027325687650591134 -41.51259058006109
1533 -0.026883488427847622 -41.56994847953328 -0.026869666855782272 -41.53946024691687
1534 -0.02687144000083208 -41.59681991953411 -0.02714677983894944 -41.56660702675582
1535 -0.026873299293220042 -41.623693218827334 -0.025475708581507207 -41.59208273533733
1536 -0.026872149854898452 -41.65056536868223 -0.026382255554199218 -41.618464990891525
1537 -0.02687582457438111 -41.67744119325661 -0.026596416532993317 -41.64506140742452
1538 -0.026878153439611197 -41.704319346696224 -0.027725733816623688 -41.672787141241145
1539 -0.026879127137362957 -41.73119847383359 -0.028899126034229995 -41.70168626727538
1540 -0.02684117145836353 -41.75803964529195 -0.024367221910506488 -41.72605348918589
1541 -0.026877889689058066 -41.78491753498101 -0.027057151962071656 -41.753110641147956
1542 -0.026871468406170607 -41.81178900338718 -0.027527354191988707 -41.780637995339944
1543 -0.026867805514484644 -41.83865680890167 -0.02781433565542102 -41.808452330995365
1544 -0.02685800679028034 -41.865514815691945 -0.027181588020175694 -41.83563391901554
1545 -0.02686449307948351 -41.89237930877143 -0.026451774779707192 -41.86208569379525
1546 -0.026868612505495548 -41.91924792127693 -0.02674192413687706 -41.88882761793213
1547 -0.026853781566023825 -41.94610170284295 -0.025276839826256038 -41.914104457758384
1548 -0.02686406169086695 -41.97296576453382 -0.02681027092039585 -41.94091472867878
1549 -0.02686161734163761 -41.999827381875456 -0.026898445561528206 -41.967813174240305
1550 -0.026866070367395876 -42.02669345224285 -0.026735505741089582 -41.99454867998139
1551 -0.026875196024775505 -42.05356864826763 -0.025408698059618474 -42.01995737804101
1552 -0.026868108473718167 -42.08043675674135 -0.026873439084738493 -42.04683081712575
1553 -0.02685991069301963 -42.10729666743437 -0.026519776321947575 -42.0733505934477
1554 -0.026862264424562455 -42.134158931858934 -0.025676320772618055 -42.09902691422032
1555 -0.026872892677783967 -42.16103182453672 -0.02654785756021738 -42.125574771780535
1556 -0.026858536712825298 -42.18789036124954 -0.026360424887388944 -42.15193519666792
1557 -0.026867089793086052 -42.21475745104263 -0.027038772683590652 -42.17897396935151
1558 -0.02687694700434804 -42.241634398046976 -0.026798664685338737 -42.20577263403685
1559 -0.026869305688887835 -42.26850370373587 -0.027080180868506432 -42.23285281490536
1560 -0.026878539100289346 -42.295382242836155 -0.02640888560563326 -42.25926170051099
1561 -0.02682423610240221 -42.322206478938554 -0.030179300997406244 -42.28944100150839
1562 -0.02686553504317999 -42.34907201398173 -0.026966942474246025 -42.31640794398264
1563 -0.02686686683446169 -42.37593888081619 -0.026556426752358676 -42.342964370735
1564 -0.0268600108101964 -42.40279889162639 -0.026384723372757435 -42.369349094107754
1565 -0.026866752095520495 -42.42966564372191 -0.026725005079060792 -42.39607409918681
1566 -0.0268725442700088 -42.45653818799192 -0.02759710857644677 -42.423671207763256
1567 -0.026874768175184728 -42.4834129561671 -0.025617913994938134 -42.44928912175819
1568 -0.026878363639116287 -42.510291319806214 -0.027823292650282383 -42.477112414408474
1569 -0.026848686672747136 -42.537140006478964 -0.027339506335556506 -42.50445192074403
1570 -0.02685387246310711 -42.56399387894207 -0.026630577724426986 -42.53108249846846
1571 -0.02686403375118971 -42.59085791269326 -0.02552648149430752 -42.55660897996277
1572 -0.02685845857486129 -42.61771637126812 -0.02713251216337085 -42.58374149212614
1573 -0.02686574822291732 -42.64458211949104 -0.026245006918907167 -42.60998649904504
1574 -0.026860558334738015 -42.67144267782578 -0.028207145165652037 -42.638193644210695
1575 -0.026869114208966493 -42.698311792034744 -0.02794602485373616 -42.66613966906443
1576 -0.026845744624733926 -42.72515753665948 -0.026799701806157827 -42.69293937087058
1577 -0.026847496256232263 -42.75200503291571 -0.02811616538092494 -42.721055536251505
1578 -0.02684143390506506 -42.778846466820774 -0.027171745151281356 -42.748227281402784
1579 -0.026843406539410353 -42.80568987336019 -0.027108098100870847 -42.77533537950365
1580 -0.02684275982901454 -42.8325326331892 -0.02628358844667673 -42.801618967950326
1581 -0.026850236859172583 -42.85938287004838 -0.02666657567024231 -42.82828554362057
1582 -0.026845354679971935 -42.88622822472835 -0.02499044043943286 -42.85327598406
1583 -0.026853995770215987 -42.913082220498566 -0.025783764850348233 -42.87905974891034
1584 -0.02685531172901392 -42.93993753222758 -0.027263683918863534 -42.906323432829204
1585 -0.026862460002303124 -42.96679999222989 -0.026987819373607634 -42.93331125220281
1586 -0.026861852686852216 -42.99366184491674 -0.025937228091061117 -42.95924848029387
1587 -0.0268621020950377 -43.020523947011775 -0.02641153698787093 -42.985660017281745
1588 -0.02686354164034128 -43.04738748865211 -0.026544662099331616 -43.01220467938108
1589 -0.026825330313295127 -43.07421281896541 -0.028873297199606896 -43.04107797658069
1590 -0.026849755365401507 -43.10106257433081 -0.027188046742230652 -43.06826602332292
1591 -0.026856177300214768 -43.12791875163103 -0.026046193856745958 -43.09431221717966
1592 -0.026850731018930672 -43.15476948264996 -0.02668781643733382 -43.121000033616994
1593 -0.026857919432222842 -43.181627402082185 -0.027588164526969196 -43.14858819814396
1594 -0.026853940356522797 -43.20848134243871 -0.027090232633054257 -43.17567843077702
1595 -0.026853059232234956 -43.23533440167095 -0.026451768539845943 -43.20213019931686
1596 -0.02684709234163165 -43.26218149401258 -0.027774161752313377 -43.229904361069174
1597 -0.026853068731725216 -43.289034562744305 -0.027341592684388162 -43.25724595375356
1598 -0.026843927800655365 -43.31587849054496 -0.026785053405910732 -43.28403100715947
1599 -0.026848760526627304 -43.34272725107159 -0.02664814842864871 -43.31067915558812
1600 -0.02685040794312954 -43.369577659014716 -0.02654672274366021 -43.33722587833178
1601 -0.026854383759200573 -43.39643204277392 -0.026282442919909953 -43.363508321251686
1602 -0.026841036230325698 -43.42327307900424 -0.026752097252756356 -43.39026041850444
1603 -0.026861593313515186 -43.45013467231775 -0.026527084317058323 -43.4167875028215
1604 -0.02684740424156189 -43.47698207655932 -0.02707247044891119 -43.44385997327041
1605 -0.026854277681559326 -43.503836354240875 -0.026787051279097796 -43.470647024549514
1606 -0.026856479607522486 -43.5306928338484 -0.026375156827270985 -43.497022181376785
1607 -0.02685226807370782 -43.55754510192211 -0.027342164795845746 -43.52436434617263
1608 -0.026854159776121378 -43.58439926169823 -0.026382957492023705 -43.55074730366466
1609 -0.026854111440479757 -43.61125337313871 -0.0269503871910274 -43.577697690855686
1610 -0.02684945734217763 -43.63810283048089 -0.027123612258583306 -43.60482130311427
1611 -0.026862328127026557 -43.66496515860791 -0.02690875604748726 -43.63173005916176
1612 -0.02686998890712857 -43.69183514751504 -0.027905120328068734 -43.65963517948983
1613 -0.026850841101258995 -43.7186859886163 -0.024780507385730743 -43.68441568687556
1614 -0.026853957492858172 -43.74553994610916 -0.026991989836096762 -43.71140767671166
1615 -0.026852829195559026 -43.77239277530472 -0.026898997370153666 -43.73830667408181
1616 -0.026852738205343486 -43.799245513510066 -0.026705761998891832 -43.7650124360807
1617 -0.02685669660568237 -43.82610221011575 -0.02699269475415349 -43.79200513083486
1618 -0.02683742018416524 -43.852939630299915 -0.027337083593010902 -43.81934221442787
1619 -0.026843257900327443 -43.87978288820024 -0.026369132846593858 -43.84571134727447
1620 -0.026850644312798978 -43.90663353251304 -0.02608660366386175 -43.87179795093833
1621 -0.026835593674331904 -43.933469126187376 -0.024852024111896753 -43.896649975050224
1622 -0.026853146497160196 -43.960322272684536 -0.02681778697296977 -43.92346776202319
1623 -0.026858681999146938 -43.98718095468368 -0.02702492382377386 -43.95049268584697
1624 -0.026849982514977454 -44.014030937198655 -0.026947333477437496 -43.977440019324405
1625 -0.02685586642473936 -44.040886803623394 -0.026716317422688006 -44.004156336747094
1626 -0.02685018153861165 -44.06773698516201 -0.02636584909632802 -44.030522185843424
1627 -0.026856956351548434 -44.09459394151356 -0.026048242580145597 -44.05657042842357
1628 -0.026850672066211702 -44.12144461357977 -0.027732056472450493 -44.08430248489602
1629 -0.026855992898344994 -44.14830060647812 -0.027620822936296464 -44.11192330783232
1630 -0.02684250408783555 -44.175143110565955 -0.027494960092008115 -44.13941826792433
1631 -0.026851271279156208 -44.20199438184511 -0.02730746567249298 -44.16672573359682
1632 -0.02684537786990404 -44.228839759715015 -0.026757949590682985 -44.1934836831875
1633 -0.02684626942500472 -44.25568602914002 -0.026842992939054965 -44.220326676126554
1634 -0.026844080816954375 -44.28253010995698 -0.02716041887179017 -44.24748709499834
1635 -0.026856367662549018 -44.309386477619526 -0.02743626283481717 -44.27492335783316
1636 -0.026843153685331345 -44.33622963130486 -0.027146719861775637 -44.302070077694935
1637 -0.02684991704300046 -44.36307954834786 -0.025798698607832193 -44.327868776302765
1638 -0.026836123783141375 -44.389915672131 -0.025314257014542818 -44.35318303331731
1639 -0.026855624001473188 -44.416771296132474 -0.029479837883263825 -44.38266287120057
1640 -0.02684928849339485 -44.44362058462587 -0.026871117390692235 -44.409533988591264
1641 -0.02684902520850301 -44.470469609834375 -0.02683081729337573 -44.43636480588464
1642 -0.026836539432406426 -44.497306149266784 -0.02656873259693384 -44.46293353848157
1643 -0.026844024192541838 -44.524150173459326 -0.02743524545803666 -44.49036878393961
1644 -0.026840528193861245 -44.550990701653184 -0.02643058532848954 -44.5167993692681
1645 -0.02685186145827174 -44.57784256311145 -0.023905453085899354 -44.540704822354
1646 -0.026850165333598852 -44.60469272844505 -0.026600455585867166 -44.567305277939866
1647 -0.026850436441600324 -44.63154316488665 -0.027059451676905155 -44.59436472961677
1648 -0.026838927902281283 -44.65838209278893 -0.026672612968832256 -44.6210373425856
1649 -0.026839395891875027 -44.68522148868081 -0.026475641783326863 -44.64751298436893
1650 -0.026836380641907454 -44.71205786932272 -0.02705416027456522 -44.6745671446435
1651 -0.026843898929655552 -44.738901768252376 -0.027224048599600793 -44.701791193243096
1652 -0.02684510815888643 -44.765746876411264 -0.030101602897047997 -44.731892796140144
1653 -0.02683875970542431 -44.79258563611669 -0.026768794748932123 -44.758661590889076
1654 -0.026839208044111728 -44.8194248441608 -0.02637909520417452 -44.785040686093254
1655 -0.026826988998800518 -44.8462518331596 -0.026419476512819527 -44.811460162606075
1656 -0.026838277373462914 -44.87309011053306 -0.027594387624412776 -44.839054550230486
1657 -0.02684837868437171 -44.89993848921743 -0.02542479122057557 -44.86447934145106
1658 -0.026838220562785862 -44.92677670978022 -0.027147271297872068 -44.89162661274893
1659 -0.02684378605335951 -44.95362049583358 -0.02677174424752593 -44.918398356996455
1660 -0.026843501534312964 -44.9804639973679 -0.027017634082585573 -44.94541599107904
1661 -0.026853231247514486 -45.00731722861541 -0.02621986120939255 -44.97163585228843
1662 -0.026822755951434372 -45.03413998456685 -0.027518032398074866 -44.99915388468651
1663 -0.02684166394174099 -45.06098164850859 -0.02713829968124628 -45.026292184367755
1664 -0.02682509096339345 -45.08780673947198 -0.027614830434322356 -45.05390701480208
1665 -0.02681277962401509 -45.114619519095996 -0.029315611720085143 -45.083222626522165
1666 -0.026818202901631595 -45.141437721997626 -0.026545709930360317 -45.109768336452525
1667 -0.026823854818940163 -45.16826157681657 -0.026972029730677603 -45.136740366183204
1668 -0.026820701733231544 -45.1950822785498 -0.025284261722117663 -45.162024627905325
1669 -0.026844319328665732 -45.221926597878465 -0.027208177000284196 -45.18923280490561
1670 -0.026835646759718657 -45.248762244638186 -0.02647382067516446 -45.21570662558077
1671 -0.026818849518895148 -45.27558109415708 -0.0262915026396513 -45.24199812822042
1672 -0.026835453789681198 -45.30241654794676 -0.027231966145336628 -45.26923009436576
1673 -0.026825689990073443 -45.32924223793684 -0.02687218701466918 -45.29610228138043
1674 -0.02688180170953274 -45.356124039646375 -0.02452546562999487 -45.32062774701042
1675 -0.026823646575212478 -45.382947686221584 -0.026867565512657166 -45.34749531252308
1676 -0.026830687094479798 -45.409778373316065 -0.02764331139624119 -45.37513862391932
1677 -0.02683410020545125 -45.436612473521514 -0.02635713117197156 -45.40149575509129
1678 -0.026849872432649136 -45.46346234595416 -0.027643555123358966 -45.42913931021465
1679 -0.02681092880666256 -45.490273274760824 -0.025426393654197455 -45.45456570386885
1680 -0.02683749757707119 -45.517110772337894 -0.026553317531943323 -45.481119021400794
1681 -0.026834723725914954 -45.543945496063806 -0.026443133503198622 -45.507562154903994
1682 -0.02685238206759095 -45.570797878131394 -0.026740896236151456 -45.53430305114014
1683 -0.026853685174137353 -45.59765156330553 -0.0274896158836782 -45.56179266702382
1684 -0.026844104379415513 -45.62449566768495 -0.027391812205314635 -45.58918447922914
1685 -0.026881740894168615 -45.651377408579116 -0.02308919094502926 -45.61227367017417
1686 -0.026853306125849484 -45.678230714704966 -0.026896018721163272 -45.63916968889533
1687 -0.026852365862578154 -45.70508308056755 -0.026587654184550048 -45.66575734307988
1688 -0.026851299963891507 -45.73193438053144 -0.026899608690291642 -45.692656951770175
1689 -0.02685686219483614 -45.758791242726275 -0.026809195801615716 -45.719466147571794
1690 -0.026837571896612643 -45.78562881462289 -0.027093958482146262 -45.74656010605394
1691 -0.026850280165672303 -45.812479094788564 -0.026458940282464028 -45.77301904633641
1692 -0.026846389379352333 -45.839325484167915 -0.026578492019325495 -45.799597538355734
1693 -0.026857675798237324 -45.866183159966155 -0.025896250922232866 -45.825493789277964
1694 -0.0268539828248322 -45.89303714279099 -0.028747399244457482 -45.85424118852242
1695 -0.026848297286778688 -45.91988544007776 -0.026767400465905665 -45.88100858898833
1696 -0.0268509847112 -45.946736424788966 -0.027783777471631764 -45.90879236645996
1697 -0.026845468580722807 -45.97358189336969 -0.025756416935473682 -45.934548783395435
1698 -0.026859309524297714 -46.00044120289399 -0.028011969570070506 -45.96256075296551
1699 -0.026850642263889314 -46.027291845157876 -0.027316677290946244 -45.989877430256456
1700 -0.026853017136454584 -46.05414486229433 -0.026478878036141396 -46.0163563082926
1701 -0.026845489721745254 -46.08099035201607 -0.02545835552737117 -46.04181466381997
1702 -0.026840577460825445 -46.1078309294769 -0.02735552666708827 -46.06917019048706
1703 -0.02684258036315441 -46.13467350984005 -0.0270628422498703 -46.096233032736926
1704 -0.02684696316719055 -46.161520473007236 -0.026489619724452497 -46.12272265246138
1705 -0.026850550435483456 -46.18837102344272 -0.027609159983694554 -46.150331812445074
1706 -0.0268559442833066 -46.215226967726025 -0.026945409178733826 -46.17727722162381
1707 -0.02684630760923028 -46.24207327533526 -0.026018500700592993 -46.203295722324405
1708 -0.02684279140084982 -46.26891606673611 -0.027192785404622555 -46.23048850772903
1709 -0.02685248013585806 -46.29576854687197 -0.027283128071576356 -46.2577716358006
1710 -0.02684376109391451 -46.32261230796588 -0.027972148545086385 -46.28574378434569
1711 -0.02685151109471917 -46.3494638190606 -0.025511018838733433 -46.311254803184426
1712 -0.026846525445580482 -46.37631034450618 -0.02784110475331545 -46.33909590793774
1713 -0.026846214570105074 -46.40315655907629 -0.026605664379894735 -46.36570157231763
1714 -0.02685059905052185 -46.430007158126806 -0.026575307734310626 -46.392276880051945
1715 -0.026849737018346788 -46.45685689514515 -0.025931363087147476 -46.41820824313909
1716 -0.02684943741187453 -46.48370633255703 -0.025875814072787762 -46.44408405721188
1717 -0.026864289585500956 -46.51057062214253 -0.02676451774314046 -46.47084857495502
1718 -0.026861700136214493 -46.53743232227875 -0.028717701230198144 -46.49956627618522
1719 -0.026835487596690653 -46.56426780987544 -0.026649386528879403 -46.5262156627141
1720 -0.026846757996827363 -46.59111456787227 -0.026513318996876478 -46.55272898171098
1721 -0.026853055972605944 -46.617967623844876 -0.027623181138187645 -46.58035216284917
1722 -0.02684535291045904 -46.64481297675533 -0.026585016492754222 -46.60693717934192
1723 -0.026846259459853174 -46.671659236215184 -0.02834496982395649 -46.635282149165874
1724 -0.02682217853143811 -46.698481414746624 -0.02790177958086133 -46.66318392874673
1725 -0.02683340758085251 -46.725314822327476 -0.026143040135502817 -46.689326968882234
1726 -0.026838301867246627 -46.75215312419472 -0.027247441187500953 -46.71657441006973
1727 -0.02683200314640999 -46.77898512734113 -0.027093208581209182 -46.74366761865094
1728 -0.026820399891585113 -46.805805527232714 -0.02717865239828825 -46.77084627104923
1729 -0.026828330103307964 -46.83263385733602 -0.025838107522577047 -46.796684378571804
1730 -0.026822463423013688 -46.85945632075904 -0.027874996513128282 -46.82455937508493
1731 -0.02683406351134181 -46.88629038427038 -0.026244442164897918 -46.850803817249826
1732 -0.026828787568956614 -46.91311917183934 -0.02628982439637184 -46.8770936416462
1733 -0.02681448981165886 -46.939933661651 -0.027835993096232414 -46.90492963474243
1734 -0.026841870229691266 -46.966775531880685 -0.026993084326386453 -46.931922719068815
1735 -0.02683196300640702 -46.993607494887094 -0.02725550066679716 -46.95917821973561
1736 -0.026832112204283477 -47.020439607091376 -0.026874813344329597 -46.98605303307994
1737 -0.026846149936318398 -47.047285757027694 -0.027003805711865426 -47.013056838791805
1738 -0.026840776577591895 -47.07412653360529 -0.027319987211376427 -47.04037682600318
1739 -0.02684344183653593 -47.10096997544182 -0.026558784954249858 -47.06693561095743
1740 -0.02683607116341591 -47.12780604660524 -0.027634814474731685 -47.09457042543216
1741 -0.02683583591133356 -47.15464188251657 -0.027352816611528396 -47.121923242043685
1742 -0.026836885791271924 -47.18147876830784 -0.027340068109333517 -47.14926331015302
1743 -0.026834183279424904 -47.20831295158727 -0.026224384643137456 -47.17548769479615
1744 -0.026835014298558234 -47.23514796588582 -0.027296392526477576 -47.202784087322634
1745 -0.02683862429112196 -47.261986590176946 -0.02777819465845823 -47.23056228198109
1746 -0.026822099462151527 -47.2888086896391 -0.02777784913778305 -47.25834013111888
1747 -0.02682728534564376 -47.315635974984744 -0.027327881660312414 -47.28566801277919
1748 -0.026827992405742407 -47.342463967390486 -0.026247898861765862 -47.31191591164096
1749 -0.026822408195585012 -47.36928637558607 -0.02688949052244425 -47.3388054021634
1750 -0.02683329088613391 -47.3961196664722 -0.027241907361894847 -47.3660473095253
1751 -0.02683517588302493 -47.422954842355225 -0.025988489948213102 -47.39203579947351
1752 -0.02683091349899769 -47.44978575585422 -0.027016336657106878 -47.41905213613062
1753 -0.02682684678584337 -47.47661260264007 -0.025838020630180834 -47.4448901567608
1754 -0.026824006997048854 -47.50343660963711 -0.026347655337303877 -47.4712378120981
1755 -0.026823075767606498 -47.53025968540472 -0.027149404492229225 -47.49838721659033
1756 -0.02685864893719554 -47.557118334341915 -0.02997640324756503 -47.5283636198379
1757 -0.026805652119219304 -47.58392398646114 -0.028945038188248874 -47.557308658026145
1758 -0.0268228679895401 -47.610746854450674 -0.02743243398144841 -47.58474109200759
1759 -0.02681433791294694 -47.63756119236362 -0.027208161354064942 -47.61194925336166
1760 -0.026812273357063533 -47.664373465720686 -0.026969812251627444 -47.63891906561329
1761 -0.026815029233694075 -47.69118849495438 -0.02588214511051774 -47.6648012107238
1762 -0.026817160844802856 -47.71800565579918 -0.02689775787293911 -47.69169896859674
1763 -0.02682188041508198 -47.74482753621427 -0.026743800938129426 -47.71844276953487
1764 -0.026841228920966388 -47.77166876513523 -0.024537830799818038 -47.74298060033468
1765 -0.026819480396807194 -47.79848824553204 -0.02725735679268837 -47.77023795712737
1766 -0.026827909331768752 -47.82531615486381 -0.027337495051324368 -47.7975754521787
1767 -0.026822816208004953 -47.85213897107182 -0.026352126710116865 -47.823927578888814
1768 -0.026856257300823926 -47.87899522837264 -0.025358036626130342 -47.849285615514944
1769 -0.026821115333586932 -47.90581634370623 -0.026847981195896865 -47.876133596710844
1770 -0.02683552438393235 -47.93265186809016 -0.027078350074589252 -47.90321194678543
1771 -0.026826909836381675 -47.95947877792654 -0.02699993848800659 -47.93021188527344
1772 -0.026833819691091776 -47.98631259761763 -0.02646723426878452 -47.95667911954222
1773 -0.0268240112811327 -48.01313660889877 -0.026065138820558786 -47.98274425836278
1774 -0.026837918907403946 -48.03997452780617 -0.025596817675977945 -48.008341076038754
1775 -0.026836909539997577 -48.06681143734617 -0.02832360863685608 -48.03666468467561
1776 -0.02683864962309599 -48.09365008696926 -0.02553805960342288 -48.06220274427903
1777 -0.02683484125882387 -48.12048492822809 -0.026755318883806466 -48.088958063162835
1778 -0.026831194199621676 -48.14731612242771 -0.027249578200280667 -48.11620764136312
1779 -0.026813927106559277 -48.17413004953427 -0.027327312994748353 -48.14353495435787
1780 -0.02683067675679922 -48.20096072629107 -0.02769897151738405 -48.17123392587525
1781 -0.026829932071268558 -48.22779065836234 -0.026459126360714437 -48.19769305223596
1782 -0.026826825086027385 -48.254617483448364 -0.026160611305385828 -48.22385366354135
1783 -0.02681613340973854 -48.2814336168581 -0.027056070137768985 -48.250909733679116
1784 -0.026827797014266252 -48.308261413872366 -0.027712286170572042 -48.278622019849685
1785 -0.02683375999331474 -48.33509517386568 -0.027417289186269046 -48.30603930903595
1786 -0.026818105299025775 -48.36191327916471 -0.026515570376068352 -48.33255487941202
1787 -0.0268233104608953 -48.38873658962561 -0.02617882378399372 -48.358733703196016
1788 -0.026806604024022816 -48.41554319364963 -0.02547946712002158 -48.38421317031604
1789 -0.026819174364209174 -48.44236236801384 -0.026976339425891636 -48.41118950974193
1790 -0.026804550923407076 -48.46916691893725 -0.027431383170187472 -48.43862089291212
1791 -0.026828071754425763 -48.49599499069167 -0.02632779413834214 -48.46494868705046
1792 -0.026830411888659 -48.52282540258033 -0.026665210165083407 -48.491613897215544
1793 -0.02682983698323369 -48.54965523956356 -0.026807795744389296 -48.51842169295993
1794 -0.02683320427313447 -48.576488443836695 -0.027386224083602428 -48.54580791704353
1795 -0.026838102750480174 -48.603326546587176 -0.024688666313886644 -48.57049658335742
1796 -0.026826112531125546 -48.6301526591183 -0.025426954217255115 -48.59592353757467
1797 -0.026842870563268662 -48.65699552968157 -0.026458879094570877 -48.62238241666924
1798 -0.026822161860764027 -48.68381769154234 -0.02854797001928091 -48.65093038668852
1799 -0.026840787939727308 -48.71065847948206 -0.02636143509298563 -48.67729182178151
1800 -0.02682411754503846 -48.7374825970271 -0.02642723023891449 -48.703719052020425
1801 -0.026833674404770136 -48.76431627143187 -0.025818252842873333 -48.7295373048633
1802 -0.026813082117587327 -48.79112935354946 -0.02767462804913521 -48.75721193291243
1803 -0.026840928941965103 -48.81797028249142 -0.028265127819031476 -48.785477060731466
1804 -0.026818939484655857 -48.84478922197608 -0.0270800506696105 -48.81255711140108
1805 -0.026828308310359716 -48.871617530286436 -0.026390931103378534 -48.838948042504455
1806 -0.026826556026935577 -48.89844408631337 -0.026447013579308988 -48.86539505608376
1807 -0.026827671099454165 -48.92527175741282 -0.02780105210840702 -48.89319610819217
1808 -0.026814297027885913 -48.952086054440706 -0.028361375723034144 -48.92155748391521
1809 -0.02682074476033449 -48.97890679920104 -0.02659423239529133 -48.9481517163105
1810 -0.02681398130953312 -49.00572078051057 -0.027102682925760745 -48.975254399236256
1811 -0.02682086732238531 -49.03254164783296 -0.026309021562337876 -49.0015634207986
1812 -0.02685041129589081 -49.05939205912885 -0.025971534289419652 -49.027534955088015
1813 -0.02683273795992136 -49.08622479708877 -0.027589399181306363 -49.055124354269324
1814 -0.026830227673053743 -49.11305502476182 -0.027717176359146833 -49.08284153062847
1815 -0.026825534366071224 -49.13988055912789 -0.026539974845945835 -49.10938150547442
1816 -0.026818774361163377 -49.16669933348905 -0.02759587988257408 -49.13697738535699
1817 -0.02681907368823886 -49.19351840717729 -0.025552443321794273 -49.162529828678785
1818 -0.026831666380167006 -49.220350073557455 -0.029737398494035006 -49.19226722717282
1819 -0.026817187666893005 -49.24716726122435 -0.029237157851457595 -49.221504385024275
1820 -0.02682001693174243 -49.27398727815609 -0.028082461562007666 -49.24958684658628
1821 -0.026798365544527768 -49.30078564370062 -0.02725073602050543 -49.27683758260679
1822 -0.026806059759110212 -49.32759170345973 -0.026781622134149075 -49.30361920474094
1823 -0.026795002818107604 -49.354386706277836 -0.02667999528348446 -49.33029920002443
1824 -0.02679690271615982 -49.38118360899399 -0.027743480075150727 -49.35804268009958
1825 -0.026794946659356354 -49.40797855565335 -0.026333905663341282 -49.38437658576292
1826 -0.026811492070555686 -49.43479004772391 -0.02674324093386531 -49.41111982669679
1827 -0.026802972424775362 -49.46159302014868 -0.026861169561743736 -49.43798099625853
1828 -0.026791200321167708 -49.488384220469854 -0.025923711620271205 -49.463904707878804
1829 -0.02681116256862879 -49.51519538303848 -0.026344327069818974 -49.490249034948626
1830 -0.02682669823989272 -49.542022081278375 -0.026018936187028885 -49.516267971135655
1831 -0.02681144727393985 -49.56883352855232 -0.027047703973948956 -49.5433156751096
1832 -0.026814546063542367 -49.59564807461586 -0.026956604141741992 -49.57027227925135
1833 -0.026813090778887272 -49.622461165394746 -0.02680225009098649 -49.597074529342336
1834 -0.026819306798279284 -49.64928047219303 -0.026040395069867373 -49.62311492441221
1835 -0.026813697163015605 -49.67609416935604 -0.027895602583885192 -49.65101052699609
1836 -0.02683589020743966 -49.70293005956348 -0.0273690071888268 -49.67837953418491
1837 -0.026831783540546893 -49.72976184310402 -0.02791935494169593 -49.70629888912661
1838 -0.02681789193302393 -49.75657973503704 -0.026704817451536654 -49.733003706578145
1839 -0.026826530415564775 -49.783406265452605 -0.026296355482190847 -49.75930006206033
1840 -0.026817107759416103 -49.81022337321202 -0.026495135203003884 -49.78579519726334
1841 -0.02682257108390331 -49.83704594429592 -0.026076045725494622 -49.811871242988836
1842 -0.026816017180681228 -49.8638619614766 -0.027236520498991012 -49.839107763487824
1843 -0.02681170981377363 -49.89067367129037 -0.02721450589597225 -49.866322269383794
1844 -0.02681091409176588 -49.91748458538214 -0.026833522133529186 -49.89315579151732
1845 -0.026810695137828588 -49.94429528051997 -0.0264457437209785 -49.9196015352383
1846 -0.02682146951556206 -49.97111675003553 -0.026750718895345926 -49.94635225413364
1847 -0.026830121129751205 -49.997946871165276 -0.027542573306709527 -49.973894827440354
1848 -0.026812625490128993 -50.024759496655406 -0.026729085948318243 -50.00062391338867
1849 -0.026823645550757648 -50.05158314220616 -0.028176771756261588 -50.02880068514494
1850 -0.026819596718996763 -50.078402738925156 -0.026482133101671933 -50.05528281824661
1851 -0.026811386365443467 -50.1052141252906 -0.025844812951982023 -50.08112763119859
1852 -0.02681717975065112 -50.13203130504125 -0.026238005328923463 -50.10736563652751
1853 -0.02683292794972658 -50.15886423299098 -0.027427655551582573 -50.134793292079095
1854 -0.026812329515814783 -50.18567656250679 -0.0286028110422194 -50.163396103121315
1855 -0.02683558762073517 -50.21251215012753 -0.026910261902958154 -50.19030636502427
1856 -0.02682747635990381 -50.239339626487435 -0.025277784373611212 -50.215584149397884
1857 -0.026819573529064656 -50.2661592000165 -0.027549026627093555 -50.243133176024976
1858 -0.026843491569161416 -50.29300269158566 -0.024369680043309926 -50.26750285606828
1859 -0.026819398067891596 -50.319822089653556 -0.027544306311756372 -50.29504716238004
1860 -0.02681551780551672 -50.34663760745907 -0.02783260364085436 -50.32287976602089
1861 -0.026818578783422708 -50.37345618624249 -0.026543170120567082 -50.34942293614146
1862 -0.026812450587749483 -50.40026863683024 -0.0257182409055531 -50.37514117704701
1863 -0.02681286372244358 -50.42708150055268 -0.026677102036774158 -50.401818279083784
1864 -0.026830765418708324 -50.45391226597139 -0.028949633426964282 -50.430767912510746
1865 -0.026825115364044905 -50.48073738133544 -0.026385359466075897 -50.45715327197682
1866 -0.026818471495062113 -50.5075558528305 -0.028028497565537693 -50.48518176954236
1867 -0.02680629547685385 -50.53436214830735 -0.027669153455644847 -50.512850922998005
1868 -0.026810910645872356 -50.56117305895322 -0.0261055089533329 -50.53895643195134
1869 -0.02680895449593663 -50.58798201344916 -0.025851210206747056 -50.56480764215809
1870 -0.02681106301024556 -50.6147930764594 -0.026965218037366866 -50.591772860195455
1871 -0.02678603334352374 -50.641579109802926 -0.0251950828358531 -50.616967943031305
1872 -0.026813231501728298 -50.66839234130465 -0.026679308898746968 -50.643647251930055
1873 -0.02681702310219407 -50.69520936440685 -0.026258630305528642 -50.66990588223558
1874 -0.026814467273652554 -50.7220238316805 -0.029539235308766364 -50.69944511754435
1875 -0.026808817591518163 -50.74883264927202 -0.027505130600184204 -50.72695024814453
1876 -0.026814907044172286 -50.77564755631619 -0.02637431165203452 -50.75332455979657
1877 -0.02681883508339524 -50.802466391399584 -0.029926015809178353 -50.78325057560575
1878 -0.02678995653986931 -50.829256347939456 -0.0252561773173511 -50.8085067529231
1879 -0.026788983028382063 -50.85604533096784 -0.02868626033887267 -50.837193013261974
1880 -0.026793305203318594 -50.88283863617116 -0.02593193845823407 -50.86312495172021
1881 -0.02678894195705652 -50.909627578128216 -0.026672563143074514 -50.88979751486328
1882 -0.026792499236762524 -50.93642007736498 -0.02614145204424858 -50.91593896690753
1883 -0.026793165039271115 -50.96321324240425 -0.02707535708323121 -50.94301432399077
1884 -0.026794662047177554 -50.99000790445143 -0.02684642355889082 -50.96986074754966
1885 -0.026792025100439786 -51.01679992955187 -0.027246988937258722 -50.99710773648692
1886 -0.026798367127776147 -51.04359829667965 -0.02710938807576895 -51.02421712456269
1887 -0.02680485425516963 -51.070403150934816 -0.027586191054433586 -51.05180331561712
1888 -0.026789702381938695 -51.097192853316756 -0.029959428030997513 -51.08176274364812
1889 -0.02676950367167592 -51.12396235698843 -0.025600940547883512 -51.107363684196
1890 -0.026777327805757523 -51.15073968479419 -0.027312998473644257 -51.13467668266965
1891 -0.02676461646333337 -51.17750430125752 -0.027583945728838443 -51.162260628398485
1892 -0.02677968321368098 -51.2042839844712 -0.02729796413332224 -51.18955859253181
1893 -0.026768141612410545 -51.23105212608361 -0.027180170640349388 -51.21673876317216
1894 -0.026764561235904694 -51.25781668731952 -0.025409548077732325 -51.24214831124989
1895 -0.02678567999973893 -51.28460236731926 -0.025994207616895436 -51.26814251886679
1896 -0.026780108455568552 -51.31138247577483 -0.026833443995565177 -51.29497596286235
1897 -0.026771111972630025 -51.338153587747456 -0.0265924084931612 -51.32156837135551
1898 -0.026772318873554468 -51.36492590662101 -0.030248659383505582 -51.351817030739014
1899 -0.02677973676472902 -51.39170564338574 -0.025653177965432407 -51.377470208704445
1900 -0.02680712891742587 -51.41851277230317 -0.030423516407608986 -51.407893725112054
1901 -0.026763991732150317 -51.44527676403532 -0.02737794043496251 -51.43527166554701
1902 -0.02677761735394597 -51.47205438138926 -0.02629338577389717 -51.46156505132091
1903 -0.02677052253857255 -51.49882490392783 -0.027372858952730894 -51.48893791027364
1904 -0.026761766523122787 -51.525586670450956 -0.02680999953299761 -51.51574790980664
1905 -0.026775478944182397 -51.55236214939514 -0.027022745087742807 -51.54277065489438
1906 -0.026767324563115834 -51.579129473958254 -0.0271735149435699 -51.56994416983795
1907 -0.026753534283488988 -51.60588300824174 -0.03173321820795536 -51.60167738804591
1908 -0.02675630832090974 -51.63263931656265 -0.02634680802002549 -51.62802419606593
1909 -0.026754748448729514 -51.659394065011384 -0.028661279007792473 -51.65668547507372
1910 -0.026745062414556743 -51.68613912742594 -0.026692293491214512 -51.68337776856494
1911 -0.026742831338196993 -51.712881958764136 -0.027211816143244506 -51.71058958470818
1912 -0.026731908693909644 -51.73961386745805 -0.026475945301353932 -51.73706553000954
1913 -0.026739442814141513 -51.76635331027219 -0.027321777306497097 -51.764387307316035
1914 -0.026751236896961926 -51.79310454716915 -0.025291931722313164 -51.78967923903835
1915 -0.026754572801291943 -51.819859119970445 -0.026534418296068906 -51.816213657334416
1916 -0.02675062734633684 -51.84660974731678 -0.02779388800263405 -51.84400754533705
1917 -0.02676009023562074 -51.8733698375524 -0.028092102892696858 -51.87209964822975
1918 -0.026750845182687045 -51.90012068273509 -0.025470133870840073 -51.89756978210059
1919 -0.026755132246762514 -51.926875814981855 -0.024974285811185836 -51.92254406791177
1920 -0.02677038386464119 -51.9536461988465 -0.027256513200700282 -51.94980058111247
1921 -0.026755596976727247 -51.98040179582323 -0.026535749528557064 -51.976336330641026
1922 -0.02675033314153552 -52.00715212896476 -0.026149540208280087 -52.002485870849306
1923 -0.026756785064935684 -52.033908914029695 -0.026442212611436845 -52.02892808346074
1924 -0.02675519632175565 -52.06066411035145 -0.02924489853903651 -52.058172981999775
1925 -0.026744610723108055 -52.08740872107456 -0.026803172752261163 -52.084976154752034
1926 -0.026751516107469796 -52.11416023718203 -0.026439397782087325 -52.11141555253412
1927 -0.026751498878002166 -52.140911736060026 -0.027425717655569316 -52.13884127018969
1928 -0.0267515130341053 -52.16766324909413 -0.028734190948307516 -52.16757546113799
1929 -0.026747556868940592 -52.194410805963074 -0.027522238809615372 -52.19509769994761
1930 -0.02674836339429021 -52.221159169357364 -0.025207751896232367 -52.22030545184384
1931 -0.0267339407466352 -52.247893110104 -0.026711337361484767 -52.247016789205325
1932 -0.026738206017762424 -52.27463131612176 -0.026397541351616382 -52.27341433055694
1933 -0.02674207929521799 -52.30137339541698 -0.026263790763914587 -52.29967812132085
1934 -0.026743248850107194 -52.32811664426709 -0.027178379986435176 -52.32685650130729
1935 -0.026743813417851925 -52.35486045768494 -0.02611465584486723 -52.352971157152155
1936 -0.02671451969072223 -52.381574977375664 -0.0301030402071774 -52.383074197359335
1937 -0.026733993738889694 -52.40830897111455 -0.025763157568871976 -52.40883735492821
1938 -0.02673624288290739 -52.435045213997455 -0.02689798129722476 -52.435735336225434
1939 -0.026738436240702868 -52.46178365023816 -0.026309172622859478 -52.462044508848294
1940 -0.026738214772194624 -52.488521865010355 -0.027884134091436863 -52.48992864293973
1941 -0.026738373935222624 -52.51526023894558 -0.02552498783916235 -52.51545363077889
1942 -0.026730751153081656 -52.54199099009866 -0.030193938966840507 -52.54564756974573
1943 -0.026729320548474787 -52.56872031064714 -0.027061508782207967 -52.57270907852794
1944 -0.026719693280756473 -52.59544000392789 -0.027108168601989745 -52.599817247129934
1945 -0.026727250032126903 -52.622167253960015 -0.027934595849364995 -52.6277518429793
1946 -0.026726939901709556 -52.64889419386172 -0.026937414798885582 -52.65468925777819
1947 -0.026724469661712647 -52.67561866352344 -0.02678369265049696 -52.681472950428684
1948 -0.026725885365158318 -52.7023445488886 -0.02648121351376176 -52.707954163942446
1949 -0.026729503832757472 -52.72907405272135 -0.025856022909283637 -52.73381018685173
1950 -0.02672100914642215 -52.75579506186777 -0.027324545476585627 -52.761134732328316
1951 -0.026709535345435142 -52.782504597213205 -0.02955629853531718 -52.790691030863634
1952 -0.026710969395935535 -52.80921556660914 -0.02798660071566701 -52.8186776315793
1953 -0.026711286418139933 -52.83592685302728 -0.02860299274325371 -52.84728062432255
1954 -0.026710296981036663 -52.86263715000832 -0.027687425259500742 -52.87496804958205
1955 -0.026706432830542325 -52.88934358283886 -0.027541466616094114 -52.902509516198144
1956 -0.026700332202017306 -52.91604391504088 -0.026018944475799798 -52.928528460673945
1957 -0.026708687003701926 -52.942752602044585 -0.02784180538728833 -52.956370266061235
1958 -0.02670022789388895 -52.969452829938476 -0.027348529361188412 -52.983718795422426
1959 -0.026711616199463606 -52.99616444613794 -0.02740058060735464 -53.01111937602978
1960 -0.02669520676136017 -53.0228596528993 -0.027303822059184312 -53.038423198088964
1961 -0.026700190640985964 -53.04955984354029 -0.027964317705482244 -53.066387515794446
1962 -0.02670160448178649 -53.07626144802207 -0.02583434907719493 -53.09222186487164
1963 -0.026693992502987384 -53.10295544052506 -0.026222967822104693 -53.11844483269375
1964 -0.026720710564404726 -53.12967615108946 -0.027308194991201164 -53.14575302768495
1965 -0.026697654090821744 -53.15637380518029 -0.026709762401878834 -53.172462790086826
1966 -0.026701837219297885 -53.18307564239959 -0.02740039201453328 -53.19986318210136
1967 -0.026714971289038658 -53.209790613688625 -0.028788300417363643 -53.22865148251872
1968 -0.026702363789081574 -53.23649297747771 -0.025493395607918502 -53.25414487812664
1969 -0.026688200049102308 -53.26318117752681 -0.02718819146975875 -53.2813330695964
1970 -0.026686387695372106 -53.28986756522218 -0.025601063389331102 -53.30693413298573
1971 -0.02669795723631978 -53.316565522458504 -0.02509226156398654 -53.332026394549715
1972 -0.026708459854125975 -53.34327398231263 -0.025449080299586056 -53.3574754748493
1973 -0.026706695556640625 -53.36998067786927 -0.026786194555461405 -53.384261669404765
1974 -0.026749687176197766 -53.39673036504547 -0.03299241689965129 -53.41725408630442
1975 -0.026683589909225702 -53.4234139549547 -0.02674677949398756 -53.44400086579841
1976 -0.026690521370619537 -53.450104476325315 -0.02712951982393861 -53.471130385622345
1977 -0.026694058254361153 -53.47679853457968 -0.02556036114692688 -53.496690746769275
1978 -0.026702648680657148 -53.50350118326033 -0.02635738719254732 -53.52304813396182
1979 -0.026697625126689672 -53.53019880838702 -0.026629210636019706 -53.54967734459784
1980 -0.026692766323685647 -53.556891574710704 -0.028447374794632198 -53.57812471939247
1981 -0.026715038157999516 -53.58360661286871 -0.02514002127572894 -53.6032647406682
1982 -0.026710144896060228 -53.610316757764764 -0.027144580613821745 -53.63040932128202
1983 -0.026706939097493887 -53.63702369686226 -0.025047687999904155 -53.655457009281925
1984 -0.026709209010004998 -53.663732905872266 -0.027087443880736826 -53.68254445316266
1985 -0.026712531689554453 -53.69044543756182 -0.026723734382539988 -53.709268187545206
1986 -0.026699712313711644 -53.717145149875535 -0.026303114369511604 -53.73557130191472
1987 -0.026723945699632167 -53.743869095575164 -0.02528636306524277 -53.76085766497996
1988 -0.0267040878534317 -53.770573183428596 -0.029181315284222364 -53.79003898026418
1989 -0.026704531628638506 -53.797277715057234 -0.02534140720963478 -53.815380387473816
1990 -0.02670608526095748 -53.82398380031819 -0.027702627051621676 -53.84308301452544
1991 -0.02671345164999366 -53.850697251968185 -0.024060092587023973 -53.86714310711246
1992 -0.026693239994347095 -53.87739049196253 -0.026139272283762692 -53.893282379396226
1993 -0.026722983736544848 -53.90411347569908 -0.02569321235641837 -53.91897559175264
1994 -0.026720723137259483 -53.93083419883634 -0.028298948612064122 -53.9472745403647
1995 -0.026712537556886674 -53.957546736393226 -0.026703110616654157 -53.973977650981354
1996 -0.026709503121674062 -53.9842562395149 -0.026352467853575944 -54.00033011883493
1997 -0.026713708229362965 -54.010969947744265 -0.024358900683000683 -54.02468901951793
1998 -0.026724951341748238 -54.03769489908601 -0.017397341132164002 -54.042086360650096
1999 -0.026741691399365664 -54.06443659048538 -0.02863313825801015 -54.070719498908105
2000 -0.026734910532832147 -54.09117150101821 -0.02703820215538144 -54.097757701063486
