# Supplementary material for: Learning nonequilibrium statistical mechanics and dynamical phase transitions
Source: Nat Commun. 2024 Feb 6;15:1117. doi: 10.1038/s41467-024-45172-8 (PMC10847122; doi:10.1038/s41467-024-45172-8)
Supplement: Supplementary file 4 — Supplementary Data 1 [file 41467_2024_45172_MOESM4_ESM.zip › DPT-main/PlotTemplate/plot_KL_divergence/out/finite_time/SE/L5_D2W32K5_E100BS1k/logs-1.30/log.txt]

1 -0.026010531838983296 -0.026010531838983296 -0.026014103833585978 -0.026014103833585978
2 -0.02597258659079671 -0.051983118429780005 -0.025972749665379526 -0.05198685349896551
3 -0.025945210084319114 -0.07792832851409912 -0.025944472290575504 -0.07793132578954101
4 -0.025925373751670124 -0.10385370226576923 -0.025926368497312068 -0.10385769428685308
5 -0.02589881345629692 -0.12975251572206614 -0.025898975413292648 -0.12975666970014574
6 -0.02587347971275449 -0.15562599543482064 -0.025875904597342014 -0.15563257429748775
7 -0.02585143465548754 -0.18147743009030817 -0.025850867200642825 -0.1814834414981306
8 -0.025833696965128182 -0.20731112705543636 -0.025839005690068008 -0.2073224471881986
9 -0.025815810076892376 -0.23312693713232874 -0.02581490995362401 -0.2331373571418226
10 -0.025796993914991618 -0.25892393104732037 -0.025794476643204688 -0.25893183378502727
11 -0.02577738547697663 -0.284701316524297 -0.02577362861484289 -0.28470546239987016
12 -0.025754908192902805 -0.3104562247171998 -0.025763387233018874 -0.310468849632889
13 -0.02573623862117529 -0.3361924633383751 -0.025738800782710312 -0.3362076504155993
14 -0.02571945423260331 -0.3619119175709784 -0.025715656764805316 -0.3619233071804046
15 -0.025705753453075887 -0.3876176710240543 -0.025693986285477876 -0.3876172934658825
16 -0.025694343354552986 -0.4133120143786073 -0.025694952998310327 -0.4133122464641928
17 -0.025675378646701573 -0.43898739302530887 -0.02568399114534259 -0.4389962376095354
18 -0.025656215101480483 -0.46464360812678934 -0.02565812785178423 -0.4646543654613196
19 -0.025645164866000415 -0.4902887729927898 -0.02565029403194785 -0.49030465949326746
20 -0.025634619127959012 -0.5159233921207488 -0.025598581321537493 -0.515903240814805
21 -0.025614026840776204 -0.541537418961525 -0.02561592012643814 -0.5415191609412431
22 -0.02560774851590395 -0.5671451674774289 -0.02561081238090992 -0.567129973322153
23 -0.025589786749333144 -0.592734954226762 -0.025582207087427377 -0.5927121804095804
24 -0.025582746788859367 -0.6183177010156214 -0.025629811361432074 -0.6183419917710125
25 -0.025562194548547267 -0.6438798955641687 -0.02553884228691459 -0.6438808340579271
26 -0.025546434801071882 -0.6694263303652406 -0.025525850523263217 -0.6694066845811902
27 -0.025535962637513877 -0.6949622930027545 -0.025542565807700156 -0.6949492503888904
28 -0.02553446600213647 -0.720496759004891 -0.025481749046593904 -0.7204309994354844
29 -0.025535478442907333 -0.7460322374477983 -0.025389229226857424 -0.7458202286623418
30 -0.02556962538510561 -0.771601862832904 -0.02583802053704858 -0.7716582491993903
31 -0.02548880595713854 -0.7970906687900425 -0.0254651234485209 -0.7971233726479112
32 -0.025481543224304914 -0.8225722120143475 -0.025472202524542808 -0.8225955751724541
33 -0.02546692779287696 -0.8480391398072245 -0.025471768993884324 -0.8480673441663384
34 -0.025459799449890852 -0.8734989392571153 -0.025406148564070464 -0.8734734927304089
35 -0.02546336017549038 -0.8989622994326056 -0.025481785461306573 -0.8989552781917154
36 -0.025446646101772784 -0.9244089455343785 -0.02543043214827776 -0.9243857103399932
37 -0.025431809294968844 -0.9498407548293473 -0.02554009761661291 -0.9499258079566061
38 -0.025415446050465106 -0.9752562008798124 -0.0254215020686388 -0.9753473100252449
39 -0.0254070115275681 -1.0006632124073804 -0.025403672736138104 -1.000750982761383
40 -0.025400044582784175 -1.0260632569901647 -0.025364772975444795 -1.0261157557368277
41 -0.025394918769598006 -1.0514581757597627 -0.025372565351426603 -1.0514883210882542
42 -0.02538863318040967 -1.0768468089401724 -0.025363753270357847 -1.076852074358612
43 -0.02538313940167427 -1.1022299483418467 -0.025377668906003237 -1.1022297432646153
44 -0.025374512001872063 -1.1276044603437188 -0.025280181784182787 -1.127509925048798
45 -0.025364777818322182 -1.1529692381620409 -0.025399415474385022 -1.1529093405231832
46 -0.02536343866959214 -1.1783326768316331 -0.02530519450083375 -1.178214535024017
47 -0.02535329442471266 -1.2036859712563457 -0.025368611328303814 -1.2035831463523208
48 -0.02534849550575018 -1.2290344667620958 -0.025401633325964214 -1.228984779678285
49 -0.02534999940544367 -1.2543844661675394 -0.02565319463610649 -1.2546379743143914
50 -0.02531180055812001 -1.2796962667256595 -0.0253078605979681 -1.2799458349123596
51 -0.025305611453950404 -1.30500187817961 -0.02533030156046152 -1.3052761364728211
52 -0.025293848384171723 -1.3302957265637818 -0.025311479717493056 -1.3305876161903143
53 -0.0252897790633142 -1.355585505627096 -0.02530577899888158 -1.3558933951891958
54 -0.025282142404466867 -1.380867648031563 -0.025275444518774746 -1.3811688397079707
55 -0.025273088365793228 -1.4061407363973562 -0.025273556634783746 -1.4064423963427544
56 -0.02527567194774747 -1.4314164083451035 -0.025318457372486593 -1.4317608537152409
57 -0.02526109404861927 -1.4566775023937228 -0.025226779747754335 -1.4569876334629952
58 -0.025260355044156312 -1.4819378574378792 -0.025270408298820258 -1.4822580417618154
59 -0.025254192668944596 -1.5071920501068239 -0.025266040675342084 -1.5075240824371574
60 -0.02524887742474675 -1.5324409275315707 -0.02523733749985695 -1.5327614199370143
61 -0.025234162993729114 -1.5576750905252998 -0.02524317931383848 -1.5580045992508529
62 -0.025231022201478482 -1.5829061127267783 -0.025306914653629064 -1.583311513904482
63 -0.025229243282228708 -1.608135356009007 -0.025235263723880054 -1.608546777628362
64 -0.02522293385118246 -1.6333582898601895 -0.025234154146164655 -1.6337809317745267
65 -0.02520863162353635 -1.6585669214837258 -0.02520131105557084 -1.6589822428300975
66 -0.02520793993026018 -1.683774861413986 -0.02516343779861927 -1.6841456806287167
67 -0.025206591468304396 -1.7089814528822904 -0.02521094335243106 -1.7093566239811477
68 -0.025196561124175787 -1.7341780140064662 -0.025255955290049314 -1.734612579271197
69 -0.0251846669241786 -1.7593626809306449 -0.025187390856444836 -1.7597999701276419
70 -0.025181897450238466 -1.7845445783808833 -0.02512763561680913 -1.784927605744451
71 -0.025177252013236284 -1.8097218303941196 -0.025184752233326436 -1.8101123579777774
72 -0.025172434002161025 -1.8348942643962807 -0.02519932044669986 -1.8353116784244772
73 -0.025166266597807407 -1.860060530994088 -0.02512864302843809 -1.8604403214529153
74 -0.025160687696188688 -1.8852212186902768 -0.02513246815651655 -1.8855727896094319
75 -0.02515407893806696 -1.9103752976283437 -0.0250696187838912 -1.910642408393323
76 -0.02515139542520046 -1.9355266930535442 -0.025126812141388656 -1.9357692205347117
77 -0.025170464906841515 -1.9606971579603858 -0.025758332479745148 -1.961527553014457
78 -0.025122020673006774 -1.9858191786333925 -0.025116069428622722 -1.9866436224430797
79 -0.0251247220672667 -2.010943900700659 -0.025149445328861476 -2.0117930677719413
80 -0.025117396377027035 -2.036061297077686 -0.02511818977072835 -2.0369112575426698
81 -0.02512173177674413 -2.06118302885443 -0.025195161066949367 -2.062106418609619
82 -0.025110983941704034 -2.086294012796134 -0.02516589118167758 -2.0872723097912966
83 -0.025099298730492593 -2.111393311526627 -0.025096057262271643 -2.1123683670535685
84 -0.02509503420442343 -2.1364883457310504 -0.025003367848694325 -2.137371734902263
85 -0.025104144122451544 -2.161592489853502 -0.025207958836108445 -2.1625796937383712
86 -0.025092115998268126 -2.18668460585177 -0.025120877008885146 -2.1877005707472565
87 -0.02508471831679344 -2.2117693241685634 -0.025243583228439094 -2.2129441539756955
88 -0.0250751044601202 -2.2368444286286837 -0.02511815670877695 -2.2380623106844726
89 -0.02507253224030137 -2.261916960868985 -0.0251326659694314 -2.263194976653904
90 -0.025056680664420128 -2.286973641533405 -0.02481998736038804 -2.288014964014292
91 -0.02506522797048092 -2.312038869503886 -0.025043141562491655 -2.3130581055767836
92 -0.02506661247462034 -2.337105481978506 -0.02516703400760889 -2.3382251395843925
93 -0.02506213877350092 -2.362167620752007 -0.02503853663802147 -2.363263676222414
94 -0.025050252117216586 -2.3872178728692237 -0.025078438874334096 -2.388342115096748
95 -0.025052698329091072 -2.412270571198315 -0.02504677642136812 -2.413388891518116
96 -0.025045168306678533 -2.437315739504993 -0.02502339957281947 -2.4384122910909354
97 -0.025043850112706423 -2.4623595896176997 -0.024982310086488723 -2.463394601177424
98 -0.02503439150750637 -2.487393981125206 -0.025027102511376142 -2.4884217036888
99 -0.02504232795909047 -2.5124363090842965 -0.025038435775786638 -2.5134601394645864
100 -0.025036701653152704 -2.537473010737449 -0.025290210824459793 -2.538750350289046
101 -0.025025806203484536 -2.5624988169409337 -0.025066425371915103 -2.5638167756609613
102 -0.02502279691398144 -2.587521613854915 -0.0250803598202765 -2.588897135481238
103 -0.025008961372077466 -2.6125305752269927 -0.025040757842361927 -2.6139378933236
104 -0.025006682239472867 -2.6375372574664655 -0.02517497343942523 -2.6391128667630253
105 -0.02501292387023568 -2.662550181336701 -0.02524158274754882 -2.664354449510574
106 -0.02499116864055395 -2.687541349977255 -0.024990063067525624 -2.6893445125780997
107 -0.024994867015630008 -2.712536216992885 -0.02510331869125366 -2.714447831269353
108 -0.024989013839513064 -2.7375252308323983 -0.025024041160941125 -2.739471872430294
109 -0.024981691781431437 -2.76250692261383 -0.024990020971745252 -2.7644618934020393
110 -0.02498056273907423 -2.787487485352904 -0.025008811708539726 -2.789470705110579
111 -0.02497634422034025 -2.8124638295732445 -0.024892280995845794 -2.8143629861064245
112 -0.024965042341500522 -2.837428871914745 -0.025059039797633888 -2.8394220259040583
113 -0.02496953187510371 -2.8623984037898484 -0.025004473607987167 -2.8644264995120454
114 -0.02496371725574136 -2.88736212104559 -0.024903416354209184 -2.8893299158662544
115 -0.024967323616147043 -2.912329444661737 -0.02504108678549528 -2.9143710026517495
116 -0.02495571468025446 -2.9372851593419913 -0.024983442947268487 -2.939354445599018
117 -0.024949401337653398 -2.9622345606796445 -0.024826428201049567 -2.9641808738000677
118 -0.02495066598057747 -2.987185226660222 -0.02483402006328106 -2.9890148938633487
119 -0.024947076477110385 -3.0121323031373324 -0.024798237066715956 -3.013813130930065
120 -0.024958208855241536 -3.0370905119925737 -0.024912559520453216 -3.038725690450518
121 -0.024944431614130735 -3.0620349436067045 -0.02482885364443064 -3.0635545440949485
122 -0.024955100566148757 -3.086990044172853 -0.024679906759411098 -3.0882344508543595
123 -0.024954524263739584 -3.1119445684365927 -0.024963292852044107 -3.1131977437064036
124 -0.024922815058380364 -3.136867383494973 -0.02587041016668081 -3.1390681538730845
125 -0.024926920793950556 -3.161794304288924 -0.024880530871450902 -3.1639486847445353
126 -0.024919564370065928 -3.1867138686589898 -0.024952667858451606 -3.188901352602987
127 -0.024922510050237177 -3.211636378709227 -0.024939693696796893 -3.2138410462997835
128 -0.0249198155477643 -3.236556194256991 -0.02492042351514101 -3.2387614698149245
129 -0.024943455960601567 -3.261499650217593 -0.025599233340471983 -3.2643607031553965
130 -0.024896953627467154 -3.28639660384506 -0.02479273611679673 -3.289153439272193
131 -0.024901004601269962 -3.31129760844633 -0.024694937840104104 -3.313848377112297
132 -0.024874857813119888 -3.3361724662594496 -0.025508081819862128 -3.3393564589321594
133 -0.024881153460592033 -3.3610536197200416 -0.0250141485594213 -3.3643706074915807
134 -0.024879497289657593 -3.3859331170096993 -0.024946632236242293 -3.389317239727823
135 -0.024881329480558635 -3.410814446490258 -0.024780401866883038 -3.414097641594706
136 -0.024889929592609404 -3.4357043760828674 -0.024684283416718245 -3.4387819250114244
137 -0.0248732253909111 -3.4605776014737786 -0.024684962071478366 -3.4634668870829026
138 -0.02488379441201687 -3.4854613958857956 -0.02478218749165535 -3.488249074574558
139 -0.024880837369710206 -3.5103422332555057 -0.024909220077097415 -3.5131582946516553
140 -0.02487433534115553 -3.535216568596661 -0.024916196148842572 -3.538074490800498
141 -0.024875211343169213 -3.5600917799398304 -0.024900797475129365 -3.562975288275627
142 -0.02487390339374542 -3.584965683333576 -0.024731791112571955 -3.587707079388199
143 -0.02486707689240575 -3.6098327602259817 -0.024874997418373825 -3.612582076806573
144 -0.024866710416972637 -3.6346994706429543 -0.025112311262637375 -3.6376943880692103
145 -0.0248685828410089 -3.659568053483963 -0.024748303834348916 -3.6624426919035593
146 -0.02485950542613864 -3.6844275589101017 -0.024880170356482267 -3.6873228622600416
147 -0.02485406957566738 -3.709281628485769 -0.024903140589594842 -3.7122260028496363
148 -0.02485881969332695 -3.734140448179096 -0.024934286903589963 -3.737160289753226
149 -0.0248314643278718 -3.758971912506968 -0.025162604916840792 -3.762322894670067
150 -0.024840719904750584 -3.7838126324117187 -0.024788164440542458 -3.7871110591106096
151 -0.024842926301062107 -3.808655558712781 -0.024823691975325347 -3.811934751085935
152 -0.024836570583283903 -3.8334921292960646 -0.024832747410982847 -3.836767498496918
153 -0.024833846651017667 -3.8583259759470825 -0.024888596031814814 -3.861656094528733
154 -0.024833718314766884 -3.8831596942618494 -0.024945580773055552 -3.8866016753017885
155 -0.024815998692065477 -3.9079756929539147 -0.025159373320639132 -3.9117610486224277
156 -0.024815603531897067 -3.932791296485812 -0.024851466063410044 -3.9366125146858377
157 -0.02481671879068017 -3.957608015276492 -0.024494559783488513 -3.9611070744693264
158 -0.024831455014646054 -3.9824394702911383 -0.02523621767759323 -3.9863432921469197
159 -0.024798339884728193 -4.007237810175867 -0.0244923023506999 -4.010835594497619
160 -0.024818761739879847 -4.032056571915747 -0.024699611682444812 -4.0355352061800644
161 -0.024831300135701895 -4.0568878720514485 -0.02586883567273617 -4.061404041852801
162 -0.024794039223343133 -4.081681911274791 -0.02489800387993455 -4.086302045732736
163 -0.02479984937235713 -4.106481760647148 -0.02476161001250148 -4.111063655745237
164 -0.024798600282520056 -4.131280360929669 -0.02483237534761429 -4.135896031092852
165 -0.02478601774200797 -4.156066378671676 -0.024721655063331127 -4.160617686156183
166 -0.02478937804698944 -4.180855756718666 -0.024724937882274388 -4.185342624038457
167 -0.024789020512253047 -4.205644777230919 -0.024626337364315985 -4.209968961402772
168 -0.024789587035775183 -4.230434364266694 -0.02480725580826402 -4.234776217211037
169 -0.02478133924305439 -4.255215703509748 -0.02482761051505804 -4.259603827726095
170 -0.02478335602208972 -4.279999059531837 -0.02478922689333558 -4.28439305461943
171 -0.024774651136249305 -4.304773710668087 -0.024864974059164525 -4.309258028678595
172 -0.024792768619954587 -4.329566479288042 -0.024757690075784922 -4.33401571875438
173 -0.024782843980938198 -4.3543493232689805 -0.024742041155695914 -4.358757759910076
174 -0.02478033397346735 -4.379129657242448 -0.024775676149874925 -4.383533436059951
175 -0.024773988500237466 -4.403903645742686 -0.02483788561075926 -4.40837132167071
176 -0.024782160855829717 -4.428685806598516 -0.02481905687600374 -4.433190378546714
177 -0.024737869575619697 -4.453423676174135 -0.025589529238641263 -4.458779907785355
178 -0.024761890154331924 -4.4781855663284675 -0.024775553680956363 -4.483555461466311
179 -0.02475525764748454 -4.502940823975952 -0.024808465130627157 -4.508363926596939
180 -0.024753297958523036 -4.527694121934475 -0.024516375828534366 -4.532880302425474
181 -0.024760348349809648 -4.552454470284285 -0.02485117772594094 -4.557731480151414
182 -0.024747003521770238 -4.577201473806055 -0.024737288989126683 -4.582468769140541
183 -0.024747275095432997 -4.6019487489014885 -0.024725642055273056 -4.607194411195814
184 -0.024748877808451652 -4.62669762670994 -0.02474034782499075 -4.631934759020805
185 -0.02474645683541894 -4.651444083545359 -0.024719348922371865 -4.656654107943177
186 -0.024739656411111356 -4.67618373995647 -0.024887824710458518 -4.681541932653635
187 -0.024736507702618836 -4.700920247659089 -0.024701395817101002 -4.706243328470737
188 -0.024744911398738623 -4.725665159057828 -0.024929460883140565 -4.731172789353877
189 -0.024731541331857444 -4.750396700389685 -0.024889038782566784 -4.756061828136444
190 -0.024724245723336934 -4.775120946113022 -0.02472470672801137 -4.780786534864455
191 -0.024721460603177547 -4.799842406716199 -0.02462792443111539 -4.80541445929557
192 -0.024732434656471014 -4.82457484137267 -0.024945206847041844 -4.830359666142612
193 -0.024724481347948312 -4.8492993227206185 -0.024814519751816987 -4.855174185894429
194 -0.024723111744970085 -4.874022434465589 -0.02484316546469927 -4.880017351359128
195 -0.024720754753798247 -4.898743189219387 -0.024830011650919914 -4.904847363010048
196 -0.0247152185998857 -4.923458407819273 -0.024696824606508017 -4.929544187616556
197 -0.02473214836791158 -4.948190556187185 -0.024527105130255224 -4.954071292746812
198 -0.024716447945684193 -4.9729070041328685 -0.024480758514255286 -4.978552051261067
199 -0.02472231714054942 -4.9976293212734175 -0.02468581609427929 -5.003237867355346
200 -0.024718808475881815 -5.022348129749299 -0.024746602587401866 -5.027984469942748
201 -0.024719991907477378 -5.0470681216567765 -0.02481337748467922 -5.052797847427427
202 -0.02470948249101639 -5.071777604147793 -0.02455231184139848 -5.077350159268826
203 -0.02471317406743765 -5.096490778215231 -0.024820299167186022 -5.102170458436012
204 -0.024704302567988633 -5.121195080783219 -0.024753280449658632 -5.1269237388856705
205 -0.02471906328573823 -5.145914144068958 -0.02501268032938242 -5.151936419215053
206 -0.024699505791068076 -5.170613649860026 -0.02473907554522157 -5.176675494760275
207 -0.02469312325119972 -5.195306773111225 -0.024692657962441446 -5.201368152722717
208 -0.02469800105318427 -5.220004774164409 -0.024735723435878754 -5.226103876158596
209 -0.02469683364033699 -5.244701607804746 -0.024680527206510306 -5.250784403365106
210 -0.024695462174713613 -5.26939706997946 -0.024761610291898252 -5.275546013657005
211 -0.02469982784241438 -5.294096897821874 -0.024767244048416615 -5.3003132577054215
212 -0.02470041960477829 -5.318797317426653 -0.02507967296987772 -5.325392930675299
213 -0.02468645116314292 -5.343483768589796 -0.025041085109114646 -5.350434015784414
214 -0.024666129145771265 -5.3681498977355675 -0.024652996752411126 -5.375087012536825
215 -0.024669740721583365 -5.3928196384571505 -0.024714145436882974 -5.399801157973708
216 -0.024666782654821872 -5.417486421111972 -0.024745728820562363 -5.42454688679427
217 -0.02466569533571601 -5.442152116447688 -0.024596330337226392 -5.449143217131497
218 -0.024671224318444727 -5.466823340766132 -0.024682212527841328 -5.473825429659338
219 -0.02467057490721345 -5.491493915673346 -0.024304249230772255 -5.49812967889011
220 -0.024670824594795703 -5.516164740268142 -0.024706849828362465 -5.522836528718472
221 -0.024672063440084456 -5.540836803708226 -0.024669594969600438 -5.5475061236880725
222 -0.024675321578979493 -5.5655121252872055 -0.024755561817437412 -5.57226168550551
223 -0.02466765707358718 -5.590179782360793 -0.0246387692168355 -5.596900454722346
224 -0.02467180285602808 -5.6148515852168215 -0.024638196080923082 -5.621538650803269
225 -0.02467528833076358 -5.639526873547585 -0.024822817463427783 -5.646361468266697
226 -0.02466542264446616 -5.664192296192051 -0.024646731093525887 -5.671008199360223
227 -0.02465802589431405 -5.688850322086365 -0.025141075439751148 -5.696149274799974
228 -0.02465535467490554 -5.713505676761271 -0.024615620076656342 -5.7207648948766305
229 -0.02466096868738532 -5.738166645448656 -0.02467753440141678 -5.7454424292780475
230 -0.024643442407250405 -5.7628100878559065 -0.024686885066330433 -5.770129314344378
231 -0.0246574186719954 -5.787467506527902 -0.024898724537342785 -5.79502803888172
232 -0.024653401132673024 -5.812120907660574 -0.02532052407041192 -5.820348562952132
233 -0.024640328250825405 -5.8367612359114 -0.024606899172067643 -5.8449554621242
234 -0.024641874618828295 -5.861403110530228 -0.0246074422262609 -5.8695629043504605
235 -0.024641152750700713 -5.886044263280929 -0.024457960017025472 -5.894020864367486
236 -0.024648542329669 -5.910692805610598 -0.02437251517549157 -5.9183933795429775
237 -0.024647740088403224 -5.935340545699001 -0.024685599096119403 -5.943078978639097
238 -0.024647296499460937 -5.959987842198462 -0.024514051713049413 -5.9675930303521465
239 -0.024645255971699954 -5.984633098170162 -0.02488130908459425 -5.992474339436741
240 -0.024638809263706207 -6.0092719074338685 -0.02432046104222536 -6.016794800478966
241 -0.024645719118416308 -6.0339176265522845 -0.02485436499118805 -6.041649165470154
242 -0.024642363004386426 -6.058559989556671 -0.024647105485200882 -6.0662962709553545
243 -0.02463453933596611 -6.083194528892637 -0.02482223613187671 -6.091118507087232
244 -0.024638503231108187 -6.107833032123745 -0.024687168095260857 -6.115805675182492
245 -0.024642103165388108 -6.132475135289133 -0.024839782249182464 -6.140645457431675
246 -0.024599054362624884 -6.157074189651758 -0.023620055895298718 -6.164265513326973
247 -0.02465600073337555 -6.181730190385133 -0.024744645413011312 -6.189010158739984
248 -0.024646337423473597 -6.206376527808607 -0.024624256789684294 -6.213634415529668
249 -0.024642438068985938 -6.231018965877593 -0.02467869957908988 -6.238313115108758
250 -0.024637007713317872 -6.255655973590911 -0.024539651069790124 -6.262852766178548
251 -0.024651774019002915 -6.280307747609914 -0.024291634652763607 -6.287144400831312
252 -0.024643644317984582 -6.304951391927899 -0.024693358782678844 -6.311837759613991
253 -0.024633554089814425 -6.329584946017714 -0.024817256722599268 -6.33665501633659
254 -0.02463912982493639 -6.35422407584265 -0.02448181938380003 -6.36113683572039
255 -0.02464256528764963 -6.378866641130299 -0.024170942325145005 -6.385307778045535
256 -0.02465958073735237 -6.403526221867652 -0.02503078058362007 -6.410338558629155
257 -0.024632535595446824 -6.428158757463098 -0.024779091682285072 -6.43511765031144
258 -0.024632960557937622 -6.452791718021036 -0.024625543504953384 -6.459743193816394
259 -0.024623217061161995 -6.477414935082198 -0.024727165419608354 -6.484470359236002
260 -0.024629845656454562 -6.502044780738652 -0.02487705983221531 -6.5093474190682175
261 -0.024620457924902438 -6.526665238663554 -0.02458552783355117 -6.533932946901769
262 -0.024619370978325606 -6.55128460964188 -0.024567346461117266 -6.5585002933628855
263 -0.024617253430187704 -6.575901863072068 -0.024661620892584325 -6.58316191425547
264 -0.024624716490507126 -6.600526579562575 -0.024725223518908025 -6.607887137774378
265 -0.024617654643952845 -6.625144234206528 -0.024606005195528267 -6.632493142969906
266 -0.024616516847163438 -6.649760751053691 -0.024660027399659157 -6.657153170369566
267 -0.02461447026580572 -6.6743752213194965 -0.024625911843031645 -6.681779082212597
268 -0.024619942437857388 -6.6989951637573535 -0.024617017526179553 -6.706396099738777
269 -0.024602058436721565 -6.723597222194075 -0.02450843695551157 -6.730904536694289
270 -0.024610798433423044 -6.748208020627499 -0.024466521013528107 -6.7553710577078165
271 -0.02462054742500186 -6.772828568052501 -0.02453962741419673 -6.7799106851220134
272 -0.024618284963071346 -6.797446853015572 -0.024527312256395817 -6.804437997378409
273 -0.02461171867325902 -6.822058571688831 -0.024903965927660466 -6.82934196330607
274 -0.024607205763459206 -6.84666577745229 -0.024482445139437915 -6.853824408445508
275 -0.02460941905155778 -6.871275196503848 -0.02450008047744632 -6.878324488922955
276 -0.024614950735121967 -6.89589014723897 -0.024274107720702886 -6.902598596643657
277 -0.024614952970296144 -6.920505100209266 -0.024388781655579804 -6.926987378299237
278 -0.024610530119389296 -6.945115630328655 -0.02463000435382128 -6.951617382653058
279 -0.02462754547595978 -6.9697431758046156 -0.024219265580177306 -6.975836648233235
280 -0.02461065407842398 -6.99435382988304 -0.024573774076998234 -7.0004104223102335
281 -0.024609973561018704 -7.018963803444058 -0.02446274450048804 -7.024873166810721
282 -0.024611164163798094 -7.0435749676078565 -0.02453920794650912 -7.04941237475723
283 -0.024611247703433037 -7.0681862153112895 -0.02441294100135565 -7.073825315758586
284 -0.024601225275546312 -7.092787440586836 -0.024941964354366065 -7.098767280112952
285 -0.02460624622181058 -7.117393686808646 -0.024662101455032826 -7.123429381567985
286 -0.024602561630308627 -7.1419962484389545 -0.024633174389600755 -7.148062555957586
287 -0.024615426175296308 -7.166611674614251 -0.024432615097612142 -7.172495171055198
288 -0.02460792539641261 -7.191219600010664 -0.024463622365146875 -7.196958793420345
289 -0.02460424154996872 -7.215823841560632 -0.023905815184116365 -7.220864608604462
290 -0.024611967522650956 -7.240435809083283 -0.0245296873152256 -7.245394295919687
291 -0.024617984890937805 -7.265053793974221 -0.024532234668731688 -7.269926530588418
292 -0.02461369028314948 -7.28966748425737 -0.024516781233251093 -7.294443311821669
293 -0.024617195781320333 -7.31428468003869 -0.024808367248624563 -7.319251679070294
294 -0.02462261514738202 -7.338907295186072 -0.02433301378041506 -7.343584692850709
295 -0.024614912178367376 -7.363522207364439 -0.02472038511186838 -7.368305077962577
296 -0.02461229544132948 -7.3881345028057686 -0.024535162653774024 -7.392840240616351
297 -0.02460984718054533 -7.412744349986314 -0.024608112499117853 -7.41744835311547
298 -0.02460775086656213 -7.437352100852876 -0.02455112272873521 -7.441999475844205
299 -0.024614742025732994 -7.461966842878609 -0.02462399872019887 -7.466623474564404
300 -0.02461070492863655 -7.486577547807245 -0.024595728889107705 -7.491219203453512
301 -0.02461035093292594 -7.511187898740172 -0.02474420815706253 -7.515963411610574
302 -0.024604133423417808 -7.53579203216359 -0.024795352667570113 -7.540758764278144
303 -0.02460264591500163 -7.560394678078591 -0.02456410536542535 -7.56532286964357
304 -0.024601722694933416 -7.584996400773525 -0.02448334386572242 -7.589806213509292
305 -0.024605913646519186 -7.609602314420044 -0.024483325053006412 -7.614289538562299
306 -0.024603246618062256 -7.634205561038106 -0.024756990466266872 -7.639046529028566
307 -0.024598689563572407 -7.658804250601679 -0.02460058853030205 -7.6636471175588685
308 -0.02458274206146598 -7.683386992663145 -0.023792034294456244 -7.687439151853325
309 -0.0246071289293468 -7.707994121592492 -0.024529604613780974 -7.711968756467106
310 -0.02460130536928773 -7.73259542696178 -0.024810587242245673 -7.736779343709351
311 -0.0245996437035501 -7.75719507066533 -0.024523302633315324 -7.761302646342666
312 -0.024601166043430565 -7.78179623670876 -0.02469959305599332 -7.78600223939866
313 -0.02459319531917572 -7.8063894320279354 -0.02471763491630554 -7.810719874314965
314 -0.024598067346960305 -7.830987499374896 -0.024850040953606368 -7.835569915268572
315 -0.02459374675527215 -7.855581246130168 -0.024582683108747005 -7.860152598377319
316 -0.024564862810075284 -7.880146108940243 -0.02463899990543723 -7.884791598282756
317 -0.024589673709124328 -7.904735782649368 -0.02448001643642783 -7.9092716147191835
318 -0.024580847937613726 -7.929316630586982 -0.024316971004009248 -7.933588585723193
319 -0.024582706578075885 -7.9538993371650575 -0.024640983995050193 -7.9582295697182435
320 -0.02458743182942271 -7.97848676899448 -0.024556511640548707 -7.9827860813587925
321 -0.024587076529860495 -8.00307384552434 -0.022954901214689016 -8.005740982573482
322 -0.02459593303501606 -8.027669778559357 -0.02458567963913083 -8.030326662212612
323 -0.024595785792917012 -8.052265564352274 -0.024545053113251926 -8.054871715325865
324 -0.024593366496264934 -8.07685893084854 -0.02468805471435189 -8.079559770040216
325 -0.024584405589848757 -8.101443336438388 -0.024629394058138132 -8.104189164098354
326 -0.024590250197798015 -8.126033586636186 -0.02460398627445102 -8.128793150372806
327 -0.024592781718820334 -8.150626368355006 -0.024632825423032044 -8.153425975795837
328 -0.02459074752405286 -8.17521711587906 -0.024529617559164763 -8.177955593355001
329 -0.024584776349365713 -8.199801892228425 -0.023162697907537222 -8.201118291262539
330 -0.0245960452593863 -8.224397937487812 -0.024494172539561987 -8.2256124638021
331 -0.024601028487086295 -8.248998965974899 -0.024599204771220684 -8.250211668573321
332 -0.02459783563390374 -8.273596801608802 -0.024333018250763415 -8.274544686824084
333 -0.02459054021164775 -8.29818734182045 -0.02460674699395895 -8.299151433818043
334 -0.024594127014279366 -8.322781468834728 -0.024305222649127246 -8.32345665646717
335 -0.02460097996518016 -8.347382448799909 -0.024489925894886255 -8.347946582362058
336 -0.024614008236676456 -8.371996457036586 -0.025273881200701 -8.373220463562758
337 -0.024593200534582138 -8.396589657571168 -0.02461476679891348 -8.397835230361672
338 -0.02458577947691083 -8.42117543704808 -0.024674989748746157 -8.422510220110418
339 -0.02459231410175562 -8.445767751149836 -0.024822125677019358 -8.447332345787437
340 -0.02458449127152562 -8.470352242421361 -0.02467766301706433 -8.472010008804501
341 -0.024583598598837852 -8.4949358410202 -0.024466024339199068 -8.4964760331437
342 -0.024568696785718203 -8.519504537805917 -0.025217314809560777 -8.521693347953262
343 -0.024573375284671784 -8.544077913090588 -0.02427034005522728 -8.54596368800849
344 -0.02457136698067188 -8.56864928007126 -0.024636150151491166 -8.57059983815998
345 -0.024569955933839083 -8.593219236005098 -0.024504816625267267 -8.595104654785247
346 -0.024565986823290586 -8.617785222828388 -0.024326721858233213 -8.619431376643481
347 -0.02458962146192789 -8.642374844290316 -0.023953458294272423 -8.643384834937754
348 -0.02457853890955448 -8.666953383199871 -0.024686729814857245 -8.66807156475261
349 -0.024564791563898326 -8.69151817476377 -0.024373001791536807 -8.692444566544147
350 -0.024568858463317154 -8.716087033227087 -0.024372479040175678 -8.716817045584323
351 -0.024578110408037902 -8.740665143635125 -0.024391215480864047 -8.741208261065188
352 -0.02457456858828664 -8.765239712223412 -0.024746009055525063 -8.765954270120712
353 -0.024575599655508994 -8.789815311878922 -0.02493681851774454 -8.790891088638457
354 -0.024571960605680943 -8.814387272484602 -0.02467726096510887 -8.815568349603566
355 -0.024570809211581945 -8.838958081696184 -0.02458794880658388 -8.84015629841015
356 -0.02456750236451626 -8.8635255840607 -0.024626191798597576 -8.864782490208748
357 -0.024543370213359596 -8.88806895427406 -0.02350925039499998 -8.888291740603748
358 -0.024576876405626537 -8.912645830679686 -0.024439784232527018 -8.912731524836275
359 -0.0245654477737844 -8.937211278453471 -0.024724157899618147 -8.937455682735893
360 -0.02457101233303547 -8.961782290786507 -0.024486823100596668 -8.96194250583649
361 -0.024575165845453738 -8.98635745663196 -0.024622365646064282 -8.986564871482553
362 -0.024565296526998282 -9.010922753158958 -0.024170016497373582 -9.010734887979927
363 -0.024574904795736076 -9.035497657954695 -0.02469202745705843 -9.035426915436986
364 -0.024562813714146613 -9.06006047166884 -0.024376050662249328 -9.059802966099236
365 -0.024571476597338916 -9.08463194826618 -0.02454820079728961 -9.084351166896525
366 -0.024565204232931136 -9.109197152499112 -0.024444146640598775 -9.108795313537124
367 -0.024569925758987664 -9.1337670782581 -0.024561124201864005 -9.133356437738987
368 -0.02456944603472948 -9.158336524292828 -0.02466973727568984 -9.158026175014678
369 -0.024564535729587077 -9.182901060022415 -0.024389576353132724 -9.182415751367811
370 -0.024568270519375802 -9.207469330541791 -0.02529970174655318 -9.207715453114364
371 -0.02455211402848363 -9.232021444570275 -0.024680598452687264 -9.23239605156705
372 -0.024555028416216373 -9.256576472986492 -0.02455023191869259 -9.256946283485743
373 -0.02456679241731763 -9.28114326540381 -0.02441149977967143 -9.281357783265413
374 -0.024556442722678186 -9.305699708126488 -0.02443443248048425 -9.305792215745898
375 -0.024558168090879916 -9.330257876217368 -0.024557376652956008 -9.330349592398854
376 -0.024553566519171 -9.354811442736539 -0.024723803251981737 -9.355073395650836
377 -0.024553043488413095 -9.379364486224953 -0.024529115203768014 -9.379602510854603
378 -0.02453671405091882 -9.403901200275872 -0.02425605608150363 -9.403858566936107
379 -0.024556098971515894 -9.428457299247388 -0.024449418671429156 -9.428307985607535
380 -0.024551456887274982 -9.453008756134663 -0.02461890848353505 -9.452926894091071
381 -0.024559207260608673 -9.477567963395272 -0.024623391218483448 -9.477550285309555
382 -0.024538444913923742 -9.502106408309196 -0.024741905555129052 -9.502292190864683
383 -0.024549881741404534 -9.5266562900506 -0.024509745836257934 -9.526801936700942
384 -0.024545621033757924 -9.551201911084357 -0.024553333595395088 -9.551355270296337
385 -0.024551726784557103 -9.575753637868914 -0.025219160597771406 -9.576574430894109
386 -0.02454259470105171 -9.600296232569965 -0.024451845418661834 -9.601026276312771
387 -0.024536041356623173 -9.624832273926588 -0.024620025977492334 -9.625646302290264
388 -0.024538332410156728 -9.649370606336744 -0.02455299226567149 -9.650199294555936
389 -0.024536602664738894 -9.673907209001483 -0.02452425006777048 -9.674723544623706
390 -0.02452982561662793 -9.698437034618111 -0.02444736808538437 -9.699170912709091
391 -0.024532638490200043 -9.722969673108311 -0.024748347140848635 -9.72391925984994
392 -0.02453202921897173 -9.747501702327282 -0.02451517740264535 -9.748434437252584
393 -0.02453959146514535 -9.772041293792428 -0.024683822132647037 -9.773118259385232
394 -0.024522428587079047 -9.796563722379508 -0.02464449414983392 -9.797762753535066
395 -0.02452192027121782 -9.821085642650726 -0.024585309065878393 -9.822348062600945
396 -0.02452391227707267 -9.845609554927798 -0.024418716225773095 -9.846766778826717
397 -0.024529341608285904 -9.870138896536083 -0.02447561863809824 -9.871242397464815
398 -0.024528112448751926 -9.894667008984836 -0.024560235254466534 -9.895802632719281
399 -0.024516418296843766 -9.91918342728168 -0.024563157465308905 -9.92036579018459
400 -0.0245254784822464 -9.943708905763927 -0.024561194237321615 -9.944926984421912
401 -0.024525154381990433 -9.968234060145917 -0.024575887713581324 -9.969502872135493
402 -0.024521724227815865 -9.992755784373733 -0.024513389449566603 -9.99401626158506
403 -0.024525079317390917 -10.017280863691123 -0.02470220737159252 -10.018718468956653
404 -0.024526830855757 -10.04180769454688 -0.024461222905665637 -10.043179691862319
405 -0.02452128455042839 -10.066328979097309 -0.02457937989383936 -10.067759071756159
406 -0.02451729476451874 -10.090846273861827 -0.02523636631667614 -10.092995438072835
407 -0.02451357152312994 -10.115359845384956 -0.024629320204257964 -10.117624758277094
408 -0.024498195853084326 -10.13985804123804 -0.024470703117549418 -10.142095461394643
409 -0.02450973866507411 -10.164367779903115 -0.024749262444674968 -10.166844723839318
410 -0.02451482955366373 -10.188882609456778 -0.0247123708948493 -10.191557094734168
411 -0.024509636405855417 -10.213392245862634 -0.024799985252320765 -10.216357079986489
412 -0.024499839637428522 -10.237892085500063 -0.024398976657539605 -10.24075605664403
413 -0.02450553113594651 -10.26239761663601 -0.024508287943899632 -10.265264344587928
414 -0.024502047151327134 -10.286899663787336 -0.02478606775403023 -10.290050412341959
415 -0.02449938179925084 -10.311399045586587 -0.024313144385814667 -10.314363556727773
416 -0.024505442567169668 -10.335904488153757 -0.024992412235587836 -10.33935596896336
417 -0.024494772404432298 -10.36039926055819 -0.024565330520272256 -10.363921299483632
418 -0.024521898385137318 -10.384921158943326 -0.02406070614233613 -10.387982005625968
419 -0.02453169086948037 -10.409452849812807 -0.025355007871985434 -10.413337013497953
420 -0.02449326915666461 -10.433946118969471 -0.024497509095817806 -10.437834522593771
421 -0.02449447298422456 -10.458440591953696 -0.02447406454011798 -10.46230858713389
422 -0.02450531702488661 -10.482945908978582 -0.025156571157276632 -10.487465158291167
423 -0.024479840137064456 -10.507425749115647 -0.024451221246272324 -10.511916379537439
424 -0.024484857637435197 -10.531910606753083 -0.024290915206074716 -10.536207294743514
425 -0.024485084041953088 -10.556395690795036 -0.02431786609813571 -10.56052516084165
426 -0.024483549781143664 -10.580879240576179 -0.02447520075365901 -10.58500036159531
427 -0.024477882869541646 -10.605357123445721 -0.02463065329939127 -10.6096310148947
428 -0.02448104163631797 -10.629838165082038 -0.02459434177726507 -10.634225356671966
429 -0.02448340766131878 -10.654321572743356 -0.024650133959949017 -10.658875490631914
430 -0.0244817815721035 -10.678803354315459 -0.024501363467425107 -10.68337685409934
431 -0.024483421072363853 -10.703286775387824 -0.024476239923387766 -10.707853094022727
432 -0.0244737783446908 -10.727760553732514 -0.024393486604094506 -10.732246580626821
433 -0.024477755092084406 -10.752238308824598 -0.024360795691609382 -10.756607376318431
434 -0.024478226155042648 -10.776716534979641 -0.024161176383495332 -10.780768552701927
435 -0.02448239056393504 -10.801198925543577 -0.024280075915157795 -10.805048628617085
436 -0.024478723108768464 -10.825677648652345 -0.024430299829691648 -10.829478928446777
437 -0.02447121189907193 -10.850148860551418 -0.02458380861207843 -10.854062737058856
438 -0.024473496526479722 -10.874622357077897 -0.024842272419482468 -10.878905009478338
439 -0.02448240080848336 -10.89910475788638 -0.0244460703805089 -10.903351079858847
440 -0.024477660097181796 -10.923582417983562 -0.024352228548377753 -10.927703308407224
441 -0.024480630923062564 -10.948063048906624 -0.024475572071969508 -10.952178880479194
442 -0.024480699375271798 -10.972543748281895 -0.02443272080272436 -10.976611601281919
443 -0.024473400972783565 -10.99701714925468 -0.024374764040112497 -11.000986365322031
444 -0.02448189128190279 -11.021499040536582 -0.02433482902124524 -11.025321194343277
445 -0.02448371658101678 -11.0459827571176 -0.02482000757008791 -11.050141201913366
446 -0.024467173498123884 -11.070449930615723 -0.0240009474568069 -11.074142149370173
447 -0.02447687489911914 -11.094926805514842 -0.024651549849659206 -11.098793699219833
448 -0.024478154350072147 -11.119404959864914 -0.024640422221273182 -11.123434121441106
449 -0.024470501486212014 -11.143875461351126 -0.024268486723303794 -11.14770260816441
450 -0.02447409424930811 -11.168349555600434 -0.024348749313503504 -11.172051357477914
451 -0.024472245201468467 -11.192821800801903 -0.024451120756566525 -11.19650247823448
452 -0.024470651615411045 -11.217292452417315 -0.024685809016227724 -11.221188287250708
453 -0.02446885723620653 -11.241761309653521 -0.024581982102245093 -11.245770269352953
454 -0.024474690668284893 -11.266236000321806 -0.024882747419178487 -11.270653016772131
455 -0.024464903306216 -11.290700903628021 -0.024452533293515443 -11.295105550065648
456 -0.024463440384715797 -11.315164344012738 -0.02439128840342164 -11.31949683846907
457 -0.024469530675560236 -11.339633874688298 -0.024568105302751064 -11.344064943771821
458 -0.0244629530236125 -11.36409682771191 -0.02462675841525197 -11.368691702187073
459 -0.024461966939270496 -11.38855879465118 -0.024151683878153564 -11.392843386065227
460 -0.024463426601141692 -11.413022221252321 -0.02440953943878412 -11.41725292550401
461 -0.024464178644120694 -11.437486399896441 -0.02495017684996128 -11.442203102353972
462 -0.02446255860850215 -11.461948958504943 -0.023849041014909745 -11.46605214336888
463 -0.024467513523995878 -11.486416472028939 -0.02441741693764925 -11.49046956030653
464 -0.024466106668114662 -11.510882578697053 -0.024500057753175496 -11.514969618059705
465 -0.02445679232478142 -11.535339371021834 -0.024993626214563847 -11.539963244274269
466 -0.024445424787700176 -11.559784795809534 -0.024831610452383756 -11.564794854726653
467 -0.024458701722323895 -11.584243497531858 -0.02445485545322299 -11.589249710179876
468 -0.02446069084107876 -11.608704188372936 -0.024524010345339776 -11.613773720525217
469 -0.024439840111881495 -11.633144028484818 -0.023806509748101234 -11.637580230273318
470 -0.024462077487260103 -11.657606105972079 -0.024286780320107938 -11.661867010593426
471 -0.024461558647453786 -11.682067664619533 -0.024638363067060708 -11.686505373660486
472 -0.02446277514100075 -11.706530439760533 -0.02430037073791027 -11.710805744398396
473 -0.024511916376650334 -11.731042356137182 -0.023340180143713952 -11.73414592454211
474 -0.02447901125997305 -11.755521367397156 -0.02436955729499459 -11.758515481837104
475 -0.024473155848681927 -11.779994523245838 -0.02448809603229165 -11.783003577869396
476 -0.02447971161454916 -11.804474234860388 -0.024628018122166397 -11.807631595991563
477 -0.024466581270098688 -11.828940816130487 -0.024407830182462932 -11.832039426174026
478 -0.024470336083322764 -11.853411152213809 -0.024355122353881598 -11.856394548527907
479 -0.024462609831243754 -11.877873762045052 -0.02460292838513851 -11.880997476913047
480 -0.024472391046583653 -11.902346153091635 -0.024515538662672042 -11.90551301557572
481 -0.024471355974674223 -11.926817509066309 -0.024677408020943405 -11.930190423596663
482 -0.024461950547993182 -11.951279459614302 -0.024296727310866118 -11.954487150907529
483 -0.024467587657272815 -11.975747047271575 -0.02449969742447138 -11.978986848332
484 -0.024462094623595478 -12.000209141895171 -0.0245031014084816 -12.00348994974048
485 -0.024465172737836837 -12.024674314633009 -0.02436804408207536 -12.027857993822556
486 -0.024477144330739976 -12.049151458963749 -0.02490223990753293 -12.052760233730089
487 -0.024455657880753278 -12.073607116844503 -0.02439893949776888 -12.077159173227857
488 -0.02446466078981757 -12.09807177763432 -0.024286486301571132 -12.101445659529428
489 -0.024471320770680906 -12.122543098405002 -0.024178219400346278 -12.125623878929774
490 -0.024460655637085438 -12.147003754042087 -0.0246358061209321 -12.150259685050706
491 -0.02445857860147953 -12.171462332643566 -0.025464397203177214 -12.175724082253883
492 -0.024456805270165204 -12.195919137913732 -0.02431904850527644 -12.200043130759159
493 -0.024455671664327383 -12.22037480957806 -0.024703795649111272 -12.22474692640827
494 -0.024454242456704377 -12.244829052034763 -0.024500828702002764 -12.249247755110273
495 -0.024444971047341824 -12.269274023082104 -0.024252593889832495 -12.273500349000106
496 -0.02445274395868182 -12.293726767040786 -0.023746756371110678 -12.297247105371216
497 -0.024455636832863094 -12.31818240387365 -0.024552984908223153 -12.321800090279439
498 -0.024440187867730855 -12.34262259174138 -0.02636004611849785 -12.348160136397937
499 -0.024437195621430874 -12.36705978736281 -0.024547689594328403 -12.372707825992265
500 -0.024431044701486826 -12.391490832064298 -0.02425772612914443 -12.39696555212141
501 -0.024429010320454837 -12.415919842384753 -0.024245995469391345 -12.4212115475908
502 -0.024433659762144087 -12.440353502146897 -0.024426567554473876 -12.445638115145275
503 -0.024436972755938768 -12.464790474902836 -0.024380057770758867 -12.470018172916035
504 -0.024440512340515853 -12.489230987243351 -0.024417796544730662 -12.494435969460765
505 -0.02442580508068204 -12.513656792324033 -0.02414942691102624 -12.518585396371792
506 -0.02445337288081646 -12.53811016520485 -0.025741501804441215 -12.544326898176234
507 -0.02442933488637209 -12.562539500091223 -0.024408879689872265 -12.568735777866106
508 -0.024428291711956263 -12.586967791803179 -0.024359073583036663 -12.593094851449143
509 -0.02442557644098997 -12.611393368244169 -0.02487233830615878 -12.617967189755301
510 -0.02442572684958577 -12.635819095093755 -0.024074151273816825 -12.642041341029119
511 -0.02442953810095787 -12.660248633194712 -0.02427173312753439 -12.666313074156653
512 -0.02443553963676095 -12.684684172831473 -0.02376798391342163 -12.690081058070074
513 -0.024445376079529523 -12.709129548911003 -0.024071427900344132 -12.714152485970418
514 -0.024444649647921323 -12.733574198558925 -0.02433607978746295 -12.738488565757882
515 -0.02444310374557972 -12.758017302304504 -0.02420406537130475 -12.762692631129186
516 -0.02446173466742039 -12.782479036971925 -0.023626061901450158 -12.786318693030635
517 -0.02445940636098385 -12.806938443332909 -0.024333724938333034 -12.810652417968969
518 -0.02445640051737428 -12.831394843850283 -0.02431274140253663 -12.834965159371505
519 -0.024456629995256662 -12.85585147384554 -0.024308969173580407 -12.859274128545085
520 -0.024459460470825433 -12.880310934316366 -0.024548973608762025 -12.883823102153848
521 -0.02445745514705777 -12.904768389463424 -0.024609867110848428 -12.908432969264696
522 -0.024450026266276837 -12.9292184157297 -0.024868824053555727 -12.933301793318252
523 -0.024450868368148804 -12.953669284097849 -0.024772822856903076 -12.958074616175155
524 -0.02444413574412465 -12.978113419841973 -0.023907609283924103 -12.98198222545908
525 -0.0244543993845582 -13.002567819226531 -0.024603254906833173 -13.006585480365912
526 -0.024454458709806205 -13.027022277936338 -0.024583005532622337 -13.031168485898535
527 -0.024444921966642143 -13.05146719990298 -0.02444819435477257 -13.055616680253307
528 -0.024471266474574805 -13.075938466377554 -0.024275249522179364 -13.079891929775487
529 -0.024441716633737086 -13.100380183011291 -0.024511951394379138 -13.104403881169866
530 -0.024441656935960055 -13.12482183994725 -0.024394798185676338 -13.128798679355542
531 -0.024443060625344515 -13.149264900572595 -0.024496831744909287 -13.15329551110045
532 -0.02443795669823885 -13.173702857270834 -0.02441937355324626 -13.177714884653698
533 -0.02443853672593832 -13.198141393996773 -0.024530391208827496 -13.202245275862525
534 -0.0244323106482625 -13.222573704645034 -0.024414034374058247 -13.226659310236583
535 -0.024430086929351093 -13.247003791574386 -0.024509275145828725 -13.25116858538241
536 -0.024422566592693328 -13.27142635816708 -0.02443078262731433 -13.275599368009726
537 -0.0244311997666955 -13.295857557933775 -0.02447419296950102 -13.300073560979227
538 -0.02443336369469762 -13.320290921628473 -0.024042829498648645 -13.324116390477876
539 -0.024440258834511043 -13.344731180462984 -0.025805475562810896 -13.349921866040686
540 -0.024427241738885642 -13.36915842220187 -0.02409317931160331 -13.374015045352289
541 -0.02442374490201473 -13.393582167103885 -0.024096819292753934 -13.398111864645044
542 -0.024430739879608154 -13.418012906983494 -0.02424710849300027 -13.422358973138044
543 -0.024434437789022923 -13.442447344772516 -0.02482439046725631 -13.4471833636053
544 -0.024431728478521108 -13.466879073251038 -0.02464319532737136 -13.471826558932671
545 -0.02442221259698272 -13.49130128584802 -0.024418806284666063 -13.496245365217337
546 -0.024434973206371068 -13.515736259054393 -0.023872424475848676 -13.520117789693186
547 -0.024436101596802474 -13.540172360651194 -0.02391891973093152 -13.544036709424118
548 -0.024435895681381225 -13.564608256332576 -0.024224869441241026 -13.568261578865359
549 -0.02442987747490406 -13.589038133807481 -0.024286534078419207 -13.592548112943778
550 -0.02445145705714822 -13.61348959086463 -0.02501870710402727 -13.617566820047806
551 -0.02443235758692026 -13.63792194845155 -0.02465854901820421 -13.64222536906601
552 -0.02443861486390233 -13.662360563315453 -0.024469162803143263 -13.666694531869153
553 -0.0244438867084682 -13.68680445002392 -0.024999084789305924 -13.691693616658458
554 -0.024433951824903488 -13.711238401848824 -0.02437211964279413 -13.716065736301253
555 -0.024426589719951153 -13.735664991568775 -0.02441407898440957 -13.740479815285664
556 -0.024431089777499436 -13.760096081346274 -0.02415629392489791 -13.764636109210562
557 -0.024422540422528984 -13.784518621768804 -0.023956028372049333 -13.788592137582611
558 -0.02442066725343466 -13.808939289022238 -0.02397919837385416 -13.812571335956466
559 -0.024437745474278925 -13.833377034496516 -0.024253076780587433 -13.836824412737053
560 -0.024442658014595508 -13.857819692511113 -0.02447933265939355 -13.861303745396446
561 -0.024440423119813204 -13.882260115630926 -0.0244663561694324 -13.885770101565878
562 -0.024442039616405963 -13.906702155247332 -0.024743621610105036 -13.910513723175983
563 -0.02443444253876805 -13.9311365977861 -0.024476630333811044 -13.934990353509795
564 -0.024441420473158358 -13.955578018259258 -0.024848965648561715 -13.959839319158357
565 -0.02443252205848694 -13.980010540317744 -0.024395347200334074 -13.984234666358692
566 -0.02442721268162131 -14.004437752999365 -0.02433345504105091 -14.008568121399742
567 -0.024439499620348214 -14.028877252619713 -0.024924938660115005 -14.033493060059858
568 -0.024428785871714355 -14.053306038491428 -0.024531715363264085 -14.058024775423121
569 -0.02443145411089063 -14.077737492602319 -0.024580607376992702 -14.082605382800114
570 -0.024417550675570963 -14.10215504327789 -0.024389049969613552 -14.106994432769728
571 -0.024417438451200722 -14.12657248172909 -0.024290198087692262 -14.13128463085742
572 -0.024410425778478385 -14.150982907507569 -0.024571127723902464 -14.155855758581323
573 -0.024415106140077115 -14.175398013647646 -0.02412771275267005 -14.179983471333992
574 -0.02442101575434208 -14.199819029401988 -0.024355944991111756 -14.204339416325103
575 -0.024428429175168277 -14.224247458577157 -0.024776059854775666 -14.22911547617988
576 -0.02440520962700248 -14.248652668204159 -0.024808348435908557 -14.253923824615788
577 -0.024419297371059655 -14.273071965575218 -0.02424210011959076 -14.278165924735378
578 -0.02441367683932185 -14.29748564241454 -0.02445373833179474 -14.302619663067173
579 -0.0244139663875103 -14.321899608802049 -0.02409269129857421 -14.326712354365746
580 -0.02441124673932791 -14.346310855541377 -0.024826612137258054 -14.351538966503004
581 -0.02441729325801134 -14.370728148799389 -0.024595208652317523 -14.376134175155322
582 -0.024411820992827415 -14.395139969792217 -0.024454207345843314 -14.400588382501166
583 -0.02441300107166171 -14.419552970863878 -0.024082301091402768 -14.424670683592568
584 -0.024407952185720207 -14.443960923049598 -0.024314449168741703 -14.44898513276131
585 -0.02440845249220729 -14.468369375541805 -0.024539163708686827 -14.473524296469996
586 -0.024419697746634484 -14.492789073288439 -0.024578440468758345 -14.498102736938755
587 -0.02440507533028722 -14.517194148618726 -0.02446446632966399 -14.52256720326842
588 -0.024411355890333653 -14.541605504509059 -0.02427281178534031 -14.54684001505376
589 -0.024403545819222928 -14.566009050328281 -0.02434015227481723 -14.571180167328578
590 -0.02439853213727474 -14.590407582465556 -0.02400133265182376 -14.595181499980402
591 -0.02439855458214879 -14.614806137047704 -0.02372441878542304 -14.618905918765826
592 -0.02441745549440384 -14.639223592542109 -0.024388746451586486 -14.643294665217413
593 -0.024419685546308755 -14.663643278088418 -0.02454539742320776 -14.66784006264062
594 -0.024412903375923632 -14.688056181464342 -0.024271454382687806 -14.692111517023308
595 -0.024417311977595092 -14.712473493441937 -0.02412698110565543 -14.716238498128964
596 -0.02441819841042161 -14.736891691852358 -0.0244188092648983 -14.740657307393862
597 -0.024412361532449724 -14.761304053384809 -0.024631182383745908 -14.765288489777609
598 -0.024417913239449262 -14.785721966624259 -0.02442548656836152 -14.78971397634597
599 -0.024412468634545804 -14.810134435258805 -0.024500682204961776 -14.814214658550933
600 -0.024426503852009774 -14.834560939110814 -0.023635247070342303 -14.837849905621274
601 -0.024430926982313396 -14.858991866093127 -0.023882097844034434 -14.861732003465308
602 -0.024430823419243096 -14.88342268951237 -0.0241725604981184 -14.885904563963427
603 -0.02442959723994136 -14.907852286752311 -0.02407564427703619 -14.909980208240464
604 -0.024427150096744298 -14.932279436849056 -0.02428092444315553 -14.93426113268362
605 -0.024430089723318817 -14.956709526572375 -0.024423777218908073 -14.958684909902528
606 -0.02442028308287263 -14.981129809655247 -0.024376971554011105 -14.983061881456539
607 -0.024429390951991082 -15.005559200607237 -0.024387973174452782 -15.007449854630991
608 -0.024428547732532023 -15.029987748339769 -0.024324261024594306 -15.031774115655585
609 -0.024429696425795556 -15.054417444765564 -0.024679610133171083 -15.056453725788757
610 -0.024416869785636664 -15.0788343145512 -0.024353680107742547 -15.080807405896499
611 -0.024419185053557158 -15.103253499604756 -0.02282610833644867 -15.103633514232948
612 -0.02443618616089225 -15.127689685765649 -0.02469271421432495 -15.128326228447273
613 -0.02443065494298935 -15.152120340708638 -0.024472966603934766 -15.152799195051207
614 -0.024437327310442923 -15.17655766801908 -0.02464360659942031 -15.177442801650628
615 -0.024425927735865115 -15.200983595754947 -0.02458479255437851 -15.202027594205006
616 -0.024430433008819818 -15.225414028763767 -0.02448546579107642 -15.226513059996083
617 -0.024422863963991404 -15.249836892727759 -0.024409032985568048 -15.250922092981652
618 -0.02442415487021208 -15.274261047597971 -0.023678788729012013 -15.274600881710663
619 -0.024431514274328946 -15.2986925618723 -0.024227606318891048 -15.298828488029555
620 -0.024421687796711923 -15.323114249669013 -0.024453716445714237 -15.32328220447527
621 -0.02441155454143882 -15.347525804210452 -0.025759990513324737 -15.349042194988595
622 -0.024420037399977446 -15.37194584161043 -0.02442999267950654 -15.373472187668101
623 -0.024418621417135 -15.396364463027565 -0.02452999074012041 -15.398002178408221
624 -0.02441780688241124 -15.420782269909976 -0.02413304280489683 -15.422135221213118
625 -0.024424218758940696 -15.445206488668918 -0.024362859781831503 -15.44649808099495
626 -0.02443074742332101 -15.469637236092238 -0.024739395547658204 -15.471237476542608
627 -0.02442522579804063 -15.494062461890278 -0.0245418980717659 -15.495779374614374
628 -0.024413093458861113 -15.51847555534914 -0.024092399328947068 -15.51987177394332
629 -0.02440610509365797 -15.542881660442797 -0.024818425998091698 -15.544690199941412
630 -0.024410729948431253 -15.567292390391229 -0.02439736668020487 -15.569087566621617
631 -0.024407658167183398 -15.591700048558412 -0.02439442863687873 -15.593481995258495
632 -0.024415052309632302 -15.616115100868043 -0.024542629811912776 -15.618024625070408
633 -0.02441158751025796 -15.640526688378301 -0.02462510159239173 -15.6426497266628
634 -0.0244156944565475 -15.664942382834848 -0.024104320909827948 -15.666754047572628
635 -0.024410522449761628 -15.68935290528461 -0.02455874104052782 -15.691312788613155
636 -0.024404920171946287 -15.713757825456556 -0.024040889739990235 -15.715353678353145
637 -0.024437067937105893 -15.738194893393661 -0.025271994341164828 -15.740625672694309
638 -0.024402439314872026 -15.762597332708534 -0.024110122211277486 -15.764735794905587
639 -0.02440619096159935 -15.787003523670133 -0.0244774985127151 -15.789213293418301
640 -0.024402594938874245 -15.811406118609007 -0.024692190904170276 -15.813905484322472
641 -0.024408316146582364 -15.835814434755589 -0.02424678085371852 -15.838152265176191
642 -0.02440600097179413 -15.860220435727383 -0.02439780905842781 -15.862550074234619
643 -0.024405228625983 -15.884625664353367 -0.024157503992319106 -15.886707578226938
644 -0.024406223185360433 -15.909031887538728 -0.024448344949632883 -15.91115592317657
645 -0.024400925543159247 -15.933432813081886 -0.024380294419825078 -15.935536217596395
646 -0.02440856387838721 -15.957841376960273 -0.02474426506087184 -15.960280482657266
647 -0.02442693030461669 -15.98226830726489 -0.023560035973787308 -15.983840518631053
648 -0.024404337257146837 -16.006672644522038 -0.024280957877635956 -16.00812147650869
649 -0.024414076562970878 -16.031086721085007 -0.024359311442822218 -16.032480787951513
650 -0.024412033054977654 -16.055498754139986 -0.02452817251905799 -16.057008960470572
651 -0.024433759041130543 -16.079932513181117 -0.025655652955174447 -16.082664613425745
652 -0.024397095385938882 -16.104329608567056 -0.024386552441865206 -16.10705116586761
653 -0.024403102602809666 -16.128732711169867 -0.0242506455630064 -16.131301811430617
654 -0.024403778742998837 -16.153136489912868 -0.024305897671729325 -16.15560770910235
655 -0.02440295647829771 -16.177539446391165 -0.02438845969736576 -16.179996168799715
656 -0.024398138001561164 -16.201937584392727 -0.024316851887851952 -16.204313020687568
657 -0.024400457553565503 -16.226338041946292 -0.024401756562292577 -16.22871477724986
658 -0.02439530808478594 -16.250733350031076 -0.024321692623198034 -16.253036469873056
659 -0.02440000241622329 -16.2751333524473 -0.024525100458413364 -16.277561570331468
660 -0.02439991356804967 -16.29953326601535 -0.024528902117162944 -16.30209047244863
661 -0.024400673527270555 -16.32393393954262 -0.024342658556997777 -16.326433131005626
662 -0.0244469222612679 -16.34838086180389 -0.023511719051748516 -16.349944850057373
663 -0.024401277583092452 -16.37278213938698 -0.024503396824002266 -16.374448246881375
664 -0.024406906124204396 -16.397189045511187 -0.024425176624208688 -16.398873423505584
665 -0.024406369682401417 -16.42159541519359 -0.02433840576559305 -16.423211829271178
666 -0.02438701521605253 -16.445982430409643 -0.024778092745691538 -16.44798992201687
667 -0.024400450568646193 -16.47038288097829 -0.024246636033058166 -16.47223655804993
668 -0.024401187710464 -16.49478406868875 -0.02446610974147916 -16.496702667791407
669 -0.0244103591889143 -16.519194427877665 -0.024083930253982543 -16.52078659804539
670 -0.024404242634773254 -16.543598670512438 -0.02477481309324503 -16.545561411138635
671 -0.02439575782045722 -16.567994428332895 -0.02443398516625166 -16.569995396304886
672 -0.024393669795244932 -16.59238809812814 -0.02490832582116127 -16.59490372212605
673 -0.024399303086102008 -16.616787401214243 -0.02436941247433424 -16.619273134600384
674 -0.024417305272072552 -16.641204706486317 -0.025150933116674424 -16.644424067717058
675 -0.024388571921736 -16.665593278408053 -0.02440131697803736 -16.668825384695094
676 -0.024393359385430812 -16.689986637793485 -0.024624098651111127 -16.693449483346203
677 -0.024385106563568116 -16.714371744357052 -0.024276616889983414 -16.717726100236188
678 -0.02438583569601178 -16.738757580053065 -0.024442320968955756 -16.742168421205143
679 -0.02438715621829033 -16.763144736271354 -0.024271582439541816 -16.766440003644686
680 -0.02437792010605335 -16.78752265637741 -0.024482470750808717 -16.790922474395494
681 -0.02439304469153285 -16.81191570106894 -0.024437081627547742 -16.81535955602304
682 -0.024387151189148425 -16.83630285225809 -0.024265291262418033 -16.839624847285457
683 -0.024387168418616056 -16.860690020676707 -0.024555142503231764 -16.86417998978869
684 -0.02437712987884879 -16.885067150555557 -0.023406712897121908 -16.88758670268581
685 -0.02439205227419734 -16.909459202829755 -0.02447253642603755 -16.912059239111848
686 -0.02439100928604603 -16.9338502121158 -0.02445462252944708 -16.936513861641295
687 -0.024395973607897758 -16.9582461857237 -0.024341348093003035 -16.960855209734298
688 -0.02437789598479867 -16.982624081708497 -0.024434243980795144 -16.985289453715094
689 -0.024389217887073756 -17.00701329959557 -0.02444726284593344 -17.009736716561026
690 -0.024375517945736648 -17.031388817541306 -0.02541457824409008 -17.035151294805114
691 -0.02437064778059721 -17.055759465321902 -0.024495512526482344 -17.059646807331596
692 -0.024376692343503238 -17.080136157665404 -0.02438660282641649 -17.084033410158014
693 -0.024372912477701902 -17.104509070143106 -0.024309155903756617 -17.108342566061772
694 -0.024377542547881603 -17.128886612690987 -0.024242496676743032 -17.132585062738514
695 -0.02438030643388629 -17.153266919124874 -0.024345872458070517 -17.156930935196584
696 -0.024375520832836627 -17.17764243995771 -0.024975985009223222 -17.181906920205808
697 -0.024374060798436403 -17.202016500756148 -0.024352545756846665 -17.206259465962656
698 -0.024372441228479147 -17.226388941984627 -0.02419249201193452 -17.23045195797459
699 -0.024380842596292494 -17.25076978458092 -0.024373413436114787 -17.254825371410707
700 -0.02437770487740636 -17.275147489458327 -0.024227399844676256 -17.279052771255383
701 -0.024381790682673453 -17.299529280141 -0.02426049904897809 -17.30331327030436
702 -0.02438007779419422 -17.323909357935197 -0.024305971898138524 -17.3276192422025
703 -0.02437958512455225 -17.34828894305975 -0.025184225384145977 -17.352803467586643
704 -0.02437519356608391 -17.372664136625833 -0.024415844585746527 -17.37721931217239
705 -0.02437465311959386 -17.397038789745427 -0.024479772429913282 -17.401699084602303
706 -0.024371786136180164 -17.421410575881605 -0.024286940041929484 -17.42598602464423
707 -0.024374553933739662 -17.445785129815345 -0.024808235745877028 -17.450794260390108
708 -0.024365059938281773 -17.470150189753628 -0.02429656097665429 -17.475090821366763
709 -0.02437328631058335 -17.494523476064213 -0.02453331621363759 -17.4996241375804
710 -0.024393207300454377 -17.51891668336467 -0.021100460458546876 -17.52072459803895
711 -0.02439246103167534 -17.543309144396343 -0.02421715147793293 -17.544941749516884
712 -0.024393635988235473 -17.56770278038458 -0.024383577145636083 -17.56932532666252
713 -0.02439427888020873 -17.592097059264788 -0.024429618194699288 -17.593754944857217
714 -0.02439385298639536 -17.616490912251184 -0.02443266622722149 -17.618187611084437
715 -0.024396191723644732 -17.64088710397483 -0.024461534898728134 -17.642649145983164
716 -0.02439456470310688 -17.665281668677938 -0.024518460407853125 -17.66716760639102
717 -0.024385991785675288 -17.689667660463613 -0.024299512151628733 -17.691467118542647
718 -0.02439373414963484 -17.714061394613246 -0.024502040073275565 -17.715969158615923
719 -0.02439195876941085 -17.738453353382656 -0.024475572071969508 -17.740444730687894
720 -0.02438316270709038 -17.762836516089745 -0.02434705700725317 -17.76479178769515
721 -0.024370445869863033 -17.78720696195961 -0.02467934535816312 -17.78947113305331
722 -0.02438407177105546 -17.811591033730664 -0.022800477873533963 -17.812271610926846
723 -0.024404284823685885 -17.83599531855435 -0.024223328568041325 -17.836494939494887
724 -0.024398229736834764 -17.860393548291185 -0.024641447607427834 -17.861136387102317
725 -0.02439739229157567 -17.88479094058276 -0.024311574175953865 -17.88544796127827
726 -0.024401862919330598 -17.90919280350209 -0.024242486990988254 -17.90969044826926
727 -0.024397134128957988 -17.933589937631048 -0.024242649786174297 -17.933933098055434
728 -0.024401758424937726 -17.957991696055984 -0.024507346283644437 -17.95844044433908
729 -0.024416464474052192 -17.982408160530035 -0.022325890511274336 -17.980766334850355
730 -0.02441360866650939 -18.006821769196545 -0.02451922707259655 -18.00528556192295
731 -0.024409435130655764 -18.031231204327202 -0.024403395503759383 -18.02968895742671
732 -0.024413504358381032 -18.055644708685584 -0.02429349748417735 -18.053982454910887
733 -0.024415421951562166 -18.080060130637147 -0.02492616157978773 -18.078908616490676
734 -0.024400385934859513 -18.104460516572008 -0.02430894086137414 -18.10321755735205
735 -0.02440243139863014 -18.12886294797064 -0.024468104355037212 -18.127685661707087
736 -0.024404884781688452 -18.153267832752327 -0.02374867396429181 -18.15143433567138
737 -0.02440423620864749 -18.177672068960973 -0.024363970663398505 -18.175798306334777
738 -0.024416501447558404 -18.20208857040853 -0.02546442989259958 -18.201262736227378
739 -0.024394091591238974 -18.22648266199977 -0.02425922267138958 -18.225521958898767
740 -0.024394870828837158 -18.250877532828607 -0.024648963660001754 -18.25017092255877
741 -0.02439804170280695 -18.275275574531413 -0.02370814746245742 -18.273879070021227
742 -0.024403884541243315 -18.299679459072657 -0.024483943451195957 -18.29836301347242
743 -0.024395995214581488 -18.32407545428724 -0.024455425795167685 -18.32281843926759
744 -0.0243941399268806 -18.34846959421412 -0.02450775559991598 -18.347326194867506
745 -0.02439995976164937 -18.372869553975768 -0.024454204924404623 -18.37178039979191
746 -0.024397534504532813 -18.3972670884803 -0.02455563209950924 -18.39633603189142
747 -0.024399209022521972 -18.421666297502824 -0.024378542415797712 -18.420714574307215
748 -0.024378146044909954 -18.446044443547734 -0.023557914327830075 -18.444272488635047
749 -0.024404292181134223 -18.47044873572887 -0.024227283243089915 -18.468499771878136
750 -0.024404237791895867 -18.494852973520764 -0.02436404870823026 -18.492863820586365
751 -0.024403103161603212 -18.519256076682368 -0.02452356871217489 -18.51738738929854
752 -0.02440879847854376 -18.54366487516091 -0.024508632998913527 -18.541896022297454
753 -0.02440202608704567 -18.568066901247956 -0.024412091076374053 -18.56630811337383
754 -0.024411816988140343 -18.592478718236098 -0.02461227886378765 -18.590920392237617
755 -0.024396218731999396 -18.6168749369681 -0.025011656619608403 -18.615932048857225
756 -0.024396881833672522 -18.641271818801773 -0.024345294386148453 -18.640277343243373
757 -0.024392262753099202 -18.665664081554873 -0.024458626564592124 -18.664735969807964
758 -0.024388564005494117 -18.690052645560367 -0.02412823373451829 -18.688864203542483
759 -0.024399251118302344 -18.71445189667867 -0.024067556951195 -18.712931760493678
760 -0.024400625564157962 -18.73885252224283 -0.024364698864519595 -18.7372964593582
761 -0.024402735475450753 -18.76325525771828 -0.02484121359884739 -18.762137672957046
762 -0.024398055113852023 -18.787653312832134 -0.024369079899042845 -18.786506752856088
763 -0.024401310086250304 -18.812054622918385 -0.024757753312587737 -18.811264506168676
764 -0.02439219653606415 -18.836446819454448 -0.02395888641476631 -18.835223392583444
765 -0.024397285375744104 -18.860844104830193 -0.024420059658586978 -18.859643452242032
766 -0.024395511019974947 -18.885239615850168 -0.02448892453685403 -18.884132376778886
767 -0.02439030408859253 -18.90962991993876 -0.02423345223069191 -18.90836582900958
768 -0.024391474667936563 -18.934021394606695 -0.024499150272458792 -18.932864979282037
769 -0.024404827039688826 -18.958426221646384 -0.024181587528437375 -18.957046566810476
770 -0.024393984582275152 -18.98282020622866 -0.0250597782433033 -18.98210634505378
771 -0.024390569236129523 -19.007210775464788 -0.02435078164562583 -19.006457126699406
772 -0.024385685008019208 -19.03159646047281 -0.024386687856167554 -19.030843814555574
773 -0.024391711968928576 -19.055988172441737 -0.024295834451913835 -19.055139649007486
774 -0.024387668911367656 -19.080375841353103 -0.023580016754567622 -19.078719665762055
775 -0.024399402644485237 -19.104775243997587 -0.024446666706353426 -19.10316633246841
776 -0.0244024115614593 -19.129177655559047 -0.024362341314554215 -19.12752867378296
777 -0.024401522241532803 -19.15357917780058 -0.024516906403005124 -19.152045580185966
778 -0.02440787758678198 -19.177987055387362 -0.02558414004743099 -19.177629720233398
779 -0.024386487621814012 -19.202373543009177 -0.025143485981971025 -19.20277320621537
780 -0.024384644534438848 -19.226758187543616 -0.02437767283990979 -19.22715087905528
781 -0.02436934122815728 -19.251127528771775 -0.024580086302012204 -19.251730965357293
782 -0.024372279085218905 -19.275499807856995 -0.024064651411026716 -19.27579561676832
783 -0.024382876046001912 -19.299882683902997 -0.024001088924705982 -19.299796705693026
784 -0.024402066506445406 -19.324284750409443 -0.02417531767860055 -19.323972023371628
785 -0.024382772203534842 -19.348667522612978 -0.02436931077390909 -19.348341334145537
786 -0.02438002722337842 -19.373047549836357 -0.024520911742001772 -19.37286224588754
787 -0.024390317499637604 -19.397437867335995 -0.024290318693965675 -19.397152564581503
788 -0.02439775727689266 -19.42183562461289 -0.024110508523881434 -19.421263073105386
789 -0.024401598237454893 -19.446237222850343 -0.024688756465911864 -19.4459518295713
790 -0.024404754769057034 -19.4706419776194 -0.02477103043347597 -19.470722860004777
791 -0.024393762927502394 -19.495035740546903 -0.024312284495681524 -19.49503514450046
792 -0.024390469864010812 -19.519426210410913 -0.02441257918253541 -19.519447723682994
793 -0.024402338173240425 -19.543828548584152 -0.024429050274193287 -19.543876773957187
794 -0.024392437282949687 -19.5682209858671 -0.023109844513237478 -19.566986618470423
795 -0.024392221681773664 -19.592613207548872 -0.024469831213355064 -19.59145644968378
796 -0.024401197116822003 -19.617014404665696 -0.024116796627640723 -19.61557324631142
797 -0.02439621854573488 -19.64141062321143 -0.02416851930320263 -19.639741765614623
798 -0.024390836246311665 -19.665801459457743 -0.025282674375921486 -19.665024439990546
799 -0.02439476614817977 -19.690196225605924 -0.024247445352375507 -19.689271885342922
800 -0.02438828218728304 -19.714584507793205 -0.02438000328838825 -19.71365188863131
801 -0.024388374667614697 -19.73897288246082 -0.024448147509247065 -19.73810003614056
802 -0.024394137412309648 -19.76336701987313 -0.024271668959409 -19.762371705099966
803 -0.024404021725058556 -19.787771041598187 -0.0242214759811759 -19.78659318108114
804 -0.024392623268067837 -19.812163664866254 -0.02451801225543022 -19.811111193336572
805 -0.02439840817824006 -19.836562073044494 -0.024398931488394737 -19.835510124824967
806 -0.024392721243202686 -19.860954794287697 -0.02427963837981224 -19.85978976320478
807 -0.02438915306702256 -19.88534394735472 -0.024323895294219255 -19.884113658499
808 -0.024392753560096025 -19.909736700914817 -0.024382832739502192 -19.908496491238502
809 -0.02439657263457775 -19.934133273549396 -0.024392049852758647 -19.93288854109126
810 -0.024391558859497307 -19.958524832408894 -0.024482148699462414 -19.95737068979072
811 -0.024393759295344354 -19.982918591704237 -0.023993660509586335 -19.981364350300307
812 -0.02439215127378702 -20.007310742978024 -0.024509153328835964 -20.005873503629143
813 -0.02440061019733548 -20.03171135317536 -0.02425728952512145 -20.030130793154264
814 -0.024390798434615134 -20.056102151609977 -0.02421856615692377 -20.05434935931119
815 -0.024388828501105308 -20.080490980111083 -0.02537156967446208 -20.07972092898565
816 -0.024384503811597825 -20.10487548392268 -0.02388096638023853 -20.10360189536589
817 -0.02438979046419263 -20.12926527438687 -0.02440005512908101 -20.128001950494973
818 -0.02439167220145464 -20.153656946588324 -0.02427997561171651 -20.15228192610669
819 -0.02438970897346735 -20.17804665556179 -0.02434216206893325 -20.176624088175622
820 -0.024382323771715165 -20.202428979333504 -0.023714663553982974 -20.200338751729603
821 -0.024395362101495267 -20.226824341434998 -0.024402821343392132 -20.224741573072997
822 -0.0243924506008625 -20.251216792035862 -0.0242979240603745 -20.24903949713337
823 -0.02438980294391513 -20.275606594979777 -0.024259587842971088 -20.27329908497634
824 -0.024396945349872114 -20.300003540329648 -0.02469718297943473 -20.297996267955774
825 -0.024386792723089457 -20.324390333052737 -0.02449443992227316 -20.322490707878046
826 -0.024385929852724076 -20.34877626290546 -0.024385116621851922 -20.346875824499897
827 -0.024382542725652455 -20.373158805631114 -0.024291594326496125 -20.371167418826392
828 -0.024386019445955753 -20.39754482507707 -0.024329999834299086 -20.395497418660693
829 -0.02439461098983884 -20.421939436066907 -0.024418484419584274 -20.419915903080277
830 -0.024383522104471922 -20.44632295817138 -0.024420046992599965 -20.444335950072876
831 -0.02437392119318247 -20.47069687936456 -0.025225142017006874 -20.469561092089883
832 -0.024381800927221774 -20.495078680291783 -0.0241226009093225 -20.493683692999205
833 -0.024409640207886697 -20.51948832049967 -0.027088226471096277 -20.520771919470302
834 -0.0243692790158093 -20.543857599515476 -0.02443984439596534 -20.545211763866266
835 -0.024364487361162902 -20.568222086876638 -0.02436653319746256 -20.569578297063728
836 -0.024366898462176323 -20.592588985338814 -0.024345279578119515 -20.59392357664185
837 -0.024367405846714974 -20.61695639118553 -0.024315173272043467 -20.618238749913893
838 -0.024367439653724433 -20.64132383083925 -0.02439012806862593 -20.642628877982517
839 -0.02435161527246237 -20.665675446111713 -0.023091076966375114 -20.66571995494889
840 -0.02437529554590583 -20.69005074165762 -0.024302426725625992 -20.690022381674517
841 -0.024369865469634534 -20.714420607127252 -0.024489644542336465 -20.714512026216852
842 -0.02437770552933216 -20.738798312656584 -0.02411782518029213 -20.738629851397143
843 -0.024383414816111327 -20.763181727472695 -0.02459001950919628 -20.76321987090634
844 -0.024388778302818537 -20.787570505775513 -0.02345805549994111 -20.78667792640628
845 -0.024382609128952026 -20.811953114904465 -0.024367246124893428 -20.811045172531173
846 -0.024381342623382807 -20.836334457527848 -0.024386173859238625 -20.83543134639041
847 -0.02438365053385496 -20.860718108061704 -0.02437564395368099 -20.859806990344094
848 -0.024384713359177114 -20.88510282142088 -0.02433299468830228 -20.884139985032395
849 -0.024382573179900648 -20.90948539460078 -0.02441148003563285 -20.908551465068026
850 -0.024379988294094802 -20.933865382894872 -0.0243443937972188 -20.932895858865244
851 -0.02438623448833823 -20.958251617383212 -0.02472772039473057 -20.957623579259973
852 -0.024388061091303825 -20.982639678474516 -0.02386720133945346 -20.981490780599426
853 -0.024377188365906476 -21.007016866840424 -0.02449417728930712 -21.00598495788873
854 -0.024376930389553308 -21.031393797229978 -0.02440126333385706 -21.03038622122259
855 -0.02438176367431879 -21.055775560904298 -0.024323758482933045 -21.05470997970552
856 -0.024386617075651883 -21.08016217797995 -0.02470927992835641 -21.079419259633877
857 -0.02439151331782341 -21.104553691297774 -0.02445328328758478 -21.10387254292146
858 -0.024378589261323212 -21.1289322805591 -0.02433011457324028 -21.1282026574947
859 -0.02438001139089465 -21.153312291949995 -0.024384970590472222 -21.152587628085172
860 -0.024374590162187813 -21.177686882112184 -0.02432444617152214 -21.176912074256695
861 -0.02437292765825987 -21.202059809770443 -0.024206985998898745 -21.201119060255593
862 -0.024374959245324134 -21.226434769015768 -0.02406307924538851 -21.22518213950098
863 -0.02439275924116373 -21.25082752825693 -0.026143103558570146 -21.25132524305955
864 -0.024370014388114213 -21.275197542645046 -0.024333268590271472 -21.275658511649823
865 -0.024368030950427055 -21.299565573595473 -0.024244544003158806 -21.299903055652983
866 -0.02436068244278431 -21.323926256038256 -0.02445278102532029 -21.324355836678304
867 -0.024363700300455093 -21.34828995633871 -0.02421761825680733 -21.34857345493511
868 -0.02436453439295292 -21.372654490731662 -0.02427355609834194 -21.372847011033453
869 -0.024363581836223603 -21.397018072567885 -0.02440567910671234 -21.397252690140167
870 -0.024365811981260775 -21.421383884549147 -0.02422767924144864 -21.421480369381616
871 -0.02437163032591343 -21.44575551487506 -0.024687148071825503 -21.446167517453443
872 -0.02436386067420244 -21.470119375549263 -0.02442058306187391 -21.470588100515318
873 -0.024369118362665178 -21.494488493911927 -0.024998119473457335 -21.495586219988777
874 -0.024369264487177134 -21.518857758399104 -0.024104105308651924 -21.51969032529743
875 -0.024365765787661076 -21.543223524186764 -0.024200173281133174 -21.543890498578563
876 -0.024365843925625085 -21.56758936811239 -0.02389761870726943 -21.567788117285833
877 -0.024390818364918233 -21.591980186477308 -0.023707600217312573 -21.591495717503147
878 -0.024365292862057686 -21.616345479339365 -0.02417806526646018 -21.61567378276961
879 -0.024366065673530102 -21.640711545012895 -0.024183623585850002 -21.639857406355457
880 -0.024368794448673726 -21.665080339461568 -0.02431655880063772 -21.664173965156095
881 -0.02437184089794755 -21.689452180359517 -0.024227202776819466 -21.688401167932916
882 -0.024369273986667394 -21.713821454346185 -0.02418581349775195 -21.71258698143067
883 -0.024372109118849038 -21.738193563465035 -0.024229404330253602 -21.73681638576092
884 -0.024373386148363353 -21.762566949613397 -0.024726912193000317 -21.76154329795392
885 -0.024366480018943548 -21.78693342963234 -0.024588658660650253 -21.78613195661457
886 -0.02435968006029725 -21.811293109692638 -0.023623677715659142 -21.80975563433023
887 -0.024374953284859658 -21.835668062977497 -0.024470571149140596 -21.83422620547937
888 -0.024368868581950663 -21.86003693155945 -0.02397190863266587 -21.85819811411204
889 -0.02438442362472415 -21.884421355184173 -0.0241368786431849 -21.882334992755222
890 -0.024380975309759377 -21.908802330493934 -0.024555408768355845 -21.90689040152358
891 -0.024367176834493874 -21.93316950732843 -0.024932670500129463 -21.931823072023708
892 -0.024372915364801885 -21.95754242269323 -0.02455460149794817 -21.956377673521654
893 -0.024367782566696406 -21.981910205259926 -0.02427167594432831 -21.98064934946598
894 -0.02436758317053318 -22.00627778843046 -0.024646366387605666 -22.00529571585359
895 -0.024365358985960484 -22.03064314741642 -0.024473132379353047 -22.02976884823294
896 -0.02437187312170863 -22.05501502053813 -0.024078814685344695 -22.053847662918287
897 -0.024364551063627005 -22.079379571601756 -0.024427586141973733 -22.078275249060262
898 -0.024366696923971178 -22.103746268525725 -0.02434911476448178 -22.102624363824745
899 -0.024364260863512753 -22.12811052938924 -0.024587030056864023 -22.12721139388161
900 -0.024364275578409433 -22.15247480496765 -0.024315191246569157 -22.151526585128178
901 -0.02436788333579898 -22.17684268830345 -0.024160365294665097 -22.175686950422843
902 -0.02434667609632015 -22.20118936439977 -0.024723847955465318 -22.200410798378307
903 -0.024364098627120256 -22.22555346302689 -0.02421062784269452 -22.224621426221002
904 -0.024369319435209036 -22.2499227824621 -0.024289459642022847 -22.248910885863026
905 -0.024368476960808037 -22.27429125942291 -0.024476534966379405 -22.273387420829405
906 -0.024361655209213497 -22.29865291463212 -0.024139167554676533 -22.29752658838408
907 -0.024363012611866 -22.323015927243986 -0.024272299464792015 -22.32179888784887
908 -0.024374113790690898 -22.34739004103468 -0.02437981991097331 -22.346178707759844
909 -0.02437108103185892 -22.371761122066538 -0.024349597934633493 -22.370528305694478
910 -0.024370526615530252 -22.39613164868207 -0.024344551749527453 -22.394872857444007
911 -0.024372381530702113 -22.420504030212772 -0.024182737804949284 -22.419055595248956
912 -0.024382124934345484 -22.444886155147117 -0.024872983805835247 -22.44392857905479
913 -0.02436484657227993 -22.469251001719396 -0.024153080862015487 -22.468081659916805
914 -0.02436528429389 -22.493616286013285 -0.024344667326658964 -22.492426327243464
915 -0.024369438365101814 -22.517985724378388 -0.024032965954393148 -22.516459293197858
916 -0.02438178053125739 -22.542367504909645 -0.024569750390946866 -22.541029043588804
917 -0.02436689818277955 -22.566734403092426 -0.02435019602999091 -22.565379239618796
918 -0.02436767891049385 -22.59110208200292 -0.024334929790347813 -22.589714169409145
919 -0.02437047949060798 -22.615472561493526 -0.024397468753159048 -22.614111638162303
920 -0.024369486793875694 -22.639842048287402 -0.024417006783187388 -22.63852864494549
921 -0.0243659476749599 -22.66420799596236 -0.023197849467396735 -22.66172649441289
922 -0.0243712842464447 -22.688579280208806 -0.024359527323395015 -22.686086021736283
923 -0.024361379723995925 -22.7129406599328 -0.02393767489120364 -22.710023696627488
924 -0.02438063044101 -22.73732129037381 -0.02422031732276082 -22.73424401395025
925 -0.0243757669813931 -22.761697057355203 -0.024455367028713225 -22.758699380978964
926 -0.024372786935418844 -22.786069844290623 -0.024547330942004918 -22.78324671192097
927 -0.02437494546175003 -22.810444789752374 -0.024148140847682954 -22.807394852768653
928 -0.024378911778330802 -22.834823701530706 -0.02427344601601362 -22.831668298784667
929 -0.024391805566847325 -22.859215507097552 -0.02310654679313302 -22.8547748455778
930 -0.0243802553974092 -22.883595762494963 -0.024471441004425287 -22.879246286582227
931 -0.024381816480308773 -22.90797757897527 -0.024376969877630474 -22.903623256459856
932 -0.02438348177820444 -22.932361060753475 -0.02435293011367321 -22.927976186573527
933 -0.02438468411564827 -22.956745744869124 -0.024442572426050902 -22.952418758999578
934 -0.024380532559007406 -22.98112627742813 -0.02447068365290761 -22.976889442652485
935 -0.02437205659225583 -23.005498334020388 -0.024417400639504195 -23.00130684329199
936 -0.024361472763121127 -23.02985980678351 -0.024530328903347255 -23.025837172195335
937 -0.02437888430431485 -23.054238691087825 -0.025098567921668292 -23.050935740117
938 -0.02437529042363167 -23.078613981511456 -0.024349956028163432 -23.075285696145166
939 -0.024368862621486187 -23.102982844132942 -0.02433333294466138 -23.099619029089826
940 -0.02436675615608692 -23.12734960028903 -0.024047562200576068 -23.1236665912904
941 -0.024376476556062697 -23.151726076845094 -0.02446624469012022 -23.148132835980523
942 -0.02437492348253727 -23.17610100032763 -0.02424510968849063 -23.172377945669012
943 -0.02437655972316861 -23.2004775600508 -0.024573152512311937 -23.196951098181323
944 -0.024375604558736087 -23.224853164609534 -0.02424330310896039 -23.221194401290283
945 -0.02438052650541067 -23.249233691114945 -0.024812859389930962 -23.246007260680216
946 -0.02436495674774051 -23.273598647862684 -0.024324958305805923 -23.27033221898602
947 -0.02436450878158212 -23.297963156644265 -0.02416476421058178 -23.294496983196602
948 -0.024371623154729606 -23.322334779798993 -0.024283016193658115 -23.31877999939026
949 -0.0243727239780128 -23.346707503777004 -0.02428836189210415 -23.343068361282363
950 -0.02438519997522235 -23.371092703752225 -0.024797493219375612 -23.367865854501737
951 -0.02437093211337924 -23.395463635865603 -0.024561525974422693 -23.39242738047616
952 -0.024366191960871218 -23.419829827826476 -0.02471598209813237 -23.417143362574294
953 -0.024373088032007217 -23.444202915858483 -0.02450323961675167 -23.441646602191046
954 -0.024369569774717093 -23.4685724856332 -0.024455091636627912 -23.466101693827675
955 -0.024366659857332707 -23.49293914549053 -0.024379470199346543 -23.49048116402702
956 -0.02435919288545847 -23.51729833837599 -0.024971294589340685 -23.515452458616362
957 -0.024349512159824373 -23.541647850535814 -0.024856940004974605 -23.540309398621336
958 -0.024352047499269246 -23.565999898035084 -0.02445070557296276 -23.5647601041943
959 -0.02435250049456954 -23.590352398529653 -0.024088665656745435 -23.588848769851044
960 -0.024366958905011414 -23.614719357434666 -0.025429623667150736 -23.614278393518195
961 -0.024351860303431748 -23.6390712177381 -0.024438101053237914 -23.638716494571433
962 -0.024348689801990987 -23.66341990754009 -0.02454508198425174 -23.663261576555684
963 -0.02435472747310996 -23.6877746350132 -0.02395914038643241 -23.687220716942115
964 -0.024352941755205394 -23.712127576768403 -0.024593983124941588 -23.711814700067055
965 -0.024351898953318594 -23.736479475721723 -0.024575397092849015 -23.736390097159905
966 -0.024347132444381712 -23.760826608166106 -0.023395614977926017 -23.75978571213783
967 -0.024356464948505165 -23.78518307311461 -0.024353076238185167 -23.784138788376016
968 -0.024357348680496216 -23.809540421795106 -0.02420723419636488 -23.80834602257238
969 -0.024361956398934126 -23.83390237819404 -0.024713914282619952 -23.833059936855
970 -0.024356877990067007 -23.858259256184105 -0.024445111397653818 -23.857505048252655
971 -0.02435538712888956 -23.882614643312994 -0.024309666454792024 -23.881814714707446
972 -0.024353891145437956 -23.906968534458432 -0.023970192950218915 -23.905784907657665
973 -0.024334015883505346 -23.931302550341936 -0.025352423917502163 -23.93113733157517
974 -0.024352992232888938 -23.955655542574824 -0.024340464267879725 -23.95547779584305
975 -0.024348797928541898 -23.980004340503367 -0.024225674383342267 -23.97970347022639
976 -0.024349716119468214 -24.004354056622834 -0.024296673946082592 -24.004000144172473
977 -0.024348044767975807 -24.02870210139081 -0.024490387458354235 -24.028490531630826
978 -0.02435651086270809 -24.05305861225352 -0.02420361917465925 -24.052694150805486
979 -0.024357892200350763 -24.07741650445387 -0.02438510525971651 -24.077079256065204
980 -0.02434786334633827 -24.101764367800207 -0.024466114025563 -24.10154537009077
981 -0.024346997309476138 -24.126111365109683 -0.024300815444439648 -24.12584618553521
982 -0.02434083828702569 -24.150452203396707 -0.024603143334388733 -24.1504493288696
983 -0.024343807622790335 -24.1747960110195 -0.02431274177506566 -24.174762070644665
984 -0.02435012711212039 -24.19914613813162 -0.0239340677857399 -24.198696138430403
985 -0.02435240913182497 -24.223498547263446 -0.024585687834769488 -24.223281826265172
986 -0.024365761410444976 -24.24786430867389 -0.023829849530011417 -24.247111675795182
987 -0.02435377612709999 -24.27221808480099 -0.02438760967925191 -24.271499285474434
988 -0.024352336302399635 -24.29657042110339 -0.0241552266292274 -24.29565451210366
989 -0.024349179212003948 -24.320919600315392 -0.024372529052197934 -24.320027041155857
990 -0.024355143681168555 -24.345274743996562 -0.024480750784277916 -24.344507791940135
991 -0.024348552990704774 -24.369623296987267 -0.024287158250808717 -24.368794950190942
992 -0.02435030499473214 -24.393973601982 -0.02401839690282941 -24.39281334709377
993 -0.024355187360197306 -24.418328789342198 -0.023831739369779826 -24.41664508646355
994 -0.02437682431191206 -24.44270561365411 -0.02367712091654539 -24.440322207380095
995 -0.02437336668372154 -24.46707898033783 -0.023929804004728793 -24.464252011384826
996 -0.02436866145581007 -24.49144764179364 -0.02420309083536267 -24.48845510222019
997 -0.024378873221576215 -24.515826515015217 -0.023999781534075736 -24.512454883754266
998 -0.02440183125436306 -24.54022834626958 -0.023278805427253246 -24.53573368918152
999 -0.02438200544565916 -24.56461035171524 -0.02439124844968319 -24.5601249376312
1000 -0.02438364624977112 -24.58899399796501 -0.024264647345989942 -24.584389584977192
1001 -0.024387928657233715 -24.613381926622242 -0.024782178923487663 -24.60917176390068
1002 -0.0243751997128129 -24.637757126335057 -0.024426608253270386 -24.63359837215395
1003 -0.024373140558600424 -24.66213026689366 -0.024284031614661215 -24.657882403768614
1004 -0.024371741618961097 -24.68650200851262 -0.024455270357429983 -24.682337674126043
1005 -0.024372570496052504 -24.71087457900867 -0.024125753529369832 -24.70646342765541
1006 -0.02436799630522728 -24.735242575313897 -0.02403797525912523 -24.730501402914538
1007 -0.024375690147280693 -24.759618265461178 -0.024086339212954045 -24.75458774212749
1008 -0.024375350307673217 -24.78399361576885 -0.024388506449759005 -24.77897624857725
1009 -0.02440821174532175 -24.80840182751417 -0.025348733458667994 -24.80432498203592
1010 -0.024370613414794205 -24.832772440928967 -0.024605485517531632 -24.82893046755345
1011 -0.024381091725081204 -24.85715353265405 -0.024792828783392905 -24.853723296336845
1012 -0.024368613585829736 -24.881522146239877 -0.024341328628361227 -24.878064624965205
1013 -0.024358419887721538 -24.9058805661276 -0.024536364246159792 -24.902600989211365
1014 -0.02435812298208475 -24.930238689109686 -0.02228606240823865 -24.924887051619603
1015 -0.02437439514324069 -24.954613084252927 -0.024300233088433744 -24.949187284708035
1016 -0.02437419109046459 -24.978987275343393 -0.02431050976738334 -24.973497794475417
1017 -0.024371873028576373 -25.00335914837197 -0.02432006476446986 -24.997817859239888
1018 -0.024380294606089592 -25.02773944297806 -0.0243955684825778 -25.022213427722466
1019 -0.024370428919792176 -25.05210987189785 -0.024152167793363332 -25.04636559551583
1020 -0.024374520312994717 -25.076484392210848 -0.02422751048579812 -25.070593106001628
1021 -0.024376893881708384 -25.100861286092556 -0.024431838374584913 -25.095024944376213
1022 -0.02437555594369769 -25.125236842036255 -0.02456550542265177 -25.119590449798864
1023 -0.024374548252671956 -25.14961139028893 -0.024753096513450146 -25.144343546312314
1024 -0.02437057476490736 -25.173981965053837 -0.02437811894342303 -25.168721665255738
1025 -0.024370287358760834 -25.198352252412597 -0.02435668958351016 -25.193078354839248
1026 -0.024417157843708993 -25.222769410256305 -0.02281136065721512 -25.215889715496463
1027 -0.024378430936485528 -25.247147841192792 -0.024233270529657604 -25.24012298602612
1028 -0.024385683704167604 -25.27153352489696 -0.02445077272132039 -25.26457375874744
1029 -0.024381306022405624 -25.295914830919365 -0.02444956749677658 -25.289023326244216
1030 -0.024372226558625698 -25.32028705747799 -0.024822734016925096 -25.31384606026114
1031 -0.02436766428872943 -25.34465472176672 -0.023852925375103952 -25.337698985636244
1032 -0.024385848734527826 -25.369040570501248 -0.024130657128989697 -25.361829642765233
1033 -0.024373009521514177 -25.393413580022763 -0.024901664350181818 -25.386731307115415
1034 -0.024381695967167615 -25.41779527598993 -0.024164095614105464 -25.41089540272952
1035 -0.024381434731185436 -25.442176710721117 -0.024304943438619376 -25.435200346168138
1036 -0.024379887245595457 -25.46655659796671 -0.024377424735575914 -25.459577770903714
1037 -0.024377747531980277 -25.49093434549869 -0.02390795750543475 -25.48348572840915
1038 -0.024383604899048804 -25.51531795039774 -0.024427121877670287 -25.50791285028682
1039 -0.024387418292462826 -25.539705368690203 -0.024236503802239896 -25.53214935408906
1040 -0.02438632436096668 -25.56409169305117 -0.02449759989976883 -25.556646953988828
1041 -0.024380839057266714 -25.588472532108437 -0.024333637207746506 -25.580980591196575
1042 -0.024385194387286903 -25.612857726495722 -0.02428806135430932 -25.605268652550883
1043 -0.024383619520813228 -25.637241346016534 -0.024092381354421377 -25.629361033905305
1044 -0.024390952847898006 -25.661632298864433 -0.02294391207396984 -25.652304945979274
1045 -0.024394743796437978 -25.68602704266087 -0.024376009311527013 -25.676680955290802
1046 -0.024399209581315518 -25.710426252242186 -0.024739057943224906 -25.701420013234028
1047 -0.02438623821362853 -25.734812490455816 -0.024414446484297515 -25.725834459718325
1048 -0.024386119656264783 -25.75919861011208 -0.024545637145638465 -25.750380096863964
1049 -0.02438937043771148 -25.78358798054979 -0.024330308847129344 -25.774710405711094
1050 -0.02438432481139898 -25.80797230536119 -0.024134987220168113 -25.798845392931263
1051 -0.02438781401142478 -25.832360119372616 -0.024327180068939924 -25.823172573000203
1052 -0.024351670406758785 -25.856711789779375 -0.02618804695084691 -25.84936061995105
1053 -0.02437681732699275 -25.881088607106367 -0.023649014346301556 -25.87300963429735
1054 -0.02438395321369171 -25.90547256032006 -0.02442523306235671 -25.897434867359706
1055 -0.0243840248323977 -25.929856585152457 -0.02433011941611767 -25.921764986775823
1056 -0.024383739847689868 -25.954240325000146 -0.02437806399539113 -25.946143050771216
1057 -0.024378255102783443 -25.97861858010293 -0.024628729466348885 -25.970771780237566
1058 -0.024370134435594083 -26.00298871453852 -0.024509021174162628 -25.995280801411727
1059 -0.02438692394644022 -26.027375638484962 -0.024232685938477515 -26.019513487350206
1060 -0.02437691343948245 -26.051752551924444 -0.02421942139044404 -26.04373290874065
1061 -0.02438012296333909 -26.076132674887784 -0.02434365814551711 -26.06807656688617
1062 -0.024404070805758238 -26.100536745693542 -0.026221092976629733 -26.0942976598628
1063 -0.024369799252599477 -26.124906544946143 -0.024589297734200953 -26.118886957597002
1064 -0.024374173115938903 -26.14928071806208 -0.024379703402519225 -26.143266660999522
1065 -0.024374764412641525 -26.17365548247472 -0.024453651160001755 -26.167720312159524
1066 -0.024358238279819488 -26.198013720754542 -0.024432182032614946 -26.19215249419214
1067 -0.024366988986730575 -26.222380709741273 -0.02451353082433343 -26.216666025016472
1068 -0.02436524173244834 -26.24674595147372 -0.024306968413293363 -26.240972993429764
1069 -0.02437087595462799 -26.271116827428347 -0.0244527792558074 -26.26542577268557
1070 -0.024356551561504604 -26.29547337898985 -0.023061411175876855 -26.28848718386145
1071 -0.02438186723738909 -26.319855246227238 -0.02459498532116413 -26.313082169182614
1072 -0.024374996777623892 -26.344230243004862 -0.024406888242810964 -26.337489057425426
1073 -0.024376850854605437 -26.368607093859467 -0.024428137950599192 -26.361917195376027
1074 -0.02437193486839533 -26.39297902872786 -0.024444691743701695 -26.38636188711973
1075 -0.024372311867773534 -26.417351340595634 -0.024299510475248098 -26.41066139759498
1076 -0.02437709541991353 -26.44172843601555 -0.024296203907579184 -26.434957601502557
1077 -0.024376819375902414 -26.46610525539145 -0.023806894104927777 -26.458764495607486
1078 -0.024372310657054187 -26.490477566048504 -0.02447001449763775 -26.483234510105124
1079 -0.024376248102635147 -26.514853814151138 -0.024480386823415756 -26.50771489692854
1080 -0.024374446738511323 -26.53922826088965 -0.024182015657424928 -26.531896912585964
1081 -0.024375590682029723 -26.56360385157168 -0.024445846583694218 -26.55634275916966
1082 -0.02437185114249587 -26.58797570271418 -0.02440232513472438 -26.580745084304382
1083 -0.02436435576528311 -26.61234005847946 -0.02315633026883006 -26.603901414573212
1084 -0.024382294900715352 -26.636722353380176 -0.024140852317214013 -26.628042266890425
1085 -0.024378455337136985 -26.66110080871731 -0.024527174793183802 -26.65256944168361
1086 -0.024384221993386745 -26.685485030710698 -0.024363239388912918 -26.676932681072522
1087 -0.024396128579974176 -26.70988115929067 -0.02378184935078025 -26.7007145304233
1088 -0.024378674943000077 -26.734259834233672 -0.02464847741648555 -26.725363007839785
1089 -0.02438177615404129 -26.758641610387713 -0.02435911362990737 -26.74972212146969
1090 -0.024382651969790458 -26.783024262357504 -0.024401649925857784 -26.774123771395548
1091 -0.024390983767807482 -26.807415246125313 -0.023550752084702253 -26.79767452348025
1092 -0.0243823335506022 -26.831797579675914 -0.024371882248669863 -26.82204640572892
1093 -0.024386886972934008 -26.85618446664885 -0.024395806714892387 -26.84644221244381
1094 -0.024390509445220233 -26.880574976094067 -0.024694173131138086 -26.87113638557495
1095 -0.02438245164230466 -26.90495742773637 -0.024435905274003744 -26.895572290848953
1096 -0.024379797000437974 -26.92933722473681 -0.024185267649590968 -26.919757558498546
1097 -0.02438398087397218 -26.95372120561078 -0.02437310852110386 -26.94413066701965
1098 -0.02438799077644944 -26.97810919638723 -0.02403897950425744 -26.968169646523908
1099 -0.02438031928613782 -27.002489515673368 -0.02438242919743061 -26.99255207572134
1100 -0.024374169111251832 -27.02686368478462 -0.02496893536299467 -27.017521011084334
1101 -0.024377145059406757 -27.051240829844026 -0.024460392259061336 -27.041981403343396
1102 -0.024373413249850272 -27.075614243093877 -0.02439759373664856 -27.066378997080044
1103 -0.024375149980187416 -27.099989393074065 -0.025016602128744125 -27.091395599208788
1104 -0.024376202654093505 -27.124365595728158 -0.024526302609592675 -27.115921901818382
1105 -0.02436767369508743 -27.148733269423246 -0.024478135351091623 -27.140400037169474
1106 -0.024368448927998543 -27.173101718351244 -0.024312961660325528 -27.1647129988298
1107 -0.02438755230978131 -27.197489270661027 -0.023464035242795944 -27.188177034072595
1108 -0.024370814394205808 -27.221860085055233 -0.024425303842872382 -27.212602337915467
1109 -0.02437680307775736 -27.24623688813299 -0.024265512451529504 -27.236867850366995
1110 -0.024369659181684256 -27.270606547314674 -0.024168129730969667 -27.261035980097965
1111 -0.02437141491100192 -27.294977962225676 -0.0243758674710989 -27.285411847569065
1112 -0.02438408536836505 -27.31936204759404 -0.024401856400072575 -27.309813703969137
1113 -0.02437514942139387 -27.343737197015436 -0.024146282859146596 -27.333959986828283
1114 -0.024372896645218134 -27.368110093660654 -0.024147365428507327 -27.35810735225679
1115 -0.02438171012327075 -27.392491803783926 -0.023648737743496896 -27.381756090000287
1116 -0.024378838203847408 -27.416870641987774 -0.024334007501602174 -27.406090097501888
1117 -0.02438464295119047 -27.441255284938965 -0.024257024005055427 -27.430347121506944
1118 -0.02438364243134856 -27.465638927370314 -0.02455759299919009 -27.454904714506135
1119 -0.02438161950558424 -27.490020546875897 -0.02432643501088023 -27.479231149517016
1120 -0.024376766104251147 -27.514397312980147 -0.02450128784403205 -27.503732437361048
1121 -0.024377523828297852 -27.538774836808447 -0.024450407922267915 -27.528182845283315
1122 -0.024373474810272456 -27.56314831161872 -0.023884325940161943 -27.552067171223477
1123 -0.02437783945351839 -27.587526151072236 -0.024530826322734355 -27.576597997546212
1124 -0.024374917801469564 -27.611901068873706 -0.024625963252037763 -27.60122396079825
1125 -0.024374296329915522 -27.636275365203623 -0.024164904188364745 -27.625388864986615
1126 -0.024372076243162157 -27.660647441446784 -0.024642134457826613 -27.650030999444443
1127 -0.024374722316861153 -27.685022163763644 -0.02411774266511202 -27.674148742109555
1128 -0.024376289546489717 -27.709398453310133 -0.024161895085126162 -27.69831063719468
1129 -0.024383688252419232 -27.733782141562553 -0.02367156445980072 -27.72198220165448
1130 -0.024390555825084446 -27.75817269738764 -0.024345518834888936 -27.74632772048937
1131 -0.02438605958595872 -27.782558756973597 -0.02436914462596178 -27.77069686511533
1132 -0.024385279789566994 -27.806944036763163 -0.02425497006624937 -27.79495183518158
1133 -0.024392159841954707 -27.83133619660512 -0.024387591145932676 -27.81933942632751
1134 -0.024388089869171382 -27.855724286474288 -0.024544365890324115 -27.843883792217834
1135 -0.02437088405713439 -27.880095170531423 -0.0245479641482234 -27.868431756366057
1136 -0.02438116893172264 -27.904476339463145 -0.024305686727166174 -27.892737443093225
1137 -0.024381968285888435 -27.92885830774903 -0.02448591319844127 -27.917223356291665
1138 -0.024382693506777287 -27.953241001255808 -0.024454798735678195 -27.941678155027343
1139 -0.02437466913834214 -27.97761567039415 -0.025695093907415867 -27.96737324893476
1140 -0.02437290409579873 -28.00198857448995 -0.02435295023024082 -27.991726199165
1141 -0.024370091408491133 -28.026358665898442 -0.024333141185343264 -28.016059340350346
1142 -0.02437377367168665 -28.05073243957013 -0.02438782537356019 -28.040447165723904
1143 -0.024374015536159276 -28.07510645510629 -0.02430215273052454 -28.064749318454428
1144 -0.024370582215487956 -28.09947703732178 -0.024519404303282498 -28.089268722757712
1145 -0.02437308067455888 -28.123850117996337 -0.0243432791903615 -28.113612001948074
1146 -0.024374085012823343 -28.14822420300916 -0.024735389184206723 -28.13834739113228
1147 -0.024363676831126214 -28.172587879840286 -0.02407054202631116 -28.162417933158594
1148 -0.024362622853368522 -28.196950502693653 -0.0250066758133471 -28.18742460897194
1149 -0.02436640430241823 -28.221316906996073 -0.024355911090970038 -28.211780520062913
1150 -0.024353553261607885 -28.24567046025768 -0.023406784795224667 -28.235187304858137
1151 -0.02436725692823529 -28.270037717185918 -0.024448194820433856 -28.25963549967857
1152 -0.02436958160251379 -28.294407298788432 -0.02440824406221509 -28.284043743740785
1153 -0.024369041528552772 -28.318776340316983 -0.02432131292298436 -28.30836505666377
1154 -0.024372960161417722 -28.3431493004784 -0.024398740381002426 -28.332763797044773
1155 -0.02436315258964896 -28.367512453068052 -0.02437992161139846 -28.35714371865617
1156 -0.02437533074989915 -28.39188778381795 -0.024163179099559784 -28.38130689775573
1157 -0.02436860594898462 -28.416256389766936 -0.024633854161947966 -28.40594075191768
1158 -0.02436858620494604 -28.440624975971883 -0.024143309332430363 -28.43008406125011
1159 -0.024367148894816636 -28.4649921248667 -0.024398770090192555 -28.454482831340304
1160 -0.02438177904114127 -28.489373903907843 -0.024238640256226063 -28.47872147159653
1161 -0.024362662248313426 -28.513736566156158 -0.024652291927486657 -28.503373763524017
1162 -0.024365663062781096 -28.53810222921894 -0.024527794681489468 -28.527901558205507
1163 -0.02435983791947365 -28.562462067138412 -0.024318701401352883 -28.55222025960686
1164 -0.024360399786382915 -28.586822466924794 -0.02441674768924713 -28.576637007296107
1165 -0.0243594772182405 -28.611181944143034 -0.02493684459477663 -28.601573851890883
1166 -0.024352370854467155 -28.6355343149975 -0.02447207449004054 -28.626045926380925
1167 -0.02435822570696473 -28.659892540704465 -0.024306515324860813 -28.650352441705785
1168 -0.02436370188370347 -28.68425624258817 -0.024128566775470973 -28.674481008481255
1169 -0.024363584537059068 -28.70861982712523 -0.025069255381822586 -28.699550263863078
1170 -0.02435093456879258 -28.732970761694023 -0.02421632269397378 -28.72376658655705
1171 -0.024356469325721265 -28.757327231019744 -0.024371124524623155 -28.748137711081675
1172 -0.024348268657922743 -28.781675499677668 -0.0244256891310215 -28.772563400212697
1173 -0.02436695285141468 -28.806042452529084 -0.025030246004462242 -28.79759364621716
1174 -0.02435141261667013 -28.830393865145755 -0.023884193133562805 -28.82147783935072
1175 -0.02435169806703925 -28.854745563212795 -0.02439382392913103 -28.84587166327985
1176 -0.024357718788087367 -28.879103282000884 -0.02438538335263729 -28.87025704663249
1177 -0.024348478019237518 -28.903451760020122 -0.024599498510360716 -28.89485654514285
1178 -0.024353464879095555 -28.927805224899217 -0.024348415806889533 -28.91920496094974
1179 -0.02436292627826333 -28.95216815117748 -0.024001153092831372 -28.943206114042574
1180 -0.024349651485681533 -28.976517802663164 -0.024437848851084708 -28.96764396289366
1181 -0.024348770547658206 -29.00086657321082 -0.024807986244559287 -28.99245194913822
1182 -0.024348866660147905 -29.02521543987097 -0.024224599171429873 -29.01667654830965
1183 -0.024339241720736027 -29.049554681591705 -0.024745646957308055 -29.041422195266957
1184 -0.02434877222403884 -29.073903453815742 -0.02450926275923848 -29.065931458026196
1185 -0.0243628709577024 -29.098266324773444 -0.022577337361872195 -29.08850879538807
1186 -0.024360166769474743 -29.12262649154292 -0.024288734700530768 -29.1127975300886
1187 -0.024355307314544918 -29.146981798857464 -0.02439760258421302 -29.13719513267281
1188 -0.024356977362185717 -29.17133877621965 -0.024410104472190143 -29.161605237145
1189 -0.02435492193326354 -29.195693698152912 -0.024511479027569293 -29.18611671617257
1190 -0.02435527080669999 -29.220048968959613 -0.024506236147135495 -29.210622952319707
1191 -0.02435811683535576 -29.24440708579497 -0.024343279656022787 -29.23496623197573
1192 -0.024355295486748217 -29.268762381281718 -0.024258643947541715 -29.25922487592327
1193 -0.024351388774812223 -29.29311377005653 -0.024073469918221235 -29.28329834584149
1194 -0.024376509059220553 -29.31749027911575 -0.024227135442197324 -29.307525481283687
1195 -0.02435318436473608 -29.341843463480483 -0.024315205030143262 -29.33184068631383
1196 -0.02435006983578205 -29.366193533316267 -0.02438627267256379 -29.356226958986394
1197 -0.02434847056865692 -29.390542003884924 -0.02415457386523485 -29.38038153285163
1198 -0.024357209075242282 -29.414899212960165 -0.024506418593227865 -29.404887951444856
1199 -0.02435706229880452 -29.43925627525897 -0.024091610219329596 -29.428979561664185
1200 -0.02436297116801143 -29.46361924642698 -0.024331792909651994 -29.453311354573838
1201 -0.02436081413179636 -29.487980060558776 -0.02453220710158348 -29.47784356167542
1202 -0.024356454983353613 -29.51233651554213 -0.024848188925534486 -29.502691750600956
1203 -0.024348770454525947 -29.536685285996658 -0.024225321412086488 -29.526917072013042
1204 -0.024355958681553602 -29.56104124467821 -0.024349675793200732 -29.551266747806242
1205 -0.0243529349565506 -29.58539417963476 -0.024402054585516454 -29.575668802391757
1206 -0.024351101089268922 -29.60974528072403 -0.024428699072450398 -29.60009750146421
1207 -0.02435902748256922 -29.6341043082066 -0.02453473685309291 -29.6246322383173
1208 -0.024355951137840746 -29.65846025934444 -0.024322634749114513 -29.648954873066415
1209 -0.024351515155285598 -29.682811774499726 -0.024709220696240663 -29.673664093762657
1210 -0.024352459143847226 -29.707164233643574 -0.024731447640806436 -29.698395541403464
1211 -0.02436723941937089 -29.731531473062944 -0.02474191663786769 -29.723137458041332
1212 -0.02434674222022295 -29.75587821528317 -0.02420807145535946 -29.74734552949669
1213 -0.024344685021787882 -29.780222900304956 -0.024351028259843588 -29.771696557756535
1214 -0.024347773287445307 -29.8045706735924 -0.0245774045586586 -29.796273962315194
1215 -0.02434213478118181 -29.828912808373584 -0.02436514003202319 -29.82063910234722
1216 -0.024346448853611945 -29.853259257227197 -0.024289304949343206 -29.84492840729656
1217 -0.024327419884502887 -29.8775866771117 -0.023503167647868396 -29.868431574944427
1218 -0.02434654152020812 -29.90193321863191 -0.024461793899536132 -29.892893368843964
1219 -0.0243449792265892 -29.9262781978585 -0.024479594361037017 -29.917372963205
1220 -0.024349045008420944 -29.950627242866922 -0.024446913879364728 -29.941819877084367
1221 -0.02435051966458559 -29.97497776253151 -0.0244672991335392 -29.966287176217907
1222 -0.02434673923999071 -29.9993245017715 -0.02445353865623474 -29.990740714874143
1223 -0.024347634613513948 -30.023672136385013 -0.024996393639594317 -30.015737108513736
1224 -0.02434687055647373 -30.048019006941487 -0.024421810079365967 -30.040158918593104
1225 -0.024342371430248023 -30.072361378371735 -0.02444859053939581 -30.0646075091325
1226 -0.024342409148812295 -30.096703787520546 -0.024208180140703917 -30.088815689273204
1227 -0.024327496346086264 -30.121031283866632 -0.023913434986025096 -30.11272912425923
1228 -0.024340744223445655 -30.145372028090076 -0.024246487859636547 -30.136975612118864
1229 -0.024343130458146334 -30.16971515854822 -0.024030297063291073 -30.161005909182155
1230 -0.024338005017489193 -30.194053163565712 -0.024238191451877354 -30.185244100634034
1231 -0.024346470553427934 -30.21839963411914 -0.024196349177509548 -30.20944044981154
1232 -0.02434340165928006 -30.24274303577842 -0.024360319785773753 -30.233800769597316
1233 -0.024339380022138358 -30.26708241580056 -0.02433470021933317 -30.25813546981665
1234 -0.024342733528465034 -30.291425149329022 -0.02409663600847125 -30.282232105825123
1235 -0.024346173834055664 -30.315771323163077 -0.024506421852856876 -30.30673852767798
1236 -0.024355418048799038 -30.340126741211876 -0.02448198813945055 -30.331220515817428
1237 -0.02434348678216338 -30.36447022799404 -0.02436537891626358 -30.355585894733693
1238 -0.02434130376204848 -30.38881153175609 -0.024408932495862245 -30.379994827229556
1239 -0.02434311443939805 -30.413154646195487 -0.02439307365566492 -30.404387900885222
1240 -0.024336300697177647 -30.437490946892666 -0.023884709179401397 -30.428272610064624
1241 -0.024341738782823086 -30.46183268567549 -0.02417985899373889 -30.452452469058365
1242 -0.02434659292921424 -30.486179278604702 -0.02404186502099037 -30.476494334079355
1243 -0.024347792472690345 -30.51052707107739 -0.02431567879393697 -30.50081001287329
1244 -0.024340794421732426 -30.534867865499123 -0.024561315216124056 -30.525371328089417
1245 -0.024344360828399657 -30.559212226327524 -0.02368826912716031 -30.549059597216576
1246 -0.02435667486861348 -30.583568901196138 -0.0245710507966578 -30.573630648013236
1247 -0.024350046832114457 -30.607918948028253 -0.02447819132357836 -30.598108839336813
1248 -0.024342448450624943 -30.632261396478878 -0.024812358617782592 -30.622921197954597
1249 -0.024347923696041107 -30.65660932017492 -0.02435697764158249 -30.647278175596178
1250 -0.02434227578341961 -30.680951595958337 -0.024342895951122046 -30.6716210715473
1251 -0.02435791939496994 -30.705309515353306 -0.024012999329715966 -30.695634070877016
1252 -0.024351435154676436 -30.729660950507984 -0.023988244775682687 -30.7196223156527
1253 -0.02434904472902417 -30.75400999523701 -0.0238835534080863 -30.743505869060787
1254 -0.024347007274627686 -30.778357002511637 -0.024325404968112706 -30.7678312740289
1255 -0.02435626545920968 -30.802713267970848 -0.02412872975692153 -30.79196000378582
1256 -0.024351242277771235 -30.82706451024862 -0.024324685335159302 -30.81628468912098
1257 -0.024435767717659474 -30.851500277966277 -0.027559430897235872 -30.843844120018215
1258 -0.02433474026620388 -30.875835018232483 -0.024265948124229907 -30.868110068142446
1259 -0.024337013345211746 -30.900172031577693 -0.02417818484827876 -30.892288252990724
1260 -0.024335068464279175 -30.92450710004197 -0.024287978000938893 -30.916576230991662
1261 -0.024334579054266215 -30.948841679096237 -0.024344785138964653 -30.940921016130627
1262 -0.024337781500071286 -30.97317946059631 -0.024241654109209775 -30.965162670239838
1263 -0.02433615569025278 -30.997515616286563 -0.024316803365945817 -30.989479473605783
1264 -0.024338664300739766 -31.021854280587302 -0.024333142396062612 -31.013812616001847
1265 -0.02433553710579872 -31.0461898176931 -0.02476237453520298 -31.03857499053705
1266 -0.024333533737808465 -31.07052335143091 -0.024344533588737248 -31.06291952412579
1267 -0.02433695336803794 -31.09486030479895 -0.024434883520007132 -31.087354407645797
1268 -0.02432852927595377 -31.119188834074905 -0.02443364355713129 -31.11178805120293
1269 -0.024324085935950278 -31.143512920010856 -0.024392192158848046 -31.13618024336178
1270 -0.024335643369704486 -31.16784856338056 -0.024415807239711283 -31.16059605060149
1271 -0.024337840639054774 -31.192186404019616 -0.02538176067173481 -31.185977811273226
1272 -0.024325419496744872 -31.21651182351636 -0.02433015787974 -31.210307969152964
1273 -0.024325731210410595 -31.24083755472677 -0.02442294145002961 -31.234730910602995
1274 -0.024327984359115363 -31.265165539085885 -0.024385048449039458 -31.259115959052036
1275 -0.02432763883844018 -31.289493177924324 -0.024520439561456442 -31.283636398613492
1276 -0.024328515958040954 -31.313821693882364 -0.0244667979888618 -31.308103196602353
1277 -0.02433671336621046 -31.338158407248574 -0.025185747351497412 -31.33328894395385
1278 -0.02432179395109415 -31.36248020119967 -0.024199487082660197 -31.35748843103651
1279 -0.024316498544067144 -31.386796699743737 -0.024392662476748227 -31.38188109351326
1280 -0.024323240946978332 -31.411119940690714 -0.024322815611958502 -31.40620390912522
1281 -0.02431871360167861 -31.435438654292394 -0.024427037592977284 -31.4306309467182
1282 -0.024318731110543012 -31.459757385402938 -0.023902366403490305 -31.45453331312169
1283 -0.02432256629690528 -31.484079951699844 -0.024491528887301682 -31.479024842008993
1284 -0.024324509594589473 -31.508404461294433 -0.025604064855724574 -31.504628906864717
1285 -0.02431578151881695 -31.532720242813248 -0.02476458130404353 -31.52939348816876
1286 -0.02430595001205802 -31.557026192825305 -0.02426435500383377 -31.553657843172594
1287 -0.02430881978943944 -31.581335012614744 -0.024389894399791955 -31.578047737572387
1288 -0.0243127278983593 -31.605647740513103 -0.024272811040282248 -31.60232054861267
1289 -0.024311267677694558 -31.6299590081908 -0.024171523004770278 -31.62649207161744
1290 -0.02431168481707573 -31.654270693007874 -0.02424380537122488 -31.650735876988666
1291 -0.024313196633011104 -31.678583889640883 -0.024480785708874464 -31.67521666269754
1292 -0.024306477047502995 -31.702890366688386 -0.02488119453191757 -31.70009785722946
1293 -0.024308580439537764 -31.727198947127924 -0.0245329893194139 -31.724630846548873
1294 -0.024309386033564806 -31.75150833316149 -0.023419875279068948 -31.74805072182794
1295 -0.02428619787096977 -31.77579453103246 -0.024625098332762718 -31.772675820160703
1296 -0.024313530884683132 -31.800108061917143 -0.024148453306406737 -31.79682427346711
1297 -0.02431031735613942 -31.824418379273283 -0.02428076835349202 -31.8211050418206
1298 -0.024310945905745028 -31.84872932517903 -0.024400490429252387 -31.845505532249852
1299 -0.02431186204776168 -31.87304118722679 -0.024902039859443902 -31.870407572109297
1300 -0.02431423207744956 -31.89735541930424 -0.024598052818328144 -31.895005624927624
1301 -0.02430102052167058 -31.92165643982591 -0.024221336748450995 -31.919226961676074
1302 -0.024301226995885373 -31.945957666821794 -0.02501174956560135 -31.944238711241674
1303 -0.02430736245587468 -31.97026502927767 -0.024453368596732618 -31.968692079838405
1304 -0.024312966130673887 -31.994577995408342 -0.024266492202878 -31.99295857204128
1305 -0.024301515612751245 -32.01887951102109 -0.023897446505725384 -32.01685601854701
1306 -0.024304618407040835 -32.043184129428134 -0.024003754649311305 -32.040859773196324
1307 -0.024325391929596662 -32.06750952135773 -0.02475028419867158 -32.065610057395
1308 -0.024306162912398576 -32.091815684270124 -0.023696120269596575 -32.0893061776646
1309 -0.024326273426413535 -32.116141957696534 -0.02446222575381398 -32.11376840341841
1310 -0.02432236047461629 -32.14046431817115 -0.02448741178959608 -32.138255815208005
1311 -0.02431486453860998 -32.16477918270976 -0.024447462614625694 -32.16270327782263
1312 -0.024312308337539435 -32.1890914910473 -0.024072606302797794 -32.186775884125424
1313 -0.02431986080482602 -32.21341135185212 -0.02403993932530284 -32.21081582345073
1314 -0.02432440044358373 -32.237735752295706 -0.02464532256126404 -32.23546114601199
1315 -0.02432562652975321 -32.26206137882546 -0.024304976407438516 -32.25976612241943
1316 -0.024324903544038535 -32.2863862823695 -0.024185168743133544 -32.28395129116256
1317 -0.024323950801044703 -32.310710233170546 -0.024088340811431408 -32.30803963197399
1318 -0.024325020238757135 -32.3350352534093 -0.024271903559565544 -32.332311535533556
1319 -0.024319474957883357 -32.35935472836719 -0.025093760062009095 -32.35740529559556
1320 -0.024326481111347675 -32.38368120947853 -0.023867942020297052 -32.38127323761586
1321 -0.024331891722977162 -32.40801310120151 -0.024202451482415198 -32.405475689098274
1322 -0.024322146363556386 -32.43233524756507 -0.024311803001910447 -32.42978749210018
1323 -0.024334572535008193 -32.45666982010008 -0.024566817004233597 -32.45435430910442
1324 -0.024321221094578505 -32.48099104119466 -0.024690300971269608 -32.47904461007569
1325 -0.024317326210439204 -32.5053083674051 -0.0243302047252655 -32.50337481480096
1326 -0.024327946454286577 -32.529636313859385 -0.024719328340142965 -32.5280941431411
1327 -0.024323763512074947 -32.55396007737146 -0.02442299174144864 -32.55251713488254
1328 -0.02431447897106409 -32.57827455634252 -0.024635041411966086 -32.57715217629451
1329 -0.02431421373039484 -32.60258877007291 -0.02437464091926813 -32.60152681721378
1330 -0.024315382447093727 -32.626904152520005 -0.02431415896862745 -32.62584097618241
1331 -0.02431423617526889 -32.65121838869528 -0.024344824627041815 -32.65018580080945
1332 -0.024329413194209337 -32.675547801889486 -0.023477728571742774 -32.673663529381194
1333 -0.024314727075397967 -32.699862528964886 -0.024570714589208363 -32.698234243970404
1334 -0.024327798373997213 -32.72419032733888 -0.024630761984735728 -32.72286500595514
1335 -0.024320734571665524 -32.74851106191055 -0.024658379796892404 -32.74752338575203
1336 -0.02430916326120496 -32.772820225171756 -0.025274503417313098 -32.77279788916935
1337 -0.02431044578552246 -32.79713067095728 -0.024340888764709235 -32.79713877793406
1338 -0.02430515121668577 -32.82143582217397 -0.023555928003042938 -32.8206947059371
1339 -0.02432390758767724 -32.845759729761646 -0.0240918998606503 -32.84478660579775
1340 -0.024321200884878637 -32.87008093064652 -0.024201244860887528 -32.86898785065864
1341 -0.024325002543628217 -32.89440593319015 -0.024508073925971985 -32.89349592458461
1342 -0.02432946227490902 -32.918735395465056 -0.024263250548392533 -32.91775917513301
1343 -0.02432079389691353 -32.94305618936197 -0.024068718031048774 -32.94182789316405
1344 -0.02433237787336111 -32.96738856723533 -0.02486479813233018 -32.96669269129638
1345 -0.024345051404088734 -32.99173361863942 -0.023441611602902413 -32.990134302899286
1346 -0.02433233093470335 -33.01606594957413 -0.024122049752622842 -33.014256352651906
1347 -0.024328860640525817 -33.04039481021465 -0.024246937315911054 -33.038503289967814
1348 -0.0243294732645154 -33.064724283479165 -0.02408064603805542 -33.06258393600587
1349 -0.024334816075861455 -33.08905909955503 -0.025503593590110542 -33.08808752959598
1350 -0.024320288840681315 -33.113379388395714 -0.02455380344763398 -33.11264133304361
1351 -0.024321122746914624 -33.137700511142626 -0.0243155587464571 -33.13695689179007
1352 -0.024324577674269675 -33.1620250888169 -0.02420015400275588 -33.16115704579283
1353 -0.02432155394926667 -33.18634664276616 -0.024283100198954344 -33.185440145991784
1354 -0.024325694795697926 -33.21067233756186 -0.024295899830758572 -33.209736045822545
1355 -0.024321562610566616 -33.23499390017243 -0.02396045308560133 -33.233696498908145
1356 -0.024315831996500493 -33.25930973216893 -0.024563118163496257 -33.258259617071644
1357 -0.02432915335521102 -33.28363888552414 -0.024527173861861228 -33.28278679093351
1358 -0.024324874114245176 -33.30796375963838 -0.024228369537740945 -33.307015160471245
1359 -0.024337907414883377 -33.332301667053265 -0.024397424049675466 -33.33141258452092
1360 -0.024318168964236976 -33.3566198360175 -0.023963247518986465 -33.355375832039904
1361 -0.024328451603651047 -33.38094828762115 -0.024569123331457377 -33.379944955371364
1362 -0.024320843629539013 -33.40526913125069 -0.024001124780625105 -33.40394608015199
1363 -0.02434636503458023 -33.42961549628527 -0.024595876410603523 -33.42854195656259
1364 -0.024319806043058632 -33.45393530232833 -0.024235943239182232 -33.452777899801774
1365 -0.024325396027415992 -33.47826069835575 -0.024322577472776174 -33.47710047727455
1366 -0.02432316103950143 -33.50258385939525 -0.024411304946988822 -33.501511782221534
1367 -0.02432123888283968 -33.52690509827809 -0.02420741869136691 -33.5257192009129
1368 -0.02431981945410371 -33.5512249177322 -0.024428492411971092 -33.550147693324874
1369 -0.02432022774592042 -33.57554514547812 -0.024156283866614104 -33.57430397719149
1370 -0.024316892959177494 -33.599862038437294 -0.02479621795937419 -33.59910019515087
1371 -0.024318623822182417 -33.62418066225948 -0.024555844347923995 -33.62365603949879
1372 -0.024311406817287207 -33.64849206907677 -0.02434894796460867 -33.6480049874634
1373 -0.02431696718558669 -33.67280903626235 -0.024403858464211226 -33.67240884592761
1374 -0.024314037431031464 -33.69712307369338 -0.024025399796664716 -33.69643424572428
1375 -0.024334169179201125 -33.72145724287258 -0.02419577455148101 -33.720630020275756
1376 -0.02432707082480192 -33.745784313697385 -0.024449355248361827 -33.74507937552412
1377 -0.02432013750076294 -33.77010445119815 -0.024454122874885798 -33.76953349839901
1378 -0.02432257104665041 -33.794427022244804 -0.024828567169606686 -33.79436206556861
1379 -0.024314984772354366 -33.81874200701716 -0.024592936597764493 -33.818955002166376
1380 -0.024316212721168996 -33.843058219738325 -0.02421332783997059 -33.84316833000635
1381 -0.02432112256065011 -33.867379342298975 -0.02411585794761777 -33.86728418795397
1382 -0.024323363043367862 -33.89170270534234 -0.02453491007909179 -33.89181909803306
1383 -0.024358189199119806 -33.91606089454146 -0.025884398631751536 -33.917703496664814
1384 -0.024307983554899694 -33.94036887809636 -0.024253684002906083 -33.94195718066772
1385 -0.02431074548512697 -33.96467962358148 -0.024428772553801537 -33.966385953221526
1386 -0.024311029817909002 -33.98899065339939 -0.024440871458500622 -33.99082682468003
1387 -0.02431123247370124 -34.01330188587309 -0.024292953964322805 -34.01511977864435
1388 -0.024299494735896588 -34.03760138060899 -0.024655996728688477 -34.03977577537304
1389 -0.02431540535762906 -34.061916785966616 -0.02360371286049485 -34.06337948823353
1390 -0.02431187266483903 -34.086228658631455 -0.02366436906158924 -34.08704385729512
1391 -0.024320301599800587 -34.110548960231256 -0.0240381371229887 -34.11108199441811
1392 -0.02431527404114604 -34.1348642342724 -0.02313557667657733 -34.13421757109469
1393 -0.024322849698364735 -34.159187083970764 -0.024011329095810652 -34.1582289001905
1394 -0.024321671202778818 -34.18350875517354 -0.024570855032652616 -34.18279975522315
1395 -0.02432080954313278 -34.207829564716675 -0.024329786468297244 -34.20712954169145
1396 -0.02432229118421674 -34.232151855900895 -0.02442821990698576 -34.23155776159844
1397 -0.024323809146881103 -34.25647566504777 -0.024041498452425 -34.255599260050865
1398 -0.024318579770624637 -34.280794244818395 -0.024355567619204523 -34.27995482767007
1399 -0.024349527154117822 -34.30514377197251 -0.023108453210443258 -34.30306328088051
1400 -0.024324331246316434 -34.32946810321883 -0.02406199313700199 -34.32712527401751
1401 -0.024331414606422186 -34.35379951782525 -0.02451902274042368 -34.35164429675793
1402 -0.024333103466778992 -34.37813262129203 -0.0242434267885983 -34.37588772354653
1403 -0.024330840818583964 -34.40246346211062 -0.024355517886579036 -34.40024324143311
1404 -0.024321345891803504 -34.426784808002424 -0.024774315860122444 -34.42501755729323
1405 -0.024355461075901984 -34.45114026907832 -0.02334461910650134 -34.44836217639973
1406 -0.024336280953139066 -34.47547655003146 -0.024505172111093997 -34.472867348510825
1407 -0.02433537757024169 -34.4998119276017 -0.024321401864290236 -34.497188750375116
1408 -0.02433025315403938 -34.52414218075574 -0.024487068876624107 -34.52167581925174
1409 -0.024334881734102965 -34.548477062489845 -0.024276987370103597 -34.54595280662184
1410 -0.02433331375941634 -34.57281037624926 -0.024252919387072323 -34.570205726008915
1411 -0.024343369528651237 -34.59715374577791 -0.025485649425536393 -34.59569137543445
1412 -0.024326752964407207 -34.621480498742315 -0.0245283804833889 -34.62021975591784
1413 -0.024333070404827593 -34.645813569147144 -0.024468388594686984 -34.64468814451252
1414 -0.02432541362941265 -34.67013898277656 -0.02438382850959897 -34.66907197302212
1415 -0.024331173207610846 -34.69447015598417 -0.024335552752017976 -34.69340752577414
1416 -0.024324152804911136 -34.71879430878908 -0.02302625570446253 -34.71643378147861
1417 -0.024328160844743252 -34.743122469633825 -0.023859674856066704 -34.740293456334676
1418 -0.02432850543409586 -34.76745097506792 -0.024782004952430724 -34.765075461287104
1419 -0.024331732466816903 -34.79178270753474 -0.02455457840114832 -34.789630039688255
1420 -0.02434247303754091 -34.816125180572286 -0.024301851354539394 -34.81393189104279
1421 -0.024328300170600413 -34.84045348074289 -0.02435806980356574 -34.83828996084636
1422 -0.024330484680831432 -34.86478396542372 -0.024462209921330212 -34.86275217076769
1423 -0.02432880662381649 -34.88911277204753 -0.02416317807510495 -34.8869153488428
1424 -0.02432777276262641 -34.91344054481016 -0.024004441872239112 -34.910919790715035
1425 -0.02432837150990963 -34.93776891632007 -0.024270472675561906 -34.935190263390595
1426 -0.024326958507299424 -34.96209587482737 -0.024303114041686058 -34.95949337743228
1427 -0.024360699113458395 -34.98645657394083 -0.025321542751044035 -34.984814920183325
1428 -0.02431613141670823 -35.01077270535754 -0.02440945813432336 -35.00922437831765
1429 -0.024319622106850146 -35.03509232746439 -0.02427516710013151 -35.033499545417776
1430 -0.02431215038523078 -35.05940447784962 -0.024255973845720293 -35.057755519263495
1431 -0.024322922341525555 -35.083727400191144 -0.024180939327925442 -35.08193645859142
1432 -0.024326320737600327 -35.108053720928744 -0.02423900319263339 -35.106175461784055
1433 -0.0243201470002532 -35.132373867929 -0.024427514243870973 -35.13060297602792
1434 -0.02431861599907279 -35.15669248392807 -0.023859318997710943 -35.15446229502563
1435 -0.024320117197930813 -35.181012601126 -0.02415209002792835 -35.17861438505356
1436 -0.024324735905975104 -35.20533733703198 -0.024405217729508877 -35.203019602783066
1437 -0.024321719724684953 -35.22965905675666 -0.023977212887257338 -35.226996815670326
1438 -0.024320642556995155 -35.25397969931365 -0.023884874023497104 -35.25088168969382
1439 -0.024328716844320298 -35.27830841615798 -0.02433306435123086 -35.27521475404505
1440 -0.02432794189080596 -35.30263635804878 -0.024471930414438247 -35.29968668445949
1441 -0.02432821374386549 -35.326964571792644 -0.024626907706260682 -35.32431359216575
1442 -0.024321932718157767 -35.3512865045108 -0.024686427414417268 -35.34900001958017
1443 -0.024328474886715412 -35.37561497939752 -0.024344020895659922 -35.37334404047583
1444 -0.02432416342198849 -35.399939142819505 -0.024545390997081994 -35.39788943147291
1445 -0.024330136459320785 -35.424269279278825 -0.024647998437285424 -35.4225374299102
1446 -0.024324722308665513 -35.44859400158749 -0.024335083644837142 -35.446872513555036
1447 -0.02432794338092208 -35.47292194496841 -0.02266081180423498 -35.46953332535927
1448 -0.02434038035571575 -35.49726232532413 -0.023910847678780555 -35.49344417303805
1449 -0.024339818861335516 -35.521602144185465 -0.024343540705740453 -35.51778771374379
1450 -0.02433765409514308 -35.54593979828061 -0.02453913791105151 -35.54232685165484
1451 -0.024333335179835557 -35.57027313346044 -0.024622257426381113 -35.56694910908122
1452 -0.02432906124740839 -35.594602194707846 -0.02377129625529051 -35.59072040533651
1453 -0.024340325314551593 -35.6189425200224 -0.024274294823408128 -35.61499470015992
1454 -0.02433583103120327 -35.6432783510536 -0.02453841231763363 -35.63953311247755
1455 -0.0243642533197999 -35.667642604373405 -0.026917894836515188 -35.666451007314066
1456 -0.024323583394289017 -35.6919661877677 -0.02434531208127737 -35.690796319395346
1457 -0.02432885570451617 -35.716295043472215 -0.024337152298539878 -35.71513347169389
1458 -0.024326709005981682 -35.7406217524782 -0.02432286338880658 -35.73945633508269
1459 -0.024329815059900284 -35.7649515675381 -0.024297744035720825 -35.763754079118414
1460 -0.024325131718069316 -35.78927669925617 -0.024291478749364614 -35.788045557867775
1461 -0.024312874302268028 -35.81358957355844 -0.022859264444559813 -35.81090482231234
1462 -0.0243292685598135 -35.83791884211825 -0.024241285398602486 -35.83514610771094
1463 -0.024323713220655917 -35.8622425553389 -0.023633659351617098 -35.85877976706256
1464 -0.024332954548299313 -35.8865755098872 -0.02514128005132079 -35.88392104711388
1465 -0.024327902216464282 -35.910903412103664 -0.024398891255259514 -35.90831993836914
1466 -0.02433350691571832 -35.93523691901938 -0.02448616046458483 -35.93280609883372
1467 -0.024320005532354118 -35.959556924551734 -0.02415560046210885 -35.95696169929583
1468 -0.024327175319194795 -35.98388409987093 -0.024102563504129648 -35.98106426279996
1469 -0.024321913719177246 -36.008206013590105 -0.024915085546672343 -36.005979348346635
1470 -0.02432929342612624 -36.03253530701623 -0.025179544650018214 -36.03115889299665
1471 -0.02432035580277443 -36.056855662819004 -0.024230517260730267 -36.05538941025738
1472 -0.02431461364030838 -36.08117027645931 -0.024357227515429257 -36.079746637772814
1473 -0.02431953214108944 -36.1054898086004 -0.024254240561276674 -36.10400087833409
1474 -0.024309085961431266 -36.12979889456184 -0.02463703015819192 -36.12863790849228
1475 -0.024316109530627728 -36.15411500409247 -0.024299005046486855 -36.15293691353877
1476 -0.02432232778519392 -36.17843733187766 -0.02389088962227106 -36.17682780316104
1477 -0.024320410192012788 -36.20275774206967 -0.024453654326498507 -36.20128145748754
1478 -0.02432454191148281 -36.227082283981154 -0.024056261777877806 -36.22533771926542
1479 -0.024322590604424477 -36.25140487458558 -0.024151854682713747 -36.24948957394813
1480 -0.024322919175028802 -36.27572779376061 -0.024225195962935687 -36.27371476991107
1481 -0.024325033463537694 -36.30005282722415 -0.023783388454467057 -36.297498158365535
1482 -0.024335419945418834 -36.324388247169566 -0.02422024179250002 -36.32171840015803
1483 -0.024321972485631706 -36.348710219655196 -0.02446448737755418 -36.34618288753559
1484 -0.024316032603383064 -36.373026252258576 -0.024656772147864103 -36.370839659683455
1485 -0.024320642556995155 -36.39734689481557 -0.024572066217660903 -36.39541172590111
1486 -0.024322375003248454 -36.42166926981882 -0.023511248268187047 -36.4189229741693
1487 -0.02431960226967931 -36.4459888720885 -0.024173638503998517 -36.443096612673294
1488 -0.02432874869555235 -36.47031762078405 -0.024279776122421028 -36.467376388795714
1489 -0.024330445285886525 -36.494648066069935 -0.02404133751988411 -36.491417726315596
1490 -0.024330338835716246 -36.51897840490565 -0.023976700287312268 -36.51539442660291
1491 -0.02434921506792307 -36.543327619973574 -0.024839925579726696 -36.54023435218264
1492 -0.024327233247458935 -36.567654853221036 -0.024417898058891295 -36.56465225024153
1493 -0.024319115653634073 -36.59197396887467 -0.024633738864213228 -36.58928598910574
1494 -0.024320071190595628 -36.61629404006526 -0.024018644541501998 -36.61330463364724
1495 -0.02432605652138591 -36.64062009658665 -0.024304611328989267 -36.637609244976225
1496 -0.0243232736364007 -36.66494337022305 -0.02432597167789936 -36.66193521665412
1497 -0.024324486684054136 -36.6892678569071 -0.02513501662760973 -36.68707023328173
1498 -0.024311672989279033 -36.71357952989638 -0.024156344588845968 -36.711226577870576
1499 -0.02431318089365959 -36.737892710790035 -0.024260695464909075 -36.73548727333549
1500 -0.024315013736486434 -36.76220772452652 -0.024530540872365236 -36.76001781420785
1501 -0.02431498160585761 -36.786522706132374 -0.024350422248244286 -36.784368236456096
1502 -0.024312431924045086 -36.81083513805642 -0.024411394167691468 -36.80877963062379
1503 -0.024312844220548867 -36.835147982276965 -0.024401361215859653 -36.83318099183965
1504 -0.024316315352916718 -36.859464297629884 -0.02422144915908575 -36.85740244099873
1505 -0.024316864367574454 -36.88378116199746 -0.023456546757370234 -36.880858987756106
1506 -0.024324994534254074 -36.908106156531716 -0.02427843799814582 -36.905137425754255
1507 -0.024322642106562854 -36.93242879863828 -0.02456987285986543 -36.92970729861412
1508 -0.02432164838537574 -36.95675044702365 -0.024372292682528496 -36.95407959129665
1509 -0.024317425768822433 -36.98106787279247 -0.024096685368567704 -36.97817627666522
1510 -0.02431783489882946 -37.0053857076913 -0.02423588130623102 -37.00241215797145
1511 -0.024321959167718888 -37.029707666859025 -0.024358683452010154 -37.026770841423456
1512 -0.02433200431987643 -37.0540396711789 -0.025056623481214048 -37.05182746490467
1513 -0.024325438775122166 -37.07836510995402 -0.024287464376538993 -37.07611492928121
1514 -0.024321056716144086 -37.10268616667017 -0.024326011911034583 -37.10044094119225
1515 -0.024326489586383105 -37.127012656256554 -0.0244078965857625 -37.12484883777801
1516 -0.024333975464105605 -37.151346631720656 -0.025175438448786735 -37.150024276226794
1517 -0.02431661318987608 -37.17566324491053 -0.02474773917347193 -37.174772015400265
1518 -0.02432223120704293 -37.199985476117575 -0.024598553590476514 -37.199370568990744
1519 -0.024318230617791415 -37.22430370673537 -0.024130026064813136 -37.223500595055555
1520 -0.024316900596022605 -37.24862060733139 -0.024428621027618648 -37.24792921608317
1521 -0.024325523246079683 -37.272946130577466 -0.024598108045756815 -37.27252732412893
1522 -0.024313563667237758 -37.2972596942447 -0.024579212069511414 -37.29710653619844
1523 -0.024313374888151884 -37.32157306913285 -0.024182961881160737 -37.3212894980796
1524 -0.02431358890607953 -37.345886658038935 -0.024476096406579016 -37.34576559448618
1525 -0.024307200312614442 -37.37019385835155 -0.024079466145485638 -37.36984506063167
1526 -0.02430867850780487 -37.394502536859356 -0.023873229790478945 -37.39371829042215
1527 -0.02431980995461345 -37.41882234681397 -0.02442837581038475 -37.41814666623254
1528 -0.024317204765975476 -37.44313955157995 -0.02413036795333028 -37.44227703418587
1529 -0.024329011049121618 -37.467468562629065 -0.02443662192672491 -37.466713656112596
1530 -0.02432332057505846 -37.49179188320412 -0.0245155637152493 -37.491229219827844
1531 -0.02431684695184231 -37.51610873015596 -0.02377861589193344 -37.51500783571978
1532 -0.024327584728598594 -37.54043631488456 -0.024082080367952584 -37.53908991608773
1533 -0.02432056497782469 -37.56475687986239 -0.024364864453673363 -37.563454780541406
1534 -0.02432122239843011 -37.589078102260814 -0.024199654068797826 -37.5876544346102
1535 -0.024321205262094737 -37.61339930752291 -0.02326343897730112 -37.6109178735875
1536 -0.024324577022343873 -37.63772388454525 -0.024123716354370116 -37.63504158994187
1537 -0.02432166337966919 -37.66204554792492 -0.02418512711301446 -37.659226717054885
1538 -0.024325594305992126 -37.68637114223091 -0.02430924791842699 -37.68353596497331
1539 -0.02433875687420368 -37.71070989910511 -0.023969901166856288 -37.70750586614017
1540 -0.024325553607195616 -37.73503545271231 -0.024453450832515954 -37.731959316972684
1541 -0.02432580618187785 -37.75936125889419 -0.024425300303846598 -37.75638461727653
1542 -0.02433055844157934 -37.783691817335765 -0.024290152359753847 -37.780674769636285
1543 -0.02433089017868042 -37.808022707514446 -0.024312761146575212 -37.80498753078286
1544 -0.02432565065100789 -37.832348358165454 -0.02464497061446309 -37.82963250139732
1545 -0.02432968784123659 -37.85667804600669 -0.024395380355417728 -37.854027881752735
1546 -0.024328839592635633 -37.88100688559933 -0.02455811183899641 -37.878585993591734
1547 -0.024325185921043158 -37.90533207152037 -0.0250187523663044 -37.90360474595804
1548 -0.024313966929912566 -37.92964603845028 -0.02498149573802948 -37.928586241696074
1549 -0.024320854153484107 -37.953966892603766 -0.02444159621372819 -37.9530278379098
1550 -0.024316988419741392 -37.97828388102351 -0.024352166708558796 -37.97738000461836
1551 -0.024316333793103696 -38.00260021481661 -0.02416383270174265 -38.001543837320106
1552 -0.02431172914803028 -38.02691194396464 -0.024513326212763788 -38.02605716353287
1553 -0.024311347398906946 -38.05122329136355 -0.024310731887817384 -38.050367895420685
1554 -0.024320977739989758 -38.07554426910354 -0.023831796925514938 -38.0741996923462
1555 -0.024323620088398456 -38.099867889191934 -0.024544982705265284 -38.098744675051464
1556 -0.024318123050034047 -38.12418601224197 -0.024532654602080584 -38.12327732965355
1557 -0.024322111625224352 -38.148508123867195 -0.024486517999321222 -38.14776384765287
1558 -0.0243298745714128 -38.17283799843861 -0.024711458757519723 -38.17247530641039
1559 -0.024313045851886272 -38.19715104429049 -0.02406436428427696 -38.19653967069467
1560 -0.024317545257508753 -38.221468589548 -0.024035012163221837 -38.220574682857894
1561 -0.024316193256527185 -38.24578478280453 -0.024647576082497836 -38.245222258940395
1562 -0.02432195907458663 -38.27010674187911 -0.024204739555716514 -38.26942699849611
1563 -0.02431177580729127 -38.2944185176864 -0.02463043127208948 -38.294057429768195
1564 -0.024314389657229186 -38.31873290734363 -0.024013399519026278 -38.31807082928722
1565 -0.024320469796657564 -38.343053377140286 -0.024710541311651468 -38.34278137059887
1566 -0.024327507987618447 -38.36738088512791 -0.023687485978007315 -38.36646885657688
1567 -0.02432449571788311 -38.39170538084579 -0.024568216037005187 -38.391037072613884
1568 -0.024320643208920956 -38.416026024054716 -0.024365812260657548 -38.41540288487454
1569 -0.024327180068939924 -38.44035320412365 -0.023995692562311887 -38.43939857743685
1570 -0.024322042521089316 -38.464675246644745 -0.024579183012247086 -38.4639777604491
1571 -0.024312458280473948 -38.48898770492522 -0.023598222620785238 -38.48757598306988
1572 -0.024324145540595053 -38.51331185046582 -0.024181029479950666 -38.51175701254983
1573 -0.02432263093069196 -38.53763448139651 -0.02416820516809821 -38.535925217717924
1574 -0.02431994266808033 -38.56195442406459 -0.024221938475966452 -38.56014715619389
1575 -0.02432762226089835 -38.586282046325486 -0.024357169680297375 -38.58450432587419
1576 -0.024323401879519223 -38.61060544820501 -0.024406499974429608 -38.608910825848625
1577 -0.024318127427250147 -38.63492357563226 -0.024877231009304522 -38.63378805685793
1578 -0.02431034268811345 -38.65923391832037 -0.02434950154274702 -38.658137558400675
1579 -0.024317556619644166 -38.68355147494001 -0.024520076625049115 -38.68265763502573
1580 -0.024311766400933264 -38.707863241340945 -0.02429108815267682 -38.70694872317841
1581 -0.024317510798573493 -38.73218075213952 -0.02444542236626148 -38.73139414554467
1582 -0.024306301865726708 -38.75648705400525 -0.022555228136479855 -38.75394937368115
1583 -0.024319121893495322 -38.780806175898746 -0.024187400564551355 -38.7781367742457
1584 -0.024324750900268553 -38.805130926799016 -0.02438478693366051 -38.80252156117936
1585 -0.024325029738247395 -38.82945595653727 -0.024252737313508986 -38.82677429849287
1586 -0.024323863536119462 -38.853779820073385 -0.024091776460409164 -38.85086607495328
1587 -0.024330873880535363 -38.87811069395392 -0.0245216628536582 -38.87538773780694
1588 -0.024314784538000823 -38.90242547849192 -0.024249392002820967 -38.89963712980976
1589 -0.024332564882934095 -38.92675804337485 -0.02433161186054349 -38.92396874167031
1590 -0.0243255153298378 -38.95108355870469 -0.02440603682771325 -38.94837477849802
1591 -0.024323485139757395 -38.97540704384445 -0.024430618155747652 -38.97280539665377
1592 -0.024313061498105526 -38.999720105342554 -0.024024513829499484 -38.99682991048327
1593 -0.024324303586035968 -39.02404440892859 -0.024535318650305272 -39.02136522913358
1594 -0.024307778291404247 -39.04835218721999 -0.02416961928829551 -39.04553484842187
1595 -0.02432258278131485 -39.072674770001306 -0.024372657481580972 -39.06990750590345
1596 -0.024322273395955562 -39.09699704339726 -0.02423341413959861 -39.09414092004305
1597 -0.0243270861916244 -39.121324129588885 -0.02378756208345294 -39.11792848212651
1598 -0.024329761695116758 -39.145653891284 -0.024305584374815226 -39.142234066501324
1599 -0.0243281502276659 -39.169982041511666 -0.024504202976822854 -39.166738269478145
1600 -0.024305576365441083 -39.19428761787711 -0.02586789643391967 -39.19260616591207
1601 -0.024322998616844414 -39.218610616493955 -0.024111035000532865 -39.2167172009126
1602 -0.02431203629821539 -39.24292265279217 -0.024476197455078362 -39.24119339836768
1603 -0.024333887547254563 -39.267256540339424 -0.023572603333741428 -39.26476600170142
1604 -0.02433169651776552 -39.29158823685719 -0.023798270057886838 -39.288564271759306
1605 -0.02431992720812559 -39.31590816406531 -0.02458920460194349 -39.31315347636125
1606 -0.02432034071534872 -39.34022850478066 -0.02435068367049098 -39.33750416003174
1607 -0.024324308428913356 -39.36455281320958 -0.024306861218065023 -39.36181102124981
1608 -0.024328077118843792 -39.38888089032842 -0.024357201159000398 -39.386168222408806
1609 -0.024324776511639355 -39.413205666840064 -0.02420200565829873 -39.4103702280671
1610 -0.02432536194100976 -39.43753102878107 -0.024545219819992782 -39.43491544788709
1611 -0.024324829503893853 -39.46185585828497 -0.024716186337172985 -39.459631634224266
1612 -0.0243432505056262 -39.48619910879059 -0.024705170281231405 -39.484336804505496
1613 -0.024311932176351546 -39.510511040966946 -0.024119678512215616 -39.50845648301771
1614 -0.02432204904034734 -39.5348330900073 -0.024340020772069693 -39.53279650378978
1615 -0.02432733979076147 -39.559160429798055 -0.024386958777904512 -39.557183462567686
1616 -0.02432647179812193 -39.583486901596174 -0.024196175485849382 -39.581379638053534
1617 -0.02432456221431494 -39.60781146381049 -0.02431448083370924 -39.60569411888724
1618 -0.02432740842923522 -39.63213887223973 -0.024168605078011753 -39.62986272396525
1619 -0.024319408647716045 -39.65645828088744 -0.02421836042776704 -39.65408108439302
1620 -0.024324145261198284 -39.68078242614864 -0.024144413229078055 -39.6782254976221
1621 -0.02432272145524621 -39.70510514760389 -0.02450039815157652 -39.702725895773675
1622 -0.024321034736931323 -39.729426182340816 -0.02477300362661481 -39.72749889940029
1623 -0.02432361962273717 -39.75374980196355 -0.02434376897290349 -39.75184266837319
1624 -0.024328652396798135 -39.77807845436035 -0.024388249963521957 -39.776230918336715
1625 -0.024320831522345543 -39.80239928588269 -0.02414719108492136 -39.80037810942164
1626 -0.024311978183686734 -39.82671126406638 -0.024497322645038365 -39.824875432066676
1627 -0.02433139020577073 -39.851042654272156 -0.024057650472968817 -39.848933082539645
1628 -0.024339486565440892 -39.875382140837594 -0.02487461380660534 -39.87380769634625
1629 -0.02433319902047515 -39.89971533985807 -0.024492284189909695 -39.89829998053616
1630 -0.02432243674993515 -39.924037776608 -0.02434014482423663 -39.922640125360395
1631 -0.0243261412717402 -39.948363917879746 -0.023914753273129464 -39.94655487863353
1632 -0.024324597325176 -39.97268851520492 -0.02414556471630931 -39.970700443349834
1633 -0.02433106638491154 -39.99701958158983 -0.02424340369179845 -39.99494384704163
1634 -0.024327504448592663 -40.021347086038425 -0.024502808507531882 -40.01944665554917
1635 -0.02434311741963029 -40.04569020345806 -0.024760499689728023 -40.044207155238894
1636 -0.02432264992967248 -40.07001285338773 -0.02433408936485648 -40.06854124460375
1637 -0.024324850272387268 -40.094337703660116 -0.024151055328547954 -40.092692299932295
1638 -0.024322215095162393 -40.11865991875528 -0.024679162353277207 -40.117371462285575
1639 -0.024323794525116682 -40.142983713280394 -0.024870590306818485 -40.142242052592394
1640 -0.02432759338989854 -40.16731130667029 -0.02461980739608407 -40.16686185998848
1641 -0.024319882038980722 -40.19163118870927 -0.024137452989816666 -40.1909993129783
1642 -0.024315094109624624 -40.2159462828189 -0.025048059411346912 -40.216047372389646
1643 -0.024312438536435367 -40.24025872135533 -0.024576329346746206 -40.24062370173639
1644 -0.024310757219791413 -40.264569478575126 -0.023856885265558958 -40.26448058700195
1645 -0.02432991862297058 -40.288899397198094 -0.023584681935608386 -40.28806526893756
1646 -0.024314080365002155 -40.313213477563096 -0.023931693751364946 -40.31199696268892
1647 -0.024324917793273927 -40.33753839535637 -0.02439039908349514 -40.33638736177242
1648 -0.02432781644165516 -40.361866211798024 -0.02463499177247286 -40.36102235354489
1649 -0.0243237211368978 -40.38618993293492 -0.02405101843178272 -40.385073371976674
1650 -0.024324325006455184 -40.41051425794137 -0.02404247419908643 -40.40911584617576
1651 -0.024308540299534796 -40.43482279824091 -0.024677820131182672 -40.43379366630694
1652 -0.024321410153061152 -40.45914420839397 -0.024067227449268102 -40.457860893756205
1653 -0.024315373972058296 -40.48345958236603 -0.024277090281248092 -40.48213798403745
1654 -0.024324612971395255 -40.50778419533743 -0.024301301408559083 -40.50643928544601
1655 -0.024325761664658784 -40.532109957002085 -0.024289520829916 -40.530728806275924
1656 -0.02432429287582636 -40.55643424987791 -0.024210498295724393 -40.55493930457165
1657 -0.024323747493326664 -40.58075799737124 -0.024641101900488138 -40.57958040647213
1658 -0.024321538116782903 -40.60507953548802 -0.024495061207562684 -40.60407546767969
1659 -0.024320879578590394 -40.629400415066605 -0.024313650000840424 -40.628389117680534
1660 -0.024329193215817214 -40.653729608282426 -0.024239855259656905 -40.65262897294019
1661 -0.024324620515108107 -40.678054228797535 -0.0240782855078578 -40.67670725844805
1662 -0.024322095047682523 -40.702376323845215 -0.024486403353512286 -40.70119366180156
1663 -0.02432320509105921 -40.72669952893627 -0.024382901191711426 -40.725576562993275
1664 -0.02432340057566762 -40.75102292951194 -0.024223076831549405 -40.74979963982482
1665 -0.0243105573579669 -40.775333486869904 -0.02539585679769516 -40.775195496622516
1666 -0.02430820232257247 -40.79964168919248 -0.024417468905448915 -40.79961296552796
1667 -0.024321515765041112 -40.823963204957515 -0.024030177295207976 -40.82364314282317
1668 -0.024324496556073428 -40.84828770151359 -0.02450500950217247 -40.848148152325344
1669 -0.02431425442919135 -40.872601955942784 -0.024306825548410415 -40.87245497787375
1670 -0.024289616756141184 -40.89689157269893 -0.025333382282406093 -40.897788360156156
1671 -0.02429225919768214 -40.921183831896606 -0.024116323795169592 -40.921904683951325
1672 -0.024318036250770093 -40.945501868147375 -0.0247336782515049 -40.94663836220283
1673 -0.024303303565829992 -40.969805171713205 -0.02422939343377948 -40.97086775563661
1674 -0.024337105546146633 -40.99414227725935 -0.023398851696401834 -40.99426660733301
1675 -0.024307600408792495 -41.01844987766814 -0.02433630106970668 -41.01860290840272
1676 -0.024317140225321054 -41.04276701789346 -0.02454006439074874 -41.04314297279347
1677 -0.02430613646283746 -41.0670731543563 -0.02442318145185709 -41.06756615424533
1678 -0.024314509332180025 -41.09138766368848 -0.02495866771787405 -41.0925248219632
1679 -0.024292629119008778 -41.11568029280749 -0.02480687005445361 -41.11733169201766
1680 -0.024306750018149616 -41.13998704282564 -0.02404013751074672 -41.1413718295284
1681 -0.024307845905423165 -41.164294888731064 -0.02408315585926175 -41.16545498538766
1682 -0.024307117238640784 -41.188602005969706 -0.025383594632148742 -41.19083858001981
1683 -0.024295948445796967 -41.2128979544155 -0.024444424360990525 -41.2152830043808
1684 -0.02429780997335911 -41.237195764388865 -0.02412942601367831 -41.23941243039448
1685 -0.02429349459707737 -41.26148925898594 -0.024527113139629363 -41.26393954353411
1686 -0.024295770563185215 -41.285785029549125 -0.024682951532304286 -41.28862249506641
1687 -0.024300054740160705 -41.310085084289284 -0.024411177914589643 -41.313033672981
1688 -0.024284599348902702 -41.33436968363819 -0.0242426966316998 -41.3372763696127
1689 -0.02430484788492322 -41.35867453152311 -0.025871632155030966 -41.36314800176773
1690 -0.02428505355492234 -41.38295958507803 -0.02452352372929454 -41.387671525497026
1691 -0.02428686646744609 -41.407246451545475 -0.02439689664170146 -41.41206842213873
1692 -0.024292976316064595 -41.43153942786154 -0.02423061979934573 -41.43629904193808
1693 -0.024294455535709858 -41.45583388339725 -0.024385583959519862 -41.4606846258976
1694 -0.02429172210395336 -41.4801256055012 -0.024049952067434786 -41.484734577965035
1695 -0.024297251738607882 -41.50442285723981 -0.024231328815221786 -41.508965906780254
1696 -0.024291235953569412 -41.52871409319338 -0.02421476347371936 -41.53318067025398
1697 -0.024291708227247 -41.553005801420625 -0.0237395329400897 -41.55692020319407
1698 -0.024296370055526494 -41.57730217147615 -0.02456976231187582 -41.581489965505945
1699 -0.024299158528447152 -41.6016013300046 -0.024126501567661763 -41.60561646707361
1700 -0.02430216334760189 -41.6259034933522 -0.024571063555777074 -41.630187530629385
1701 -0.02430304791778326 -41.65020654126998 -0.023976134601980448 -41.654163665231366
1702 -0.02430420694872737 -41.67451074821871 -0.023727769125252964 -41.67789143435662
1703 -0.02430922379717231 -41.69881997201588 -0.024291270691901446 -41.70218270504852
1704 -0.024303274415433406 -41.723123246431314 -0.02436083722859621 -41.72654354227712
1705 -0.024304187297821044 -41.747427433729136 -0.0238137137144804 -41.7503572559916
1706 -0.024298630375415086 -41.77172606410455 -0.023708454333245754 -41.77406571032485
1707 -0.024312365613877774 -41.79603842971843 -0.024449285492300986 -41.79851499581715
1708 -0.02431131573393941 -41.82034974545237 -0.024461734015494584 -41.82297672983265
1709 -0.02430630512535572 -41.844656050577726 -0.024117593187838793 -41.847094323020485
1710 -0.024299256037920713 -41.868955306615646 -0.024386902712285517 -41.87148122573277
1711 -0.024309252109378576 -41.89326455872502 -0.024383369367569685 -41.89586459510034
1712 -0.024304546508938075 -41.91756910523396 -0.023866771534085274 -41.91973136663443
1713 -0.024320592544972895 -41.94188969777893 -0.02505443701520562 -41.94478580364964
1714 -0.02430760832503438 -41.966197306103965 -0.024967855028808116 -41.96975365867844
1715 -0.02430491680279374 -41.990502222906755 -0.024413100350648163 -41.99416675902909
1716 -0.024305090215057133 -42.014807313121814 -0.02406021226197481 -42.018226971291064
1717 -0.024300791788846254 -42.03910810491066 -0.024308963492512704 -42.04253593478358
1718 -0.024305999651551245 -42.06341410456221 -0.024387691635638475 -42.06692362641922
1719 -0.02430120697245002 -42.087715311534666 -0.02410332877188921 -42.091026955191104
1720 -0.02430695975199342 -42.11202227128666 -0.02415584335103631 -42.11518279854214
1721 -0.024294712580740452 -42.1363169838674 -0.024058346543461083 -42.139241145085606
1722 -0.024330884963274003 -42.16064786883068 -0.024925436731427907 -42.164166581817035
1723 -0.024305948708206414 -42.18495381753888 -0.024073490779846905 -42.188240072596884
1724 -0.02430608943104744 -42.20925990696993 -0.024285176303237677 -42.21252524890012
1725 -0.024302660301327706 -42.233562567271264 -0.02462771413847804 -42.2371529630386
1726 -0.024300519097596406 -42.25786308636886 -0.024184351228177546 -42.261337314266775
1727 -0.024304692447185517 -42.282167778816046 -0.02384513756260276 -42.28518245182938
1728 -0.02431878577917814 -42.306486564595225 -0.025280789751559497 -42.31046324158094
1729 -0.02429443094879389 -42.33078099554402 -0.023991513438522814 -42.334454755019465
1730 -0.024294560961425304 -42.35507555650544 -0.02415058957412839 -42.35860534459359
1731 -0.024298434052616356 -42.37937399055806 -0.02447247374802828 -42.38307781834162
1732 -0.024291776493191718 -42.40366576705125 -0.02368336170911789 -42.40676118005074
1733 -0.024302627053111793 -42.42796839410436 -0.024220631830394267 -42.43098181188113
1734 -0.02430559080094099 -42.452273984905304 -0.02449387814849615 -42.45547569002963
1735 -0.024296984914690255 -42.476570969819996 -0.024492090661078693 -42.47996778069071
1736 -0.02430503461509943 -42.50087600443509 -0.02415300449356437 -42.50412078518427
1737 -0.024296650383621454 -42.52517265481871 -0.024303969647735357 -42.528424754832
1738 -0.024299254920333625 -42.54947190973905 -0.023649768438190222 -42.55207452327019
1739 -0.024303954746574163 -42.57377586448562 -0.024463123083114623 -42.57653764635331
1740 -0.02430672701448202 -42.5980825915001 -0.024160302150994538 -42.600697948504305
1741 -0.02430677367374301 -42.622389365173845 -0.02401958741247654 -42.62471753591678
1742 -0.024302359018474818 -42.64669172419232 -0.024412913341075183 -42.649130449257854
1743 -0.02431138837710023 -42.67100311256942 -0.024185724183917047 -42.67331617344177
1744 -0.02430701656267047 -42.695310129132096 -0.024175334721803665 -42.69749150816357
1745 -0.024300018791109324 -42.719610147923206 -0.023752924241125583 -42.721244432404696
1746 -0.02430875999853015 -42.74391890792174 -0.024272858537733553 -42.74551729094243
1747 -0.024310084246098995 -42.768228992167835 -0.024554818402975798 -42.770072109345406
1748 -0.02430350724607706 -42.79253249941391 -0.024461594689637423 -42.79453370403505
1749 -0.024307387974113227 -42.81683988738802 -0.02459462871775031 -42.8191283327528
1750 -0.024303092155605555 -42.841142979543626 -0.024334196746349335 -42.84346252949915
1751 -0.02431025877594948 -42.865453238319574 -0.024431736022233964 -42.867894265521386
1752 -0.02431000620126724 -42.88976324452084 -0.02426519300788641 -42.89215945852927
1753 -0.024305417481809855 -42.914068662002656 -0.024342120345681905 -42.91650157887495
1754 -0.02429706370458007 -42.938365725707236 -0.02322483714669943 -42.93972641602165
1755 -0.02430818397551775 -42.962673909682756 -0.024538791086524726 -42.96426520710818
1756 -0.024308427609503268 -42.98698233729226 -0.02399291330948472 -42.98825812041766
1757 -0.024320589378476143 -43.01130292667074 -0.02425147807225585 -43.01250959848992
1758 -0.02430944312363863 -43.03561236979438 -0.023866679146885873 -43.036376277636805
1759 -0.024324745032936336 -43.059937114827314 -0.025016102846711873 -43.06139238048352
1760 -0.024315446522086857 -43.0842525613494 -0.024467714317142963 -43.08586009480066
1761 -0.024321163631975652 -43.108573724981376 -0.024625018425285815 -43.11048511322594
1762 -0.0243136627599597 -43.132887387741334 -0.024881546199321748 -43.135366659425266
1763 -0.02430974319577217 -43.15719713093711 -0.02403046591207385 -43.15939712533734
1764 -0.024316709022969007 -43.181513839960076 -0.024510511290282012 -43.18390763662762
1765 -0.024308431334793566 -43.20582227129487 -0.024625626858323812 -43.20853326348595
1766 -0.024312223307788372 -43.23013449460266 -0.024404984153807163 -43.23293824763975
1767 -0.02431088639423251 -43.25444538099689 -0.0244572333060205 -43.257395480945775
1768 -0.024311023484915494 -43.278756404481804 -0.025052397046238184 -43.28244787799201
1769 -0.024299095664173365 -43.30305550014598 -0.024370904173702003 -43.30681878216571
1770 -0.024303077161312102 -43.327358577307294 -0.024854845087975263 -43.331673627253686
1771 -0.0243064995855093 -43.3516650768928 -0.024438665714114904 -43.3561122929678
1772 -0.024304240103811027 -43.37596931699661 -0.024175048805773258 -43.380287341773574
1773 -0.02430724585428834 -43.4002765628509 -0.024253816157579423 -43.404541157931156
1774 -0.024293898791074752 -43.42457046164197 -0.025162852182984353 -43.42970401011414
1775 -0.02430598335340619 -43.44887644499538 -0.02484273202717304 -43.45454674214132
1776 -0.02429148443043232 -43.47316792942581 -0.024175776820629834 -43.478722518961945
1777 -0.02429868746548891 -43.4974666168913 -0.02436158712953329 -43.50308410609148
1778 -0.02430165307596326 -43.52176826996727 -0.024536837730556725 -43.527620943822036
1779 -0.024301821924746038 -43.54607009189201 -0.023722025193274023 -43.55134296901531
1780 -0.024300296604633332 -43.57037038849665 -0.024472510814666747 -43.57581547982998
1781 -0.024294253252446652 -43.5946646417491 -0.02472343882545829 -43.60053891865544
1782 -0.02429072968661785 -43.61895537143572 -0.024598649144172667 -43.62513756779961
1783 -0.02428575325757265 -43.64324112469329 -0.02402686681598425 -43.6491644346156
1784 -0.02428462328389287 -43.66752574797718 -0.024414078705012797 -43.673578513320614
1785 -0.024295664764940737 -43.69182141274212 -0.024398866202682258 -43.697977379523294
1786 -0.0242918380536139 -43.716113250795736 -0.023284899070858955 -43.72126227859415
1787 -0.024296178389340638 -43.74040942918508 -0.024297071620821953 -43.745559350214975
1788 -0.02429509349167347 -43.76470452267675 -0.024039692524820567 -43.7695990427398
1789 -0.024287057854235173 -43.78899158053099 -0.024530860036611556 -43.79412990277641
1790 -0.024302284233272076 -43.81329386476426 -0.02359771793708205 -43.81772762071349
1791 -0.024302574526518583 -43.83759643929078 -0.02422476951032877 -43.84195239022382
1792 -0.0243021409958601 -43.861898580286635 -0.024177397787570953 -43.866129788011385
1793 -0.024301361478865146 -43.8861999417655 -0.024153793323785068 -43.89028358133517
1794 -0.024305281229317188 -43.910505222994814 -0.02438742946833372 -43.9146710108035
1795 -0.02430885974317789 -43.934814082737994 -0.02423257064074278 -43.938903581444244
1796 -0.024318890087306498 -43.9591329728253 -0.025049382261931895 -43.96395296370618
1797 -0.024301762506365777 -43.98343473533167 -0.024271971452981232 -43.98822493515916
1798 -0.02431299677118659 -44.00774773210286 -0.023982887621968985 -44.01220782278113
1799 -0.02431178539991379 -44.03205951750277 -0.02411077367141843 -44.036318596452546
1800 -0.024315702356398107 -44.05637521985917 -0.024584584590047597 -44.06090318104259
1801 -0.024317947402596473 -44.080693167261764 -0.02433540215715766 -44.08523858319975
1802 -0.024298468511551617 -44.10499163577332 -0.024889151472598313 -44.110127734672346
1803 -0.02430869545787573 -44.12930033123119 -0.024955745600163937 -44.13508348027251
1804 -0.02430049991235137 -44.15360083114354 -0.024212462361902 -44.159295942634415
1805 -0.024300945550203325 -44.177901776693744 -0.024201907962560654 -44.18349785059698
1806 -0.02430241256952286 -44.20220418926327 -0.02424729075282812 -44.207745141349804
1807 -0.02430672449991107 -44.22651091376318 -0.02305263327434659 -44.23079777462415
1808 -0.024307581316679715 -44.250818495079855 -0.02455171840265393 -44.255349493026806
1809 -0.024303996283560992 -44.27512249136342 -0.024318109825253488 -44.27966760285206
1810 -0.02430347492918372 -44.2994259662926 -0.02444740813225508 -44.30411501098431
1811 -0.02429661201313138 -44.323722578305734 -0.024399356078356506 -44.32851436706267
1812 -0.024293870665133 -44.34801644897087 -0.02432700339704752 -44.352841370459714
1813 -0.024303111340850593 -44.372319560311716 -0.024231030978262423 -44.37707240143798
1814 -0.02430646577849984 -44.39662602609022 -0.024677090905606748 -44.40174949234358
1815 -0.02430839091539383 -44.42093441700561 -0.024657299928367137 -44.42640679227195
1816 -0.0242972070351243 -44.44523162404074 -0.024307958595454694 -44.450714750867405
1817 -0.024302658252418043 -44.469534282293154 -0.02432756470516324 -44.475042315572566
1818 -0.024302068445831538 -44.49383635073899 -0.023953854478895663 -44.49899617005146
1819 -0.0242987222969532 -44.51813507303594 -0.02440286325290799 -44.52339903330437
1820 -0.02429655035957694 -44.54243162339552 -0.024554743245244027 -44.54795377654962
1821 -0.02431904273107648 -44.5667506661266 -0.02483324510976672 -44.57278702165939
1822 -0.024294286593794824 -44.591044952720395 -0.024249836709350346 -44.59703685836874
1823 -0.024297354649752377 -44.61534230737015 -0.024185711238533258 -44.62122256960727
1824 -0.024303811229765417 -44.63964611859991 -0.024383928440511227 -44.64560649804778
1825 -0.024289982207119466 -44.663936100807035 -0.02428004899993539 -44.66988654704772
1826 -0.024299984984099864 -44.68823608579113 -0.024460986070334912 -44.694347533118055
1827 -0.024289947655051946 -44.71252603344618 -0.024353840760886668 -44.71870137387894
1828 -0.024295502901077272 -44.73682153634726 -0.02434772253036499 -44.74304909640931
1829 -0.024295955244451762 -44.76111749159171 -0.024086478538811205 -44.76713557494812
1830 -0.0242904425598681 -44.78540793415158 -0.024171868897974493 -44.791307443846094
1831 -0.02429898539558053 -44.80970691954716 -0.024144248105585575 -44.81545169195168
1832 -0.024290400091558695 -44.83399731963872 -0.0252331992611289 -44.84068489121281
1833 -0.024296063091605903 -44.858293382730324 -0.024278156738728286 -44.86496304795154
1834 -0.024294808600097896 -44.88258819133042 -0.023973414767533542 -44.88893646271907
1835 -0.02430276358500123 -44.90689095491542 -0.024379842542111875 -44.91331630526118
1836 -0.024304789304733277 -44.931195744220155 -0.024383943527936935 -44.93770024878912
1837 -0.024297328665852547 -44.95549307288601 -0.024417042918503284 -44.96211729170762
1838 -0.024301089718937872 -44.97979416260495 -0.02430957546457648 -44.9864268671722
1839 -0.024302770476788284 -45.00409693308173 -0.0236857283860445 -45.01011259555824
1840 -0.024303327407687904 -45.02840026048942 -0.02422945201396942 -45.03434204757221
1841 -0.024300012830644847 -45.05270027332006 -0.024279804714024068 -45.05862185228624
1842 -0.024303131457418203 -45.07700340477748 -0.024395280797034503 -45.083017133083274
1843 -0.024304143618792295 -45.10130754839627 -0.024156143330037592 -45.10717327641331
1844 -0.02430454418063164 -45.1256120925769 -0.023077097814530136 -45.13025037422784
1845 -0.024332071654498577 -45.1499441642314 -0.023626383859664202 -45.153876758087506
1846 -0.02431251499801874 -45.174256679229416 -0.02436532685533166 -45.17824208494284
1847 -0.024315877351909876 -45.198572556581325 -0.024392657447606325 -45.202634742390444
1848 -0.024316073395311832 -45.22288862997664 -0.024178986623883247 -45.226813729014324
1849 -0.02431806642562151 -45.24720669640226 -0.024283807538449765 -45.25109753655278
1850 -0.02431550482288003 -45.27152220122514 -0.02443323377519846 -45.275530770327975
1851 -0.02431333903223276 -45.29583554025737 -0.02421233234927058 -45.29974310267725
1852 -0.024322567228227853 -45.3201581074856 -0.024193955492228268 -45.32393705816948
1853 -0.024319478217512368 -45.34447758570311 -0.024505625106394292 -45.34844268327587
1854 -0.024318040627986193 -45.3687956263311 -0.02406668234616518 -45.37250936562204
1855 -0.024318383168429138 -45.39311400949953 -0.024398965388536455 -45.39690833101057
1856 -0.024314468912780284 -45.417428478412305 -0.024225418083369733 -45.42113374909394
1857 -0.02430374752730131 -45.4417322259396 -0.024141406919807196 -45.44527515601375
1858 -0.024312920216470957 -45.46604514615608 -0.024288665596395732 -45.469563821610144
1859 -0.02431269772350788 -45.490357843879586 -0.02437025001272559 -45.49393407162287
1860 -0.024313086830079555 -45.51467093070966 -0.024286550469696522 -45.518220622092564
1861 -0.024308718834072353 -45.538979649543734 -0.024805326759815217 -45.54302594885238
1862 -0.024313707370311022 -45.563293356914045 -0.02517103385180235 -45.56819698270419
1863 -0.02430831976234913 -45.58760167667639 -0.023968138638883828 -45.59216512134307
1864 -0.02430573208257556 -45.61190740875897 -0.024682267662137748 -45.61684738900521
1865 -0.02431565672159195 -45.63622306548056 -0.023725694231688976 -45.640573083236895
1866 -0.024304462317377328 -45.66052752779793 -0.02356045488268137 -45.66413353811958
1867 -0.024317356199026106 -45.68484488399696 -0.024313806369900704 -45.68844734448948
1868 -0.024319063127040862 -45.709163947124 -0.024104006495326756 -45.71255135098481
1869 -0.024310532491654158 -45.73347447961565 -0.024416690319776536 -45.736968041304586
1870 -0.02431991808116436 -45.75779439769681 -0.02398050157353282 -45.76094854287812
1871 -0.024327266588807107 -45.78212166428562 -0.024186181370168924 -45.78513472424829
1872 -0.024322200659662487 -45.80644386494528 -0.024351911805570125 -45.809486636053855
1873 -0.02432407680898905 -45.83076794175427 -0.02436454426497221 -45.833851180318824
1874 -0.02431920124217868 -45.855087142996446 -0.02426686380058527 -45.85811804411941
1875 -0.024316056817770004 -45.87940319981421 -0.0238806638866663 -45.88199870800607
1876 -0.024321805126965045 -45.90372500494118 -0.02441241703927517 -45.906411125045345
1877 -0.02432070514187217 -45.928045710083055 -0.024502250738441943 -45.93091337578379
1878 -0.024312485475093126 -45.95235819555815 -0.02398558547720313 -45.954898961260994
1879 -0.02431055875495076 -45.976668754313096 -0.02459965068846941 -45.97949861194947
1880 -0.024322635401040314 -46.00099138971414 -0.02427875204011798 -46.003777363989585
1881 -0.024317506700754166 -46.02530889641489 -0.0241222757846117 -46.0278996397742
1882 -0.024321667011827232 -46.04963056342672 -0.024328347016125917 -46.05222798679032
1883 -0.024320500344038008 -46.07395106377076 -0.02419531289488077 -46.0764232996852
1884 -0.024317591171711683 -46.098268654942466 -0.02431484144181013 -46.10073814112701
1885 -0.024322010483592747 -46.12259066542606 -0.02484075492247939 -46.12557889604949
1886 -0.024317951314151286 -46.14690861674021 -0.02430616533383727 -46.14988506138333
1887 -0.024307677708566188 -46.171216294448776 -0.0242347308434546 -46.17411979222678
1888 -0.02431829208508134 -46.19553458653386 -0.024067912809550764 -46.19818770503633
1889 -0.024324820097535848 -46.21985940663139 -0.025241405609995125 -46.22342911064633
1890 -0.024310119915753603 -46.24416952654715 -0.02426378782838583 -46.24769289847472
1891 -0.024312291853129865 -46.268481818400275 -0.024089837726205588 -46.271782736200926
1892 -0.0243200927041471 -46.29280191110442 -0.024530727602541446 -46.296313463803465
1893 -0.02431276421993971 -46.31711467532436 -0.024505698587745428 -46.32081916239121
1894 -0.024312291759997606 -46.34142696708436 -0.02452569119632244 -46.345344853587534
1895 -0.024314720835536718 -46.36574168791989 -0.024904860742390157 -46.37024971432992
1896 -0.024293892830610276 -46.39003558075051 -0.024301247019320727 -46.394550961349246
1897 -0.02430843161419034 -46.414344012364694 -0.02448986852541566 -46.41904082987466
1898 -0.024291846435517073 -46.43863585880021 -0.02380167804658413 -46.44284250792124
1899 -0.0243105698376894 -46.4629464286379 -0.024156936164945363 -46.466999444086184
1900 -0.024315123446285725 -46.487261552084185 -0.024226624611765148 -46.49122606869795
1901 -0.024302892852574587 -46.51156444493676 -0.022916163317859173 -46.51414223201581
1902 -0.02431706627830863 -46.53588151121507 -0.024446184374392034 -46.5385884163902
1903 -0.02431581197306514 -46.560197323188135 -0.024105000495910644 -46.562693416886106
1904 -0.024309228640049696 -46.584506551828184 -0.02426937622949481 -46.5869627931156
1905 -0.024314757157117128 -46.6088213089853 -0.024437104538083076 -46.61139989765368
1906 -0.024312286265194417 -46.63313359525049 -0.02400512555614114 -46.63540502320983
1907 -0.024305416457355022 -46.657439011707844 -0.025191377196460963 -46.66059640040629
1908 -0.02430599294602871 -46.68174500465387 -0.023968646209686993 -46.68456504661598
1909 -0.02430825987830758 -46.70605326453218 -0.024124598782509565 -46.708689645398486
1910 -0.024311416037380695 -46.73036468056956 -0.02428284976631403 -46.7329724951648
1911 -0.024311863537877797 -46.75467654410743 -0.02448891391977668 -46.75746140908458
1912 -0.02430831892415881 -46.77898486303159 -0.02435119478031993 -46.7818126038649
1913 -0.024317305814474822 -46.803302168846066 -0.024617409612983466 -46.806430013477886
1914 -0.024325579311698674 -46.82762774815777 -0.023321220371872186 -46.829751233849755
1915 -0.0243181224912405 -46.851945870649004 -0.02442701142281294 -46.85417824527257
1916 -0.024318907409906387 -46.87626477805891 -0.024094311706721782 -46.87827255697929
1917 -0.02432074975222349 -46.90058552781113 -0.024226609524339436 -46.90249916650363
1918 -0.024321218580007554 -46.92490674639114 -0.023972559627145527 -46.92647172613078
1919 -0.0243430788628757 -46.949249825254014 -0.025082881562411785 -46.95155460769319
1920 -0.024307739920914173 -46.97355756517493 -0.024716350343078376 -46.97627095803627
1921 -0.024316655285656453 -46.99787422046059 -0.024239499866962434 -47.00051045790323
1922 -0.02431219695135951 -47.022186417411945 -0.02432140912860632 -47.024831867031835
1923 -0.024317927937954665 -47.0465043453499 -0.024201183579862118 -47.0490330506117
1924 -0.024314215499907733 -47.07081856084981 -0.024516028352081776 -47.07354907896378
1925 -0.02430729866027832 -47.095125859510084 -0.024227111227810384 -47.09777619019159
1926 -0.024329780787229537 -47.11945564029731 -0.024169498961418866 -47.12194568915301
1927 -0.024315654020756482 -47.143771294318064 -0.024268880672752857 -47.14621456982576
1928 -0.024314777366816996 -47.16808607168488 -0.024235918931663037 -47.170450488757425
1929 -0.024320742581039667 -47.19240681426592 -0.024051059409976004 -47.1945015481674
1930 -0.024322049226611853 -47.216728863492534 -0.024209619779139758 -47.218711167946545
1931 -0.02431333055719733 -47.24104219404973 -0.024678428284823896 -47.24338959623137
1932 -0.024322137515991927 -47.26536433156573 -0.024310467205941676 -47.26770006343731
1933 -0.02431917078793049 -47.28968350235366 -0.024087644275277854 -47.29178770771259
1934 -0.024321151524782182 -47.31400465387844 -0.024273595307022333 -47.31606130301961
1935 -0.024316790234297513 -47.33832144411274 -0.02430510865524411 -47.34036641167485
1936 -0.024311410915106534 -47.36263285502784 -0.02403661562129855 -47.36440302729615
1937 -0.02432562466710806 -47.38695847969495 -0.024206172116100787 -47.38860919941225
1938 -0.024328431114554405 -47.4112869108095 -0.024703130964189766 -47.41331233037644
1939 -0.024315817188471554 -47.435602727997974 -0.024539295677095653 -47.437851626053536
1940 -0.024327239394187926 -47.45992996739216 -0.022855062410235404 -47.46070668846377
1941 -0.024328298587352037 -47.48425826597951 -0.0245400607585907 -47.48524674922236
1942 -0.024330122768878935 -47.50858838874839 -0.02420375859364867 -47.50945050781601
1943 -0.024327318649739027 -47.53291570739813 -0.024175281077623366 -47.53362578889364
1944 -0.024328144919127225 -47.55724385231726 -0.024129438027739526 -47.55775522692138
1945 -0.024330896139144898 -47.581574748456404 -0.024542656634002923 -47.582297883555384
1946 -0.024330112617462873 -47.60590486107387 -0.024439823254942893 -47.60673770681033
1947 -0.02432627398520708 -47.63023113505908 -0.024875582475215197 -47.631613289285546
1948 -0.02433651629835367 -47.65456765135743 -0.025066145975142718 -47.65667943526069
1949 -0.024320729821920396 -47.678888381179355 -0.024157981481403114 -47.680837416742094
1950 -0.024324311781674622 -47.70321269296103 -0.024185103271156548 -47.70502252001325
1951 -0.024317792523652314 -47.727530485484685 -0.024365511536598206 -47.72938803154985
1952 -0.024319896567612888 -47.7518503820523 -0.02419696794822812 -47.75358499949808
1953 -0.024323347210884094 -47.77617372926318 -0.024334587808698415 -47.777919587306776
1954 -0.02431481145322323 -47.8004885407164 -0.023863368015736342 -47.801782955322516
1955 -0.024327140487730502 -47.82481568120413 -0.024425072874873877 -47.82620802819739
1956 -0.024326037708669902 -47.8491417189128 -0.02446948317810893 -47.8506775113755
1957 -0.024317353684455156 -47.87345907259725 -0.024007773492485285 -47.87468528486799
1958 -0.02430893275886774 -47.89776800535612 -0.024371202941983937 -47.89905648780997
1959 -0.02431930899620056 -47.92208731435232 -0.024384300224483013 -47.923440788034455
1960 -0.024319358076900242 -47.94640667242922 -0.024332691077142955 -47.947773479111596
1961 -0.024317704420536757 -47.97072437684976 -0.02445881236344576 -47.972232291475045
1962 -0.02431878475472331 -47.995043161604485 -0.02417981391772628 -47.99641210539277
1963 -0.024327357206493615 -48.01937051881098 -0.024490095768123867 -48.020902201160894
1964 -0.024306995794177055 -48.04367751460516 -0.0232109765522182 -48.044113177713115
1965 -0.024329255893826486 -48.06800677049898 -0.024346681032329797 -48.06845985874544
1966 -0.024327766615897417 -48.09233453711488 -0.02440361687913537 -48.092863475624576
1967 -0.024328652769327164 -48.11666318988421 -0.02427890049293637 -48.11714237611751
1968 -0.0243215492926538 -48.14098473917686 -0.024267761129885913 -48.1414101372474
1969 -0.024324623961001636 -48.16530936313786 -0.02468833765015006 -48.166098474897545
1970 -0.024330201838165522 -48.18963956497603 -0.025081218499690295 -48.19117969339724
1971 -0.02431593546643853 -48.21395550044247 -0.024065621476620436 -48.21524531487386
1972 -0.024324126448482274 -48.23827962689095 -0.02421783497557044 -48.239463149849435
1973 -0.02432085173204541 -48.26260047862299 -0.024333197623491287 -48.263796347472926
1974 -0.024325138423591852 -48.286925617046585 -0.02417339850217104 -48.2879697459751
1975 -0.024311245884746313 -48.31123686293133 -0.023396412655711175 -48.31136615863081
1976 -0.024325496796518565 -48.33556235972785 -0.02446843236684799 -48.335834590997656
1977 -0.02432227423414588 -48.359884633962 -0.024160212744027375 -48.359994803741685
1978 -0.024329107254743576 -48.38421374121674 -0.024527255445718765 -48.384522059187404
1979 -0.024321446660906076 -48.408535187877646 -0.024284955859184266 -48.40880701504659
1980 -0.024315133597701787 -48.43285032147535 -0.025095047801733016 -48.433902062848325
1981 -0.024323838111013175 -48.457174159586366 -0.02407838497310877 -48.457980447821434
1982 -0.02431771531701088 -48.48149187490338 -0.024527899455279112 -48.48250834727671
1983 -0.024323065485805272 -48.50581494038918 -0.02480597235262394 -48.50731431962934
1984 -0.024319075141102077 -48.53013401553028 -0.02428661407902837 -48.53160093370837
1985 -0.024314550030976535 -48.55444856556126 -0.02422606460750103 -48.55582699831587
1986 -0.0243093378841877 -48.57875790344545 -0.024834722094237805 -48.58066172041011
1987 -0.024318202398717403 -48.60307610584417 -0.02428873786702752 -48.60495045827714
1988 -0.0243121525272727 -48.62738825837144 -0.024912684224545956 -48.629863142501684
1989 -0.024320796318352222 -48.65170905468979 -0.02426116494461894 -48.6541243074463
1990 -0.024316834192723034 -48.67602588888251 -0.024252762924879788 -48.678377070371184
1991 -0.024311796016991138 -48.7003376848995 -0.02508325418457389 -48.703460324555756
1992 -0.024318690970540048 -48.72465637587004 -0.024178272765129804 -48.72763859732088
1993 -0.024314460437744857 -48.748970836307784 -0.02470480455085635 -48.75234340187174
1994 -0.024306666385382415 -48.77327750269317 -0.024586882069706918 -48.77693028394145
1995 -0.0243137595243752 -48.797591262217544 -0.024224718753248452 -48.80115500269469
1996 -0.02431363668292761 -48.82190489890047 -0.024250112753361464 -48.825405115448056
1997 -0.024314237665385006 -48.84621913656586 -0.024225350841879843 -48.84963046628994
1998 -0.024313754960894586 -48.87053289152675 -0.024039608240127564 -48.87367007453007
1999 -0.024319371115416287 -48.89485226264217 -0.02413922818377614 -48.897809302713846
2000 -0.0243197338655591 -48.91917199650773 -0.024179520644247533 -48.92198882335809
