# Supplementary material for: Learning nonequilibrium statistical mechanics and dynamical phase transitions
Source: Nat Commun. 2024 Feb 6;15:1117. doi: 10.1038/s41467-024-45172-8 (PMC10847122; doi:10.1038/s41467-024-45172-8)
Supplement: Supplementary file 4 — Supplementary Data 1 [file 41467_2024_45172_MOESM4_ESM.zip › DPT-main/PlotTemplate/plot_KL_divergence/out/finite_time/SE/L5_D2W32K5_E100BS1k/logs-1.35/log.txt]

1 -0.023212119378149508 -0.023212119378149508 -0.02321608308702707 -0.02321608308702707
2 -0.02318107234314084 -0.04639319172129035 -0.023181425873190165 -0.046397508960217236
3 -0.02315815445035696 -0.06955134617164731 -0.023157283291220666 -0.0695547922514379
4 -0.02314379354938865 -0.09269513972103596 -0.02314547458663583 -0.09270026683807372
5 -0.023121478501707315 -0.11581661822274328 -0.023121310491114856 -0.11582157732918857
6 -0.02310248799622059 -0.13891910621896386 -0.023103404603898526 -0.1389249819330871
7 -0.023084631934762 -0.16200373815372587 -0.023083564918488265 -0.16200854685157537
8 -0.023070405423641204 -0.18507414357736707 -0.023074951488524675 -0.18508349834010004
9 -0.02305688736960292 -0.20813103094697 -0.023056502267718316 -0.20814000060781837
10 -0.023043234273791312 -0.23117426522076132 -0.023042622953653336 -0.2311826235614717
11 -0.023026460129767657 -0.25420072535052896 -0.023025446571409702 -0.2542080701328814
12 -0.023008154053241015 -0.27720887940377 -0.023004982620477676 -0.27721305275335906
13 -0.022993535920977592 -0.30020241532474756 -0.02300671087577939 -0.30021976362913844
14 -0.02297864677384496 -0.32318106209859254 -0.022975249495357276 -0.3231950131244957
15 -0.022969244327396155 -0.3461503064259887 -0.02296153623610735 -0.3461565493606031
16 -0.022959757782518863 -0.36911006420850756 -0.02296108556911349 -0.36911763492971655
17 -0.022944041993469 -0.39205410620197656 -0.022946467343717813 -0.39206410227343436
18 -0.02292916215956211 -0.41498326836153865 -0.022927137091755867 -0.4149912393651902
19 -0.0229242698289454 -0.43790753819048406 -0.022944100946187974 -0.4379353403113782
20 -0.02291090078651905 -0.4608184389770031 -0.022897596564143897 -0.4608329368755221
21 -0.02289446461945772 -0.4837129035964608 -0.02288011284545064 -0.4837130497209728
22 -0.022892731335014106 -0.5066056349314749 -0.022883072774857283 -0.5065961224958301
23 -0.022877559531480074 -0.529483194462955 -0.022889106441289185 -0.5294852289371192
24 -0.022872077487409114 -0.5523552719503642 -0.022856155689805747 -0.552341384626925
25 -0.022859176341444253 -0.5752144482918085 -0.02284121895208955 -0.5751826035790145
26 -0.022846723534166814 -0.5980611718259753 -0.02284189509227872 -0.5980244986712933
27 -0.02283696588128805 -0.6208981377072633 -0.022866117395460607 -0.6208906160667539
28 -0.022837946470826865 -0.6437360841780901 -0.022809659782797097 -0.643700275849551
29 -0.022825148049741985 -0.6665612322278321 -0.022812901809811593 -0.6665131776593626
30 -0.022812464274466038 -0.6893736965022982 -0.02282105004414916 -0.6893342277035117
31 -0.022802737541496754 -0.7121764340437949 -0.022782037779688836 -0.7121162654832005
32 -0.022797950264066457 -0.7349743843078614 -0.022793249879032373 -0.7349095153622329
33 -0.022784601245075465 -0.7577589855529369 -0.02275268929079175 -0.7576622046530247
34 -0.022783659119158983 -0.7805426446720959 -0.02275959709659219 -0.7804218017496168
35 -0.022778117470443247 -0.8033207621425391 -0.022793497238308192 -0.803215298987925
36 -0.022767901606857776 -0.8260886637493969 -0.022772105410695076 -0.8259874043986201
37 -0.022758187167346476 -0.8488468509167434 -0.022806853335350753 -0.8487942577339708
38 -0.022744260542094708 -0.871591111458838 -0.02274156706407666 -0.8715358247980475
39 -0.022735676169395445 -0.8943267876282335 -0.02270338460803032 -0.8942392094060778
40 -0.022733417991548776 -0.9170602056197823 -0.02269977629184723 -0.9169389856979251
41 -0.02272424353286624 -0.9397844491526486 -0.022634040378034116 -0.9395730260759592
42 -0.022730718459933998 -0.9625151676125826 -0.02273460729047656 -0.9623076333664358
43 -0.022723172139376403 -0.985238339751959 -0.022718488704413176 -0.9850261220708489
44 -0.02271724371239543 -1.0079555834643543 -0.022720725368708374 -1.0077468474395572
45 -0.022699253913015128 -1.0306548373773694 -0.02271104957908392 -1.030457897018641
46 -0.02270297920331359 -1.053357816580683 -0.022677582781761886 -1.053135479800403
47 -0.022697943076491357 -1.0760557596571743 -0.02267736094072461 -1.0758128407411276
48 -0.022692800592631103 -1.0987485602498053 -0.02269118735566735 -1.098504028096795
49 -0.02269087256863713 -1.1214394328184425 -0.022977928258478643 -1.1214819563552736
50 -0.022659938782453537 -1.144099371600896 -0.02265711696818471 -1.1441390733234582
51 -0.02265742626041174 -1.1667567978613078 -0.02264510653913021 -1.1667841798625884
52 -0.02265049684792757 -1.1894072947092353 -0.02266316246241331 -1.1894473423250018
53 -0.022646276745945215 -1.2120535714551806 -0.022678417060524224 -1.2121257593855261
54 -0.02263721376657486 -1.2346907852217555 -0.022651512920856477 -1.2347772723063826
55 -0.022631471510976553 -1.257322256732732 -0.022581997979432344 -1.257359270285815
56 -0.022639423981308936 -1.279961680714041 -0.022478661593049766 -1.2798379318788646
57 -0.022627471201121806 -1.302589151915163 -0.0225107129663229 -1.3023486448451875
58 -0.02261600038036704 -1.32520515229553 -0.02243322618305683 -1.3247818710282444
59 -0.022634761594235896 -1.3478399138897659 -0.022691492270678282 -1.3474733632989226
60 -0.02262632194906473 -1.3704662358388306 -0.022647634986788033 -1.3701209982857108
61 -0.022613192163407802 -1.3930794280022385 -0.022600599192082883 -1.3927215974777936
62 -0.02261152919381857 -1.415690957196057 -0.02267697686329484 -1.4153985743410884
63 -0.022609774395823477 -1.4383007315918805 -0.022596376203000545 -1.437994950544089
64 -0.0226058442145586 -1.4609065758064392 -0.02261100383475423 -1.4606059543788432
65 -0.022594055719673635 -1.4835006315261128 -0.02256141947582364 -1.483167373854667
66 -0.022595894150435926 -1.5060965256765486 -0.02257084073498845 -1.5057382145896554
67 -0.022589059360325337 -1.528685585036874 -0.02255988884717226 -1.5282981034368277
68 -0.02258367333561182 -1.5512692583724856 -0.022592521645128726 -1.5508906250819565
69 -0.02257868256419897 -1.5738479409366846 -0.02255170876160264 -1.5734423338435592
70 -0.022570102754980326 -1.5964180436916648 -0.02259884839877486 -1.5960411822423342
71 -0.022567036934196948 -1.6189850806258619 -0.02256684610620141 -1.6186080283485356
72 -0.02257062876597047 -1.6415557093918323 -0.022694367542862894 -1.6413023958913984
73 -0.022560551390051843 -1.664116260781884 -0.022508843149989844 -1.6638112390413882
74 -0.02255398193374276 -1.6866702427156268 -0.022522357851266862 -1.686333596892655
75 -0.022550551407039165 -1.709220794122666 -0.022498687636107205 -1.7088322845287622
76 -0.02254393119364977 -1.7317647253163158 -0.02250419305637479 -1.731336477585137
77 -0.022552523110061885 -1.7543172484263776 -0.022896594367921352 -1.7542330719530583
78 -0.022526550386101008 -1.7768437988124786 -0.022473923675715924 -1.7767069956287742
79 -0.022524916939437388 -1.799368715751916 -0.022540239058434962 -1.7992472346872093
80 -0.022518714424222708 -1.8218874301761387 -0.022521069459617137 -1.8217683041468264
81 -0.022523379325866698 -1.8444108095020055 -0.022563883010298012 -1.8443321871571245
82 -0.02251579621806741 -1.8669266057200729 -0.02253667088225484 -1.8668688580393793
83 -0.02250834573060274 -1.8894349514506756 -0.022516286838799714 -1.889385144878179
84 -0.022504360787570475 -1.9119393122382462 -0.022465488500893117 -1.9118506333790721
85 -0.022495809104293586 -1.9344351213425397 -0.02224142588675022 -1.9340920592658224
86 -0.02250652378425002 -1.9569416451267898 -0.02248856071382761 -1.95658061997965
87 -0.022503705974668265 -1.979445351101458 -0.022591928578913213 -1.9791725485585632
88 -0.022495673689991235 -2.0019410247914493 -0.02252884078770876 -2.001701389346272
89 -0.022499887365847827 -2.024440912157297 -0.02259274497628212 -2.024294134322554
90 -0.022486028168350457 -2.0469269403256476 -0.022406088560819624 -2.0467002228833735
91 -0.022472684644162653 -2.0693996249698103 -0.022594536188989878 -2.0692947590723634
92 -0.02247857004404068 -2.091878195013851 -0.022491542156785727 -2.091786301229149
93 -0.022483332362025977 -2.1143615273758773 -0.02250854466110468 -2.114294845890254
94 -0.02248274050652981 -2.1368442678824073 -0.022856509406119586 -2.1371513552963735
95 -0.022459205705672503 -2.15930347358808 -0.02248560171574354 -2.159636957012117
96 -0.022451631259173155 -2.181755104847253 -0.022437556739896537 -2.1820745137520134
97 -0.022450700495392086 -2.204205805342645 -0.02242166008800268 -2.204496173840016
98 -0.022443110775202512 -2.2266489161178473 -0.02241038540378213 -2.226906559243798
99 -0.022447453904896976 -2.249096370022744 -0.02245433321222663 -2.2493608924560244
100 -0.022439300175756217 -2.2715356701985003 -0.022541197203099727 -2.271902089659124
101 -0.022448940575122832 -2.2939846107736233 -0.022430249862372874 -2.294332339521497
102 -0.022441279981285332 -2.3164258907549087 -0.022473680227994917 -2.316806019749492
103 -0.022433511540293695 -2.3388594022952023 -0.0223824730142951 -2.339188492763787
104 -0.022432528622448444 -2.3612919309176506 -0.022519180178642274 -2.3617076729424293
105 -0.022431992553174497 -2.383723923470825 -0.022496614418923856 -2.3842042873613534
106 -0.022421598248183728 -2.406145521719009 -0.022308667935431004 -2.4065129552967846
107 -0.022425354458391666 -2.4285708761774005 -0.022485368046909572 -2.428998323343694
108 -0.02241932796314359 -2.450990204140544 -0.022433557827025653 -2.45143188117072
109 -0.022413814906030893 -2.473404019046575 -0.02238237941637635 -2.4738142605870963
110 -0.022414216585457326 -2.4958182356320324 -0.0224531264975667 -2.496267387084663
111 -0.02241104021668434 -2.5182292758487166 -0.022374339308589695 -2.518641726393253
112 -0.022401985246688128 -2.5406312610954047 -0.022479052562266587 -2.5411207789555195
113 -0.022403846494853497 -2.563035107590258 -0.02237345352768898 -2.5634942324832086
114 -0.02239896170794964 -2.585434069298208 -0.022353327367454767 -2.5858475598506634
115 -0.022402055747807025 -2.6078361250460147 -0.022436178382486106 -2.6082837382331494
116 -0.02240622853860259 -2.630242353584617 -0.022106139827519654 -2.630389878060669
117 -0.022388104163110257 -2.6526304577477275 -0.022049137111753225 -2.652439015172422
118 -0.022406239435076712 -2.6750366971828043 -0.022463800199329854 -2.6749028153717522
119 -0.022399285808205605 -2.69743598299101 -0.02241225391626358 -2.697315069288016
120 -0.022389678563922644 -2.7198256615549328 -0.02246598172932863 -2.7197810510173444
121 -0.022388938721269368 -2.7422146002762022 -0.022244357969611883 -2.7420254089869562
122 -0.022393257077783345 -2.7646078573539854 -0.022451745811849833 -2.764477154798806
123 -0.022392012923955918 -2.7869998702779415 -0.022541153617203234 -2.7870183084160094
124 -0.022385273594409227 -2.8093851438723507 -0.022383225429803134 -2.8094015338458127
125 -0.02239980474114418 -2.8317849486134947 -0.02223790567368269 -2.8316394395194955
126 -0.02238237950950861 -2.8541673281230033 -0.02241170033812523 -2.8540511398576207
127 -0.022383872140198945 -2.876551200263202 -0.022333004884421824 -2.8763841447420426
128 -0.02238137638196349 -2.8989325766451657 -0.022381393518298865 -2.8987655382603417
129 -0.022378196753561497 -2.9213107733987274 -0.022441300563514233 -2.921206838823856
130 -0.022371581103652716 -2.9436823545023802 -0.022378701623529194 -2.943585540447385
131 -0.02236592173576355 -2.9660482762381437 -0.022413566894829273 -2.9659991073422143
132 -0.022366507537662984 -2.9884147837758066 -0.02234969288110733 -2.9883488002233216
133 -0.02236338211223483 -3.0107781658880413 -0.022392560448497533 -3.010741360671819
134 -0.022359165735542773 -3.033137331623584 -0.022403808403760196 -3.033145169075579
135 -0.022354559041559696 -3.055491890665144 -0.02243422521278262 -3.055579394288362
136 -0.02233623284846544 -3.0778281235136093 -0.022558071464300156 -3.078137465752662
137 -0.022346737422049047 -3.1001748609356583 -0.022418044786900283 -3.1005555105395626
138 -0.022344372142106293 -3.1225192330777647 -0.022394227050244808 -3.122949737589807
139 -0.022337624058127403 -3.144856857135892 -0.022409125324338676 -3.145358862914146
140 -0.022335389722138645 -3.1671922468580305 -0.02235237928107381 -3.1677112421952196
141 -0.02234026612713933 -3.1895325129851697 -0.022341854125261306 -3.1900530963204807
142 -0.022333874460309745 -3.2118663874454794 -0.02230767048895359 -3.2123607668094345
143 -0.02233517961576581 -3.234201567061245 -0.022290346585214137 -3.2346511133946487
144 -0.022333611641079186 -3.2565351787023245 -0.022211730293929578 -3.2568628436885785
145 -0.022332501690834762 -3.278867680393159 -0.022363736666738986 -3.2792265803553176
146 -0.022326156683266162 -3.301193837076425 -0.02236042367294431 -3.3015870040282618
147 -0.022316316794604062 -3.323510153871029 -0.022392119653522967 -3.323979123681785
148 -0.02232159562408924 -3.3458317494951184 -0.02228360213339329 -3.346262725815178
149 -0.02231616238132119 -3.3681479118764397 -0.022395756747573613 -3.3686584825627515
150 -0.022318041324615477 -3.3904659532010553 -0.022393094282597302 -3.391051576845349
151 -0.022308395151048897 -3.4127743483521042 -0.022418841533362866 -3.413470418378712
152 -0.02230660179629922 -3.4350809501484036 -0.022368646785616876 -3.4358390651643287
153 -0.022305327374488114 -3.457386277522892 -0.022223813738673926 -3.458062878903003
154 -0.02230664948001504 -3.479692927002907 -0.022317325137555598 -3.4803802040405585
155 -0.022278700862079857 -3.501971627864987 -0.02290037628263235 -3.503280580323191
156 -0.022288999054580927 -3.5242606269195678 -0.02230129363015294 -3.5255818739533438
157 -0.02229017987847328 -3.546550806798041 -0.02231636634096503 -3.547898240294309
158 -0.022281592804938556 -3.5688323996029796 -0.02244094656780362 -3.5703391868621126
159 -0.022277828212827443 -3.591110227815807 -0.022261195722967385 -3.59260038258508
160 -0.022283757012337445 -3.6133939848281447 -0.022256570775061844 -3.614856953360142
161 -0.02227014219388366 -3.6356641270220282 -0.022192864771932365 -3.6370498181320743
162 -0.02227692902088165 -3.65794105604291 -0.022238582465797664 -3.659288400597872
163 -0.022282951045781374 -3.6802240070886914 -0.02176812049001455 -3.6810565210878865
164 -0.022267126385122536 -3.702491133473814 -0.021833031717687846 -3.7028895528055745
165 -0.022285434138029813 -3.7247765676118436 -0.02221287088468671 -3.7251024236902612
166 -0.02229009084403515 -3.747066658455879 -0.022336408216506242 -3.7474388319067673
167 -0.022288560308516024 -3.769355218764395 -0.022311150655150415 -3.7697499825619176
168 -0.022284090984612703 -3.7916393097490078 -0.022324102371931075 -3.792074084933849
169 -0.02229475788772106 -3.813934067636729 -0.02229227302595973 -3.8143663579598086
170 -0.022277527209371328 -3.8362115948461 -0.02221171772107482 -3.8365780756808836
171 -0.02228350955992937 -3.858495104406029 -0.022271398361772297 -3.858849474042656
172 -0.022280689142644406 -3.8807757935486737 -0.022258958779275417 -3.8811084328219314
173 -0.02227568915113807 -3.9030514826998117 -0.022296868916600942 -3.903405301738532
174 -0.022274785861372947 -3.9253262685611845 -0.022354871314018965 -3.9257601730525513
175 -0.02227130373939872 -3.9475975723005834 -0.022183384746313095 -3.9479435577988644
176 -0.022272050939500333 -3.9698696232400836 -0.022103905212134123 -3.9700474630109985
177 -0.022269045282155276 -3.992138668522239 -0.022308725118637084 -3.9923561881296354
178 -0.022260589897632597 -4.014399258419871 -0.02217929670587182 -4.014535484835507
179 -0.022267148550599813 -4.036666406970471 -0.022208236902952195 -4.03674372173846
180 -0.02226267894729972 -4.058929085917771 -0.022262917645275593 -4.059006639383735
181 -0.0222626069560647 -4.081191692873835 -0.022297423146665097 -4.081304062530401
182 -0.0222628234885633 -4.103454516362398 -0.022267011646181344 -4.103571074176582
183 -0.02226189486682415 -4.125716411229223 -0.022232672572135924 -4.125803746748717
184 -0.022260986734181643 -4.1479773979634045 -0.022405483480542897 -4.14820923022926
185 -0.022248703800141812 -4.1702261017635465 -0.023346626479178668 -4.171555856708439
186 -0.022234585601836443 -4.192460687365383 -0.02224681302905083 -4.19380266973749
187 -0.02223476953804493 -4.214695456903428 -0.022228988260030745 -4.2160316579975206
188 -0.022233965620398522 -4.2369294225238265 -0.02228171331807971 -4.2383133713156
189 -0.022230649273842572 -4.259160071797669 -0.02216656981036067 -4.260479941125961
190 -0.022231815848499537 -4.281391887646168 -0.022190141025930643 -4.282670082151892
191 -0.02222852110862732 -4.303620408754796 -0.022162744030356406 -4.304832826182248
192 -0.022234009671956302 -4.3258544184267524 -0.022227652836591005 -4.327060479018839
193 -0.022231533750891687 -4.3480859521776445 -0.02227155677974224 -4.349332035798581
194 -0.022231326438486576 -4.370317278616131 -0.02226518578827381 -4.371597221586855
195 -0.02222579503431916 -4.39254307365045 -0.022247535176575184 -4.39384475676343
196 -0.022221650648862123 -4.414764724299312 -0.022263577673584223 -4.4161083344370144
197 -0.022233321145176888 -4.436998045444489 -0.022318022791296244 -4.438426357228311
198 -0.022222770471125843 -4.459220815915615 -0.022406924981623888 -4.460833282209935
199 -0.022220526915043594 -4.481441342830659 -0.02213619966059923 -4.4829694818705335
200 -0.022205564100295304 -4.503646906930954 -0.02238750280812383 -4.505356984678658
201 -0.02221805592998862 -4.525864962860942 -0.02224061721935868 -4.527597601898016
202 -0.02221351144835353 -4.548078474309296 -0.022070298716425896 -4.549667900614442
203 -0.02221860084682703 -4.570297075156123 -0.022186591196805237 -4.571854491811247
204 -0.022219983302056788 -4.59251705845818 -0.021621580235660076 -4.593476072046907
205 -0.022222442738711833 -4.614739501196891 -0.022118187695741653 -4.6155942597426485
206 -0.02221763376146555 -4.636957134958357 -0.02219503801316023 -4.637789297755809
207 -0.02221795544028282 -4.65917509039864 -0.02219195943325758 -4.659981257189067
208 -0.022224908601492642 -4.681399999000132 -0.02229860071092844 -4.682279857899995
209 -0.022219501715153456 -4.703619500715286 -0.02224138071760535 -4.7045212386176
210 -0.022218847181648016 -4.725838347896934 -0.02215434769168496 -4.726675586309285
211 -0.02221972281113267 -4.748058070708066 -0.02224832884967327 -4.748923915158958
212 -0.022215040400624275 -4.770273111108691 -0.022317682951688768 -4.771241598110647
213 -0.0222152104601264 -4.792488321568817 -0.022133323643356562 -4.793374921754004
214 -0.022225405555218458 -4.814713727124036 -0.02183545520529151 -4.815210376959295
215 -0.022216139640659095 -4.836929866764695 -0.022260992601513863 -4.837471369560809
216 -0.022213914431631565 -4.859143781196327 -0.022039692290127276 -4.859511061850936
217 -0.02220900831744075 -4.881352789513768 -0.022318069357424974 -4.881829131208361
218 -0.022219006903469563 -4.903571796417237 -0.022196045611053705 -4.904025176819415
219 -0.022211223468184473 -4.925783019885422 -0.022012391313910484 -4.926037568133325
220 -0.022212167363613845 -4.947995187249036 -0.02224338483065367 -4.948280952963979
221 -0.022204855177551507 -4.970200042426588 -0.02240030895918608 -4.970681261923166
222 -0.022198410332202913 -4.992398452758791 -0.02206161916255951 -4.992742881085725
223 -0.022214380092918873 -5.01461283285171 -0.022090183291584253 -5.014833064377309
224 -0.022223364654928447 -5.036836197506639 -0.022301315423101188 -5.037134379800411
225 -0.022207773476839065 -5.059043970983478 -0.022422625217586756 -5.059557005017997
226 -0.022203633841127158 -5.081247604824605 -0.022143557108938693 -5.081700562126936
227 -0.022198211494833232 -5.1034458163194385 -0.02230786858126521 -5.104008430708201
228 -0.022200325038284063 -5.125646141357723 -0.02214237367734313 -5.126150804385544
229 -0.022196353133767843 -5.14784249449149 -0.022223806008696556 -5.1483746103942405
230 -0.022185746114701033 -5.170028240606191 -0.022217084560543297 -5.170591694954783
231 -0.022194401640444995 -5.192222642246636 -0.02240290055051446 -5.192994595505298
232 -0.022188368253409863 -5.214411010500046 -0.022154255118221045 -5.215148850623519
233 -0.022186994459480046 -5.236598004959526 -0.02222669404000044 -5.23737554466352
234 -0.02218206934630871 -5.258780074305835 -0.022183866798877717 -5.259559411462398
235 -0.02218671878799796 -5.280966793093833 -0.022435175348073245 -5.281994586810471
236 -0.022204307094216346 -5.303171100188049 -0.021917410381138324 -5.3039119971916096
237 -0.02218996100127697 -5.325361061189326 -0.02222050176933408 -5.326132498960944
238 -0.02218231502920389 -5.347543376218529 -0.022317118104547264 -5.348449617065492
239 -0.02218121653422713 -5.369724592752756 -0.022228317428380252 -5.370677934493872
240 -0.02218563249334693 -5.391910225246103 -0.02241766918450594 -5.393095603678378
241 -0.022174544539302586 -5.414084769785405 -0.022301871422678234 -5.415397475101057
242 -0.02217383086681366 -5.436258600652219 -0.022219693381339313 -5.437617168482396
243 -0.022166344709694384 -5.458424945361913 -0.02220603283494711 -5.459823201317343
244 -0.022171926591545342 -5.480596871953458 -0.02219026954844594 -5.482013470865789
245 -0.0221621192060411 -5.502758991159499 -0.022284757159650326 -5.50429822802544
246 -0.02213661661371589 -5.524895607773216 -0.02143941093236208 -5.525737638957802
247 -0.022175284475088118 -5.547070892248303 -0.022168488893657922 -5.547906127851459
248 -0.02217208072543144 -5.5692429729737345 -0.022146609611809254 -5.570052737463269
249 -0.02216982701793313 -5.591412799991668 -0.022128289192914964 -5.592181026656184
250 -0.022170033771544695 -5.613582833763212 -0.022220258507877587 -5.614401285164061
251 -0.022162710037082433 -5.635745543800295 -0.022549236472696067 -5.6369505216367575
252 -0.022170199919492005 -5.657915743719786 -0.02208139169961214 -5.65903191333637
253 -0.02216505743563175 -5.680080801155418 -0.022166019212454556 -5.681197932548824
254 -0.022167047765105963 -5.702247848920524 -0.022052763681858777 -5.703250696230683
255 -0.022167705278843642 -5.724415554199368 -0.021981613617390393 -5.725232309848073
256 -0.022164591308683156 -5.746580145508051 -0.022022418677806854 -5.7472547285258795
257 -0.02217255737632513 -5.768752702884376 -0.02232536906376481 -5.769580097589644
258 -0.022159516252577303 -5.790912219136953 -0.022121471632272006 -5.7917015692219165
259 -0.022163889836519957 -5.813076108973473 -0.02206533122807741 -5.813766900449994
260 -0.02217257097363472 -5.8352486799471075 -0.022356783133000137 -5.836123683582994
261 -0.02216742616146803 -5.857416106108576 -0.022063585743308068 -5.858187269326303
262 -0.022159724589437248 -5.8795758306980135 -0.022072349954396487 -5.880259619280699
263 -0.02232037140056491 -5.901896202098579 -0.01978805521503091 -5.90004767449573
264 -0.022199417278170586 -5.924095619376749 -0.02224697023630142 -5.922294644732031
265 -0.02219142522662878 -5.946287044603378 -0.022203129716217518 -5.944497774448249
266 -0.022194212675094603 -5.968481257278472 -0.02218741625547409 -5.966685190703723
267 -0.0221904868260026 -5.990671744104475 -0.022195095755159856 -5.988880286458883
268 -0.02218919824808836 -6.012860942352563 -0.022191165946424007 -6.011071452405307
269 -0.022183893620967864 -6.0350448359735305 -0.0221471531316638 -6.033218605536971
270 -0.022185429092496635 -6.0572302650660275 -0.022180829755961896 -6.055399435292934
271 -0.02218694193288684 -6.079417206998914 -0.02218159968033433 -6.077581034973268
272 -0.02218630611896515 -6.10160351311788 -0.022072409652173518 -6.099653444625441
273 -0.022179659362882374 -6.123783172480762 -0.02228666441515088 -6.121940109040592
274 -0.022178864292800426 -6.145962036773562 -0.022129940707236527 -6.144070049747828
275 -0.022175732906907795 -6.168137769680469 -0.022525015380233528 -6.166595065128062
276 -0.022173051536083222 -6.190310821216553 -0.022195455338805913 -6.188790520466868
277 -0.02217070609331131 -6.212481527309864 -0.022100642509758472 -6.210891162976626
278 -0.022166433837264778 -6.234647961147129 -0.02224741829559207 -6.233138581272218
279 -0.02216677200049162 -6.25681473314762 -0.02238975279033184 -6.25552833406255
280 -0.022165926825255155 -6.278980659972875 -0.02194192763417959 -6.277470261696729
281 -0.022162668220698834 -6.301143328193574 -0.022117555420845748 -6.299587817117575
282 -0.02215753002092242 -6.3233008582144965 -0.022254883032292127 -6.321842700149867
283 -0.02215694319456816 -6.345457801409065 -0.022027839720249177 -6.3438705398701165
284 -0.022173885814845563 -6.367631687223911 -0.021665724087506534 -6.365536263957623
285 -0.022167897038161754 -6.3897995842620725 -0.022153234295547008 -6.38768949825317
286 -0.02216564482077956 -6.411965229082852 -0.02217913353815675 -6.409868631791327
287 -0.02216929290443659 -6.434134521987288 -0.022199880238622426 -6.432068512029949
288 -0.02216860530897975 -6.456303127296268 -0.022241648007184266 -6.454310160037133
289 -0.02216057637706399 -6.478463703673332 -0.022099842317402363 -6.476410002354536
290 -0.022161454334855078 -6.500625158008186 -0.022167546767741443 -6.4985775491222775
291 -0.022153549920767547 -6.522778707928954 -0.02261631628498435 -6.521193865407262
292 -0.02215660372748971 -6.544935311656444 -0.022173511423170568 -6.543367376830433
293 -0.022153725568205117 -6.567089037224649 -0.022081532049924135 -6.565448908880357
294 -0.02215950535610318 -6.589248542580752 -0.02198627348989248 -6.587435182370249
295 -0.022161228582262993 -6.611409771163015 -0.022180693317204715 -6.609615875687454
296 -0.02215064810588956 -6.633560419268905 -0.022153390757739543 -6.631769266445193
297 -0.022147540748119355 -6.655707960017025 -0.022372242249548435 -6.6541415086947415
298 -0.02214746894314885 -6.677855428960173 -0.02207845924422145 -6.676219967938963
299 -0.022149354871362447 -6.7000047838315355 -0.0220279180444777 -6.698247885983441
300 -0.02214499982073903 -6.722149783652275 -0.02204825561493635 -6.720296141598377
301 -0.022139424923807383 -6.744289208576082 -0.0219951119273901 -6.742291253525767
302 -0.02219056701287627 -6.766479775588958 -0.021025464963167907 -6.763316718488936
303 -0.022154174465686082 -6.788633950054644 -0.022195199504494667 -6.78551191799343
304 -0.022161360643804074 -6.810795310698448 -0.0221140687353909 -6.807625986728821
305 -0.022158142179250717 -6.832953452877699 -0.02202494293451309 -6.829650929663334
306 -0.02215838395059109 -6.85511183682829 -0.022141063958406447 -6.85179199362174
307 -0.022182001918554305 -6.877293838746844 -0.02158086998388171 -6.8733728636056215
308 -0.02216381598263979 -6.899457654729484 -0.02220242191106081 -6.895575285516682
309 -0.02216613469645381 -6.921623789425937 -0.02216503843665123 -6.917740323953334
310 -0.0221734962426126 -6.94379728566855 -0.021973032783716918 -6.939713356737051
311 -0.02213994776830077 -6.965937233436851 -0.021517574973404407 -6.961230931710455
312 -0.022183836624026298 -6.988121070060877 -0.022067840583622454 -6.983298772294077
313 -0.022170364391058683 -7.010291434451935 -0.022141950204968452 -7.005440722499046
314 -0.022170158848166466 -7.032461593300102 -0.022143951430916787 -7.0275846739299626
315 -0.022167221922427417 -7.05462881522253 -0.022247015684843063 -7.049831689614805
316 -0.022170491609722377 -7.076799306832252 -0.021849096287041903 -7.071680785901847
317 -0.02217166209593415 -7.098970968928186 -0.02210939358919859 -7.093790179491046
318 -0.022170274797827006 -7.121141243726013 -0.02221666434779763 -7.116006843838844
319 -0.022164279781281947 -7.143305523507295 -0.02215328849852085 -7.138160132337364
320 -0.022162680700421333 -7.165468204207716 -0.022283861599862575 -7.160443993937227
321 -0.022165170684456826 -7.187633374892173 -0.022022193763405085 -7.182466187700632
322 -0.022156292852014304 -7.209789667744188 -0.02271428806707263 -7.205180475767705
323 -0.02215319201350212 -7.23194285975769 -0.02212006216868758 -7.227300537936392
324 -0.02214695857837796 -7.254089818336068 -0.022178455255925655 -7.249478993192318
325 -0.02214327724650502 -7.2762330955825725 -0.022176371328532694 -7.27165536452085
326 -0.022147604171186684 -7.298380699753759 -0.022249435260891914 -7.293904799781742
327 -0.022146909218281507 -7.32052760897204 -0.022159917373210193 -7.316064717154952
328 -0.022137229144573212 -7.3426648381166135 -0.02186084957793355 -7.337925566732886
329 -0.022145305667072533 -7.364810143783686 -0.022126178815960885 -7.360051745548847
330 -0.022140454221516847 -7.386950598005202 -0.02205469226464629 -7.382106437813493
331 -0.022140341345220804 -7.409090939350423 -0.022405259311199188 -7.4045116971246925
332 -0.022133001498878 -7.431223940849301 -0.022147207986563444 -7.426658905111256
333 -0.02212798921391368 -7.4533519300632145 -0.022210310492664576 -7.448869215603921
334 -0.02213369058445096 -7.475485620647666 -0.022067410219460726 -7.470936625823382
335 -0.02212683791294694 -7.497612458560613 -0.021471938397735358 -7.492408564221117
336 -0.022147242818027733 -7.51975970137864 -0.022451380919665097 -7.514859945140782
337 -0.022137062158435583 -7.541896763537076 -0.022123830579221248 -7.536983775720003
338 -0.02213639272376895 -7.5640331562608445 -0.0220704086124897 -7.559054184332493
339 -0.02215822096914053 -7.586191377229985 -0.022777519561350344 -7.581831703893843
340 -0.02212264984846115 -7.608314027078446 -0.02194272857159376 -7.603774432465436
341 -0.0221310849301517 -7.630445112008598 -0.02200382323935628 -7.625778255704793
342 -0.02212945567443967 -7.652574567683038 -0.022048057150095703 -7.647826312854889
343 -0.022143443673849107 -7.674718011356887 -0.021264788601547478 -7.669091101456436
344 -0.022130144573748112 -7.696848155930636 -0.02214187094941735 -7.691232972405853
345 -0.022134320624172688 -7.7189824765548085 -0.02210192000493407 -7.713334892410787
346 -0.02213229248300195 -7.741114769037811 -0.021832601819187402 -7.735167494229974
347 -0.022134802676737307 -7.763249571714548 -0.022233495488762856 -7.757400989718737
348 -0.022133462037891148 -7.785383033752439 -0.02209676057100296 -7.77949775028974
349 -0.022129721380770205 -7.807512755133208 -0.02207038290798664 -7.801568133197726
350 -0.022121356427669527 -7.829634111560878 -0.022165401559323072 -7.823733534757049
351 -0.022132055647671223 -7.85176616720855 -0.02175423000007868 -7.845487764757128
352 -0.022134113404899836 -7.87390028061345 -0.022106760740280153 -7.867594525497409
353 -0.02213553134351969 -7.89603581195697 -0.02207566862925887 -7.889670194126667
354 -0.02212931904941797 -7.918165131006387 -0.022148150112479927 -7.911818344239148
355 -0.02213444374501705 -7.940299574751404 -0.02207772498950362 -7.933896069228651
356 -0.02212787065654993 -7.962427445407954 -0.02226316127926111 -7.956159230507912
357 -0.022134448401629925 -7.984561893809584 -0.022278426494449378 -7.978437657002361
358 -0.022124381456524133 -8.006686275266109 -0.022071047965437175 -8.000508704967798
359 -0.02213205527514219 -8.02881833054125 -0.022143948636949063 -8.022652653604746
360 -0.022123213112354278 -8.050941543653606 -0.022067995648831128 -8.044720649253577
361 -0.022115017380565406 -8.073056561034171 -0.02189553137868643 -8.066616180632263
362 -0.02213095361366868 -8.09518751464784 -0.0224897651001811 -8.089105945732443
363 -0.0221253527328372 -8.117312867380678 -0.02217752356082201 -8.111283469293266
364 -0.022118843533098696 -8.139431710913776 -0.022053420543670654 -8.133336889836936
365 -0.022119653597474098 -8.16155136451125 -0.02217275071889162 -8.155509640555827
366 -0.02212271224707365 -8.183674076758324 -0.02199728097766638 -8.177506921533494
367 -0.022117516305297614 -8.205791593063621 -0.022466503083705902 -8.1999734246172
368 -0.022107081860303877 -8.227898674923924 -0.022105374746024607 -8.222078799363224
369 -0.022107684705406427 -8.250006359629332 -0.021858560759574173 -8.243937360122798
370 -0.022116591595113276 -8.272122951224445 -0.022219549026340248 -8.266156909149139
371 -0.022106078639626502 -8.294229029864072 -0.022158779203891754 -8.28831568835303
372 -0.022099274303764106 -8.316328304167836 -0.02207995168864727 -8.310395640041678
373 -0.02211421765387058 -8.338442521821706 -0.02165705757215619 -8.332052697613834
374 -0.022108310461044313 -8.360550832282751 -0.02209633169695735 -8.354149029310792
375 -0.022116645146161316 -8.382667477428912 -0.02199386414140463 -8.376142893452196
376 -0.022115951962769033 -8.404783429391681 -0.022258218750357626 -8.398401112202553
377 -0.02211184538900852 -8.42689527478069 -0.02210628939792514 -8.420507401600478
378 -0.022103375941514968 -8.448998650722206 -0.022332561668008566 -8.442839963268487
379 -0.02210306916385889 -8.471101719886065 -0.021835558768361806 -8.464675522036849
380 -0.022101116366684437 -8.493202836252749 -0.022259519807994364 -8.486935041844843
381 -0.022102241404354572 -8.515305077657104 -0.0221196623519063 -8.50905470419675
382 -0.0221039024181664 -8.53740898007527 -0.022071614488959314 -8.53112631868571
383 -0.02210341105237603 -8.559512391127646 -0.022034324798732997 -8.553160643484443
384 -0.02210784377530217 -8.581620234902948 -0.022249492537230253 -8.575410136021674
385 -0.022106470353901387 -8.603726705256848 -0.02223527282476425 -8.597645408846438
386 -0.022104697488248348 -8.625831402745098 -0.022147880867123604 -8.619793289713561
387 -0.02210157075896859 -8.647932973504066 -0.02192172361537814 -8.64171501332894
388 -0.022100195847451688 -8.670033169351518 -0.022102683130651713 -8.66381769645959
389 -0.022102570906281472 -8.692135740257799 -0.021998081263154744 -8.685815777722745
390 -0.02209439305588603 -8.714230133313684 -0.02187319817021489 -8.70768897589296
391 -0.02212412189692259 -8.736354255210607 -0.021499936003237963 -8.729188911896198
392 -0.022116898186504842 -8.758471153397112 -0.022135093435645105 -8.751324005331844
393 -0.022112291306257248 -8.78058344470337 -0.0221044079400599 -8.773428413271903
394 -0.022104202024638652 -8.802687646728009 -0.022129901312291624 -8.795558314584195
395 -0.022107717860490084 -8.824795364588498 -0.02205912098288536 -8.81761743556708
396 -0.022106858622282743 -8.846902223210781 -0.022015565540641546 -8.839633001107721
397 -0.022103963419795036 -8.869006186630576 -0.02212493335828185 -8.861757934466002
398 -0.022098961845040323 -8.891105148475617 -0.021951907314360142 -8.883709841780362
399 -0.022105965483933687 -8.913211113959552 -0.02199280746281147 -8.905702649243175
400 -0.022098459769040346 -8.935309573728592 -0.02223478853702545 -8.9279374377802
401 -0.022104992158710958 -8.957414565887303 -0.02211094507947564 -8.950048382859675
402 -0.022099256794899703 -8.979513822682202 -0.022106623370200397 -8.972155006229876
403 -0.022114984784275295 -9.001628807466478 -0.02264185668900609 -8.994796862918882
404 -0.022090453095734118 -9.023719260562212 -0.022002508770674466 -9.016799371689556
405 -0.022093772236257792 -9.045813032798469 -0.022081647720187902 -9.038881019409745
406 -0.02209151554852724 -9.067904548346997 -0.022031173389405013 -9.06091219279915
407 -0.022091395873576402 -9.089995944220574 -0.021992848627269267 -9.082905041426418
408 -0.02209345521405339 -9.112089399434627 -0.021791991125792266 -9.10469703255221
409 -0.022098326217383148 -9.13418772565201 -0.022216371912509202 -9.12691340446472
410 -0.02209160113707185 -9.156279326789083 -0.022041572909802198 -9.148954977374522
411 -0.022086230758577585 -9.17836555754766 -0.022016231156885623 -9.170971208531409
412 -0.02208565128967166 -9.200451208837332 -0.02197204567492008 -9.192943254206329
413 -0.02208741307258606 -9.22253862190992 -0.021988418698310853 -9.214931672904639
414 -0.022093795705586672 -9.244632417615506 -0.022090738452970982 -9.237022411357609
415 -0.022095500864088534 -9.266727918479594 -0.022128227911889554 -9.259150639269498
416 -0.022103030513972045 -9.288830948993565 -0.02258288413286209 -9.28173352340236
417 -0.022085155919194223 -9.31091610491276 -0.022149529308080673 -9.303883052710441
418 -0.02208230076357722 -9.332998405676337 -0.022077783476561308 -9.325960836187003
419 -0.02208346975967288 -9.35508187543601 -0.022091890592128037 -9.34805272677913
420 -0.022082218155264854 -9.377164093591276 -0.021975968964397907 -9.370028695743528
421 -0.022094877529889347 -9.399258971121165 -0.022326636593788862 -9.392355332337317
422 -0.02210546685382724 -9.421364437974992 -0.022678375989198685 -9.415033708326515
423 -0.022074326407164335 -9.443438764382156 -0.021938924212008715 -9.436972632538524
424 -0.022074167523533104 -9.465512931905689 -0.0220908529125154 -9.45906348545104
425 -0.02207333603873849 -9.487586267944428 -0.021987865399569272 -9.48105135085061
426 -0.022077382262796163 -9.509663650207225 -0.02204163195565343 -9.503092982806264
427 -0.022073697485029697 -9.531737347692255 -0.022147402819246053 -9.52524038562551
428 -0.0220638700760901 -9.553801217768346 -0.021332173980772494 -9.546572559606282
429 -0.022082499880343675 -9.57588371764869 -0.021985918190330266 -9.568558477796612
430 -0.02208099141716957 -9.59796470906586 -0.022065388131886722 -9.5906238659285
431 -0.022075154725462197 -9.620039863791321 -0.02221592590212822 -9.612839791830627
432 -0.02207417255267501 -9.642114036343996 -0.021904093865305185 -9.634743885695933
433 -0.02205934775993228 -9.664173384103927 -0.02225234331563115 -9.656996229011565
434 -0.022080055437982082 -9.68625343954191 -0.022171704843640328 -9.679167933855204
435 -0.02207081690430641 -9.708324256446216 -0.02217126190662384 -9.701339195761829
436 -0.022073347494006156 -9.730397603940222 -0.02209418537095189 -9.72343338113278
437 -0.022078076377511024 -9.752475680317733 -0.022078990750014783 -9.745512371882795
438 -0.022075684275478125 -9.774551364593211 -0.022072361689060925 -9.767584733571855
439 -0.02207585610449314 -9.796627220697705 -0.021744319517165423 -9.78932905308902
440 -0.02210774105042219 -9.818734961748127 -0.02198975030332804 -9.811318803392348
441 -0.02207771735265851 -9.840812679100786 -0.022105304058641195 -9.83342410745099
442 -0.022083717025816442 -9.862896396126603 -0.022011146135628223 -9.855435253586618
443 -0.022082244139164688 -9.884978640265768 -0.022171801142394542 -9.877607054729014
444 -0.022077328618615867 -9.907055968884384 -0.021907905861735345 -9.899514960590748
445 -0.02207877142354846 -9.929134740307932 -0.02204755963757634 -9.921562520228324
446 -0.022058811970055103 -9.951193552277987 -0.020791837014257908 -9.942354357242582
447 -0.02208654033020139 -9.973280092608189 -0.02219851091504097 -9.964552868157623
448 -0.022084441035985947 -9.995364533644175 -0.022050506249070168 -9.986603374406693
449 -0.022082654852420093 -10.017447188496595 -0.022096810396760702 -10.008700184803454
450 -0.022082825656980276 -10.039530014153575 -0.02216060282662511 -10.030860787630079
451 -0.022079873085021972 -10.061609887238598 -0.022052424401044844 -10.052913212031124
452 -0.022079846542328595 -10.083689733780927 -0.02226333227008581 -10.07517654430121
453 -0.022086508851498366 -10.105776242632425 -0.02192565631121397 -10.097102200612424
454 -0.022081268951296806 -10.127857511583722 -0.02204952426254749 -10.119151724874971
455 -0.022081109788268806 -10.14993862137199 -0.022001746110618114 -10.14115347098559
456 -0.022084117121994495 -10.172022738493986 -0.02197841564193368 -10.163131886627523
457 -0.022077067662030457 -10.194099806156016 -0.022019718773663044 -10.185151605401186
458 -0.02208254113793373 -10.21618234729395 -0.02207641862332821 -10.207228024024515
459 -0.02207639329135418 -10.238258740585303 -0.0220278843306005 -10.229255908355116
460 -0.02207490587607026 -10.260333646461374 -0.022283419594168664 -10.251539327949285
461 -0.022069177217781545 -10.282402823679156 -0.022126625664532183 -10.273665953613817
462 -0.02207564255222678 -10.304478466231384 -0.022045067977160215 -10.295711021590977
463 -0.022074983455240726 -10.326553449686624 -0.02193479146808386 -10.31764581305906
464 -0.022070370428264142 -10.348623820114888 -0.02205335656180978 -10.33969916962087
465 -0.022076679207384587 -10.370700499322272 -0.02231269599869847 -10.362011865619568
466 -0.022075220383703707 -10.392775719705975 -0.022023678943514823 -10.384035544563083
467 -0.022071490157395603 -10.414847209863371 -0.022101225052028894 -10.406136769615113
468 -0.02206755047664046 -10.436914760340011 -0.022030447982251643 -10.428167217597364
469 -0.022072250209748744 -10.45898701054976 -0.022095122560858726 -10.450262340158224
470 -0.022067509964108466 -10.481054520513869 -0.022161527443677186 -10.4724238676019
471 -0.02206667745485902 -10.503121197968728 -0.022218171413987874 -10.494642039015888
472 -0.022065709810703993 -10.525186907779432 -0.022125795762985945 -10.516767834778873
473 -0.022066311445087194 -10.547253219224519 -0.021970959659665824 -10.538738794438538
474 -0.022059370763599873 -10.569312589988119 -0.022096560429781677 -10.56083535486832
475 -0.022078406903892754 -10.591390996892011 -0.02182599762454629 -10.582661352492867
476 -0.02206790931522846 -10.61345890620724 -0.022031685151159764 -10.604693037644026
477 -0.02206534631550312 -10.635524252522744 -0.02206813097000122 -10.626761168614028
478 -0.022063738480210305 -10.657587991002954 -0.022033763024955987 -10.648794931638983
479 -0.022068593464791775 -10.679656584467745 -0.021972662396728994 -10.670767594035713
480 -0.022073980048298837 -10.701730564516044 -0.022161159850656986 -10.69292875388637
481 -0.022063877247273923 -10.723794441763317 -0.02213602848351002 -10.71506478236988
482 -0.02206841977313161 -10.745862861536448 -0.02223287122324109 -10.737297653593123
483 -0.02205872992053628 -10.767921591456984 -0.022124515473842622 -10.759422169066966
484 -0.02205449566245079 -10.789976087119435 -0.022101091966032983 -10.781523261032998
485 -0.02205180823802948 -10.812027895357463 -0.022023991122841834 -10.80354725215584
486 -0.022055626194924117 -10.834083521552387 -0.022051867563277483 -10.825599119719117
487 -0.022051660530269145 -10.856135182082657 -0.021998337749391795 -10.847597457468508
488 -0.02205995675176382 -10.878195138834421 -0.02203639866784215 -10.86963385613635
489 -0.022051208652555943 -10.900246347486977 -0.02214364064857364 -10.891777496784924
490 -0.02204426871612668 -10.922290616203103 -0.022032327856868504 -10.913809824641792
491 -0.022042240761220456 -10.944332856964323 -0.022226808406412602 -10.936036633048204
492 -0.02205560952425003 -10.966388466488572 -0.02311406172811985 -10.959150694776323
493 -0.02204067902639508 -10.988429145514967 -0.02209807140752673 -10.98124876618385
494 -0.022035701014101506 -11.010464846529068 -0.021955529041588307 -11.003204295225437
495 -0.02203455287963152 -11.0324993994087 -0.022024946007877588 -11.025229241233315
496 -0.022037129662930966 -11.05453652907163 -0.0220287817530334 -11.047258022986348
497 -0.02203265791758895 -11.076569186989218 -0.02196851810440421 -11.069226541090753
498 -0.02203994831070304 -11.09860913529992 -0.022002297360450028 -11.091228838451203
499 -0.022040548641234635 -11.120649683941155 -0.022030770685523747 -11.113259609136726
500 -0.022044157050549983 -11.142693840991704 -0.022170686349272727 -11.135430295486
501 -0.02203124202787876 -11.164725083019583 -0.0218709547072649 -11.157301250193264
502 -0.022041193302720787 -11.186766276322304 -0.022415575757622718 -11.179716825950887
503 -0.022033190168440343 -11.208799466490744 -0.022086653765290974 -11.201803479716178
504 -0.022038691863417625 -11.230838158354162 -0.022108293883502484 -11.22391177359968
505 -0.022021721210330726 -11.252859879564493 -0.02179933078587055 -11.24571110438555
506 -0.022035062592476607 -11.274894942156969 -0.02199623305350542 -11.267707337439056
507 -0.02203271882608533 -11.296927660983055 -0.022024208307266237 -11.289731545746323
508 -0.022030527982860804 -11.318958188965915 -0.022009559068828823 -11.311741104815152
509 -0.022048105113208295 -11.341006294079124 -0.02191640669479966 -11.333657511509951
510 -0.022036499064415693 -11.36304279314354 -0.021856673806905747 -11.355514185316856
511 -0.022032362781465052 -11.385075155925005 -0.022053625248372555 -11.377567810565228
512 -0.022039905469864608 -11.407115061394869 -0.021978956647217274 -11.399546767212446
513 -0.022039043065160514 -11.429154104460029 -0.022082763351500036 -11.421629530563946
514 -0.02203784855082631 -11.451191953010856 -0.022033164836466314 -11.443662695400413
515 -0.022037618886679412 -11.473229571897535 -0.021940291672945023 -11.465602987073357
516 -0.0220362919382751 -11.49526586383581 -0.02208636188879609 -11.487689348962153
517 -0.022023065388202666 -11.517288929224012 -0.022235547844320535 -11.509924896806474
518 -0.0220303806476295 -11.539319309871642 -0.02200871454551816 -11.531933611351992
519 -0.02203370351344347 -11.561353013385085 -0.021916104294359685 -11.55384971564635
520 -0.022036374546587467 -11.583389387931673 -0.02214794922620058 -11.57599766487255
521 -0.02203131765127182 -11.605420705582945 -0.022086533810943366 -11.598084198683495
522 -0.022033984027802943 -11.62745468961075 -0.02167591396719217 -11.619760112650686
523 -0.022040181886404754 -11.649494871497154 -0.021916823368519543 -11.641676936019206
524 -0.022035467065870763 -11.671530338563025 -0.021942705661058427 -11.663619641680263
525 -0.022034207172691823 -11.693564545735716 -0.02199998972937465 -11.685619631409638
526 -0.022032541781663896 -11.71559708751738 -0.021927223633974792 -11.707546855043613
527 -0.022032258100807667 -11.737629345618188 -0.021812344063073398 -11.729359199106687
528 -0.022041082568466663 -11.759670428186656 -0.022035706508904695 -11.751394905615593
529 -0.022037206403911113 -11.781707634590568 -0.02200970407575369 -11.773404609691346
530 -0.02203472116962075 -11.803742355760189 -0.02212576512247324 -11.795530374813818
531 -0.022029823064804076 -11.825772178824993 -0.021675432566553354 -11.817205807380372
532 -0.022036791406571866 -11.847808970231565 -0.022041720058768987 -11.839247527439142
533 -0.02203845577314496 -11.86984742600471 -0.022085674107074738 -11.861333201546216
534 -0.02202345309779048 -11.891870879102502 -0.02243480263277888 -11.883768004178995
535 -0.022032465040683746 -11.913903344143186 -0.02205827310681343 -11.905826277285808
536 -0.022029370348900557 -11.935932714492086 -0.021918354742228984 -11.927744632028038
537 -0.022045309748500587 -11.957978024240587 -0.021378993336111308 -11.949123625364148
538 -0.022046590875834226 -11.980024615116422 -0.021896034199744462 -11.971019659563893
539 -0.02204259131103754 -12.00206720642746 -0.022425579465925695 -11.99344523902982
540 -0.022037235368043185 -12.024104441795503 -0.02209219317883253 -12.015537432208651
541 -0.022028943989425898 -12.046133385784929 -0.021897283662110568 -12.037434715870761
542 -0.022058369126170874 -12.0681917549111 -0.02206582427024841 -12.05950054014101
543 -0.022039498202502728 -12.090231253113602 -0.02201490681618452 -12.081515446957194
544 -0.02203453565016389 -12.112265788763766 -0.022668287344276904 -12.104183734301472
545 -0.02202532710507512 -12.134291115868841 -0.021942683774977923 -12.12612641807645
546 -0.022021912131458522 -12.1563130280003 -0.022064642142504455 -12.148191060218954
547 -0.022027188166975974 -12.178340216167276 -0.022016155440360306 -12.170207215659314
548 -0.022029488813132048 -12.200369704980409 -0.022038890980184078 -12.192246106639498
549 -0.022025628946721554 -12.22239533392713 -0.02191763911396265 -12.21416374575346
550 -0.022034410014748575 -12.244429743941879 -0.02199723497033119 -12.236160980723792
551 -0.022025857586413622 -12.266455601528293 -0.021565004996955395 -12.257725985720747
552 -0.022034501563757657 -12.28849010309205 -0.0221212862059474 -12.279847271926695
553 -0.022040163818746804 -12.310530266910797 -0.02228549439460039 -12.302132766321295
554 -0.022034096904098986 -12.332564363814896 -0.021941984165459873 -12.324074750486755
555 -0.022036367654800416 -12.354600731469697 -0.021871418133378027 -12.345946168620133
556 -0.022028072830289604 -12.376628804299987 -0.021979296766221523 -12.367925465386355
557 -0.022010668646544218 -12.398639472946531 -0.020447823870927095 -12.388373289257283
558 -0.022044934146106244 -12.420684407092637 -0.022123645711690187 -12.410496934968974
559 -0.022044934798032045 -12.442729341890669 -0.021982042491436003 -12.43247897746041
560 -0.022040337044745683 -12.464769678935415 -0.02208465998992324 -12.454563637450333
561 -0.022045906540006398 -12.486815585475421 -0.022052003908902405 -12.476615641359235
562 -0.02203920828178525 -12.508854793757207 -0.02205393984913826 -12.498669581208373
563 -0.02203999739140272 -12.53089479114861 -0.022067681699991227 -12.520737262908364
564 -0.02204891936853528 -12.552943710517145 -0.022617197968065737 -12.54335446087643
565 -0.022031300328671934 -12.574975010845817 -0.021957164350897073 -12.565311625227327
566 -0.022031002212315798 -12.597006013058133 -0.022028521448373795 -12.5873401466757
567 -0.02202871795743704 -12.619034731015569 -0.021926223300397396 -12.609266369976098
568 -0.022034285124391317 -12.64106901613996 -0.02210290115326643 -12.631369271129364
569 -0.02203254643827677 -12.663101562578237 -0.02203314332291484 -12.653402414452279
570 -0.022025344148278236 -12.685126906726516 -0.02195155154913664 -12.675353966001415
571 -0.022028925362974405 -12.70715583208949 -0.022001154813915492 -12.697355120815331
572 -0.022038349788635968 -12.729194181878126 -0.02194270920008421 -12.719297830015416
573 -0.02203066712245345 -12.75122484900058 -0.021725770831108094 -12.741023600846523
574 -0.02204101299867034 -12.773265861999251 -0.022101876325905323 -12.763125477172428
575 -0.0220321805216372 -12.795298042520889 -0.02195410057902336 -12.785079577751452
576 -0.022038300242275 -12.817336342763165 -0.021581106726080178 -12.806660684477531
577 -0.022036610916256905 -12.83937295367942 -0.02216633651405573 -12.828827020991588
578 -0.022033035662025212 -12.861405989341446 -0.021888977102935313 -12.850715998094524
579 -0.022029885742813348 -12.88343587508426 -0.02209478747099638 -12.87281078556552
580 -0.022028096672147512 -12.905463971756408 -0.020340241398662327 -12.893151026964182
581 -0.022043893951922654 -12.92750786570833 -0.0220719613134861 -12.915222988277668
582 -0.022045846469700335 -12.94955371217803 -0.022058694064617156 -12.937281682342284
583 -0.022044358123093844 -12.971598070301123 -0.02201417097821832 -12.959295853320503
584 -0.022044471371918915 -12.993642541673042 -0.022073984798043966 -12.981369838118548
585 -0.02204318977892399 -13.015685731451965 -0.02199066672474146 -13.00336050484329
586 -0.02204467710107565 -13.03773040855304 -0.022085468284785748 -13.025445973128075
587 -0.02205225024372339 -13.059782658796763 -0.02199074486270547 -13.04743671799078
588 -0.022053567599505185 -13.081836226396268 -0.021838689781725408 -13.069275407772507
589 -0.02204343779012561 -13.103879664186394 -0.021973264683037997 -13.091248672455544
590 -0.022042499389499426 -13.125922163575893 -0.022093144431710243 -13.113341816887255
591 -0.02204706184566021 -13.147969225421553 -0.022115913033485413 -13.13545772992074
592 -0.022047457471489906 -13.170016682893044 -0.021981523372232914 -13.157439253292972
593 -0.02204761728644371 -13.192064300179487 -0.022119425050914288 -13.179558678343886
594 -0.022043764125555754 -13.214108064305043 -0.02209463231265545 -13.20165331065654
595 -0.022046378627419472 -13.236154442932461 -0.021920284256339073 -13.22357359491288
596 -0.022050578705966474 -13.258205021638428 -0.022073827497661114 -13.24564742241054
597 -0.02204319555312395 -13.280248217191552 -0.021594820078462362 -13.267242242489003
598 -0.02204801794141531 -13.302296235132967 -0.021927125472575425 -13.289169367961579
599 -0.022047866135835648 -13.324344101268803 -0.021932631265372038 -13.31110199922695
600 -0.022047272045165302 -13.346391373313969 -0.022269896790385248 -13.333371896017336
601 -0.022043635975569485 -13.368435009289538 -0.022124668397009373 -13.355496564414345
602 -0.022047599870711566 -13.39048260916025 -0.021991273760795592 -13.37748783817514
603 -0.02204758608713746 -13.412530195247387 -0.022130388766527176 -13.399618226941667
604 -0.02204077271744609 -13.434570967964833 -0.022244563046842813 -13.421862789988511
605 -0.022039701510220767 -13.456610669475053 -0.021914388053119183 -13.44377717804163
606 -0.02204445581883192 -13.478655125293885 -0.022209292836487295 -13.465986470878118
607 -0.0220420116558671 -13.500697136949752 -0.02212943146005273 -13.488115902338171
608 -0.022041548695415258 -13.522738685645168 -0.022030772268772127 -13.510146674606943
609 -0.022036279551684856 -13.544774965196853 -0.021966475155204536 -13.532113149762148
610 -0.022039178293198347 -13.56681414349005 -0.022041788417845966 -13.554154938179995
611 -0.022034497745335103 -13.588848641235385 -0.02206053864210844 -13.576215476822103
612 -0.02203584723174572 -13.61088448846713 -0.021976755652576684 -13.59819223247468
613 -0.022035610303282736 -13.632920098770413 -0.021893333178013563 -13.620085565652694
614 -0.02203306443989277 -13.654953163210305 -0.02175964191555977 -13.641845207568254
615 -0.02204104410484433 -13.676994207315149 -0.022095935139805078 -13.66394114270806
616 -0.02203961191698909 -13.699033819232138 -0.022053039260208608 -13.685994181968269
617 -0.022042866609990597 -13.721076685842128 -0.02220366783440113 -13.70819784980267
618 -0.022033913433551787 -13.74311059927568 -0.021985146217048168 -13.730182996019717
619 -0.022039134241640567 -13.76514973351732 -0.022146909311413766 -13.75232990533113
620 -0.022044481709599495 -13.78719421522692 -0.02174440836533904 -13.77407431369647
621 -0.022032572794705628 -13.809226788021626 -0.02217406053096056 -13.796248374227432
622 -0.022036662418395282 -13.831263450440021 -0.022050810605287553 -13.81829918483272
623 -0.022022905107587577 -13.853286355547608 -0.021804000809788705 -13.840103185642509
624 -0.02203389536589384 -13.875320250913502 -0.022062818333506585 -13.862166003976014
625 -0.02203684039413929 -13.897357091307642 -0.02196374712511897 -13.884129751101133
626 -0.022037388850003482 -13.919394480157646 -0.022089042887091636 -13.906218793988225
627 -0.022035488951951267 -13.941429969109597 -0.02222607871517539 -13.9284448727034
628 -0.02203264497220516 -13.963462614081802 -0.02212668927386403 -13.950571561977265
629 -0.02202957132831216 -13.985492185410115 -0.022606741916388274 -13.973178303893652
630 -0.0220273707062006 -14.007519556116316 -0.02206834340468049 -13.995246647298332
631 -0.02202370185405016 -14.029543257970365 -0.022058138530701397 -14.017304785829033
632 -0.02202149834483862 -14.051564756315203 -0.02204703791067004 -14.039351823739704
633 -0.0220290613360703 -14.073593817651274 -0.02212055716663599 -14.06147238090634
634 -0.022024606354534626 -14.095618424005808 -0.021769097447395323 -14.083241478353735
635 -0.022023880016058685 -14.117642304021867 -0.02233411967754364 -14.105575598031278
636 -0.022020082175731658 -14.1396623861976 -0.02183045232668519 -14.127406050357964
637 -0.022020106110721825 -14.161682492308321 -0.021878580283373594 -14.149284630641338
638 -0.022029498498886822 -14.183711990807208 -0.0220365340821445 -14.171321164723482
639 -0.022015048936009408 -14.205727039743216 -0.02204724373295903 -14.193368408456442
640 -0.022020844090729953 -14.227747883833946 -0.021995448507368565 -14.21536385696381
641 -0.02202272918075323 -14.249770613014698 -0.022196842636913062 -14.237560699600722
642 -0.022056119050830603 -14.271826732065529 -0.020989238657057284 -14.25854993825778
643 -0.022033264674246312 -14.293859996739775 -0.021979195531457663 -14.280529133789237
644 -0.022021984588354825 -14.315881981328129 -0.022102070786058903 -14.302631204575295
645 -0.022026590630412103 -14.337908571958542 -0.022048154193907977 -14.324679358769203
646 -0.022022505477070808 -14.359931077435613 -0.022630992624908686 -14.34731035139411
647 -0.02202065894380212 -14.381951736379415 -0.022014389187097548 -14.369324740581208
648 -0.022019348572939634 -14.403971084952355 -0.02200967390090227 -14.39133441448211
649 -0.022020589839667083 -14.425991674792021 -0.02193028135225177 -14.41326469583436
650 -0.022020388394594193 -14.448012063186615 -0.021983285434544086 -14.435247981268905
651 -0.022020837850868703 -14.470032901037484 -0.021954155154526235 -14.457202136423431
652 -0.022016755118966103 -14.49204965615645 -0.021868284791707993 -14.47907042121514
653 -0.022011790424585342 -14.514061446581035 -0.021854725573211907 -14.50092514678835
654 -0.02202087864279747 -14.536082325223832 -0.022106072492897512 -14.523031219281249
655 -0.02202208014205098 -14.558104405365883 -0.0219893348403275 -14.545020554121576
656 -0.02202075198292732 -14.58012515734881 -0.021928046457469465 -14.566948600579046
657 -0.02202504677698016 -14.60215020412579 -0.021974308975040914 -14.588922909554087
658 -0.02201984850689769 -14.624170052632687 -0.021709987428039312 -14.610632896982127
659 -0.02202250938862562 -14.646192562021312 -0.02182846376672387 -14.63246136074885
660 -0.02202357668429613 -14.668216138705608 -0.02209325656294823 -14.654554617311799
661 -0.0220235675573349 -14.690239706262943 -0.021913953963667153 -14.676468571275466
662 -0.022040724102407695 -14.71228043036535 -0.02165706716477871 -14.698125638440244
663 -0.022043296322226524 -14.734323726687578 -0.021834619529545306 -14.71996025796979
664 -0.022025600913912056 -14.75634932760149 -0.02194402730092406 -14.741904285270714
665 -0.022034695278853177 -14.778384022880342 -0.021947169862687587 -14.763851455133402
666 -0.02201758958399296 -14.800401612464334 -0.02157757580280304 -14.785429030936205
667 -0.02203912502154708 -14.82244073748588 -0.02190313646569848 -14.807332167401904
668 -0.02203566925600171 -14.844476406741883 -0.02208702079951763 -14.829419188201422
669 -0.022035410813987254 -14.866511817555871 -0.022571167815476655 -14.851990356016898
670 -0.02203563107177615 -14.888547448627648 -0.021653261594474317 -14.873643617611373
671 -0.022037570551037788 -14.910585019178686 -0.022072926443070174 -14.895716544054443
672 -0.02203130694106221 -14.93261632611975 -0.022153912391513587 -14.917870456445955
673 -0.022033591475337743 -14.954649917595088 -0.021866542659699915 -14.939736999105655
674 -0.022039211262017487 -14.976689128857105 -0.02166446428745985 -14.961401463393114
675 -0.02202855683863163 -14.998717685695736 -0.02188520785421133 -14.983286671247326
676 -0.022044256329536438 -15.020761942025272 -0.021762944757938385 -15.005049616005264
677 -0.022031503450125455 -15.042793445475398 -0.02190646529197693 -15.026956081297241
678 -0.022044981364160776 -15.06483842683956 -0.022397602349519728 -15.04935368364676
679 -0.022029005736112595 -15.086867432575671 -0.021850545424968004 -15.071204229071729
680 -0.022037394531071185 -15.108904827106743 -0.021808099560439588 -15.093012328632168
681 -0.0220416028983891 -15.130946430005132 -0.021883307211101054 -15.11489563584327
682 -0.022035097889602184 -15.152981527894735 -0.022219857573509215 -15.137115493416779
683 -0.02203543484210968 -15.175016962736844 -0.0219851516187191 -15.159100645035497
684 -0.02202873323112726 -15.197045695967972 -0.022167614288628103 -15.181268259324126
685 -0.022027934715151787 -15.219073630683123 -0.022045840788632632 -15.203314100112758
686 -0.022022905852645637 -15.24109653653577 -0.021927892137318848 -15.225241992250076
687 -0.02203013189136982 -15.26312666842714 -0.021971634682267906 -15.247213626932345
688 -0.022016922663897275 -15.285143591091037 -0.022593153826892375 -15.269806780759238
689 -0.022025380842387678 -15.307168971933425 -0.021864665672183037 -15.29167144643142
690 -0.022025985829532146 -15.329194957762958 -0.022034502029418944 -15.31370594846084
691 -0.022025153040885925 -15.351220110803844 -0.02207165937870741 -15.335777607839546
692 -0.02202332252636552 -15.37324343333021 -0.022079193871468304 -15.357856801711014
693 -0.022021093778312205 -15.395264527108521 -0.021983364876359702 -15.379840166587373
694 -0.0220242197625339 -15.417288746871055 -0.02202278347685933 -15.401862950064233
695 -0.022021946497261524 -15.439310693368316 -0.022080026287585496 -15.42394297635182
696 -0.02202618755400181 -15.461336880922318 -0.021991947293281557 -15.445934923645101
697 -0.022019387874752282 -15.48335626879707 -0.02197493249550462 -15.467909856140606
698 -0.022023622877895832 -15.505379891674966 -0.022072719223797322 -15.489982575364403
699 -0.022023556753993034 -15.52740344842896 -0.022073280345648528 -15.51205585571005
700 -0.022024640906602146 -15.549428089335562 -0.02221904704347253 -15.534274902753523
701 -0.022025811672210693 -15.571453901007773 -0.02183609651401639 -15.55611099926754
702 -0.0220222438685596 -15.593476144876332 -0.021884658746421336 -15.577995658013961
703 -0.022026955615729094 -15.615503100492061 -0.02220834456384182 -15.600204002577803
704 -0.022021659836173057 -15.637524760328235 -0.021919279359281063 -15.622123281937084
705 -0.022023496218025684 -15.65954825654626 -0.022152370307594538 -15.644275652244678
706 -0.022016082797199486 -15.68156433934346 -0.021958792861551047 -15.666234445106229
707 -0.022005985118448736 -15.703570324461909 -0.021872274670749904 -15.688106719776979
708 -0.022016208339482545 -15.725586532801392 -0.021996701322495937 -15.710103421099475
709 -0.022022981196641922 -15.747609513998034 -0.022016955260187387 -15.732120376359664
710 -0.022021336294710637 -15.769630850292744 -0.021705139614641666 -15.753825515974306
711 -0.022023162711411713 -15.791654013004155 -0.022177144791930913 -15.776002660766236
712 -0.022019684594124556 -15.81367369759828 -0.0220416272059083 -15.798044287972145
713 -0.022022240795195103 -15.835695938393474 -0.022002794407308103 -15.820047082379453
714 -0.022022363916039466 -15.857718302309515 -0.022177174128592013 -15.842224256508045
715 -0.022016112599521874 -15.879734414909036 -0.022076508682221174 -15.864300765190267
716 -0.022018075175583362 -15.90175249008462 -0.021958810184150933 -15.886259575374417
717 -0.02202328238636255 -15.923775772470982 -0.021984277293086052 -15.908243852667503
718 -0.02201784262433648 -15.945793615095319 -0.021899415552616118 -15.93014326822012
719 -0.022009961307048798 -15.967803576402368 -0.02177542233839631 -15.951918690558516
720 -0.022022354975342752 -15.98982593137771 -0.02188576841726899 -15.973804458975785
721 -0.02202081847935915 -16.01184674985707 -0.02211943957954645 -15.995923898555331
722 -0.022005934454500675 -16.033852684311572 -0.021966088842600585 -16.017889987397933
723 -0.022000590432435276 -16.055853274744006 -0.02201304854825139 -16.039903035946185
724 -0.022014763019979 -16.077868037763984 -0.02225256059318781 -16.062155596539373
725 -0.02201768821105361 -16.09988572597504 -0.022056340333074333 -16.084211936872446
726 -0.022014839947223662 -16.121900565922264 -0.02194947861135006 -16.106161415483797
727 -0.02201612200587988 -16.143916687928144 -0.022004918567836283 -16.128166334051635
728 -0.02202023984864354 -16.165936927776787 -0.02203335566446185 -16.150199689716096
729 -0.02201081132516265 -16.18794773910195 -0.02267149044200778 -16.172871180158104
730 -0.02201070049777627 -16.209958439599728 -0.021967908926308156 -16.19483908908441
731 -0.022011390142142772 -16.23196982974187 -0.022081422805786132 -16.216920511890198
732 -0.022011328022927046 -16.253981157764798 -0.022432258073240518 -16.23935276996344
733 -0.021998958848416805 -16.275980116613216 -0.02203129092231393 -16.261384060885753
734 -0.021998518239706756 -16.29797863485292 -0.021974357683211564 -16.283358418568966
735 -0.02200152352452278 -16.319980158377444 -0.022066655848175288 -16.30542507441714
736 -0.02200559563934803 -16.341985754016793 -0.021762018278241157 -16.327187092695382
737 -0.022006419766694308 -16.363992173783487 -0.02180346129462123 -16.348990553990003
738 -0.022003111615777015 -16.385995285399265 -0.021982949506491423 -16.370973503496494
739 -0.02199052693322301 -16.407985812332488 -0.020961467921733857 -16.391934971418227
740 -0.022008065786212682 -16.4299938781187 -0.021955462545156477 -16.413890433963385
741 -0.022015638556331395 -16.452009516675034 -0.022014275100082158 -16.43590470906347
742 -0.022013403382152318 -16.474022920057187 -0.0219437662512064 -16.457848475314673
743 -0.022011513356119394 -16.496034433413307 -0.021963089425116777 -16.47981156473979
744 -0.02201266922056675 -16.518047102633872 -0.022236912976950407 -16.50204847771674
745 -0.022015702910721302 -16.540062805544594 -0.02265333728864789 -16.52470181500539
746 -0.022006911784410478 -16.562069717329003 -0.022005274519324304 -16.546707089524713
747 -0.022007035836577416 -16.58407675316558 -0.022052375506609677 -16.568759465031324
748 -0.02200793782249093 -16.60608469098807 -0.02214304553344846 -16.59090251056477
749 -0.021994621306657792 -16.628079312294727 -0.021822453942149878 -16.61272496450692
750 -0.02200552197173238 -16.65008483426646 -0.022072115913033485 -16.634797080419954
751 -0.021990877483040093 -16.6720757117495 -0.022349682915955783 -16.65714676333591
752 -0.02200121311470866 -16.69407692486421 -0.02213588198646903 -16.679282645322377
753 -0.02199753951281309 -16.716074464377023 -0.021974099986255168 -16.701256745308633
754 -0.02199303451925516 -16.738067498896278 -0.021968984603881837 -16.723225729912514
755 -0.021998083870857953 -16.760065582767137 -0.02212044596672058 -16.745346175879234
756 -0.02200150368735194 -16.78206708645449 -0.0222311794757843 -16.76757735535502
757 -0.02199410628527403 -16.804061192739763 -0.02207578858360648 -16.789653143938626
758 -0.02198636867105961 -16.82604756141082 -0.021746356412768363 -16.811399500351396
759 -0.02199528319761157 -16.848042844608432 -0.022052485775202513 -16.833451986126597
760 -0.021994785219430924 -16.870037629827863 -0.02197914319112897 -16.855431129317726
761 -0.021989027969539165 -16.892026657797402 -0.02183539718389511 -16.87726652650162
762 -0.02198331756517291 -16.914009975362575 -0.021746445167809724 -16.899012971669432
763 -0.021998505759984254 -16.93600848112256 -0.022161695268005134 -16.921174666937436
764 -0.021990185137838125 -16.957998666260398 -0.021849019173532724 -16.94302368611097
765 -0.021994848363101484 -16.979993514623498 -0.022059740871191023 -16.96508342698216
766 -0.02199979405850172 -17.001993308682 -0.022054616548120975 -16.987138043530283
767 -0.02199793988838792 -17.023991248570386 -0.021528322342783214 -17.008666365873065
768 -0.02199725918471813 -17.045988507755105 -0.022050550673156977 -17.030716916546222
769 -0.02199789313599467 -17.0679864008911 -0.021995903830975293 -17.0527128203772
770 -0.021991894207894803 -17.089978295098994 -0.022231675777584316 -17.07494449615478
771 -0.02199566876515746 -17.111973963864152 -0.022040222119539977 -17.09698471827432
772 -0.021996607165783645 -17.133970571029934 -0.022220526356250048 -17.11920524463057
773 -0.02199208764359355 -17.155962658673527 -0.02223480036482215 -17.14144004499539
774 -0.02198906457051635 -17.177951723244043 -0.022063939180225135 -17.163503984175616
775 -0.021992055978626013 -17.199943779222668 -0.022088320273905993 -17.18559230444952
776 -0.021995639987289907 -17.221939419209956 -0.021993540227413177 -17.207585844676935
777 -0.022008754033595323 -17.243948173243552 -0.021581487171351908 -17.229167331848288
778 -0.022000709269195794 -17.26594888251275 -0.02203928157687187 -17.25120661342516
779 -0.021993754990398885 -17.287942637503146 -0.022058566752821206 -17.273265180177983
780 -0.021998046804219483 -17.309940684307367 -0.022058040276169776 -17.295323220454154
781 -0.021994816046208142 -17.331935500353577 -0.021924311574548484 -17.317247532028702
782 -0.021992087177932263 -17.35392758753151 -0.021947490330785514 -17.339195022359487
783 -0.021999508515000342 -17.37592709604651 -0.022060571797192098 -17.361255594156678
784 -0.022004582919180393 -17.39793167896569 -0.021985224168747663 -17.383240818325426
785 -0.02199266403913498 -17.419924343004826 -0.022148285619914533 -17.40538910394534
786 -0.02199551332741976 -17.441919856332245 -0.02207367718219757 -17.427462781127538
787 -0.021990896109491585 -17.463910752441738 -0.021951132733374835 -17.449413913860912
788 -0.02199231320992112 -17.48590306565166 -0.022002364881336688 -17.47141627874225
789 -0.021995622664690018 -17.50789868831635 -0.02151974281296134 -17.492936021555213
790 -0.021994795091450213 -17.5298934834078 -0.022096161264926195 -17.51503218282014
791 -0.0219902572222054 -17.551883740630007 -0.022074965480715036 -17.537107148300855
792 -0.021994449198246002 -17.573878189828253 -0.02188293617218733 -17.55899008447304
793 -0.02199070230126381 -17.595868892129516 -0.0219231934286654 -17.580913277901708
794 -0.02199068255722523 -17.61785957468674 -0.021836564410477877 -17.602749842312186
795 -0.02199567053467035 -17.639855245221412 -0.02203151686117053 -17.624781359173355
796 -0.021997730527073146 -17.661852975748484 -0.021911061741411685 -17.646692420914768
797 -0.02199252983555198 -17.683845505584035 -0.021880804281681775 -17.66857322519645
798 -0.022003115434199572 -17.705848621018234 -0.021842448599636556 -17.690415673796085
799 -0.022000444307923316 -17.727849065326158 -0.0224897594191134 -17.712905433215198
800 -0.021982895489782096 -17.74983196081594 -0.022213528491556646 -17.735118961706753
801 -0.021992041636258362 -17.7718240024522 -0.022077646944671868 -17.757196608651427
802 -0.021985976491123438 -17.793809978943322 -0.02189915403723717 -17.779095762688662
803 -0.021989787369966506 -17.81579976631329 -0.02208319716155529 -17.80117895985022
804 -0.021984991896897555 -17.837784758210187 -0.022001014184206726 -17.823179974034424
805 -0.0219929656945169 -17.859777723904703 -0.022195362113416196 -17.84537533614784
806 -0.021990826819092035 -17.881768550723795 -0.022079105395823716 -17.867454441543664
807 -0.021988336741924287 -17.90375688746572 -0.021927862893790007 -17.889382304437454
808 -0.0219845506362617 -17.92574143810198 -0.02205141857266426 -17.91143372301012
809 -0.021994267124682665 -17.947735705226663 -0.022395921312272547 -17.933829644322394
810 -0.021984313894063235 -17.969720019120725 -0.021829444635659456 -17.955659088958054
811 -0.02198296468704939 -17.991702983807773 -0.022015130054205655 -17.97767421901226
812 -0.02198246233165264 -18.013685446139426 -0.022118004225194453 -17.999792223237456
813 -0.021985299699008466 -18.035670745838434 -0.021859483513981103 -18.021651706751438
814 -0.02198128020390868 -18.057652026042344 -0.021982113365083933 -18.043633820116522
815 -0.021974680572748186 -18.07962670661509 -0.022498401068150996 -18.066132221184674
816 -0.021981588378548623 -18.10160829499364 -0.022261469438672066 -18.088393690623345
817 -0.021977771911770104 -18.12358606690541 -0.022061935998499392 -18.110455626621846
818 -0.02197885196655989 -18.14556491887197 -0.021969903260469437 -18.132425529882315
819 -0.02197962086647749 -18.167544539738447 -0.022111679054796697 -18.15453720893711
820 -0.021981758438050746 -18.1895262981765 -0.021932042110711335 -18.176469251047823
821 -0.021985945012420415 -18.21151224318892 -0.02185362121090293 -18.198322872258725
822 -0.021981293987482785 -18.233493537176404 -0.021907666139304637 -18.22023053839803
823 -0.02197283795103431 -18.255466375127437 -0.022187275905162097 -18.24241781430319
824 -0.021980016957968473 -18.277446392085405 -0.0219290423206985 -18.26434685662389
825 -0.021970161981880666 -18.299416554067285 -0.022461980767548084 -18.28680883739144
826 -0.021979881357401608 -18.32139643542469 -0.02192127928137779 -18.30873011667282
827 -0.021977511700242758 -18.34337394712493 -0.022275881469249727 -18.331005998142068
828 -0.021969861816614866 -18.365343808941546 -0.022114953398704527 -18.353120951540774
829 -0.021968754660338163 -18.387312563601885 -0.021928742807358504 -18.37504969434813
830 -0.021972364373505117 -18.40928492797539 -0.022032127156853674 -18.397081821504987
831 -0.021971899457275866 -18.431256827432666 -0.02193341264501214 -18.41901523415
832 -0.02196732899174094 -18.453224156424408 -0.020904361456632613 -18.439919595606632
833 -0.021980879176408053 -18.475205035600816 -0.021761269308626652 -18.46168086491526
834 -0.02197702191770077 -18.497182057518515 -0.0220066137611866 -18.483687478676444
835 -0.021979268454015256 -18.51916132597253 -0.02184398900717497 -18.505531467683618
836 -0.021977277100086214 -18.541138603072614 -0.021895492542535068 -18.52742696022615
837 -0.021980026457458734 -18.563118629530074 -0.022042678203433752 -18.549469638429585
838 -0.02197489757090807 -18.58509352710098 -0.021676484309136868 -18.57114612273872
839 -0.021991465147584675 -18.607084992248566 -0.022256795782595873 -18.593402918521317
840 -0.02200079830363393 -18.6290857905522 -0.022578618861734866 -18.615981537383053
841 -0.021972414571791887 -18.65105820512399 -0.022025064378976823 -18.63800660176203
842 -0.021973410714417697 -18.673031615838408 -0.02195045566186309 -18.65995705742389
843 -0.02197111677378416 -18.695002732612192 -0.021920854412019252 -18.68187791183591
844 -0.021968062315136195 -18.716970794927327 -0.021920692175626755 -18.70379860401154
845 -0.0219706648029387 -18.738941459730267 -0.022045841068029405 -18.725844445079566
846 -0.021963336504995823 -18.760904796235263 -0.022068535257130862 -18.747912980336697
847 -0.021968334261327983 -18.78287313049659 -0.021977668162435293 -18.769890648499132
848 -0.021977740339934826 -18.804850870836525 -0.022143988125026225 -18.79203463662416
849 -0.021970246359705924 -18.826821117196232 -0.021993192750960587 -18.81402782937512
850 -0.021967164892703294 -18.848788282088936 -0.02205737605690956 -18.83608520543203
851 -0.021974615287035704 -18.870762897375972 -0.02194694969803095 -18.85803215513006
852 -0.0219685067422688 -18.89273140411824 -0.021970759332180022 -18.880002914462242
853 -0.02196670537814498 -18.914698109496385 -0.021927491761744022 -18.901930406223986
854 -0.021966521348804235 -18.93666463084519 -0.022136694751679897 -18.924067100975666
855 -0.02196866413578391 -18.958633294980974 -0.022034536208957435 -18.946101637184622
856 -0.021962889563292266 -18.980596184544265 -0.022016996704041957 -18.968118633888665
857 -0.021965511981397866 -19.002561696525664 -0.021900510974228383 -18.99001914486289
858 -0.021971167996525764 -19.02453286452219 -0.021928105596452953 -19.011947250459343
859 -0.021965204644948243 -19.04649806916714 -0.02207607151940465 -19.034023321978747
860 -0.021970688086003064 -19.068468757253143 -0.02197998743504286 -19.05600330941379
861 -0.021969379112124442 -19.090438136365268 -0.02203946728259325 -19.078042776696382
862 -0.021968358755111696 -19.11240649512038 -0.022080542147159578 -19.10012331884354
863 -0.02197501864284277 -19.13438151376322 -0.02105648061260581 -19.121179799456147
864 -0.02196890488266945 -19.15635041864589 -0.021878909226506947 -19.143058708682656
865 -0.021978925075381996 -19.17832934372127 -0.021982560493052007 -19.165041269175706
866 -0.021975674852728843 -19.200305018574 -0.02190408818423748 -19.186945357359942
867 -0.021977370232343675 -19.22228238880634 -0.022026769816875458 -19.208972127176818
868 -0.021977719385176897 -19.24426010819152 -0.022048253379762173 -19.23102038055658
869 -0.021972081903368235 -19.266232190094886 -0.021839123405516147 -19.252859503962096
870 -0.02197835883125663 -19.28821054892614 -0.02188346767798066 -19.274742971640077
871 -0.02198089109733701 -19.310191440023477 -0.022094715479761363 -19.296837687119837
872 -0.021974184177815916 -19.33216562420129 -0.021990477479994296 -19.318828164599832
873 -0.02197684273123741 -19.35414246693253 -0.021921999379992486 -19.340750163979823
874 -0.02197727607563138 -19.37611974300816 -0.022099903319031 -19.362850067298854
875 -0.021979638002812864 -19.398099381010972 -0.022230640705674886 -19.38508070800453
876 -0.021988922264426947 -19.4200883032754 -0.021122518088668586 -19.406203226093197
877 -0.021982823219150304 -19.44207112649455 -0.02196106743067503 -19.42816429352387
878 -0.021982420049607754 -19.464053546544157 -0.021889652218669654 -19.45005394574254
879 -0.021985309571027754 -19.486038856115186 -0.02188424961641431 -19.471938195358952
880 -0.021983994450420142 -19.508022850565606 -0.022006412968039513 -19.49394460832699
881 -0.022004235442727803 -19.530027086008335 -0.02102147238329053 -19.51496608071028
882 -0.021992135513573884 -19.55201922152191 -0.02206747168675065 -19.53703355239703
883 -0.021991608198732138 -19.574010829720642 -0.021935988683253527 -19.558969541080284
884 -0.021989778522402047 -19.596000608243045 -0.022039251308888196 -19.581008792389174
885 -0.02199021577835083 -19.617990824021398 -0.022094046324491502 -19.603102838713664
886 -0.021985537745058535 -19.639976361766458 -0.02184150433167815 -19.624944343045343
887 -0.021988346055150033 -19.661964707821607 -0.02178437039256096 -19.646728713437902
888 -0.021991010196506976 -19.683955718018115 -0.0219104940071702 -19.66863920744507
889 -0.021992757078260185 -19.705948475096374 -0.022033521346747874 -19.69067272879182
890 -0.021981859020888804 -19.727930334117264 -0.02233457490801811 -19.71300730369984
891 -0.02199058551341295 -19.74992091963068 -0.021811249759048225 -19.734818553458886
892 -0.021988544892519713 -19.771909464523198 -0.022047916892915964 -19.756866470351802
893 -0.02198643861338496 -19.793895903136583 -0.021927861962467432 -19.77879433231427
894 -0.021986022777855396 -19.81588192591444 -0.02172530721873045 -19.800519639533
895 -0.02199695771560073 -19.83787888363004 -0.02181930569931865 -19.822338945232318
896 -0.021978690568357707 -19.859857574198397 -0.02194052990525961 -19.844279475137576
897 -0.021986849792301654 -19.8818444239907 -0.022038756404072046 -19.866318231541648
898 -0.021992663200944663 -19.903837087191643 -0.021849055681377648 -19.888167287223027
899 -0.021986628137528896 -19.925823715329173 -0.022028836701065303 -19.91019612392409
900 -0.021987750101834534 -19.94781146543101 -0.021650135796517134 -19.931846259720608
901 -0.0219942145049572 -19.969805679935966 -0.02229452319443226 -19.95414078291504
902 -0.021987586189061402 -19.99179326612503 -0.022046975884586574 -19.976187758799625
903 -0.021991191245615483 -20.013784457370644 -0.021253026742488145 -19.997440785542114
904 -0.02199395149946213 -20.035778408870105 -0.02203732691705227 -20.019478112459165
905 -0.02199555253610015 -20.057773961406205 -0.022034299001097678 -20.041512411460264
906 -0.02199011268094182 -20.079764074087148 -0.02190836602821946 -20.063420777488485
907 -0.021989898942410945 -20.10175397302956 -0.02198296384885907 -20.085403741337345
908 -0.0219951500184834 -20.123749123048043 -0.022078148368746043 -20.10748188970609
909 -0.022016013413667677 -20.145765136461712 -0.022466177493333815 -20.129948067199425
910 -0.021988149639219044 -20.167753286100933 -0.022019931580871344 -20.151967998780297
911 -0.021990348398685456 -20.189743634499617 -0.021889862976968287 -20.173857861757266
912 -0.0219919060356915 -20.211735540535308 -0.02205387596040964 -20.195911737717676
913 -0.02198922522366047 -20.233724765758968 -0.021836174186319113 -20.217747911903995
914 -0.02198897786438465 -20.255713743623353 -0.021939737908542156 -20.239687649812538
915 -0.02198500195518136 -20.277698745578533 -0.02201511263847351 -20.261702762451012
916 -0.02198507897555828 -20.29968382455409 -0.022344364505261182 -20.284047126956274
917 -0.021981636714190244 -20.32166546126828 -0.022006932459771634 -20.306054059416045
918 -0.021983158495277166 -20.34364861976356 -0.022027530893683433 -20.32808159030973
919 -0.021983599476516246 -20.365632219240076 -0.02199049461632967 -20.350072084926058
920 -0.02198316277936101 -20.387615382019437 -0.02201754115521908 -20.372089626081276
921 -0.02198808491230011 -20.40960346693174 -0.021906282380223276 -20.3939959084615
922 -0.021982252690941097 -20.431585719622678 -0.02185515146702528 -20.415851059928524
923 -0.021979077812284233 -20.45356479743496 -0.021894434560090305 -20.437745494488613
924 -0.021985135227441787 -20.475549932662403 -0.021915308944880963 -20.459660803433493
925 -0.021981560345739126 -20.497531493008143 -0.02196543142199516 -20.48162623485549
926 -0.021979667712002993 -20.519511160720146 -0.021973655372858048 -20.503599890228347
927 -0.021984772570431233 -20.541495933290577 -0.021829741448163985 -20.525429631676513
928 -0.021993970032781363 -20.563489903323358 -0.022074593976140023 -20.547504225652652
929 -0.021977958735078573 -20.585467862058437 -0.022366716992110014 -20.569870942644762
930 -0.021977315098047255 -20.607445177156485 -0.02191925998777151 -20.591790202632534
931 -0.021983328834176065 -20.62942850599066 -0.021943157073110342 -20.613733359705645
932 -0.021984939556568862 -20.651413445547227 -0.02193063972517848 -20.63566399943082
933 -0.021982670947909354 -20.673396116495137 -0.022060348372906446 -20.65772434780373
934 -0.021985948272049426 -20.695382064767188 -0.022103642020374535 -20.679827989824105
935 -0.02200926933437586 -20.717391334101563 -0.02270832546055317 -20.702536315284657
936 -0.02197540607303381 -20.739366740174596 -0.02195661934092641 -20.724492934625584
937 -0.021976375300437213 -20.761343115475032 -0.022054965421557427 -20.74654790004714
938 -0.02197780003771186 -20.783320915512743 -0.021887433342635633 -20.768435333389775
939 -0.021976257860660552 -20.805297173373404 -0.02204682771116495 -20.79048216110094
940 -0.021974171977490187 -20.827271345350894 -0.022208019439131022 -20.81269018054007
941 -0.021977268159389496 -20.849248613510284 -0.02185476552695036 -20.83454494606702
942 -0.021970367804169656 -20.871218981314453 -0.021613893564790487 -20.85615883963181
943 -0.02198314368724823 -20.8932021250017 -0.021978001482784747 -20.878136841114596
944 -0.021984566934406757 -20.915186691936107 -0.022101644054055215 -20.90023848516865
945 -0.021981902606785297 -20.937168594542893 -0.02195731345564127 -20.92219579862429
946 -0.021979806199669837 -20.959148400742563 -0.021975608821958304 -20.944171407446248
947 -0.021992150135338305 -20.981140550877903 -0.022039812151342632 -20.96621121959759
948 -0.021984493266791104 -21.003125044144696 -0.02193808974698186 -20.98814930934457
949 -0.021977818664163352 -21.025102862808858 -0.02205558428540826 -21.01020489362998
950 -0.021972465980798005 -21.047075328789656 -0.021333934739232063 -21.03153882836921
951 -0.021981518622487782 -21.069056847412146 -0.02195892985910177 -21.053497758228314
952 -0.021981195267289876 -21.091038042679436 -0.022069222666323184 -21.07556698089464
953 -0.02197808464989066 -21.113016127329328 -0.02198450844734907 -21.09755148934199
954 -0.021964523009955883 -21.134980650339283 -0.021537452843040227 -21.11908894218503
955 -0.02198597965762019 -21.156966629996905 -0.021710487175732852 -21.14079942936076
956 -0.021988112200051545 -21.178954742196957 -0.02154623595997691 -21.16234566532074
957 -0.02198136383667588 -21.200936106033634 -0.021945020742714406 -21.184290686063452
958 -0.021988178975880145 -21.222924285009515 -0.021931689511984587 -21.206222375575436
959 -0.021987172681838273 -21.244911457691355 -0.022031007055193185 -21.22825338263063
960 -0.021979195158928634 -21.266890652850282 -0.02183010131120682 -21.250083483941836
961 -0.021992200613021852 -21.288882853463303 -0.021703176759183408 -21.271786660701018
962 -0.021993050165474416 -21.310875903628776 -0.02198395263403654 -21.293770613335056
963 -0.021993036102503537 -21.33286893973128 -0.02196130184456706 -21.315731915179622
964 -0.021992046386003494 -21.354860986117284 -0.022045868914574385 -21.337777784094197
965 -0.02198934033513069 -21.376850326452416 -0.022153285332024097 -21.35993106942622
966 -0.021978252567350864 -21.398828579019767 -0.021930915676057337 -21.38186198510228
967 -0.021990854386240245 -21.420819433406006 -0.0219761255197227 -21.403838110622
968 -0.021989025734364988 -21.44280845914037 -0.022063992358744143 -21.425902102980746
969 -0.021986054070293904 -21.464794513210663 -0.022023113910108805 -21.447925216890855
970 -0.021983454003930092 -21.486777967214593 -0.02215548390522599 -21.470080700796082
971 -0.021993015613406896 -21.508770982828 -0.022314855083823203 -21.492395555879906
972 -0.021990584209561348 -21.530761567037562 -0.021568836737424137 -21.51396439261733
973 -0.0219895388931036 -21.552751105930664 -0.021742149256169796 -21.5357065418735
974 -0.021989419870078564 -21.574740525800742 -0.021856809686869382 -21.55756335156037
975 -0.02198985042050481 -21.596730376221245 -0.021862344536930322 -21.5794256960973
976 -0.02198955537751317 -21.618719931598758 -0.022028493136167525 -21.60145418923347
977 -0.0219984277151525 -21.64071835931391 -0.02175155282020569 -21.623205742053674
978 -0.02199470391497016 -21.662713063228882 -0.02196846269071102 -21.645174204744386
979 -0.021980563644319773 -21.6846936268732 -0.02199972914531827 -21.667173933889703
980 -0.02198721542954445 -21.706680842302745 -0.02212118962779641 -21.6892951235175
981 -0.02199161285534501 -21.72867245515809 -0.021911047771573065 -21.711206171289074
982 -0.021986082009971143 -21.75065853716806 -0.022076042369008064 -21.733282213658082
983 -0.021981700975447892 -21.77264023814351 -0.021735416352748872 -21.75501763001083
984 -0.021989683527499436 -21.79462992167101 -0.022005986981093885 -21.777023616991922
985 -0.0219975714571774 -21.816627493128188 -0.02170621631667018 -21.79872983330859
986 -0.021987359598279 -21.838614852726465 -0.021902684960514306 -21.820632518269107
987 -0.021989170368760823 -21.860604023095227 -0.022235047165304424 -21.84286756543441
988 -0.021989869233220816 -21.882593892328448 -0.02203025547787547 -21.864897820912287
989 -0.02198784900829196 -21.904581741336738 -0.022071350924670698 -21.886969171836956
990 -0.02198698269203305 -21.926568724028773 -0.021941615361720325 -21.908910787198675
991 -0.0220038503408432 -21.948572574369617 -0.02200256837531924 -21.930913355573995
992 -0.021989747416228056 -21.970562321785845 -0.02209360171109438 -21.95300695728509
993 -0.02199018644168973 -21.992552508227536 -0.021927551832050085 -21.97493450911714
994 -0.02199289919808507 -22.014545407425622 -0.02184088872745633 -21.996775397844598
995 -0.021987213101238013 -22.03653262052686 -0.02166250431910157 -22.0184379021637
996 -0.02199383107945323 -22.058526451606312 -0.021779296360909937 -22.040217198524612
997 -0.02199292937293649 -22.080519380979247 -0.022032120544463397 -22.062249319069075
998 -0.022013286035507916 -22.102532667014756 -0.02170900898054242 -22.08395832804962
999 -0.021986538358032704 -22.12451920537279 -0.021896476950496437 -22.105854805000114
1000 -0.02198974760249257 -22.14650895297528 -0.022054069489240647 -22.127908874489354
1001 -0.02199393417686224 -22.168502887152144 -0.02214100258424878 -22.150049877073602
1002 -0.021990895643830298 -22.190493782795976 -0.022103883884847166 -22.172153760958448
1003 -0.021989319752901793 -22.212483102548877 -0.021839896496385337 -22.193993657454833
1004 -0.021992642898112535 -22.23447574544699 -0.02184418272227049 -22.2158378401771
1005 -0.021993126161396502 -22.256468871608387 -0.021897599939256905 -22.23773544011636
1006 -0.021989193465560674 -22.27845806507395 -0.02221937580034137 -22.2599548159167
1007 -0.02198404213413596 -22.300442107208085 -0.021983383875340223 -22.28193819979204
1008 -0.021986755821853877 -22.322428863029938 -0.021881356835365295 -22.303819556627406
1009 -0.021990842930972577 -22.34441970596091 -0.022360769752413034 -22.32618032637982
1010 -0.021992404479533434 -22.366412110440443 -0.02205171575769782 -22.348232042137518
1011 -0.021991327032446863 -22.38840343747289 -0.022446328401565553 -22.370678370539082
1012 -0.02198308864608407 -22.410386526118973 -0.02204272486269474 -22.392721095401775
1013 -0.021981669031083582 -22.432368195150058 -0.022054417710751294 -22.414775513112527
1014 -0.02198410090059042 -22.454352296050647 -0.021985000092536212 -22.436760513205062
1015 -0.02198120467364788 -22.476333500724294 -0.022039948403835295 -22.4588004616089
1016 -0.02198355095461011 -22.498317051678903 -0.022136431839317083 -22.480936893448217
1017 -0.021981637086719276 -22.52029868876562 -0.022042021434754134 -22.50297891488297
1018 -0.021985693834722042 -22.542284382600343 -0.02211289815604687 -22.525091813039015
1019 -0.021986413560807706 -22.56427079616115 -0.02227001776918769 -22.547361830808203
1020 -0.021985074784606696 -22.586255870945756 -0.0220182279124856 -22.56938005872069
1021 -0.021981019899249075 -22.608236890845006 -0.021968409512192012 -22.59134846823288
1022 -0.021978765074163676 -22.63021565591917 -0.02200839463621378 -22.613356862869093
1023 -0.0219790143892169 -22.652194670308386 -0.02223449284210801 -22.635591355711203
1024 -0.021983659267425536 -22.674178329575813 -0.022141804359853266 -22.657733160071057
1025 -0.021973797492682932 -22.696152127068498 -0.02209460875019431 -22.67982776882125
1026 -0.021972536388784648 -22.71812466345728 -0.02201069928705692 -22.70183846810831
1027 -0.02197079695761204 -22.740095460414892 -0.021914366353303193 -22.723752834461614
1028 -0.021972291637212038 -22.762067752052104 -0.021969162579625844 -22.74572199704124
1029 -0.021969241462647913 -22.784036993514754 -0.021950488816946744 -22.76767248585819
1030 -0.0219933046028018 -22.806030298117555 -0.020870343409478666 -22.788542829267666
1031 -0.02197995726019144 -22.828010255377748 -0.021974519919604064 -22.81051734918727
1032 -0.02198481820523739 -22.849995073582985 -0.021998076979070903 -22.83251542616634
1033 -0.02197584379464388 -22.871970917377627 -0.022346154507249593 -22.85486158067359
1034 -0.02197554465383291 -22.89394646203146 -0.021893504168838264 -22.876755084842426
1035 -0.021971798781305552 -22.915918260812767 -0.02194024594500661 -22.898695330787433
1036 -0.021983394771814345 -22.937901655584582 -0.021900341287255286 -22.92059567207469
1037 -0.021986191254109146 -22.95988784683869 -0.02165654068812728 -22.942252212762817
1038 -0.021988813113421202 -22.98187665995211 -0.02192412056028843 -22.964176333323106
1039 -0.02198174251243472 -23.003858402464544 -0.02206567144021392 -22.98624200476332
1040 -0.021986162476241588 -23.025844564940787 -0.022004703432321547 -23.008246708195642
1041 -0.021981958765536547 -23.047826523706323 -0.02188801532611251 -23.030134723521755
1042 -0.02197336731478572 -23.06979989102111 -0.021798625774681567 -23.051933349296437
1043 -0.02198765194043517 -23.091787542961544 -0.021969858836382628 -23.07390320813282
1044 -0.021988061908632516 -23.113775604870177 -0.021572888642549515 -23.095476096775368
1045 -0.021977694053202868 -23.13575329892338 -0.021774476487189533 -23.117250573262556
1046 -0.02199014900252223 -23.157743447925903 -0.021942428033798932 -23.139193001296356
1047 -0.021994399093091487 -23.179737847018995 -0.021708433143794538 -23.16090143444015
1048 -0.022002398502081633 -23.201740245521076 -0.022593517135828734 -23.183494951575977
1049 -0.021991999913007022 -23.223732245434082 -0.021998475678265093 -23.205493427254243
1050 -0.021994337253272534 -23.245726582687354 -0.021974715497344734 -23.227468142751587
1051 -0.021994107775390147 -23.267720690462745 -0.022015520744025706 -23.249483663495614
1052 -0.021991894394159318 -23.289712584856904 -0.02199316704645753 -23.27147683054207
1053 -0.02198641123250127 -23.311698996089405 -0.02198704835027456 -23.293463878892346
1054 -0.02199089229106903 -23.333689888380473 -0.022018341533839702 -23.315482220426187
1055 -0.0219914760440588 -23.35568136442453 -0.02193322777748108 -23.337415448203668
1056 -0.021983842458575965 -23.377665206883105 -0.022251631133258343 -23.359667079336926
1057 -0.021980645973235367 -23.39964585285634 -0.021986380591988562 -23.381653459928916
1058 -0.021986792981624603 -23.421632645837967 -0.022002096753567457 -23.403655556682484
1059 -0.021985951997339725 -23.443618597835307 -0.021923545375466348 -23.42557910205795
1060 -0.021986886486411096 -23.465605484321717 -0.021996100433170795 -23.44757520249112
1061 -0.02198197375983 -23.487587458081546 -0.02197997933253646 -23.469555181823655
1062 -0.02200059304013848 -23.509588051121685 -0.02286475505679846 -23.492419936880452
1063 -0.021971687115728854 -23.531559738237416 -0.021964262891560792 -23.514384199772014
1064 -0.021974886860698463 -23.553534625098113 -0.02194393640384078 -23.536328136175854
1065 -0.021974351536482573 -23.575508976634595 -0.021923218667507172 -23.55825135484336
1066 -0.021972273103892805 -23.597481249738486 -0.021873539313673973 -23.580124894157034
1067 -0.021971023734658958 -23.619452273473144 -0.021994698140770198 -23.602119592297804
1068 -0.021970742288976906 -23.641423015762122 -0.021960959397256376 -23.62408055169506
1069 -0.021973511017858983 -23.66339652677998 -0.02177591286599636 -23.645856464561056
1070 -0.021979058999568223 -23.68537558577955 -0.02212843680754304 -23.667984901368598
1071 -0.021954216342419387 -23.70732980212197 -0.022238609474152328 -23.69022351084275
1072 -0.021972809080034496 -23.729302611202 -0.021927046589553356 -23.712150557432302
1073 -0.021971197612583638 -23.751273808814584 -0.021937208715826273 -23.73408776614813
1074 -0.02197270281612873 -23.773246511630713 -0.022053819429129363 -23.756141585577257
1075 -0.0219726481474936 -23.795219159778206 -0.02189637450501323 -23.77803796008227
1076 -0.021986394468694926 -23.8172055542469 -0.021248453203588723 -23.79928641328586
1077 -0.02197812246158719 -23.839183676708487 -0.021704484522342683 -23.8209908978082
1078 -0.021972502954304217 -23.861156179662792 -0.02171566113829613 -23.842706558946496
1079 -0.021976813208311796 -23.883132992871104 -0.02206532973796129 -23.86477188868446
1080 -0.021985300723463296 -23.90511829359457 -0.02210645116865635 -23.886878339853116
1081 -0.021981418412178756 -23.927099712006747 -0.022020029090344905 -23.90889836894346
1082 -0.021981414407491684 -23.94908112641424 -0.02198144616559148 -23.93087981510905
1083 -0.021973755303770305 -23.971054881718008 -0.02221557581797242 -23.953095390927025
1084 -0.021970072481781244 -23.99302495419979 -0.022036148980259896 -23.975131539907284
1085 -0.0219642317853868 -24.014989185985176 -0.022408835869282485 -23.997540375776566
1086 -0.02197295231744647 -24.036962138302624 -0.022004006057977678 -24.019544381834542
1087 -0.021976481936872006 -24.058938620239495 -0.02228216901421547 -24.041826550848757
1088 -0.021962093375623225 -24.08090071361512 -0.0224174034781754 -24.064243954326933
1089 -0.021974595449864864 -24.102875309064984 -0.021759231854230166 -24.086003186181163
1090 -0.021961004845798014 -24.124836313910784 -0.02216093586757779 -24.10816412204874
1091 -0.02196664586663246 -24.146802959777418 -0.022293814923614264 -24.130457936972356
1092 -0.02196394968777895 -24.168766909465198 -0.021905327588319777 -24.152363264560677
1093 -0.021967799961566926 -24.190734709426764 -0.021916991379112006 -24.174280255939788
1094 -0.021963982470333578 -24.212698691897096 -0.022118580155074598 -24.19639883609486
1095 -0.021951388847082854 -24.234650080744178 -0.021900546737015247 -24.218299382831876
1096 -0.02196544883772731 -24.256615529581904 -0.022024603467434643 -24.240323986299313
1097 -0.02195842396467924 -24.278573953546584 -0.021691549383103848 -24.262015535682416
1098 -0.021967537328600885 -24.300541490875183 -0.021982151363044978 -24.28399768704546
1099 -0.021965481247752904 -24.322506972122937 -0.021966309659183024 -24.305963996704644
1100 -0.02196192052215338 -24.34446889264509 -0.02220940003171563 -24.32817339673636
1101 -0.021962184645235538 -24.366431077290326 -0.022201288677752017 -24.350374685414113
1102 -0.02195558799430728 -24.38838666528463 -0.022039256803691388 -24.372413942217804
1103 -0.021960858814418317 -24.41034752409905 -0.021919081918895245 -24.3943330241367
1104 -0.021961717307567595 -24.432309241406617 -0.022012360859662294 -24.41634538499636
1105 -0.02195773245766759 -24.454266973864286 -0.02166605032980442 -24.438011435326167
1106 -0.021968818455934524 -24.47623579232022 -0.021815651189535858 -24.459827086515702
1107 -0.021967654209584 -24.498203446529804 -0.021998428273946047 -24.481825514789648
1108 -0.021968001406639813 -24.520171447936445 -0.021961407642811535 -24.50378692243246
1109 -0.021970736887305976 -24.54214218482375 -0.02184187900274992 -24.52562880143521
1110 -0.021975770406425 -24.564117955230174 -0.02184572918340564 -24.547474530618615
1111 -0.021970072109252215 -24.586088027339425 -0.022045844234526157 -24.56952037485314
1112 -0.021973328106105326 -24.608061355445532 -0.022203171346336602 -24.59172354619948
1113 -0.021960851550102235 -24.630022206995633 -0.021868040319532156 -24.61359158651901
1114 -0.02196392882615328 -24.651986135821787 -0.021773387864232063 -24.635364974383243
1115 -0.021967510413378476 -24.673953646235166 -0.02178545007482171 -24.657150424458067
1116 -0.021971191000193357 -24.69592483723536 -0.02219970365986228 -24.679350128117928
1117 -0.02196922739967704 -24.717894064635036 -0.02179069248959422 -24.701140820607524
1118 -0.021956774219870568 -24.739850838854906 -0.021598268207162617 -24.722739088814688
1119 -0.021971602085977794 -24.761822440940882 -0.022093013301491736 -24.74483210211618
1120 -0.02197275245562196 -24.783795193396504 -0.022019139677286147 -24.766851241793468
1121 -0.021967971976846457 -24.80576316537335 -0.02189941257238388 -24.788750654365852
1122 -0.021971597336232662 -24.827734762709582 -0.021905646286904813 -24.810656300652756
1123 -0.021972895320504903 -24.849707658030088 -0.022129293903708457 -24.832785594556466
1124 -0.021962360478937626 -24.871670018509025 -0.02246066452935338 -24.85524625908582
1125 -0.02195992209017277 -24.893629940599197 -0.021914381999522448 -24.877160641085343
1126 -0.021964709926396608 -24.915594650525595 -0.02195076197385788 -24.8991114030592
1127 -0.021966181322932245 -24.937560831848526 -0.021982331294566393 -24.921093734353768
1128 -0.02196235107257962 -24.959523182921107 -0.02196502750739455 -24.943058761861163
1129 -0.021964133251458406 -24.981487316172565 -0.021922605391591788 -24.964981367252754
1130 -0.021969687566161154 -25.003457003738728 -0.021986135002225637 -24.98696750225498
1131 -0.021963140182197093 -25.025420143920925 -0.02201066818088293 -25.008978170435864
1132 -0.02196338465437293 -25.0473835285753 -0.02187215257436037 -25.030850323010224
1133 -0.02196478433907032 -25.069348312914368 -0.021992191206663847 -25.052842514216888
1134 -0.021968864370137453 -25.091317177284505 -0.022075303178280593 -25.074917817395168
1135 -0.021962918806821108 -25.113280096091326 -0.021490462590008974 -25.096408279985177
1136 -0.021970242355018856 -25.135250338446344 -0.022101544309407473 -25.118509824294584
1137 -0.021968926303088665 -25.157219264749433 -0.02187589081004262 -25.140385715104628
1138 -0.021960107795894145 -25.179179372545327 -0.021815609745681287 -25.162201324850308
1139 -0.021965236123651265 -25.20114460866898 -0.02229640232399106 -25.1844977271743
1140 -0.021970731671899557 -25.22311534034088 -0.022028747014701366 -25.206526474189
1141 -0.02196803241968155 -25.24508337276056 -0.022114628367125987 -25.22864110255613
1142 -0.021966627426445486 -25.267050000187005 -0.02194550782442093 -25.250586610380548
1143 -0.02195931551977992 -25.289009315706785 -0.02261726139113307 -25.27320387177168
1144 -0.021958405058830975 -25.310967720765618 -0.021999596897512675 -25.295203468669193
1145 -0.021967322658747436 -25.332935043424364 -0.022132238373160362 -25.317335707042353
1146 -0.021964063867926598 -25.35489910729229 -0.022060096822679044 -25.33939580386503
1147 -0.021953743509948255 -25.376852850802237 -0.021685332898050545 -25.361081136763083
1148 -0.021974860783666374 -25.398827711585902 -0.021374679636210203 -25.382455816399293
1149 -0.021955378632992507 -25.420783090218894 -0.021784136164933444 -25.404239952564225
1150 -0.021959087904542686 -25.442742178123435 -0.02147260122001171 -25.425712553784237
1151 -0.021959976572543383 -25.464702154695978 -0.022747999150305988 -25.44846055293454
1152 -0.021959028393030166 -25.48666118308901 -0.02195132952183485 -25.470411882456375
1153 -0.021964613813906908 -25.508625796902916 -0.022016452997922896 -25.4924283354543
1154 -0.021962160244584084 -25.5305879571475 -0.02195100802928209 -25.514379343483583
1155 -0.021957757137715816 -25.552545714285216 -0.02200475549325347 -25.536384098976836
1156 -0.021962107717990877 -25.574507822003206 -0.022123560961335897 -25.558507659938172
1157 -0.021955725271254778 -25.59646354727446 -0.022052913345396517 -25.58056057328357
1158 -0.0219645612873137 -25.618428108561773 -0.022397025674581527 -25.602957598958152
1159 -0.021955037023872137 -25.640383145585645 -0.021915816236287355 -25.62487341519444
1160 -0.021953421272337438 -25.66233656685798 -0.021583518851548432 -25.64645693404599
1161 -0.021956875920295715 -25.684293442778277 -0.022276772651821375 -25.66873370669781
1162 -0.02195845590904355 -25.70625189868732 -0.022061280999332668 -25.690794987697142
1163 -0.02195393303409219 -25.72820583172141 -0.022142684459686278 -25.71293767215683
1164 -0.021948044933378697 -25.75015387665479 -0.021852395217865705 -25.734790067374696
1165 -0.021956466790288686 -25.77211034344508 -0.021799740102142095 -25.75658980747684
1166 -0.02195776766166091 -25.79406811110674 -0.022035814728587864 -25.77862562220543
1167 -0.02195658376440406 -25.816024694871142 -0.02202405808493495 -25.800649680290363
1168 -0.021957235317677258 -25.83798193018882 -0.021912913396954538 -25.822562593687316
1169 -0.021954913809895515 -25.859936843998717 -0.02129151951521635 -25.843854113202532
1170 -0.021955859009176494 -25.881892703007892 -0.021745483949780466 -25.86559959715231
1171 -0.021964460983872412 -25.903857163991766 -0.022211340628564356 -25.887810937780877
1172 -0.021960246097296476 -25.925817410089063 -0.02193542830646038 -25.909746366087337
1173 -0.021964187920093536 -25.947781598009158 -0.02220939565449953 -25.931955761741836
1174 -0.021959520783275364 -25.969741118792435 -0.021854869648814203 -25.95381063139065
1175 -0.02195209972560406 -25.991693218518037 -0.022291181422770024 -25.97610181281342
1176 -0.021952496003359558 -26.013645714521395 -0.021934685949236154 -25.998036498762655
1177 -0.02195898797363043 -26.035604702495025 -0.021851745806634425 -26.01988824456929
1178 -0.02195432214066386 -26.05755902463569 -0.02201603865250945 -26.0419042832218
1179 -0.02193992370739579 -26.079498948343087 -0.022607128694653512 -26.064511411916452
1180 -0.02195451417937875 -26.101453462522464 -0.021983868908137083 -26.08649528082459
1181 -0.021953200176358222 -26.123406662698823 -0.021898707654327155 -26.108393988478916
1182 -0.02195459520444274 -26.145361257903264 -0.021934510115534066 -26.13032849859445
1183 -0.021953113656491042 -26.167314371559755 -0.02212437419220805 -26.15245287278666
1184 -0.02195154819637537 -26.18926591975613 -0.021923795342445374 -26.174376668129106
1185 -0.021940251626074315 -26.211206171382205 -0.022421378269791604 -26.196798046398897
1186 -0.021956902742385865 -26.23316307412459 -0.021824877057224513 -26.21862292345612
1187 -0.021954865660518408 -26.25511793978511 -0.02179342545568943 -26.24041634891181
1188 -0.021954764146357775 -26.277072703931466 -0.021995965112000703 -26.262412314023813
1189 -0.021960626263171433 -26.29903333019464 -0.021892763581126927 -26.28430507760494
1190 -0.021956685837358235 -26.320990016032 -0.02173013761639595 -26.306035215221335
1191 -0.021959975827485323 -26.342949991859484 -0.022003444936126472 -26.32803866015746
1192 -0.02195983612909913 -26.364909827988583 -0.02190581737086177 -26.34994447752832
1193 -0.021946929674595595 -26.38685675766318 -0.02225828021764755 -26.37220275774597
1194 -0.021962384320795537 -26.408819141983972 -0.02189277308061719 -26.394095530826586
1195 -0.021953909005969763 -26.43077305098994 -0.02136913128197193 -26.41546466210856
1196 -0.02196481004357338 -26.452737861033516 -0.021864041313529016 -26.437328703422086
1197 -0.021962819807231426 -26.474700680840748 -0.021996107324957846 -26.459324810747045
1198 -0.02196129197254777 -26.496661972813296 -0.021935304161161184 -26.481260114908206
1199 -0.02196052875369787 -26.518622501566995 -0.022048263251781462 -26.50330837815999
1200 -0.02196084437891841 -26.54058334594591 -0.021994340233504772 -26.525302718393494
1201 -0.021962639689445496 -26.562545985635357 -0.021986921317875385 -26.54728963971137
1202 -0.021966959722340106 -26.584512945357698 -0.022168019879609348 -26.569457659590977
1203 -0.021958629600703716 -26.6064715749584 -0.02192963073030114 -26.59138729032128
1204 -0.02195820938795805 -26.62842978434636 -0.02191782435402274 -26.613305114675303
1205 -0.02196172783151269 -26.650391512177872 -0.02194110620766878 -26.635246220882973
1206 -0.02196088507771492 -26.672352397255587 -0.022146076802164315 -26.65739229768514
1207 -0.02195858461782336 -26.69431098187341 -0.021356647741049527 -26.67874894542619
1208 -0.02196123478934169 -26.71627221666275 -0.021897197142243384 -26.700646142568434
1209 -0.02196236914023757 -26.73823458580299 -0.022011044435203075 -26.722657187003637
1210 -0.021962240897119047 -26.760196826700106 -0.02187811378389597 -26.744535300787533
1211 -0.021962079126387833 -26.782158905826495 -0.02188917500898242 -26.766424475796516
1212 -0.021961670834571123 -26.804120576661067 -0.02204748531803489 -26.78847196111455
1213 -0.02195949899032712 -26.826080075651394 -0.021966150496155024 -26.810438111610704
1214 -0.02195981526747346 -26.848039890918866 -0.022085858415812253 -26.832523970026518
1215 -0.021956538408994676 -26.86999642932786 -0.021918110828846694 -26.854442080855364
1216 -0.02196017764508724 -26.891956606972947 -0.02191966474056244 -26.876361745595926
1217 -0.021961119025945663 -26.913917725998893 -0.022018049471080305 -26.898379795067004
1218 -0.021960052102804183 -26.9358777781017 -0.022094320692121982 -26.920474115759127
1219 -0.021959599386900664 -26.957837377488598 -0.022141369897872208 -26.942615485657
1220 -0.02196211600676179 -26.97979949349536 -0.021850906126201153 -26.9644663917832
1221 -0.021955219469964503 -27.001754712965326 -0.02188203511759639 -26.986348426900797
1222 -0.021959937736392023 -27.023714650701717 -0.021932811196893453 -27.00828123809769
1223 -0.0219654381275177 -27.045680088829233 -0.021951210498809815 -27.0302324485965
1224 -0.021956940926611424 -27.067637029755844 -0.022073880583047868 -27.052306329179547
1225 -0.021954722609370945 -27.089591752365216 -0.021648995764553546 -27.0739553249441
1226 -0.02196279224008322 -27.111554544605298 -0.022081665135920046 -27.096036990080023
1227 -0.021975508145987987 -27.133530052751286 -0.022400454338639974 -27.118437444418664
1228 -0.02195908110588789 -27.155489133857174 -0.022021505702286958 -27.14045895012095
1229 -0.02196204997599125 -27.177451183833163 -0.02220774693414569 -27.162666697055098
1230 -0.021960472501814366 -27.199411656334977 -0.021877740044146776 -27.184544437099245
1231 -0.021966040786355733 -27.221377697121333 -0.023001519590616228 -27.20754595668986
1232 -0.021948810666799545 -27.243326507788133 -0.021830215863883496 -27.229376172553742
1233 -0.021949904039502144 -27.265276411827635 -0.021947901416569948 -27.251324073970313
1234 -0.021955882012844086 -27.28723229384048 -0.021632708702236415 -27.272956782672548
1235 -0.021954508498311043 -27.30918680233879 -0.022051209304481744 -27.29500799197703
1236 -0.021954030450433492 -27.331140832789224 -0.02170756347477436 -27.316715555451804
1237 -0.021947046928107738 -27.353087879717332 -0.022049043141305447 -27.33876459859311
1238 -0.02195350034162402 -27.375041380058956 -0.022193705011159182 -27.360958303604267
1239 -0.021951247192919254 -27.396992627251876 -0.02206311244517565 -27.38302141604944
1240 -0.02195820054039359 -27.41895082779227 -0.02222770331427455 -27.405249119363717
1241 -0.02195874098688364 -27.44090956877915 -0.022132414020597936 -27.427381533384313
1242 -0.02194805759936571 -27.46285762637852 -0.021922280732542276 -27.449303814116856
1243 -0.02196334404870868 -27.484820970427226 -0.021909157186746596 -27.471212971303604
1244 -0.021951101999729872 -27.506772072426955 -0.021548321284353734 -27.492761292587957
1245 -0.02195444582030177 -27.528726518247257 -0.022032802924513817 -27.51479409551247
1246 -0.0219523542560637 -27.550678872503322 -0.021941474452614785 -27.536735569965085
1247 -0.02195519907400012 -27.572634071577323 -0.021992181055247785 -27.55872775102033
1248 -0.021943584829568864 -27.59457765640689 -0.02218807702884078 -27.58091582804917
1249 -0.021945953741669653 -27.616523610148562 -0.02218595230951905 -27.603101780358692
1250 -0.02194435503333807 -27.6384679651819 -0.021997205168008804 -27.6250989855267
1251 -0.02195444395765662 -27.660422409139557 -0.021895822044461964 -27.646994807571165
1252 -0.021943685226142408 -27.682366094365698 -0.021612624265253545 -27.668607431836417
1253 -0.02195143178105354 -27.704317526146752 -0.022067649010568856 -27.690675080846987
1254 -0.021951075177639723 -27.726268601324392 -0.021955142635852097 -27.71263022348284
1255 -0.021954247541725636 -27.748222848866117 -0.021995290368795394 -27.734625513851636
1256 -0.021952201426029206 -27.770175050292146 -0.02187547804787755 -27.756500991899514
1257 -0.021956869028508665 -27.792131919320653 -0.022091040015220643 -27.778592031914734
1258 -0.021944339945912363 -27.814076259266564 -0.022059129551053047 -27.800651161465787
1259 -0.021954800561070444 -27.836031059827633 -0.022157042752951384 -27.822808204218738
1260 -0.021944067627191543 -27.857975127454825 -0.021780427452176808 -27.844588631670916
1261 -0.021950049698352812 -27.87992517715318 -0.022529663890600203 -27.867118295561518
1262 -0.021950586605817078 -27.901875763758998 -0.02208173256367445 -27.88920002812519
1263 -0.021944941114634277 -27.92382070487363 -0.02197605287656188 -27.911176081001752
1264 -0.02194951195269823 -27.94577021682633 -0.021869377791881563 -27.933045458793632
1265 -0.02194880833849311 -27.967719025164822 -0.022168221697211266 -27.955213680490843
1266 -0.02194337109103799 -27.98966239625586 -0.02197570614516735 -27.97718938663601
1267 -0.02193945776671171 -28.011601854022572 -0.022231975849717856 -27.999421362485727
1268 -0.02194565339013934 -28.033547507412713 -0.02188182920217514 -28.021303191687903
1269 -0.021938220877200366 -28.055485728289913 -0.022133019380271436 -28.043436211068173
1270 -0.021937383990734815 -28.07742311228065 -0.0215306269004941 -28.064966837968665
1271 -0.021942235995084047 -28.099365348275732 -0.021494325064122678 -28.086461163032787
1272 -0.021943464502692224 -28.121308812778423 -0.022220683936029672 -28.108681846968818
1273 -0.021942349243909122 -28.14325116202233 -0.021915012039244175 -28.13059685900806
1274 -0.021942416951060296 -28.16519357897339 -0.022026434168219568 -28.15262329317628
1275 -0.021951853577047587 -28.187145432550437 -0.022432298213243485 -28.175055591389523
1276 -0.021945564541965723 -28.209090997092403 -0.02180323228240013 -28.196858823671924
1277 -0.021925666835159063 -28.231016663927562 -0.02072633933275938 -28.217585163004685
1278 -0.021956685837358235 -28.252973349764922 -0.021812964417040347 -28.239398127421726
1279 -0.021954834274947644 -28.27492818403987 -0.021958703454583884 -28.26135683087631
1280 -0.021956011652946472 -28.296884195692815 -0.02198046389967203 -28.283337294775983
1281 -0.021951355785131455 -28.318835551477946 -0.02201339164748788 -28.30535068642347
1282 -0.021953760366886853 -28.340789311844834 -0.021940260007977486 -28.327290946431447
1283 -0.021955431159585714 -28.36274474300442 -0.022008815314620733 -28.349299761746067
1284 -0.021949537750333547 -28.384694280754754 -0.021895592752844095 -28.371195354498912
1285 -0.021950214635580778 -28.406644495390335 -0.021890788711607455 -28.39308614321052
1286 -0.02196537395939231 -28.428609869349728 -0.022257670108228923 -28.41534381331875
1287 -0.021951405704021452 -28.45056127505375 -0.02182914549484849 -28.437172958813598
1288 -0.021944660879671573 -28.472505935933423 -0.022124432027339935 -28.459297390840938
1289 -0.021945165935903788 -28.494451101869327 -0.02195848971605301 -28.48125588055699
1290 -0.021946899965405463 -28.516398001834734 -0.021930943056941033 -28.50318682361393
1291 -0.021951921936124563 -28.53834992377086 -0.022476571146398783 -28.52566339476033
1292 -0.021942294109612702 -28.560292217880473 -0.022224404942244293 -28.547887799702572
1293 -0.021936346683651207 -28.582228564564126 -0.021870257332921028 -28.569758057035493
1294 -0.021946626994758845 -28.604175191558884 -0.022485229093581437 -28.592243286129076
1295 -0.0219347195699811 -28.626109911128864 -0.02210525292903185 -28.614348539058106
1296 -0.02193749714642763 -28.648047408275293 -0.02207322372123599 -28.636421762779342
1297 -0.0219399836845696 -28.66998739195986 -0.022121592331677674 -28.65854335511102
1298 -0.021937407646328212 -28.691924799606188 -0.021542815212160348 -28.680086170323182
1299 -0.021940357703715562 -28.713865157309904 -0.021897037513554096 -28.701983207836737
1300 -0.021938439831137656 -28.735803597141043 -0.021938744466751814 -28.72392195230349
1301 -0.021941419411450624 -28.757745016552494 -0.02192395906895399 -28.74584591137244
1302 -0.021942750550806522 -28.7796877671033 -0.021866691950708627 -28.76771260332315
1303 -0.021940763201564552 -28.801628530304864 -0.022012998443096878 -28.789725601766246
1304 -0.02194258142262697 -28.823571111727492 -0.021923900116235018 -28.81164950188248
1305 -0.021944038569927216 -28.84551515029742 -0.021983756497502328 -28.833633258379983
1306 -0.021945446077734233 -28.867460596375153 -0.02211880488321185 -28.855752063263196
1307 -0.021931546926498412 -28.889392143301652 -0.021805772837251425 -28.877557836100447
1308 -0.021943233907222748 -28.911335377208875 -0.02224586047232151 -28.899803696572768
1309 -0.021942681353539228 -28.933278058562415 -0.021654671989381313 -28.92145836856215
1310 -0.021941385604441165 -28.955219444166858 -0.02198782842606306 -28.943446196988212
1311 -0.02194111328572035 -28.977160557452578 -0.02170533025637269 -28.965151527244586
1312 -0.021940325666218997 -28.999100883118796 -0.02174173090606928 -28.986893258150655
1313 -0.021940711420029402 -29.021041594538826 -0.020649081002920865 -29.007542339153577
1314 -0.02196237724274397 -29.04300397178157 -0.02196058165282011 -29.029502920806397
1315 -0.02195425992831588 -29.064958231709884 -0.021970743499696254 -29.051473664306094
1316 -0.02195790782570839 -29.086916139535592 -0.02201576894149184 -29.073489433247587
1317 -0.02195380860939622 -29.10886994814499 -0.02196826906874776 -29.095457702316335
1318 -0.021956465672701597 -29.13082641381769 -0.02190658301115036 -29.117364285327486
1319 -0.021956081315875054 -29.152782495133565 -0.021935221273452044 -29.13929950660094
1320 -0.021946305688470603 -29.174728800822034 -0.022211373411118986 -29.161510880012056
1321 -0.021956615801900625 -29.196685416623936 -0.02142527224496007 -29.182936152257017
1322 -0.02195489965379238 -29.218640316277728 -0.02200276739895344 -29.20493891965597
1323 -0.02195862019434571 -29.240598936472075 -0.022071191389113665 -29.227010111045082
1324 -0.021963206212967636 -29.26256214268504 -0.021830816008150577 -29.248840927053234
1325 -0.02193617131561041 -29.28449831400065 -0.022245572227984668 -29.271086499281218
1326 -0.02195152249187231 -29.306449836492522 -0.021956403460353612 -29.293042902741572
1327 -0.02195548955351114 -29.328405326046035 -0.022055191081017257 -29.315098093822588
1328 -0.021947186067700387 -29.350352512113734 -0.021844611689448356 -29.336942705512037
1329 -0.021946330554783344 -29.372298842668517 -0.021690777968615294 -29.358633483480652
1330 -0.021953528467565774 -29.394252371136083 -0.021954026725143194 -29.380587510205796
1331 -0.02194740269333124 -29.416199773829415 -0.022215086314827204 -29.402802596520623
1332 -0.02195205185562372 -29.43815182568504 -0.021944998018443584 -29.424747594539067
1333 -0.021951492875814438 -29.460103318560854 -0.021871796902269126 -29.446619391441335
1334 -0.021953606233000755 -29.482056924793856 -0.02197116743773222 -29.468590558879068
1335 -0.021951781027019023 -29.504008705820876 -0.02196633592247963 -29.490556894801546
1336 -0.021950179152190684 -29.52595888497307 -0.022051808796823023 -29.51260870359837
1337 -0.0219497699290514 -29.54790865490212 -0.021923583839088677 -29.53453228743746
1338 -0.021954476088285445 -29.569863130990406 -0.021858602575957776 -29.556390890013418
1339 -0.021943654492497446 -29.591806785482902 -0.022081872541457416 -29.578472762554874
1340 -0.021928582899272443 -29.613735368382173 -0.0213525484316051 -29.59982531098648
1341 -0.021955561824142933 -29.635690930206316 -0.02188889281824231 -29.62171420380472
1342 -0.02195602785795927 -29.657646958064277 -0.02201261557638645 -29.643726819381108
1343 -0.021958616375923157 -29.6796055744402 -0.02197951003909111 -29.6657063294202
1344 -0.021960242185741663 -29.70156581662594 -0.022144766803830863 -29.68785109622403
1345 -0.02196603324264288 -29.723531849868582 -0.021217737440019847 -29.70906883366405
1346 -0.021962713915854692 -29.745494563784437 -0.022015347704291345 -29.731084181368338
1347 -0.021950899716466667 -29.767445463500902 -0.021984973177313804 -29.753069154545653
1348 -0.02196188913658261 -29.789407352637486 -0.021802153903990984 -29.774871308449644
1349 -0.02195414211601019 -29.811361494753495 -0.0220241311006248 -29.79689543955027
1350 -0.021956760436296463 -29.83331825518979 -0.022016463801264763 -29.818911903351534
1351 -0.02195775918662548 -29.855276014376418 -0.021867070347070694 -29.840778973698605
1352 -0.02197206448763609 -29.877248078864053 -0.022245171945542097 -29.863024145644147
1353 -0.021948504075407983 -29.89919658293946 -0.021933909226208925 -29.884958054870356
1354 -0.021962301712483166 -29.921158884651945 -0.02208530008792877 -29.907043354958287
1355 -0.021956697572022676 -29.943115582223967 -0.021847376599907875 -29.928890731558194
1356 -0.021956971008330585 -29.965072553232297 -0.02201857604086399 -29.95090930759906
1357 -0.021958996448665856 -29.987031549680964 -0.02208840325474739 -29.972997710853807
1358 -0.021949787344783544 -30.008981337025748 -0.022009535133838652 -29.995007245987647
1359 -0.021954019088298082 -30.030935356114046 -0.021976634580641984 -30.01698388056829
1360 -0.02195362960919738 -30.052888985723243 -0.021918153390288353 -30.03890203395858
1361 -0.021950040850788353 -30.074839026574033 -0.021886997297406195 -30.060789031255986
1362 -0.021956542599946262 -30.096795569173977 -0.022381726093590258 -30.083170757349578
1363 -0.021941138524562122 -30.118736707698538 -0.021794786863029002 -30.104965544212607
1364 -0.021952410135418175 -30.140689117833958 -0.02194878486916423 -30.12691432908177
1365 -0.021957831084728242 -30.162646948918685 -0.022087418381124733 -30.149001747462897
1366 -0.021954507753252982 -30.18460145667194 -0.0218839886598289 -30.170885736122727
1367 -0.02195406286045909 -30.206555519532397 -0.02193448143079877 -30.192820217553525
1368 -0.021951369382441042 -30.22850688891484 -0.022430897504091264 -30.215251115057615
1369 -0.02195383757352829 -30.250460726488367 -0.021873845998197795 -30.237124961055812
1370 -0.021958991698920727 -30.272419718187287 -0.021795881912112236 -30.258920842967925
1371 -0.021958904154598714 -30.294378622341885 -0.0219467063434422 -30.280867549311367
1372 -0.02195382546633482 -30.316332447808218 -0.022232047747820616 -30.303099597059187
1373 -0.021950753312557934 -30.338283201120777 -0.0214992162771523 -30.32459881333634
1374 -0.021959245204925537 -30.360242446325703 -0.02207060419023037 -30.34666941752657
1375 -0.021973671857267618 -30.38221611818297 -0.021621109917759895 -30.36829052744433
1376 -0.02195753315463662 -30.404173651337608 -0.022220475506037472 -30.39051100295037
1377 -0.021956823766231537 -30.42613047510384 -0.021936495695263146 -30.412447498645633
1378 -0.021955618262290956 -30.44808609336613 -0.021663863491266967 -30.4341113621369
1379 -0.021956888772547246 -30.470042982138676 -0.021909344103187324 -30.456020706240086
1380 -0.021958228945732117 -30.492001211084407 -0.02197715826332569 -30.47799786450341
1381 -0.021959369629621507 -30.513960580714027 -0.021998993773013353 -30.499996858276425
1382 -0.021958420425653456 -30.535919001139682 -0.021919392794370652 -30.521916251070795
1383 -0.021936035342514516 -30.557855036482195 -0.021197115629911424 -30.543113366700705
1384 -0.021959352027624845 -30.57981438850982 -0.02191525399684906 -30.565028620697554
1385 -0.02196002332493663 -30.601774411834757 -0.021959209628403187 -30.586987830325956
1386 -0.021962486766278745 -30.623736898601035 -0.022065660636872052 -30.60905349096283
1387 -0.021961913909763098 -30.645698812510798 -0.022082146909087896 -30.631135637871918
1388 -0.02196206580847502 -30.66766087831927 -0.02195617016404867 -30.653091808035967
1389 -0.021953887026757 -30.68961476534603 -0.022031741868704557 -30.675123549904672
1390 -0.021960917953401805 -30.71157568329943 -0.022031815815716983 -30.697155365720388
1391 -0.02195951556786895 -30.733535198867298 -0.022114577144384383 -30.719269942864774
1392 -0.021958372835069895 -30.755493571702367 -0.021983512584120034 -30.741253455448895
1393 -0.02196046207100153 -30.777454033773367 -0.02237748196348548 -30.76363093741238
1394 -0.021959142573177815 -30.799413176346544 -0.02175051225349307 -30.785381449665874
1395 -0.02195292226970196 -30.821366098616245 -0.02192443935200572 -30.80730588901788
1396 -0.02195318937301636 -30.84331928798926 -0.022044959478080273 -30.82935084849596
1397 -0.021961436327546834 -30.865280724316808 -0.021889265067875384 -30.851240113563836
1398 -0.021956564951688053 -30.887237289268494 -0.021964582987129687 -30.873204696550967
1399 -0.021954673714935778 -30.90919196298343 -0.021885223500430585 -30.895089920051397
1400 -0.02195789646357298 -30.931149859447004 -0.022067897859960793 -30.91715781791136
1401 -0.021954312268644572 -30.953104171715648 -0.02198892757296562 -30.939146745484326
1402 -0.021951090078800917 -30.97505526179445 -0.02227680739015341 -30.96142355287448
1403 -0.021956415753811596 -30.99701167754826 -0.0221952086314559 -30.983618761505934
1404 -0.021946983598172664 -31.018958661146435 -0.02207054952159524 -31.005689311027528
1405 -0.021938442531973124 -31.040897103678407 -0.022025849763303997 -31.02771516079083
1406 -0.021948506496846674 -31.062845610175255 -0.021964395232498646 -31.049679556023328
1407 -0.021947439294308424 -31.084793049469564 -0.021853017248213293 -31.07153257327154
1408 -0.021953386906534433 -31.1067464363761 -0.021678377967327835 -31.093210951238866
1409 -0.02194842239841819 -31.128694858774516 -0.021928226668387653 -31.115139177907253
1410 -0.02195081040263176 -31.15064566917715 -0.021944505162537098 -31.13708368306979
1411 -0.021947254054248334 -31.172592923231395 -0.021923808380961418 -31.15900749145075
1412 -0.021945409663021564 -31.194538332894417 -0.022059933096170426 -31.18106742454692
1413 -0.02194877564907074 -31.21648710854349 -0.022396747209131717 -31.203464171756053
1414 -0.021943945065140726 -31.23843105360863 -0.021830132324248554 -31.2252943040803
1415 -0.021947159245610238 -31.26037821285424 -0.0219804422929883 -31.24727474637329
1416 -0.021944461297243832 -31.282322674151484 -0.021878842357546092 -31.269153588730834
1417 -0.02194384206086397 -31.304266516212348 -0.021902572736144064 -31.29105616146698
1418 -0.021948811877518893 -31.326215328089866 -0.022020748164504767 -31.313076909631484
1419 -0.021948761958628892 -31.348164090048495 -0.021947604697197677 -31.33502451432868
1420 -0.0219458912499249 -31.37010998129842 -0.022003746777772903 -31.357028261106453
1421 -0.02194164600223303 -31.392051627300653 -0.02202464370056987 -31.379052904807022
1422 -0.021942748781293632 -31.413994376081945 -0.021912414021790026 -31.400965318828813
1423 -0.02194534903392196 -31.435939725115865 -0.02244499893859029 -31.423410317767402
1424 -0.02194517608731985 -31.457884901203187 -0.02195294378325343 -31.445363261550657
1425 -0.021948816161602734 -31.47983371736479 -0.02191385207697749 -31.467277113627635
1426 -0.021958824060857297 -31.501792541425647 -0.022756264079362154 -31.490033377706997
1427 -0.021943416353315114 -31.523735957778964 -0.02208176292479038 -31.51211514063179
1428 -0.02193613164126873 -31.545672089420233 -0.02192820478230715 -31.534043345414094
1429 -0.021940373722463845 -31.567612463142698 -0.02195187620818615 -31.55599522162228
1430 -0.021947067510336638 -31.589559530653034 -0.02183528393507004 -31.577830505557348
1431 -0.021936625801026823 -31.61149615645406 -0.022209108993411063 -31.60003961455076
1432 -0.02193878572434187 -31.6334349421784 -0.022095286473631858 -31.622134901024392
1433 -0.021922084968537092 -31.655357027146938 -0.022063763067126273 -31.64419866409152
1434 -0.021945527475327253 -31.677302554622266 -0.021977115888148546 -31.666175779979667
1435 -0.021930651739239693 -31.699233206361505 -0.021804999839514495 -31.68798077981918
1436 -0.021946414560079574 -31.721179620921585 -0.02178772296756506 -31.709768502786748
1437 -0.02193645741790533 -31.74311607833949 -0.021724549774080514 -31.73149305256083
1438 -0.021944913920015095 -31.765060992259507 -0.021889994759112595 -31.753383047319943
1439 -0.021939901076257227 -31.787000893335765 -0.02211992461234331 -31.775502971932287
1440 -0.02193724550306797 -31.808938138838833 -0.022106845024973155 -31.79760981695726
1441 -0.021946163102984428 -31.83088430194182 -0.021811675745993853 -31.819421492703253
1442 -0.021947255358099937 -31.85283155729992 -0.02160372706130147 -31.841025219764553
1443 -0.021943469066172838 -31.87477502636609 -0.02208958500996232 -31.863114804774515
1444 -0.021954854018986225 -31.896729880385077 -0.021616169437766074 -31.88473097421228
1445 -0.021948322001844645 -31.91867820238692 -0.021988866943866016 -31.906719841156146
1446 -0.021948863845318557 -31.94062706623224 -0.022033465467393397 -31.92875330662354
1447 -0.021938564348965885 -31.962565630581203 -0.021828936599195003 -31.950582243222737
1448 -0.02194395661354065 -31.984509587194744 -0.021879144851118325 -31.972461388073857
1449 -0.02194375731050968 -32.00645334450525 -0.021843099873512982 -31.99430448794737
1450 -0.021931907813996076 -32.02838525231925 -0.021427929028868677 -32.01573241697624
1451 -0.021958653163164855 -32.050343905482414 -0.021824618335813284 -32.037557035312055
1452 -0.021945827081799506 -32.072289732564215 -0.022109074611216785 -32.05966610992327
1453 -0.021950261015444995 -32.09423999357966 -0.02189504774287343 -32.081561157666144
1454 -0.021950897667557 -32.11619089124722 -0.021943808998912573 -32.10350496666506
1455 -0.021949823759496213 -32.13814071500672 -0.022872845642268658 -32.126377812307325
1456 -0.021949641220271588 -32.160090356226995 -0.021765853092074395 -32.1481436653994
1457 -0.02194822281599045 -32.18203857904299 -0.021874753292649984 -32.17001841869205
1458 -0.02194660548120737 -32.20398518452419 -0.02194150984287262 -32.19195992853493
1459 -0.021946859173476697 -32.22593204369767 -0.02181895012035966 -32.21377887865529
1460 -0.02194981463253498 -32.2478818583302 -0.022259773313999177 -32.23603865196929
1461 -0.02195078656077385 -32.269832644890975 -0.02217450486496091 -32.25821315683425
1462 -0.021940066199749707 -32.29177271109072 -0.02169172093272209 -32.279904877766974
1463 -0.021957063861191273 -32.313729774951916 -0.022209717053920032 -32.30211459482089
1464 -0.021939975395798682 -32.33566975034771 -0.0219512895680964 -32.324065884388986
1465 -0.02194140525534749 -32.35761115560306 -0.022018265165388583 -32.34608414955437
1466 -0.021945811249315737 -32.37955696685238 -0.021502088662236928 -32.36758623821661
1467 -0.021938246302306653 -32.40149521315468 -0.021850783191621304 -32.389437021408234
1468 -0.021956027951091528 -32.423451241105774 -0.022115885559469462 -32.41155290696771
1469 -0.021947215590626002 -32.4453984566964 -0.021762796957045794 -32.433315703924755
1470 -0.021950141806155444 -32.46734859850256 -0.021867067925632 -32.45518277185039
1471 -0.021937322337180376 -32.48928592083974 -0.02177353808656335 -32.47695630993695
1472 -0.021949666552245617 -32.51123558739199 -0.021411205921322108 -32.49836751585828
1473 -0.021954896952956916 -32.53319048434494 -0.021888017375022172 -32.520255533233296
1474 -0.02196149518713355 -32.55515197953208 -0.021866383031010628 -32.54212191626431
1475 -0.021956805419176818 -32.57710878495126 -0.02192500652745366 -32.56404692279176
1476 -0.021960845310240985 -32.599069630261496 -0.021990014612674712 -32.58603693740444
1477 -0.021957634203135967 -32.62102726446463 -0.022017942927777766 -32.60805488033221
1478 -0.021974820736795665 -32.643002085201424 -0.021919483412057163 -32.62997436374427
1479 -0.021954089403152466 -32.664956174604576 -0.021912685316056012 -32.65188704906032
1480 -0.021946728695183992 -32.68690290329976 -0.02215941287577152 -32.67404646193609
1481 -0.021951134596019984 -32.70885403789578 -0.021974832564592362 -32.69602129450069
1482 -0.02195232706144452 -32.730806364957225 -0.022075906675308943 -32.718097201176
1483 -0.021946546994149684 -32.752752911951376 -0.022185538429766893 -32.74028273960577
1484 -0.021947630401700734 -32.774700542353074 -0.02197913294658065 -32.76226187255235
1485 -0.021940374560654164 -32.79664091691373 -0.022069479618221522 -32.784331352170575
1486 -0.021947254706174136 -32.81858817161991 -0.021766102593392133 -32.806097454763965
1487 -0.02193566123023629 -32.840523832850145 -0.022878611087799074 -32.82897606585176
1488 -0.021940196212381125 -32.86246402906253 -0.02210460277274251 -32.851080668624505
1489 -0.021937799639999866 -32.88440182870253 -0.021877460554242133 -32.87295812917875
1490 -0.02193864304572344 -32.90634047174825 -0.02188379717990756 -32.89484192635866
1491 -0.021945044118911027 -32.92828551586716 -0.022109627444297075 -32.91695155380295
1492 -0.02193384524434805 -32.95021936111151 -0.021933646965771915 -32.93888520076872
1493 -0.021941664349287748 -32.97216102546079 -0.021960970014333725 -32.96084617078306
1494 -0.0219366361387074 -32.9940976615995 -0.02191848447546363 -32.98276465525852
1495 -0.0219405984506011 -33.016038260050095 -0.021904626954346897 -33.004669282212866
1496 -0.02194632962346077 -33.037984589673556 -0.02187802065163851 -33.02654730286451
1497 -0.02193942479789257 -33.05992401447145 -0.021955046523362397 -33.04850234938787
1498 -0.021940852887928484 -33.08186486735938 -0.021719565521925686 -33.070221914909794
1499 -0.021937557868659495 -33.10380242522804 -0.021765140257775782 -33.09198705516757
1500 -0.021941067930310965 -33.12574349315835 -0.021929938439279796 -33.11391699360685
1501 -0.021944202855229376 -33.147687696013584 -0.022233010921627282 -33.136150004528474
1502 -0.021942016016691924 -33.16962971203028 -0.022058793250471352 -33.15820879777895
1503 -0.021933453064411877 -33.19156316509469 -0.021795545890927314 -33.18000434366987
1504 -0.02193517768755555 -33.213498342782245 -0.02174061704427004 -33.201744960714144
1505 -0.021944678388535976 -33.23544302117078 -0.02170568834990263 -33.22345064906405
1506 -0.02194237569347024 -33.25738539686425 -0.02221620474010706 -33.24566685380415
1507 -0.02193427486345172 -33.279319671727706 -0.022267218586057423 -33.26793407239021
1508 -0.021936875022947788 -33.30125654675065 -0.02201779931783676 -33.28995187170805
1509 -0.021943203825503587 -33.32319975057615 -0.02174306716769934 -33.311694938875746
1510 -0.021943834237754346 -33.345143584813904 -0.02204629434272647 -33.333741233218475
1511 -0.02193794632330537 -33.36708153113721 -0.02172707412391901 -33.35546830734239
1512 -0.02194433305412531 -33.38902586419133 -0.02192818224430084 -33.377396489586694
1513 -0.021951729245483876 -33.41097759343682 -0.02192988283932209 -33.39932637242602
1514 -0.021948590688407422 -33.43292618412523 -0.021421691123396158 -33.42074806354941
1515 -0.021948688104748725 -33.45487487222998 -0.021880101598799228 -33.44262816514821
1516 -0.021949291042983533 -33.476824163272966 -0.021973205264657736 -33.464601370412865
1517 -0.021950381342321634 -33.49877454461529 -0.02201330419629812 -33.486614674609164
1518 -0.02194714341312647 -33.52072168802842 -0.021981110144406558 -33.508595784753574
1519 -0.021945104375481604 -33.5426667924039 -0.022061183489859103 -33.530656968243434
1520 -0.021951398998498916 -33.564618191402396 -0.021833215560764074 -33.552490183804196
1521 -0.0219438586384058 -33.586562050040804 -0.02188111888244748 -33.57437130268664
1522 -0.021944830659776926 -33.60850688070058 -0.021823906805366278 -33.59619520949201
1523 -0.021942992322146894 -33.63044987302273 -0.02179011991247535 -33.61798532940448
1524 -0.021948041673749686 -33.65239791469648 -0.02195335803553462 -33.639938687440015
1525 -0.02194493655115366 -33.67434285124763 -0.02178797535598278 -33.661726662796
1526 -0.021950589772313834 -33.69629344101995 -0.02196874739602208 -33.68369541019202
1527 -0.021949814539402722 -33.71824325555935 -0.021808907482773067 -33.705504317674794
1528 -0.021949085872620344 -33.74019234143197 -0.021972795389592646 -33.72747711306439
1529 -0.021953328885138033 -33.76214567031711 -0.022020772192627193 -33.749497885257014
1530 -0.021952108945697546 -33.78409777926281 -0.02200363567098975 -33.771501520928005
1531 -0.021970915235579015 -33.806068694498386 -0.02167239859700203 -33.79317391952501
1532 -0.02195958523079753 -33.82802827972918 -0.021762735582888125 -33.8149366551079
1533 -0.021955803874880074 -33.84998408360406 -0.021945296227931975 -33.83688195133583
1534 -0.021953204832971095 -33.87193728843703 -0.021859988756477832 -33.85874194009231
1535 -0.021955120097845792 -33.893892408534875 -0.02191896354779601 -33.880660903640106
1536 -0.021954997535794975 -33.91584740607067 -0.0217630997300148 -33.90242400337012
1537 -0.021962947957217694 -33.93781035402789 -0.022247303929179906 -33.9246713072993
1538 -0.021948590967804195 -33.95975894499569 -0.021868316642940044 -33.946539623942236
1539 -0.02195280874148011 -33.98171175373717 -0.022197297681123017 -33.96873692162336
1540 -0.021948949526995422 -34.00366070326417 -0.02166647305712104 -33.990403394680484
1541 -0.021947728749364615 -34.025608432013534 -0.021978685352951288 -34.01238208003343
1542 -0.021950488351285456 -34.04755892036482 -0.02195983435958624 -34.03434191439302
1543 -0.021954383980482817 -34.06951330434531 -0.02204296989366412 -34.05638488428668
1544 -0.02196292895823717 -34.091476233303545 -0.021331141237169504 -34.07771602552385
1545 -0.021961664874106647 -34.11343789817765 -0.021935840137302876 -34.09965186566115
1546 -0.02195718390867114 -34.13539508208632 -0.021933133341372014 -34.12158499900252
1547 -0.02195648355409503 -34.15735156564041 -0.021973606385290622 -34.14355860538781
1548 -0.021959822438657284 -34.17931138807907 -0.02192859835922718 -34.165487203747034
1549 -0.021962815336883067 -34.201274203415956 -0.021986167412251234 -34.187473371159285
1550 -0.02195750465616584 -34.22323170807212 -0.021921821497380735 -34.209395192656665
1551 -0.02195306271314621 -34.245184770785265 -0.022202572785317898 -34.23159776544198
1552 -0.02195674255490303 -34.26714151334017 -0.0220025148242712 -34.253600280266255
1553 -0.02195743368938565 -34.28909894702956 -0.02189365429803729 -34.275493934564295
1554 -0.0219533022493124 -34.31105224927887 -0.021779820136725903 -34.297273754701024
1555 -0.021957661584019662 -34.33300991086289 -0.021939360722899436 -34.31921311542392
1556 -0.021959398221224547 -34.35496930908412 -0.021692440658807755 -34.34090555608273
1557 -0.021962635591626166 -34.376931944675746 -0.022014414612203836 -34.36291997069493
1558 -0.02197469277307391 -34.39890663744882 -0.022377033811062576 -34.38529700450599
1559 -0.02196013703942299 -34.42086677448824 -0.021914199739694596 -34.40721120424569
1560 -0.021955789439380168 -34.44282256392762 -0.021908929292112588 -34.4291201335378
1561 -0.021949325781315566 -34.464771889708935 -0.022113560885190963 -34.45123369442299
1562 -0.02195553360506892 -34.486727423314 -0.022056809067726134 -34.473290503490716
1563 -0.021954288985580207 -34.508681712299584 -0.021956687700003384 -34.49524719119072
1564 -0.021951755881309508 -34.530633468180895 -0.021691873855888843 -34.51693906504661
1565 -0.021948577277362345 -34.55258204545826 -0.02198476828634739 -34.53892383333295
1566 -0.021955805830657482 -34.574537851288916 -0.021578688640147448 -34.5605025219731
1567 -0.02195760263130069 -34.59649545392022 -0.022048933152109384 -34.582551455125206
1568 -0.021962614823132755 -34.61845806874335 -0.022071156091988085 -34.604622611217195
1569 -0.02195949899032712 -34.64041756773368 -0.02184857502579689 -34.626471186242995
1570 -0.02194986380636692 -34.66236743154005 -0.021900405734777452 -34.64837159197777
1571 -0.021954578440636398 -34.68432200998068 -0.02194985318928957 -34.67032144516706
1572 -0.02195532852783799 -34.70627733850852 -0.02203399399295449 -34.69235543916002
1573 -0.02195871649309993 -34.728236055001624 -0.021868796646595003 -34.71422423580661
1574 -0.021954217832535504 -34.75019027283416 -0.02202899055555463 -34.736253226362166
1575 -0.02195928115397692 -34.772149553988136 -0.021968325041234492 -34.7582215514034
1576 -0.021978871896862984 -34.794128425885 -0.02223792290315032 -34.780459474306554
1577 -0.02195631917566061 -34.81608474506066 -0.022020963486284018 -34.80248043779284
1578 -0.021954711247235536 -34.83803945630789 -0.021968457102775573 -34.82444889489561
1579 -0.021956031583249568 -34.85999548789114 -0.021966595388948917 -34.846415490284556
1580 -0.021953623834997417 -34.881949111726136 -0.02199827926233411 -34.86841376954689
1581 -0.02195801930502057 -34.903907131031154 -0.022002915386110544 -34.890416684933
1582 -0.021945720072835684 -34.92585285110399 -0.021738289576023816 -34.91215497450902
1583 -0.02195505490526557 -34.94780790600925 -0.0220027475617826 -34.93415772207081
1584 -0.02195715168491006 -34.96976505769416 -0.02137634912505746 -34.95553407119586
1585 -0.021955946274101735 -34.991721003968266 -0.022046965174376966 -34.97758103637024
1586 -0.021962565183639527 -35.01368356915191 -0.02206781292334199 -34.99964884929358
1587 -0.021958718542009592 -35.03564228769392 -0.022005627863109112 -35.02165447715669
1588 -0.021956822089850902 -35.057599109783766 -0.021904211677610873 -35.043558688834295
1589 -0.02195955589413643 -35.0795586656779 -0.021750368364155292 -35.06530905719845
1590 -0.021952105686068535 -35.10151077136397 -0.02168075842782855 -35.086989815626275
1591 -0.02196377431973815 -35.123474545683706 -0.021968562342226505 -35.1089583779685
1592 -0.021960899140685795 -35.14543544482439 -0.02183019807562232 -35.13078857604412
1593 -0.021967474836856127 -35.16740291966125 -0.0219129616394639 -35.15270153768358
1594 -0.021964251063764095 -35.18936717072501 -0.02190509233623743 -35.174606630019824
1595 -0.02195779187604785 -35.21132496260106 -0.021956728119403125 -35.19656335813923
1596 -0.021962490305304526 -35.23328745290637 -0.02188231023028493 -35.21844566836951
1597 -0.021960529778152705 -35.25524798268452 -0.02199801281094551 -35.24044368118046
1598 -0.021949922479689122 -35.277197905164215 -0.02214081585407257 -35.26258449703453
1599 -0.02196611249819398 -35.299164017662406 -0.021878171246498823 -35.28446266828103
1600 -0.02196290511637926 -35.32112692277879 -0.022092387080192566 -35.30655505536122
1601 -0.02196552837267518 -35.34309245115146 -0.021906404942274093 -35.328461460303494
1602 -0.021958715096116067 -35.36505116624758 -0.021732568554580212 -35.35019402885808
1603 -0.021957248076796533 -35.38700841432438 -0.022163767367601395 -35.37235779622568
1604 -0.0219533015973866 -35.40896171592176 -0.02221340388059616 -35.39457120010628
1605 -0.02196404729038477 -35.430925763212144 -0.021827708836644887 -35.416398908942924
1606 -0.021966359484940766 -35.45289212269709 -0.02194860652089119 -35.43834751546382
1607 -0.021964769717305897 -35.474856892414394 -0.02188344029709697 -35.46023095576091
1608 -0.02197929136455059 -35.496836183778946 -0.022596478555351497 -35.48282743431626
1609 -0.021957685891538858 -35.51879386967048 -0.02194170020520687 -35.50476913452147
1610 -0.021956051420420408 -35.5407499210909 -0.022018424328416587 -35.52678755884988
1611 -0.021952294651418923 -35.56270221574232 -0.021839635726064444 -35.54862719457595
1612 -0.021964221075177193 -35.5846664368175 -0.022125064954161645 -35.57075225953011
1613 -0.021950822696089743 -35.60661725951359 -0.021857087407261132 -35.59260934693737
1614 -0.02195740919560194 -35.62857466870919 -0.021884601283818483 -35.61449394822119
1615 -0.02195322569459677 -35.65052789440379 -0.021858233120292427 -35.63635218134148
1616 -0.021957182418555023 -35.67248507682234 -0.022023938316851854 -35.65837611965833
1617 -0.02194733899086714 -35.69443241581321 -0.021575683634728192 -35.67995180329306
1618 -0.021963551919907332 -35.71639596773312 -0.02203461080789566 -35.70198641410095
1619 -0.021958634629845618 -35.73835460236297 -0.021924352645874022 -35.723910766746826
1620 -0.02195901647210121 -35.76031361883507 -0.021966817323118448 -35.745877584069945
1621 -0.021960234455764293 -35.78227385329083 -0.021992662083357574 -35.7678702461533
1622 -0.02195613840594888 -35.80422999169678 -0.021974765136837958 -35.78984501129014
1623 -0.02195988530293107 -35.82618987699971 -0.021949458122253417 -35.81179446941239
1624 -0.021961982361972332 -35.848151859361685 -0.021913398895412682 -35.833707868307805
1625 -0.021964904200285674 -35.870116763561974 -0.021633416041731836 -35.855341284349535
1626 -0.021965475846081974 -35.892082239408055 -0.021940975915640593 -35.877282260265176
1627 -0.02196816997602582 -35.91405040938408 -0.021746726240962744 -35.89902898650614
1628 -0.021959933266043664 -35.93601034265013 -0.022126073949038982 -35.92115506045518
1629 -0.021977355238050222 -35.95798769788818 -0.02206842266023159 -35.94322348311541
1630 -0.02196541391313076 -35.97995311180131 -0.021933392714709045 -35.96515687583012
1631 -0.021960883121937513 -36.00191399492324 -0.021866719890385865 -35.9870235957205
1632 -0.021957588195800782 -36.023871583119046 -0.022051604371517895 -36.00907520009202
1633 -0.02195563428103924 -36.04582721740009 -0.021798338647931813 -36.030873538739954
1634 -0.02196153365075588 -36.06778875105084 -0.02199761038646102 -36.05287114912642
1635 -0.02196496445685625 -36.0897537155077 -0.022249947860836984 -36.07512109698725
1636 -0.021960024163126944 -36.111713739670826 -0.02185938134789467 -36.09698047833515
1637 -0.021957972925156354 -36.133671712595984 -0.021950379479676485 -36.118930857814824
1638 -0.02195631628856063 -36.15562802888454 -0.022095128335058688 -36.141025986149884
1639 -0.021952545270323753 -36.17758057415487 -0.02182346284389496 -36.16284944899378
1640 -0.02196285417303443 -36.1995434283279 -0.02177914772182703 -36.18462859671561
1641 -0.021959814988076688 -36.22150324331598 -0.021968921460211278 -36.206597518175826
1642 -0.021953749284148217 -36.24345699260013 -0.02214630339294672 -36.22874382156877
1643 -0.02196144387125969 -36.26541843647139 -0.02194951558485627 -36.25069333715363
1644 -0.02194975968450308 -36.287368196155896 -0.021772453933954238 -36.27246579108758
1645 -0.021960458345711233 -36.309328654501606 -0.02168670454993844 -36.29415249563752
1646 -0.021958711091428995 -36.331287365593035 -0.021216352470219135 -36.31536884810774
1647 -0.021962536778301 -36.35324990237134 -0.022112891636788846 -36.337481739744526
1648 -0.02195429652929306 -36.37520419890063 -0.021806243900209667 -36.359287983644734
1649 -0.021961050853133202 -36.39716524975377 -0.021975177433341743 -36.381263161078074
1650 -0.021964937821030615 -36.4191301875748 -0.022127791400998832 -36.40339095247907
1651 -0.02195969456806779 -36.44108988214287 -0.021788455545902252 -36.425179408024974
1652 -0.021977038681507112 -36.463066920824375 -0.02172023057937622 -36.44689963860435
1653 -0.021963696368038653 -36.485030617192415 -0.02184525579214096 -36.468744894396494
1654 -0.0219616106711328 -36.50699222786355 -0.021790454071015118 -36.49053534846751
1655 -0.021962858084589244 -36.52895508594814 -0.021622226294130086 -36.51215757476164
1656 -0.021966865938156842 -36.550921951886295 -0.022011952940374613 -36.53416952770201
1657 -0.021963861398398878 -36.57288581328469 -0.021773120295256375 -36.55594264799727
1658 -0.021966732665896417 -36.59485254595059 -0.02198815029114485 -36.57793079828841
1659 -0.02196870893239975 -36.616821254882986 -0.021906837355345488 -36.59983763564376
1660 -0.021970005985349417 -36.63879126086834 -0.02189573459327221 -36.62173337023703
1661 -0.021983199566602708 -36.66077446043494 -0.021411246340721845 -36.64314461657775
1662 -0.02197018461301923 -36.68274464504796 -0.021988164726644756 -36.66513278130439
1663 -0.021970021538436413 -36.7047146665864 -0.021939075086265802 -36.68707185639066
1664 -0.021974627021700145 -36.726689293608096 -0.021848868113011122 -36.70892072450367
1665 -0.021975100599229337 -36.748664394207324 -0.022011343110352754 -36.73093206761402
1666 -0.021971967350691558 -36.77063636155802 -0.021955294348299504 -36.75288736196232
1667 -0.021968389116227626 -36.79260475067424 -0.021921536605805158 -36.774808898568125
1668 -0.02197726909071207 -36.814582019764956 -0.02229074705392122 -36.79709964562205
1669 -0.02196927284821868 -36.83655129261317 -0.02197729954496026 -36.819076945167005
1670 -0.021969228517264128 -36.85852052113044 -0.02193874167278409 -36.84101568683979
1671 -0.021967819426208735 -36.880488340556646 -0.021840461622923614 -36.86285614846271
1672 -0.02196408398449421 -36.90245242454114 -0.02186493156477809 -36.88472108002749
1673 -0.02196844117715955 -36.9244208657183 -0.021979768108576537 -36.90670084813607
1674 -0.021972857415676117 -36.94639372313397 -0.0220280347391963 -36.92872888287526
1675 -0.021968669909983873 -36.968362393043954 -0.022044567856937647 -36.9507734507322
1676 -0.02196335420012474 -36.99032574724408 -0.021479817386716605 -36.97225326811892
1677 -0.02197706000879407 -37.01230280725287 -0.021851176302880047 -36.9941044444218
1678 -0.021975280623883008 -37.03427808787676 -0.021893936675041914 -37.01599838109684
1679 -0.021974079962819814 -37.056252167839574 -0.022053518705070017 -37.038051899801914
1680 -0.02197476476430893 -37.07822693260388 -0.021893941797316074 -37.05994584159923
1681 -0.021970320492982864 -37.100197253096866 -0.02192994561046362 -37.0818757872097
1682 -0.02197875753045082 -37.122176010627314 -0.022135781310498714 -37.10401156852019
1683 -0.021979920379817487 -37.144155931007134 -0.022455472592264415 -37.126467041112456
1684 -0.02196885822340846 -37.166124789230544 -0.02209221785888076 -37.14855925897134
1685 -0.021966407261788844 -37.18809119649233 -0.02209601439535618 -37.1706552733667
1686 -0.021973141469061375 -37.21006433796139 -0.02197396121919155 -37.19262923458589
1687 -0.021968299988657236 -37.23203263795005 -0.021969161555171014 -37.21459839614106
1688 -0.021964675933122634 -37.25399731388317 -0.02212724555283785 -37.236725641693894
1689 -0.021965604461729526 -37.275962918344895 -0.02199013698846102 -37.25871577868236
1690 -0.021963161043822767 -37.297926079388716 -0.022365416586399078 -37.281081195268754
1691 -0.021964657958596943 -37.319890737347315 -0.021968271397054196 -37.30304946666581
1692 -0.02196686053648591 -37.3418575978838 -0.021914628241211175 -37.324964094907024
1693 -0.021955640334635974 -37.36381323821844 -0.02227838961407542 -37.3472424845211
1694 -0.02196664158254862 -37.38577987980099 -0.02201406331732869 -37.369256547838425
1695 -0.02196636237204075 -37.40774624217303 -0.022120685875415803 -37.39137723371384
1696 -0.021965832356363534 -37.4297120745294 -0.02164331041276455 -37.4130205441266
1697 -0.021968948282301427 -37.4516810228117 -0.021918430179357528 -37.43493897430596
1698 -0.021971871703863145 -37.47365289451556 -0.02166471928358078 -37.456603693589535
1699 -0.021968623250722887 -37.49562151776628 -0.022074075881391764 -37.47867776947093
1700 -0.021969271637499333 -37.51759078940378 -0.021970813814550638 -37.500648583285475
1701 -0.021968609374016523 -37.5395593987778 -0.021926051843911408 -37.52257463512939
1702 -0.021968773566186428 -37.561528172343984 -0.021934086922556162 -37.544508722051944
1703 -0.021970020327717065 -37.5834981926717 -0.022311400808393955 -37.566820122860335
1704 -0.02196827791631222 -37.60546647058801 -0.022118601482361555 -37.5889387243427
1705 -0.021968938875943422 -37.627435409463956 -0.02186869839206338 -37.61080742273476
1706 -0.02196845058351755 -37.64940386004747 -0.02216746499761939 -37.63297488773238
1707 -0.021963941399008036 -37.67136780144648 -0.02194935139268637 -37.654924239125066
1708 -0.021964470762759446 -37.69333227220924 -0.02203436102718115 -37.67695860015225
1709 -0.021954772248864173 -37.7152870444581 -0.021762785129249097 -37.698721385281495
1710 -0.021964476350694893 -37.7372515208088 -0.02186490846797824 -37.72058629374947
1711 -0.021962333749979735 -37.75921385455878 -0.021997198462486267 -37.742583492211956
1712 -0.021954215690493585 -37.78116807024927 -0.02163610262796283 -37.76421959483992
1713 -0.02196127511560917 -37.80312934536488 -0.022717316169291735 -37.786936911009214
1714 -0.021952709835022687 -37.8250820551999 -0.021991167031228543 -37.808928078040445
1715 -0.021958624105900527 -37.8470406793058 -0.02189578814432025 -37.830823866184765
1716 -0.021956568863242865 -37.868997248169045 -0.021936836652457714 -37.85276070283722
1717 -0.02196197658777237 -37.89095922475682 -0.02198092397302389 -37.87474162681025
1718 -0.02195116728544235 -37.912910392042264 -0.021974589210003614 -37.89671621602025
1719 -0.02195790195837617 -37.93486829400064 -0.02197838304564357 -37.918694599065894
1720 -0.021960888896137475 -37.956829182896776 -0.021945994812995195 -37.94064059387889
1721 -0.02196401059627533 -37.978793193493054 -0.02184506691992283 -37.96248566079881
1722 -0.021953637525439263 -38.000746831018496 -0.02183965975418687 -37.984325320553
1723 -0.02196350386366248 -38.022710334882156 -0.02222582483664155 -38.006551145389636
1724 -0.02195487841963768 -38.04466521330179 -0.022043590154498815 -38.02859473554413
1725 -0.021955637726932764 -38.06662085102872 -0.021860252227634193 -38.050454987771765
1726 -0.021961623802781105 -38.088582474831504 -0.021977589186280965 -38.07243257695804
1727 -0.021958684362471104 -38.11054115919398 -0.02206498123705387 -38.094497558195094
1728 -0.02196194101125002 -38.13250310020523 -0.021989940479397774 -38.116487498674495
1729 -0.021933086216449738 -38.15443618642168 -0.020575227681547403 -38.13706272635604
1730 -0.02196850199252367 -38.1764046884142 -0.022079043090343475 -38.159141769446386
1731 -0.021965860296040772 -38.198370548710244 -0.021927563846111296 -38.1810693332925
1732 -0.021962661854922773 -38.220333210565165 -0.021959679666906595 -38.203029012959405
1733 -0.021963797975331545 -38.2422970085405 -0.022038844227790833 -38.2250678571872
1734 -0.021967065613716842 -38.26426407415421 -0.022000474482774736 -38.24706833166997
1735 -0.02196191856637597 -38.28622599272059 -0.02201114846393466 -38.269079480133904
1736 -0.021959204226732254 -38.30818519694732 -0.022006074152886867 -38.29108555428679
1737 -0.02196064917370677 -38.33014584612103 -0.021911530382931234 -38.31299708466972
1738 -0.021961217373609544 -38.352107063494635 -0.022075310442596675 -38.33507239511231
1739 -0.02196170315146446 -38.3740687666461 -0.021963545959442853 -38.35703594107176
1740 -0.021978556551039218 -38.39604732319714 -0.02117389515042305 -38.37820983622218
1741 -0.02196763101965189 -38.41801495421679 -0.021888824179768562 -38.40009866040195
1742 -0.021964872162789105 -38.43997982637958 -0.022018992435187103 -38.42211765283714
1743 -0.02196883475407958 -38.461948661133654 -0.021959277521818876 -38.44407693035895
1744 -0.021966593246906994 -38.48391525438056 -0.02195762814953923 -38.46603455850849
1745 -0.021964518912136556 -38.5058797732927 -0.022008797619491816 -38.48804335612798
1746 -0.021961823385208846 -38.52784159667791 -0.022315065655857325 -38.51035842178384
1747 -0.021961538959294556 -38.549803135637205 -0.02188916252925992 -38.532247584313104
1748 -0.021960544958710672 -38.571763680595915 -0.021954077854752542 -38.554201662167856
1749 -0.021960183419287203 -38.5937238640152 -0.02196132382377982 -38.57616298599164
1750 -0.02196483127772808 -38.61568869529293 -0.021902802307158707 -38.5980657882988
1751 -0.021961841825395824 -38.637650537118326 -0.021966284979134797 -38.62003207327793
1752 -0.021965040545910596 -38.65961557766423 -0.022035493701696395 -38.64206756697963
1753 -0.02197289802134037 -38.68158847568557 -0.021454096492379903 -38.663521663472004
1754 -0.021964563615620138 -38.70355303930119 -0.022158021572977304 -38.68567968504498
1755 -0.02196119138970971 -38.7255142306909 -0.021976343356072903 -38.707656028401054
1756 -0.021963460277765988 -38.747477690968665 -0.02194242402911186 -38.72959845243017
1757 -0.021966462861746548 -38.76944415383041 -0.021919835079461335 -38.751518287509626
1758 -0.021962783951312303 -38.79140693778172 -0.021890926547348498 -38.773409214056976
1759 -0.021963643468916418 -38.81337058125064 -0.021984085720032454 -38.79539329977701
1760 -0.021965667512267827 -38.83533624876291 -0.021221462171524763 -38.816614761948536
1761 -0.02197046959772706 -38.85730671836063 -0.021973804011940955 -38.83858856596048
1762 -0.021966919489204883 -38.879273637849835 -0.021997729502618312 -38.860586295463094
1763 -0.021968203131109476 -38.901241840980944 -0.02207516161724925 -38.882661457080346
1764 -0.021968583948910235 -38.923210424929856 -0.022017731610685588 -38.904679188691034
1765 -0.021969938464462758 -38.94518036339432 -0.02192706074565649 -38.92660624943669
1766 -0.021965589560568332 -38.96714595295489 -0.021837382670491935 -38.94844363210718
1767 -0.02196435136720538 -38.98911030432209 -0.021910210233181716 -38.97035384234036
1768 -0.021973390039056538 -39.01108369436115 -0.02197666047140956 -38.99233050281177
1769 -0.021972879022359847 -39.033056573383504 -0.021885552536696197 -39.01421605534846
1770 -0.021975564211606978 -39.05503213759511 -0.021840206626802684 -39.03605626197527
1771 -0.021976759377866983 -39.07700889697298 -0.022101440653204917 -39.05815770262847
1772 -0.021969617530703544 -39.09897851450368 -0.021965136099606753 -39.08012283872808
1773 -0.021969115547835826 -39.12094763005151 -0.02199305621907115 -39.102115894947154
1774 -0.02196780201047659 -39.14291543206199 -0.022129535023123027 -39.12424542997028
1775 -0.02197159016504884 -39.16488702222704 -0.021431047189980745 -39.14567647716026
1776 -0.021967941615730523 -39.18685496384277 -0.022081141732633112 -39.16775761889289
1777 -0.021966559160500766 -39.20882152300327 -0.021861838083714245 -39.18961945697661
1778 -0.021965472772717477 -39.23078699577599 -0.02179801445454359 -39.211417471431155
1779 -0.02196928095072508 -39.25275627672672 -0.022101372294127942 -39.233518843725285
1780 -0.02196703776717186 -39.27472331449389 -0.021974735148251056 -39.25549357887353
1781 -0.021965819410979748 -39.29668913390487 -0.022015024814754723 -39.27750860368829
1782 -0.02197002964094281 -39.31865916354581 -0.022734428476542234 -39.30024303216483
1783 -0.021955856028944253 -39.340615019574756 -0.021870586648583414 -39.32211361881341
1784 -0.021962289419025182 -39.36257730899378 -0.02197068827226758 -39.34408430708568
1785 -0.021965464390814305 -39.384542773384595 -0.0219701805151999 -39.36605448760088
1786 -0.02196211414411664 -39.40650488752871 -0.02198051055893302 -39.38803499815981
1787 -0.021957216691225766 -39.42846210421994 -0.022204086650162935 -39.41023908480997
1788 -0.021960787009447813 -39.45042289122939 -0.022084857616573573 -39.43232394242655
1789 -0.02196189071983099 -39.472384781949216 -0.0219890171661973 -39.45431295959275
1790 -0.021959901228547095 -39.494344683177765 -0.02176870321854949 -39.476081662811296
1791 -0.02195643251761794 -39.516301115695384 -0.021969963703304528 -39.4980516265146
1792 -0.021959408838301896 -39.53826052453368 -0.021947494335472585 -39.51999912085007
1793 -0.02196091152727604 -39.56022143606096 -0.021927865128964184 -39.54192698597904
1794 -0.02195874573662877 -39.58218018179758 -0.02180771008133888 -39.56373469606038
1795 -0.02196240844205022 -39.60414259023963 -0.021776031330227853 -39.585510727390606
1796 -0.021961587946861982 -39.626104178186495 -0.02185520837083459 -39.60736593576144
1797 -0.02196079511195421 -39.648064973298446 -0.021958908718079328 -39.62932484447952
1798 -0.021961081121116877 -39.670026054419566 -0.022011587396264076 -39.651336431875784
1799 -0.021962991822510956 -39.69198904624208 -0.021945489291101693 -39.67328192116688
1800 -0.0219580365344882 -39.71394708277656 -0.022216356173157693 -39.69549827734004
1801 -0.02196981944143772 -39.735916902218 -0.022027214337140322 -39.717525491677186
1802 -0.021965178474783898 -39.75788208069279 -0.021925103943794967 -39.73945059562098
1803 -0.02195630529895425 -39.779838385991745 -0.02201154185459018 -39.76146213747557
1804 -0.02195937242358923 -39.80179775841533 -0.022067104931920767 -39.78352924240749
1805 -0.02196097020059824 -39.82375872861593 -0.021554719749838115 -39.805083962157326
1806 -0.021962604857981204 -39.84572133347391 -0.021994303911924362 -39.82707826606925
1807 -0.021959159150719644 -39.86768049262463 -0.021862016804516316 -39.84894028287377
1808 -0.021961416210979225 -39.88964190883561 -0.02198026981204748 -39.87092055268582
1809 -0.021961733419448137 -39.91160364225505 -0.021838632971048356 -39.892759185656864
1810 -0.02196293482556939 -39.93356657708062 -0.021907090302556755 -39.91466627595942
1811 -0.021963353082537652 -39.95552993016316 -0.02180849714204669 -39.936474773101466
1812 -0.021964142844080926 -39.97749407300724 -0.021921262983232735 -39.9583960360847
1813 -0.021961140912026167 -39.99945521391927 -0.02212152034044266 -39.98051755642514
1814 -0.021975191682577132 -40.02143040560185 -0.020952041167765854 -40.00146959759291
1815 -0.02196910809725523 -40.0433995136991 -0.022061302606016398 -40.02353090019893
1816 -0.021965383645147087 -40.065364897344246 -0.02201990019530058 -40.04555080039423
1817 -0.021965470630675554 -40.08733036797492 -0.02204703763127327 -40.067597838025506
1818 -0.021967901103198528 -40.10929826907812 -0.021722575649619102 -40.089320413675125
1819 -0.021969720255583525 -40.1312679893337 -0.02196902111172676 -40.111289434786855
1820 -0.021968546230345963 -40.15323653556405 -0.021959750819951294 -40.13324918560681
1821 -0.02196709318086505 -40.17520362874491 -0.02186644421890378 -40.15511562982571
1822 -0.0219724478200078 -40.197176076564915 -0.021986936032772065 -40.17710256585848
1823 -0.021980971191078426 -40.21915704775599 -0.02174254907295108 -40.19884511493144
1824 -0.02197013618424535 -40.241127183940236 -0.02195971542969346 -40.22080483036113
1825 -0.02198221255093813 -40.263109396491174 -0.02229770356789231 -40.243102533929026
1826 -0.02196194427087903 -40.28507134076205 -0.02204374736174941 -40.265146281290775
1827 -0.021970675606280566 -40.307042016368335 -0.02193061336874962 -40.28707689465953
1828 -0.02197121987119317 -40.329013236239525 -0.022075024247169495 -40.3091519189067
1829 -0.02196841835975647 -40.35098165459928 -0.021957798954099418 -40.3311097178608
1830 -0.02195994704961777 -40.3729416016489 -0.022044946998357774 -40.353154664859154
1831 -0.021973148547112943 -40.39491475019601 -0.0221975477412343 -40.37535221260039
1832 -0.021962593030184507 -40.41687734322619 -0.02191702965646982 -40.39726924225686
1833 -0.021965720131993292 -40.438843063358185 -0.021639821119606495 -40.41890906337647
1834 -0.021964790392667057 -40.46080785375085 -0.021937663853168487 -40.44084672722963
1835 -0.02196875885128975 -40.48277661260214 -0.02198470151051879 -40.46283142874015
1836 -0.02197215650230646 -40.504748769104445 -0.02214598599821329 -40.48497741473837
1837 -0.02196291843429208 -40.526711687538736 -0.021985065750777723 -40.50696248048914
1838 -0.021977507136762144 -40.5486891946755 -0.021774123329669236 -40.528736603818814
1839 -0.021948736626654863 -40.57063793130215 -0.022975517064332963 -40.551712120883145
1840 -0.021957878209650516 -40.5925958095118 -0.02199676353484392 -40.57370888441799
1841 -0.021961995307356118 -40.61455780481916 -0.02195722870528698 -40.59566611312328
1842 -0.021961183939129113 -40.63651898875828 -0.021927569806575776 -40.61759368292986
1843 -0.02196647021919489 -40.65848545897748 -0.021892110630869866 -40.63948579356073
1844 -0.021963557321578266 -40.68044901629906 -0.021949905157089233 -40.66143569871782
1845 -0.021961265336722137 -40.70241028163578 -0.022037350852042437 -40.68347304956986
1846 -0.021968376822769642 -40.72437865845855 -0.02179554896429181 -40.705268598534154
1847 -0.021964805759489538 -40.746343464218036 -0.022023927140980958 -40.72729252567513
1848 -0.02196253528818488 -40.76830599950622 -0.022067289520055055 -40.749359815195184
1849 -0.02196319280192256 -40.79026919230814 -0.022113628778606655 -40.77147344397379
1850 -0.02195652239024639 -40.812225714698386 -0.021867012698203327 -40.79334045667199
1851 -0.021962745767086744 -40.83418846046547 -0.02173703573644161 -40.815077492408435
1852 -0.021958405151963234 -40.85614686561743 -0.021913827303797005 -40.83699131971223
1853 -0.021968550700694322 -40.878115416318124 -0.02196856206282973 -40.858959881775064
1854 -0.021961113531142475 -40.900076529849265 -0.022116547357290982 -40.88107642913236
1855 -0.021962653193622828 -40.92203918304289 -0.02182355085387826 -40.90289997998624
1856 -0.021961414627730845 -40.94400059767062 -0.022052259650081396 -40.92495223963632
1857 -0.02196309547871351 -40.965963693149334 -0.021919142827391623 -40.94687138246371
1858 -0.021967874746769665 -40.987931567896105 -0.021886028070002794 -40.96875741053371
1859 -0.021971056051552296 -41.00990262394766 -0.02193461451679468 -40.99069202505051
1860 -0.021966357063502074 -41.031868981011165 -0.021895900927484037 -41.01258792597799
1861 -0.0219660272821784 -41.05383500829334 -0.02210206603631377 -41.0346899920143
1862 -0.021964183915406464 -41.07579919220875 -0.022041244991123678 -41.05673123700542
1863 -0.021961425431072712 -41.09776061763982 -0.022032774146646263 -41.07876401115207
1864 -0.021960105653852223 -41.119720723293675 -0.02170060873031616 -41.10046461988238
1865 -0.021963168308138846 -41.141683891601815 -0.021931347995996477 -41.122395967878376
1866 -0.021972051728516816 -41.16365594333033 -0.022067270800471307 -41.144463238678846
1867 -0.02196427881717682 -41.18562022214751 -0.022048951871693135 -41.16651219055054
1868 -0.021965196821838617 -41.20758541896935 -0.02154014902189374 -41.18805233957244
1869 -0.02196551812812686 -41.22955093709748 -0.021930033899843694 -41.20998237347228
1870 -0.021969109680503605 -41.25152004677798 -0.021796015556901693 -41.23177838902918
1871 -0.021971708722412588 -41.273491755500395 -0.022131654899567366 -41.25391004392875
1872 -0.021963647939264773 -41.29545540343966 -0.022120613139122725 -41.27603065706787
1873 -0.021964309085160495 -41.317419712524824 -0.02200441909953952 -41.29803507616741
1874 -0.02196407411247492 -41.3393837866373 -0.02185898907482624 -41.31989406524224
1875 -0.021962228883057832 -41.361346015520354 -0.022008737549185753 -41.341902802791424
1876 -0.021960394643247127 -41.3833064101636 -0.021838427893817423 -41.36374123068524
1877 -0.021968532539904117 -41.4052749427035 -0.02190943229943514 -41.38565066298468
1878 -0.021962580922991037 -41.42723752362649 -0.021705886628478766 -41.40735654961316
1879 -0.021968722436577083 -41.44920624606306 -0.021898957807570694 -41.429255507420734
1880 -0.02197278877720237 -41.47117903484027 -0.022006672341376543 -41.45126217976211
1881 -0.021969353035092353 -41.49314838787536 -0.022001922037452458 -41.473264101799565
1882 -0.021968487277626993 -41.515116875152984 -0.02191776679828763 -41.495181868597854
1883 -0.02197247128933668 -41.53708934644232 -0.02209670851007104 -41.51727857710792
1884 -0.021968177612870933 -41.55905752405519 -0.021774665359407662 -41.53905324246733
1885 -0.02196916313841939 -41.581026687193614 -0.02179689221084118 -41.56085013467818
1886 -0.021970884501934053 -41.602997571695546 -0.021944118849933147 -41.58279425352811
1887 -0.02196758668869734 -41.62496515838424 -0.021848728600889444 -41.60464298212899
1888 -0.021965734753757717 -41.646930893138 -0.02209772290661931 -41.626740705035616
1889 -0.021959798876196146 -41.668890692014195 -0.021826193016022444 -41.64856689805164
1890 -0.02196620376780629 -41.690856895782 -0.022009565588086845 -41.670576463639726
1891 -0.021959708258509635 -41.712816604040505 -0.02200814737007022 -41.6925846110098
1892 -0.02196648037061095 -41.73478308441111 -0.02207046989351511 -41.71465508090331
1893 -0.021963538974523543 -41.75674662338564 -0.021333703212440012 -41.735988784115754
1894 -0.021969049237668514 -41.778715672623306 -0.02193624563515186 -41.75792502975091
1895 -0.021971308160573244 -41.80068698078388 -0.0218265145085752 -41.77975154425948
1896 -0.021964704524725674 -41.82265168530861 -0.021990193240344524 -41.801741737499825
1897 -0.021978294756263495 -41.84462998006487 -0.022088673897087574 -41.82383041139691
1898 -0.02197325471788645 -41.86660323478276 -0.022189920861274005 -41.846020332258185
1899 -0.02197672873735428 -41.888579963520115 -0.022022484242916106 -41.8680428165011
1900 -0.021968517731875182 -41.91054848125199 -0.021935919392853977 -41.889978735893955
1901 -0.02196857603266835 -41.93251705728466 -0.02204770501703024 -41.912026440910985
1902 -0.021969543769955635 -41.95448660105462 -0.022049158345907927 -41.93407559925689
1903 -0.021961414907127618 -41.97644801596174 -0.021685727685689927 -41.955761326942586
1904 -0.02197133665904403 -41.998419352620786 -0.021927669178694487 -41.97768899612128
1905 -0.02197048272937536 -42.02038983535016 -0.02194917546585202 -41.99963817158713
1906 -0.021969676297158004 -42.04235951164732 -0.021911643072962762 -42.02154981466009
1907 -0.021970510110259057 -42.06433002175758 -0.02206238443031907 -42.04361219909041
1908 -0.021973448898643257 -42.08630347065622 -0.021985505148768424 -42.06559770423918
1909 -0.02197742909193039 -42.10828089974815 -0.022493051923811437 -42.08809075616299
1910 -0.02196890264749527 -42.130249802395646 -0.021628452837467192 -42.10971920900046
1911 -0.021962363459169864 -42.15221216585481 -0.02198824705556035 -42.13170745605602
1912 -0.021965796407312155 -42.17417796226213 -0.021940612234175205 -42.153648068290195
1913 -0.021968301106244325 -42.19614626336837 -0.02195527758449316 -42.17560334587469
1914 -0.021964620519429445 -42.218110883887796 -0.021960793156176807 -42.19756413903087
1915 -0.021965576242655514 -42.24007646013045 -0.022072691563516857 -42.21963683059438
1916 -0.021962790004909038 -42.26203925013536 -0.02198194256052375 -42.241618773154904
1917 -0.021967257652431727 -42.284006507787794 -0.021900964342057704 -42.263519737496964
1918 -0.021956766489893198 -42.30596327427769 -0.02196847591549158 -42.28548821341246
1919 -0.02196617741137743 -42.327929451689066 -0.022051782906055452 -42.30753999631851
1920 -0.021964414697140455 -42.3498938663862 -0.02181105986237526 -42.32935105618088
1921 -0.021968585066497327 -42.3718624514527 -0.02171739237383008 -42.35106844855471
1922 -0.021967411041259766 -42.39382986249396 -0.02198929339647293 -42.373057741951186
1923 -0.021963805705308915 -42.41579366819927 -0.021947163715958597 -42.39500490566714
1924 -0.021967663336545228 -42.43776133153582 -0.02196420757099986 -42.416969113238146
1925 -0.021957614179700612 -42.459718945715515 -0.021864752192050217 -42.4388338654302
1926 -0.021962128579616547 -42.48168107429513 -0.022073221299797295 -42.460907086729996
1927 -0.021970692090690136 -42.50365176638582 -0.02203485555946827 -42.482941942289465
1928 -0.02196607571095228 -42.52561784209677 -0.022065640427172184 -42.50500758271664
1929 -0.021970686968415976 -42.54758852906519 -0.021962704230099918 -42.526970286946735
1930 -0.02196639757603407 -42.569554926641224 -0.021812838781625033 -42.54878312572836
1931 -0.021981005743145942 -42.59153593238437 -0.023016056045889854 -42.57179918177425
1932 -0.02196200368925929 -42.61349793607363 -0.02208847235888243 -42.593887654133134
1933 -0.02195729808881879 -42.63545523416245 -0.02194513278082013 -42.615832786913955
1934 -0.021959754917770625 -42.65741498908022 -0.021863536164164542 -42.63769632307812
1935 -0.021955907251685856 -42.67937089633191 -0.02196960337460041 -42.65966592645272
1936 -0.02195708267390728 -42.70132797900582 -0.022144073620438576 -42.681810000073156
1937 -0.02195755857974291 -42.72328553758556 -0.021946832165122034 -42.70375683223828
1938 -0.021961077488958834 -42.74524661507452 -0.022055746242403983 -42.72581257848068
1939 -0.021949516609311104 -42.76719613168383 -0.022202027216553687 -42.74801460569723
1940 -0.021951093804091215 -42.78914722548792 -0.022084278985857964 -42.77009888468309
1941 -0.021952628903090955 -42.81109985439102 -0.022073689475655557 -42.79217257415874
1942 -0.021952716913074256 -42.833052571304094 -0.021867148485034703 -42.81403972264378
1943 -0.021951365005224942 -42.855003936309316 -0.021926505584269763 -42.835966228228045
1944 -0.02195033263415098 -42.876954268943464 -0.022049967758357526 -42.8580161959864
1945 -0.021952494978904724 -42.89890676392237 -0.021897111646831037 -42.87991330763323
1946 -0.02195068132132292 -42.92085744524369 -0.021890314202755688 -42.90180362183599
1947 -0.021950144693255423 -42.94280758993695 -0.021788416802883147 -42.92359203863887
1948 -0.021963009051978587 -42.96477059898893 -0.022097020782530306 -42.945689059421404
1949 -0.02196016823872924 -42.986730767227655 -0.021956414077430965 -42.967645473498834
1950 -0.021956781949847938 -43.0086875491775 -0.02193420408293605 -42.98957967758177
1951 -0.02196348076686263 -43.030651029944366 -0.02213431689888239 -43.01171399448066
1952 -0.021955236233770846 -43.05260626617814 -0.022035760711878537 -43.03374975519254
1953 -0.021956377010792495 -43.07456264318893 -0.021645059529691934 -43.05539481472223
1954 -0.021957583911716937 -43.09652022710065 -0.02193451477214694 -43.077329329494376
1955 -0.021958148945122956 -43.11847837604577 -0.021850985288619996 -43.099180314783
1956 -0.021961555816233158 -43.140439931862005 -0.02194874854758382 -43.121129063330585
1957 -0.021956756990402938 -43.16239668885241 -0.021944117546081544 -43.14307318087667
1958 -0.02196370894089341 -43.184360397793306 -0.02188438456505537 -43.164957565441725
1959 -0.021953890565782785 -43.20631428835909 -0.02156406221911311 -43.18652162766084
1960 -0.021966094616800547 -43.22828038297589 -0.021917082834988832 -43.20843871049583
1961 -0.02196092326194048 -43.25024130623783 -0.021878673415631055 -43.230317383911455
1962 -0.021965707931667567 -43.2722070141695 -0.02184555372223258 -43.252162937633685
1963 -0.021960667800158262 -43.29416768196966 -0.021701044868677855 -43.27386398250236
1964 -0.021966034173965455 -43.316133716143625 -0.022163827531039716 -43.2960278100334
1965 -0.021963708195835353 -43.33809742433946 -0.02188501413911581 -43.31791282417252
1966 -0.021963717602193355 -43.36006114194165 -0.021922554541379213 -43.33983537871389
1967 -0.021964285615831615 -43.38202542755748 -0.022055226564407348 -43.3618906052783
1968 -0.021945030055940153 -43.40397045761342 -0.021986145246773958 -43.38387675052507
1969 -0.02196589019149542 -43.425936347804914 -0.021969234850257636 -43.40584598537533
1970 -0.021955427713692188 -43.447891775518606 -0.021639498323202132 -43.42748548369853
1971 -0.02195988018065691 -43.469851655699266 -0.021775763761252166 -43.44926124745979
1972 -0.021972157433629035 -43.491823813132896 -0.02142618540674448 -43.470687432866534
1973 -0.021964340284466744 -43.513788153417366 -0.022016016766428947 -43.49270344963296
1974 -0.0219679587520659 -43.53575611216943 -0.021732143685221673 -43.51443559331818
1975 -0.021967046707868577 -43.5577231588773 -0.021808781381696462 -43.536244374699876
1976 -0.021972815878689288 -43.57969597475599 -0.021913672890514137 -43.55815804759039
1977 -0.021972841769456863 -43.60166881652545 -0.022025929298251867 -43.58018397688864
1978 -0.021976146288216113 -43.623644962813664 -0.022906151600182056 -43.60309012848882
1979 -0.021966989245265724 -43.64561195205893 -0.021976163145154715 -43.62506629163398
1980 -0.021962175518274306 -43.667574127577204 -0.022001058887690307 -43.64706735052167
1981 -0.021963219903409482 -43.689537347480616 -0.021928250789642334 -43.66899560131131
1982 -0.021962841879576443 -43.711500189360194 -0.02195715280249715 -43.69095275411381
1983 -0.02196601377800107 -43.73346620313819 -0.021879617776721715 -43.71283237189053
1984 -0.021965826489031316 -43.75543202962722 -0.022004493977874517 -43.7348368658684
1985 -0.021962511632591487 -43.77739454125982 -0.021940026991069318 -43.75677689285947
1986 -0.021970370132476092 -43.799364911392296 -0.021744831651449203 -43.77852172451092
1987 -0.02196732871234417 -43.82133224010464 -0.021976227499544622 -43.80049795201046
1988 -0.021966743841767312 -43.843298983946404 -0.021943138912320137 -43.82244109092278
1989 -0.021965777315199376 -43.86526476126161 -0.02200583852827549 -43.84444692945105
1990 -0.02196402885019779 -43.887228790111806 -0.02195629244670272 -43.866403221897755
1991 -0.021966771222651005 -43.90919556133446 -0.02207993408665061 -43.8884831559844
1992 -0.021963013149797917 -43.93115857448426 -0.021962624322623015 -43.91044578030703
1993 -0.021963229589164256 -43.95312180407342 -0.021979371644556524 -43.932425151951584
1994 -0.021969831176102163 -43.97509163524952 -0.021772820595651866 -43.954197972547234
1995 -0.021971888560801744 -43.99706352381032 -0.021677415538579225 -43.97587538808581
1996 -0.02196559002622962 -44.019029113836545 -0.02195356637239456 -43.99782895445821
1997 -0.021963718719780444 -44.04099283255633 -0.021953583881258964 -44.01978253833946
1998 -0.0219669071957469 -44.062959739752074 -0.02190407197922468 -44.041686610318685
1999 -0.021957470383495093 -44.08491721013557 -0.020581893529742955 -44.06226850384843
2000 -0.02197401225566864 -44.10689122239124 -0.02193844271823764 -44.08420694656667
