# Supplementary material for: Learning nonequilibrium statistical mechanics and dynamical phase transitions
Source: Nat Commun. 2024 Feb 6;15:1117. doi: 10.1038/s41467-024-45172-8 (PMC10847122; doi:10.1038/s41467-024-45172-8)
Supplement: Supplementary file 4 — Supplementary Data 1 [file 41467_2024_45172_MOESM4_ESM.zip › DPT-main/PlotTemplate/plot_KL_divergence/out/finite_time/SE/L5_D2W32K5_E100BS1k/logs-1.40/log.txt]

1 -0.02071207882836461 -0.02071207882836461 -0.020716037880629302 -0.020716037880629302
2 -0.0206863546743989 -0.04139843350276351 -0.020686732046306132 -0.04140276992693544
3 -0.020667597372084855 -0.06206603087484837 -0.02066752938553691 -0.06207029931247235
4 -0.020656333584338427 -0.08272236445918679 -0.0206569685600698 -0.08272726787254214
5 -0.02063929010182619 -0.10336165456101298 -0.020639642048627137 -0.10336690992116929
6 -0.020624110754579306 -0.12398576531559229 -0.020624412596225737 -0.12399132251739503
7 -0.02060937425121665 -0.14459513956680894 -0.020607811491936447 -0.14459913400933147
8 -0.020598114281892777 -0.16519325384870173 -0.020602892991155385 -0.16520202700048686
9 -0.020587824750691652 -0.18578107859939338 -0.02058800244703889 -0.18579002944752576
10 -0.020577369816601278 -0.20635844841599466 -0.020575150568038224 -0.20636518001556398
11 -0.02056297454982996 -0.22692142296582463 -0.02056186441332102 -0.226927044428885
12 -0.020548811089247464 -0.2474702340550721 -0.02054574089124799 -0.247472785320133
13 -0.020538474433124065 -0.26800870848819613 -0.02055141991004348 -0.2680242052301765
14 -0.020524802803993224 -0.28853351129218935 -0.020509938802570106 -0.28853414403274663
15 -0.020518593210726976 -0.3090521045029163 -0.020511440094560386 -0.30904558412730704
16 -0.02051211064681411 -0.32956421514973044 -0.02051526065915823 -0.32956084478646525
17 -0.02049807133153081 -0.35006228648126125 -0.020503159333020448 -0.3500640041194857
18 -0.020485316030681135 -0.3705476025119424 -0.02047684760764241 -0.3705408517271281
19 -0.02047750446945429 -0.3910251069813967 -0.020461700949817897 -0.391002552676946
20 -0.020475232787430287 -0.411500339768827 -0.02047299426048994 -0.41147554693743593
21 -0.02046090317890048 -0.4319612429477275 -0.020433514192700387 -0.43190906113013633
22 -0.020458146929740906 -0.4524193898774684 -0.02039285274222493 -0.45230191387236124
23 -0.020449381787329912 -0.4728687716647983 -0.02047655712813139 -0.47277847100049264
24 -0.020448058657348157 -0.49331683032214646 -0.020401394367218016 -0.49317986536771063
25 -0.02048023687675595 -0.5137970671989024 -0.02069024844095111 -0.5138701138086618
26 -0.020417678263038398 -0.5342147454619408 -0.020426297653466464 -0.5342964114621283
27 -0.02040753746405244 -0.5546222829259932 -0.02040385277941823 -0.5547002642415465
28 -0.020406335592269897 -0.5750286185182631 -0.0204019021242857 -0.5751021663658322
29 -0.020398016925901173 -0.5954266354441643 -0.02040888965129852 -0.5955110560171307
30 -0.020385787449777128 -0.6158124228939414 -0.020380783826112747 -0.6158918398432435
31 -0.02038390440866351 -0.636196327302605 -0.020325317699462175 -0.6362171575427057
32 -0.02038086224347353 -0.6565771895460786 -0.020382733643054964 -0.6565998911857607
33 -0.020367216784507036 -0.6769444063305856 -0.020318338926881552 -0.6769182301126422
34 -0.020369934011250736 -0.6973143403418364 -0.02036122726276517 -0.6972794573754073
35 -0.020372723788022996 -0.7176870641298594 -0.02041430547833443 -0.7176937628537418
36 -0.020360329281538726 -0.7380473934113981 -0.020386030059307815 -0.7380797929130496
37 -0.020348218828439714 -0.7583956122398379 -0.02040626211091876 -0.7584860550239684
38 -0.02033646358177066 -0.7787320758216085 -0.020344894845038652 -0.778830949869007
39 -0.02032738635316491 -0.7990594621747734 -0.02030504271388054 -0.7991359925828876
40 -0.020321661606431007 -0.8193811237812044 -0.020327765308320523 -0.8194637578912081
41 -0.020318394619971515 -0.839699518401176 -0.020250394754111768 -0.8397141526453198
42 -0.020321576856076717 -0.8600210952572527 -0.020286597311496735 -0.8600007499568165
43 -0.020322055276483297 -0.880343150533736 -0.020329799968749285 -0.8803305499255658
44 -0.020314368698745967 -0.9006575192324819 -0.020303358044475316 -0.9006339079700412
45 -0.020305653288960456 -0.9209631725214424 -0.020349349174648524 -0.9209832571446896
46 -0.020303061697632074 -0.9412662342190745 -0.020255010575056076 -0.9412382677197457
47 -0.020302332937717438 -0.961568567156792 -0.020255120284855366 -0.961493388004601
48 -0.02029356360435486 -0.9818621307611468 -0.02029380351305008 -0.9817871915176511
49 -0.020292002707719803 -1.0021541334688666 -0.020323484484106303 -1.0021106760017575
50 -0.020278464537113905 -1.0224325980059805 -0.020297270733863115 -1.0224079467356206
51 -0.020278284698724745 -1.0427108827047054 -0.02027728222310543 -1.042685228958726
52 -0.02026449153199792 -1.0629753742367032 -0.02029908951371908 -1.0629843184724452
53 -0.020266411919146778 -1.0832417861558499 -0.020265001989901065 -1.0832493204623463
54 -0.020260058157145978 -1.1035018443129958 -0.020251159090548754 -1.103500479552895
55 -0.020252163242548703 -1.1237540075555446 -0.020191177912056445 -1.1236916574649516
56 -0.020267357118427753 -1.1440213646739723 -0.02007875358685851 -1.14377041105181
57 -0.020254764892160892 -1.1642761295661332 -0.020217312686145305 -1.1639877237379554
58 -0.02025850210338831 -1.1845346316695216 -0.020280064828693867 -1.1842677885666493
59 -0.020254356134682894 -1.2047889878042044 -0.02024917919188738 -1.2045169677585366
60 -0.020250921510159968 -1.2250399093143645 -0.020185720827430486 -1.224702688585967
61 -0.020228521432727575 -1.245268430747092 -0.020080040208995342 -1.2447827287949624
62 -0.020243470184504987 -1.265511900931597 -0.020292165409773587 -1.265074894204736
63 -0.020249897986650466 -1.2857617989182475 -0.020283979643136264 -1.2853588738478723
64 -0.020237832423299552 -1.305999631341547 -0.020239281468093395 -1.3055981553159657
65 -0.02022807179018855 -1.3262277031317355 -0.02022700710222125 -1.325825162418187
66 -0.02022933289408684 -1.3464570360258223 -0.02021302506327629 -1.3460381874814633
67 -0.020225119963288306 -1.3666821559891107 -0.020216962788254023 -1.3662551502697173
68 -0.020222222525626422 -1.386904378514737 -0.020256806537508963 -1.3865119568072264
69 -0.020212035812437534 -1.4071164143271746 -0.020177041925489903 -1.4066889987327162
70 -0.02020904440432787 -1.4273254587315025 -0.020179019030183553 -1.4268680177628998
71 -0.02020671432837844 -1.447532173059881 -0.020180368889123203 -1.447048386652023
72 -0.020204891823232173 -1.4677370648831132 -0.020206817239522935 -1.4672552038915458
73 -0.02019802527502179 -1.487935090158135 -0.020221815537661315 -1.487477019429207
74 -0.020198163390159608 -1.5081332535482945 -0.020227836538106204 -1.5077048559673132
75 -0.020190708432346584 -1.528323961980641 -0.02017723098397255 -1.5278820869512857
76 -0.020187034737318754 -1.5485109967179598 -0.020144866220653056 -1.5480269531719388
77 -0.020192738249897958 -1.5687037349678576 -0.020438042748719455 -1.5684649959206582
78 -0.02017804328352213 -1.5888817782513798 -0.020146295987069608 -1.5886112919077278
79 -0.020171329844743013 -1.6090531080961228 -0.02016127072274685 -1.6087725626304745
80 -0.020170651283115147 -1.629223759379238 -0.020201096218079327 -1.628973658848554
81 -0.020173145178705453 -1.6493969045579435 -0.020175572019070387 -1.6491492308676243
82 -0.02018923796713352 -1.669586142525077 -0.020455509889870882 -1.6696047407574952
83 -0.020151258446276188 -1.6897374009713533 -0.02016305783763528 -1.6897677985951305
84 -0.020148993004113436 -1.7098863939754667 -0.020148396585136653 -1.709916195180267
85 -0.02015065848827362 -1.7300370524637403 -0.020156847778707743 -1.7300730429589748
86 -0.020143134612590076 -1.7501801870763303 -0.020110602024942636 -1.7501836449839174
87 -0.02014494305476546 -1.7703251301310958 -0.020075629744678736 -1.7702592747285961
88 -0.02014185758307576 -1.7904669877141717 -0.02014094768092036 -1.7904002224095166
89 -0.02014031121507287 -1.8106072989292445 -0.02010617880150676 -1.8105064012110232
90 -0.020136654376983643 -1.8307439533062282 -0.02006727401167154 -1.8305736752226949
91 -0.02012006128206849 -1.8508640145882966 -0.02054569683969021 -1.851119372062385
92 -0.020128659531474115 -1.8709926741197707 -0.020101501885801554 -1.8712208739481866
93 -0.02012837203219533 -1.891121046151966 -0.020147524029016494 -1.8913683979772031
94 -0.020116192847490312 -1.9112372389994563 -0.020131867472082378 -1.9115002654492854
95 -0.020118256751447915 -1.9313554957509043 -0.020134534034878016 -1.9316347994841634
96 -0.020113144256174564 -1.9514686400070789 -0.02010834915563464 -1.951743148639798
97 -0.020111195277422667 -1.9715798352845015 -0.020097892079502345 -1.9718410407193003
98 -0.020105075370520354 -1.9916849106550218 -0.020079315453767777 -1.991920356173068
99 -0.020105435978621244 -2.011790346633643 -0.020131157245486975 -2.0120515134185553
100 -0.02009942838922143 -2.0318897750228646 -0.02007139977067709 -2.0321229131892324
101 -0.020106142945587636 -2.051995917968452 -0.020149561669677497 -2.05227247485891
102 -0.020105532743036746 -2.072101450711489 -0.020197159331291913 -2.0724696341902016
103 -0.02009874228388071 -2.0922001929953695 -0.020151698496192694 -2.0926213326863943
104 -0.020091143250465394 -2.112291336245835 -0.020093461405485867 -2.1127147940918802
105 -0.02009387742727995 -2.132385213673115 -0.020370755530893802 -2.133085549622774
106 -0.02008208865299821 -2.152467302326113 -0.020129173714667558 -2.1532147233374412
107 -0.020080212876200675 -2.172547515202314 -0.020079107396304606 -2.173293830733746
108 -0.020079997647553683 -2.192627512849868 -0.02007557526230812 -2.1933694059960542
109 -0.020076103508472443 -2.2127036163583402 -0.020065891556441784 -2.213435297552496
110 -0.020078908652067184 -2.2327825250104074 -0.020170604810118675 -2.2336059023626147
111 -0.020067403372377158 -2.2528499283827847 -0.020067161694169045 -2.253673064056784
112 -0.020066943764686585 -2.2729168721474715 -0.020116047561168672 -2.2737891116179525
113 -0.020069857779890298 -2.2929867299273616 -0.020085245743393897 -2.2938743573613465
114 -0.020075355283915998 -2.3130620852112775 -0.02021735878661275 -2.314091716147959
115 -0.02006475906819105 -2.3331268442794686 -0.020086639747023582 -2.3341783558949825
116 -0.02005666047334671 -2.353183504752815 -0.02010659361258149 -2.354284949507564
117 -0.020055892132222652 -2.3732393968850376 -0.020033752731978893 -2.3743187022395427
118 -0.020057783089578153 -2.3932971799746157 -0.020042639505118132 -2.394361341744661
119 -0.020060501620173456 -2.413357681594789 -0.01949820825830102 -2.413859550002962
120 -0.020063723996281625 -2.4334214055910706 -0.020037446450442076 -2.433896996453404
121 -0.020066225342452525 -2.453487630933523 -0.020095045678317547 -2.4539920421317216
122 -0.02005978925153613 -2.473547420185059 -0.020100544951856137 -2.474092587083578
123 -0.020053056161850692 -2.4936004763469097 -0.02004307433962822 -2.494135661423206
124 -0.020046002324670555 -2.51364647867158 -0.020478975400328635 -2.5146146368235347
125 -0.02004833808168769 -2.533694816753268 -0.019995468854904174 -2.5346101056784387
126 -0.0200405478477478 -2.5537353646010157 -0.020048047974705697 -2.5546581536531443
127 -0.020041361451148987 -2.5737767260521647 -0.020027070306241512 -2.574685223959386
128 -0.020041584875434636 -2.5938183109275994 -0.02006765631958842 -2.5947528802789743
129 -0.02002373421564698 -2.6138420451432465 -0.0197759578935802 -2.6145288381725544
130 -0.02004120871424675 -2.6338832538574932 -0.020067031774669886 -2.6345958699472245
131 -0.020032533071935178 -2.6539157869294283 -0.020034370850771664 -2.6546302407979963
132 -0.020035628881305455 -2.6739514158107336 -0.020065737422555685 -2.674695978220552
133 -0.02005171254277229 -2.694003128353506 -0.019830298703163864 -2.6945262769237157
134 -0.020049248170107604 -2.7140523765236138 -0.02016910845413804 -2.714695385377854
135 -0.020037455763667823 -2.7340898322872818 -0.01981294360011816 -2.734508328977972
136 -0.020040582306683062 -2.754130414593965 -0.019976420141756535 -2.7544847491197286
137 -0.020038232486695052 -2.77416864708066 -0.020165700931102037 -2.7746504500508307
138 -0.020032509882003068 -2.794201156962663 -0.02010728670284152 -2.794757736753672
139 -0.020040058344602586 -2.814241215307266 -0.019995906576514243 -2.814753643330186
140 -0.02001006994396448 -2.8342512852512303 -0.02037016162648797 -2.835123804956674
141 -0.02002219222486019 -2.8542734774760903 -0.019986822549253703 -2.855110627505928
142 -0.020019705407321453 -2.8742931828834117 -0.019953608233481645 -2.8750642357394094
143 -0.02002766765654087 -2.8943208505399527 -0.019990358036011457 -2.895054593775421
144 -0.02002264615148306 -2.9143434966914357 -0.020062447991222143 -2.915117041766643
145 -0.02001626808196306 -2.9343597647733985 -0.02003709925338626 -2.9351541410200293
146 -0.020017258916050197 -2.9543770236894487 -0.02020275229588151 -2.9553568933159107
147 -0.020010763499885797 -2.9743877871893343 -0.019970718026161193 -2.9753276113420717
148 -0.02000470124185085 -2.994392488431185 -0.020040199998766182 -2.995367811340838
149 -0.020006288308650255 -3.0143987767398355 -0.020010377280414104 -3.015378188621252
150 -0.020004279818385838 -3.0344030565582214 -0.020041134115308522 -3.0354193227365607
151 -0.020001343451440334 -3.0544044000096617 -0.019954816065728666 -3.0553741388022893
152 -0.020011237543076276 -3.074415637552738 -0.020284674316644668 -3.0756588131189337
153 -0.019994026981294155 -3.094409664534032 -0.019963807333260773 -3.0956226204521946
154 -0.019996350910514594 -3.1144060154445468 -0.020013496465981006 -3.1156361169181754
155 -0.01998597467318177 -3.1343919901177286 -0.02022511875256896 -3.1358612356707445
156 -0.019994051940739156 -3.154386042058468 -0.02014394123107195 -3.1560051769018163
157 -0.01998323416337371 -3.174369276221842 -0.0199316312558949 -3.175936808157711
158 -0.019975829310715197 -3.194345105532557 -0.0200351488776505 -3.1959719570353617
159 -0.019970560260117055 -3.2143156657926744 -0.019861803483217956 -3.2158337605185796
160 -0.019980555400252342 -3.2342962211929267 -0.01990758553147316 -3.2357413460500526
161 -0.019994087051600218 -3.254290308244527 -0.019055284187197687 -3.25479663023725
162 -0.019992548041045666 -3.2742828562855726 -0.020034484192728998 -3.274831114429979
163 -0.019995796028524637 -3.2942786523140972 -0.02001335984095931 -3.2948444742709384
164 -0.019991504307836295 -3.3142701566219337 -0.019973385706543924 -3.3148178599774822
165 -0.019991282559931278 -3.334261439181865 -0.01997468564659357 -3.334792545624076
166 -0.019987810309976338 -3.3542492494918412 -0.019975226279348134 -3.354767771903424
167 -0.019988536089658736 -3.3742377855815 -0.01992126414552331 -3.3746890360489474
168 -0.019984039291739465 -3.3942218248732394 -0.02001804281026125 -3.394707078859209
169 -0.019989380706101657 -3.414211205579341 -0.01989813782274723 -3.4146052166819563
170 -0.019986077211797237 -3.4341972827911382 -0.020013103540986777 -3.434618320222943
171 -0.01998404776677489 -3.454181330557913 -0.019960617180913687 -3.454578937403857
172 -0.019982914626598357 -3.4741642451845114 -0.019957621302455663 -3.4745365587063124
173 -0.01998885562643409 -3.4941531008109457 -0.01993060074746609 -3.4944671594537784
174 -0.019989294093102218 -3.514142394904048 -0.020247909519821406 -3.5147150689736
175 -0.019973999820649624 -3.5341163947246974 -0.0199774868786335 -3.5346925558522333
176 -0.019991327077150345 -3.5541077218018478 -0.020144798699766396 -3.554837354552
177 -0.019954310078173877 -3.574062031880022 -0.02016996741294861 -3.5750073219649483
178 -0.01996732661500573 -3.5940293584950274 -0.02011997802183032 -3.5951272999867787
179 -0.019963005557656288 -3.6139923640526836 -0.01994386799633503 -3.6150711679831136
180 -0.019956704415380954 -3.6339490684680644 -0.020005811098963024 -3.6350769790820765
181 -0.019967248570173977 -3.6539163170382385 -0.02000742219388485 -3.6550844012759613
182 -0.019949470274150373 -3.6738657873123888 -0.019856803771108388 -3.6749412050470696
183 -0.019959468208253384 -3.6938252555206423 -0.020031831134110688 -3.6949730361811803
184 -0.019960688333958386 -3.713785943854601 -0.019917925260961054 -3.7148909614421415
185 -0.01995946355164051 -3.7337454074062415 -0.020001171622425318 -3.734892133064567
186 -0.019955377373844386 -3.753700784780086 -0.02007723432034254 -3.754969367384909
187 -0.01995285153388977 -3.7736536363139757 -0.01994360741227865 -3.774912974797188
188 -0.019953804556280375 -3.793607440870256 -0.019979369640350342 -3.7948923444375384
189 -0.01995125487446785 -3.813558695744724 -0.019921351224184036 -3.8148136956617225
190 -0.019953135587275028 -3.833511831331999 -0.020002722181379794 -3.8348164178431023
191 -0.01995281046256423 -3.853464641794563 -0.01992333959788084 -3.854739757440983
192 -0.019949838798493148 -3.8734144805930564 -0.020000370033085347 -3.8747401274740687
193 -0.019947049114853142 -3.8933615297079096 -0.019944882299751044 -3.89468500977382
194 -0.019947856105864047 -3.9133093858137737 -0.019946003332734108 -3.914631013106554
195 -0.01994644682854414 -3.9332558326423177 -0.01984921917319298 -3.934480232279747
196 -0.019940685480833054 -3.9531965181231508 -0.019915235135704278 -3.9543954674154516
197 -0.019944573845714332 -3.973141091968865 -0.019976810179650785 -3.9743722775951023
198 -0.019940010271966457 -3.9930811022408315 -0.01998676722869277 -3.994359044823795
199 -0.01995299318805337 -4.013034095428885 -0.020127156283706427 -4.014486201107502
200 -0.01993674533441663 -4.032970840763301 -0.019969693291932343 -4.034455894399434
201 -0.019935776945203543 -4.052906617708505 -0.01993323601782322 -4.054389130417257
202 -0.01993618942797184 -4.072842807136476 -0.01996873589232564 -4.074357866309582
203 -0.019934685528278352 -4.092777492664755 -0.019879475142806767 -4.094237341452389
204 -0.01993250260129571 -4.112709995266051 -0.01996107744053006 -4.114198418892919
205 -0.019934525527060033 -4.132644520793111 -0.020029644668102264 -4.134228063561021
206 -0.019925227481871845 -4.152569748274983 -0.01990717267617583 -4.154135236237196
207 -0.019920052587985994 -4.172489800862969 -0.020042009744793178 -4.17417724598199
208 -0.019927583821117877 -4.192417384684087 -0.019930469896644355 -4.194107715878634
209 -0.01992531605064869 -4.212342700734736 -0.01982731856405735 -4.213935034442692
210 -0.019931833632290362 -4.232274534367026 -0.01988285332918167 -4.233817887771873
211 -0.01992870671674609 -4.252203241083771 -0.019992566760629417 -4.253810454532503
212 -0.01992539707571268 -4.272128638159484 -0.02007047263905406 -4.2738809271715565
213 -0.019917854014784096 -4.292046492174268 -0.019875567965209485 -4.293756495136766
214 -0.019923249538987876 -4.311969741713256 -0.01994624622166157 -4.313702741358428
215 -0.019922953844070435 -4.331892695557326 -0.01981226485222578 -4.3335150062106536
216 -0.019923808798193932 -4.35181650435552 -0.01967183453962207 -4.353186840750276
217 -0.019921465404331686 -4.371737969759852 -0.01993376323953271 -4.3731206039898085
218 -0.019930259324610233 -4.391668229084463 -0.019994957465678455 -4.393115561455487
219 -0.019922695495188235 -4.4115909245796505 -0.01989190177991986 -4.413007463235407
220 -0.01992518063634634 -4.431516105215997 -0.01989557044580579 -4.432903033681213
221 -0.019918616395443678 -4.451434721611441 -0.019870033580809833 -4.452773067262023
222 -0.019916344527155162 -4.471351066138596 -0.019859484024345876 -4.472632551286369
223 -0.019956299941986798 -4.491307366080583 -0.019002861622720957 -4.4916354129090905
224 -0.019933445286005734 -4.511240811366588 -0.01992918662726879 -4.511564599536359
225 -0.01992958104237914 -4.531170392408967 -0.01988619305193424 -4.531450792588293
226 -0.01992706712335348 -4.55109745953232 -0.01984989708289504 -4.551300689671188
227 -0.019930156506597997 -4.5710276160389185 -0.01987099936231971 -4.571171689033508
228 -0.01992481220513582 -4.590952428244054 -0.02003300525248051 -4.591204694285989
229 -0.019925835914909838 -4.610878264158964 -0.01980539606884122 -4.611010090354831
230 -0.019927096366882325 -4.630805360525846 -0.01993003012612462 -4.630940120480955
231 -0.019933174736797808 -4.650738535262644 -0.019884857814759016 -4.650824978295714
232 -0.01992781609296799 -4.670666351355612 -0.01996186738833785 -4.670786845684051
233 -0.01992436796426773 -4.6905907193198795 -0.019848727341741323 -4.6906355730257925
234 -0.019932038336992263 -4.710522757656872 -0.01967203700914979 -4.710307610034942
235 -0.019927440211176872 -4.730450197868048 -0.019769514817744492 -4.730077124852686
236 -0.01992667242884636 -4.750376870296895 -0.019933137577027082 -4.750010262429713
237 -0.01993068475276232 -4.770307555049658 -0.019970055669546127 -4.769980318099259
238 -0.01992820529267192 -4.79023576034233 -0.01994431549683213 -4.789924633596091
239 -0.019921828899532555 -4.810157589241862 -0.019772563502192496 -4.809697197098283
240 -0.01994215315207839 -4.83009974239394 -0.020204785000532865 -4.829901982098816
241 -0.01991766057908535 -4.850017402973025 -0.01988907912746072 -4.849791061226277
242 -0.019920331239700318 -4.8699377342127255 -0.019911960046738387 -4.869703021273016
243 -0.019922212231904268 -4.88985994644463 -0.019844447355717422 -4.8895474686287335
244 -0.019919837452471258 -4.909779783897101 -0.01994317173957825 -4.909490640368312
245 -0.019917961116880177 -4.929697745013981 -0.019792043976485728 -4.929282684344797
246 -0.019923111796379088 -4.94962085681036 -0.02001171773299575 -4.949294402077793
247 -0.019919824227690695 -4.96954068103805 -0.019961362611502408 -4.969255764689295
248 -0.019919217843562365 -4.989459898881613 -0.019943124148994684 -4.98919888883829
249 -0.01990850754082203 -5.009368406422435 -0.019928644970059396 -5.00912753380835
250 -0.019914698787033558 -5.029283105209468 -0.019814048334956168 -5.028941582143306
251 -0.019921455439180134 -5.049204560648648 -0.019728896021842957 -5.048670478165149
252 -0.019926350377500058 -5.069130911026148 -0.020178011525422333 -5.068848489690571
253 -0.01991194421425462 -5.089042855240403 -0.01990241790190339 -5.088750907592474
254 -0.019914525281637906 -5.108957380522041 -0.01991664180532098 -5.108667549397795
255 -0.01991517161950469 -5.128872552141545 -0.019763522688299416 -5.128431072086094
256 -0.019910077564418316 -5.148782629705964 -0.019891486410051583 -5.148322558496146
257 -0.01991190817207098 -5.168694537878035 -0.020097076892852783 -5.168419635388998
258 -0.019904809445142745 -5.188599347323177 -0.019878087379038335 -5.188297722768037
259 -0.019906144496053456 -5.20850549181923 -0.0196972887031734 -5.20799501147121
260 -0.019899562932550907 -5.228405054751781 -0.019809880200773476 -5.227804891671983
261 -0.019908299762755634 -5.248313354514537 -0.019791373703628778 -5.247596265375612
262 -0.01988445557653904 -5.268197810091077 -0.019349511805921794 -5.266945777181534
263 -0.019919044710695742 -5.288116854801772 -0.01989247528836131 -5.286838252469895
264 -0.019912696070969106 -5.3080295508727415 -0.019866779632866382 -5.306705032102761
265 -0.019911986030638217 -5.32794153690338 -0.019992660731077194 -5.3266976928338385
266 -0.019913250021636485 -5.347854786925016 -0.020054930727928875 -5.346752623561767
267 -0.019907104875892402 -5.3677618918009085 -0.019749706145375967 -5.366502329707143
268 -0.019907759875059126 -5.387669651675967 -0.019735261239111422 -5.386237590946254
269 -0.019906791299581526 -5.407576442975548 -0.020110020227730275 -5.4063476111739845
270 -0.01991331223398447 -5.427489755209533 -0.01991126835346222 -5.426258879527447
271 -0.019912434741854668 -5.447402189951387 -0.019825919158756734 -5.446084798686204
272 -0.019908702466636896 -5.467310892418024 -0.019944094773381948 -5.466028893459586
273 -0.0199048756621778 -5.487215768080202 -0.019634184986352922 -5.485663078445939
274 -0.01990753076970577 -5.5071232988499075 -0.019858102686703204 -5.505521181132642
275 -0.019916430115699768 -5.527039728965607 -0.019725640397518875 -5.525246821530161
276 -0.019908881187438963 -5.546948610153046 -0.020043685380369426 -5.545290506910531
277 -0.019912534952163698 -5.56686114510521 -0.019722453225404023 -5.565012960135935
278 -0.01990774888545275 -5.586768893990663 -0.019900282751768826 -5.584913242887703
279 -0.01990546938031912 -5.606674363370982 -0.019921787735074758 -5.604835030622778
280 -0.019900420773774387 -5.626574784144757 -0.01971584614366293 -5.624550876766441
281 -0.019904824253171683 -5.646479608397929 -0.02002905700355768 -5.6445799337699984
282 -0.019899563305079936 -5.666379171703008 -0.01994106490164995 -5.664520998671648
283 -0.019898125901818275 -5.686277297604827 -0.019879868999123574 -5.684400867670772
284 -0.01990249864757061 -5.706179796252397 -0.019896555691957474 -5.704297423362729
285 -0.019917711801826953 -5.726097508054224 -0.020276834908872842 -5.724574258271602
286 -0.019890556391328574 -5.7459880644455525 -0.019811759423464536 -5.744386017695066
287 -0.01989304507151246 -5.765881109517065 -0.019874806329607964 -5.764260824024674
288 -0.019891443382948636 -5.7857725529000135 -0.01989850988611579 -5.78415933391079
289 -0.019892302621155978 -5.80566485552117 -0.01987132877111435 -5.804030662681905
290 -0.019886514544486998 -5.825551370065656 -0.020049331057816745 -5.824079993739722
291 -0.01988832522183657 -5.845439695287493 -0.019918153434991835 -5.843998147174713
292 -0.019887310918420553 -5.865327006205914 -0.019829803518950938 -5.863827950693664
293 -0.019887838046997786 -5.8852148442529115 -0.01985307801514864 -5.883681028708812
294 -0.019866141583770515 -5.905080985836682 -0.020339430030435323 -5.9040204587392475
295 -0.019882048293948174 -5.924963034130631 -0.01997608197852969 -5.923996540717777
296 -0.019877107162028552 -5.9448401412926595 -0.019867631793022155 -5.943864172510799
297 -0.019875877629965545 -5.964716018922625 -0.01991554368287325 -5.963779716193672
298 -0.01988224731758237 -5.984598266240208 -0.019941824674606323 -5.983721540868278
299 -0.019876766204833984 -6.0044750324450415 -0.01989175109192729 -6.003613291960206
300 -0.01986972466111183 -6.024344757106153 -0.019771627243608238 -6.0233849192038145
301 -0.019873515516519547 -6.044218272622673 -0.019878838583827017 -6.043263757787641
302 -0.019886341132223605 -6.064104613754896 -0.019587177131325007 -6.062850934918966
303 -0.01987835029140115 -6.083982964046298 -0.01944717327132821 -6.082298108190295
304 -0.019878508150577547 -6.103861472196876 -0.02000589305534959 -6.102304001245645
305 -0.01987882535904646 -6.123740297555922 -0.019643430411815644 -6.1219474316574605
306 -0.019882704969495534 -6.143623002525417 -0.019961393717676402 -6.141908825375137
307 -0.019878594763576986 -6.163501597288994 -0.02005792483687401 -6.161966750212011
308 -0.019879730977118017 -6.183381328266113 -0.019872800540179016 -6.181839550752191
309 -0.019876150973141195 -6.203257479239254 -0.019930461421608925 -6.2017700121737995
310 -0.019885166361927987 -6.2231426456011825 -0.019788127578794956 -6.221558139752594
311 -0.019866097252815962 -6.243008742853998 -0.019793144054710866 -6.2413512838073055
312 -0.019876228552311657 -6.26288497140631 -0.019883643835783005 -6.2612349276430885
313 -0.019878945592790843 -6.282763916999101 -0.019901624601334333 -6.281136552244423
314 -0.01987383272498846 -6.302637749724089 -0.02011877065524459 -6.301255322899667
315 -0.01987229036167264 -6.322510040085762 -0.019940634723752737 -6.32119595762342
316 -0.019879724457859994 -6.342389764543622 -0.019881195574998855 -6.341077153198419
317 -0.0198719116859138 -6.362261676229536 -0.019916353467851877 -6.36099350666627
318 -0.01987190907821059 -6.382133585307746 -0.019843862857669592 -6.38083736952394
319 -0.019864455703645943 -6.4019980410113915 -0.01982592260465026 -6.40066329212859
320 -0.019870756752789022 -6.421868797764181 -0.02042436124756932 -6.421087653376159
321 -0.01985495463013649 -6.441723752394317 -0.019932479504495858 -6.441020132880655
322 -0.019859881326556205 -6.461583633720873 -0.019846515171229838 -6.460866648051884
323 -0.019860857538878916 -6.481444491259752 -0.01985107157379389 -6.480717719625678
324 -0.019861419033259154 -6.501305910293011 -0.01989212352782488 -6.500609843153503
325 -0.019862419832497834 -6.521168330125509 -0.019845247268676758 -6.52045509042218
326 -0.019863388501107693 -6.541031718626616 -0.019561891816556452 -6.540016982238736
327 -0.01985818399116397 -6.56088990261778 -0.019876163545995952 -6.5598931457847325
328 -0.01986803309991956 -6.5807579357177 -0.019888551067560913 -6.579781696852294
329 -0.019864347670227288 -6.600622283387927 -0.01977767003700137 -6.599559366889295
330 -0.01985752983018756 -6.620479813218115 -0.01960402075201273 -6.619163387641308
331 -0.01986788110807538 -6.64034769432619 -0.019866087567061187 -6.639029475208369
332 -0.019852692354470493 -6.6602003866806605 -0.019684007950127126 -6.658713483158497
333 -0.019867634680122138 -6.680068021360783 -0.019962276425212623 -6.67867575958371
334 -0.01986729186028242 -6.699935313221065 -0.019765031430870293 -6.69844079101458
335 -0.019868474174290895 -6.719803787395356 -0.0198578049428761 -6.718298595957456
336 -0.01989059764891863 -6.739694385044275 -0.0207452991977334 -6.739043895155189
337 -0.019863594230264424 -6.759557979274539 -0.0198454225435853 -6.758889317698774
338 -0.01986089376732707 -6.779418873041866 -0.019871630892157554 -6.778760948590931
339 -0.019853613525629043 -6.799272486567495 -0.01982919843867421 -6.798590147029605
340 -0.019857593439519407 -6.819130080007015 -0.019902160856872797 -6.818492307886478
341 -0.019854776840656996 -6.838984856847672 -0.019842161890119316 -6.838334469776598
342 -0.01985453171655536 -6.858839388564228 -0.019879048131406306 -6.858213517908004
343 -0.019854113552719356 -6.878693502116947 -0.019845689926296473 -6.8780592078343
344 -0.019842150062322615 -6.89853565217927 -0.02035082979127765 -6.898410037625578
345 -0.019851504266262053 -6.918387156445531 -0.019781297631561758 -6.9181913352571405
346 -0.01984677966684103 -6.938233936112372 -0.019956068880856038 -6.938147404137997
347 -0.019843521993607283 -6.958077458105979 -0.019866890832781793 -6.958014294970779
348 -0.019837575498968363 -6.977915033604948 -0.019789761304855345 -6.977804056275634
349 -0.01984884599223733 -6.997763879597185 -0.019837362971156836 -6.997641419246791
350 -0.01984601989388466 -7.01760989949107 -0.019859070144593715 -7.017500489391384
351 -0.019851051550358535 -7.037460951041429 -0.019997622165828944 -7.0374981115572135
352 -0.019839401729404925 -7.057300352770834 -0.019795325025916098 -7.057293436583129
353 -0.019839801266789435 -7.077140154037623 -0.019806166272610427 -7.07709960285574
354 -0.019845798425376416 -7.096985952462999 -0.019652632251381873 -7.096752235107122
355 -0.0198383130133152 -7.116824265476314 -0.019890768453478813 -7.1166430035606005
356 -0.019840644765645267 -7.13666491024196 -0.01980036050081253 -7.136443364061413
357 -0.019855675380676986 -7.156520585622637 -0.02019695471972227 -7.156640318781135
358 -0.019841515831649302 -7.176362101454286 -0.019740732666105033 -7.17638105144724
359 -0.01983706494793296 -7.196199166402219 -0.019857951160520314 -7.1962390026077605
360 -0.0198314786888659 -7.216030645091085 -0.019736836198717356 -7.215975838806478
361 -0.01984716663137078 -7.235877811722456 -0.020087631605565547 -7.236063470412043
362 -0.019835862796753645 -7.2557136745192095 -0.01985433530062437 -7.255917805712667
363 -0.019854839146137237 -7.2755685136653465 -0.01953329211100936 -7.275451097823677
364 -0.019836544897407292 -7.2954050585627535 -0.019744012597948314 -7.295195110421625
365 -0.019838836044073105 -7.315243894606827 -0.019872330687940122 -7.315067441109566
366 -0.019833036977797747 -7.3350769315846245 -0.01980930957943201 -7.334876750688998
367 -0.019838468357920646 -7.354915399942545 -0.01966754049062729 -7.354544291179625
368 -0.019839231669902802 -7.374754631612448 -0.019792160391807555 -7.374336451571432
369 -0.019832461699843408 -7.394587093312292 -0.019958426989614964 -7.394294878561047
370 -0.01983372736722231 -7.414420820679514 -0.019695068150758742 -7.413989946711806
371 -0.019834506884217264 -7.434255327563732 -0.019848888646811245 -7.433838835358617
372 -0.0198349978774786 -7.454090325441211 -0.019854453392326832 -7.4536932887509435
373 -0.01983561785891652 -7.473925943300127 -0.019918489456176757 -7.47361177820712
374 -0.019832038320600986 -7.493757981620728 -0.019685229938477277 -7.493297008145597
375 -0.019842906296253203 -7.513600887916981 -0.019836517330259085 -7.5131335254758564
376 -0.01984010059386492 -7.533440988510846 -0.019881498906761406 -7.5330150243826175
377 -0.01982715046033263 -7.553268138971179 -0.01949759814888239 -7.5525126225315
378 -0.01982829561457038 -7.573096434585749 -0.019873049482703208 -7.572385672014203
379 -0.01983654648065567 -7.592932981066405 -0.019857938587665557 -7.5922436106018685
380 -0.01983780097216368 -7.612770782038569 -0.019750393740832806 -7.6119940043427015
381 -0.01983523424714804 -7.632606016285718 -0.019621422234922647 -7.631615426577624
382 -0.019844015687704088 -7.652450031973422 -0.019515410251915454 -7.651130836829539
383 -0.019846752751618624 -7.672296784725041 -0.019808380398899317 -7.6709392172284385
384 -0.019837949052453042 -7.692134733777494 -0.019777454994618894 -7.690716672223058
385 -0.01984489932656288 -7.711979633104057 -0.01992364479228854 -7.710640317015346
386 -0.019825361762195827 -7.731804994866253 -0.019750849902629854 -7.730391166917976
387 -0.019840677827596666 -7.75164567269385 -0.019945411756634713 -7.750336578674611
388 -0.019838879629969598 -7.77148455232382 -0.019783721677958964 -7.77012030035257
389 -0.019841906521469353 -7.791326458845289 -0.01972067728638649 -7.789840977638956
390 -0.019841496553272008 -7.8111679553985605 -0.019844891037791967 -7.809685868676748
391 -0.019832913763821125 -7.831000869162382 -0.019812797475606204 -7.829498666152355
392 -0.019842817168682813 -7.850843686331064 -0.019861011300235987 -7.849359677452591
393 -0.019842257164418696 -7.870685943495483 -0.01986135859042406 -7.869221036043014
394 -0.019840274937450886 -7.8905262184329334 -0.019812598172575236 -7.88903363421559
395 -0.019838533457368614 -7.910364751890302 -0.01986025283113122 -7.908893887046721
396 -0.01983302189037204 -7.930197773780675 -0.01998795699328184 -7.928881844040003
397 -0.019834768306463958 -7.950032542087139 -0.01992761716246605 -7.948809461202469
398 -0.019834805838763715 -7.969867347925903 -0.019917672034353018 -7.968727133236822
399 -0.01984288413077593 -7.989710232056679 -0.0203214880079031 -7.989048621244725
400 -0.019826777558773757 -8.009537009615453 -0.019826861284673213 -8.0088754825294
401 -0.01982644824311137 -8.029363457858565 -0.019840674381703137 -8.028716156911102
402 -0.019825965631753206 -8.049189423490319 -0.01976725161075592 -8.048483408521857
403 -0.019830509461462496 -8.06901993295178 -0.020076237432658673 -8.068559645954515
404 -0.01982463672757149 -8.088844569679353 -0.019823957048356534 -8.088383603002871
405 -0.01982706319540739 -8.10867163287476 -0.019811974186450244 -8.10819557718932
406 -0.01983105866238475 -8.128502691537145 -0.020084025338292122 -8.128279602527613
407 -0.01981522934511304 -8.148317920882258 -0.01994627444073558 -8.148225876968349
408 -0.01982047697529197 -8.16813839785755 -0.01983045544475317 -8.168056332413101
409 -0.019818529207259416 -8.18795692706481 -0.01978133274242282 -8.187837665155524
410 -0.019823868293315172 -8.207780795358126 -0.019853455759584904 -8.207691120915108
411 -0.019816325046122074 -8.227597120404248 -0.019685934856534006 -8.227377055771642
412 -0.01981461364775896 -8.247411734052006 -0.01976836323738098 -8.247145419009023
413 -0.019812127575278282 -8.267223861627285 -0.01960060792043805 -8.26674602692946
414 -0.019831234496086834 -8.287055096123371 -0.020182707346975803 -8.286928734276437
415 -0.01982254898175597 -8.306877645105127 -0.01983776930719614 -8.306766503583633
416 -0.01981917507946491 -8.326696820184592 -0.019877113588154315 -8.326643617171788
417 -0.0198218391276896 -8.346518659312283 -0.01977227386087179 -8.34641589103266
418 -0.019817552901804446 -8.366336212214087 -0.019752535689622163 -8.366168426722282
419 -0.019823688082396984 -8.386159900296484 -0.019987713638693096 -8.386156140360976
420 -0.019811925012618303 -8.405971825309102 -0.019559096544981003 -8.405715236905957
421 -0.019821121357381344 -8.425792946666483 -0.019882488064467907 -8.425597724970425
422 -0.019828604720532893 -8.445621551387017 -0.01991173792630434 -8.445509462896728
423 -0.019814820401370524 -8.465436371788387 -0.019800885766744613 -8.465310348663474
424 -0.019817791134119033 -8.485254162922507 -0.0198468379676342 -8.485157186631108
425 -0.019815083872526885 -8.505069246795033 -0.019811656698584555 -8.504968843329692
426 -0.019812878035008908 -8.524882124830041 -0.01981783742085099 -8.524786680750543
427 -0.019818487856537104 -8.544700612686578 -0.01988680111244321 -8.544673481862986
428 -0.019814448803663252 -8.56451506149024 -0.019799064565449952 -8.564472546428437
429 -0.019823455903679132 -8.58433851739392 -0.01949373660609126 -8.583966283034528
430 -0.019828646257519723 -8.60416716365144 -0.019845930766314267 -8.603812213800841
431 -0.019833948370069264 -8.624001112021508 -0.019498670101165773 -8.623310883902008
432 -0.019825515896081926 -8.64382662791759 -0.019999448768794538 -8.643310332670803
433 -0.01981865121051669 -8.663645279128108 -0.01984247574582696 -8.66315280841663
434 -0.019821797963231802 -8.68346707709134 -0.019870123453438283 -8.683022931870068
435 -0.01981716211885214 -8.703284239210191 -0.019850988499820234 -8.702873920369889
436 -0.019829628616571428 -8.723113867826763 -0.020376255828887226 -8.723250176198777
437 -0.019817177671939135 -8.742931045498702 -0.019790149480104446 -8.743040325678882
438 -0.019817128870636226 -8.762748174369339 -0.01978730605915189 -8.762827631738034
439 -0.019806304946541786 -8.78255447931588 -0.02072340212762356 -8.783551033865658
440 -0.019803977105766535 -8.802358456421647 -0.01983782071620226 -8.80338885458186
441 -0.019805119559168815 -8.822163575980817 -0.019824256468564273 -8.823213111050423
442 -0.019804228283464908 -8.841967804264282 -0.019781769998371602 -8.842994881048794
443 -0.01980421058833599 -8.861772014852619 -0.01979799596592784 -8.862792877014721
444 -0.01980481231585145 -8.88157682716847 -0.019841830525547267 -8.882634707540268
445 -0.01980555644258857 -8.901382383611057 -0.019819733593612908 -8.90245444113388
446 -0.01980187986046076 -8.921184263471519 -0.01980180134996772 -8.922256242483847
447 -0.019803456030786037 -8.940987719502305 -0.019816653989255428 -8.942072896473103
448 -0.01980209993198514 -8.96078981943429 -0.01975704124197364 -8.961829937715077
449 -0.019805818051099777 -8.98059563748539 -0.019811342004686594 -8.981641279719764
450 -0.01980283921584487 -9.000398476701235 -0.019766953587532044 -9.001408233307295
451 -0.019802684150636195 -9.020201160851872 -0.01997215123847127 -9.021380384545767
452 -0.01979221636429429 -9.039993377216167 -0.019818837754428387 -9.041199222300195
453 -0.019800838269293308 -9.05979421548546 -0.019810226932168006 -9.061009449232364
454 -0.01980661042034626 -9.079600825905807 -0.020141111314296724 -9.08115056054666
455 -0.019798081927001478 -9.099398907832809 -0.019868250004947186 -9.101018810551608
456 -0.019794927816838025 -9.119193835649646 -0.01974371625110507 -9.120762526802713
457 -0.01980102052912116 -9.138994856178767 -0.01978985983878374 -9.140552386641497
458 -0.019795091543346643 -9.158789947722115 -0.019833355862647294 -9.160385742504145
459 -0.019793814793229104 -9.178583762515343 -0.01976801538839936 -9.180153757892544
460 -0.019797422084957363 -9.1983811846003 -0.019838906731456517 -9.199992664624
461 -0.01979140881448984 -9.21817259341479 -0.01969047263264656 -9.219683137256647
462 -0.019820728898048402 -9.237993322312839 -0.019292068760842086 -9.23897520601749
463 -0.019801585376262663 -9.257794907689101 -0.019818434678018092 -9.258793640695508
464 -0.019800321757793428 -9.277595229446895 -0.019770712219178678 -9.278564352914687
465 -0.019801456201821565 -9.297396685648717 -0.019879238680005074 -9.298443591594692
466 -0.01979133505374193 -9.31718802070246 -0.019828509911894797 -9.318272101506587
467 -0.01981262918561697 -9.337000649888077 -0.019728936534374953 -9.33800103804096
468 -0.01979311080649495 -9.356793760694572 -0.01983050676062703 -9.357831544801588
469 -0.019800044037401675 -9.376593804731973 -0.019917896948754787 -9.377749441750343
470 -0.019796414114534856 -9.396390218846507 -0.01980655947700143 -9.397556001227343
471 -0.019793217349797488 -9.416183436196304 -0.01977313105016947 -9.417329132277512
472 -0.019799432810395957 -9.4359828690067 -0.019884227961301803 -9.437213360238815
473 -0.01980142993852496 -9.455784298945225 -0.019880204834043978 -9.457093565072858
474 -0.019798649568110706 -9.475582948513336 -0.019801183231174947 -9.476894748304034
475 -0.01979672219604254 -9.49537967070938 -0.019804896134883166 -9.496699644438916
476 -0.01978742890059948 -9.515167099609979 -0.01978123523294926 -9.516480879671866
477 -0.019791255332529546 -9.534958354942509 -0.019920306839048864 -9.536401186510915
478 -0.019796385895460844 -9.55475474083797 -0.01989209856837988 -9.556293285079295
479 -0.019795285444706677 -9.574550026282676 -0.01976718967780471 -9.5760604747571
480 -0.019797945115715265 -9.594347971398392 -0.01973772430792451 -9.595798199065024
481 -0.019800928328186272 -9.614148899726578 -0.019683900661766528 -9.61548209972679
482 -0.019799820613116026 -9.633948720339694 -0.019709669332951308 -9.635191769059741
483 -0.01979627162218094 -9.653744991961874 -0.01983583439141512 -9.655027603451156
484 -0.01979828719049692 -9.673543279152371 -0.0196713674813509 -9.674698970932507
485 -0.019801692571491003 -9.693344971723862 -0.01964086377993226 -9.694339834712439
486 -0.01980992378666997 -9.713154895510533 -0.019767268281430005 -9.71410710299387
487 -0.01980139408260584 -9.732956289593139 -0.01990643423050642 -9.734013537224376
488 -0.019792618043720723 -9.752748907636859 -0.0195005277171731 -9.75351406494155
489 -0.019799470994621517 -9.77254837863148 -0.019769793562591075 -9.773283858504142
490 -0.019801278319209813 -9.792349656950691 -0.01973337819799781 -9.79301723670214
491 -0.019801363814622164 -9.812151020765313 -0.019865438900887968 -9.812882675603028
492 -0.019808380212634803 -9.831959400977947 -0.020441881753504275 -9.833324557356532
493 -0.019794884975999592 -9.851754285953946 -0.019956806860864162 -9.853281364217397
494 -0.019797866977751256 -9.871552152931697 -0.01969973398372531 -9.872981098201121
495 -0.01978993574157357 -9.891342088673271 -0.01971011944115162 -9.892691217642273
496 -0.019796269293874503 -9.911138357967145 -0.019599012564867735 -9.912290230207141
497 -0.019790352508425712 -9.930928710475571 -0.019870031345635652 -9.932160261552777
498 -0.019793137442320585 -9.950721847917892 -0.019823902007192373 -9.95198416355997
499 -0.019788486137986182 -9.970510334055879 -0.020839513558894397 -9.972823677118864
500 -0.01979394620284438 -9.990304280258723 -0.019852930027991534 -9.992676607146855
501 -0.019789698719978332 -10.010093978978702 -0.01983041511848569 -10.012507022265341
502 -0.019783175829797984 -10.0298771548085 -0.019685491826385258 -10.032192514091726
503 -0.019784278236329556 -10.049661433044829 -0.01961875017732382 -10.05181126426905
504 -0.019789861142635347 -10.069451294187465 -0.01989053813740611 -10.071701802406457
505 -0.019788822438567878 -10.089240116626032 -0.019749690033495425 -10.091451492439953
506 -0.01978974845260382 -10.109029865078636 -0.01904440065845847 -10.110495893098411
507 -0.01978762624785304 -10.128817491326489 -0.01971724545583129 -10.130213138554243
508 -0.01979153770953417 -10.148609029036022 -0.01973405834287405 -10.149947196897116
509 -0.019795877486467363 -10.16840490652249 -0.019857326243072747 -10.16980452314019
510 -0.019791835639625787 -10.188196742162116 -0.01980006359517574 -10.189604586735365
511 -0.019792966078966856 -10.207989708241083 -0.01974664656445384 -10.209351233299818
512 -0.019788539689034223 -10.227778247930118 -0.02033869391307235 -10.22968992721289
513 -0.01978696584701538 -10.247565213777133 -0.019788306951522828 -10.249478234164412
514 -0.019788199663162233 -10.267353413440295 -0.019843571353703737 -10.269321805518116
515 -0.01978860320523381 -10.287142016645529 -0.019745434820652007 -10.289067240338769
516 -0.01979330973699689 -10.306935326382526 -0.019396315980702638 -10.308463556319472
517 -0.019750745315104724 -10.32668607169763 -0.02001716373488307 -10.328480720054355
518 -0.019786493200808764 -10.346472564898438 -0.019900815188884736 -10.34838153524324
519 -0.019784792978316545 -10.366257357876755 -0.019795029517263175 -10.368176564760503
520 -0.019777517952024936 -10.38603487582878 -0.019957810547202824 -10.388134375307706
521 -0.019779836107045413 -10.405814711935825 -0.019751572143286468 -10.407885947450993
522 -0.019782926701009274 -10.425597638636834 -0.019765680097043513 -10.427651627548036
523 -0.019784947391599417 -10.445382586028433 -0.0195571418851614 -10.447208769433198
524 -0.019780985545367002 -10.4651635715738 -0.019618772249668837 -10.466827541682866
525 -0.019783535972237587 -10.484947107546038 -0.019966683629900218 -10.486794225312766
526 -0.019784551858901978 -10.50473165940494 -0.019793108478188513 -10.506587333790954
527 -0.019787068851292132 -10.524518728256231 -0.01971601853147149 -10.526303352322426
528 -0.019784775376319886 -10.54430350363255 -0.019571360759437086 -10.545874713081863
529 -0.019788400921970605 -10.564091904554521 -0.01981230452656746 -10.56568701760843
530 -0.019786747451871634 -10.583878652006392 -0.019847811199724674 -10.585534828808155
531 -0.019789557438343763 -10.603668209444736 -0.01977230031043291 -10.605307129118588
532 -0.01978303277865052 -10.623451242223387 -0.01993202744051814 -10.625239156559106
533 -0.019779880065470934 -10.643231122288858 -0.020215161982923745 -10.64545431854203
534 -0.019774387311190366 -10.66300550960005 -0.019806654285639526 -10.665260972827669
535 -0.01977976821362972 -10.682785277813679 -0.019787306617945432 -10.685048279445615
536 -0.019779589585959913 -10.702564867399639 -0.019816464092582465 -10.704864743538197
537 -0.019780474342405797 -10.722345341742045 -0.01973554342985153 -10.724600286968048
538 -0.01978126112371683 -10.742126602865762 -0.019799745827913284 -10.744400032795962
539 -0.019782634545117618 -10.76190923741088 -0.019773085508495568 -10.764173118304457
540 -0.019781180750578643 -10.781690418161459 -0.019665097165852786 -10.78383821547031
541 -0.019789543561637403 -10.801479961723096 -0.01994226695969701 -10.803780482430007
542 -0.019780606497079134 -10.821260568220175 -0.01974137416109443 -10.823521856591102
543 -0.019793075602501632 -10.841053643822677 -0.019880342204123734 -10.843402198795225
544 -0.019788650888949634 -10.860842294711627 -0.019889465440064667 -10.86329166423529
545 -0.019779447373002766 -10.88062174208463 -0.01977163543924689 -10.883063299674536
546 -0.019779481180012225 -10.900401223264643 -0.019830692559480667 -10.902893992234016
547 -0.019784101098775864 -10.920185324363418 -0.019959309231489898 -10.922853301465507
548 -0.019778961781412363 -10.93996428614483 -0.019690890051424503 -10.942544191516932
549 -0.019801381416618823 -10.959765667561449 -0.021022669039666653 -10.963566860556599
550 -0.01977122901007533 -10.979536896571524 -0.019839503429830076 -10.983406363986429
551 -0.019767936039716005 -10.99930483261124 -0.01972328992560506 -11.003129653912033
552 -0.019765704311430453 -11.019070536922671 -0.019718059804290533 -11.022847713716324
553 -0.01977563165128231 -11.038846168573953 -0.019965817965567113 -11.04281353168189
554 -0.019757232908159495 -11.058603401482111 -0.01997298076748848 -11.062786512449378
555 -0.019774505868554115 -11.078377907350665 -0.019681964814662934 -11.08246847726404
556 -0.019767577666789292 -11.098145485017454 -0.019561580568552017 -11.102030057832593
557 -0.01976920599117875 -11.117914691008632 -0.019862895738333462 -11.121892953570926
558 -0.019774092733860014 -11.137688783742492 -0.019834344927221536 -11.141727298498148
559 -0.019769554678350686 -11.157458338420843 -0.01975337229669094 -11.16148067079484
560 -0.01977288443595171 -11.177231222856795 -0.019881871156394483 -11.181362541951234
561 -0.019767629355192183 -11.196998852211987 -0.019799937307834626 -11.201162479259068
562 -0.019766942691057922 -11.216765794903045 -0.019731141440570355 -11.220893620699638
563 -0.019766991119831802 -11.236532786022877 -0.01976935900747776 -11.240662979707116
564 -0.019769133534282446 -11.25630191955716 -0.019781401474028827 -11.260444381181145
565 -0.019763249903917313 -11.276065169461077 -0.019544791709631682 -11.279989172890776
566 -0.019768349919468166 -11.295833519380546 -0.019869450572878124 -11.299858623463654
567 -0.019770764652639626 -11.315604284033185 -0.01976982681080699 -11.319628450274461
568 -0.01977431857958436 -11.335378602612769 -0.019806473422795533 -11.339434923697256
569 -0.019770857132971286 -11.355149459745741 -0.019739608746021986 -11.359174532443278
570 -0.01977543942630291 -11.374924899172044 -0.019807050470262766 -11.378981582913541
571 -0.019766520243138075 -11.394691419415182 -0.019710452202707528 -11.398692035116248
572 -0.019764077942818405 -11.414455497358 -0.019719905219972134 -11.41841194033622
573 -0.01976689724251628 -11.434222394600516 -0.019675686582922937 -11.438087626919144
574 -0.0197720299474895 -11.453994424548005 -0.019815564062446354 -11.45790319098159
575 -0.019770475290715694 -11.473764899838722 -0.01968910750001669 -11.477592298481607
576 -0.019773433357477187 -11.493538333196199 -0.019686788134276868 -11.497279086615883
577 -0.01977046662941575 -11.513308799825614 -0.02007678532972932 -11.517355871945613
578 -0.01976140197366476 -11.533070201799278 -0.02012681607156992 -11.537482688017183
579 -0.019770008325576783 -11.552840210124854 -0.019746496994048356 -11.557229185011233
580 -0.01976661365479231 -11.572606823779646 -0.019809710141271353 -11.577038895152503
581 -0.019762776792049408 -11.592369600571695 -0.019658571109175682 -11.596697466261679
582 -0.01976459491997957 -11.612134195491675 -0.019736465625464918 -11.616433931887144
583 -0.019763589091598987 -11.631897784583275 -0.019739551190286874 -11.636173483077432
584 -0.019766715820878744 -11.651664500404154 -0.019619076140224935 -11.655792559217657
585 -0.01976968515664339 -11.671434185560797 -0.0198430054821074 -11.675635564699764
586 -0.019765032455325127 -11.691199218016122 -0.01961952159181237 -11.695255086291576
587 -0.019774840027093888 -11.710974058043215 -0.01981195090338588 -11.715067037194961
588 -0.019770300295203925 -11.730744358338418 -0.019813267700374126 -11.734880304895336
589 -0.019769843108952044 -11.75051420144737 -0.019937401358038186 -11.754817706253375
590 -0.01977201020345092 -11.77028621165082 -0.01985838934779167 -11.774676095601167
591 -0.01976805189624429 -11.790054263547065 -0.019987904001027346 -11.794663999602195
592 -0.019768395461142063 -11.809822659008207 -0.019779883604496718 -11.81444388320669
593 -0.01976618738844991 -11.829588846396657 -0.01982054002583027 -11.83426442323252
594 -0.01976523632183671 -11.849354082718493 -0.019692500215023757 -11.853956923447544
595 -0.019766177516430616 -11.869120260234924 -0.01970035592094064 -11.873657279368485
596 -0.019769221264868974 -11.888889481499794 -0.019695254694670438 -11.893352534063157
597 -0.019776989705860615 -11.908666471205654 -0.019421460572630167 -11.912773994635787
598 -0.01976856179535389 -11.928435033001008 -0.019645350333303214 -11.93241934496909
599 -0.019772724807262422 -11.948207757808271 -0.01962792417034507 -11.952047269139435
600 -0.019764527771621944 -11.967972285579894 -0.0196824855171144 -11.971729754656549
601 -0.019772802386432885 -11.987745087966326 -0.019747826177626847 -11.991477580834175
602 -0.019775373954325916 -12.007520461920652 -0.01966933682560921 -12.011146917659785
603 -0.0197780785150826 -12.027298540435735 -0.01981281377375126 -12.030959731433535
604 -0.01976400939747691 -12.047062549833212 -0.02038431018590927 -12.051344041619444
605 -0.019770851358771324 -12.066833401191984 -0.019770288188010455 -12.071114329807454
606 -0.019766266457736492 -12.08659966764972 -0.01975226541981101 -12.090866595227265
607 -0.019769946299493312 -12.106369613949214 -0.019778067898005246 -12.11064466312527
608 -0.019765188731253148 -12.126134802680467 -0.019793108571320772 -12.130437771696592
609 -0.01975858360528946 -12.145893386285756 -0.020032756309956313 -12.150470528006547
610 -0.019760998710989953 -12.165654384996746 -0.019726218562573193 -12.17019674656912
611 -0.01975845256820321 -12.185412837564948 -0.020330916065722703 -12.190527662634842
612 -0.01976253241300583 -12.205175369977955 -0.0197963347658515 -12.210323997400694
613 -0.019758104905486108 -12.224933474883441 -0.019654405210167168 -12.229978402610861
614 -0.01976884389296174 -12.244702318776403 -0.020002303645014763 -12.249980706255876
615 -0.019767231587320567 -12.264469550363723 -0.019523631129413844 -12.269504337385289
616 -0.019763115141540766 -12.284232665505263 -0.019730471167713405 -12.289234808553003
617 -0.019767318945378066 -12.303999984450641 -0.019969698414206503 -12.309204506967209
618 -0.01975664673373103 -12.323756631184372 -0.019721528608351947 -12.328926035575561
619 -0.019752458669245243 -12.343509089853617 -0.019467672798782587 -12.348393708374344
620 -0.019766616448760033 -12.363275706302376 -0.01983710415661335 -12.368230812530957
621 -0.019770030677318574 -12.383045736979694 -0.01970679210498929 -12.387937604635946
622 -0.019764001946896315 -12.40280973892659 -0.019729576911777257 -12.407667181547723
623 -0.019766117632389068 -12.42257585655898 -0.019754391442984343 -12.427421572990706
624 -0.019765985012054444 -12.442341841571034 -0.01970612583681941 -12.447127698827526
625 -0.019769869558513165 -12.462111711129547 -0.01992959566414356 -12.467057294491669
626 -0.01976601844653487 -12.481877729576082 -0.019969310145825148 -12.487026604637494
627 -0.01977432183921337 -12.501652051415295 -0.01899181045591831 -12.506018415093413
628 -0.019768218975514174 -12.52142027039081 -0.01963891740888357 -12.525657332502297
629 -0.019770055916160344 -12.54119032630697 -0.01976921232417226 -12.54542654482647
630 -0.01977012222632766 -12.560960448533297 -0.0196883381344378 -12.565114882960907
631 -0.019773330166935922 -12.580733778700234 -0.020134324207901955 -12.58524920716881
632 -0.019760530162602662 -12.600494308862837 -0.019782541692256926 -12.605031748861066
633 -0.0197669031098485 -12.620261211972686 -0.01962496731430292 -12.62465671617537
634 -0.019764145836234093 -12.64002535780892 -0.01980825187638402 -12.644464968051754
635 -0.019764669053256512 -12.659790026862176 -0.019812407437711954 -12.664277375489466
636 -0.0197637977078557 -12.679553824570032 -0.01986426506191492 -12.684141640551381
637 -0.019768393132835627 -12.699322217702868 -0.01957826893776655 -12.703719909489148
638 -0.019773004855960608 -12.719095222558828 -0.019748230744153262 -12.723468140233301
639 -0.019771477766335012 -12.738866700325163 -0.019783005770295858 -12.743251146003598
640 -0.019773265812546015 -12.758639966137709 -0.01973082749173045 -12.762981973495329
641 -0.01977191334590316 -12.778411879483611 -0.019679957814514638 -12.782661931309843
642 -0.019770602229982615 -12.798182481713594 -0.019709713384509088 -12.802371644694352
643 -0.01977606089785695 -12.817958542611452 -0.019945466425269842 -12.822317111119622
644 -0.019773831218481065 -12.837732373829933 -0.019754911959171294 -12.842072023078794
645 -0.019770980440080167 -12.857503354270014 -0.01979350922629237 -12.861865532305087
646 -0.01977020027115941 -12.877273554541173 -0.020182945858687164 -12.882048478163775
647 -0.019768363703042267 -12.897041918244215 -0.019720785971730947 -12.901769264135506
648 -0.019770324230194092 -12.916812242474409 -0.019823672808706762 -12.921592936944213
649 -0.01977772768586874 -12.936589970160277 -0.019761374220252037 -12.941354311164465
650 -0.01978920614346862 -12.956379176303745 -0.019055181462317706 -12.960409492626782
651 -0.01977456025779247 -12.976153736561537 -0.01985914772376418 -12.980268640350547
652 -0.019777734763920307 -12.995931471325457 -0.01975347176194191 -13.000022112112488
653 -0.019781424850225448 -13.015712896175684 -0.019815353117883204 -13.01983746523037
654 -0.019776011910289527 -13.035488908085973 -0.019708382431417704 -13.039545847661788
655 -0.019773134682327508 -13.055262042768302 -0.019642127398401498 -13.05918797506019
656 -0.01978021776303649 -13.075042260531339 -0.0197735114954412 -13.078961486555631
657 -0.01977533707395196 -13.09481759760529 -0.019816599506884813 -13.098778086062516
658 -0.019774393178522587 -13.114591990783813 -0.019748276006430386 -13.118526362068947
659 -0.01977646667510271 -13.134368457458915 -0.020009167212992906 -13.13853552928194
660 -0.019768239464610815 -13.154136696923526 -0.019741900265216827 -13.158277429547157
661 -0.019775714725255966 -13.173912411648782 -0.019846503529697655 -13.178123933076854
662 -0.019792689476162195 -13.193705101124944 -0.019667814113199712 -13.197791747190054
663 -0.019776043016463518 -13.213481144141408 -0.019809330441057683 -13.217601077631112
664 -0.019769839476794004 -13.233250983618202 -0.019806578289717436 -13.23740765592083
665 -0.019773813802748917 -13.25302479742095 -0.019823107309639453 -13.257230763230469
666 -0.019771259371191265 -13.272796056792142 -0.019776239059865475 -13.277007002290334
667 -0.019771764613687993 -13.29256782140583 -0.019723485130816697 -13.29673048742115
668 -0.01977493930608034 -13.31234276071191 -0.01994673265144229 -13.316677220072593
669 -0.019769408740103245 -13.332112169452014 -0.019457236118614673 -13.336134456191209
670 -0.01977238953113556 -13.35188455898315 -0.01977002890780568 -13.355904485099014
671 -0.019767650868743658 -13.371652209851893 -0.01970372414216399 -13.375608209241179
672 -0.019775808043777942 -13.391428017895672 -0.019829521607607602 -13.395437730848787
673 -0.019739844556897878 -13.41116786245257 -0.02041551060974598 -13.415853241458533
674 -0.01976367523893714 -13.430931537691508 -0.019749993924051523 -13.435603235382585
675 -0.019766847603023052 -13.450698385294531 -0.019694001507014038 -13.4552972368896
676 -0.01977023286744952 -13.47046861816198 -0.020105176046490668 -13.47540241293609
677 -0.019765184726566076 -13.490233802888547 -0.019733391329646112 -13.495135804265736
678 -0.019767542369663715 -13.51000134525821 -0.019781977962702514 -13.514917782228439
679 -0.01976901376619935 -13.52977035902441 -0.019838513154536486 -13.534756295382975
680 -0.01977459406480193 -13.549544953089212 -0.019642759300768375 -13.554399054683744
681 -0.019764988124370574 -13.569309941213582 -0.019190017227083446 -13.573589071910828
682 -0.01977385925129056 -13.589083800464874 -0.0197228005155921 -13.593311872426419
683 -0.019773928355425595 -13.608857728820299 -0.019831354171037673 -13.613143226597456
684 -0.019770681392401457 -13.6286284102127 -0.01959188496693969 -13.632735111564395
685 -0.019772274419665337 -13.648400684632366 -0.019736461527645587 -13.652471573092042
686 -0.019775705225765706 -13.66817638985813 -0.01975784422829747 -13.67222941732034
687 -0.01977292913943529 -13.687949318997566 -0.01978695997968316 -13.692016377300023
688 -0.019779335521161557 -13.707728654518727 -0.019503973703831435 -13.711520351003854
689 -0.01976816700771451 -13.727496821526442 -0.019512612279504536 -13.731032963283358
690 -0.019776313845068217 -13.74727313537151 -0.019884547218680382 -13.750917510502038
691 -0.01978004686534405 -13.767053182236854 -0.020302492193877697 -13.771220002695916
692 -0.019772953633219004 -13.786826135870072 -0.019795638043433428 -13.79101564073935
693 -0.019773845747113227 -13.806599981617186 -0.019788137823343276 -13.810803778562693
694 -0.01977193243801594 -13.826371914055201 -0.019842468947172166 -13.830646247509865
695 -0.01976675894111395 -13.846138672996315 -0.019468155968934298 -13.850114403478798
696 -0.019772975146770476 -13.865911648143085 -0.019759757444262505 -13.869874160923061
697 -0.019773408770561218 -13.885685056913646 -0.01981741711497307 -13.889691578038034
698 -0.01977187963202596 -13.905456936545672 -0.01972536649554968 -13.909416944533584
699 -0.019774069916456936 -13.925231006462129 -0.019744638260453938 -13.929161582794038
700 -0.019773829821497203 -13.945004836283626 -0.019805634394288063 -13.948967217188326
701 -0.01977616809308529 -13.96478100437671 -0.019649618957191705 -13.968616836145518
702 -0.01977512864395976 -13.984556133020671 -0.01973956301808357 -13.988356399163601
703 -0.019776873849332334 -14.004333006870004 -0.019959024898707867 -14.008315424062308
704 -0.0197738453745842 -14.024106852244588 -0.019693704415112735 -14.028009128477422
705 -0.01977555239573121 -14.04388240464032 -0.019846916384994983 -14.047856044862417
706 -0.01977257803082466 -14.063654982671144 -0.019771279487758874 -14.067627324350177
707 -0.019771709851920605 -14.083426692523064 -0.01992491791024804 -14.087552242260426
708 -0.019764015451073647 -14.103190707974138 -0.01956365378573537 -14.10711589604616
709 -0.019771325308829545 -14.122962033282967 -0.019651236478239298 -14.1267671325244
710 -0.01977332541719079 -14.142735358700158 -0.01985965957865119 -14.146626792103051
711 -0.019774331245571375 -14.162509689945729 -0.02000592341646552 -14.166632715519517
712 -0.019771272875368597 -14.182280962821098 -0.019664840027689933 -14.186297555547208
713 -0.019767999276518823 -14.202048962097617 -0.01973229693248868 -14.206029852479697
714 -0.01977228270843625 -14.221821244806053 -0.019854826480150224 -14.225884678959847
715 -0.019769993703812362 -14.241591238509866 -0.01978632723912597 -14.245671006198974
716 -0.01976866852492094 -14.261359907034787 -0.019587259087711573 -14.265258265286684
717 -0.019769984297454357 -14.281129891332242 -0.02010128479450941 -14.285359550081195
718 -0.019764708168804646 -14.300894599501046 -0.01979396166279912 -14.305153511743994
719 -0.019766340870410203 -14.320660940371456 -0.01971621848642826 -14.324869730230422
720 -0.01977112628519535 -14.340432066656652 -0.019637556001543998 -14.344507286231966
721 -0.019764857925474645 -14.360196924582127 -0.019699110463261605 -14.364206396695227
722 -0.019766277819871902 -14.379963202402 -0.019683449994772673 -14.38388984669
723 -0.01977641098201275 -14.399739613384012 -0.01963883489370346 -14.403528681583703
724 -0.01976289404556155 -14.419502507429574 -0.01991278426721692 -14.42344146585092
725 -0.019776051770895718 -14.439278559200469 -0.01950758332386613 -14.442949049174786
726 -0.019769008457660674 -14.45904756765813 -0.01975088184699416 -14.46269993102178
727 -0.019770111236721278 -14.47881767889485 -0.019831551425158977 -14.482531482446939
728 -0.01976914908736944 -14.498586827982221 -0.019803581386804582 -14.502335063833744
729 -0.019764526467770337 -14.518351354449992 -0.020404250361025333 -14.52273931419477
730 -0.019760806951671837 -14.538112161401664 -0.019795375317335127 -14.542534689512104
731 -0.01976314848288894 -14.557875309884553 -0.01986122112721205 -14.562395910639315
732 -0.01976089421659708 -14.57763620410115 -0.01969480449333787 -14.582090715132653
733 -0.01975571857765317 -14.597391922678803 -0.019608736783266068 -14.601699451915918
734 -0.019756385963410138 -14.617148308642212 -0.019751067366451026 -14.62145051928237
735 -0.01976457256823778 -14.636912881210451 -0.01967662386596203 -14.641127143148331
736 -0.019743716903030874 -14.656656598113482 -0.018600431084632874 -14.659727574232964
737 -0.019773637130856513 -14.67643023524434 -0.01975068235769868 -14.679478256590663
738 -0.019773148093372585 -14.696203383337712 -0.01978630218654871 -14.699264558777212
739 -0.019774088636040688 -14.715977471973753 -0.01974911382421851 -14.719013672601431
740 -0.019771114550530912 -14.735748586524284 -0.01965372487902641 -14.738667397480457
741 -0.019772969000041486 -14.755521555524325 -0.019919495470821856 -14.758586892951278
742 -0.019746294151991604 -14.775267849676316 -0.02012982815504074 -14.778716721106319
743 -0.01976732537150383 -14.79503517504782 -0.019673107657581568 -14.7983898287639
744 -0.01976918987929821 -14.814804364927118 -0.019936025142669678 -14.81832585390657
745 -0.019767758809030055 -14.834572123736148 -0.019576156232506036 -14.837902010139077
746 -0.019774215668439864 -14.854346339404588 -0.019855543598532678 -14.85775755373761
747 -0.019768469035625458 -14.874114808440213 -0.019749840907752513 -14.877507394645363
748 -0.01977346735075116 -14.893888275790964 -0.020259630959481002 -14.897767025604844
749 -0.01976163750514388 -14.913649913296108 -0.019713317230343818 -14.917480342835189
750 -0.019766832422465085 -14.933416745718574 -0.019743733946233986 -14.937224076781423
751 -0.019763789605349302 -14.953180535323924 -0.019855698570609093 -14.957079775352032
752 -0.019775258284062146 -14.972955793607985 -0.01954150414094329 -14.976621279492974
753 -0.019766470696777106 -14.992722264304762 -0.01977166924625635 -14.996392948739231
754 -0.019768588431179523 -15.012490852735942 -0.01973854973912239 -15.016131498478353
755 -0.0197594347409904 -15.032250287476932 -0.01980328168720007 -15.035934780165553
756 -0.019767514523118736 -15.052017802000051 -0.019722132850438355 -15.05565691301599
757 -0.019769312161952258 -15.071787114162003 -0.019827508926391603 -15.075484421942383
758 -0.01977121690288186 -15.091558331064885 -0.01992992078885436 -15.095414342731237
759 -0.019769284036010505 -15.111327615100896 -0.019826336298137903 -15.115240679029375
760 -0.019765249732881785 -15.131092864833777 -0.01982478741556406 -15.135065466444939
761 -0.01976845171302557 -15.150861316546802 -0.01982758305966854 -15.154893049504608
762 -0.019767689798027278 -15.170629006344829 -0.019821285270154476 -15.174714334774762
763 -0.019765723031014204 -15.190394729375843 -0.019775026850402354 -15.194489361625164
764 -0.019757519382983445 -15.210152248758826 -0.01923543345183134 -15.213724795076995
765 -0.01976755866780877 -15.229919807426635 -0.01975028868764639 -15.233475083764642
766 -0.019766948744654657 -15.24968675617129 -0.01984851574525237 -15.253323599509894
767 -0.019767595641314983 -15.269454351812605 -0.019822173472493886 -15.273145772982389
768 -0.019766063429415226 -15.28922041524202 -0.019737973064184188 -15.292883746046574
769 -0.019756025448441506 -15.308976440690461 -0.019832302164286376 -15.31271604821086
770 -0.019763625506311656 -15.328740066196772 -0.01968506183475256 -15.332401110045613
771 -0.019764389842748642 -15.348504456039521 -0.019752852711826564 -15.35215396275744
772 -0.019762727804481982 -15.368267183844003 -0.019717125687748194 -15.371871088445188
773 -0.019767267070710658 -15.388034450914713 -0.019996031746268274 -15.391867120191456
774 -0.019757079891860485 -15.407791530806573 -0.019847191777080296 -15.411714311968536
775 -0.019761310517787935 -15.427552841324362 -0.01980324275791645 -15.431517554726453
776 -0.019765420444309713 -15.447318261768672 -0.019747418630868197 -15.45126497335732
777 -0.0197597480379045 -15.467078009806576 -0.019477782119065524 -15.470742755476385
778 -0.019754964113235473 -15.486832973919812 -0.019435669481754302 -15.49017842495814
779 -0.01976988259702921 -15.50660285651684 -0.019836142007261515 -15.5100145669654
780 -0.01976306540891528 -15.526365921925755 -0.019771828036755323 -15.529786395002157
781 -0.019771797861903907 -15.546137719787659 -0.019574707839637995 -15.549361102841795
782 -0.019772493001073598 -15.565910212788733 -0.019773686584085227 -15.56913478942588
783 -0.019769375678151846 -15.585679588466885 -0.019726375211030246 -15.58886116463691
784 -0.019772189576178788 -15.605451778043063 -0.019585727527737618 -15.608446892164647
785 -0.019771699886769058 -15.625223477929833 -0.019875564519315957 -15.628322456683962
786 -0.01977345859631896 -15.644996936526152 -0.019824591185897588 -15.64814704786986
787 -0.01977255418896675 -15.664769490715118 -0.019772974774241447 -15.667920022644102
788 -0.01976929372176528 -15.684538784436883 -0.01976955318823457 -15.687689575832337
789 -0.019769827835261822 -15.704308612272145 -0.019619776494801046 -15.707309352327139
790 -0.019769501499831678 -15.724078113771977 -0.019766244757920503 -15.72707559708506
791 -0.01976923244073987 -15.743847346212718 -0.019748140405863524 -15.746823737490923
792 -0.019768114015460015 -15.763615460228177 -0.01977236056700349 -15.766596098057926
793 -0.01976902037858963 -15.783384480606767 -0.019815739523619414 -15.786411837581545
794 -0.01976969763636589 -15.803154178243133 -0.019585485197603704 -15.805997322779149
795 -0.019772241450846197 -15.82292641969398 -0.019807322043925525 -15.825804644823075
796 -0.019774456974118948 -15.842700876668099 -0.01971294227987528 -15.84551758710295
797 -0.01977231539785862 -15.862473192065957 -0.019859927892684936 -15.865377514995636
798 -0.019770018011331558 -15.88224321007729 -0.019674186967313288 -15.885051701962949
799 -0.01979698659852147 -15.902040196675811 -0.021049192268401386 -15.90610089423135
800 -0.019763493072241546 -15.921803689748053 -0.019802931789308788 -15.92590382602066
801 -0.019758568797260522 -15.941562258545314 -0.019747105706483126 -15.945650931727142
802 -0.01976285893470049 -15.961325117480015 -0.01974818715825677 -15.965399118885399
803 -0.019761013332754374 -15.98108613081277 -0.019749855063855647 -15.985148973949254
804 -0.019761000480502843 -16.000847131293273 -0.019789147842675447 -16.00493812179193
805 -0.01976201245561242 -16.020609143748885 -0.01978715704753995 -16.02472527883947
806 -0.019763280637562275 -16.040372424386447 -0.019732545409351588 -16.04445782424882
807 -0.019760679081082345 -16.06013310346753 -0.01975657930597663 -16.064214403554796
808 -0.01975838514044881 -16.079891488607977 -0.019695206731557845 -16.083909610286355
809 -0.01976835383102298 -16.099659842439 -0.019322510436177255 -16.10323212072253
810 -0.019766694586724042 -16.119426537025724 -0.019752897787839174 -16.12298501851037
811 -0.019764896668493747 -16.13919143369422 -0.019701159559190273 -16.14268617806956
812 -0.019765577279031277 -16.15895701097325 -0.01980900876224041 -16.1624951868318
813 -0.01975637869909406 -16.178713389672343 -0.019912662636488675 -16.18240784946829
814 -0.019760981295257808 -16.1984743709676 -0.019819808192551136 -16.202227657660842
815 -0.019760589208453895 -16.21823496017605 -0.01973676700145006 -16.221964424662293
816 -0.01976110376417637 -16.237996063940226 -0.01977763054892421 -16.241742055211216
817 -0.019759965501725672 -16.257756029441953 -0.019844106677919627 -16.261586161889134
818 -0.019758413825184108 -16.277514443267137 -0.019879957567900418 -16.281466119457036
819 -0.01978490371257067 -16.297299346979706 -0.01923216013237834 -16.300698279589415
820 -0.019764687027782203 -16.317064034007487 -0.019796872977167368 -16.320495152566583
821 -0.019767003413289786 -16.336831037420776 -0.019801303930580615 -16.340296456497164
822 -0.019766160845756532 -16.35659719826653 -0.01978810001164675 -16.36008455650881
823 -0.019765212014317513 -16.376362410280848 -0.019743921514600516 -16.37982847802341
824 -0.019762999285012482 -16.39612540956586 -0.01974926358088851 -16.399577741604297
825 -0.019769215676933526 -16.415894625242796 -0.019695001281797887 -16.419272742886093
826 -0.019763097632676363 -16.435657722875472 -0.020130776241421698 -16.439403519127517
827 -0.01976201180368662 -16.455419734679158 -0.01953797582536936 -16.458941494952885
828 -0.019762802217155696 -16.475182536896313 -0.01978624230250716 -16.478727737255394
829 -0.01976636899635196 -16.494948905892663 -0.019709905609488487 -16.498437642864882
830 -0.01976852584630251 -16.514717431738966 -0.01982181118801236 -16.518259454052895
831 -0.01977892257273197 -16.5344963543117 -0.019761011749505997 -16.5380204658024
832 -0.019759402330964803 -16.554255756642664 -0.019675861485302447 -16.557696327287704
833 -0.019762369245290755 -16.574018125887957 -0.01996558317914605 -16.57766191046685
834 -0.019753839075565337 -16.593771964963523 -0.01943455608561635 -16.59709646655247
835 -0.019762220978736877 -16.61353418594226 -0.019893007166683675 -16.61698947371915
836 -0.01976060653105378 -16.633294792473315 -0.019782140012830497 -16.63677161373198
837 -0.019762490410357714 -16.653057282883672 -0.019738766178488732 -16.65651037991047
838 -0.01974998489022255 -16.672807267773894 -0.019475841522216798 -16.675986221432684
839 -0.019763358775526284 -16.692570626549422 -0.019757586438208817 -16.695743807870894
840 -0.01975995348766446 -16.712330580037086 -0.019790689833462237 -16.715534497704358
841 -0.019765334855765104 -16.732095914892852 -0.019780681282281876 -16.73531517898664
842 -0.01975774047896266 -16.751853655371814 -0.01971435286104679 -16.755029531847686
843 -0.019758783373981716 -16.771612438745795 -0.019713367242366074 -16.774742899090054
844 -0.019764640275388955 -16.791377079021185 -0.019738124590367077 -16.794481023680422
845 -0.019762536231428384 -16.811139615252614 -0.019726759660989045 -16.814207783341413
846 -0.019762861914932726 -16.830902477167548 -0.019812413025647402 -16.83402019636706
847 -0.019769930746406317 -16.850672407913954 -0.019266059063374995 -16.853286255430437
848 -0.019766773283481597 -16.870439181197437 -0.019770064763724803 -16.873056320194163
849 -0.019766964577138425 -16.890206145774574 -0.01981906034052372 -16.892875380534687
850 -0.01977660981938243 -16.909982755593955 -0.019662629812955856 -16.912538010347642
851 -0.019766652677208185 -16.929749408271164 -0.019718649238348006 -16.932256659585992
852 -0.01976441275328398 -16.949513821024446 -0.019827058725059032 -16.95208371831105
853 -0.019763750582933427 -16.96927757160738 -0.020027648098766802 -16.97211136640982
854 -0.019767406675964595 -16.989044978283342 -0.019688730034977196 -16.9918000964448
855 -0.019765160419046877 -17.00881013870239 -0.01973710199818015 -17.01153719844298
856 -0.019761827308684587 -17.028571966011075 -0.01975621497258544 -17.031293413415565
857 -0.019775286410003902 -17.048347252421078 -0.019835150707513093 -17.05112856412308
858 -0.019768813345581292 -17.06811606576666 -0.019772076793015004 -17.070900640916093
859 -0.019756126590073107 -17.087872192356734 -0.01999920215457678 -17.09089984307067
860 -0.01976133482530713 -17.107633527182042 -0.01978233763948083 -17.11068218071015
861 -0.019765704683959485 -17.127399231866 -0.01972477473318577 -17.130406955443334
862 -0.019766739476472138 -17.147165971342474 -0.020041821524500847 -17.150448776967835
863 -0.01976275919005275 -17.166928730532526 -0.019743270054459573 -17.170192047022294
864 -0.019758562557399273 -17.186687293089925 -0.019688900839537383 -17.18988094786183
865 -0.01976171862334013 -17.206449011713264 -0.019736829120665787 -17.209617776982498
866 -0.019762512855231763 -17.226211524568495 -0.019825905747711658 -17.22944368273021
867 -0.01976943891495466 -17.24598096348345 -0.01893989909440279 -17.248383581824612
868 -0.01976760383695364 -17.265748567320404 -0.019735376350581646 -17.268118958175194
869 -0.01977190999314189 -17.285520477313547 -0.01976345982402563 -17.28788241799922
870 -0.01976651307195425 -17.3052869903855 -0.019836989045143128 -17.307719407044363
871 -0.01976927826181054 -17.325056268647312 -0.019743277691304684 -17.327462684735668
872 -0.019769040308892726 -17.344825308956207 -0.019750553648918867 -17.347213238384587
873 -0.01977183558046818 -17.364597144536674 -0.019753319025039674 -17.366966557409626
874 -0.019766903296113015 -17.384364047832786 -0.01966919135302305 -17.38663574876265
875 -0.0197724555619061 -17.404136503394692 -0.019626238010823728 -17.406261986773472
876 -0.019785573333501817 -17.423922076728193 -0.019226551149040462 -17.42548853792251
877 -0.019781786762177945 -17.44370386349037 -0.019722506497055294 -17.445211044419565
878 -0.019776915293186904 -17.463480778783556 -0.019822741486132146 -17.465033785905696
879 -0.019779489655047656 -17.483260268438602 -0.019796520192176103 -17.484830306097873
880 -0.01977593433111906 -17.50303620276972 -0.019935427326709033 -17.50476573342458
881 -0.019779197219759227 -17.52281539998948 -0.019807390961796047 -17.524573124386375
882 -0.019774037785828112 -17.54258943777531 -0.01989529998973012 -17.544468424376106
883 -0.01977641526609659 -17.562365853041406 -0.019700189121067524 -17.564168613497174
884 -0.019782361295074224 -17.58214821433648 -0.01995898298919201 -17.584127596486365
885 -0.019768186565488576 -17.60191640090197 -0.01978223826736212 -17.603909834753726
886 -0.019770060013979674 -17.62168646091595 -0.019649032689630985 -17.623558867443357
887 -0.019773051794618367 -17.64145951271057 -0.019696077704429625 -17.64325494514779
888 -0.01976452227681875 -17.661224034987388 -0.020118165388703348 -17.66337311053649
889 -0.019772047642618418 -17.680996082630006 -0.019752481672912835 -17.683125592209404
890 -0.019770884420722723 -17.70076696705073 -0.019718586187809705 -17.702844178397214
891 -0.01977136805653572 -17.720538335107264 -0.019805433694273233 -17.722649612091487
892 -0.019767443742603065 -17.740305778849866 -0.019799648504704236 -17.742449260596192
893 -0.019778614584356546 -17.760084393434223 -0.019824550952762365 -17.762273811548955
894 -0.019767434615641833 -17.779851828049864 -0.019766610488295554 -17.78204042203725
895 -0.019777010008692742 -17.799628838058556 -0.019734925776720046 -17.801775347813972
896 -0.019774715323001145 -17.81940355338156 -0.019712983071804045 -17.821488330885778
897 -0.019770937599241735 -17.8391744909808 -0.0197702432051301 -17.841258574090908
898 -0.019775924645364283 -17.858950415626165 -0.0198713599704206 -17.861129934061328
899 -0.019772520940750837 -17.878722936566916 -0.019929616060107947 -17.881059550121435
900 -0.019772703759372234 -17.89849564032629 -0.019837645813822746 -17.900897195935258
901 -0.019772624503821133 -17.91826826483011 -0.01962735503911972 -17.920524550974378
902 -0.019767103251069784 -17.93803536808118 -0.019877275545150043 -17.940401826519526
903 -0.019766202289611103 -17.95780157037079 -0.019765376485884188 -17.960167203005412
904 -0.01977056320756674 -17.977572133578356 -0.019807413313537837 -17.979974616318948
905 -0.019771186728030445 -17.997343320306385 -0.019794513005763292 -17.99976912932471
906 -0.01976282736286521 -18.01710614766925 -0.019761967379599808 -18.019531096704313
907 -0.019766625575721265 -18.03687277324497 -0.01981887798756361 -18.039349974691877
908 -0.019768623542040585 -18.05664139678701 -0.019746301136910914 -18.05909627582879
909 -0.0197972790338099 -18.07643867582082 -0.02036703247576952 -18.079463308304558
910 -0.01976021155714989 -18.09619888737797 -0.019927648920565845 -18.099390957225122
911 -0.019759237300604582 -18.115958124678574 -0.019743240810930728 -18.119134198036054
912 -0.019760274328291416 -18.135718399006866 -0.01977267228066921 -18.138906870316724
913 -0.019759597536176444 -18.15547799654304 -0.01980685321614146 -18.158713723532866
914 -0.019767757412046193 -18.17524575395509 -0.01933116028085351 -18.17804488381372
915 -0.019760336633771657 -18.195006090588862 -0.019595088716596366 -18.197639972530315
916 -0.01976823452860117 -18.214774325117464 -0.019788243062794208 -18.21742821559311
917 -0.019765068776905537 -18.23453939389437 -0.019759384170174598 -18.237187599763285
918 -0.019764227140694857 -18.254303621035064 -0.019793020468205212 -18.25698062023149
919 -0.019764645770192147 -18.274068266805255 -0.01980144465342164 -18.276782064884912
920 -0.019763267319649457 -18.293831534124905 -0.019696705136448146 -18.29647877002136
921 -0.019768435042351484 -18.313599969167257 -0.02009030934423208 -18.316569079365593
922 -0.019765517301857473 -18.333365486469113 -0.019715945422649383 -18.336285024788243
923 -0.019762865267693996 -18.353128351736807 -0.019748612586408854 -18.35603363737465
924 -0.019764029793441294 -18.37289238153025 -0.019703178852796554 -18.375736816227448
925 -0.01976987039670348 -18.392662251926954 -0.019907451421022414 -18.39564426764847
926 -0.01976983090862632 -18.41243208283558 -0.01971225570887327 -18.415356523357346
927 -0.019771586824208497 -18.43220366965979 -0.020260948035866023 -18.43561747139321
928 -0.019764232728630305 -18.451967902388418 -0.019726795237511398 -18.45534426663072
929 -0.01976013034582138 -18.47172803273424 -0.01972308587282896 -18.47506735250355
930 -0.019760424550622702 -18.491488457284863 -0.01978262634947896 -18.49484997885303
931 -0.019759142864495517 -18.511247600149357 -0.019740941654890775 -18.51459092050792
932 -0.019762483425438404 -18.531010083574795 -0.019799419678747654 -18.53439034018667
933 -0.019760366808623076 -18.550770450383418 -0.019721999857574703 -18.55411234004424
934 -0.019762569945305584 -18.570533020328725 -0.019742701016366482 -18.573855041060607
935 -0.019752727542072534 -18.590285747870798 -0.019687171187251808 -18.593542212247858
936 -0.019765010103583336 -18.61005075797438 -0.01968530686572194 -18.61322751911358
937 -0.019765274226665498 -18.629816032201045 -0.0197132988832891 -18.632940817996868
938 -0.019781929440796375 -18.64959796164184 -0.01892498889937997 -18.651865806896247
939 -0.0197684901766479 -18.66936645181849 -0.019741780031472443 -18.67160758692772
940 -0.019772179983556272 -18.689138631802045 -0.01980836782604456 -18.691415954753765
941 -0.01976908352226019 -18.708907715324305 -0.019756692368537186 -18.711172647122304
942 -0.019766720291227103 -18.72867443561553 -0.019670572504401206 -18.730843219626706
943 -0.019774208776652813 -18.748448644392184 -0.019661088846623896 -18.75050430847333
944 -0.01977275973185897 -18.76822140412404 -0.019857542216777803 -18.770361850690108
945 -0.019772889744490384 -18.787994293868532 -0.0197498319670558 -18.790111682657162
946 -0.019768394995480776 -18.807762688864013 -0.01978019243106246 -18.809891875088226
947 -0.019767006020992996 -18.827529694885005 -0.019897756446152926 -18.82978963153438
948 -0.019767773617058993 -18.847297468502063 -0.01978431809693575 -18.849573949631313
949 -0.01976569490507245 -18.867063163407135 -0.020163522008806466 -18.86973747164012
950 -0.019769743271172046 -18.886832906678308 -0.019970090128481388 -18.889707561768603
951 -0.01976536512374878 -18.906598271802057 -0.01966004353016615 -18.90936760529877
952 -0.019767091888934375 -18.92636536369099 -0.01956122778356075 -18.92892883308233
953 -0.019768398720771074 -18.946133762411762 -0.01970727425068617 -18.948636107333016
954 -0.019795295689254998 -18.96592905810102 -0.02027475703507662 -18.96891086436809
955 -0.019763998128473757 -18.985693056229493 -0.019818458892405032 -18.988729323260497
956 -0.01976019572466612 -19.005453251954158 -0.0198809415102005 -19.0086102647707
957 -0.019758789520710706 -19.02521204147487 -0.019750205148011447 -19.02836046991871
958 -0.01975948652252555 -19.044971527997394 -0.019729900546371935 -19.048090370465083
959 -0.01976235592737794 -19.06473388392477 -0.019559615477919578 -19.067649985943003
960 -0.019753464870154856 -19.084487348794926 -0.019701197277754545 -19.087351183220758
961 -0.0197618305683136 -19.10424917936324 -0.01974422438070178 -19.10709540760146
962 -0.01976291071623564 -19.124012090079475 -0.019774296227842568 -19.126869703829303
963 -0.019760734122246503 -19.143772824201722 -0.019814177602529525 -19.146683881431834
964 -0.019765701610594988 -19.163538525812317 -0.01974064577370882 -19.166424527205542
965 -0.019757789373397828 -19.183296315185714 -0.020498233381658792 -19.1869227605872
966 -0.019755062367767095 -19.203051377553482 -0.019797263201326132 -19.206720023788527
967 -0.01975903529673815 -19.22281041285022 -0.019768150988966227 -19.226488174777494
968 -0.019757278077304364 -19.242567690927523 -0.019755012914538385 -19.24624318769203
969 -0.019756602589040995 -19.262324293516564 -0.019804246723651886 -19.266047434415682
970 -0.0197621364146471 -19.282086429931212 -0.019764082599431278 -19.285811517015112
971 -0.019765620585530996 -19.301852050516743 -0.019949734676629305 -19.30576125169174
972 -0.01975777596235275 -19.321609826479097 -0.019851261004805564 -19.325612512696548
973 -0.019753115158528088 -19.341362941637627 -0.019815981574356555 -19.345428494270905
974 -0.019753610901534557 -19.361116552539162 -0.019765565544366835 -19.365194059815273
975 -0.019755357503890993 -19.38087191004305 -0.019783873297274112 -19.38497793311255
976 -0.019754657987505198 -19.400626568030557 -0.019779889564961194 -19.40475782267751
977 -0.019751537684351207 -19.420378105714907 -0.019609337951987982 -19.424367160629497
978 -0.01975181046873331 -19.44012991618364 -0.019718731939792632 -19.44408589256929
979 -0.01975382026284933 -19.45988373644649 -0.019773786794394253 -19.463859679363686
980 -0.01975029269233346 -19.479634029138822 -0.019757205341011285 -19.4836168847047
981 -0.019761878717690706 -19.499395907856513 -0.019459534995257856 -19.503076419699955
982 -0.01975316721946001 -19.519149075075973 -0.01978397984057665 -19.52286039954053
983 -0.019756062515079977 -19.53890513759105 -0.01982762450352311 -19.542688024044054
984 -0.019760577660053968 -19.558665715251106 -0.019600921683013438 -19.56228894572707
985 -0.019758661929517984 -19.578424377180625 -0.01970889950171113 -19.58199784522878
986 -0.01975535964593291 -19.59817973682656 -0.019839771557599306 -19.60183761678638
987 -0.019754389114677907 -19.617934125941236 -0.01998267937451601 -19.621820296160895
988 -0.01975748147815466 -19.63769160741939 -0.019782050885260104 -19.641602347046156
989 -0.019753224588930605 -19.657444832008323 -0.01969834491610527 -19.66130069196226
990 -0.0197648324072361 -19.67720966441556 -0.020048679038882255 -19.681349371001144
991 -0.019751962460577487 -19.69696162687614 -0.019765303656458854 -19.701114674657603
992 -0.019762380700558423 -19.716724007576698 -0.01952898520976305 -19.720643659867367
993 -0.01975438753142953 -19.736478395108126 -0.019704996701329948 -19.740348656568695
994 -0.01975339502096176 -19.75623179012909 -0.019770423136651515 -19.760119079705348
995 -0.01975644025951624 -19.775988230388606 -0.019727325439453124 -19.779846405144802
996 -0.01975735267624259 -19.79574558306485 -0.0198176808655262 -19.799664086010328
997 -0.019746609125286342 -19.815492192190135 -0.019847339391708373 -19.819511425402037
998 -0.019764819461852313 -19.835257011651986 -0.019601780455559492 -19.839113205857597
999 -0.01975536672398448 -19.85501237837597 -0.01984704388305545 -19.85896024974065
1000 -0.019749645516276358 -19.87476202389225 -0.019845820125192405 -19.878806069865842
1001 -0.019755614642053842 -19.894517638534303 -0.019798269774764777 -19.898604339640606
1002 -0.019749042205512525 -19.914266680739814 -0.019675126392394306 -19.918279466033
1003 -0.01975014265626669 -19.93401682339608 -0.019562400691211224 -19.93784186672421
1004 -0.019751941971480846 -19.953768765367563 -0.01977394586429 -19.9576158125885
1005 -0.019756204541772605 -19.973524969909334 -0.019768077041953803 -19.977383889630453
1006 -0.01975153209641576 -19.99327650200575 -0.020557950902730226 -19.997941840533183
1007 -0.019749016594141723 -20.01302551859989 -0.019761429261416198 -20.0177032697946
1008 -0.019749789033085108 -20.032775307632974 -0.019719565100967885 -20.037422834895565
1009 -0.019748106319457292 -20.052523413952432 -0.019722276367247105 -20.057145111262813
1010 -0.019755713734775783 -20.072279127687207 -0.019825355056673287 -20.076970466319487
1011 -0.019751123897731305 -20.092030251584937 -0.02000777907669544 -20.096978245396183
1012 -0.01975207021459937 -20.111782321799538 -0.0197465299628675 -20.11672477535905
1013 -0.01974852764979005 -20.131530849449327 -0.019836736656725407 -20.136561512015774
1014 -0.019748684484511614 -20.151279533933838 -0.019698819424957038 -20.15626033144073
1015 -0.019747612066566944 -20.171027146000405 -0.019864657800644635 -20.176124989241377
1016 -0.01974804066121578 -20.19077518666162 -0.019974777940660715 -20.196099767182037
1017 -0.01974513540044427 -20.210520322062067 -0.01971176462247968 -20.215811531804516
1018 -0.0197471315972507 -20.230267453659316 -0.019722088053822518 -20.235533619858337
1019 -0.019744871743023397 -20.250012325402338 -0.019529853761196137 -20.255063473619533
1020 -0.01974807009100914 -20.269760395493346 -0.019742580689489843 -20.27480605430902
1021 -0.01974627412855625 -20.289506669621904 -0.019689178559929132 -20.29449523286895
1022 -0.01974846199154854 -20.30925513161345 -0.01973392041400075 -20.31422915328295
1023 -0.019746626541018487 -20.32900175815447 -0.019764894898980857 -20.333994048181932
1024 -0.019762398954480887 -20.34876415710895 -0.020166980847716332 -20.354161029029648
1025 -0.0197463502176106 -20.368510507326558 -0.019760035071522 -20.373921064101168
1026 -0.019744637235999108 -20.388255144562557 -0.019745863787829877 -20.393666927888997
1027 -0.01974375071004033 -20.4079988952726 -0.01971663786098361 -20.41338356574998
1028 -0.01974413003772497 -20.427743025310324 -0.01970042837783694 -20.43308399412782
1029 -0.019749761279672384 -20.447492786589997 -0.01978375846520066 -20.452867752593022
1030 -0.01974446130916476 -20.467237247899163 -0.02005240712314844 -20.47292015971617
1031 -0.019738064240664245 -20.486975312139826 -0.01972363404929638 -20.492643793765467
1032 -0.01974804187193513 -20.50672335401176 -0.019785008672624827 -20.51242880243809
1033 -0.019736962020397188 -20.526460316032157 -0.020093736331909896 -20.53252253877
1034 -0.019740523770451546 -20.54620083980261 -0.019721462018787862 -20.552244000788786
1035 -0.019747819937765598 -20.565948659740375 -0.019756391923874617 -20.57200039271266
1036 -0.019740082789212465 -20.585688742529587 -0.019716136064380406 -20.59171652877704
1037 -0.0197359723970294 -20.605424714926617 -0.019715104065835477 -20.611431632842876
1038 -0.019739378057420254 -20.625164092984036 -0.01967949215322733 -20.631111124996103
1039 -0.019744815211743115 -20.64490890819578 -0.019616592861711978 -20.650727717857816
1040 -0.01974226124584675 -20.664651169441626 -0.019741934817284347 -20.6704696526751
1041 -0.019742134772241116 -20.684393304213867 -0.019765316788107157 -20.690234969463205
1042 -0.01974466908723116 -20.704137973301098 -0.01982946218922734 -20.710064431652434
1043 -0.01974071078002453 -20.72387868408112 -0.019754770770668985 -20.7298192024231
1044 -0.01975209079682827 -20.74363077487795 -0.01954062869772315 -20.749359831120824
1045 -0.01974989678710699 -20.763380671665058 -0.01981239439919591 -20.76917222552002
1046 -0.019750852975994347 -20.783131524641053 -0.01983252028003335 -20.789004745800053
1047 -0.01974425381049514 -20.802875778451547 -0.019693855941295624 -20.808698601741348
1048 -0.019744632299989462 -20.822620410751536 -0.019846684485673904 -20.828545286227023
1049 -0.019743026420474052 -20.84236343717201 -0.019798941258341075 -20.848344227485363
1050 -0.019748018495738505 -20.86211145566775 -0.019717141147702934 -20.868061368633064
1051 -0.019745767582207918 -20.88185722324996 -0.019694490358233452 -20.887755858991298
1052 -0.019738538563251494 -20.901595761813212 -0.019855944998562337 -20.90761180398986
1053 -0.019740474596619605 -20.921336236409832 -0.019764274638146163 -20.927376078628004
1054 -0.019739144016057253 -20.94107538042589 -0.01953007709234953 -20.946906155720352
1055 -0.01974771050736308 -20.960823090933253 -0.019769923016428947 -20.966676078736782
1056 -0.01975283110514283 -20.980575922038398 -0.01955362930893898 -20.98622970804572
1057 -0.01975333159789443 -21.00032925363629 -0.01979759745299816 -21.00602730549872
1058 -0.01974758505821228 -21.020076838694504 -0.019748558476567268 -21.025775863975287
1059 -0.019753103237599136 -21.0398299419321 -0.0196234873495996 -21.045399351324885
1060 -0.0197548289783299 -21.05958477091043 -0.019670326728373766 -21.06506967805326
1061 -0.019753410760313273 -21.079338181670742 -0.019787588994950055 -21.08485726704821
1062 -0.019755705446004867 -21.099093887116748 -0.01979780727997422 -21.104655074328186
1063 -0.019744699634611607 -21.11883858675136 -0.019957401137799025 -21.124612475465984
1064 -0.019748269114643335 -21.138586855866002 -0.0197797492146492 -21.144392224680633
1065 -0.01974990386515856 -21.15833675973116 -0.01971056731417775 -21.16410279199481
1066 -0.019747780170291662 -21.17808453990145 -0.019647400174289942 -21.1837501921691
1067 -0.01975398762151599 -21.19783852752297 -0.01953008063137531 -21.203280272800477
1068 -0.01974724801257253 -21.21758577553554 -0.020002841856330632 -21.22328311465681
1069 -0.019749430380761622 -21.237335205916303 -0.01976420683786273 -21.24304732149467
1070 -0.019752120785415172 -21.25708732670172 -0.01981401666998863 -21.26286133816466
1071 -0.019750059209764005 -21.27683738591148 -0.019688526168465614 -21.282549864333127
1072 -0.019765082374215127 -21.296602468285695 -0.019550937134772538 -21.3021008014679
1073 -0.019753809459507464 -21.316356277745204 -0.020044670905917883 -21.32214547237382
1074 -0.019750665966421367 -21.336106943711624 -0.019801746401935817 -21.341947218775754
1075 -0.019748205412179233 -21.3558551491238 -0.019789350777864458 -21.361736569553617
1076 -0.01974807111546397 -21.375603220239267 -0.019720013812184335 -21.3814565833658
1077 -0.01975172208622098 -21.395354942325486 -0.01923033855855465 -21.400686921924354
1078 -0.019755594432353973 -21.41511053675784 -0.01985596278682351 -21.42054288471118
1079 -0.019747778214514254 -21.434858314972356 -0.01976460302248597 -21.440307487733666
1080 -0.019751140754669903 -21.454609455727027 -0.019646049290895463 -21.45995353702456
1081 -0.01976035563275218 -21.47436981135978 -0.01940097464248538 -21.479354511667047
1082 -0.01975823724642396 -21.494128048606203 -0.01973346108570695 -21.499087972752754
1083 -0.019759412668645383 -21.513887461274848 -0.01982905948534608 -21.5189170322381
1084 -0.01975663462653756 -21.533644095901387 -0.019762990158051254 -21.53868002239615
1085 -0.01975699309259653 -21.553401088993983 -0.019849779456853865 -21.558529801853005
1086 -0.019754255935549737 -21.573155344929532 -0.019710168801248075 -21.578239970654252
1087 -0.019755695853382348 -21.592911040782916 -0.019821253046393393 -21.598061223700647
1088 -0.01975249694660306 -21.612663537729517 -0.020193672552704812 -21.61825489625335
1089 -0.0197511050850153 -21.63241464281453 -0.019741599913686514 -21.637996496167037
1090 -0.019760876148939132 -21.65217551896347 -0.019643438328057528 -21.657639934495094
1091 -0.019754933845251798 -21.671930452808724 -0.019668222311884163 -21.67730815680698
1092 -0.019754713401198387 -21.691685166209922 -0.019734852388501166 -21.697043009195482
1093 -0.019759447779506445 -21.71144461398943 -0.019739578012377024 -21.71678258720786
1094 -0.019757490884512664 -21.73120210487394 -0.019718411844223738 -21.736500999052083
1095 -0.01975773610174656 -21.750959840975685 -0.01975242355838418 -21.756253422610467
1096 -0.019756626151502133 -21.770716467127187 -0.01976208286359906 -21.776015505474067
1097 -0.01975947115570307 -21.79047593828289 -0.019699140917509794 -21.795714646391577
1098 -0.01976211406290531 -21.810238052345795 -0.019831260945647956 -21.815545907337224
1099 -0.019773673638701438 -21.830011725984498 -0.019843175169080497 -21.835389082506303
1100 -0.019757252465933562 -21.84976897845043 -0.019828611239790916 -21.855217693746095
1101 -0.01975513007491827 -21.86952410852535 -0.01973497271537781 -21.87495266646147
1102 -0.019748742412775754 -21.889272850938127 -0.019817390013486147 -21.894770056474957
1103 -0.01975912628695369 -21.90903197722508 -0.01927934568375349 -21.91404940215871
1104 -0.01976124458014965 -21.92879322180523 -0.019864624924957754 -21.933914027083667
1105 -0.01975575452670455 -21.948548976331935 -0.019695271831005813 -21.95360929891467
1106 -0.01976017476990819 -21.968309151101842 -0.01981589375063777 -21.97342519266531
1107 -0.019757176470011472 -21.988066327571854 -0.01982363676652312 -21.993248829431835
1108 -0.019753531273454427 -22.00781985884531 -0.020693050976842643 -22.013941880408677
1109 -0.019753045868128538 -22.027572904713438 -0.01981673911213875 -22.033758619520814
1110 -0.019751796312630177 -22.047324701026067 -0.01969145918264985 -22.053450078703463
1111 -0.019752653501927852 -22.067077354527996 -0.01975856497883797 -22.0732086436823
1112 -0.01974898260086775 -22.086826337128862 -0.0197606791742146 -22.092969322856515
1113 -0.019751058239489794 -22.10657739536835 -0.0196637780405581 -22.112633100897074
1114 -0.019748597219586373 -22.126325992587937 -0.019672786444425584 -22.1323058873415
1115 -0.019754614681005478 -22.146080607268942 -0.019824269227683544 -22.152130156569182
1116 -0.01975631257519126 -22.165836919844132 -0.01997814094647765 -22.17210829751566
1117 -0.019747736491262914 -22.185584656335394 -0.02010492719709873 -22.19221322471276
1118 -0.019747522938996554 -22.20533217927439 -0.019801307283341885 -22.2120145319961
1119 -0.0197456625290215 -22.22507784180341 -0.0196949384175241 -22.231709470413623
1120 -0.019745000638067722 -22.24482284244148 -0.019829066563397647 -22.25153853697702
1121 -0.019741448853164912 -22.264564291294644 -0.019681252539157867 -22.271219789516177
1122 -0.01975189782679081 -22.284316189121434 -0.019660228863358498 -22.290880018379536
1123 -0.019750126637518406 -22.304066315758952 -0.01969859655946493 -22.310578614939
1124 -0.01975418208166957 -22.32382049784062 -0.019560781214386223 -22.33013939615339
1125 -0.019752234779298307 -22.34357273261992 -0.01967455856502056 -22.34981395471841
1126 -0.019749957788735627 -22.363322690408655 -0.019690676778554916 -22.369504631496966
1127 -0.019752824027091265 -22.383075514435745 -0.019793801940977573 -22.389298433437943
1128 -0.01975042764097452 -22.40282594207672 -0.019749118760228158 -22.40904755219817
1129 -0.019752779603004457 -22.422578721679724 -0.01974681057035923 -22.42879436276853
1130 -0.019749805983155965 -22.44232852766288 -0.019712156150490046 -22.44850651891902
1131 -0.019751941226422785 -22.462080468889305 -0.019784506224095822 -22.468291025143117
1132 -0.019750171061605214 -22.48183063995091 -0.019363078754395247 -22.487654103897512
1133 -0.01974874157458544 -22.501579381525495 -0.019857237674295904 -22.507511341571806
1134 -0.019756464287638664 -22.521335845813134 -0.01953910104930401 -22.52705044262111
1135 -0.019766303803771736 -22.541102149616904 -0.020088562183082102 -22.547139004804194
1136 -0.0197506295517087 -22.560852779168613 -0.019639148935675622 -22.566778153739868
1137 -0.019749125838279723 -22.580601905006894 -0.019854683242738248 -22.586632836982606
1138 -0.019750810135155915 -22.60035271514205 -0.01972496183589101 -22.606357798818497
1139 -0.019737810734659432 -22.620090525876712 -0.019916466902941465 -22.626274265721438
1140 -0.019748177286237477 -22.63983870316295 -0.019821048993617297 -22.646095314715055
1141 -0.019756989926099776 -22.659595693089052 -0.01967731090262532 -22.66577262561768
1142 -0.019751948304474354 -22.679347641393527 -0.019814877677708863 -22.68558750329539
1143 -0.019749723747372626 -22.6990973651409 -0.019719994999468325 -22.70530749829486
1144 -0.01975240744650364 -22.718849772587404 -0.019741596654057503 -22.72504909494892
1145 -0.01975803533568978 -22.738607807923096 -0.019633476063609122 -22.74468257101253
1146 -0.01975167067721486 -22.758359478600312 -0.01962340958416462 -22.764305980596692
1147 -0.0197544502094388 -22.778113928809752 -0.01982965636998415 -22.784135636966678
1148 -0.019754374958574773 -22.797868303768325 -0.019760980177670716 -22.80389661714435
1149 -0.01975656384602189 -22.81762486761435 -0.01971326181665063 -22.823609878961
1150 -0.01974116573110223 -22.83736603334545 -0.01911243638023734 -22.842722315341238
1151 -0.019760457798838615 -22.85712649114429 -0.019753846805542707 -22.86247616214678
1152 -0.019758396688848733 -22.87688488783314 -0.019758088886737822 -22.88223425103352
1153 -0.019761463068425654 -22.896646350901566 -0.019743744656443594 -22.901977995689965
1154 -0.019759365916252138 -22.916405716817817 -0.0197487423196435 -22.921726738009607
1155 -0.019760399870574475 -22.93616611668839 -0.019748890679329632 -22.941475628688938
1156 -0.01976247113198042 -22.95592858782037 -0.01977153727784753 -22.961247165966785
1157 -0.01976034352555871 -22.97568893134593 -0.019757026433944704 -22.98100419240073
1158 -0.019760994520038367 -22.995449925865966 -0.01978283850476146 -23.00078703090549
1159 -0.019761614687740802 -23.015211540553707 -0.019468985870480536 -23.02025601677597
1160 -0.019762739911675452 -23.034974280465384 -0.019800988771021367 -23.04005700554699
1161 -0.01976067600771785 -23.0547349564731 -0.01968633085489273 -23.059743336401883
1162 -0.019758922141045333 -23.074493878614145 -0.0198990685865283 -23.079642404988412
1163 -0.019759562518447637 -23.094253441132594 -0.01960904709994793 -23.09925145208836
1164 -0.01975917425006628 -23.11401261538266 -0.019784964341670274 -23.11903641643003
1165 -0.019756139162927865 -23.13376875454559 -0.019851867016404866 -23.138888283446438
1166 -0.019757762923836707 -23.153526517469427 -0.019746818114072084 -23.15863510156051
1167 -0.019757403060793877 -23.17328392053022 -0.019778554607182742 -23.17841365616769
1168 -0.019765047077089547 -23.19304896760731 -0.019583689607679845 -23.19799734577537
1169 -0.019755877181887628 -23.212804844789197 -0.01952901892364025 -23.21752636469901
1170 -0.019762077648192645 -23.23256692243739 -0.01976750325411558 -23.237293867953127
1171 -0.01976514058187604 -23.252332063019264 -0.020036066137254237 -23.257329934090382
1172 -0.01976223075762391 -23.272094293776888 -0.01976863220334053 -23.277098566293724
1173 -0.019762985967099668 -23.291857279743986 -0.019823937863111495 -23.296922504156836
1174 -0.019733551796525715 -23.311590831540514 -0.020526016037911175 -23.31744852019475
1175 -0.01975128669291735 -23.33134211823343 -0.019803220219910145 -23.337251740414658
1176 -0.019751215539872646 -23.351093333773303 -0.019713612645864485 -23.356965353060524
1177 -0.01974954381585121 -23.370842877589155 -0.019848347827792167 -23.376813700888317
1178 -0.019748497009277343 -23.390591374598433 -0.01997797330841422 -23.39679167419673
1179 -0.01974600087851286 -23.410337375476946 -0.01999456426128745 -23.41678623845802
1180 -0.01974832946434617 -23.43008570494129 -0.019842385314404964 -23.436628623772425
1181 -0.01974683329463005 -23.44983253823592 -0.019867687951773405 -23.456496311724198
1182 -0.01974540501832962 -23.46957794325425 -0.019673591293394566 -23.476169903017592
1183 -0.019745515566319226 -23.48932345882057 -0.019750763569027184 -23.49592066658662
1184 -0.019749677553772927 -23.509073136374344 -0.01990705281496048 -23.51582771940158
1185 -0.01974338889122009 -23.528816525265565 -0.020443998277187347 -23.53627171767877
1186 -0.019745106250047682 -23.548561631515614 -0.01983842859044671 -23.556110146269216
1187 -0.019740023463964463 -23.568301654979578 -0.01985334474593401 -23.57596349101515
1188 -0.019743115920573474 -23.58804477090015 -0.01974023673683405 -23.59570372775198
1189 -0.01973967058584094 -23.607784441485993 -0.019716111477464437 -23.615419839229446
1190 -0.019756770692765713 -23.62754121217876 -0.019707362074404954 -23.635127201303852
1191 -0.01974588232114911 -23.64728709449991 -0.019797799177467823 -23.65492500048132
1192 -0.019744019862264393 -23.667031114362175 -0.019723727833479643 -23.6746487283148
1193 -0.01974621182307601 -23.68677732618525 -0.019720314908772706 -23.694369043223574
1194 -0.01975030582398176 -23.706527632009234 -0.01957181477919221 -23.713940858002765
1195 -0.01975200092419982 -23.726279632933434 -0.019632563274353743 -23.733573421277118
1196 -0.019745428767055272 -23.74602506170049 -0.019735888671129943 -23.753309309948246
1197 -0.019746183790266512 -23.765771245490757 -0.019647525250911714 -23.772956835199157
1198 -0.019741248432546855 -23.785512493923303 -0.019804300088435412 -23.79276113528759
1199 -0.019745673704892396 -23.805258167628196 -0.019726531580090523 -23.812487666867682
1200 -0.01974755637347698 -23.825005724001674 -0.01977335549890995 -23.83226102236659
1201 -0.01974843330681324 -23.844754157308486 -0.01968121947720647 -23.851942241843798
1202 -0.01974813286215067 -23.864502290170638 -0.019754253700375556 -23.871696495544175
1203 -0.019745744951069354 -23.884248035121708 -0.019654565397650002 -23.891351060941826
1204 -0.019749668799340724 -23.90399770392105 -0.01971190348267555 -23.911062964424502
1205 -0.01975386505946517 -23.923751568980514 -0.01951993377879262 -23.930582898203294
1206 -0.019749291613698004 -23.943500860594213 -0.019759399071335792 -23.95034229727463
1207 -0.019751938339322806 -23.963252798933535 -0.019770650658756495 -23.970112947933387
1208 -0.01975796977058053 -23.983010768704116 -0.01997427437454462 -23.99008722230793
1209 -0.019758258759975434 -24.00276902746409 -0.01952175283804536 -24.009608975145976
1210 -0.019752288330346347 -24.022521315794435 -0.019732403941452502 -24.02934137908743
1211 -0.01974042449146509 -24.042261740285902 -0.01965302964672446 -24.048994408734156
1212 -0.019757850933820008 -24.062019591219723 -0.01962954020127654 -24.068623948935432
1213 -0.01975497379899025 -24.081774565018712 -0.019725194107741116 -24.088349143043175
1214 -0.019751025084406137 -24.10152559010312 -0.019713907968252897 -24.108063051011428
1215 -0.01974970018491149 -24.12127529028803 -0.01969892717897892 -24.127761978190406
1216 -0.01975328978151083 -24.14102858006954 -0.019729855842888354 -24.147491834033296
1217 -0.019749169889837503 -24.16077774995938 -0.019694309029728175 -24.167186143063024
1218 -0.01975367572158575 -24.180531425680964 -0.019601489789783953 -24.18678763285281
1219 -0.019754153769463302 -24.200285579450426 -0.019930897187441586 -24.206718530040252
1220 -0.019753860682249068 -24.220039440132677 -0.019744717981666327 -24.22646324802192
1221 -0.019751906860619783 -24.239791346993297 -0.02002624552696943 -24.24648949354889
1222 -0.019748984556645154 -24.259540331549942 -0.019661156460642815 -24.266150650009532
1223 -0.019752715062350035 -24.279293046612292 -0.019322614185512066 -24.285473264195044
1224 -0.01975219277665019 -24.299045239388942 -0.0197929291985929 -24.30526619339364
1225 -0.01975232604891062 -24.31879756543785 -0.019733849726617337 -24.325000043120255
1226 -0.019749808497726916 -24.33854737393558 -0.01958609987050295 -24.344586142990757
1227 -0.019754622410982848 -24.35830199634656 -0.019738459773361684 -24.364324602764118
1228 -0.019757296331226824 -24.37805929267779 -0.019723593536764384 -24.38404819630088
1229 -0.01977241411805153 -24.39783170679584 -0.020238562021404505 -24.404286758322286
1230 -0.019755793362855913 -24.417587500158696 -0.019778826087713242 -24.42406558441
1231 -0.01975359758362174 -24.43734109774232 -0.01977188317105174 -24.44383746758105
1232 -0.0197564709931612 -24.45709756873548 -0.020454831421375275 -24.464292299002427
1233 -0.019746685028076173 -24.476844253763556 -0.019742848910391332 -24.484035147912817
1234 -0.019742358475923538 -24.49658661223948 -0.01972719682380557 -24.50376234473662
1235 -0.019745259266346692 -24.516331871505827 -0.0197392993606627 -24.523501644097284
1236 -0.01974607529118657 -24.536077946797015 -0.01974286772310734 -24.54324451182039
1237 -0.019745759852230548 -24.555823706649246 -0.019756365567445755 -24.563000877387836
1238 -0.019749406538903714 -24.57557311318815 -0.01967670302838087 -24.582677580416217
1239 -0.01974570443853736 -24.595318817626687 -0.01971161747351289 -24.602389197889728
1240 -0.019747864734381438 -24.615066682361068 -0.019749514106661082 -24.62213871199639
1241 -0.01974388733506203 -24.63481056969613 -0.019792871084064245 -24.641931583080453
1242 -0.0197497489862144 -24.654560318682343 -0.019700756296515465 -24.66163233937697
1243 -0.01974868420511484 -24.67430900288746 -0.019771418161690237 -24.681403757538657
1244 -0.019742643088102342 -24.69405164597556 -0.019818201661109924 -24.701221959199767
1245 -0.019759027659893035 -24.713810673635454 -0.019175370689481497 -24.72039732988925
1246 -0.01975127197802067 -24.733561945613474 -0.019790295604616405 -24.740187625493864
1247 -0.019749492686241866 -24.753311438299715 -0.019754452910274268 -24.759942078404137
1248 -0.019751641154289245 -24.773063079454005 -0.019747764244675635 -24.779689842648814
1249 -0.019752545095980168 -24.792815624549984 -0.01978169698268175 -24.799471539631497
1250 -0.019748388789594173 -24.81256401333958 -0.019696343783289195 -24.819167883414785
1251 -0.019752016942948102 -24.832316030282527 -0.01971185589209199 -24.838879739306876
1252 -0.019751065224409104 -24.852067095506936 -0.01970972344279289 -24.85858946274967
1253 -0.019749938137829305 -24.871817033644763 -0.019543350115418433 -24.87813281286509
1254 -0.019749379623681305 -24.891566413268446 -0.019802922010421754 -24.89793573487551
1255 -0.01975205624476075 -24.91131846951321 -0.01973652485758066 -24.91767225973309
1256 -0.019751272443681956 -24.93106974195689 -0.01967783421278 -24.93735009394587
1257 -0.019753707386553288 -24.950823449343442 -0.019793717097491025 -24.957143811043363
1258 -0.019751088041812182 -24.970574537385254 -0.01963169388473034 -24.976775504928092
1259 -0.019749639183282854 -24.990324176568535 -0.019818529952317476 -24.99659403488041
1260 -0.019754464272409678 -25.010078640840945 -0.019679607171565295 -25.016273642051974
1261 -0.019747474789619447 -25.029826115630563 -0.01956871272996068 -25.035842354781934
1262 -0.019755049701780082 -25.04958116533234 -0.019793473090976475 -25.055635827872912
1263 -0.019753441493958235 -25.0693346068263 -0.019814040698111057 -25.075449868571024
1264 -0.019757372699677943 -25.08909197952598 -0.019746983703225852 -25.09519685227425
1265 -0.019754731003195046 -25.108846710529175 -0.019602790381759404 -25.11479964265601
1266 -0.019752155989408493 -25.128598866518583 -0.019800672587007285 -25.134600315243016
1267 -0.019761628191918134 -25.148360494710502 -0.01952535854652524 -25.15412567378954
1268 -0.019750487245619296 -25.168110981956122 -0.01993030160665512 -25.174055975396197
1269 -0.01975650545209646 -25.18786748740822 -0.01978690065443516 -25.19384287605063
1270 -0.01975458413362503 -25.207622071541845 -0.01970956651493907 -25.21355244256557
1271 -0.019754644948989153 -25.227376716490834 -0.019797294586896896 -25.23334973715247
1272 -0.019760387297719718 -25.247137103788553 -0.01964284898713231 -25.2529925861396
1273 -0.01975904619321227 -25.266896149981765 -0.019829252921044826 -25.272821839060647
1274 -0.019753110501915215 -25.28664926048368 -0.019877399411052467 -25.292699238471698
1275 -0.019763986486941575 -25.306413246970624 -0.020167995151132344 -25.312867233622832
1276 -0.01975216846913099 -25.326165415439757 -0.019747313018888234 -25.33261454664172
1277 -0.019733563996851444 -25.34589897943661 -0.018653183709830046 -25.35126773035155
1278 -0.01976448381319642 -25.365663463249806 -0.0197403097525239 -25.371008040104076
1279 -0.019763832725584508 -25.38542729597539 -0.01976285530254245 -25.390770895406618
1280 -0.01976445587351918 -25.40519175184891 -0.01976881520822644 -25.410539710614845
1281 -0.019761755131185055 -25.424953506980096 -0.01977587668225169 -25.4303155872971
1282 -0.019759495556354523 -25.44471300253645 -0.01980140833184123 -25.45011699562894
1283 -0.019758046697825195 -25.464471049234273 -0.01976814242079854 -25.469885138049737
1284 -0.019760824739933014 -25.484231873974206 -0.01972226854413748 -25.489607406593873
1285 -0.019759496115148066 -25.503991370089356 -0.019717547670006753 -25.509324954263878
1286 -0.01976009029895067 -25.523751460388308 -0.01979318670928478 -25.529118140973164
1287 -0.019762934278696777 -25.543514394667003 -0.019720805715769528 -25.548838946688935
1288 -0.019759692158550023 -25.563274086825555 -0.019627950526773928 -25.56846689721571
1289 -0.019762873835861682 -25.583036960661417 -0.019842309039086105 -25.588309206254795
1290 -0.0197587669827044 -25.60279572764412 -0.020065201818943022 -25.60837440807374
1291 -0.019755868893116712 -25.62255159653724 -0.01981808925047517 -25.628192497324214
1292 -0.0197572504170239 -25.64230884695426 -0.019738675095140934 -25.647931172419355
1293 -0.01975810471922159 -25.662066951673484 -0.019720397610217332 -25.667651570029573
1294 -0.01975689548999071 -25.681823847163475 -0.019818661827594043 -25.687470231857166
1295 -0.019758814107626678 -25.7015826612711 -0.019712727330625058 -25.70718295918779
1296 -0.019755149260163307 -25.721337810531264 -0.019631606992334127 -25.726814566180124
1297 -0.019757516030222178 -25.741095326561485 -0.019694540929049254 -25.746509107109173
1298 -0.019759653229266406 -25.76085497979075 -0.01976981246843934 -25.766278919577612
1299 -0.019757075794041158 -25.78061205558479 -0.019733646418899298 -25.78601256599651
1300 -0.01975799947977066 -25.800370055064562 -0.019711593817919492 -25.80572415981443
1301 -0.019757916498929263 -25.82012797156349 -0.01990320337936282 -25.825627363193796
1302 -0.01976471384987235 -25.839892685413364 -0.01979822516441345 -25.84542558835821
1303 -0.019763799477368595 -25.85965648489073 -0.019807768054306507 -25.865233356412517
1304 -0.01975503172725439 -25.879411516617985 -0.018885513208806513 -25.884118869621325
1305 -0.01976907206699252 -25.899180588684978 -0.01973568806424737 -25.903854557685573
1306 -0.01976778218522668 -25.918948370870204 -0.019737372733652593 -25.923591930419224
1307 -0.019767007045447826 -25.938715377915653 -0.01977573484182358 -25.943367665261047
1308 -0.01976444208994508 -25.958479820005596 -0.01975127011537552 -25.96311893537642
1309 -0.019770766235888006 -25.978250586241483 -0.01970369936898351 -25.982822634745403
1310 -0.01976860864087939 -25.998019194882364 -0.019780634064227344 -26.00260326880963
1311 -0.019770498014986516 -26.01778969289735 -0.02030024165287614 -26.022903510462505
1312 -0.01975936405360699 -26.037549056950954 -0.019689508154988287 -26.042593018617495
1313 -0.01975951800122857 -26.057308574952184 -0.01971099730581045 -26.062304015923306
1314 -0.019762557279318572 -26.077071132231502 -0.019633061811327936 -26.081937077734633
1315 -0.0197617094963789 -26.09683284172788 -0.019762592483311893 -26.101699670217943
1316 -0.019757530093193053 -26.116590371821076 -0.020062637981027365 -26.12176230819897
1317 -0.019755336549133064 -26.136345708370207 -0.019746688660234213 -26.141508996859205
1318 -0.01975891049951315 -26.15610461886972 -0.019745682645589114 -26.161254679504793
1319 -0.01975751155987382 -26.175862130429593 -0.019877449329942464 -26.181132128834737
1320 -0.01975924363359809 -26.19562137406319 -0.019818613398820163 -26.200950742233555
1321 -0.019758320413529873 -26.21537969447672 -0.01986858304589987 -26.220819325279454
1322 -0.019755210727453232 -26.235134905204173 -0.019912428129464387 -26.24073175340892
1323 -0.019756201561540364 -26.254891106765715 -0.01980127887800336 -26.260533032286922
1324 -0.01975245578214526 -26.274643562547862 -0.019763929303735495 -26.280296961590658
1325 -0.01974793067201972 -26.29439149321988 -0.01992167280986905 -26.300218634400526
1326 -0.01975027462467551 -26.314141767844557 -0.019835406634956598 -26.320054041035483
1327 -0.019750539772212507 -26.333892307616768 -0.019604054652154444 -26.33965809568764
1328 -0.019757372606545687 -26.353649680223313 -0.01978801526129246 -26.35944611094893
1329 -0.01975514506921172 -26.373404825292525 -0.019765155948698522 -26.379211266897627
1330 -0.01975722871720791 -26.393162054009732 -0.01972572784870863 -26.398936994746336
1331 -0.019754958525300025 -26.412917012535033 -0.01977605251595378 -26.41871304726229
1332 -0.01975480867549777 -26.43267182121053 -0.019770469050854445 -26.438483516313145
1333 -0.01975251641124487 -26.452424337621775 -0.019750353414565325 -26.45823386972771
1334 -0.019759717863053083 -26.472184055484828 -0.019740166421979666 -26.47797403614969
1335 -0.01974854003638029 -26.49193259552121 -0.019844250474125146 -26.497818286623815
1336 -0.019749342650175094 -26.511681938171385 -0.01972056794911623 -26.51753885457293
1337 -0.019752137549221515 -26.531434075720608 -0.019762887433171273 -26.5373017420061
1338 -0.019752059318125247 -26.551186135038733 -0.019661203492432833 -26.556962945498533
1339 -0.019757984764873983 -26.570944119803606 -0.019621794670820238 -26.576584740169352
1340 -0.019757438078522684 -26.590701557882127 -0.01981560541316867 -26.59640034558252
1341 -0.019749268237501384 -26.610450826119628 -0.019697265513241292 -26.61609761109576
1342 -0.019773671869188547 -26.630224497988817 -0.020013526175171138 -26.63611113727093
1343 -0.019746187329292297 -26.64997068531811 -0.01975034223869443 -26.655861479509625
1344 -0.019746113568544388 -26.669716798886654 -0.019867000915110112 -26.675728480424734
1345 -0.019745480082929135 -26.689462278969582 -0.019744984898716213 -26.69547346532345
1346 -0.019748820271342993 -26.709211099240925 -0.01973095312714577 -26.715204418450593
1347 -0.019746964890509845 -26.728958064131433 -0.019738173857331277 -26.734942592307924
1348 -0.019746188819408417 -26.74870425295084 -0.019777456764131784 -26.754720049072056
1349 -0.01973957447335124 -26.768443827424193 -0.019628805201500656 -26.774348854273555
1350 -0.019751447904855012 -26.78819527532905 -0.019840758480131625 -26.794189612753687
1351 -0.019747362192720174 -26.80794263752177 -0.019820124376565218 -26.814009737130252
1352 -0.019755492638796567 -26.827698130160567 -0.019704288430511953 -26.833714025560763
1353 -0.01974841598421335 -26.84744654614478 -0.0196257084608078 -26.85333973402157
1354 -0.019759339280426502 -26.867205885425207 -0.019774752110242842 -26.873114486131815
1355 -0.019746797904372216 -26.88695268332958 -0.0198636912740767 -26.89297817740589
1356 -0.019755653105676174 -26.906708336435255 -0.019771446008235216 -26.912749623414125
1357 -0.019752150028944017 -26.926460486464197 -0.019737672153860332 -26.932487295567984
1358 -0.01974708316847682 -26.946207569632673 -0.01982314083725214 -26.952310436405238
1359 -0.01975225005298853 -26.96595981968566 -0.019757940247654916 -26.972068376652892
1360 -0.019751391746103762 -26.985711211431767 -0.019709674920886756 -26.991778051573778
1361 -0.019751708302646876 -27.005462919734413 -0.019112963415682315 -27.01089101498946
1362 -0.019755150750279428 -27.02521807048469 -0.019712171982973814 -27.030603186972435
1363 -0.019759020768105984 -27.044977091252797 -0.019893477205187082 -27.050496664177622
1364 -0.019758778065443038 -27.06473586931824 -0.019817937258630992 -27.07031460143625
1365 -0.019754684623330833 -27.08449055394157 -0.019755606725811958 -27.090070208162064
1366 -0.019740935880690813 -27.10423148982226 -0.019596409611403943 -27.109666617773467
1367 -0.01974773211404681 -27.12397922193631 -0.01970797246322036 -27.129374590236687
1368 -0.019750743359327316 -27.143729965295638 -0.019812730234116317 -27.1491873204708
1369 -0.01975099304690957 -27.163480958342547 -0.019694064930081367 -27.168881385400883
1370 -0.019754360523074867 -27.18323531886562 -0.019799965620040893 -27.188681351020925
1371 -0.01974555542692542 -27.202980874292546 -0.019785875082015993 -27.20846722610294
1372 -0.01975480141118169 -27.222735675703728 -0.01993550593033433 -27.228402732033274
1373 -0.019752152729779482 -27.242487828433507 -0.019919570349156857 -27.24832230238243
1374 -0.019749931618571283 -27.262237760052077 -0.020089464355260135 -27.26841176673769
1375 -0.019742746744304894 -27.281980506796383 -0.0197457411326468 -27.288157507870334
1376 -0.01974208913743496 -27.301722595933818 -0.019725835416465998 -27.3078833432868
1377 -0.019745496939867734 -27.321468092873687 -0.019676473923027515 -27.327559817209828
1378 -0.019755178317427634 -27.341223271191115 -0.019619131181389093 -27.347178948391218
1379 -0.01975824972614646 -27.36098152091726 -0.019712259247899055 -27.366891207639117
1380 -0.019755885656923055 -27.380737406574184 -0.019897053111344577 -27.38678826075046
1381 -0.01974176336079836 -27.400479169934982 -0.019768206216394902 -27.406556466966855
1382 -0.019752010889351367 -27.420231180824334 -0.019495383929461242 -27.426051850896314
1383 -0.019747604336589574 -27.439978785160925 -0.019673316087573767 -27.445725166983888
1384 -0.01974997641518712 -27.459728761576113 -0.019745987094938754 -27.465471154078827
1385 -0.01975339148193598 -27.479482153058047 -0.01976546198129654 -27.485236616060124
1386 -0.019756480306386947 -27.499238633364435 -0.01980724362656474 -27.50504385968669
1387 -0.019743630196899176 -27.518982263561334 -0.019529515225440264 -27.52457337491213
1388 -0.01975527349859476 -27.53873753705993 -0.019705085642635824 -27.544278460554764
1389 -0.01975457798689604 -27.558492115046825 -0.01981426225975156 -27.564092722814515
1390 -0.019752961117774248 -27.5782450761646 -0.019715350586920977 -27.583808073401435
1391 -0.019751107785850763 -27.59799618395045 -0.02011286308988929 -27.603920936491324
1392 -0.01975035257637501 -27.617746536526823 -0.0197650657966733 -27.623686002287997
1393 -0.019752858299762012 -27.637499394826584 -0.019733258336782456 -27.64341926062478
1394 -0.019751043990254402 -27.65725043881684 -0.019842480402439834 -27.663261741027217
1395 -0.019745633658021688 -27.67699607247486 -0.019808518420904874 -27.683070259448122
1396 -0.019745897967368364 -27.69674197044223 -0.019945721141994 -27.703015980590116
1397 -0.019747281353920697 -27.71648925179615 -0.01988309221342206 -27.72289907280354
1398 -0.019752485770732166 -27.736241737566882 -0.01966290045529604 -27.742561973258834
1399 -0.019753978215157987 -27.75599571578204 -0.01979035381227732 -27.76235232707111
1400 -0.019751119799911974 -27.775746835581952 -0.019766100589185952 -27.782118427660297
1401 -0.019743708800524472 -27.795490544382478 -0.019531975872814654 -27.801650403533113
1402 -0.019754106644541025 -27.81524465102702 -0.01974821984767914 -27.82139862338079
1403 -0.019751630257815123 -27.834996281284834 -0.01974508063867688 -27.84114370401947
1404 -0.019749762024730444 -27.854746043309564 -0.019711959827691316 -27.86085566384716
1405 -0.019750422053039073 -27.874496465362604 -0.01973754009231925 -27.88059320393948
1406 -0.019757022988051175 -27.894253488350657 -0.019948217459022997 -27.900541421398504
1407 -0.019754085782915355 -27.91400757413357 -0.019767150934785604 -27.92030857233329
1408 -0.019745756406337023 -27.933753330539908 -0.019848817121237518 -27.940157389454527
1409 -0.019753222540020942 -27.95350655307993 -0.019713485427200795 -27.959870874881727
1410 -0.019749714620411397 -27.97325626770034 -0.019758586212992667 -27.97962946109472
1411 -0.019752307329326868 -27.993008575029666 -0.019685250613838433 -27.99931471170856
1412 -0.019750991929322483 -28.012759566958987 -0.01970844268798828 -28.01902315439655
1413 -0.01975636789575219 -28.03251593485474 -0.019561947602778674 -28.038585101999328
1414 -0.019757812842726707 -28.052273747697466 -0.01994001669809222 -28.05852511869742
1415 -0.019761520065367223 -28.072035267762832 -0.019742934685200452 -28.078268053382622
1416 -0.019754106272011997 -28.091789374034843 -0.019685023650527 -28.09795307703315
1417 -0.019756196066737175 -28.11154557010158 -0.01970226690173149 -28.11765534393488
1418 -0.019755268935114145 -28.131300839036694 -0.019586243201047182 -28.13724158713593
1419 -0.019755933620035648 -28.15105677265673 -0.019702635891735553 -28.156944223027665
1420 -0.019757709931582212 -28.170814482588312 -0.0197041573934257 -28.176648380421092
1421 -0.019753651227802038 -28.190568133816114 -0.019852112513035536 -28.196500492934128
1422 -0.019747597817331552 -28.210315731633447 -0.019523573014885186 -28.216024065949014
1423 -0.01975576253607869 -28.230071494169525 -0.019396765530109404 -28.235420831479125
1424 -0.019757413398474456 -28.249828907568 -0.019706523790955544 -28.25512735527008
1425 -0.01976149110123515 -28.269590398669234 -0.019793863408267498 -28.274921218678347
1426 -0.019755958672612907 -28.289346357341845 -0.019811316207051278 -28.294732534885398
1427 -0.019770495407283307 -28.309116852749128 -0.020006629172712564 -28.31473916405811
1428 -0.019749661907553673 -28.32886651465668 -0.019820053409785033 -28.334559217467895
1429 -0.019753372762352228 -28.348619887419034 -0.019816706143319606 -28.354375923611215
1430 -0.019747687876224516 -28.36836757529526 -0.019744893815368415 -28.374120817426583
1431 -0.019755034055560828 -28.38812260935082 -0.019770855363458396 -28.39389167279004
1432 -0.01975265610963106 -28.40787526546045 -0.01970780473202467 -28.413599477522066
1433 -0.019744170550256967 -28.42761943601071 -0.019682997558265924 -28.433282475080333
1434 -0.019758182298392057 -28.4473776183091 -0.019933653995394707 -28.453216129075727
1435 -0.019752165116369725 -28.46712978342547 -0.019747836887836455 -28.472963965963565
1436 -0.019754130765795706 -28.486883914191267 -0.019707066379487513 -28.492671032343054
1437 -0.019753608014434577 -28.5066375222057 -0.019767818693071603 -28.512438851036126
1438 -0.01975202178582549 -28.526389543991527 -0.019701879005879164 -28.532140730042006
1439 -0.01975189158692956 -28.546141435578456 -0.019863276183605193 -28.552004006225612
1440 -0.01975121833384037 -28.565892653912297 -0.01975303115323186 -28.571757037378845
1441 -0.019756129290908576 -28.585648783203204 -0.0197047246620059 -28.59146176204085
1442 -0.019757087249308823 -28.605405870452515 -0.019609925523400306 -28.61107168756425
1443 -0.01976217646151781 -28.625168046914034 -0.019858860690146685 -28.630930548254398
1444 -0.019757627788931132 -28.644925674702964 -0.019609325286000966 -28.6505398735404
1445 -0.019754965230822562 -28.66468063993379 -0.0198194669559598 -28.670359340496358
1446 -0.019760261103510857 -28.6844409010373 -0.019721721298992634 -28.69008106179535
1447 -0.019769916869699956 -28.704210817906997 -0.019797406252473594 -28.709878468047823
1448 -0.019754149951040745 -28.723964967858038 -0.019710374530404806 -28.729588842578227
1449 -0.019759670458734037 -28.74372463831677 -0.019781244453042746 -28.74937008703127
1450 -0.01976572386920452 -28.763490362185976 -0.019752102997154 -28.769122190028423
1451 -0.01976550780236721 -28.783255869988345 -0.01939644804224372 -28.788518638070666
1452 -0.019760791771113874 -28.803016661759457 -0.019823395740240814 -28.808342033810906
1453 -0.019763108715415 -28.822779770474874 -0.019782927352935076 -28.82812496116384
1454 -0.019761787727475166 -28.84254155820235 -0.019728046096861362 -28.847853007260703
1455 -0.01976265702396631 -28.862304215226317 -0.01972280377522111 -28.867575811035923
1456 -0.01975986361503601 -28.882064078841353 -0.019770773593336344 -28.88734658462926
1457 -0.019762020744383334 -28.901826099585737 -0.019759347196668386 -28.907105931825928
1458 -0.019761573988944292 -28.92158767357468 -0.019720880314707756 -28.926826812140636
1459 -0.019764896389096974 -28.94135256996378 -0.01986472839489579 -28.946691540535532
1460 -0.019762792438268662 -28.961115362402047 -0.019848722871392964 -28.966540263406927
1461 -0.019756831880658864 -28.980872194282707 -0.019960388913750647 -28.98650065232068
1462 -0.01975921718403697 -29.000631411466745 -0.019771493412554263 -29.006272145733234
1463 -0.019755224231630564 -29.020386635698376 -0.01977840792387724 -29.02605055365711
1464 -0.019758976995944977 -29.04014561269432 -0.019826792273670436 -29.04587734593078
1465 -0.019757152628153564 -29.059902765322473 -0.019646596163511276 -29.06552394209429
1466 -0.019758433755487203 -29.07966119907796 -0.01990141374990344 -29.085425355844194
1467 -0.019758966471999883 -29.09942016554996 -0.01991936005651951 -29.105344715900713
1468 -0.019749699905514718 -29.119169865455476 -0.019619999174028634 -29.124964715074743
1469 -0.01975170010700822 -29.138921565562484 -0.019951527938246727 -29.14491624301299
1470 -0.019753812905400993 -29.158675378467883 -0.01970289945602417 -29.164619142469014
1471 -0.019747298490256072 -29.17842267695814 -0.019352009519934654 -29.18397115198895
1472 -0.01975335581228137 -29.19817603277042 -0.01973298955708742 -29.203704141546037
1473 -0.019756154157221317 -29.21793218692764 -0.019747044052928688 -29.223451185598964
1474 -0.019762108474969863 -29.237694295402612 -0.019822920579463242 -29.24327410617843
1475 -0.01975671583786607 -29.257451011240477 -0.019749613758176566 -29.263023719936605
1476 -0.019751713890582324 -29.27720272513106 -0.019561752304434778 -29.28258547224104
1477 -0.019750264193862676 -29.29695298932492 -0.01954721650108695 -29.302132688742127
1478 -0.019754629489034413 -29.316707618813957 -0.019734084513038395 -29.321866773255167
1479 -0.019757896289229394 -29.336465515103185 -0.019794003665447236 -29.341660776920612
1480 -0.019759948644787074 -29.356225463747972 -0.019885780289769173 -29.36154655721038
1481 -0.019764185417443514 -29.375989649165415 -0.019572820421308278 -29.38111937763169
1482 -0.01975797414779663 -29.395747623313213 -0.019734950456768274 -29.40085432808846
1483 -0.019763274863362313 -29.415510898176574 -0.019519124738872053 -29.42037345282733
1484 -0.019761802442371846 -29.435272700618945 -0.019795129727572202 -29.440168582554904
1485 -0.01976631423458457 -29.45503901485353 -0.0195747216232121 -29.459743304178115
1486 -0.019769017957150935 -29.47480803281068 -0.01985876578837633 -29.479602069966493
1487 -0.019760357588529585 -29.494568390399213 -0.019761657621711493 -29.499363727588204
1488 -0.01975612509995699 -29.51432451549917 -0.019690392445772885 -29.519054120033978
1489 -0.019764602277427913 -29.534089117776595 -0.01965221520513296 -29.538706335239112
1490 -0.019766554608941077 -29.553855672385538 -0.019682641699910165 -29.55838897693902
1491 -0.01976703479886055 -29.5736227071844 -0.020008750073611737 -29.578397727012632
1492 -0.019760198146104812 -29.593382905330504 -0.019693999923765658 -29.5980917269364
1493 -0.019762228522449733 -29.613145133852953 -0.019770467095077036 -29.617862194031478
1494 -0.019762379210442306 -29.632907513063394 -0.01979192914441228 -29.63765412317589
1495 -0.01976409340277314 -29.652671606466168 -0.019750229176133872 -29.65740435235202
1496 -0.019760980270802975 -29.67243258673697 -0.019760159123688937 -29.67716451147571
1497 -0.019759679678827524 -29.6921922664158 -0.01991811953485012 -29.69708263101056
1498 -0.01975889867171645 -29.711951165087516 -0.0197190766222775 -29.716801707632836
1499 -0.01975884838029742 -29.731710013467815 -0.0197963060811162 -29.73659801371395
1500 -0.019760683923959733 -29.751470697391774 -0.019718908797949554 -29.7563169225119
1501 -0.019761174265295268 -29.77123187165707 -0.01981080984696746 -29.776127732358866
1502 -0.019761701207607986 -29.790993572864675 -0.019712673407047986 -29.795840405765915
1503 -0.019758650194853546 -29.810752223059527 -0.019686313159763814 -29.81552671892568
1504 -0.019757552538067102 -29.830509775597594 -0.01963531570509076 -29.83516203463077
1505 -0.0197614686563611 -29.850271244253957 -0.019773670937865973 -29.854935705568636
1506 -0.019761168491095306 -29.87003241274505 -0.01980621963739395 -29.87474192520603
1507 -0.019757470488548277 -29.8897898832336 -0.019764130096882583 -29.894506055302912
1508 -0.019761172123253345 -29.909551055356854 -0.01985204741358757 -29.9143581027165
1509 -0.019759021513164044 -29.929310076870017 -0.01968830544501543 -29.934046408161514
1510 -0.019758158642798663 -29.949068235512815 -0.019758639484643938 -29.953805047646156
1511 -0.019760067388415337 -29.96882830290123 -0.019759110268205406 -29.97356415791436
1512 -0.019758315477520227 -29.98858661837875 -0.019545238744467498 -29.993109396658827
1513 -0.01976209143176675 -30.008348709810516 -0.01971701728180051 -30.012826413940626
1514 -0.019760855846107005 -30.028109565656624 -0.01975122932344675 -30.032577643264073
1515 -0.019759083818644285 -30.04786864947527 -0.019794150535017253 -30.05237179379909
1516 -0.01975957052782178 -30.06762822000309 -0.019684283062815666 -30.072056076861905
1517 -0.019760046806186437 -30.087388266809278 -0.0197470149025321 -30.091803091764437
1518 -0.01976205538958311 -30.107150322198862 -0.019782453309744596 -30.11158554507418
1519 -0.019759772438555957 -30.126910094637417 -0.019754281174391507 -30.131339826248574
1520 -0.019762136321514846 -30.14667223095893 -0.019909764174371958 -30.151249590422946
1521 -0.019772449135780336 -30.16644468009471 -0.01948235658928752 -30.170731947012232
1522 -0.01975855799391866 -30.186203238088627 -0.019776427932083607 -30.190508374944315
1523 -0.019758168421685696 -30.205961406510312 -0.019745945744216443 -30.21025432068853
1524 -0.01976017262786627 -30.225721579138177 -0.01976007567718625 -30.230014396365718
1525 -0.019757561665028334 -30.245479140803205 -0.019722753763198854 -30.249737150128915
1526 -0.019752501603215934 -30.26523164240642 -0.01873830072581768 -30.268475450854734
1527 -0.01976966867223382 -30.285001311078652 -0.019832384306937456 -30.28830783516167
1528 -0.019769198447465896 -30.30477050952612 -0.019767138175666332 -30.308074973337337
1529 -0.01976914992555976 -30.324539659451677 -0.019769341498613358 -30.32784431483595
1530 -0.01976865194737911 -30.344308311399057 -0.019822528399527074 -30.347666843235476
1531 -0.019770430400967598 -30.364078741800025 -0.01967989020049572 -30.367346733435973
1532 -0.019769925624132156 -30.383848667424157 -0.01978530250489712 -30.38713203594087
1533 -0.019766999315470456 -30.40361566673963 -0.01975298710167408 -30.406885023042545
1534 -0.019772584736347198 -30.423388251475977 -0.019668579660356046 -30.4265536027029
1535 -0.01976624447852373 -30.443154495954502 -0.019688613805919887 -30.446242216508818
1536 -0.01976549681276083 -30.46291999276726 -0.01986461067572236 -30.46610682718454
1537 -0.019763424713164567 -30.482683417480427 -0.01969639230519533 -30.485803219489735
1538 -0.019762271083891392 -30.50244568856432 -0.01954157818108797 -30.505344797670823
1539 -0.019764491636306048 -30.522210180200624 -0.019912231899797916 -30.52525702957062
1540 -0.01976434150710702 -30.54197452170773 -0.01969320522621274 -30.544950234796833
1541 -0.0197664693929255 -30.561740991100656 -0.019788997992873193 -30.564739232789705
1542 -0.019767442159354685 -30.581508433260012 -0.01980651682242751 -30.584545749612133
1543 -0.019766743760555983 -30.601275177020568 -0.019800348114222287 -30.604346097726356
1544 -0.019770280364900826 -30.62104545738547 -0.019751761574298143 -30.624097859300655
1545 -0.019763375539332627 -30.640808832924805 -0.019880825746804477 -30.643978685047458
1546 -0.019764484837651253 -30.660573317762456 -0.019827441312372684 -30.66380612635983
1547 -0.019765464588999748 -30.680338782351456 -0.019767922535538673 -30.68357404889537
1548 -0.019769199099391697 -30.70010798145085 -0.019624260254204273 -30.703198309149574
1549 -0.01976688103750348 -30.719874862488354 -0.019639879744499922 -30.722838188894073
1550 -0.019766539428383113 -30.739641401916735 -0.019906474370509387 -30.74274466326458
1551 -0.019764203764498233 -30.759405605681234 -0.019725189078599215 -30.76246985234318
1552 -0.019768936932086943 -30.779174542613323 -0.01977910231798887 -30.78224895466117
1553 -0.019762940425425767 -30.79893748303875 -0.020047508366405963 -30.802296463027577
1554 -0.019761307258158924 -30.818698790296907 -0.01978544695302844 -30.822081909980607
1555 -0.019762938003987075 -30.838461728300892 -0.01974588930606842 -30.841827799286676
1556 -0.019758217688649892 -30.858219945989543 -0.019750868249684573 -30.86157866753636
1557 -0.019764453731477262 -30.87798439972102 -0.01982179842889309 -30.881400465965253
1558 -0.019758009165525437 -30.897742408886543 -0.019691845681518317 -30.90109231164677
1559 -0.019763731490820648 -30.917506140377363 -0.0197646364569664 -30.920856948103737
1560 -0.019760574214160442 -30.937266714591523 -0.019734322931617497 -30.940591271035355
1561 -0.019720861874520778 -30.956987576466044 -0.019981435500085354 -30.96057270653544
1562 -0.019758168421685696 -30.97674574488773 -0.019654719438403846 -30.980227425973844
1563 -0.019758964888751507 -30.99650470977648 -0.019750826805830003 -30.999978252779673
1564 -0.019758584816008805 -31.01626329459249 -0.0197608295828104 -31.019739082362484
1565 -0.019761540088802577 -31.036024834681292 -0.019789918791502714 -31.039529001153987
1566 -0.019754465203732252 -31.055779299885025 -0.019615547265857458 -31.059144548419845
1567 -0.01975743118673563 -31.07553673107176 -0.01970004364848137 -31.078844592068325
1568 -0.019757494889199735 -31.09529422596096 -0.01965865511447191 -31.098503247182798
1569 -0.01976201282814145 -31.1150562387891 -0.01978024234995246 -31.11828348953275
1570 -0.019760544504970314 -31.13481678329407 -0.019697412382811308 -31.13798090191556
1571 -0.019752855785191058 -31.154569639079263 -0.01976588787510991 -31.15774678979067
1572 -0.019766132440418006 -31.17433577151968 -0.019802391529083252 -31.177549181319755
1573 -0.01976346280425787 -31.194099234323936 -0.019756045192480087 -31.197305226512235
1574 -0.019761526212096214 -31.213860760536033 -0.01958749732002616 -31.21689272383226
1575 -0.01975956317037344 -31.233620323706408 -0.019639895670115946 -31.236532619502377
1576 -0.0197636129334569 -31.253383936639864 -0.019864482898265125 -31.25639710240064
1577 -0.019762624241411685 -31.273146560881276 -0.01964319422841072 -31.276040296629052
1578 -0.019772423896938562 -31.292918984778215 -0.01949380533769727 -31.295534101966748
1579 -0.019765196274966 -31.312684181053182 -0.019795820862054826 -31.315329922828802
1580 -0.019764729868620635 -31.3324489109218 -0.019809740874916316 -31.335139663703718
1581 -0.0197667402215302 -31.352215651143332 -0.019758777786046268 -31.354898441489762
1582 -0.01977192349731922 -31.371987574640652 -0.01974355326965451 -31.37464199475942
1583 -0.01976241869851947 -31.39174999333917 -0.01971066202968359 -31.394352656789103
1584 -0.01976546663790941 -31.411515459977082 -0.019778200518339874 -31.41413085730744
1585 -0.019764751847833394 -31.431280211824916 -0.019625025801360607 -31.4337558831088
1586 -0.019764309097081423 -31.451044520921997 -0.01972548235207796 -31.45348136546088
1587 -0.01976713975891471 -31.470811660680912 -0.01939922906458378 -31.472880594525463
1588 -0.01976617556065321 -31.490577836241567 -0.01976258624345064 -31.492643180768916
1589 -0.01976655013859272 -31.510344386380158 -0.019768972415477037 -31.512412153184393
1590 -0.01976608894765377 -31.530110475327813 -0.019868013728410006 -31.532280166912802
1591 -0.01976292496547103 -31.549873400293283 -0.019516738876700402 -31.5517969057895
1592 -0.019769635051488876 -31.56964303534477 -0.019857852533459664 -31.57165475832296
1593 -0.019768970552831888 -31.589412005897604 -0.019744382705539465 -31.5913991410285
1594 -0.019770150166004898 -31.609182156063607 -0.019752174336463212 -31.611151315364964
1595 -0.019769105408340693 -31.628951261471947 -0.01976199112832546 -31.63091330649329
1596 -0.019766366202384235 -31.64871762767433 -0.01978322146460414 -31.650696527957894
1597 -0.019771874789148568 -31.66848950246348 -0.01993336919695139 -31.670629897154846
1598 -0.01976521238684654 -31.688254714850327 -0.019558393955230714 -31.690188291110076
1599 -0.019772638753056525 -31.708027353603384 -0.019681683741509914 -31.709869974851586
1600 -0.019768118672072888 -31.727795472275456 -0.019785354286432265 -31.72965532913802
1601 -0.019765749759972095 -31.74756122203543 -0.019857266824692486 -31.749512595962713
1602 -0.019758613500744104 -31.767319835536174 -0.019636929407715796 -31.76914952537043
1603 -0.01976607143878937 -31.787085906974962 -0.019766448717564344 -31.788915974087995
1604 -0.01976918736472726 -31.80685509433969 -0.019805659539997578 -31.808721633627993
1605 -0.019773172121495007 -31.826628266461185 -0.019668902922421693 -31.828390536550415
1606 -0.019768291711807252 -31.84639655817299 -0.019928495306521653 -31.84831903185694
1607 -0.01976759573444724 -31.866164153907437 -0.019781525991857053 -31.868100557848795
1608 -0.019767989125102758 -31.88593214303254 -0.019782510958611964 -31.887883068807408
1609 -0.01975807175040245 -31.905690214782943 -0.019741308875381947 -31.90762437768279
1610 -0.019769824109971523 -31.925460038892915 -0.019555087480694056 -31.927179465163483
1611 -0.019768377672880887 -31.945228416565797 -0.019757083244621755 -31.946936548408104
1612 -0.019769214931875466 -31.964997631497674 -0.019761164486408234 -31.96669771289451
1613 -0.019771197997033595 -31.98476882949471 -0.01975794890895486 -31.986455661803465
1614 -0.019765315018594264 -32.0045341445133 -0.019818592816591263 -32.00627425462005
1615 -0.01977178603410721 -32.024305930547406 -0.019966113101691007 -32.02624036772174
1616 -0.01976395919919014 -32.044069889746595 -0.019874093867838383 -32.04611446158958
1617 -0.01976463133469224 -32.06383452108129 -0.019814800657331943 -32.06592926224691
1618 -0.019765579048544167 -32.083600100129836 -0.019727066718041898 -32.08565632896495
1619 -0.019768272060900927 -32.10336837219074 -0.019720745179802178 -32.105377074144755
1620 -0.019770654290914534 -32.12313902648165 -0.01966554084792733 -32.12504261499268
1621 -0.019767536967992782 -32.14290656344964 -0.019771036691963673 -32.14481365168464
1622 -0.019762470107525586 -32.162669033557165 -0.01978189395740628 -32.16459554564205
1623 -0.01976081933826208 -32.182429852895424 -0.01966848224401474 -32.184264027886066
1624 -0.01976131070405245 -32.20219116359948 -0.01984975654631853 -32.20411378443239
1625 -0.019763053674250842 -32.22195421727373 -0.01975610516965389 -32.22386988960204
1626 -0.019758707005530597 -32.24171292427926 -0.01971071269363165 -32.24358060229567
1627 -0.01976274298503995 -32.2614756672643 -0.01971778217703104 -32.263298384472705
1628 -0.019765594415366648 -32.28124126167967 -0.019754359778016806 -32.283052744250725
1629 -0.01976556973531842 -32.30100683141499 -0.019875830225646495 -32.30292857447637
1630 -0.019770195055752993 -32.32077702647074 -0.019793582055717705 -32.32272215653209
1631 -0.019764618948101997 -32.340541645418845 -0.019706715177744628 -32.342428871709835
1632 -0.019760847836732865 -32.36030249325558 -0.019821860920637847 -32.36225073263047
1633 -0.01976182796061039 -32.38006432121619 -0.019560405798256398 -32.38181113842873
1634 -0.01977250874042511 -32.39983682995661 -0.019762783776968718 -32.4015739222057
1635 -0.019765030406415463 -32.41960186036303 -0.01986999586224556 -32.42144391806794
1636 -0.019758314918726684 -32.439360175281756 -0.019553086254745722 -32.44099700432269
1637 -0.019755307119339705 -32.459115482401096 -0.0197821831330657 -32.460779187455756
1638 -0.01976180635392666 -32.47887728875502 -0.020078895334154367 -32.48085808278991
1639 -0.019758198503404857 -32.498635487258426 -0.019626319874078035 -32.500484402663986
1640 -0.019760465901345014 -32.51839595315977 -0.019625848345458507 -32.52011025100944
1641 -0.01976292273029685 -32.53815887589006 -0.019623905792832373 -32.539734156802275
1642 -0.019763730373233555 -32.5579226062633 -0.019787910021841527 -32.559522066824115
1643 -0.01976370681077242 -32.57768631307407 -0.019538643676787613 -32.579060710500904
1644 -0.019764506723731756 -32.5974508197978 -0.019761380460113286 -32.598822090961015
1645 -0.019763936940580606 -32.61721475673838 -0.019868187978863715 -32.61869027893988
1646 -0.019762364588677882 -32.63697712132706 -0.019765251874923707 -32.6384555308148
1647 -0.019759842660278082 -32.656736963987335 -0.01983636487275362 -32.658291895687555
1648 -0.01976808700710535 -32.67650505099444 -0.019879900757223366 -32.67817179644478
1649 -0.019769865926355122 -32.6962749169208 -0.019762208126485346 -32.697934004571266
1650 -0.01976417126134038 -32.71603908818214 -0.01977263204753399 -32.7177066366188
1651 -0.019760236516594885 -32.73579932469874 -0.01982405511662364 -32.73753069173542
1652 -0.01975633027032018 -32.75555565496906 -0.01964802136644721 -32.75717871310187
1653 -0.019759558700025083 -32.77531521366908 -0.019710884243249894 -32.776889597345125
1654 -0.01976363444700837 -32.79507884811609 -0.019744676630944015 -32.79663427397607
1655 -0.019763194490224123 -32.814842042606315 -0.019751990959048272 -32.81638626493512
1656 -0.019764722045511007 -32.834606764651824 -0.019794967863708733 -32.83618123279883
1657 -0.019765366241335867 -32.85437213089316 -0.0196677815169096 -32.85584901431574
1658 -0.01976628741249442 -32.874138418305655 -0.019841640256345272 -32.87569065457208
1659 -0.019763747788965703 -32.89390216609462 -0.019666790403425692 -32.89535744497551
1660 -0.019762749131768943 -32.91366491522639 -0.019865579530596734 -32.915223024506105
1661 -0.019761783257126807 -32.933426698483515 -0.01952905487269163 -32.9347520793788
1662 -0.01976408250629902 -32.953190780989814 -0.019721333868801594 -32.9544734132476
1663 -0.019762167241424322 -32.97295294823124 -0.0197778663598001 -32.9742512796074
1664 -0.01976541094481945 -32.99271835917606 -0.019811568316072226 -32.99406284792347
1665 -0.019777546543627976 -33.01249590571969 -0.019761599786579608 -33.01382444771005
1666 -0.01976370895281434 -33.032259614672505 -0.019780118949711323 -33.03360456665976
1667 -0.019767861627042294 -33.05202747629955 -0.019743035081773996 -33.053347601741535
1668 -0.01976577742025256 -33.071793253719804 -0.01980786370113492 -33.07315546544267
1669 -0.01976590435951948 -33.09155915807932 -0.019756241608411072 -33.09291170705108
1670 -0.01976337255910039 -33.11132253063842 -0.0197785715572536 -33.11269027860833
1671 -0.01976563697680831 -33.131088167615225 -0.01974268788471818 -33.13243296649305
1672 -0.019765415135771035 -33.150853582751 -0.01977967908605933 -33.152212645579105
1673 -0.019765393529087304 -33.17061897628008 -0.01956916656345129 -33.171781812142555
1674 -0.019755866657942534 -33.19037484293803 -0.020087340846657753 -33.19186915298921
1675 -0.019764699414372443 -33.2101395423524 -0.019709806609898805 -33.21157895959911
1676 -0.019759273063391446 -33.229898815415794 -0.019744648691266777 -33.231323608290374
1677 -0.019769097305834295 -33.24966791272163 -0.019680784735828637 -33.2510043930262
1678 -0.019766349997371434 -33.269434262718995 -0.019563971646130086 -33.27056836467233
1679 -0.019767789542675017 -33.28920205226167 -0.019715952314436437 -33.290284316986764
1680 -0.019767966028302907 -33.308970018289976 -0.019506226852536203 -33.3097905438393
1681 -0.01976703144609928 -33.32873704973608 -0.019665129110217096 -33.329455672949514
1682 -0.019761870522052048 -33.34849892025813 -0.019373129308223724 -33.348828802257735
1683 -0.0197679809294641 -33.368266901187596 -0.019754502456635237 -33.36858330471437
1684 -0.019773424416780472 -33.38804032560438 -0.01970376670360565 -33.38828707141798
1685 -0.01977076819166541 -33.40781109379604 -0.01975852707400918 -33.40804559849199
1686 -0.019777932856231927 -33.42758902665227 -0.019827974308282138 -33.42787357280027
1687 -0.019771258067339658 -33.44736028471961 -0.019769655261188745 -33.44764322806146
1688 -0.019770752545446156 -33.467131037265055 -0.019686898030340672 -33.4673301260918
1689 -0.01977085480466485 -33.48690189206972 -0.01979267168790102 -33.487122797779705
1690 -0.01977234473451972 -33.50667423680424 -0.019768105167895556 -33.5068909029476
1691 -0.019771360512822866 -33.52644559731706 -0.019734958838671445 -33.52662586178627
1692 -0.019768503960222006 -33.54621410127728 -0.01974107641726732 -33.54636693820354
1693 -0.019762729294598103 -33.56597683057188 -0.019892266485840082 -33.56625920468938
1694 -0.019761147256940604 -33.58573797782882 -0.01989612551406026 -33.58615533020344
1695 -0.01976791275665164 -33.60550589058547 -0.019876235257834197 -33.60603156546127
1696 -0.019767081830650568 -33.62527297241612 -0.01977452337741852 -33.625806088838694
1697 -0.019773157872259618 -33.64504613028838 -0.019823616463690998 -33.64562970530238
1698 -0.01976959966123104 -33.66481572994961 -0.019569380767643453 -33.665199086070025
1699 -0.019766903016716242 -33.684582632966325 -0.019852601736783982 -33.68505168780681
1700 -0.019755222462117673 -33.70433785542844 -0.019622276071459055 -33.70467396387827
1701 -0.019766014348715544 -33.72410386977716 -0.019759285356849433 -33.72443324923512
1702 -0.019769683852791785 -33.74387355362995 -0.01972449794411659 -33.74415774717924
1703 -0.019766233582049608 -33.763639787212 -0.01980006443336606 -33.763957811612606
1704 -0.019768049381673335 -33.783407836593675 -0.019780516065657137 -33.783738327678265
1705 -0.019766072370111944 -33.803173908963785 -0.01962260892614722 -33.80336093660441
1706 -0.01976738842204213 -33.822941297385825 -0.019742765184491872 -33.8231037017889
1707 -0.01976840328425169 -33.84270970067008 -0.019728747196495533 -33.8428324489854
1708 -0.019768084585666656 -33.86247778525574 -0.019802838377654553 -33.862635287363055
1709 -0.0197647824883461 -33.882242567744086 -0.019404634926468135 -33.88203992228952
1710 -0.01977320434525609 -33.90201577208934 -0.019825202599167823 -33.90186512488869
1711 -0.01977353123947978 -33.92178930332882 -0.019759067241102456 -33.92162419212979
1712 -0.01977067943662405 -33.94155998276545 -0.01979040326550603 -33.941414595395294
1713 -0.019772874657064676 -33.96133285742251 -0.01974174249917269 -33.961156337894465
1714 -0.019769680127501486 -33.981102537550015 -0.019983177445828913 -33.981139515340296
1715 -0.019769764877855776 -34.00087230242787 -0.019739528466016055 -34.000879043806314
1716 -0.019769982155412435 -34.02064228458328 -0.019781190995126964 -34.02066023480144
1717 -0.01977025456726551 -34.040412539150545 -0.019773818366229535 -34.04043405316767
1718 -0.01976868147030473 -34.06018122062085 -0.01968680229038 -34.06012085545805
1719 -0.019773107208311557 -34.07995432782916 -0.019758924003690483 -34.07987977946174
1720 -0.019772927835583688 -34.09972725566474 -0.019668666925281287 -34.099548446387026
1721 -0.019772601872682573 -34.11949985753742 -0.019896345399320125 -34.11944479178634
1722 -0.01977078998461366 -34.13927064752203 -0.019721521809697152 -34.13916631359604
1723 -0.01976919351145625 -34.15903984103349 -0.019641504995524882 -34.15880781859157
1724 -0.019769568089395763 -34.178809409122884 -0.01975628761574626 -34.17856410620732
1725 -0.019770464580506086 -34.19857987370339 -0.0197536151856184 -34.19831772139294
1726 -0.019772387575358152 -34.218352261278746 -0.01982299890369177 -34.21814072029663
1727 -0.01976913372054696 -34.23812139499929 -0.01979728676378727 -34.23793800706042
1728 -0.0197718420997262 -34.25789323709902 -0.019643546361476184 -34.2575815534219
1729 -0.01976222451776266 -34.27765546161678 -0.019365534000098706 -34.276947087422
1730 -0.01977728744968772 -34.297432749066466 -0.01975575303658843 -34.29670284045859
1731 -0.019775030203163624 -34.31720777926963 -0.019790891371667386 -34.31649373183026
1732 -0.019773477502167226 -34.3369812567718 -0.019760457519441842 -34.3362541893497
1733 -0.019773035310208797 -34.35675429208201 -0.01975651178508997 -34.35601070113479
1734 -0.019773097708821297 -34.37652738979083 -0.01981109958142042 -34.37582180071621
1735 -0.01977141909301281 -34.39629880888384 -0.019748852867633105 -34.395570653583846
1736 -0.0197735502384603 -34.4160723591223 -0.019711747020483016 -34.415282400604326
1737 -0.019773474894464016 -34.43584583401677 -0.019745688326656817 -34.435028088930984
1738 -0.019771175738424063 -34.455617009755194 -0.019685469567775726 -34.45471355849876
1739 -0.01977175958454609 -34.47538876933974 -0.019769926089793444 -34.47448348458855
1740 -0.01977454423904419 -34.49516331357878 -0.019769134186208247 -34.49425261877476
1741 -0.019771372620016336 -34.51493468619879 -0.01973457830026746 -34.513987197075025
1742 -0.01976718511432409 -34.53470187131312 -0.019800923950970172 -34.53378812102599
1743 -0.0197793529368937 -34.55448122425001 -0.019752855040133 -34.553540976066124
1744 -0.019776453077793122 -34.57425767732781 -0.019777056574821473 -34.57331803264095
1745 -0.019775733537971973 -34.59403341086578 -0.01981871398165822 -34.593136746622605
1746 -0.01977715818211436 -34.61381056904789 -0.01978934174403548 -34.61292608836664
1747 -0.0197685238905251 -34.63357909293842 -0.019752453733235597 -34.632678542099875
1748 -0.019770861882716418 -34.65334995482114 -0.019736213516443966 -34.65241475561632
1749 -0.019773243367671965 -34.67312319818881 -0.01980201080441475 -34.67221676642073
1750 -0.019769723992794752 -34.692892922181606 -0.019909054227173328 -34.6921258206479
1751 -0.019775937125086785 -34.712668859306696 -0.019702007435262202 -34.711827828083166
1752 -0.019771096389740707 -34.732439955696435 -0.019767876993864775 -34.731595705077034
1753 -0.019769672490656375 -34.75220962818709 -0.019766614586114884 -34.75136231966315
1754 -0.019770277477800847 -34.77197990566489 -0.01978664882481098 -34.771148968487964
1755 -0.01977039882913232 -34.79175030449402 -0.019725491106510163 -34.79087445959448
1756 -0.019766556471586226 -34.81151686096561 -0.01977440668269992 -34.81064886627718
1757 -0.019778595212846993 -34.83129545617846 -0.019402820337563752 -34.83005168661474
1758 -0.01977598425000906 -34.85107144042847 -0.019809703901410104 -34.849861390516146
1759 -0.019772142358124255 -34.87084358278659 -0.019777023885399102 -34.86963841440154
1760 -0.019772509485483168 -34.890616092272076 -0.01980448542162776 -34.88944289982317
1761 -0.01977328211069107 -34.91038937438277 -0.019835397694259883 -34.90927829751743
1762 -0.0197768765501678 -34.930166250932935 -0.01957261823117733 -34.92885091574861
1763 -0.019770000223070384 -34.949936251156004 -0.019772426225245 -34.94862334197386
1764 -0.01977458531036973 -34.969710836466376 -0.019827695190906526 -34.96845103716476
1765 -0.01977147115394473 -34.98948230762032 -0.019818081799894572 -34.98826911896466
1766 -0.019768712762743234 -35.00925102038306 -0.01960948221385479 -35.00787860117851
1767 -0.019775590486824514 -35.029026610869884 -0.019708620849996805 -35.02758722202851
1768 -0.019772347621619703 -35.0487989584915 -0.019923181831836702 -35.04751040386034
1769 -0.01976479049772024 -35.06856374898922 -0.01999778775498271 -35.067508191615325
1770 -0.019770494569092988 -35.088334243558315 -0.019848587829619645 -35.087356779444946
1771 -0.019767304975539447 -35.10810154853385 -0.01975709917023778 -35.10711387861518
1772 -0.019768978469073772 -35.127870527002926 -0.019724607188254594 -35.12683848580343
1773 -0.019768390245735644 -35.14763891724866 -0.019725847709923982 -35.14656433351335
1774 -0.019768720585852863 -35.167407637834515 -0.019711547065526247 -35.16627588057888
1775 -0.019776957202702762 -35.187184595037216 -0.01987466774880886 -35.18615054832769
1776 -0.01976738963276148 -35.20695198466998 -0.019645863305777313 -35.205796411633465
1777 -0.01976996026933193 -35.22672194493931 -0.01974609661847353 -35.22554250825194
1778 -0.019769794214516877 -35.246491739153825 -0.019778052624315024 -35.24532056087626
1779 -0.019774674344807862 -35.266266413498634 -0.01979497680440545 -35.265115537680664
1780 -0.019770264625549316 -35.286036678124184 -0.020013598166406153 -35.28512913584707
1781 -0.019766563829034568 -35.30580324195322 -0.01978923249989748 -35.30491836834697
1782 -0.01976432465016842 -35.32556756660339 -0.019868680369108917 -35.324787048716075
1783 -0.019766953866928817 -35.34533452047032 -0.019841066654771568 -35.344628115370845
1784 -0.01976772053167224 -35.36510224100199 -0.019729843456298114 -35.36435795882714
1785 -0.01976588424295187 -35.38486812524494 -0.01989463334903121 -35.384252592176175
1786 -0.019767427537590265 -35.40463555278253 -0.01970668910071254 -35.40395928127689
1787 -0.019762361608445644 -35.42439791439097 -0.019805723614990712 -35.423765004891884
1788 -0.019764196779578923 -35.44416211117055 -0.019750477001070976 -35.44351548189295
1789 -0.01977377524599433 -35.46393588641654 -0.01939034219831228 -35.462905824091266
1790 -0.01976588983088732 -35.48370177624743 -0.019654136244207622 -35.48255996033547
1791 -0.019770899042487144 -35.50347267528991 -0.019548608269542456 -35.50210856860502
1792 -0.01977272890508175 -35.523245404194995 -0.019840609934180974 -35.521949178539195
1793 -0.019770269747823477 -35.54301567394282 -0.01976064098998904 -35.54170981952918
1794 -0.019769398029893637 -35.56278507197271 -0.01979321977123618 -35.56150303930042
1795 -0.019766859337687494 -35.5825519313104 -0.019807082135230303 -35.58131012143565
1796 -0.019770420528948306 -35.60232235183935 -0.01982637559995055 -35.6011364970356
1797 -0.01976853171363473 -35.622090883552985 -0.01982440296560526 -35.6209609000012
1798 -0.019766860734671356 -35.641857744287655 -0.01982668349519372 -35.6407875834964
1799 -0.019768830202519894 -35.66162657449018 -0.019613325037062167 -35.66040090853346
1800 -0.01976631935685873 -35.68139289384704 -0.02000239137560129 -35.68040329990906
1801 -0.01976777771487832 -35.701160671561915 -0.019836355373263358 -35.700239655282324
1802 -0.019769992958754302 -35.72093066452067 -0.01969732893630862 -35.719936984218634
1803 -0.01976347016170621 -35.74069413468238 -0.020064701046794652 -35.740001685265426
1804 -0.01976659009233117 -35.76046072477471 -0.019670414552092553 -35.75967209981752
1805 -0.019762614369392396 -35.7802233391441 -0.01948182238265872 -35.77915392220018
1806 -0.019767051190137865 -35.79999039033424 -0.019774798955768346 -35.798928721155946
1807 -0.01976580489426851 -35.81975619522851 -0.0198023933917284 -35.818731114547674
1808 -0.019769669976085424 -35.83952586520459 -0.019741008616983892 -35.83847212316466
1809 -0.0197728062979877 -35.85929867150258 -0.019698002748191355 -35.85817012591285
1810 -0.01977016478776932 -35.87906883629035 -0.019806055072695016 -35.87797618098554
1811 -0.019769784808158875 -35.89883862109851 -0.019665293488651515 -35.89764147447419
1812 -0.019748254399746656 -35.91858687549826 -0.0199970337562263 -35.91763850823042
1813 -0.019760850723832844 -35.93834772622209 -0.01972539760172367 -35.93736390583214
1814 -0.01976709859445691 -35.95811482481655 -0.019799712207168342 -35.95716361803931
1815 -0.01976382387802005 -35.97787864869457 -0.019764204695820808 -35.97692782273513
1816 -0.019763424154371025 -35.99764207284894 -0.019826031662523745 -35.99675385439765
1817 -0.019765710458159447 -36.0174077833071 -0.01983935320749879 -36.016593207605155
1818 -0.019753900729119776 -36.03716168403622 -0.019607626274228095 -36.036200833879384
1819 -0.01976699158549309 -36.05692867562171 -0.019724915269762278 -36.05592574914915
1820 -0.019760417006909847 -36.07668909262862 -0.01981198722496629 -36.075737736374116
1821 -0.0197605824097991 -36.09644967503842 -0.019857729226350783 -36.09559546560047
1822 -0.01976287327706814 -36.11621254831549 -0.019834757130593062 -36.115430222731064
1823 -0.019760673586279153 -36.135973221901764 -0.019608558714389802 -36.13503878144545
1824 -0.019764682929962873 -36.155737904831724 -0.01976283183321357 -36.154801613278664
1825 -0.019779438525438307 -36.175517343357164 -0.01995878154411912 -36.17476039482278
1826 -0.01976133566349745 -36.19527867902066 -0.01985230138525367 -36.19461269620804
1827 -0.01975945308804512 -36.2150381321087 -0.019762886874377727 -36.214375583082415
1828 -0.019760131370276213 -36.23479826347898 -0.01974758058786392 -36.234123163670276
1829 -0.01976138735190034 -36.25455965083088 -0.019715322647243738 -36.25383848631752
1830 -0.019761849753558637 -36.274321500584435 -0.0198015165515244 -36.273640002869044
1831 -0.0197647119872272 -36.29408621257166 -0.019775597285479306 -36.293415600154525
1832 -0.01975205047056079 -36.31383826304222 -0.01995543800294399 -36.31337103815747
1833 -0.019761948380619287 -36.33360021142284 -0.019801972527056934 -36.333173010684526
1834 -0.019756476022303106 -36.35335668744514 -0.019754337891936303 -36.352927348576465
1835 -0.01976192444562912 -36.373118611890774 -0.01975601874291897 -36.37268336731938
1836 -0.019759607780724765 -36.3928782196715 -0.019800256378948687 -36.39248362369833
1837 -0.019757280871272088 -36.41263550054278 -0.019800204783678055 -36.41228382848201
1838 -0.019761790055781603 -36.43239729059856 -0.01962440051138401 -36.43190822899339
1839 -0.019750921800732613 -36.452148212399294 -0.0200195936486125 -36.451927822642006
1840 -0.0197567087598145 -36.47190492115911 -0.01979155736044049 -36.47171938000245
1841 -0.01976065868511796 -36.49166557984422 -0.01971951052546501 -36.49143889052791
1842 -0.01976053901016712 -36.51142611885439 -0.01975978063419461 -36.511198671162106
1843 -0.019759821332991125 -36.53118594018738 -0.019773146230727436 -36.53097181739283
1844 -0.019759811367839573 -36.55094575155522 -0.019617020431905986 -36.55058883782474
1845 -0.019757444597780706 -36.570703196153 -0.019853155221790077 -36.57044199304653
1846 -0.019759864918887614 -36.59046306107189 -0.01981227910146117 -36.59025427214799
1847 -0.01976009365171194 -36.6102231547236 -0.019798849243670702 -36.61005312139166
1848 -0.019758616480976342 -36.62998177120458 -0.019653861597180366 -36.629706982988836
1849 -0.0197612795047462 -36.649743050709326 -0.01949788015335798 -36.649204863142195
1850 -0.019764108676463367 -36.66950715938579 -0.019839970953762533 -36.669044834095956
1851 -0.019760340638458728 -36.68926750002424 -0.019835685566067695 -36.68888051966202
1852 -0.01976714450865984 -36.709034644532906 -0.01969383703544736 -36.70857435669747
1853 -0.019758555665612222 -36.72879320019852 -0.019665687717497347 -36.72824004441497
1854 -0.019762905035167932 -36.74855610523368 -0.01977133210748434 -36.74801137652245
1855 -0.019753994606435298 -36.768310099840114 -0.01979847503826022 -36.767809851560706
1856 -0.019753534533083438 -36.788063634373195 -0.019735122472047804 -36.787544974032755
1857 -0.01977565884590149 -36.8078392932191 -0.01983875622972846 -36.80738373026249
1858 -0.0197590921074152 -36.82759838532651 -0.019742928724735976 -36.827126658987225
1859 -0.01975839985534549 -36.84735678518186 -0.019752789195626973 -36.846879448182854
1860 -0.01976134805008769 -36.86711813323195 -0.019751768559217453 -36.86663121674207
1861 -0.019760523829609154 -36.88687865706156 -0.01983856186270714 -36.88646977860478
1862 -0.01975675504654646 -36.9066354121081 -0.019802319165319205 -36.9062720977701
1863 -0.019757536239922047 -36.926392948348024 -0.019772258400917054 -36.92604435617102
1864 -0.019763016421347857 -36.946155964769375 -0.01972470749169588 -36.945769063662716
1865 -0.019757962599396706 -36.965913927368774 -0.019777039531618357 -36.965546103194335
1866 -0.019758244324475528 -36.98567217169325 -0.019738578889518976 -36.98528468208385
1867 -0.019762422516942026 -37.00543459421019 -0.019720828253775836 -37.005005510337625
1868 -0.019763922318816185 -37.02519851652901 -0.019734420534223317 -37.024739930871846
1869 -0.0197642139159143 -37.04496273044492 -0.01984791373834014 -37.044587844610184
1870 -0.01976462872698903 -37.06472735917191 -0.01976194605231285 -37.0643497906625
1871 -0.019763246085494755 -37.08449060525741 -0.01984080681577325 -37.08419059747827
1872 -0.019756083376705647 -37.10424668863411 -0.019862090516835452 -37.10405268799511
1873 -0.019755739904940128 -37.12400242853905 -0.019683098513633014 -37.12373578650874
1874 -0.019755233265459537 -37.14375766180451 -0.019699022453278304 -37.14343480896202
1875 -0.019759575929492713 -37.163517237734 -0.019684476498514413 -37.16311928546053
1876 -0.019759885501116514 -37.183277123235115 -0.019743403885513544 -37.182862689346045
1877 -0.01976461997255683 -37.20304174320767 -0.01988150682300329 -37.20274419616905
1878 -0.019758480507880448 -37.22280022371555 -0.019773034565150737 -37.2225172307342
1879 -0.019757830072194338 -37.24255805378775 -0.019699212163686752 -37.242216442897885
1880 -0.019765632692724466 -37.26232368648047 -0.01961928643286228 -37.26183572933075
1881 -0.01976514095440507 -37.282088827434876 -0.019916119053959846 -37.28175184838471
1882 -0.019762242492288352 -37.30185106992717 -0.019830484688282014 -37.30158233307299
1883 -0.01975809345021844 -37.32160916337739 -0.019754558708518742 -37.32133689178151
1884 -0.019777716603130102 -37.34138687998052 -0.019460438657552002 -37.34079733043907
1885 -0.019761892315000296 -37.36114877229552 -0.019877260830253363 -37.36067459126932
1886 -0.01976258046925068 -37.38091135276477 -0.019762189593166113 -37.38043678086249
1887 -0.01975932437926531 -37.400670677144035 -0.01979543874040246 -37.40023221960289
1888 -0.019760002102702855 -37.420430679246735 -0.019679283350706102 -37.419911502953596
1889 -0.01976129850372672 -37.44019197775046 -0.01980840163305402 -37.43971990458665
1890 -0.01976584754884243 -37.4599578252993 -0.01987920282408595 -37.45959910741074
1891 -0.01976195964962244 -37.47971978494892 -0.019730615336447953 -37.47932972274719
1892 -0.019754472188651562 -37.49947425713757 -0.01931476378813386 -37.49864448653532
1893 -0.0197712741792202 -37.51924553131679 -0.019816861394792794 -37.51846134793011
1894 -0.019764473661780357 -37.53901000497857 -0.019814427848905324 -37.53827577577902
1895 -0.019764159992337226 -37.558774164970906 -0.019708228949457406 -37.557984004728475
1896 -0.019763944018632174 -37.57853810898954 -0.01980928275734186 -37.57779328748582
1897 -0.019768172688782216 -37.598306281678326 -0.01966183362528682 -37.5974551211111
1898 -0.01976695079356432 -37.61807323247189 -0.019858099147677423 -37.61731322025878
1899 -0.019767812080681325 -37.63784104455257 -0.019771132990717886 -37.6370843532495
1900 -0.019761019200086594 -37.65760206375266 -0.019685062672942878 -37.65676941592244
1901 -0.019758541230112316 -37.67736060498277 -0.01961451955139637 -37.67638393547384
1902 -0.019758732337504626 -37.69711933732028 -0.019648904353380202 -37.69603283982722
1903 -0.019765468221157788 -37.71688480554144 -0.019808668456971646 -37.71584150828419
1904 -0.01976832849904895 -37.73665313404049 -0.019656320847570897 -37.735497829131766
1905 -0.01976874014362693 -37.75642187418411 -0.019452480133622885 -37.75495030926539
1906 -0.01976435761898756 -37.7761862318031 -0.01980609642341733 -37.774756405688805
1907 -0.01976355239748955 -37.795949784200594 -0.01981055047363043 -37.794566956162434
1908 -0.019771069195121525 -37.81572085339572 -0.019781132601201533 -37.81434808876364
1909 -0.01976441377773881 -37.83548526717345 -0.01972416862845421 -37.834072257392094
1910 -0.019769187923520802 -37.855254455096976 -0.01977029871195555 -37.85384255610405
1911 -0.019759738259017466 -37.875014193355995 -0.019727570191025733 -37.87357012629507
1912 -0.019768920540809632 -37.89478311389681 -0.019536668434739113 -37.89310679472981
1913 -0.01976933479309082 -37.914552448689896 -0.019763612654060125 -37.91287040738387
1914 -0.01976801361888647 -37.93432046230878 -0.01964092906564474 -37.932511336449515
1915 -0.01976917339488864 -37.954089635703674 -0.01968760211020708 -37.952198938559725
1916 -0.01976848430931568 -37.97385812001299 -0.019713571481406688 -37.97191251004113
1917 -0.019764980673789977 -37.99362310068678 -0.019763527903705835 -37.991676037944835
1918 -0.01977035142481327 -38.01339345211159 -0.019708108715713026 -38.011384146660546
1919 -0.019770612567663194 -38.033164064679255 -0.019793030805885792 -38.03117717746643
1920 -0.01977156922221184 -38.05293563390147 -0.019749383442103863 -38.050926560908536
1921 -0.019768938701599837 -38.07270457260307 -0.019791152980178594 -38.07071771388871
1922 -0.019770927913486957 -38.09247550051656 -0.019940950721502305 -38.09065866461022
1923 -0.019767988100647928 -38.1122434886172 -0.01975371902808547 -38.110412383638305
1924 -0.01977172205224633 -38.13201521066945 -0.02024106327444315 -38.130653446912746
1925 -0.01975747449323535 -38.15177268516268 -0.01970925200730562 -38.15036269892005
1926 -0.019762381073087455 -38.17153506623577 -0.019767846167087554 -38.17013054508713
1927 -0.019764821231365203 -38.19129988746713 -0.019757905136793853 -38.189888450223926
1928 -0.01976272910833359 -38.21106261657547 -0.01966368332505226 -38.209552133548975
1929 -0.019764628354460002 -38.23082724492993 -0.019743525050580503 -38.229295658599554
1930 -0.019761147815734147 -38.25058839274566 -0.01977817853912711 -38.24907383713868
1931 -0.019763094279915093 -38.27035148702558 -0.01979651879519224 -38.26887035593387
1932 -0.01976390667259693 -38.29011539369817 -0.019675389863550663 -38.28854574579742
1933 -0.01976050715893507 -38.30987590085711 -0.01963195437565446 -38.308177700173076
1934 -0.019757680781185626 -38.32963358163829 -0.01982407122850418 -38.32800177140158
1935 -0.019761630147695542 -38.34939521178599 -0.019697917439043523 -38.34769968884063
1936 -0.019762379676103593 -38.36915759146209 -0.019856054894626142 -38.36755574373525
1937 -0.019766006991267203 -38.38892359845336 -0.019679986499249937 -38.3872357302345
1938 -0.019764149375259877 -38.40868774782862 -0.01968514723703265 -38.406920877471535
1939 -0.019767020642757416 -38.42845476847138 -0.020041929744184016 -38.426962807215716
1940 -0.019759040605276824 -38.44821380907666 -0.019982051011174916 -38.44694485822689
1941 -0.019765290524810554 -38.46797909960147 -0.0196428663097322 -38.46658772453662
1942 -0.019759539607912303 -38.48773863920938 -0.019790592044591902 -38.48637831658122
1943 -0.01976295271888375 -38.50750159192827 -0.01977346045896411 -38.50615177704018
1944 -0.0197623941116035 -38.52726398603987 -0.019801552314311265 -38.52595332935449
1945 -0.0197667614556849 -38.547030747495555 -0.019687805604189635 -38.545641134958686
1946 -0.019757392071187495 -38.56678813956674 -0.019708714447915554 -38.5653498494066
1947 -0.019764984771609307 -38.58655312433835 -0.01975966077297926 -38.58510951017958
1948 -0.019761403277516364 -38.606314527615865 -0.019746414478868247 -38.604855924658445
1949 -0.019762562401592732 -38.62607709001746 -0.02003664439544082 -38.624892569053884
1950 -0.01975992079824209 -38.645837010815704 -0.019714671187102795 -38.64460724024099
1951 -0.019761846959590913 -38.665598857775294 -0.01980227343738079 -38.664409513678365
1952 -0.0197578658349812 -38.685356723610276 -0.019756914861500264 -38.68416642853987
1953 -0.019759792275726794 -38.705116515886004 -0.01971051599830389 -38.70387694453817
1954 -0.01976421559229493 -38.7248807314783 -0.01982258427888155 -38.72369952881706
1955 -0.019760812539607285 -38.74464154401791 -0.019813559576869012 -38.743513088393925
1956 -0.019759436417371035 -38.76440098043528 -0.019765056669712067 -38.76327814506364
1957 -0.019755574967712165 -38.784156555402994 -0.019943034369498493 -38.783221179433134
1958 -0.01975303329527378 -38.80390958869827 -0.01993662044405937 -38.80315779987719
1959 -0.01975936973467469 -38.82366895843294 -0.019745842088013887 -38.822903641965205
1960 -0.01975801046937704 -38.843426968902314 -0.019709420017898084 -38.8426130619831
1961 -0.01975791770964861 -38.86318488661196 -0.019776406791061164 -38.86238946877416
1962 -0.01975594162940979 -38.882940828241374 -0.019787476677447558 -38.88217694545161
1963 -0.01976224547252059 -38.902703073713894 -0.019703685957938432 -38.90188063140955
1964 -0.01975474925711751 -38.92245782297101 -0.01995226265862584 -38.921832894068174
1965 -0.019754843413829805 -38.94221266638484 -0.019708506669849156 -38.941541400738025
1966 -0.019756375905126335 -38.961969042289965 -0.019747166708111764 -38.96128856744614
1967 -0.01975569035857916 -38.981724732648544 -0.019726306665688753 -38.98101487411183
1968 -0.019755877461284398 -39.00148061010983 -0.019832557439804076 -39.000847431551634
1969 -0.019758861139416696 -39.021239471249245 -0.019685980491340162 -39.02053341204297
1970 -0.01975473603233695 -39.040994207281585 -0.019716593995690347 -39.04025000603866
1971 -0.01975537994876504 -39.06074958723035 -0.019809707719832658 -39.06005971375849
1972 -0.019758906029164792 -39.080508493259515 -0.019695613533258438 -39.07975532729175
1973 -0.019757606368511916 -39.10026609962803 -0.019780101347714664 -39.09953542863946
1974 -0.019756198674440385 -39.12002229830247 -0.019728957489132882 -39.1192643861286
1975 -0.01975522907450795 -39.13977752737698 -0.01979422364383936 -39.13905860977244
1976 -0.01975819943472743 -39.159535726811704 -0.019743128679692745 -39.158801738452134
1977 -0.01975647350773215 -39.17929220031944 -0.019736906979233027 -39.17853864543137
1978 -0.019755007605999707 -39.19904720792544 -0.019634064938873052 -39.19817271037024
1979 -0.019760067202150823 -39.21880727512759 -0.019605565816164017 -39.2177782761864
1980 -0.019760210905224083 -39.238567486032814 -0.01972185131162405 -39.23750012749802
1981 -0.01975990366190672 -39.25832738969472 -0.019794547650963067 -39.257294675148984
1982 -0.01976203303784132 -39.27808942273256 -0.01964051378890872 -39.27693518893789
1983 -0.019764030817896128 -39.29785345355046 -0.019448174629360437 -39.29638336356725
1984 -0.019762786105275154 -39.317616239655734 -0.019888544734567404 -39.31627190830182
1985 -0.01975778825581074 -39.337374027911544 -0.019716151431202887 -39.335988059733026
1986 -0.019762496184557676 -39.3571365240961 -0.019872636161744596 -39.35586069589477
1987 -0.019758792780339717 -39.376895316876436 -0.01979034123942256 -39.37565103713419
1988 -0.0197592718526721 -39.396654588729106 -0.01976234940811992 -39.39541338654231
1989 -0.019766521453857423 -39.41642111018297 -0.019856859277933837 -39.415270245820246
1990 -0.0197577154263854 -39.43617882560935 -0.019717613607645033 -39.43498785942789
1991 -0.019756872300058605 -39.45593569790941 -0.019776886329054832 -39.45476474575695
1992 -0.019758521392941476 -39.475694219302355 -0.019696568604558706 -39.474461314361506
1993 -0.019757405295968054 -39.495451624598324 -0.019749105256050826 -39.49421041961756
1994 -0.019758693501353265 -39.515210318099676 -0.01973904175683856 -39.513949461374395
1995 -0.019749322906136513 -39.53495964100581 -0.019781945645809172 -39.533731407020205
1996 -0.0197565920650959 -39.554716233070906 -0.0197269263677299 -39.55345833338794
1997 -0.019756964314728974 -39.574473197385636 -0.019701065868139266 -39.57315939925608
1998 -0.019756377674639225 -39.594229575060275 -0.019693150650709867 -39.59285254990679
1999 -0.01975747924298048 -39.61398705430326 -0.019702666997909547 -39.612555216904695
2000 -0.019754510931670667 -39.63374156523493 -0.019722913578152656 -39.632278130482845
