# Supplementary material for: Learning nonequilibrium statistical mechanics and dynamical phase transitions
Source: Nat Commun. 2024 Feb 6;15:1117. doi: 10.1038/s41467-024-45172-8 (PMC10847122; doi:10.1038/s41467-024-45172-8)
Supplement: Supplementary file 4 — Supplementary Data 1 [file 41467_2024_45172_MOESM4_ESM.zip › DPT-main/PlotTemplate/plot_KL_divergence/out/finite_time/SE/L5_D2W32K5_E100BS1k/logs-1.45/log.txt]

1 -0.01848098635673523 -0.01848098635673523 -0.01848408691585064 -0.01848408691585064
2 -0.018457899056375026 -0.03693888541311026 -0.01845760317519307 -0.036941690091043713
3 -0.018442700523883103 -0.05538158593699336 -0.01844237605109811 -0.05538406614214182
4 -0.01843556808307767 -0.07381715402007102 -0.018436898570507766 -0.0738209647126496
5 -0.0184220427647233 -0.09223919678479432 -0.01842210814356804 -0.09224307285621763
6 -0.018408673536032438 -0.11064787032082676 -0.01840970441699028 -0.11065277727320791
7 -0.018397802393883465 -0.12904567271471024 -0.018397775758057833 -0.12905055303126575
8 -0.018388437293469905 -0.14743411000818013 -0.01839300524443388 -0.14744355827569963
9 -0.018379315827041866 -0.165813425835222 -0.01838069362565875 -0.16582425190135838
10 -0.018371833581477405 -0.1841852594166994 -0.018369395472109317 -0.1841936473734677
11 -0.018360039219260216 -0.2025452986359596 -0.018360976409167052 -0.20255462378263475
12 -0.018348291888833045 -0.22089359052479265 -0.018342880811542273 -0.22089750459417704
13 -0.018339979369193314 -0.23923356989398598 -0.018356515280902385 -0.2392540198750794
14 -0.01832903679460287 -0.2575626066885888 -0.01832352690398693 -0.25757754677906636
15 -0.018323904369026423 -0.27588651105761525 -0.018322738260030745 -0.2759002850390971
16 -0.01831859666854143 -0.29420510772615666 -0.018325758259743453 -0.29422604329884056
17 -0.018306053429841995 -0.31251116115599864 -0.01830642521381378 -0.3125324685126543
18 -0.018298004660755395 -0.330809165816754 -0.018287812545895576 -0.3308202810585499
19 -0.018288202956318854 -0.34909736877307285 -0.01826322330161929 -0.34908350436016916
20 -0.018293857481330632 -0.36739122625440346 -0.01826591184362769 -0.36734941620379685
21 -0.018278537876904012 -0.3856697641313075 -0.018262960109859706 -0.3856123763136566
22 -0.018275560811161995 -0.4039453249424695 -0.01823639599606395 -0.40384877230972055
23 -0.018273640982806684 -0.4222189659252762 -0.01824392145499587 -0.4220926937647164
24 -0.01827442878857255 -0.44049339471384874 -0.01829579034820199 -0.4403884841129184
25 -0.01826773202046752 -0.45876112673431624 -0.018275174684822558 -0.45866365879774096
26 -0.01824979390949011 -0.47701092064380635 -0.018239517230540514 -0.4769031760282815
27 -0.018244388792663813 -0.49525530943647017 -0.018249251879751682 -0.49515242790803315
28 -0.018247145134955643 -0.5135024545714258 -0.018229473661631346 -0.5133819015696645
29 -0.01824700990691781 -0.5317494644783437 -0.018162024952471257 -0.5315439265221357
30 -0.018193987570703028 -0.5499434520490467 -0.018048428185284137 -0.5495923547074199
31 -0.018241104763001205 -0.5681845568120479 -0.01814748365432024 -0.5677398383617401
32 -0.018239797651767732 -0.5864243544638157 -0.01833617836236954 -0.5860760167241097
33 -0.018223476596176624 -0.6046478310599923 -0.01820150576531887 -0.6042775224894286
34 -0.018220533896237612 -0.6228683649562299 -0.01822389308363199 -0.6225014155730606
35 -0.018276242539286613 -0.6411446074955165 -0.018490241002291442 -0.6409916565753521
36 -0.018204572983086108 -0.6593491804786026 -0.018220412917435168 -0.6592120694927872
37 -0.018196273501962422 -0.677545453980565 -0.01822717422619462 -0.6774392437189818
38 -0.018187323212623598 -0.6957327771931886 -0.0181805863045156 -0.6956198300234974
39 -0.018183419201523065 -0.7139161963947117 -0.01818780731409788 -0.7138076373375952
40 -0.018178364727646112 -0.7320945611223578 -0.01819919180124998 -0.7320068291388452
41 -0.018174126092344523 -0.7502686872147023 -0.01815680041909218 -0.7501636295579374
42 -0.018175305891782047 -0.7684439931064844 -0.018176798429340123 -0.7683404279872775
43 -0.01817346066236496 -0.7866174537688493 -0.018174416571855544 -0.7865148445591331
44 -0.018164890911430122 -0.8047823446802794 -0.018148813117295503 -0.8046636576764287
45 -0.01816131342202425 -0.8229436581023036 -0.01823618346825242 -0.8228998411446811
46 -0.018157513905316593 -0.8411011720076202 -0.01815237868577242 -0.8410522198304535
47 -0.01815133271738887 -0.8592525047250091 -0.018141801189631223 -0.8591940210200848
48 -0.018147338926792145 -0.8773998436518012 -0.0179796795360744 -0.8771737005561592
49 -0.01815758105367422 -0.8955574247054755 -0.01830319408327341 -0.8954768946394326
50 -0.018132962938398122 -0.9136903876438737 -0.018122664000838996 -0.9135995586402715
51 -0.018138137925416232 -0.9318285255692899 -0.018138006050139665 -0.9317375646904112
52 -0.018131879158318043 -0.9499604047276079 -0.018131565861403943 -0.9498691305518152
53 -0.018127545714378357 -0.9680879504419863 -0.018148959893733264 -0.9680180904455484
54 -0.01812428208068013 -0.9862122325226664 -0.01820689383894205 -0.9862249842844905
55 -0.01811725301668048 -1.004329485539347 -0.018115092255175113 -1.0043400765396655
56 -0.01811607861891389 -1.0224455641582608 -0.018125903513282537 -1.022465980052948
57 -0.018110846076160668 -1.0405564102344216 -0.018080951552838086 -1.0405469316057863
58 -0.01810851478949189 -1.0586649250239135 -0.01797010116279125 -1.0585170327685776
59 -0.018108061235398053 -1.0767729862593116 -0.018227521423250438 -1.076744554191828
60 -0.018107073847204447 -1.094880060106516 -0.01809023376554251 -1.0948347879573703
61 -0.018099866807460785 -1.1129799269139768 -0.01809213627129793 -1.1129269242286683
62 -0.018094048462808134 -1.131073975376785 -0.018306684866547584 -1.131233609095216
63 -0.018089551758021117 -1.149163527134806 -0.018086581118404867 -1.1493201902136208
64 -0.018094061221927405 -1.1672575883567333 -0.018113187793642283 -1.167433378007263
65 -0.018084769789129495 -1.1853423581458629 -0.01808747025206685 -1.1855208482593298
66 -0.018082312494516372 -1.2034246706403793 -0.01807402679696679 -1.2035948750562966
67 -0.018077857978641986 -1.2215025286190213 -0.018076627422124146 -1.2216715024784208
68 -0.018080077692866327 -1.2395826063118875 -0.018113246839493512 -1.2397847493179144
69 -0.018069573398679494 -1.257652179710567 -0.01803863709792495 -1.2578233864158392
70 -0.018072733003646136 -1.2757249127142132 -0.018117214273661374 -1.2759406006895007
71 -0.018067593034356833 -1.29379250574857 -0.018005887046456337 -1.293946487735957
72 -0.018059855699539183 -1.3118523614481092 -0.017933889105916024 -1.311880376841873
73 -0.018067074194550514 -1.3299194356426598 -0.017957367841154336 -1.3298377446830274
74 -0.018070004507899286 -1.347989440150559 -0.018064783327281474 -1.347902528010309
75 -0.018060646206140517 -1.3660500863566996 -0.018105099629610776 -1.3660076276399198
76 -0.018059980217367412 -1.3841100665740669 -0.018016927223652602 -1.3840245548635723
77 -0.01805959064513445 -1.4021696572192013 -0.018075582291930913 -1.4021001371555033
78 -0.0180602315813303 -1.4202298888005316 -0.01821108963340521 -1.4203112267889084
79 -0.018047865014523268 -1.4382777538150548 -0.018050456419587135 -1.4383616832084956
80 -0.01804541451856494 -1.4563231683336197 -0.018058376107364892 -1.4564200593158605
81 -0.01804569996893406 -1.4743688683025538 -0.018019508756697177 -1.4744395680725577
82 -0.0180451481603086 -1.4924140164628623 -0.018034335970878602 -1.4924739040434363
83 -0.018036490585654975 -1.5104505070485172 -0.017921146377921103 -1.5103950504213575
84 -0.01804161863401532 -1.5284921256825326 -0.018059515580534934 -1.5284545660018924
85 -0.018043089751154186 -1.5465352154336867 -0.018051860574632882 -1.5465064265765254
86 -0.018036526162177324 -1.564571741595864 -0.01806837134063244 -1.5645747979171578
87 -0.01803768752142787 -1.5826094291172919 -0.018185073975473642 -1.5827598718926315
88 -0.018024741392582654 -1.6006341705098746 -0.01801950400695205 -1.6007793758995834
89 -0.018024415988475085 -1.6186585864983496 -0.017989660147577524 -1.618769036047161
90 -0.01804585987702012 -1.6367044463753697 -0.018352290615439415 -1.6371213266626004
91 -0.018011688627302645 -1.6547161350026725 -0.017981474567204715 -1.655102801229805
92 -0.01801246115937829 -1.6727285961620508 -0.01802321532741189 -1.6731260165572168
93 -0.01801338130608201 -1.690741977468133 -0.018032077699899673 -1.6911580942571165
94 -0.018005079962313174 -1.7087470574304462 -0.01806599348783493 -1.7092240877449514
95 -0.018001690879464148 -1.7267487483099104 -0.017975575290620327 -1.7271996630355717
96 -0.01800048826262355 -1.744749236572534 -0.01797236418351531 -1.745172027219087
97 -0.017997143790125847 -1.7627463803626597 -0.018054813984781502 -1.7632268412038685
98 -0.01799999661743641 -1.7807463769800962 -0.01799554266035557 -1.781222383864224
99 -0.017997460253536702 -1.7987438372336328 -0.01801976216956973 -1.7992421460337937
100 -0.017993387393653394 -1.8167372246272862 -0.017913344502449035 -1.8171554905362428
101 -0.01799548799172044 -1.8347327126190065 -0.01799946241080761 -1.8351549529470503
102 -0.017996621504426002 -1.8527293341234325 -0.01806215327233076 -1.8532171062193812
103 -0.017991228401660918 -1.8707205625250936 -0.017997465934604405 -1.8712145721539857
104 -0.01799102146178484 -1.8887115839868784 -0.017999741621315478 -1.8892143137753012
105 -0.017988440953195094 -1.9067000249400736 -0.017928609624505043 -1.9071429233998063
106 -0.017987015657126904 -1.9246870405972005 -0.01795452544465661 -1.925097448844463
107 -0.017987131141126156 -1.9426741717383267 -0.017978284601122142 -1.943075733445585
108 -0.017985501512885093 -1.9606596732512118 -0.017921045050024988 -1.96099677849561
109 -0.01798608638346195 -1.9786457596346738 -0.018135849107056855 -1.9791326276026668
110 -0.01798060452565551 -1.9966263641603292 -0.017938514612615107 -1.997071142215282
111 -0.017977719381451606 -2.014604083541781 -0.017995296604931356 -2.0150664388202135
112 -0.01797463921830058 -2.0325787227600816 -0.01797161279246211 -2.033038051612676
113 -0.017977340798825025 -2.0505560635589064 -0.01769351875409484 -2.0507315703667706
114 -0.017980852536857127 -2.0685369160957636 -0.01796991564333439 -2.068701486010105
115 -0.017985043674707414 -2.086521959770471 -0.01799920592457056 -2.0867006919346753
116 -0.017980527132749557 -2.1045024869032205 -0.01790029415860772 -2.104600986093283
117 -0.01798898996785283 -2.1224914768710734 -0.018082302156835796 -2.1226832882501188
118 -0.017976160161197186 -2.1404676370322706 -0.0179539579898119 -2.1406372462399306
119 -0.0179695762693882 -2.1584372133016587 -0.01801024582237005 -2.1586474920623004
120 -0.017965626809746026 -2.176402840111405 -0.018021468725055455 -2.1766689607873557
121 -0.017962700873613357 -2.194365540985018 -0.017872444353997707 -2.1945414051413534
122 -0.018015284463763236 -2.2123808254487813 -0.018905032984912397 -2.2134464381262657
123 -0.017945403698831797 -2.230326229147613 -0.017912155389785765 -2.2313585935160516
124 -0.017952079046517612 -2.2482783081941307 -0.017971819173544644 -2.2493304126895963
125 -0.017947250790894032 -2.266225558985025 -0.017959113977849484 -2.267289526667446
126 -0.01794889122247696 -2.2841744502075016 -0.01795229474082589 -2.2852418214082717
127 -0.017949578817933798 -2.3021240290254354 -0.0179337945766747 -2.3031756159849466
128 -0.017947071697562933 -2.3200711007229984 -0.01797938486561179 -2.3211550008505584
129 -0.017947697918862103 -2.3380187986418606 -0.017995158862322568 -2.3391501597128808
130 -0.017939547915011643 -2.3559583465568723 -0.017885728366672994 -2.3570358880795537
131 -0.017945730686187746 -2.37390407724306 -0.018220766726881266 -2.375256654806435
132 -0.017930989805608987 -2.3918350670486688 -0.017916888184845447 -2.3931735429912804
133 -0.017937085404992104 -2.409772152453661 -0.01794616486877203 -2.4111197078600526
134 -0.0179343743249774 -2.4277065267786386 -0.017938872519880533 -2.429058580379933
135 -0.017933860328048466 -2.445640387106687 -0.017934130132198335 -2.446992710512131
136 -0.0179279581643641 -2.4635683452710513 -0.01793156545609236 -2.4649242759682237
137 -0.017936601676046847 -2.4815049469470982 -0.017950811330229043 -2.482875087298453
138 -0.017929837014526127 -2.4994347839616244 -0.017855510395020247 -2.5007305976934733
139 -0.017925436701625587 -2.51736022066325 -0.018206101842224598 -2.518936699535698
140 -0.0179248608648777 -2.535285081528128 -0.017945321369916202 -2.536882020905614
141 -0.017923805210739375 -2.5532088867388674 -0.017936151009052992 -2.554818171914667
142 -0.01792561924085021 -2.5711345059797175 -0.017918583657592534 -2.5727367555722593
143 -0.01791796162724495 -2.5890524676069626 -0.017985792364925146 -2.5907225479371845
144 -0.017923763301223517 -2.6069762309081863 -0.017960782442241908 -2.6086833303794266
145 -0.017915355041623116 -2.6248915859498094 -0.017881153803318738 -2.626564484182745
146 -0.01791439261287451 -2.642805978562684 -0.017974361963570117 -2.644538846146315
147 -0.017914176266640425 -2.6607201548293244 -0.01792760817334056 -2.6624664543196555
148 -0.017913211975246666 -2.678633366804571 -0.0178788791410625 -2.680345333460718
149 -0.01792477201670408 -2.6965581388212754 -0.0177345996722579 -2.698079933132976
150 -0.01790949748829007 -2.7144676363095654 -0.017876337561756373 -2.7159562706947327
151 -0.01791585274040699 -2.7323834890499725 -0.017959781643003225 -2.7339160523377357
152 -0.017913845367729664 -2.750297334417702 -0.017879027966409923 -2.7517950803041455
153 -0.017913506552577018 -2.768210840970279 -0.017928537726402283 -2.769723618030548
154 -0.017901317030191422 -2.7861121580004706 -0.01767193144187331 -2.7873955494724214
155 -0.017918422259390353 -2.804030580259861 -0.017873868253082036 -2.8052694177255035
156 -0.01791501445695758 -2.821945594716819 -0.017843006178736687 -2.82311242390424
157 -0.01792132081463933 -2.839866915531458 -0.01788566689938307 -2.840998090803623
158 -0.017927317507565023 -2.857794233039023 -0.017839586548507213 -2.8588376773521302
159 -0.017910558730363846 -2.8757047917693868 -0.017863040044903754 -2.876700717397034
160 -0.017914238572120666 -2.8936190303415072 -0.01773885190486908 -2.8944395693019027
161 -0.017917954362928867 -2.911536984704436 -0.017984966468065976 -2.9124245357699685
162 -0.017918057180941104 -2.9294550418853773 -0.01788939628750086 -2.9303139320574694
163 -0.01791453780606389 -2.947369579691441 -0.01791103919968009 -2.9482249712571496
164 -0.017912443540990353 -2.9652820232324317 -0.017934329435229303 -2.9661593006923788
165 -0.017907336447387935 -2.9831893596798196 -0.017884794156998396 -2.984044094849377
166 -0.01790819428861141 -3.001097553968431 -0.017865405324846505 -3.0019095001742238
167 -0.017915614880621433 -3.0190131688490522 -0.01782974535599351 -3.0197392455302174
168 -0.017907988745719194 -3.0369211575947714 -0.017955367732793093 -3.0376946132630107
169 -0.01790873408317566 -3.0548298916779473 -0.017897518817335367 -3.055592132080346
170 -0.017906975373625754 -3.072736867051573 -0.01793470736593008 -3.0735268394462762
171 -0.017882256768643856 -3.090619123820217 -0.017757297959178686 -3.091284137405455
172 -0.017911839485168456 -3.1085309633053853 -0.01793504282832146 -3.1092191802337763
173 -0.01791013786569238 -3.1264411011710775 -0.017914782185107468 -3.127133962418884
174 -0.01789850303903222 -3.14433960421011 -0.017869629617780446 -3.145003592036664
175 -0.017901685368269683 -3.16224128957838 -0.018214488122612237 -3.163218080159276
176 -0.01790065336972475 -3.1801419429481044 -0.017928882595151664 -3.1811469627544278
177 -0.017897830810397863 -3.1980397737585022 -0.017898190673440693 -3.1990451534278685
178 -0.017923058476299047 -3.2159628322348013 -0.01827135803177953 -3.2173165114596483
179 -0.017889801040291788 -3.233852633275093 -0.01797755379229784 -3.235294065251946
180 -0.01788807213306427 -3.251740705408157 -0.017916478868573903 -3.25321054412052
181 -0.01788723571226001 -3.269627941120417 -0.017885792907327412 -3.2710963370278474
182 -0.017872785963118077 -3.2875007270835352 -0.017847712431102992 -3.2889440494589506
183 -0.01789449667558074 -3.305395223759116 -0.017814889270812272 -3.3067589387297627
184 -0.017888369131833316 -3.323283592890949 -0.017930032219737768 -3.3246889709495004
185 -0.01789527526125312 -3.3411788681522023 -0.017760664597153662 -3.342449635546654
186 -0.01789206461980939 -3.3590709327720116 -0.01786313010379672 -3.360312765650451
187 -0.01789215225726366 -3.376963085029275 -0.017937710881233214 -3.3782504765316843
188 -0.017888194322586058 -3.3948512793518613 -0.01805140618234873 -3.396301882714033
189 -0.01788566755130887 -3.4127369469031703 -0.017877267580479382 -3.4141791502945127
190 -0.017881795298308134 -3.4306187422014784 -0.01789566930383444 -3.432074819598347
191 -0.01787912007421255 -3.448497862275691 -0.01773393787443638 -3.4498087574727836
192 -0.017884319182485342 -3.4663821814581763 -0.01785622164607048 -3.467664979118854
193 -0.017877082619816066 -3.4842592640779926 -0.017962456215173006 -3.485627435334027
194 -0.017881271429359913 -3.5021405355073525 -0.017847056966274977 -3.503474492300302
195 -0.017878420650959015 -3.5200189561583115 -0.017808247357606888 -3.521282739657909
196 -0.017876514699310064 -3.5378954708576216 -0.017884968034923076 -3.539167707692832
197 -0.017876853048801423 -3.555772323906423 -0.01785542191937566 -3.5570231296122077
198 -0.017879869602620602 -3.573652193509044 -0.0179335031658411 -3.574956632778049
199 -0.017881616670638322 -3.591533810179682 -0.017868317570537327 -3.5928249503485863
200 -0.017874508071690796 -3.609408318251373 -0.017894416023045777 -3.610719366371632
201 -0.017859197780489923 -3.627267516031863 -0.01764488508924842 -3.6283642514608805
202 -0.017879832722246646 -3.6451473487541093 -0.01786856884136796 -3.6462328203022483
203 -0.017885705828666686 -3.663033054582776 -0.0179040752351284 -3.6641368955373768
204 -0.017878195364028217 -3.680911249946804 -0.017891475278884173 -3.682028370816261
205 -0.017879300843924285 -3.6987905507907284 -0.01790436962619424 -3.6999327404424553
206 -0.01787450201809406 -3.7166650528088225 -0.017711007967591286 -3.7176437484100466
207 -0.017882256582379342 -3.734547309391202 -0.0179517631419003 -3.735595511551947
208 -0.017876388411968945 -3.752423697803171 -0.017921831272542477 -3.7535173428244897
209 -0.017875832598656417 -3.7702995304018274 -0.017855249904096128 -3.7713725927285857
210 -0.01787052545696497 -3.7881700558587923 -0.017895647138357163 -3.789268239866943
211 -0.017867542430758478 -3.8060375982895507 -0.01784241646528244 -3.8071106563322257
212 -0.01786703774705529 -3.823904636036606 -0.017953784111887215 -3.825064440444113
213 -0.01786788608878851 -3.841772522125394 -0.01784924603998661 -3.8429136864840996
214 -0.017868724558502434 -3.8596412466838967 -0.017907889746129512 -3.860821576230229
215 -0.017872021719813346 -3.87751326840371 -0.017773873265832664 -3.8785954494960615
216 -0.017865758668631316 -3.8953790270723414 -0.017839111015200616 -3.896434560511262
217 -0.01786875296384096 -3.9132477800361825 -0.0176175182685256 -3.9140520787797874
218 -0.01787002682685852 -3.931117806863041 -0.017845165450125933 -3.9318972442299134
219 -0.017876227013766767 -3.9489940338768075 -0.018219797965139152 -3.9501170421950524
220 -0.017859528213739394 -3.966853562090547 -0.01793746603652835 -3.968054508231581
221 -0.017860239930450918 -3.984713802020998 -0.017874415125697853 -3.9859289233572786
222 -0.017858142126351596 -4.002571944147349 -0.017852075397968292 -4.003780998755246
223 -0.017857347894459964 -4.020429292041809 -0.017856977134943008 -4.021637975890189
224 -0.017854677233844995 -4.038283969275654 -0.017729975376278163 -4.039367951266468
225 -0.017855935357511045 -4.056139904633166 -0.01764923818409443 -4.057017189450562
226 -0.017865081876516344 -4.074004986509682 -0.017894530016928912 -4.074911719467491
227 -0.017863810993731022 -4.091868797503413 -0.01784424027428031 -4.092755959741772
228 -0.0178599888458848 -4.109728786349298 -0.01787198558449745 -4.110627945326269
229 -0.01785565996542573 -4.1275844463147235 -0.017968013137578964 -4.128595958463848
230 -0.017855931632220746 -4.145440377946945 -0.017980241030454636 -4.1465761994943025
231 -0.017855774890631438 -4.163296152837576 -0.017903943546116352 -4.164480143040419
232 -0.017857214994728567 -4.181153367832305 -0.01774207018315792 -4.182222213223577
233 -0.017856766749173403 -4.199010134581479 -0.017882258538156746 -4.200104471761733
234 -0.017857410199940204 -4.216867544781419 -0.017832001298666002 -4.2179364730604
235 -0.017837618198245763 -4.234705162979664 -0.017957236804068088 -4.235893709864468
236 -0.01784789115190506 -4.252553054131569 -0.01786910053342581 -4.253762810397894
237 -0.017852254677563906 -4.270405308809133 -0.01783594163134694 -4.271598752029241
238 -0.017852404899895192 -4.2882577137090285 -0.017791752982884646 -4.2893905050121255
239 -0.017842736653983594 -4.3061004503630125 -0.017616691626608373 -4.307007196638734
240 -0.017856740579009055 -4.323957190942021 -0.017839552368968725 -4.324846749007703
241 -0.01785077191889286 -4.341807962860914 -0.017828694730997085 -4.3426754437387
242 -0.01786077544093132 -4.3596687383018455 -0.017943583056330682 -4.360619026795031
243 -0.017846978176385163 -4.37751571647823 -0.017888882476836444 -4.3785079092718675
244 -0.017854981776326894 -4.395370698254557 -0.017761357501149176 -4.396269266773016
245 -0.017848769202828407 -4.4132194674573855 -0.017987881507724523 -4.414257148280741
246 -0.01783903893083334 -4.431058506388219 -0.017697596084326507 -4.4319547443650675
247 -0.017845704033970834 -4.44890421042219 -0.017702377494424583 -4.4496571218594925
248 -0.01785111231729388 -4.466755322739483 -0.017873366456478836 -4.467530488315972
249 -0.017851737793534994 -4.484607060533018 -0.017872797232121228 -4.4854032855480925
250 -0.017848693672567605 -4.502455754205585 -0.017836337722837926 -4.503239623270931
251 -0.017846985440701246 -4.5203027396462865 -0.017964709084481 -4.521204332355412
252 -0.017849867325276138 -4.538152606971563 -0.017855364177376033 -4.539059696532788
253 -0.017849444504827262 -4.556002051476391 -0.018416598625481128 -4.557476295158269
254 -0.017836146242916583 -4.573838197719307 -0.017860908154398204 -4.575337203312667
255 -0.01783788874745369 -4.5916760864667605 -0.017865199875086547 -4.593202403187754
256 -0.017832536064088345 -4.609508622530849 -0.01779263252392411 -4.610995035711678
257 -0.01783374510705471 -4.627342367637904 -0.017921880446374418 -4.628916916158053
258 -0.01782793188467622 -4.64517029952258 -0.017933030519634484 -4.646849946677687
259 -0.017828644905239343 -4.6629989444278195 -0.017766684293746948 -4.664616630971434
260 -0.017835907824337482 -4.680834852252157 -0.017771142162382604 -4.682387773133817
261 -0.017829656321555375 -4.698664508573712 -0.017826438043266536 -4.700214211177084
262 -0.017835971713066102 -4.716500480286778 -0.01790283191949129 -4.718117043096575
263 -0.017836684267967938 -4.734337164554746 -0.01777608823031187 -4.735893131326886
264 -0.01785635305568576 -4.752193517610432 -0.017507058568298817 -4.753400189895185
265 -0.01783145535737276 -4.770024972967804 -0.017825152166187762 -4.771225342061372
266 -0.017832754459232093 -4.787857727427037 -0.01782613657414913 -4.789051478635521
267 -0.017831822857260704 -4.805689550284297 -0.017810115683823825 -4.806861594319345
268 -0.01783317094668746 -4.823522721230985 -0.017841935530304907 -4.82470352984965
269 -0.017831792868673802 -4.841354514099659 -0.017827827762812377 -4.8425313576124625
270 -0.017831805162131786 -4.859186319261791 -0.017820024397224188 -4.860351382009687
271 -0.017831407487392426 -4.877017726749183 -0.017850560415536166 -4.878201942425223
272 -0.01782897477969527 -4.894846701528878 -0.017826249450445177 -4.8960281918756685
273 -0.017830325569957495 -4.912677027098836 -0.017802213411778213 -4.913830405287447
274 -0.017828660923987626 -4.930505688022823 -0.01774206096306443 -4.931572466250511
275 -0.017838333547115327 -4.948344021569938 -0.01772172749042511 -4.949294193740936
276 -0.01783303441479802 -4.966177055984736 -0.017834389209747316 -4.967128582950684
277 -0.01783568849787116 -4.984012744482607 -0.017817231081426143 -4.98494581403211
278 -0.017822564207017423 -5.001835308689625 -0.017807982675731183 -5.002753796707841
279 -0.017837218660861253 -5.019672527350486 -0.017945648264139892 -5.0206994449719815
280 -0.017826227750629187 -5.037498755101115 -0.017857458908110857 -5.038556903880092
281 -0.017832408379763364 -5.055331163480878 -0.017826369125396015 -5.056383273005489
282 -0.01782714370638132 -5.07315830718726 -0.01771597033366561 -5.0740992433391545
283 -0.01782583389431238 -5.090984141081572 -0.01787209613248706 -5.091971339471642
284 -0.0178302263841033 -5.108814367465675 -0.017819751054048538 -5.1097910905256905
285 -0.017832391988486053 -5.126646759454162 -0.017841007094830275 -5.127632097620521
286 -0.01782496999949217 -5.144471729453654 -0.017834974452853203 -5.145467072073374
287 -0.01783428555354476 -5.162306015007199 -0.01779740210622549 -5.163264474179599
288 -0.017828132957220078 -5.180134147964419 -0.01781744034960866 -5.181081914529208
289 -0.01783236740157008 -5.197966515365989 -0.017871800158172847 -5.198953714687381
290 -0.017824418004602195 -5.215790933370592 -0.017846175655722617 -5.216799890343103
291 -0.01782356547191739 -5.233614498842509 -0.017851993907243013 -5.234651884250346
292 -0.01782478243112564 -5.251439281273634 -0.017850841954350473 -5.252502726204697
293 -0.017822851706296206 -5.2692621329799305 -0.01766537530347705 -5.270168101508174
294 -0.017815780080854892 -5.287077913060785 -0.018248948082327843 -5.288417049590502
295 -0.01781968427821994 -5.304897597339005 -0.017788558546453715 -5.306205608136956
296 -0.017818791326135397 -5.322716388665141 -0.01781186359003186 -5.324017471726988
297 -0.01781723601743579 -5.3405336246825765 -0.017828069068491458 -5.341845540795479
298 -0.017814167961478233 -5.358347792644055 -0.01781451003625989 -5.359660050831739
299 -0.01781685370951891 -5.3761646463535735 -0.017825767304748295 -5.377485818136487
300 -0.01781869949772954 -5.393983345851303 -0.017808317206799984 -5.395294135343287
301 -0.017814410477876665 -5.41179775632918 -0.017825948260724544 -5.413120083604011
302 -0.01787628438323736 -5.429674040712417 -0.017216648161411285 -5.430336731765422
303 -0.01781941605731845 -5.4474934567697355 -0.017814543284475803 -5.448151275049898
304 -0.01782660624012351 -5.465320063009859 -0.017837860714644195 -5.465989135764542
305 -0.01782601112499833 -5.483146074134857 -0.01786270532757044 -5.483851841092113
306 -0.017824412789195776 -5.500970486924053 -0.017885008174926043 -5.501736849267039
307 -0.017814796604216098 -5.518785283528269 -0.017878051567822694 -5.519614900834862
308 -0.017820221558213233 -5.536605505086482 -0.017817813158035278 -5.537432713992897
309 -0.017821727320551872 -5.554427232407034 -0.017819442320615053 -5.555252156313512
310 -0.017825240548700095 -5.572252472955734 -0.01776633644476533 -5.573018492758277
311 -0.017831886652857065 -5.590084359608591 -0.017796731647104026 -5.5908152244053815
312 -0.017784663196653127 -5.607869022805244 -0.018038578797131777 -5.608853803202513
313 -0.01780931353569031 -5.625678336340934 -0.017813582066446544 -5.62666738526896
314 -0.01781328711658716 -5.643491623457521 -0.017857566569000484 -5.644524951837961
315 -0.01781129390001297 -5.661302917357534 -0.01777506563812494 -5.662300017476086
316 -0.017814637534320353 -5.679117554891854 -0.017849385272711515 -5.680149402748797
317 -0.017811063583940266 -5.696928618475794 -0.017788257170468568 -5.6979376599192655
318 -0.017812114488333464 -5.7147407329641275 -0.017815121449530125 -5.715752781368796
319 -0.017810674011707307 -5.732551406975835 -0.017739499825984238 -5.7334922811947795
320 -0.01781116211786866 -5.750362569093704 -0.017820512223988772 -5.751312793418768
321 -0.01781570231541991 -5.768178271409123 -0.017910076770931482 -5.7692228701897
322 -0.01782052330672741 -5.785998794715851 -0.017652327101677655 -5.786875197291377
323 -0.01781906895339489 -5.803817863669246 -0.01760837510228157 -5.804483572393659
324 -0.017813851963728665 -5.821631715632974 -0.01784797003492713 -5.822331542428586
325 -0.017813992314040662 -5.839445707947015 -0.017822336032986642 -5.840153878461573
326 -0.017812073789536954 -5.8572577817365525 -0.017826534621417523 -5.8579804130829904
327 -0.0178264943882823 -5.875084276124835 -0.017583570443093777 -5.875563983526084
328 -0.017815765179693698 -5.892900041304529 -0.01780044687911868 -5.893364430405203
329 -0.017813517432659864 -5.910713558737188 -0.01778623731806874 -5.9111506677232715
330 -0.01781506445258856 -5.928528623189777 -0.017722571548074485 -5.928873239271346
331 -0.01782312858849764 -5.946351751778275 -0.01764045041054487 -5.946513689681891
332 -0.017823111731559038 -5.964174863509834 -0.01787325171753764 -5.964386941399428
333 -0.0178203335031867 -5.9819951970130205 -0.017790980637073517 -5.9821779220365014
334 -0.017814630456268788 -5.9998098274692895 -0.017778480052948 -5.99995640208945
335 -0.017821015696972607 -6.017630843166262 -0.017760073579847813 -6.017716475669298
336 -0.017807966191321613 -6.035438809357584 -0.0175653419457376 -6.035281817615036
337 -0.017823817022144795 -6.053262626379729 -0.017857372760772705 -6.053139190375808
338 -0.0178192644380033 -6.071081890817732 -0.017830570135265587 -6.0709697605110735
339 -0.017804795131087302 -6.088886685948819 -0.01750955283641815 -6.0884793133474915
340 -0.017814962659031153 -6.10670164860785 -0.01780408527702093 -6.106283398624512
341 -0.01781802633777261 -6.124519674945623 -0.017848762962967158 -6.12413216158748
342 -0.017818412464112043 -6.142338087409735 -0.017791616823524238 -6.141923778411004
343 -0.017816097754985095 -6.16015418516472 -0.01780865592882037 -6.1597324343398245
344 -0.017817379720509053 -6.17797156488523 -0.01775203524157405 -6.177484469581398
345 -0.017817302141338587 -6.195788867026568 -0.01784486388787627 -6.1953293334692745
346 -0.0178167924284935 -6.2136056594550615 -0.01789174797013402 -6.213221081439409
347 -0.017812672723084687 -6.231418332178146 -0.01794375982135534 -6.231164841260764
348 -0.017813367862254383 -6.249231700040401 -0.017831225879490376 -6.248996067140254
349 -0.01781760836020112 -6.267049308400602 -0.017904233746230604 -6.266900300886485
350 -0.017811814229935406 -6.284861122630537 -0.01776006892323494 -6.28466036980972
351 -0.01781512126326561 -6.302676243893803 -0.017833995632827282 -6.302494365442548
352 -0.017814717162400483 -6.320490961056203 -0.01785161653533578 -6.3203459819778836
353 -0.017813184671103953 -6.338304145727307 -0.0177803011611104 -6.338126283138994
354 -0.017805483657866716 -6.356109629385173 -0.01772387446835637 -6.3558501576073505
355 -0.017818015161901714 -6.373927644547075 -0.01770530752837658 -6.373555465135727
356 -0.017819559201598167 -6.3917472037486736 -0.017889200989156962 -6.391444666124884
357 -0.017810577992349863 -6.409557781741023 -0.017880114261060953 -6.409324780385945
358 -0.017793492041528226 -6.427351273782552 -0.018033540062606334 -6.427358320448551
359 -0.017802790086716414 -6.445154063869269 -0.017843294702470303 -6.445201615151022
360 -0.017798143904656172 -6.462952207773925 -0.017761289793998002 -6.4629629049450195
361 -0.017808028683066367 -6.480760236456991 -0.01777642546221614 -6.480739330407236
362 -0.017803263384848833 -6.49856349984184 -0.017722008749842644 -6.498461339157078
363 -0.0178050116635859 -6.5163685115054255 -0.017843027878552676 -6.516304367035631
364 -0.017811363376677037 -6.534179874882103 -0.0177841586060822 -6.534088525641713
365 -0.01781233148649335 -6.551992206368596 -0.01758107077330351 -6.5516695964150164
366 -0.0178062560968101 -6.569798462465406 -0.017860855814069508 -6.569530452229086
367 -0.017808592692017556 -6.587607055157424 -0.017868638411164282 -6.5873990906402495
368 -0.017807636968791486 -6.605414692126216 -0.01781584760174155 -6.605214938241991
369 -0.017811875324696302 -6.623226567450912 -0.01767762377858162 -6.6228925620205725
370 -0.017807075940072536 -6.641033643390984 -0.017715597432106732 -6.640608159452679
371 -0.017803751304745673 -6.6588373946957296 -0.017861386481672525 -6.658469545934351
372 -0.017820795904844998 -6.676658190600574 -0.01766636585816741 -6.676135911792518
373 -0.017803176771849394 -6.694461367372424 -0.017891253530979156 -6.694027165323497
374 -0.017800438776612283 -6.712261806149036 -0.017807518132030964 -6.711834683455528
375 -0.017810857761651276 -6.730072663910687 -0.017912990320473908 -6.729747673776002
376 -0.017800444923341274 -6.747873108834028 -0.01780205201357603 -6.747549725789578
377 -0.017803236562758683 -6.765676345396787 -0.017736336681991816 -6.76528606247157
378 -0.017822130862623454 -6.78349847625941 -0.01758228288963437 -6.782868345361204
379 -0.017808736488223075 -6.801307212747633 -0.01782090300694108 -6.800689248368145
380 -0.01781001193448901 -6.819117224682122 -0.017824810463935137 -6.81851405883208
381 -0.01781378909945488 -6.836931013781577 -0.01799317356199026 -6.83650723239407
382 -0.017802017368376256 -6.854733031149953 -0.017815751675516366 -6.8543229840695865
383 -0.017798988986760376 -6.872532020136713 -0.017878501489758492 -6.872201485559345
384 -0.017806130181998014 -6.890338150318711 -0.017756594624370337 -6.889958080183716
385 -0.017800201009958983 -6.90813835132867 -0.017613677121698857 -6.907571757305415
386 -0.01779887219890952 -6.92593722352758 -0.017721802834421395 -6.925293560139836
387 -0.017815279494971036 -6.943752503022551 -0.017758246045559645 -6.943051806185395
388 -0.017804273404181004 -6.961556776426732 -0.017772777006030083 -6.9608245831914255
389 -0.017805028054863215 -6.979361804481595 -0.017750435136258604 -6.9785750183276845
390 -0.01779723884537816 -6.997159043326973 -0.017712582461535932 -6.996287600789221
391 -0.017814171314239503 -7.014973214641213 -0.0178463245742023 -7.014133925363423
392 -0.0178010618314147 -7.032774276472628 -0.018188868928700686 -7.032322794292124
393 -0.017801351845264435 -7.050575628317892 -0.017837579548358917 -7.050160373840483
394 -0.01779825324192643 -7.068373881559818 -0.017816375382244586 -7.067976749222727
395 -0.01779326768592 -7.086167149245738 -0.017825994174927473 -7.085802743397655
396 -0.017800409346818924 -7.103967558592557 -0.01772884130477905 -7.103531584702433
397 -0.017800041008740664 -7.121767599601298 -0.017788907513022423 -7.121320492215456
398 -0.017799290269613265 -7.139566889870911 -0.017791275400668383 -7.139111767616124
399 -0.017799220606684686 -7.157366110477596 -0.01781614013016224 -7.156927907746287
400 -0.017796640843153 -7.175162751320749 -0.017790493462234734 -7.174718401208521
401 -0.01779231643304229 -7.1929550677537915 -0.017881346680223942 -7.192599747888745
402 -0.017796346824616192 -7.210751414578407 -0.01780326124280691 -7.210403009131552
403 -0.01780048692598939 -7.228551901504397 -0.017902354709804058 -7.228305363841356
404 -0.017794959247112274 -7.246346860751509 -0.017768275272101165 -7.246073639113457
405 -0.01779704550281167 -7.264143906254321 -0.017786250822246073 -7.263859889935703
406 -0.017805468291044235 -7.281949374545365 -0.01808269340544939 -7.281942583341152
407 -0.01779666021466255 -7.299746034760028 -0.01784914145246148 -7.2997917247936135
408 -0.017792029306292534 -7.31753806406632 -0.017739352770149708 -7.317531077563763
409 -0.01779057877138257 -7.335328642837703 -0.017703423835337163 -7.335234501399101
410 -0.017804204300045968 -7.353132847137749 -0.01773995961993933 -7.35297446101904
411 -0.017795522604137658 -7.370928369741886 -0.017842061445116998 -7.370816522464158
412 -0.01779399299994111 -7.388722362741827 -0.017740518879145385 -7.3885570413433035
413 -0.017793350946158172 -7.406515713687986 -0.0178095243871212 -7.4063665657304245
414 -0.01780015053227544 -7.424315864220262 -0.017911171820014716 -7.424277737550439
415 -0.017793087288737297 -7.442108951508999 -0.01781988237053156 -7.442097619920971
416 -0.017790552135556935 -7.4598995036445555 -0.017792913783341646 -7.459890533704312
417 -0.017791954427957536 -7.477691458072513 -0.01783440764993429 -7.477724941354246
418 -0.017786189820617436 -7.49547764789313 -0.017848976515233518 -7.49557391786948
419 -0.017781996075063942 -7.513259643968194 -0.017584914341568947 -7.513158832211049
420 -0.017794849723577498 -7.531054493691771 -0.017802618630230426 -7.530961450841279
421 -0.017795294430106877 -7.548849788121878 -0.017829897906631233 -7.548791348747911
422 -0.017797175236046313 -7.566646963357924 -0.017807660065591334 -7.566599008813502
423 -0.017779389582574367 -7.584426352940498 -0.018282789178192614 -7.584881797991694
424 -0.017778464406728745 -7.602204817347227 -0.01784066651016474 -7.602722464501859
425 -0.017782427463680507 -7.619987244810908 -0.017748213186860085 -7.620470677688719
426 -0.017784346453845502 -7.6377715912647535 -0.01780438832938671 -7.638275066018106
427 -0.017779768165200948 -7.655551359429954 -0.017769064661115407 -7.656044130679221
428 -0.017780907917767763 -7.673332267347722 -0.017743318900465967 -7.673787449579687
429 -0.017785102501511572 -7.691117369849233 -0.017822739481925965 -7.691610189061613
430 -0.017813157103955746 -7.708930526953189 -0.018068493716418742 -7.709678682778032
431 -0.017776826024055482 -7.726707352977245 -0.017780679650604723 -7.727459362428636
432 -0.017776017636060716 -7.744483370613306 -0.017759844847023486 -7.745219207275659
433 -0.01777851702645421 -7.76226188763976 -0.01774238608777523 -7.762961593363435
434 -0.01777902152389288 -7.780040909163653 -0.01782134585082531 -7.78078293921426
435 -0.01777746928855777 -7.797818378452211 -0.01773875653743744 -7.798521695751697
436 -0.017776605021208525 -7.81559498347342 -0.017746309097856284 -7.816268004849554
437 -0.017786451801657676 -7.8333814352750775 -0.01789367841556668 -7.83416168326512
438 -0.017777593713253735 -7.851159028988331 -0.01772433090955019 -7.85188601417467
439 -0.0177805052138865 -7.868939534202218 -0.017777747940272093 -7.869663762114942
440 -0.0177763806656003 -7.886715914867818 -0.017772353999316693 -7.887436116114259
441 -0.017763240728527308 -7.904479155596345 -0.017595743760466576 -7.905031859874725
442 -0.01778001440688968 -7.922259170003235 -0.01780500039458275 -7.9228368602693084
443 -0.017780270799994467 -7.940039440803229 -0.017815318424254656 -7.940652178693563
444 -0.017778196092694997 -7.957817636895924 -0.017736457567662 -7.958388636261225
445 -0.017784580774605274 -7.975602217670529 -0.0178848035633564 -7.976273439824582
446 -0.017785131372511385 -7.99338734904304 -0.018163273762911557 -7.994436713587493
447 -0.0177817327901721 -8.011169081833213 -0.017708199005573987 -8.012144912593067
448 -0.017777320090681316 -8.028946401923895 -0.017620820458978413 -8.029765733052045
449 -0.017775746062397957 -8.046722147986292 -0.017778066080063583 -8.047543799132109
450 -0.01777411634102464 -8.064496264327317 -0.017924325726926326 -8.065468124859036
451 -0.017775986529886722 -8.082272250857205 -0.017833693139255046 -8.083301817998292
452 -0.017780690733343364 -8.100052941590548 -0.01767735918983817 -8.10097917718813
453 -0.017781400587409735 -8.117834342177957 -0.017699586041271687 -8.1186787632294
454 -0.01777609484270215 -8.13561043702066 -0.017626200057566165 -8.136304963286968
455 -0.017779970727860927 -8.153390407748521 -0.017700706887990237 -8.154005670174957
456 -0.017777322325855494 -8.171167730074377 -0.01773403203114867 -8.171739702206105
457 -0.017775402404367924 -8.188943132478745 -0.017680494021624325 -8.18942019622773
458 -0.017791802063584328 -8.206734934542329 -0.01788221104070544 -8.207302407268434
459 -0.017772809695452453 -8.224507744237782 -0.017816647328436373 -8.22511905459687
460 -0.0177768025547266 -8.242284546792508 -0.017726115323603152 -8.242845169920473
461 -0.017773385997861622 -8.26005793279037 -0.01762098828330636 -8.26046615820378
462 -0.017788515146821737 -8.277846447937192 -0.01753380140289664 -8.277999959606676
463 -0.017786753363907337 -8.295633201301099 -0.017779780458658932 -8.295779740065335
464 -0.017785750236362217 -8.31341895153746 -0.01773669505491853 -8.313516435120253
465 -0.01778834043070674 -8.331207291968168 -0.017707286681979895 -8.331223721802232
466 -0.017772885970771313 -8.34898017793894 -0.017803843319416045 -8.349027565121649
467 -0.017786905728280546 -8.36676708366722 -0.01777413347736001 -8.366801698599009
468 -0.017782140988856554 -8.384549224656077 -0.01791170034557581 -8.384713398944584
469 -0.01777848256751895 -8.402327707223595 -0.017748434841632844 -8.402461833786216
470 -0.01777865281328559 -8.42010636003688 -0.017838180437684058 -8.4203000142239
471 -0.017783564142882825 -8.437889924179764 -0.017901860270649196 -8.438201874494549
472 -0.017776060197502375 -8.455665984377266 -0.017743432242423297 -8.455945306736972
473 -0.017780978139489888 -8.473446962516755 -0.017768161837011576 -8.473713468573983
474 -0.017759470362216236 -8.491206432878972 -0.018004430271685124 -8.491717898845668
475 -0.017776773869991304 -8.508983206748963 -0.0178405893035233 -8.50955848814919
476 -0.01777718896046281 -8.526760395709426 -0.01786214765161276 -8.527420635800803
477 -0.017781892605125905 -8.54454228831455 -0.017721101082861422 -8.545141736883664
478 -0.01777288755401969 -8.562315175868571 -0.017789833433926105 -8.562931570317591
479 -0.017793958727270364 -8.580109134595842 -0.01762413578107953 -8.580555706098671
480 -0.01777965808287263 -8.597888792678715 -0.017765203956514597 -8.598320910055186
481 -0.017775514535605906 -8.61566430721432 -0.01777309887111187 -8.616094008926298
482 -0.017772131226956846 -8.633436438441278 -0.017805223912000658 -8.6338992328383
483 -0.017774889059364796 -8.651211327500642 -0.017770492192357778 -8.651669725030658
484 -0.017776539269834756 -8.668987866770477 -0.017693698592483997 -8.669363423623142
485 -0.017779686767607928 -8.686767553538084 -0.018009568192064764 -8.687372991815208
486 -0.017769070528447627 -8.704536624066533 -0.017609597835689782 -8.704982589650898
487 -0.017775427922606467 -8.722312051989139 -0.01778221530839801 -8.722764804959295
488 -0.01777929626405239 -8.740091348253191 -0.017796058673411608 -8.740560863632707
489 -0.01777644781395793 -8.75786779606715 -0.017793224193155766 -8.758354087825863
490 -0.01777917556464672 -8.775646971631796 -0.01773899979889393 -8.776093087624757
491 -0.017774525750428437 -8.793421497382225 -0.017875420209020377 -8.793968507833776
492 -0.01777857467532158 -8.811200072057547 -0.01800214862450957 -8.811970656458286
493 -0.017774351593106984 -8.828974423650655 -0.017385230027139188 -8.829355886485425
494 -0.017781422194093465 -8.846755845844749 -0.017765050008893012 -8.847120936494319
495 -0.017773620691150425 -8.864529466535899 -0.017770037800073624 -8.864890974294392
496 -0.017779063805937766 -8.882308530341836 -0.01783615304157138 -8.882727127335963
497 -0.01777142398059368 -8.90007995432243 -0.017704720236361028 -8.900431847572325
498 -0.01777176549658179 -8.917851719819012 -0.017949082423001528 -8.918380929995326
499 -0.01777374241501093 -8.935625462234023 -0.01764315748587251 -8.936024087481199
500 -0.017775008361786603 -8.95340047059581 -0.017819242272526025 -8.953843329753726
501 -0.01777582298964262 -8.971176293585453 -0.01781207649037242 -8.971655406244098
502 -0.017772831302136183 -8.988949124887588 -0.01783094173297286 -8.98948634797707
503 -0.01777062052860856 -9.006719745416197 -0.017730170208960772 -9.00721651818603
504 -0.01776650417596102 -9.024486249592158 -0.017809190694242714 -9.025025708880273
505 -0.01776924654841423 -9.042255496140573 -0.017675854545086623 -9.042701563425359
506 -0.01777451131492853 -9.060030007455502 -0.017347555700689556 -9.060049119126049
507 -0.017773355077952146 -9.077803362533455 -0.01775628412142396 -9.077805403247472
508 -0.0177713661454618 -9.095574728678917 -0.017766110692173244 -9.095571513939646
509 -0.017771286237984896 -9.113346014916901 -0.01771245850250125 -9.113283972442147
510 -0.017779567372053863 -9.131125582288956 -0.017670577485114337 -9.130954549927262
511 -0.017770927026867868 -9.148896509315824 -0.0177957178093493 -9.148750267736611
512 -0.017772610206156968 -9.16666911952198 -0.01759949801489711 -9.166349765751509
513 -0.017776196729391812 -9.184445316251372 -0.01776992594823241 -9.184119691699742
514 -0.017780787590891124 -9.202226103842262 -0.017746479250490665 -9.201866170950233
515 -0.017779975663870573 -9.220006079506133 -0.017729548551142216 -9.219595719501374
516 -0.01777596091851592 -9.23778204042465 -0.017939354293048382 -9.237535073794422
517 -0.017780323792248965 -9.255562364216898 -0.01775215957313776 -9.25528723336756
518 -0.017779236752539875 -9.273341600969438 -0.017794819455593823 -9.273082052823154
519 -0.017773143760859967 -9.291114744730297 -0.01791040115058422 -9.290992453973738
520 -0.017776589188724757 -9.308891333919021 -0.017933490592986344 -9.308925944566724
521 -0.017774739395827056 -9.326666073314849 -0.017708538845181466 -9.326634483411905
522 -0.017782868165522814 -9.34444894148037 -0.017726212553679944 -9.344360695965584
523 -0.017779890168458223 -9.36222883164883 -0.017821324057877064 -9.362182020023461
524 -0.017778602428734303 -9.380007434077564 -0.017831709515303374 -9.380013729538764
525 -0.01776930745691061 -9.397776741534475 -0.01786803435534239 -9.397881763894105
526 -0.017773772962391375 -9.415550514496866 -0.01779170660302043 -9.415673470497126
527 -0.017782243341207503 -9.433332757838073 -0.01769427666440606 -9.433367747161531
528 -0.01777779571712017 -9.451110553555193 -0.017532716784626246 -9.450900463946157
529 -0.01778247384354472 -9.468893027398737 -0.017790453881025313 -9.468690917827182
530 -0.01777919949963689 -9.486672226898374 -0.017756471689790488 -9.486447389516972
531 -0.017778133135288955 -9.504450360033664 -0.017775603849440814 -9.504222993366412
532 -0.01777738444507122 -9.522227744478736 -0.01776081435382366 -9.521983807720236
533 -0.017777520790696145 -9.540005265269432 -0.017739662155508994 -9.539723469875746
534 -0.017776067461818458 -9.55778133273125 -0.017807231564074755 -9.55753070143982
535 -0.017776534613221883 -9.575557867344473 -0.01777690453454852 -9.575307605974368
536 -0.017791156936436892 -9.59334902428091 -0.017683369945734738 -9.592990975920102
537 -0.017779916059225798 -9.611128940340135 -0.0175297724083066 -9.610520748328408
538 -0.017781978752464057 -9.628910919092599 -0.01774847535416484 -9.628269223682572
539 -0.017778624314814806 -9.646689543407414 -0.017713713459670544 -9.645982937142243
540 -0.017780135944485666 -9.6644696793519 -0.017838195152580737 -9.663821132294824
541 -0.017785408720374107 -9.682255088072274 -0.017648636177182198 -9.681469768472006
542 -0.017779045272618532 -9.700034133344893 -0.01773647516965866 -9.699206243641665
543 -0.017790360003709794 -9.717824493348603 -0.017734691966325045 -9.71694093560799
544 -0.017783470917493105 -9.735607964266096 -0.01769394502043724 -9.734634880628427
545 -0.017783527448773383 -9.75339149171487 -0.01782176550477743 -9.752456646133204
546 -0.017786733247339724 -9.77117822496221 -0.017650674283504485 -9.77010732041671
547 -0.017782061267644166 -9.788960286229853 -0.017829736787825824 -9.787937057204536
548 -0.017785152699798346 -9.806745438929651 -0.017765066307038068 -9.805702123511574
549 -0.0177827681414783 -9.824528207071129 -0.017835447657853366 -9.823537571169428
550 -0.01778198666870594 -9.842310193739834 -0.01777109019458294 -9.84130866136401
551 -0.017780964262783527 -9.860091158002618 -0.01779547082260251 -9.859104132186612
552 -0.017784282006323336 -9.87787544000894 -0.01777332937344909 -9.876877461560062
553 -0.017778369411826134 -9.895653809420766 -0.017868129722774028 -9.894745591282836
554 -0.017785463389009236 -9.913439272809775 -0.017667869664728643 -9.912413460947565
555 -0.017765982542186975 -9.931205255351962 -0.01789402952417731 -9.930307490471742
556 -0.017787305917590857 -9.948992561269552 -0.017793648410588503 -9.94810113888233
557 -0.01778017310425639 -9.966772734373809 -0.01779159503057599 -9.965892733912908
558 -0.017780356109142303 -9.984553090482951 -0.017787242121994496 -9.983679976034901
559 -0.017779329605400563 -10.00233242008835 -0.01780036762356758 -10.00148034365847
560 -0.017790891416370868 -10.020123311504722 -0.017659616842865943 -10.019139960501336
561 -0.017780699767172337 -10.037904011271895 -0.017721062153577806 -10.036861022654914
562 -0.01777823781594634 -10.055682249087841 -0.01778605440631509 -10.05464707706123
563 -0.017778271343559027 -10.0734605204314 -0.017817177064716815 -10.072464254125947
564 -0.017773557268083096 -10.091234077699482 -0.018063691537827255 -10.090527945663775
565 -0.017773540783673526 -10.109007618483156 -0.017773887887597085 -10.108301833551371
566 -0.017771345004439353 -10.126778963487595 -0.01774509157985449 -10.126046925131226
567 -0.0177737838588655 -10.144552747346461 -0.017767334543168544 -10.143814259674395
568 -0.017779481876641513 -10.162332229223102 -0.017858194746077062 -10.161672454420472
569 -0.017771263513714074 -10.180103492736816 -0.0177950207144022 -10.179467475134874
570 -0.01777760572731495 -10.19788109846413 -0.017733209114521743 -10.197200684249395
571 -0.01776862656697631 -10.215649725031106 -0.017642183136194943 -10.21484286738559
572 -0.01777804745361209 -10.233427772484719 -0.01712322384119034 -10.23196609122678
573 -0.017780500184744596 -10.251208272669464 -0.0178284902125597 -10.24979458143934
574 -0.017778196558356284 -10.268986469227821 -0.017785351164638995 -10.26757993260398
575 -0.01777771171182394 -10.286764180939645 -0.01779230171814561 -10.285372234322125
576 -0.017779448069632053 -10.304543629009277 -0.017731527891010047 -10.303103762213135
577 -0.017779719084501266 -10.322323348093779 -0.0178740163333714 -10.320977778546506
578 -0.017776309046894312 -10.340099657140673 -0.01774991387501359 -10.33872769242152
579 -0.01777076693251729 -10.357870424073191 -0.01777789555490017 -10.35650558797642
580 -0.017777870874851942 -10.375648294948043 -0.017779538594186305 -10.374285126570607
581 -0.017776266019791365 -10.393424560967834 -0.017724917270243168 -10.39201004384085
582 -0.01777997091412544 -10.411204531881959 -0.017674028314650057 -10.4096840721555
583 -0.017776742950081824 -10.42898127483204 -0.017775818053632975 -10.427459890209132
584 -0.01777522247284651 -10.446756497304886 -0.017802599351853132 -10.445262489560985
585 -0.017772727739065887 -10.464529225043952 -0.01775868618860841 -10.463021175749594
586 -0.01777232950553298 -10.482301554549485 -0.017743556946516036 -10.48076473269611
587 -0.017774038668721914 -10.500075593218208 -0.017783045209944247 -10.498547777906055
588 -0.017785917315632106 -10.517861510533839 -0.017418472003191708 -10.515966249909246
589 -0.017782899644225837 -10.535644410178065 -0.01767729055136442 -10.533643540460611
590 -0.01777962325140834 -10.553424033429474 -0.017838192731142045 -10.551481733191753
591 -0.0177779795601964 -10.571202012989671 -0.01771311489865184 -10.569194848090405
592 -0.017780689150094987 -10.588982702139766 -0.017788292095065116 -10.58698314018547
593 -0.017779261991381645 -10.606761964131149 -0.017872946616262198 -10.604856086801732
594 -0.01777466479688883 -10.624536628928038 -0.017706955689936875 -10.622563042491668
595 -0.017782068997621536 -10.64231869792566 -0.017733439058065414 -10.640296481549735
596 -0.0177825341001153 -10.660101232025776 -0.017720446921885014 -10.65801692847162
597 -0.017781590204685928 -10.677882822230462 -0.017830388713628055 -10.675847317185248
598 -0.017780542746186255 -10.695663364976648 -0.017790222819894553 -10.693637540005142
599 -0.01777553427964449 -10.713438899256293 -0.017826565261930227 -10.711464105267073
600 -0.01777516258880496 -10.731214061845098 -0.01778011964634061 -10.729244224913414
601 -0.017779380548745394 -10.748993442393843 -0.017755823861807584 -10.747000048775222
602 -0.0177736759185791 -10.766767118312423 -0.01786277210339904 -10.764862820878621
603 -0.017774318158626557 -10.784541436471049 -0.017699917685240506 -10.782562738563861
604 -0.01777783390134573 -10.802319270372394 -0.017869823891669512 -10.80043256245553
605 -0.01778096714988351 -10.820100237522277 -0.01779714087024331 -10.818229703325773
606 -0.017780156806111336 -10.837880394328389 -0.01766252750530839 -10.835892230831082
607 -0.017779591493308544 -10.855659985821697 -0.017688758485019208 -10.8535809893161
608 -0.017786785680800676 -10.873446771502499 -0.017770716454833746 -10.871351705770934
609 -0.0177745864726603 -10.891221357975159 -0.01779076224192977 -10.889142468012864
610 -0.01777561064809561 -10.908996968623255 -0.017752366419881583 -10.906894834432745
611 -0.017772213090211153 -10.926769181713466 -0.01779413428157568 -10.924688968714321
612 -0.01778027331456542 -10.944549455028032 -0.017988921981304883 -10.942677890695625
613 -0.017768994439393282 -10.962318449467425 -0.017838948313146828 -10.960516839008772
614 -0.017767316475510598 -10.980085765942935 -0.017760072834789753 -10.978276911843562
615 -0.01777626546099782 -10.997862031403933 -0.017755117639899252 -10.99603202948346
616 -0.017772057466208933 -11.015634088870142 -0.017796102724969388 -11.01382813220843
617 -0.017771908454596995 -11.033405997324738 -0.017737418692559005 -11.031565550900988
618 -0.017774324957281352 -11.05118032228202 -0.0177080069668591 -11.049273557867847
619 -0.01777342250570655 -11.068953744787727 -0.01786007424816489 -11.067133632116013
620 -0.017765363212674856 -11.086719108000402 -0.017812209762632848 -11.084945841878646
621 -0.017765709944069386 -11.10448481794447 -0.01798427114263177 -11.102930113021278
622 -0.01777185332030058 -11.122256671264772 -0.017736102268099786 -11.120666215289377
623 -0.017765868362039326 -11.14002253962681 -0.017790441494435073 -11.138456656783813
624 -0.01777047188952565 -11.157793011516336 -0.017821267154067753 -11.15627792393788
625 -0.01776822507381439 -11.17556123659015 -0.01774976830929518 -11.174027692247176
626 -0.017763329856097698 -11.193324566446249 -0.017804260458797218 -11.191831952705973
627 -0.017777142766863107 -11.211101709213112 -0.018054810538887977 -11.209886763244862
628 -0.017767142876982688 -11.228868852090095 -0.01783378589898348 -11.227720549143845
629 -0.017771546076983214 -11.246640398167077 -0.017678625788539647 -11.245399174932384
630 -0.017764631658792496 -11.26440502982587 -0.01775631457567215 -11.263155489508057
631 -0.01776734897866845 -11.282172378804539 -0.018027722649276257 -11.281183212157332
632 -0.017767017427831888 -11.299939396232372 -0.017824522405862808 -11.299007734563196
633 -0.01775970170274377 -11.317699097935115 -0.017763800360262393 -11.316771534923458
634 -0.0177602743729949 -11.33545937230811 -0.01776000773534179 -11.3345315426588
635 -0.017758138198405504 -11.353217510506516 -0.01779340608045459 -11.352324948739254
636 -0.01775967897847295 -11.37097718948499 -0.017747933324426413 -11.37007288206368
637 -0.017758249305188656 -11.388735438790178 -0.01780677428469062 -11.38787965634837
638 -0.017752577364444733 -11.406488016154622 -0.01782592749223113 -11.4057055838406
639 -0.01775866113603115 -11.424246677290654 -0.017793863732367753 -11.423499447572969
640 -0.01775747714564204 -11.442004154436296 -0.017715307231992484 -11.44121475480496
641 -0.017764246184378864 -11.459768400620675 -0.017790915444493294 -11.459005670249454
642 -0.01776061626151204 -11.477529016882187 -0.01777463164180517 -11.476780301891258
643 -0.017765231244266034 -11.495294248126452 -0.01784155173227191 -11.49462185362353
644 -0.017759337835013867 -11.513053585961465 -0.017827301286160946 -11.51244915490969
645 -0.017756377067416906 -11.530809963028883 -0.017783725261688234 -11.53023288017138
646 -0.017758210375905036 -11.548568173404789 -0.017589606717228888 -11.547822486888608
647 -0.017757297959178686 -11.566325471363967 -0.017746356781572104 -11.56556884367018
648 -0.017760852910578252 -11.584086324274546 -0.017767999321222305 -11.583336842991402
649 -0.017760171834379435 -11.601846496108925 -0.017777439579367636 -11.60111428257077
650 -0.01775573305785656 -11.619602229166782 -0.017822594847530127 -11.6189368774183
651 -0.017760401498526333 -11.637362630665308 -0.017654752172529698 -11.636591629590828
652 -0.017760971561074257 -11.655123602226382 -0.017768634669482707 -11.654360264260312
653 -0.017758457642048597 -11.672882059868432 -0.017692134995013476 -11.672052399255325
654 -0.017762442119419575 -11.690644501987851 -0.017749880626797675 -11.689802279882123
655 -0.01776194302365184 -11.708406445011503 -0.0176234413869679 -11.707425721269091
656 -0.01776456004008651 -11.72617100505159 -0.01788682918995619 -11.725312550459048
657 -0.017760220635682344 -11.743931225687273 -0.017744819168001413 -11.74305736962705
658 -0.0177612223662436 -11.761692448053516 -0.01775892060250044 -11.760816290229549
659 -0.017754434794187545 -11.779446882847704 -0.018195264879614113 -11.779011555109163
660 -0.017753469105809928 -11.797200351953514 -0.017729590088129042 -11.796741145197291
661 -0.017753104865550994 -11.814953456819065 -0.017762927804142237 -11.814504073001434
662 -0.017757637333124875 -11.83271109415219 -0.017750834953039883 -11.832254907954473
663 -0.017752117943018675 -11.850463212095208 -0.017801396362483502 -11.850056304316956
664 -0.01775390366092324 -11.868217115756131 -0.01766427056863904 -11.867720574885595
665 -0.017754422314465047 -11.885971538070596 -0.017734377179294825 -11.88545495206489
666 -0.01775779202580452 -11.9037293300964 -0.017799687571823597 -11.903254639636714
667 -0.01775509472936392 -11.921484424825763 -0.017764565907418726 -11.921019205544132
668 -0.01775757996365428 -11.939242004789417 -0.017756679188460113 -11.938775884732593
669 -0.01775564644485712 -11.956997651234275 -0.017712930403649806 -11.956488815136243
670 -0.017756582889705896 -11.974754234123981 -0.01775621371343732 -11.97424502884968
671 -0.017755324114114047 -11.992509558238096 -0.017755837086588143 -11.992000865936268
672 -0.017755881510674955 -12.010265439748771 -0.01771800322458148 -12.00971886916085
673 -0.01775575978681445 -12.028021199535585 -0.017805816046893595 -12.027524685207743
674 -0.017754354141652585 -12.045775553677238 -0.017856490705162285 -12.045381175912905
675 -0.017756822891533373 -12.063532376568771 -0.01759118987247348 -12.062972365785377
676 -0.01776136290282011 -12.081293739471592 -0.017845914978533984 -12.08081828076391
677 -0.01776021169498563 -12.099053951166578 -0.017710438929498196 -12.098528719693409
678 -0.01775594148784876 -12.116809892654427 -0.017762139718979598 -12.116290859412388
679 -0.017758266441524027 -12.13456815909595 -0.017752461694180967 -12.134043321106569
680 -0.017751410137861967 -12.152319569233812 -0.017648390494287014 -12.151691711600856
681 -0.017758392542600632 -12.170077961776412 -0.017826723121106624 -12.169518434721963
682 -0.017760211229324342 -12.187838173005737 -0.017888999823480845 -12.187407434545444
683 -0.017755584511905908 -12.205593757517644 -0.017783989664167166 -12.20519142420961
684 -0.017755854036659004 -12.223349611554303 -0.017733343411237 -12.222924767620848
685 -0.017757473699748515 -12.241107085254052 -0.01772257126867771 -12.240647338889525
686 -0.017758870404213666 -12.258865955658266 -0.01779433535411954 -12.258441674243645
687 -0.017756478395313025 -12.276622434053579 -0.017805439326912163 -12.276247113570557
688 -0.01775867063552141 -12.2943811046891 -0.017692095693200828 -12.293939209263758
689 -0.017757375724613667 -12.312138480413713 -0.017807843070477246 -12.311747052334235
690 -0.01775852730497718 -12.32989700771869 -0.01768709598109126 -12.329434148315327
691 -0.017773952707648276 -12.347670960426338 -0.01780938096344471 -12.347243529278773
692 -0.01775264497846365 -12.365423605404802 -0.017749834060668945 -12.364993363339442
693 -0.017757758405059575 -12.383181363809861 -0.01768453689292073 -12.382677900232363
694 -0.01775514371693134 -12.400936507526792 -0.017830274906009434 -12.400508175138372
695 -0.017754884995520116 -12.418691392522312 -0.01765654133632779 -12.418164716474699
696 -0.017759034037590028 -12.436450426559903 -0.017819011118263006 -12.435983727592962
697 -0.01775369271636009 -12.454204119276262 -0.01776432329788804 -12.45374805089085
698 -0.017755050957202912 -12.471959170233465 -0.01778356498107314 -12.471531615871923
699 -0.01775468559935689 -12.489713855832822 -0.01776113472878933 -12.489292750600713
700 -0.01775633478537202 -12.507470190618193 -0.017773336824029685 -12.507066087424743
701 -0.01775526301935315 -12.525225453637546 -0.01770338714122772 -12.524769474565971
702 -0.01775392424315214 -12.542979377880698 -0.017695691902190447 -12.542465166468162
703 -0.017755995132029058 -12.560735373012728 -0.017633465770632028 -12.560098632238795
704 -0.017755771800875664 -12.578491144813603 -0.017793416604399682 -12.577892048843195
705 -0.017758620902895927 -12.596249765716498 -0.017737682070583106 -12.595629730913778
706 -0.01775954235345125 -12.61400930806995 -0.017814850341528653 -12.613444581255306
707 -0.01775588309392333 -12.631765191163872 -0.01775583131238818 -12.631200412567695
708 -0.017753109522163867 -12.649518300686037 -0.017976871319115163 -12.64917728388681
709 -0.017755521833896636 -12.667273822519933 -0.01782257342711091 -12.666999857313922
710 -0.01775664007291198 -12.685030462592845 -0.01773724928498268 -12.684737106598904
711 -0.01775190243497491 -12.70278236502782 -0.01757766157388687 -12.70231476817279
712 -0.017760722991079093 -12.7205430880189 -0.017733674868941306 -12.720048443041732
713 -0.0177570017054677 -12.738300089724367 -0.017751706298440695 -12.737800149340172
714 -0.017755767982453107 -12.756055857706821 -0.017658121604472398 -12.755458270944645
715 -0.017762303818017244 -12.773818161524838 -0.01787532018497586 -12.77333359112962
716 -0.017758981510996818 -12.791577143035836 -0.017849771957844495 -12.791183363087466
717 -0.01775514967739582 -12.809332292713231 -0.01773553416132927 -12.808918897248795
718 -0.01775686936452985 -12.82708916207776 -0.017778828646987675 -12.826697725895782
719 -0.01775445407256484 -12.844843616150325 -0.017702878173440694 -12.844400604069223
720 -0.01774290157482028 -12.862586517725145 -0.01793091371655464 -12.862331517785778
721 -0.017755827214568854 -12.880342344939713 -0.017834260873496533 -12.880165778659274
722 -0.01775640295818448 -12.898098747897897 -0.017725154664367436 -12.897890933323641
723 -0.01775587135925889 -12.915854619257157 -0.017690331675112247 -12.915581264998753
724 -0.017752533499151468 -12.93360715275631 -0.018188456166535617 -12.93376972116529
725 -0.017747731506824495 -12.951354884263134 -0.017763053067028522 -12.951532774232318
726 -0.017751692701131104 -12.969106576964265 -0.017738654278218746 -12.969271428510536
727 -0.01775215994566679 -12.986858736909932 -0.017738263122737408 -12.987009691633274
728 -0.017750251572579145 -13.004608988482511 -0.017768967151641845 -13.004778658784916
729 -0.01775390626862645 -13.022362894751138 -0.01779639981687069 -13.022575058601786
730 -0.01774959685280919 -13.040112491603947 -0.017774974275380374 -13.040350032877166
731 -0.01775300856679678 -13.057865500170744 -0.01776897655799985 -13.058119009435165
732 -0.017752180341631174 -13.075617680512375 -0.01773547613993287 -13.075854485575098
733 -0.017750365566462277 -13.093368046078837 -0.01775625878944993 -13.093610744364549
734 -0.01775074517354369 -13.11111879125238 -0.01773620843887329 -13.111346952803421
735 -0.017756211385130883 -13.12887500263751 -0.01762140281498432 -13.128968355618406
736 -0.017756331712007523 -13.146631334349518 -0.017730288952589036 -13.146698644570995
737 -0.01775833796709776 -13.164389672316616 -0.017775985319167374 -13.164474629890162
738 -0.017752087861299514 -13.182141760177917 -0.017741018254309893 -13.18221564814447
739 -0.017754945531487466 -13.199896705709405 -0.017788084410130977 -13.200003732554602
740 -0.01775337364524603 -13.21765007935465 -0.017634379491209985 -13.217638112045812
741 -0.01775886919349432 -13.235408948548145 -0.01770210061222315 -13.235340212658034
742 -0.017752507328987123 -13.253161455877132 -0.01780594065785408 -13.253146153315889
743 -0.01775724980980158 -13.270918705686933 -0.017771727312356232 -13.270917880628245
744 -0.017756159976124765 -13.288674865663058 -0.017692423053085805 -13.288610303681331
745 -0.017747437208890916 -13.30642230287195 -0.017944356705993415 -13.306554660387324
746 -0.017760157119482756 -13.324182459991432 -0.01768909562379122 -13.324243756011114
747 -0.017755141574889423 -13.341937601566322 -0.017798310052603482 -13.342042066063717
748 -0.017750763241201638 -13.359688364807523 -0.017601464129984378 -13.359643530193702
749 -0.017753733415156604 -13.37744209822268 -0.017741276230663062 -13.377384806424365
750 -0.017754693515598774 -13.395196791738279 -0.01812416696920991 -13.395508973393575
751 -0.017757212184369563 -13.412954003922648 -0.017762612923979758 -13.413271586317554
752 -0.017753660213202238 -13.43070766413585 -0.01778184724971652 -13.431053433567271
753 -0.01775337504222989 -13.44846103917808 -0.017778042517602444 -13.448831476084873
754 -0.017750218231230974 -13.466211257409311 -0.017750268802046776 -13.46658174488692
755 -0.017752114310860635 -13.483963371720172 -0.01771926274523139 -13.484301007632151
756 -0.0177497579716146 -13.501713129691787 -0.017735250201076268 -13.502036257833227
757 -0.01774947252124548 -13.519462602213032 -0.017763245571404695 -13.519799503404633
758 -0.017750052455812692 -13.537212654668846 -0.017670519649982452 -13.537470023054615
759 -0.017751105967909096 -13.554963760636754 -0.017702218610793352 -13.555172241665408
760 -0.017751348670572042 -13.572715109307326 -0.0177718804217875 -13.572944122087195
761 -0.01775174615904689 -13.590466855466373 -0.017597679048776627 -13.590541801135972
762 -0.01775162210687995 -13.608218477573253 -0.017556014470756054 -13.608097815606728
763 -0.017759630177170038 -13.625978107750424 -0.017760277912020683 -13.62585809351875
764 -0.017763137724250554 -13.643741245474674 -0.018015127535909413 -13.643873221054658
765 -0.017761518899351358 -13.661502764374026 -0.017729123774915933 -13.661602344829575
766 -0.017753111384809016 -13.679255875758836 -0.01776118902489543 -13.67936353385447
767 -0.017756391316652298 -13.697012267075488 -0.017742691468447445 -13.697106225322917
768 -0.017757408041507005 -13.714769675116996 -0.017733071558177473 -13.714839296881095
769 -0.017754538170993327 -13.73252421328799 -0.01775961145758629 -13.732598908338682
770 -0.017760634794831275 -13.75028484808282 -0.017434440739452838 -13.750033349078135
771 -0.01776244482025504 -13.768047292903075 -0.01795768002048135 -13.767991029098617
772 -0.01775666307657957 -13.785803955979654 -0.01774989329278469 -13.785740922391401
773 -0.017757807299494742 -13.803561763279149 -0.017787077371031045 -13.803527999762432
774 -0.017752017732709645 -13.821313781011858 -0.01781984753906727 -13.8213478473015
775 -0.017753460537642242 -13.8390672415495 -0.017802252434194088 -13.839150099735694
776 -0.017747744731605054 -13.856814986281105 -0.017719101160764694 -13.856869200896458
777 -0.017754286341369153 -13.874569272622473 -0.017791513260453938 -13.874660714156912
778 -0.0177533314563334 -13.892322604078807 -0.01767844259738922 -13.892339156754302
779 -0.01775616714730859 -13.910078771226114 -0.017741817235946655 -13.91008097399025
780 -0.01775369085371494 -13.927832462079829 -0.01773899756371975 -13.92781997155397
781 -0.01780775161460042 -13.94564021369443 -0.01714898953214288 -13.944968961086111
782 -0.017762028519064187 -13.963402242213494 -0.01777501767501235 -13.962743978761123
783 -0.017760076373815537 -13.981162318587309 -0.01774783032014966 -13.980491809081274
784 -0.01776281641796231 -13.99892513500527 -0.01772608086466789 -13.998217889945941
785 -0.017761920113116503 -14.016687055118387 -0.017767066694796087 -14.015984956640738
786 -0.01776026813313365 -14.034447323251522 -0.017787004448473455 -14.033771961089212
787 -0.017759965639561413 -14.052207288891083 -0.017746412847191095 -14.051518373936403
788 -0.017759523633867503 -14.06996681252495 -0.017690831795334816 -14.069209205731738
789 -0.017755415104329587 -14.087722227629278 -0.017754173092544078 -14.086963378824283
790 -0.01776190660893917 -14.105484134238218 -0.01772281164303422 -14.104686190467318
791 -0.01776180900633335 -14.123245943244552 -0.01774778813123703 -14.122433978598554
792 -0.017758765537291766 -14.141004708781843 -0.017786143999546766 -14.140220122598102
793 -0.01776922820135951 -14.158773936983202 -0.017763452604413033 -14.157983575202515
794 -0.01775952447205782 -14.17653346145526 -0.017748187016695737 -14.175731762219211
795 -0.01775873014703393 -14.194292191602294 -0.017845875956118105 -14.193577638175329
796 -0.01775766797363758 -14.21204985957593 -0.017728909756988286 -14.211306547932317
797 -0.01776077728718519 -14.229810636863116 -0.017835600581020117 -14.229142148513336
798 -0.017757302429527045 -14.247567939292642 -0.01781995818018913 -14.246962106693525
799 -0.017760502081364392 -14.265328441374006 -0.01772857690230012 -14.264690683595825
800 -0.017759782355278732 -14.283088223729285 -0.0177817078307271 -14.282472391426552
801 -0.017757559567689894 -14.300845783296975 -0.01777837537229061 -14.300250766798843
802 -0.01775903645902872 -14.318604819756004 -0.017754269763827324 -14.31800503656267
803 -0.0177594143897295 -14.336364234145734 -0.01777932159602642 -14.335784358158698
804 -0.01775624491274357 -14.354120479058476 -0.017722149193286896 -14.353506507351984
805 -0.01775817312300205 -14.37187865218148 -0.0176824483089149 -14.371188955660898
806 -0.017758088279515506 -14.389636740460995 -0.01771383946761489 -14.388902795128512
807 -0.01775594148784876 -14.407392681948844 -0.017949208989739417 -14.406852004118251
808 -0.01775840753689408 -14.425151089485738 -0.017801468260586262 -14.424653472378838
809 -0.017755953967571257 -14.442907043453308 -0.01774119883775711 -14.442394671216595
810 -0.017755704279989005 -14.460662747733297 -0.01777007132768631 -14.460164742544281
811 -0.017755086068063974 -14.47841783380136 -0.01776261730119586 -14.477927359845477
812 -0.017758474219590425 -14.496176308020951 -0.017752084136009216 -14.495679443981487
813 -0.017758516874164344 -14.513934824895115 -0.017854618560522794 -14.51353406254201
814 -0.01775581194087863 -14.531690636835993 -0.017768254969269037 -14.53130231751128
815 -0.017751705646514893 -14.549442342482507 -0.01775823924690485 -14.549060556758185
816 -0.017756971810013056 -14.56719931429252 -0.01768514299765229 -14.566745699755838
817 -0.017757657635957002 -14.584956971928477 -0.017692809086292983 -14.584438508842132
818 -0.017755789402872323 -14.60271276133135 -0.017736518010497093 -14.60217502685263
819 -0.017756514344364406 -14.620469275675715 -0.01776207108050585 -14.619937097933136
820 -0.01775497440248728 -14.638224250078203 -0.01762045780196786 -14.637557555735103
821 -0.017755924817174674 -14.655980174895378 -0.01788823427632451 -14.655445790011427
822 -0.01775496331974864 -14.673735138215127 -0.017747419979423286 -14.67319320999085
823 -0.017741665709763765 -14.69147680392489 -0.01808888642117381 -14.691282096412024
824 -0.017748169135302305 -14.709224973060193 -0.017652972880750895 -14.708935069292775
825 -0.017748937010765076 -14.726973910070958 -0.017833092529326678 -14.7267681618221
826 -0.01775364764034748 -14.744727557711306 -0.017703868541866542 -14.744472030363967
827 -0.017751431744545697 -14.762478989455852 -0.01773355286568403 -14.762205583229651
828 -0.01774961408227682 -14.780228603538129 -0.01754865115508437 -14.779754234384736
829 -0.01775756049901247 -14.797986164037141 -0.017749470192939043 -14.797503704577675
830 -0.017752194218337534 -14.815738358255478 -0.017798160761594774 -14.81530186533927
831 -0.017753253877162933 -14.833491612132642 -0.017704986222088336 -14.83300685156136
832 -0.017760199401527642 -14.85125181153417 -0.01783598503097892 -14.850842836592339
833 -0.01775742555037141 -14.86900923708454 -0.017714352905750276 -14.86855718949809
834 -0.017756511829793452 -14.886765748914334 -0.017770298384130002 -14.88632748788222
835 -0.01775310207158327 -14.904518850985918 -0.017737721931189297 -14.904065209813409
836 -0.01775408210232854 -14.922272933088246 -0.01786766145378351 -14.921932871267192
837 -0.017755950521677732 -14.940028883609925 -0.017753101605921983 -14.939685972873114
838 -0.017752066254615784 -14.95778094986454 -0.01779346354305744 -14.957479436416172
839 -0.017753508035093547 -14.975534457899634 -0.017786705028265716 -14.975266141444438
840 -0.01775261089205742 -14.993287068791691 -0.017742806766182184 -14.99300894821062
841 -0.017747071757912635 -15.011034140549604 -0.017543107829988004 -15.01055205604061
842 -0.017755592241883278 -15.028789732791488 -0.017693272978067397 -15.028245329018677
843 -0.017754470463842154 -15.04654420325533 -0.017747308220714332 -15.045992637239392
844 -0.017754255700856446 -15.064298458956186 -0.017730304226279258 -15.063722941465672
845 -0.017753464728593828 -15.08205192368478 -0.017748067248612644 -15.081471008714285
846 -0.01775394380092621 -15.099805867485706 -0.017757753655314446 -15.099228762369599
847 -0.017756395135074855 -15.117562262620782 -0.01773502128198743 -15.116963783651586
848 -0.017757365573197605 -15.13531962819398 -0.017768459022045137 -15.134732242673632
849 -0.01775289876386523 -15.153072526957844 -0.017790379002690315 -15.152522621676322
850 -0.017754998151212932 -15.170827525109058 -0.017737445048987867 -15.17026006672531
851 -0.01775552788749337 -15.18858305299655 -0.017741977330297233 -15.188002044055608
852 -0.017756648920476438 -15.206339701917027 -0.017720184940844774 -15.205722228996454
853 -0.017755284812301396 -15.224094986729328 -0.01790411490947008 -15.223626343905924
854 -0.017751902248710393 -15.241846888978039 -0.017775723710656166 -15.24140206761658
855 -0.017750121746212245 -15.259597010724251 -0.017719465587288142 -15.259121533203867
856 -0.017762305028736592 -15.277359315752987 -0.017913719080388545 -15.277035252284255
857 -0.0177520927041769 -15.295111408457164 -0.017695407662540675 -15.294730659946795
858 -0.017751499358564616 -15.312862907815727 -0.01772044589743018 -15.312451105844225
859 -0.017754661664366723 -15.330617569480093 -0.01781113389879465 -15.33026223974302
860 -0.017752150259912013 -15.348369719740006 -0.01772117065265775 -15.347983410395678
861 -0.017756130266934633 -15.366125850006942 -0.01788137378171086 -15.365864784177388
862 -0.017745910584926604 -15.383871760591868 -0.017761363927274943 -15.383626148104662
863 -0.017750132456421853 -15.40162189304829 -0.01773413149639964 -15.401360279601063
864 -0.017747598979622126 -15.419369492027911 -0.01772136427462101 -15.419081643875684
865 -0.017755156569182872 -15.437124648597095 -0.01779566965997219 -15.436877313535655
866 -0.01775718992576003 -15.454881838522855 -0.017663920670747756 -15.454541234206403
867 -0.017749808076769114 -15.472631646599623 -0.017779192700982095 -15.472320426907384
868 -0.017749512568116188 -15.49038115916774 -0.017761506792157888 -15.490081933699543
869 -0.017750407196581365 -15.508131566364321 -0.01779693616554141 -15.507878869865085
870 -0.017753078788518905 -15.525884645152841 -0.017724048532545566 -15.525602918397631
871 -0.01774526908993721 -15.543629914242779 -0.017756857443600893 -15.543359775841232
872 -0.017750747688114642 -15.561380661930894 -0.017763557936996223 -15.561123333778228
873 -0.017751131020486356 -15.57913179295138 -0.01773762032389641 -15.578860954102124
874 -0.017751437611877918 -15.596883230563257 -0.017696215212345122 -15.596557169314469
875 -0.01775390487164259 -15.6146371354349 -0.01784671740606427 -15.614403886720533
876 -0.01774460505694151 -15.632381740491843 -0.018154704291373492 -15.632558591011906
877 -0.017740305233746766 -15.65012204572559 -0.017824666295200586 -15.650383257307107
878 -0.017744784615933894 -15.667866830341524 -0.017734325397759675 -15.668117582704866
879 -0.0177463342435658 -15.685613164585089 -0.01769870426505804 -15.685816286969924
880 -0.017747831530869007 -15.703360996115958 -0.017528869304805995 -15.70334515627473
881 -0.01774552734568715 -15.721106523461644 -0.01776434499770403 -15.721109501272435
882 -0.017745823226869108 -15.738852346688514 -0.017786622140556575 -15.738896123412992
883 -0.017756220418959856 -15.756608567107474 -0.0181384832598269 -15.75703460667282
884 -0.017744669038802386 -15.774353236146275 -0.017667107935994863 -15.774701714608815
885 -0.0177420973777771 -15.792095333524053 -0.017944186553359033 -15.792645901162174
886 -0.017740453593432903 -15.809835787117485 -0.01780053023248911 -15.810446431394663
887 -0.017742491979151963 -15.827578279096638 -0.017755275033414362 -15.828201706428077
888 -0.01774544334039092 -15.84532372243703 -0.017710794042795897 -15.845912500470872
889 -0.0177443353459239 -15.863068057782954 -0.017761086020618676 -15.86367358649149
890 -0.017744388431310654 -15.880812446214264 -0.01774212708696723 -15.881415713578457
891 -0.017737523093819617 -15.898549969308084 -0.018005461525171997 -15.89942117510363
892 -0.01774699240922928 -15.916296961717313 -0.017915939353406428 -15.917337114457036
893 -0.017738731764256953 -15.93403569348157 -0.0176533711142838 -15.93499048557132
894 -0.01774471262469888 -15.95178040610627 -0.01773147052153945 -15.952721956092859
895 -0.017747222539037467 -15.969527628645308 -0.017601502779871225 -15.97032345887273
896 -0.017741569504141807 -15.98726919814945 -0.018032000958919527 -15.98835545983165
897 -0.01774281356483698 -16.005012011714285 -0.01778421988710761 -16.006139679718757
898 -0.017741662450134754 -16.02275367416442 -0.017751824762672185 -16.02389150448143
899 -0.017741877306252717 -16.040495551470674 -0.017786929942667486 -16.041678434424096
900 -0.017744920402765273 -16.05824047187344 -0.017750251945108174 -16.059428686369206
901 -0.017741932068020105 -16.07598240394146 -0.017579902336001395 -16.07700858870521
902 -0.017746059224009514 -16.09372846316547 -0.017739996686577796 -16.094748585391788
903 -0.017757103499025106 -16.111485566664495 -0.018406288418918847 -16.113154873810707
904 -0.017742657475173472 -16.12922822413967 -0.01762428442016244 -16.13077915823087
905 -0.01774257905781269 -16.146970803197483 -0.01777622625231743 -16.148555384483185
906 -0.01774250390008092 -16.164713307097564 -0.017743214406073092 -16.16629859888926
907 -0.01774350143969059 -16.182456808537253 -0.0177525220438838 -16.184051120933145
908 -0.017740910686552525 -16.200197719223805 -0.017773376405239107 -16.201824497338382
909 -0.01774363052099943 -16.217941349744805 -0.01782707227393985 -16.21965156961232
910 -0.017755409609526394 -16.235696759354333 -0.018178220838308334 -16.23782979045063
911 -0.017741756793111563 -16.253438516147444 -0.017934284452348948 -16.255764074902977
912 -0.017737563326954843 -16.271176079474397 -0.017683514300733803 -16.273447589203712
913 -0.01773800691589713 -16.288914086390296 -0.017758889868855477 -16.291206479072567
914 -0.01773601658642292 -16.306650102976718 -0.017697243206202983 -16.30890372227877
915 -0.01773582473397255 -16.32438592771069 -0.017698007356375455 -16.326601729635147
916 -0.01773612517863512 -16.342122052889327 -0.01770397210493684 -16.344305701740083
917 -0.01773134209215641 -16.35985339498148 -0.01771198594942689 -16.36201768768951
918 -0.017736116517335178 -16.377589511498815 -0.0178766799159348 -16.379894367605445
919 -0.017736447881907223 -16.395325959380724 -0.017671518586575986 -16.39756588619202
920 -0.017736789863556625 -16.41306274924428 -0.017756388057023287 -16.415322274249043
921 -0.017739833705127238 -16.430802582949408 -0.017789262160658837 -16.4331115364097
922 -0.017741521168500186 -16.448544104117907 -0.017788207065314053 -16.450899743475016
923 -0.017736725695431232 -16.46628082981334 -0.017716469150036572 -16.468616212625054
924 -0.017737224604934453 -16.484018054418275 -0.017910869047045707 -16.4865270816721
925 -0.01773344222456217 -16.501751496642836 -0.01776135144755244 -16.504288433119655
926 -0.01775995520874858 -16.519511451851585 -0.017092471662908792 -16.521380904782564
927 -0.017741856910288335 -16.537253308761873 -0.017758146673440934 -16.539139051456004
928 -0.017743668984621763 -16.554996977746494 -0.017736213002353906 -16.55687526445836
929 -0.017740865610539912 -16.572737843357036 -0.017712793592363597 -16.574588058050722
930 -0.01774203795939684 -16.590479881316433 -0.017761146556586026 -16.59234920460731
931 -0.0177420299500227 -16.608221911266455 -0.017721282690763472 -16.610070487298074
932 -0.01774108223617077 -16.625962993502625 -0.01776487212628126 -16.627835359424356
933 -0.017742384877055883 -16.643705378379682 -0.017746878415346147 -16.6455822378397
934 -0.017743401508778334 -16.66144877988846 -0.01777140097692609 -16.663353638816627
935 -0.017747184354811908 -16.67919596424327 -0.017701017018407584 -16.681054655835034
936 -0.01774239642545581 -16.696938360668724 -0.017751386668533087 -16.698806042503566
937 -0.01773658683523536 -16.71467494750396 -0.017664936557412147 -16.71647097906098
938 -0.017745584528893233 -16.73242053203285 -0.01762438965961337 -16.734095368720592
939 -0.017741563078016043 -16.750162095110866 -0.017715692147612573 -16.751811060868203
940 -0.017741818726062775 -16.76790391383693 -0.017557293456047774 -16.76936835432425
941 -0.017742636054754256 -16.785646549891684 -0.01774210259318352 -16.787110456917432
942 -0.017736044246703386 -16.803382594138387 -0.01759126242250204 -16.804701719339935
943 -0.017743678763508797 -16.821126272901896 -0.017779586464166643 -16.8224813058041
944 -0.017746048420667647 -16.838872321322565 -0.01777302408590913 -16.84025432989001
945 -0.017714850045740603 -16.856587171368307 -0.017801650520414113 -16.858055980410423
946 -0.017739804089069368 -16.874326975457375 -0.017732122074812652 -16.875788102485235
947 -0.01773945465683937 -16.892066430114216 -0.017761676013469695 -16.893549778498706
948 -0.017738438863307237 -16.909804868977524 -0.017642928287386894 -16.911192706786093
949 -0.01774183176457882 -16.927546700742102 -0.017595688439905645 -16.928788395225997
950 -0.017742542270570993 -16.945289243012674 -0.017797822039574383 -16.946586217265573
951 -0.017743977066129447 -16.963033220078803 -0.017744162771850824 -16.964330380037424
952 -0.017744112014770507 -16.980777332093574 -0.017550226859748365 -16.98188060689717
953 -0.017744612973183395 -16.998521945066756 -0.017794230859726666 -16.9996748377569
954 -0.017751924600452183 -17.01627386966721 -0.017829519510269166 -17.017504357267168
955 -0.017743690218776465 -17.034017559885985 -0.017755694780498744 -17.035260052047665
956 -0.017744598258286715 -17.05176215814427 -0.01780189648270607 -17.05306194853037
957 -0.017746018152683972 -17.069508176296956 -0.017637300584465266 -17.070699249114835
958 -0.017743852641433477 -17.08725202893839 -0.01780936270952225 -17.088508611824356
959 -0.017744529247283935 -17.104996558185675 -0.017695144377648832 -17.106203756202003
960 -0.017746034450829028 -17.122742592636506 -0.01774847023189068 -17.123952226433893
961 -0.01774082602933049 -17.140483418665838 -0.017858932539820672 -17.141811158973713
962 -0.017740751896053553 -17.15822417056189 -0.017857296112924814 -17.15966845508664
963 -0.017744775209575892 -17.175968945771466 -0.017788728326559068 -17.177457183413196
964 -0.0177433499135077 -17.193712295684975 -0.017746177222579717 -17.195203360635777
965 -0.017738222423940898 -17.211450518108915 -0.017695218324661255 -17.212898578960438
966 -0.017742949817329646 -17.229193467926244 -0.017787876725196838 -17.230686455685635
967 -0.017744387220591306 -17.246937855146836 -0.017589861620217563 -17.24827631730585
968 -0.017739751376211643 -17.264677606523048 -0.017753735277801753 -17.266030052583652
969 -0.017734616436064242 -17.282412222959113 -0.017267987411469222 -17.28329803999512
970 -0.01774989767000079 -17.300162120629114 -0.017722980678081514 -17.3010210206732
971 -0.017748257517814635 -17.31791037814693 -0.01777108618989587 -17.318792106863096
972 -0.01774211609736085 -17.33565249424429 -0.017946063727140426 -17.336738170590237
973 -0.01774408482015133 -17.35339657906444 -0.017786524444818496 -17.354524695035057
974 -0.017745209392160177 -17.3711417884566 -0.01774655459448695 -17.372271249629545
975 -0.017747244331985712 -17.388889032788587 -0.017765562795102597 -17.390036812424647
976 -0.01774034295231104 -17.4066293757409 -0.017642491217702626 -17.40767930364235
977 -0.017744137812405823 -17.424373513553306 -0.017638226505368948 -17.42531753014772
978 -0.017746935598552227 -17.442120449151858 -0.01776199983432889 -17.443079529982047
979 -0.017745434865355493 -17.459865884017212 -0.017715159337967634 -17.460794689320014
980 -0.017745455820113422 -17.477611339837324 -0.017801449075341223 -17.478596138395357
981 -0.01773887434974313 -17.495350214187066 -0.017871767934411763 -17.49646790632977
982 -0.017739346902817487 -17.513089561089885 -0.017777124792337416 -17.51424503112211
983 -0.01774898963049054 -17.530838550720375 -0.018067168444395064 -17.532312199566505
984 -0.017745585273951293 -17.548584135994325 -0.01769604180008173 -17.550008241366587
985 -0.017740402743220328 -17.566324538737547 -0.017712553963065147 -17.567720795329652
986 -0.017743132915347813 -17.584067671652896 -0.017722957581281663 -17.585443752910933
987 -0.017761698085814716 -17.60182936973871 -0.017688043415546417 -17.60313179632648
988 -0.017743801604956387 -17.619573171343667 -0.017798814456909895 -17.62093061078339
989 -0.017744152806699276 -17.637317324150366 -0.017733347322791814 -17.638663958106182
990 -0.017747435718774796 -17.65506475986914 -0.01769796870648861 -17.65636192681267
991 -0.017752226628363132 -17.672816986497505 -0.017733375169336797 -17.674095301982007
992 -0.01774377916008234 -17.690560765657587 -0.0177460384555161 -17.691841340437524
993 -0.017747708968818186 -17.708308474626406 -0.017757044266909362 -17.70959838470443
994 -0.017747340630739926 -17.726055815257148 -0.01771561913192272 -17.727314003836355
995 -0.017743746656924485 -17.743799561914074 -0.017971163056790827 -17.745285166893147
996 -0.01774656865745783 -17.76154613057153 -0.01768310321494937 -17.762968270108097
997 -0.017739884741604327 -17.779286015313136 -0.017803776264190673 -17.780772046372288
998 -0.01773944152519107 -17.797025456838327 -0.017834320664405823 -17.798606367036694
999 -0.017735187243670226 -17.814760644081996 -0.017723532859236002 -17.81632989989593
1000 -0.01774096265435219 -17.832501606736347 -0.017733894754201174 -17.83406379465013
1001 -0.017744241654872893 -17.85024584839122 -0.017789929546415804 -17.85185372419655
1002 -0.01774446535855532 -17.867990313749775 -0.01781362425535917 -17.86966734845191
1003 -0.017745463363826274 -17.885735777113602 -0.017732513416558505 -17.887399861868467
1004 -0.017743327561765908 -17.90347910467537 -0.017790153436362744 -17.90519001530483
1005 -0.01773773515596986 -17.921216839831338 -0.018074144143611193 -17.92326415944844
1006 -0.017747577838599683 -17.938964417669936 -0.01748856231570244 -17.94075272176414
1007 -0.01774176871404052 -17.956706186383975 -0.017753754369914533 -17.958506476134055
1008 -0.01774195283651352 -17.97444813922049 -0.017751026805490254 -17.976257502939546
1009 -0.01774150114506483 -17.992189640365552 -0.017831394635140895 -17.994088897574688
1010 -0.01774197993800044 -18.009931620303554 -0.018000260647386312 -18.012089158222075
1011 -0.01773603381589055 -18.027667654119444 -0.0177558122202754 -18.02984497044235
1012 -0.017733274679630994 -18.045400928799076 -0.01783895827829838 -18.047683928720648
1013 -0.017741683032363655 -18.063142611831438 -0.017866439186036587 -18.065550367906685
1014 -0.01774264667183161 -18.08088525850327 -0.017851699702441694 -18.083402067609125
1015 -0.017735779844224454 -18.098621038347492 -0.017786780185997487 -18.10118884779512
1016 -0.017737162206321953 -18.116358200553815 -0.01794242700561881 -18.11913127480074
1017 -0.01773838894441724 -18.13409658949823 -0.017174805421382187 -18.136306080222123
1018 -0.017736689746379854 -18.15183327924461 -0.017739611491560937 -18.154045691713684
1019 -0.01773928990587592 -18.169572569150485 -0.017733282316476105 -18.17177897403016
1020 -0.0177411618642509 -18.187313731014736 -0.0177413996309042 -18.189520373661065
1021 -0.01773955123499036 -18.205053282249725 -0.017691426258534194 -18.207211799919598
1022 -0.017740486562252043 -18.22279376881198 -0.01774443779140711 -18.224956237711005
1023 -0.017736494448035954 -18.240530263260016 -0.017920828610658645 -18.242877066321665
1024 -0.01774147981777787 -18.258271743077795 -0.017790216766297818 -18.26066728308796
1025 -0.017738374695181847 -18.276010117772977 -0.017780291847884655 -18.278447574935846
1026 -0.017738949693739414 -18.293749067466717 -0.017749031074345112 -18.29619660601019
1027 -0.017739371955394746 -18.31148843942211 -0.017738109268248082 -18.31393471527844
1028 -0.017739777732640506 -18.32922821715475 -0.0176895166747272 -18.331624231953167
1029 -0.017739564087241887 -18.346967781241993 -0.017725838627666236 -18.349350070580833
1030 -0.017739657405763866 -18.364707438647756 -0.017764597479254008 -18.367114668060086
1031 -0.01773335551843047 -18.382440794166186 -0.01771791949868202 -18.38483258755877
1032 -0.017736194469034672 -18.40017698863522 -0.017690450232475997 -18.402523037791244
1033 -0.017743805050849916 -18.41792079368607 -0.017783648055046796 -18.420306685846292
1034 -0.01773828882724047 -18.435659082513308 -0.017740951851010323 -18.438047637697302
1035 -0.017742051929235458 -18.453401134442544 -0.017653647903352977 -18.455701285600654
1036 -0.017737812269479035 -18.471138946712024 -0.017742139101028443 -18.47344342470168
1037 -0.017741359025239944 -18.488880305737265 -0.01771889440715313 -18.491162319108835
1038 -0.017741648480296135 -18.50662195421756 -0.017783951573073865 -18.508946270681907
1039 -0.017732761055231094 -18.524354715272793 -0.018145289178937672 -18.527091559860846
1040 -0.017735027987509967 -18.542089743260302 -0.017716860957443716 -18.54480842081829
1041 -0.017736949678510427 -18.559826692938813 -0.01775701967999339 -18.562565440498282
1042 -0.017739389464259146 -18.577566082403074 -0.017802862171083688 -18.580368302669367
1043 -0.017736639734357594 -18.595302722137433 -0.017740888800472022 -18.598109191469838
1044 -0.017737008444964886 -18.613039730582397 -0.017799237463623285 -18.615908428933462
1045 -0.017738256696611644 -18.630777987279007 -0.017523292545229198 -18.63343172147869
1046 -0.017742390651255845 -18.648520377930264 -0.01788149503991008 -18.6513132165186
1047 -0.01773515176028013 -18.666255529690545 -0.017732607200741768 -18.66904582371934
1048 -0.017735260259360074 -18.683990789949906 -0.01775036295875907 -18.686796186678098
1049 -0.017739706952124835 -18.70173049690203 -0.01769222170114517 -18.704488408379245
1050 -0.017732803151011466 -18.719463300053043 -0.017677043564617634 -18.722165451943862
1051 -0.017735059000551702 -18.737198359053593 -0.017799480818212032 -18.739964932762074
1052 -0.017738304287195205 -18.75493666334079 -0.01767822615802288 -18.757643158920096
1053 -0.017735277768224478 -18.772671941109014 -0.01771871345117688 -18.775361872371274
1054 -0.017735082004219294 -18.790407023113232 -0.017767377942800523 -18.793129250314074
1055 -0.017739596869796516 -18.808146619983027 -0.01785418502986431 -18.81098343534394
1056 -0.01773638939484954 -18.825883009377876 -0.01772960713133216 -18.828713042475272
1057 -0.017734979465603828 -18.84361798884348 -0.017784319166094065 -18.846497361641365
1058 -0.01774287223815918 -18.86136086108164 -0.017953518964350223 -18.864450880605716
1059 -0.017740917578339576 -18.87910177865998 -0.0174548389390111 -18.881905719544726
1060 -0.017736487463116644 -18.896838266123098 -0.01764301722869277 -18.89954873677342
1061 -0.017738423962146043 -18.914576690085244 -0.01769575560465455 -18.917244492378074
1062 -0.0177435414865613 -18.932320231571804 -0.017790915723890067 -18.935035408101964
1063 -0.01774585172533989 -18.950066083297145 -0.017484410759061576 -18.952519818861024
1064 -0.017747359909117223 -18.96781344320626 -0.017809841316193342 -18.970329660177217
1065 -0.01773890685290098 -18.985552350059162 -0.017777519766241312 -18.98810717994346
1066 -0.017743740510195494 -19.003296090569357 -0.01769384164363146 -19.00580102158709
1067 -0.01774592287838459 -19.02104201344774 -0.0176599501632154 -19.023460971750303
1068 -0.017740553803741933 -19.03878256725148 -0.01760389460250735 -19.041064866352812
1069 -0.017742141894996167 -19.056524709146476 -0.017740058619529007 -19.058804924972343
1070 -0.017747296299785376 -19.07427200544626 -0.01760384822264314 -19.076408773194984
1071 -0.01774933412671089 -19.092021339572973 -0.017457380332052706 -19.09386615352704
1072 -0.017744730412960052 -19.109766069985934 -0.017778454907238485 -19.111644608434275
1073 -0.017748951725661755 -19.127515021711595 -0.01776471743360162 -19.129409325867876
1074 -0.01774636236950755 -19.145261384081103 -0.01776007004082203 -19.147169395908698
1075 -0.01774453157559037 -19.163005915656694 -0.017736695427447557 -19.164906091336146
1076 -0.01774478508159518 -19.18075070073829 -0.017774258647114037 -19.18268034998326
1077 -0.01774623179808259 -19.198496932536372 -0.017653243709355594 -19.200333593692616
1078 -0.017749260738492013 -19.216246193274863 -0.017747571971267462 -19.218081165663882
1079 -0.01774414461106062 -19.233990337885924 -0.018014335352927447 -19.23609550101681
1080 -0.01774058872833848 -19.25173092661426 -0.017732949275523425 -19.253828450292332
1081 -0.017743710521608592 -19.26947463713587 -0.017717025894671678 -19.271545476187004
1082 -0.017745908070355653 -19.287220545206225 -0.017742072604596613 -19.289287548791602
1083 -0.017743285931646823 -19.304963831137872 -0.01773299677297473 -19.307020545564576
1084 -0.017745201662182807 -19.322709032800056 -0.017713621631264685 -19.324734167195842
1085 -0.017743822280317546 -19.340452855080372 -0.017796148266643285 -19.342530315462486
1086 -0.017745731119066476 -19.35819858619944 -0.01767095411196351 -19.36020126957445
1087 -0.017748316656798123 -19.37594690285624 -0.017629369162023067 -19.377830638736473
1088 -0.017750735767185687 -19.393697638623426 -0.01771074142307043 -19.395541380159543
1089 -0.01774628655984998 -19.411443925183274 -0.017782432865351437 -19.413323813024896
1090 -0.017747710179537534 -19.429191635362812 -0.017707467451691626 -19.43103128047659
1091 -0.01774685913696885 -19.446938494499783 -0.017759061884135008 -19.448790342360724
1092 -0.017745443526655434 -19.46468393802644 -0.01785277621820569 -19.46664311857893
1093 -0.017743808403611182 -19.48242774643005 -0.01775156259536743 -19.484394681174297
1094 -0.01774673946201801 -19.50017448589207 -0.017754606902599335 -19.502149288076897
1095 -0.017746395897120237 -19.51792088178919 -0.01775521757081151 -19.51990450564771
1096 -0.017749956622719765 -19.53567083841191 -0.01784753128886223 -19.53775203693657
1097 -0.017746904119849204 -19.55341774253176 -0.017706639785319566 -19.55545867672189
1098 -0.017745781783014537 -19.571163524314773 -0.017819220293313266 -19.573277897015203
1099 -0.017736576683819293 -19.588900100998593 -0.017787856794893742 -19.591065753810096
1100 -0.017745558731257917 -19.60664565972985 -0.01767654763534665 -19.608742301445442
1101 -0.01774601824581623 -19.624391677975666 -0.01780425142496824 -19.626546552870412
1102 -0.017742333840578793 -19.642134011816246 -0.01777800302952528 -19.64432455589994
1103 -0.01774548375979066 -19.659879495576035 -0.017862809635698796 -19.662187365535637
1104 -0.01774291358888149 -19.67762240916492 -0.017765453923493622 -19.67995281945913
1105 -0.0177412667311728 -19.69536367589609 -0.017786713503301143 -19.697739532962434
1106 -0.017744208779186012 -19.713107884675274 -0.017714392580091953 -19.715453925542526
1107 -0.017739551048725842 -19.730847435724 -0.01783216865733266 -19.73328609419986
1108 -0.017748633213341237 -19.748596068937342 -0.017464594542980195 -19.750750688742837
1109 -0.017747186962515114 -19.76634325589986 -0.017693737614899875 -19.768444426357735
1110 -0.017747540865093468 -19.784090796764954 -0.01774817043915391 -19.78619259679689
1111 -0.017745358869433403 -19.801836155634387 -0.017767774034291507 -19.80396037083118
1112 -0.017741772439330818 -19.819577928073716 -0.017663058917969467 -19.82162342974915
1113 -0.01774040488526225 -19.83731833295898 -0.01770761180669069 -19.83933104155584
1114 -0.017745425272732974 -19.85506375823171 -0.01775141740217805 -19.85708245895802
1115 -0.017762639746069907 -19.872826397977782 -0.01726983776316047 -19.874352296721177
1116 -0.01775466287508607 -19.890581060852867 -0.01782859293743968 -19.89218088965862
1117 -0.017750634625554085 -19.90833169547842 -0.01774037117138505 -19.909921260830004
1118 -0.017747925035655497 -19.926079620514077 -0.017725564446300267 -19.927646825276305
1119 -0.017752437107264995 -19.943832057621343 -0.017783766146749258 -19.945430591423055
1120 -0.017749194521456957 -19.9615812521428 -0.01775801321491599 -19.96318860463797
1121 -0.01774801714345813 -19.979329269286257 -0.017833254486322402 -19.981021859124294
1122 -0.01774499975144863 -19.997074269037707 -0.017737800907343625 -19.998759660031638
1123 -0.017741193436086176 -20.014815462473795 -0.017641923483461143 -20.016401583515098
1124 -0.0177481796592474 -20.03256364213304 -0.017766375839710236 -20.034167959354807
1125 -0.017746795527637006 -20.050310437660677 -0.017731007561087607 -20.051898966915896
1126 -0.017745482455939054 -20.068055920116617 -0.017697397712618114 -20.069596364628513
1127 -0.017753489408642055 -20.085809409525258 -0.017783010564744472 -20.087379375193258
1128 -0.01775252791121602 -20.103561937436474 -0.017928384151309727 -20.10530775934457
1129 -0.01774706281721592 -20.12130900025369 -0.0178853833116591 -20.123193142656227
1130 -0.017748391907662153 -20.13905739216135 -0.017802092153578995 -20.140995234809807
1131 -0.017746857460588218 -20.15680424962194 -0.017685992922633887 -20.15868122773244
1132 -0.017750455439090727 -20.17455470506103 -0.01771623734384775 -20.17639746507629
1133 -0.017755159363150596 -20.192309864424182 -0.017409827932715415 -20.193807293009005
1134 -0.017748650908470155 -20.21005851533265 -0.017794272024184467 -20.211601565033188
1135 -0.017745626717805864 -20.227804142050456 -0.017724393121898174 -20.229325958155087
1136 -0.017746529541909695 -20.245550671592365 -0.017745215073227884 -20.247071173228314
1137 -0.01774897687137127 -20.263299648463736 -0.017720602732151747 -20.264791775960465
1138 -0.017744923755526543 -20.281044572219262 -0.017744001373648642 -20.282535777334115
1139 -0.017743764258921147 -20.298788336478182 -0.01773728197440505 -20.30027305930852
1140 -0.01774452403187752 -20.31653286051006 -0.017742837220430373 -20.31801589652895
1141 -0.017745671793818474 -20.334278532303877 -0.017729458678513766 -20.335745355207465
1142 -0.01774836452677846 -20.352026896830655 -0.017725395597517492 -20.35347075080498
1143 -0.01774836415424943 -20.369775260984905 -0.017819690331816674 -20.371290441136797
1144 -0.017747103702276945 -20.387522364687182 -0.017700870893895625 -20.388991312030694
1145 -0.017748610582202673 -20.405270975269385 -0.017792193219065666 -20.40678350524976
1146 -0.017750041745603084 -20.42302101701499 -0.017630917578935625 -20.424414422828693
1147 -0.0177488530986011 -20.44076987011359 -0.017811200115829706 -20.442225622944523
1148 -0.017745077144354582 -20.458514947257946 -0.01783098913729191 -20.460056612081814
1149 -0.017748550046235323 -20.47626349730418 -0.017696364130824805 -20.47775297621264
1150 -0.01776163885369897 -20.49402513615788 -0.017849489487707614 -20.495602465700347
1151 -0.01774754710495472 -20.511772683262834 -0.01776358252391219 -20.51336604822426
1152 -0.017747122701257466 -20.529519805964092 -0.01774637643247843 -20.531112424656737
1153 -0.01775065241381526 -20.54727045837791 -0.017714643385261297 -20.548827068041998
1154 -0.017746484745293854 -20.565016943123204 -0.017809018213301896 -20.5666360862553
1155 -0.01774746449664235 -20.582764407619848 -0.017718086671084165 -20.584354172926385
1156 -0.01774723008275032 -20.6005116377026 -0.01773807480931282 -20.602092247735698
1157 -0.017750488687306644 -20.618262126389904 -0.01768201692029834 -20.619774264655995
1158 -0.01774053731933236 -20.636002663709238 -0.017626524344086646 -20.637400789000083
1159 -0.017749421950429677 -20.65375208565967 -0.01767137348651886 -20.6550721624866
1160 -0.01774916546419263 -20.67150125112386 -0.017679135501384734 -20.672751297987986
1161 -0.01775042973458767 -20.689251680858447 -0.01787741733714938 -20.690628715325136
1162 -0.017740160319954158 -20.7069918411784 -0.01793926963582635 -20.70856798496096
1163 -0.01775233242660761 -20.724744173605007 -0.01765615874901414 -20.726224143709974
1164 -0.017748679500073195 -20.74249285310508 -0.017599860951304436 -20.743824004661278
1165 -0.017748950328677893 -20.760241803433757 -0.017721215542405844 -20.761545220203683
1166 -0.017749876901507377 -20.777991680335266 -0.017707205191254616 -20.779252425394937
1167 -0.017750301863998175 -20.795741982199264 -0.0177398637868464 -20.796992289181784
1168 -0.01774549763649702 -20.81348747983576 -0.017810162622481585 -20.814802451804265
1169 -0.017751636914908886 -20.83123911675067 -0.017763265874236822 -20.832565717678502
1170 -0.017747357673943042 -20.848986474424613 -0.01767850173637271 -20.850244219414876
1171 -0.017749872617423536 -20.866736347042036 -0.01783899273723364 -20.868083212152108
1172 -0.017749415896832942 -20.88448576293887 -0.017713602539151906 -20.88579681469126
1173 -0.01774867484346032 -20.90223443778233 -0.01771379802376032 -20.90351061271502
1174 -0.01774604059755802 -20.919980478379888 -0.017817011382430793 -20.92132762409745
1175 -0.017748900596052407 -20.93772937897594 -0.01779050473123789 -20.93911812882869
1176 -0.017749381251633167 -20.955478760227574 -0.017771756649017333 -20.956889885477707
1177 -0.01774928057566285 -20.97322804080324 -0.01770670060068369 -20.97459658607839
1178 -0.017746639810502528 -20.990974680613743 -0.017773378919810057 -20.9923699649982
1179 -0.017792807146906852 -21.00876748776065 -0.017626267112791538 -21.009996232110993
1180 -0.01774585172533989 -21.02651333948599 -0.01775127276778221 -21.027747504878775
1181 -0.01774361338466406 -21.044256952870654 -0.01777209248393774 -21.045519597362713
1182 -0.01774635212495923 -21.062003304995613 -0.017758873663842677 -21.063278471026557
1183 -0.017742618359625338 -21.07974592335524 -0.01778296325355768 -21.081061434280116
1184 -0.017748228460550308 -21.09749415181579 -0.01781461723148823 -21.098876051511603
1185 -0.017743247374892235 -21.115237399190683 -0.017728750221431257 -21.116604801733033
1186 -0.017746801115572454 -21.132984200306254 -0.017810842581093313 -21.134415644314124
1187 -0.017748465389013292 -21.150732665695266 -0.017845910973846912 -21.15226155528797
1188 -0.01774345962330699 -21.168476125318573 -0.01779209924861789 -21.170053654536588
1189 -0.017743255384266375 -21.18621938070284 -0.01777225350961089 -21.1878259080462
1190 -0.017743202019482852 -21.203962582722323 -0.01782562183216214 -21.205651529878363
1191 -0.0177402863278985 -21.221702869050223 -0.017694505956023933 -21.223346035834386
1192 -0.017736706230789424 -21.23943957528101 -0.017668407689779998 -21.241014443524165
1193 -0.01774359531700611 -21.25718317059802 -0.017828491516411304 -21.258842935040576
1194 -0.0177430571988225 -21.27492622779684 -0.01776660103350878 -21.276609536074083
1195 -0.01773782093077898 -21.29266404872762 -0.017914275359362363 -21.294523811433447
1196 -0.01774048274382949 -21.31040453147145 -0.017779574263840914 -21.312303385697287
1197 -0.017743901535868644 -21.328148433007318 -0.017668354883790018 -21.329971740581076
1198 -0.01775006586685777 -21.345898498874174 -0.01757644796743989 -21.347548188548515
1199 -0.017743324115872382 -21.363641822990047 -0.01776467701420188 -21.365312865562718
1200 -0.017743519321084023 -21.38138534231113 -0.017697743605822325 -21.38301060916854
1201 -0.01774614825844765 -21.399131490569577 -0.017756793927401305 -21.40076740309594
1202 -0.01773840943351388 -21.41686990000309 -0.01760097425431013 -21.41836837735025
1203 -0.01774546839296818 -21.434615368396056 -0.0176891777664423 -21.436057555116694
1204 -0.017744059301912786 -21.452359427697967 -0.01773325735703111 -21.453790812473724
1205 -0.017743682488799095 -21.470103110186766 -0.01779888616874814 -21.47158969864247
1206 -0.01774635398760438 -21.48784946417437 -0.017744499351829292 -21.4893341979943
1207 -0.017748467158526182 -21.505597931332897 -0.017645255103707312 -21.50697945309801
1208 -0.017751659359782936 -21.52334959069268 -0.0178779779933393 -21.52485743109135
1209 -0.017746023647487164 -21.541095614340165 -0.017772573232650756 -21.542630004324
1210 -0.017747941333800553 -21.558843555673967 -0.01775216842070222 -21.560382172744703
1211 -0.017749521415680647 -21.576593077089647 -0.017770773731172085 -21.578152946475875
1212 -0.01774799609556794 -21.594341073185216 -0.0177010671235621 -21.595854013599435
1213 -0.01774854548275471 -21.61208961866797 -0.018137780856341122 -21.613991794455778
1214 -0.017743931245058776 -21.629833549913027 -0.017720024101436138 -21.631711818557214
1215 -0.01774187097325921 -21.647575420886287 -0.017728835344314575 -21.64944065390153
1216 -0.01774639533832669 -21.665321816224616 -0.017787623405456542 -21.667228277306986
1217 -0.01774049745872617 -21.68306231368334 -0.017744660191237927 -21.684972937498223
1218 -0.01774238804355264 -21.70080470172689 -0.01778438510373235 -21.702757322601954
1219 -0.01774873537942767 -21.71855343710632 -0.018188553024083377 -21.720945875626036
1220 -0.017741722613573076 -21.73629515971989 -0.017792206909507512 -21.738738082535544
1221 -0.017740347515791656 -21.75403550723568 -0.01774730496108532 -21.756485387496628
1222 -0.017739133536815645 -21.771774640772495 -0.017747796047478913 -21.77423318354411
1223 -0.017739201616495847 -21.789513842388992 -0.01737683704122901 -21.79161002058534
1224 -0.01774401469156146 -21.807257857080554 -0.017738085146993397 -21.809348105732333
1225 -0.01774122370406985 -21.824999080784625 -0.017697421833872795 -21.827045527566206
1226 -0.017742294631898404 -21.842741375416523 -0.01774071976542473 -21.84478624733163
1227 -0.017743217945098876 -21.860484593361623 -0.0177467031404376 -21.86253295047207
1228 -0.017750121001154185 -21.878234714362776 -0.017917349934577942 -21.880450300406647
1229 -0.01774488454684615 -21.895979598909623 -0.017786969803273676 -21.898237270209922
1230 -0.017741580307483674 -21.913721179217106 -0.0177334638312459 -21.915970734041167
1231 -0.01774513879790902 -21.931466318015016 -0.017774832900613546 -21.93374556694178
1232 -0.01774457274004817 -21.949210890755065 -0.01742991842329502 -21.951175485365077
1233 -0.01774963242933154 -21.966960523184397 -0.017759880516678095 -21.968935365881755
1234 -0.017743939626961948 -21.984704462811358 -0.017840192001312972 -21.986775557883067
1235 -0.01774234576150775 -22.002446808572866 -0.017694266326725484 -22.004469824209792
1236 -0.01774492496624589 -22.02019173353911 -0.01773629868403077 -22.022206122893824
1237 -0.017744230385869742 -22.03793596392498 -0.0177274857647717 -22.039933608658597
1238 -0.01774620348587632 -22.055682167410858 -0.017746064439415933 -22.05767967309801
1239 -0.017740162927657364 -22.073422330338516 -0.017775694932788612 -22.0754553680308
1240 -0.017738384939730168 -22.091160715278246 -0.017684103082865478 -22.093139471113663
1241 -0.017745455726981163 -22.108906171005227 -0.017738799378275872 -22.110878270491938
1242 -0.01773922285065055 -22.126645393855878 -0.017701837792992593 -22.12858010828493
1243 -0.017746859602630137 -22.14439225345851 -0.017987926211208104 -22.146568034496138
1244 -0.017742484156042338 -22.16213473761455 -0.01772227892652154 -22.164290313422658
1245 -0.017741689179092645 -22.179876426793644 -0.01776017649099231 -22.18205048991365
1246 -0.01773871397599578 -22.19761514076964 -0.017663747258484363 -22.199714237172135
1247 -0.017745384573936464 -22.215360525343574 -0.017756337765604258 -22.21747057493774
1248 -0.017742955777794122 -22.23310348112137 -0.017822618689388038 -22.235293193627125
1249 -0.01773884929716587 -22.250842330418536 -0.017252283450216056 -22.25254547707734
1250 -0.01774555938318372 -22.26858788980172 -0.01771127851679921 -22.27025675559414
1251 -0.01775045581161976 -22.286338345613338 -0.01782146207988262 -22.288078217674023
1252 -0.017746482603251935 -22.304084828216588 -0.01766882659867406 -22.305747044272696
1253 -0.017743925377726556 -22.321828753594314 -0.017738507036119698 -22.323485551308817
1254 -0.01774625005200505 -22.33957500364632 -0.017675745766609907 -22.341161297075427
1255 -0.01775001101195812 -22.35732501465828 -0.0178109522908926 -22.35897224936632
1256 -0.017747209407389164 -22.37507222406567 -0.017744470946490766 -22.37671672031281
1257 -0.017743607237935066 -22.392815831303604 -0.0177400010637939 -22.394456721376603
1258 -0.01774700190871954 -22.410562833212325 -0.017762435134500265 -22.412219156511103
1259 -0.017746490612626075 -22.42830932382495 -0.017763481196016073 -22.42998263770712
1260 -0.017751157004386186 -22.44606048082934 -0.017791329883038998 -22.44777396759016
1261 -0.01774821039289236 -22.46380869122223 -0.017699508182704448 -22.465473475772864
1262 -0.01773979878053069 -22.481548490002762 -0.01796063194051385 -22.48343410771338
1263 -0.017747250199317933 -22.49929574020208 -0.01774012027308345 -22.50117422798646
1264 -0.01774548375979066 -22.51704122396187 -0.017727046459913253 -22.518901274446375
1265 -0.017745588533580305 -22.534786812495447 -0.017775209993124007 -22.5366764844395
1266 -0.01775460606440902 -22.552541418559855 -0.017912354320287704 -22.554588838759788
1267 -0.017743809334933757 -22.57028522789479 -0.0176537599414587 -22.572242598701248
1268 -0.017744795978069307 -22.588030023872857 -0.017768032010644676 -22.59001063071189
1269 -0.01774392519146204 -22.605773949064318 -0.017744850274175404 -22.607755480986068
1270 -0.017746326886117457 -22.623520275950437 -0.01754564782604575 -22.625301128812115
1271 -0.017749080341309308 -22.641269356291748 -0.017772404477000237 -22.643073533289115
1272 -0.01774418130517006 -22.659013537596916 -0.01776562985032797 -22.660839163139443
1273 -0.01774538941681385 -22.67675892701373 -0.017744770832359792 -22.6785839339718
1274 -0.01774507174268365 -22.694503998756414 -0.01776987938210368 -22.696353813353905
1275 -0.01774537656456232 -22.712249375320976 -0.017740740720182658 -22.714094554074087
1276 -0.01775193540379405 -22.73000131072477 -0.017922064941376447 -22.732016619015464
1277 -0.017747285962104797 -22.747748596686876 -0.017541817482560874 -22.749558436498024
1278 -0.017745081055909395 -22.765493677742786 -0.017736983112990858 -22.767295419611013
1279 -0.017747768294066192 -22.78324144603685 -0.017758190259337427 -22.78505360987035
1280 -0.017748349439352752 -22.8009897954762 -0.01775323236361146 -22.80280684223396
1281 -0.017744404263794422 -22.818734199739996 -0.017819757293909787 -22.82062659952787
1282 -0.01774416081607342 -22.836478360556068 -0.017748466785997154 -22.838375066313866
1283 -0.01774194398894906 -22.854220304545017 -0.017870407085865736 -22.85624547339973
1284 -0.017746175359934568 -22.871966479904952 -0.01796789774671197 -22.874213371146443
1285 -0.017742512095719577 -22.88970899200067 -0.017650551721453668 -22.891863922867895
1286 -0.01773739345371723 -22.90744638545439 -0.017730172723531723 -22.909594095591427
1287 -0.017743278574198485 -22.925189664028586 -0.017727448884397746 -22.927321544475824
1288 -0.01774460729211569 -22.942934271320702 -0.017702110391110183 -22.945023654866933
1289 -0.01774226687848568 -22.960676538199188 -0.017714828066527844 -22.96273848293346
1290 -0.017744647432118656 -22.978421185631305 -0.017770948074758052 -22.98050943100822
1291 -0.017744557373225688 -22.996165743004532 -0.017712834011763334 -22.998222265019983
1292 -0.017743724025785924 -23.013909467030317 -0.017736737988889216 -23.015959003008874
1293 -0.01774353999644518 -23.03165300702676 -0.017722060903906822 -23.03368106391278
1294 -0.017748269252479076 -23.04940127627924 -0.017969569191336632 -23.051650633104117
1295 -0.017745905835181475 -23.06714718211442 -0.017589192371815443 -23.069239825475933
1296 -0.017745386622846127 -23.084892568737267 -0.01773305106908083 -23.086972876545012
1297 -0.017738586384803058 -23.10263115512207 -0.017701166030019522 -23.10467404257503
1298 -0.017741557490080596 -23.12037271261215 -0.017815876565873624 -23.122489919140904
1299 -0.017744369432330133 -23.138117082044477 -0.017735136207193136 -23.140225055348097
1300 -0.017741808760911228 -23.155858890805387 -0.017751756589859724 -23.157976811937957
1301 -0.017746571637690067 -23.173605462443078 -0.017787002306431533 -23.175763814244387
1302 -0.017746639717370272 -23.191352102160447 -0.017642447259277105 -23.193406261503664
1303 -0.01774101173505187 -23.2090931138955 -0.01779095930978656 -23.21119722081345
1304 -0.017746802791953085 -23.226839916687453 -0.017780798859894274 -23.228978019673345
1305 -0.01774176098406315 -23.244581677671516 -0.01776758311316371 -23.246745602786508
1306 -0.01774375457316637 -23.262325432244683 -0.017778460308909415 -23.26452406309542
1307 -0.017791654728353024 -23.280117086973036 -0.018670859280973673 -23.283194922376392
1308 -0.01773653505370021 -23.297853622026736 -0.017756466660648583 -23.300951389037042
1309 -0.01773882256820798 -23.315592444594945 -0.01771096894517541 -23.318662357982216
1310 -0.017734620813280345 -23.333327065408223 -0.017755975015461445 -23.336418332997678
1311 -0.017737705353647472 -23.35106477076187 -0.01777419587597251 -23.35419252887365
1312 -0.01773885581642389 -23.368803626578295 -0.01777114113792777 -23.371963670011578
1313 -0.017746835574507715 -23.3865504621528 -0.017664059530943632 -23.38962772954252
1314 -0.017741431854665278 -23.404291894007468 -0.01774113504216075 -23.407368864584683
1315 -0.01773405773565173 -23.42202595174312 -0.01774379061535001 -23.42511265520003
1316 -0.017738292273133994 -23.439764244016253 -0.01770593347027898 -23.44281858867031
1317 -0.017728983517736198 -23.457493227533988 -0.017724151164293288 -23.460542739834604
1318 -0.017728763353079557 -23.475221990887068 -0.01779779205098748 -23.478340531885593
1319 -0.01773968543857336 -23.492961676325642 -0.017652960401028393 -23.495993492286622
1320 -0.01774342618882656 -23.510705102514468 -0.01766127459704876 -23.513654766883672
1321 -0.017739618849009275 -23.528444721363478 -0.01787734907120466 -23.531532115954878
1322 -0.017734570894390345 -23.546179292257868 -0.017743727657943964 -23.549275843612822
1323 -0.017731612268835305 -23.563910904526704 -0.017642223089933396 -23.566918066702755
1324 -0.017736153211444616 -23.58164705773815 -0.017804274335503578 -23.58472234103826
1325 -0.017722733318805695 -23.599369791056954 -0.01788490992039442 -23.602607250958652
1326 -0.017733756732195616 -23.61710354778915 -0.017753799632191657 -23.620361050590844
1327 -0.017729710973799228 -23.63483325876295 -0.017726088874042034 -23.638087139464886
1328 -0.01773368176072836 -23.652566940523677 -0.0179101281799376 -23.655997267644825
1329 -0.017731992155313493 -23.67029893267899 -0.017742395494133235 -23.673739663138957
1330 -0.017735287826508284 -23.688034220505497 -0.017678378988057374 -23.691418042127015
1331 -0.017732155974954367 -23.70576637648045 -0.017714822292327882 -23.70913286441934
1332 -0.017735049594193697 -23.723501426074645 -0.017721527256071568 -23.726854391675413
1333 -0.017733872495591642 -23.741235298570235 -0.017702337913215162 -23.744556729588627
1334 -0.017733141500502824 -23.75896844007074 -0.017716590967029332 -23.762273320555657
1335 -0.01773285260424018 -23.77670129267498 -0.017744613997638225 -23.780017934553296
1336 -0.017738194297999145 -23.794439486972976 -0.01774818254634738 -23.797766117099645
1337 -0.017724260035902262 -23.812163747008878 -0.017568262945860624 -23.815334380045506
1338 -0.017735478468239307 -23.829899225477117 -0.017620836198329926 -23.832955216243835
1339 -0.01773897334933281 -23.84763819882645 -0.017668987810611724 -23.850624204054448
1340 -0.017738327104598283 -23.865376525931048 -0.01779834134504199 -23.86842254539949
1341 -0.01773859905079007 -23.88311512498184 -0.017746471054852008 -23.886169016454343
1342 -0.017731811199337245 -23.900846936181175 -0.0178079416975379 -23.90397695815188
1343 -0.01773677170276642 -23.91858370788394 -0.01764044500887394 -23.921617403160752
1344 -0.017743052169680595 -23.93632676005362 -0.01775670126080513 -23.939374104421557
1345 -0.017741672601550816 -23.954068432655173 -0.017705388274043797 -23.957079492695602
1346 -0.017742242384701967 -23.971810675039876 -0.017507989890873432 -23.974587482586475
1347 -0.01773889409378171 -23.989549569133658 -0.01776288412511349 -23.992350366711587
1348 -0.017737184651196003 -24.007286753784854 -0.017787541076540948 -24.010137907788128
1349 -0.01773017691448331 -24.025016930699337 -0.017491843178868295 -24.027629750966994
1350 -0.01773903090506792 -24.042755961604406 -0.017799252551048993 -24.045429003518045
1351 -0.01774410903453827 -24.060500070638945 -0.017756860610097645 -24.063185864128144
1352 -0.017743783351033927 -24.078243853989978 -0.017664308194071054 -24.080850172322215
1353 -0.017741784732788802 -24.095985638722766 -0.01775035010650754 -24.098600522428722
1354 -0.017757091112434863 -24.113742729835202 -0.01800069222226739 -24.116601214650988
1355 -0.017740569636225702 -24.131483299471427 -0.01779900537803769 -24.134400220029026
1356 -0.017744190338999034 -24.149227489810425 -0.017696456518024206 -24.15209667654705
1357 -0.01774010444059968 -24.166967594251023 -0.017743572033941744 -24.169840248580993
1358 -0.017743195127695798 -24.18471078937872 -0.0176639205776155 -24.187504169158608
1359 -0.017741505336016417 -24.202452294714735 -0.01772500779479742 -24.205229176953406
1360 -0.01773709561675787 -24.220189390331495 -0.017700540740042923 -24.22292971769345
1361 -0.017743599694222213 -24.237932990025715 -0.017741856910288335 -24.240671574603738
1362 -0.017739906907081604 -24.255672896932797 -0.01776774264872074 -24.25843931725246
1363 -0.017745894938707353 -24.273418791871503 -0.017651966121047736 -24.276091283373507
1364 -0.01774234985932708 -24.29116114173083 -0.01773753073066473 -24.29382881410417
1365 -0.01774539574980736 -24.308906537480635 -0.017962040007114412 -24.311790854111283
1366 -0.017736971750855444 -24.32664350923149 -0.017709511425346137 -24.329500365536628
1367 -0.01773796705529094 -24.34438147628678 -0.017737202066928148 -24.347237567603557
1368 -0.01773933442309499 -24.362120810709875 -0.0177855484187603 -24.365023116022318
1369 -0.017739110346883535 -24.37985992105676 -0.017717047408223153 -24.38274016343054
1370 -0.017736008483916522 -24.397595929540675 -0.01775257373228669 -24.40049273716283
1371 -0.017740439251065256 -24.41533636879174 -0.017693508230149747 -24.418186245392977
1372 -0.017738557886332273 -24.43307492667807 -0.017790341190993784 -24.435976586583973
1373 -0.01773888384923339 -24.450813810527304 -0.017747433762997387 -24.45372402034697
1374 -0.017739751003682615 -24.468553561530985 -0.017607735097408296 -24.47133175544438
1375 -0.017739785183221102 -24.486293346714206 -0.017643906362354755 -24.488975661806734
1376 -0.017741966526955366 -24.50403531324116 -0.017689386010169984 -24.506665047816902
1377 -0.017741954512894155 -24.521777267754054 -0.017662966810166835 -24.52432801462707
1378 -0.0177431870251894 -24.539520454779243 -0.01783596882596612 -24.542163983453037
1379 -0.017739002872258425 -24.5572594576515 -0.01771060824394226 -24.55987459169698
1380 -0.017740236967802046 -24.574999694619304 -0.017795152869075535 -24.577669744566055
1381 -0.017740679811686276 -24.592740374430992 -0.017821975238621234 -24.595491719804677
1382 -0.017736552376300098 -24.61047692680729 -0.017925472930073738 -24.61341719273475
1383 -0.017739981506019832 -24.62821690831331 -0.017732134275138377 -24.63114932700989
1384 -0.017741604801267387 -24.645958513114575 -0.017713700979948045 -24.648863027989837
1385 -0.017735937237739564 -24.663694450352313 -0.017677686549723147 -24.66654071453956
1386 -0.017733913753181695 -24.681428364105496 -0.017301439587026835 -24.683842154126587
1387 -0.0177445899695158 -24.699172954075014 -0.01772699523717165 -24.70156914936376
1388 -0.017744128406047822 -24.71691708248106 -0.017721950355917216 -24.719291099719676
1389 -0.017744217440485953 -24.734661299921548 -0.017752115428447724 -24.737043215148123
1390 -0.017743150051683188 -24.75240444997323 -0.017758388724178075 -24.754801603872302
1391 -0.017743722815066577 -24.770148172788296 -0.017728527076542377 -24.772530130948844
1392 -0.017743640951812266 -24.78789181374011 -0.017753714323043825 -24.790283845271887
1393 -0.01774596478790045 -24.80563777852801 -0.017763769160956143 -24.808047614432844
1394 -0.017740689776837827 -24.823378468304846 -0.0178176274523139 -24.825865241885158
1395 -0.017745323479175568 -24.84112379178402 -0.017777174524962903 -24.84364241641012
1396 -0.017738546803593637 -24.858862338587613 -0.01778719322755933 -24.86142960963768
1397 -0.017746127024292947 -24.876608465611906 -0.017804569378495217 -24.879234179016173
1398 -0.017741300258785488 -24.89434976587069 -0.017810840997844933 -24.89704502001402
1399 -0.017747464310377836 -24.912097230181068 -0.017859097849577666 -24.914904117863596
1400 -0.01773804221302271 -24.92983527239409 -0.017715731542557477 -24.932619849406155
1401 -0.0177429748699069 -24.947578247263998 -0.01774161821231246 -24.950361467618468
1402 -0.01774165080860257 -24.9653198980726 -0.017753405217081308 -24.96811487283555
1403 -0.01774437464773655 -24.983064272720338 -0.017843827418982983 -24.985958700254532
1404 -0.017741106636822223 -25.00080537935716 -0.01782921850681305 -25.003787918761343
1405 -0.01774045070633292 -25.018545830063495 -0.01774361254647374 -25.02153153130782
1406 -0.017740071564912797 -25.036285901628407 -0.017732798121869564 -25.039264329429688
1407 -0.017741092853248118 -25.054026994481656 -0.017712355591356754 -25.056976685021045
1408 -0.01774055939167738 -25.071767553873332 -0.017756782379001378 -25.074733467400048
1409 -0.017739256471395494 -25.089506810344727 -0.01764821754768491 -25.092381684947732
1410 -0.017741967178881168 -25.10724877752361 -0.017677297070622443 -25.110058982018355
1411 -0.01773744197562337 -25.12498621949923 -0.017688226886093616 -25.12774720890445
1412 -0.017742823343724012 -25.142729042842955 -0.017701774928718807 -25.145448983833166
1413 -0.017741218395531177 -25.160470261238487 -0.017787014972418545 -25.163235998805586
1414 -0.017737736366689204 -25.178207997605178 -0.017897999100387096 -25.181133997905974
1415 -0.01774174189195037 -25.195949739497127 -0.017743000108748675 -25.198876998014722
1416 -0.017736680898815395 -25.21368642039594 -0.017699824273586275 -25.216576822288307
1417 -0.01773947011679411 -25.231425890512735 -0.01772564621642232 -25.23430246850473
1418 -0.017739191744476558 -25.24916508225721 -0.018096226267516613 -25.252398694772246
1419 -0.017735845129936933 -25.266900927387148 -0.017757832910865544 -25.270156527683113
1420 -0.017739668395370244 -25.28464059578252 -0.01772527676075697 -25.28788180444387
1421 -0.017737041879445314 -25.302377637661966 -0.01773879136890173 -25.305620595812773
1422 -0.017739205062389372 -25.320116842724357 -0.017737003043293953 -25.323357598856067
1423 -0.017738866060972212 -25.33785570878533 -0.01777586666867137 -25.341133465524738
1424 -0.017738611623644828 -25.355594320408976 -0.017633363604545593 -25.358766829129284
1425 -0.017736716009676457 -25.37333103641865 -0.01779972231015563 -25.37656655143944
1426 -0.017738129105418922 -25.39106916552407 -0.017645746376365422 -25.394212297815805
1427 -0.017739690840244293 -25.408808856364313 -0.01775985611602664 -25.41197215393183
1428 -0.01774213071912527 -25.426550987083438 -0.017885544802993536 -25.429857698734825
1429 -0.01773797320201993 -25.44428896028546 -0.017707516439259052 -25.447565215174084
1430 -0.017746372148394585 -25.462035332433853 -0.01773457443341613 -25.4652997896075
1431 -0.017736379243433475 -25.479771711677287 -0.01775765176862478 -25.483057441376125
1432 -0.017736427206546067 -25.497508138883834 -0.017746146116405726 -25.50080358749253
1433 -0.017739291395992042 -25.515247430279825 -0.017785783112049102 -25.51858937060458
1434 -0.0177411830984056 -25.53298861337823 -0.0178653703071177 -25.536454740911697
1435 -0.0177323954179883 -25.550721008796216 -0.017741230223327874 -25.554195971135027
1436 -0.017730397265404464 -25.56845140606162 -0.017746635340154172 -25.57194260647518
1437 -0.017731128446757793 -25.586182534508378 -0.017848757654428483 -25.589791364129606
1438 -0.017736573331058027 -25.603919107839435 -0.017714628670364618 -25.60750599279997
1439 -0.01773779224604368 -25.62165690008548 -0.017734211403876543 -25.62524020420385
1440 -0.0177365000359714 -25.639393400121453 -0.017721551191061734 -25.64296175539491
1441 -0.01773270908743143 -25.657126109208885 -0.01780586512759328 -25.660767620522503
1442 -0.017745359148830176 -25.674871468357715 -0.017646375764161348 -25.678413996286665
1443 -0.01773555399850011 -25.692607022356214 -0.017751459404826163 -25.696165455691492
1444 -0.017740065045654774 -25.710347087401868 -0.01775727393105626 -25.71392272962255
1445 -0.017733532283455134 -25.728080619685322 -0.017820017971098424 -25.731742747593646
1446 -0.017740488145500423 -25.74582110783082 -0.017669945489615202 -25.74941269308326
1447 -0.01773422211408615 -25.763555329944907 -0.01768158683553338 -25.767094279918794
1448 -0.01773542258888483 -25.781290752533792 -0.017515728436410426 -25.784610008355205
1449 -0.017742551770061253 -25.799033304303855 -0.017748728580772876 -25.80235873693598
1450 -0.01773910317569971 -25.816772407479554 -0.017642669938504697 -25.820001406874482
1451 -0.017743575479835273 -25.83451598295939 -0.01760973110795021 -25.83761113798243
1452 -0.01774240070953965 -25.85225838366893 -0.01767642507329583 -25.85528756305573
1453 -0.01774472203105688 -25.870003105699986 -0.017903051991015672 -25.873190615046745
1454 -0.01774426018819213 -25.887747365888178 -0.017719616647809744 -25.890910231694555
1455 -0.017743469215929508 -25.905490835104107 -0.017730929609388112 -25.908641161303944
1456 -0.017749007139354945 -25.92323984224346 -0.017786628659814598 -25.926427789963757
1457 -0.01774287400767207 -25.940982716251135 -0.017664278764277695 -25.944092068728036
1458 -0.017744362819939852 -25.958727079071075 -0.017719857953488828 -25.961811926681523
1459 -0.017752597015351056 -25.976479676086427 -0.017932454124093056 -25.979744380805617
1460 -0.017740085441619157 -25.994219761528047 -0.017781289853155614 -25.99752567065877
1461 -0.017739960830658673 -26.011959722358707 -0.017761411238461734 -26.01528708189723
1462 -0.017739176284521818 -26.02969889864323 -0.017719465773552656 -26.033006547670784
1463 -0.017740557622164487 -26.047439456265394 -0.017486874107271434 -26.050493421778054
1464 -0.01774262832477689 -26.06518208459017 -0.017651681695133446 -26.06814510347319
1465 -0.017742982786148786 -26.08292506737632 -0.017742201033979655 -26.085887304507168
1466 -0.01774455364793539 -26.100669621024256 -0.017786064743995668 -26.10367336925116
1467 -0.017745597381144763 -26.1184152184054 -0.01775135500356555 -26.121424724254727
1468 -0.01773659884929657 -26.136151817254696 -0.0176066511310637 -26.13903137538579
1469 -0.017739377170801162 -26.153891194425498 -0.017847179248929024 -26.15687855463472
1470 -0.017740548495203255 -26.171631742920702 -0.01769221406430006 -26.17457076869902
1471 -0.017732552997767926 -26.18936429591847 -0.017521646711975335 -26.192092415410997
1472 -0.017748595960438252 -26.207112891878907 -0.017865620087832212 -26.20995803549883
1473 -0.01774087641388178 -26.22485376829279 -0.0178091443143785 -26.227767179813206
1474 -0.01774387713521719 -26.242597645428006 -0.017673681303858758 -26.245440861117064
1475 -0.017742274329066277 -26.260339919757072 -0.017725728917866945 -26.26316659003493
1476 -0.017741972487419842 -26.278081892244494 -0.017688081227242948 -26.280854671262173
1477 -0.017748666740953923 -26.295830558985447 -0.017857300490140914 -26.298711971752315
1478 -0.0177405908703804 -26.31357114985583 -0.01770469667389989 -26.316416668426214
1479 -0.01774372551590204 -26.33131487537173 -0.017774284724146126 -26.33419095315036
1480 -0.01775335008278489 -26.349068225454516 -0.01752285920083523 -26.351713812351196
1481 -0.017747508268803357 -26.36681573372332 -0.017775429598987102 -26.369489241950184
1482 -0.017748256772756578 -26.384563990496076 -0.017756533343344927 -26.38724577529353
1483 -0.017748513258993626 -26.40231250375507 -0.017747400142252446 -26.40499317543578
1484 -0.0177489154972136 -26.420061419252285 -0.017706548515707254 -26.42269972395149
1485 -0.017732998356223106 -26.437794417608508 -0.01829863265156746 -26.440998356603057
1486 -0.017747187800705434 -26.455541605409213 -0.01771711725741625 -26.458715473860472
1487 -0.017745519522577524 -26.47328712493179 -0.01774137271568179 -26.476456846576156
1488 -0.017744073271751405 -26.49103119820354 -0.017729067709296942 -26.494185914285453
1489 -0.017745070904493333 -26.508776269108033 -0.01776493601500988 -26.51195085030046
1490 -0.0177502129226923 -26.526526482030725 -0.017742105294018984 -26.52969295559448
1491 -0.017744430992752313 -26.544270913023478 -0.017693467997014524 -26.547386423591494
1492 -0.017743753176182507 -26.562014666199662 -0.017749660462141038 -26.565136084053634
1493 -0.017742830980569124 -26.579757497180232 -0.01774519430473447 -26.582881278358368
1494 -0.017744838166981934 -26.597502335347215 -0.0177521207369864 -26.600633399095354
1495 -0.017745562456548215 -26.615247897803762 -0.01774562392383814 -26.61837902301919
1496 -0.017743754666298628 -26.63299165247006 -0.017710410803556443 -26.636089433822747
1497 -0.017756345681846142 -26.650747998151907 -0.017484669107943773 -26.65357410293069
1498 -0.01774842320010066 -26.668496421352007 -0.017710121255367993 -26.67128422418606
1499 -0.017748051788657904 -26.686244473140665 -0.01774599552154541 -26.689030219707604
1500 -0.01774677773937583 -26.70399125088004 -0.01774493372067809 -26.706775153428282
1501 -0.017746272124350072 -26.72173752300439 -0.017749281506985425 -26.72452443493527
1502 -0.017747628316283227 -26.73948515132067 -0.01774111334234476 -26.742265548277615
1503 -0.01774806994944811 -26.75723322127012 -0.017749631870537998 -26.76001518014815
1504 -0.017747375275939704 -26.774980596546058 -0.017764028068631886 -26.777779208216785
1505 -0.017746570613235237 -26.792727167159292 -0.01775964265689254 -26.795538850873676
1506 -0.017746220156550408 -26.81047338731584 -0.017745792958885433 -26.81328464383256
1507 -0.01774620283395052 -26.828219590149793 -0.017717926762998104 -26.831002570595558
1508 -0.017741026915609838 -26.8459606170654 -0.017681765463203193 -26.84868433605876
1509 -0.017750361654907464 -26.86371097872031 -0.017792314197868107 -26.86647665025663
1510 -0.017745129577815533 -26.881456108298124 -0.01776959905400872 -26.88424624931064
1511 -0.017736235819756984 -26.899192344117882 -0.01748252473771572 -26.901728774048355
1512 -0.017747724428772926 -26.916940068546655 -0.01777396509423852 -26.919502739142594
1513 -0.017747536953538656 -26.934687605500194 -0.017769116349518298 -26.937271855492114
1514 -0.017748008761554957 -26.95243561426175 -0.017730359733104707 -26.955002215225218
1515 -0.017747714091092347 -26.970183328352842 -0.017807806096971034 -26.97281002132219
1516 -0.01773930573835969 -26.987922634091202 -0.017640135064721108 -26.99045015638691
1517 -0.017746465932577848 -27.00566910002378 -0.017748069018125534 -27.008198225405035
1518 -0.017741271946579217 -27.02341037197036 -0.017706015892326833 -27.02590424129736
1519 -0.01774754449725151 -27.04115791646761 -0.017728588450700043 -27.043632829748063
1520 -0.01774754812940955 -27.05890546459702 -0.017719015944749117 -27.061351845692812
1521 -0.017747039161622524 -27.076652503758645 -0.017653761338442563 -27.079005607031256
1522 -0.017747636418789625 -27.094400140177434 -0.017717824224382638 -27.09672343125564
1523 -0.017748712748289108 -27.112148852925724 -0.017846102267503737 -27.114569533523145
1524 -0.017746504954993726 -27.129895357880716 -0.01768791237846017 -27.132257445901605
1525 -0.017746001575142147 -27.147641359455857 -0.017695775628089903 -27.149953221529696
1526 -0.01774539602920413 -27.165386755485063 -0.017258565127849578 -27.167211786657546
1527 -0.017752423509955408 -27.183139178995017 -0.017725233733654023 -27.1849370203912
1528 -0.017752017360180616 -27.200891196355197 -0.017764226626604797 -27.202701247017803
1529 -0.01775034926831722 -27.218641545623516 -0.017745505645871164 -27.220446752663673
1530 -0.017750411480665206 -27.236391957104182 -0.017757459729909896 -27.238204212393583
1531 -0.017750779818743467 -27.254142736922926 -0.017747159209102394 -27.255951371602684
1532 -0.017751481384038925 -27.271894218306965 -0.01784924753010273 -27.273800619132786
1533 -0.01774946115911007 -27.289643679466074 -0.017704021837562322 -27.29150464097035
1534 -0.017748689558357 -27.30739236902443 -0.017746763490140437 -27.30925140446049
1535 -0.017749136686325072 -27.325141505710757 -0.017716512735933065 -27.326967917196423
1536 -0.017759985662996768 -27.342901491373755 -0.01759831514209509 -27.34456623233852
1537 -0.017751998733729124 -27.360653490107484 -0.017721222806721927 -27.36228745514524
1538 -0.017752960976213216 -27.3784064510837 -0.0177823968231678 -27.380069851968408
1539 -0.01775145772844553 -27.396157908812143 -0.017714431043714285 -27.397784283012122
1540 -0.017752298153936863 -27.41391020696608 -0.017804279644042253 -27.415588562656165
1541 -0.017749009560793637 -27.431659216526874 -0.017757864948362113 -27.433346427604526
1542 -0.01774743590503931 -27.449406652431914 -0.01770205944776535 -27.45104848705229
1543 -0.017751745134592056 -27.467158397566507 -0.01773272342979908 -27.46878121048209
1544 -0.017749771103262903 -27.48490816866977 -0.017685875575989485 -27.486467086058077
1545 -0.0177683524787426 -27.502676521148512 -0.01756826527416706 -27.504035351332245
1546 -0.01775332698598504 -27.520429848134498 -0.017704131081700325 -27.521739482413945
1547 -0.017753760144114495 -27.53818360827861 -0.01775040114298463 -27.53948988355693
1548 -0.01775056282058358 -27.555934171099196 -0.017838255409151314 -27.55732813896608
1549 -0.017752525955438615 -27.573686697054633 -0.01763271652162075 -27.574960855487703
1550 -0.017752549890428782 -27.59143924694506 -0.01773375170305371 -27.592694607190758
1551 -0.01775495456531644 -27.609194201510377 -0.01774431923404336 -27.610438926424802
1552 -0.017758381459861992 -27.62695258297024 -0.01784523967653513 -27.628284166101338
1553 -0.017749712243676184 -27.644702295213918 -0.01780366078019142 -27.64608782688153
1554 -0.017751205526292325 -27.66245350074021 -0.01769099719822407 -27.663778824079753
1555 -0.017750433832406997 -27.680203934572617 -0.017773529794067145 -27.68155235387382
1556 -0.017753047961741687 -27.697956982534357 -0.017790525034070016 -27.69934287890789
1557 -0.017754528764635326 -27.71571151129899 -0.017721977178007366 -27.717064856085894
1558 -0.01775052035227418 -27.733462031651264 -0.01774374572560191 -27.734808601811498
1559 -0.0177545053884387 -27.751216537039703 -0.017801820859313013 -27.75261042267081
1560 -0.017753249499946833 -27.76896978653965 -0.017751460801810025 -27.77036188347262
1561 -0.01775421015918255 -27.786723996698832 -0.017713513784110547 -27.78807539725673
1562 -0.01775232730433345 -27.804476324003165 -0.01774758594110608 -27.805822983197835
1563 -0.017754471395164728 -27.82223079539833 -0.017628476861864327 -27.8234514600597
1564 -0.017754321452230215 -27.83998511685056 -0.017832104954868554 -27.84128356501457
1565 -0.01775164920836687 -27.857736766058927 -0.017733676452189685 -27.85901724146676
1566 -0.01775142168626189 -27.87548818774519 -0.017745184246450663 -27.87676242571321
1567 -0.017758325114846228 -27.89324651286004 -0.017699606716632843 -27.894462032429843
1568 -0.01775391912087798 -27.911000431980916 -0.01778741730377078 -27.912249449733615
1569 -0.017753856536000968 -27.928754288516917 -0.01772140907123685 -27.92997085880485
1570 -0.01775227766484022 -27.946506566181757 -0.01781922671943903 -27.94779008552429
1571 -0.0177551394328475 -27.964261705614604 -0.01771842911839485 -27.965508514642686
1572 -0.01775001399219036 -27.982011719606795 -0.01773923421278596 -27.983247748855472
1573 -0.017753067892044783 -27.99976478749884 -0.01775917029008269 -28.001006919145556
1574 -0.01774517437443137 -28.017509961873273 -0.017669914942234754 -28.018676834087792
1575 -0.01775537561625242 -28.035265337489527 -0.017830248456448317 -28.03650708254424
1576 -0.017749171890318393 -28.053014509379846 -0.01776931993663311 -28.054276402480873
1577 -0.017749847192317248 -28.070764356572163 -0.01770402006804943 -28.071980422548922
1578 -0.017751698847860098 -28.088516055420023 -0.017704640887677668 -28.0896850634366
1579 -0.017755274940282107 -28.106271330360304 -0.01777882957831025 -28.107463893014913
1580 -0.017750387918204068 -28.12402171827851 -0.017714366875588895 -28.1251782598905
1581 -0.017745520826429127 -28.14176723910494 -0.017579006683081388 -28.142757266573582
1582 -0.01775359259918332 -28.159520831704125 -0.017707078624516724 -28.1604643451981
1583 -0.0177544760517776 -28.177275307755902 -0.017712745629251004 -28.17817709082735
1584 -0.017753264307975768 -28.19502857206388 -0.017729455325752496 -28.195906546153104
1585 -0.017752668540924787 -28.212781240604805 -0.017730228416621686 -28.213636774569725
1586 -0.017752354312688113 -28.230533594917492 -0.017739971168339252 -28.231376745738064
1587 -0.017751960083842278 -28.248285555001335 -0.01773493308573961 -28.249111678823805
1588 -0.017751666903495788 -28.26603722190483 -0.017772720381617545 -28.266884399205424
1589 -0.017758264765143396 -28.283795486669973 -0.017626798152923583 -28.28451119735835
1590 -0.017753878235816957 -28.30154936490579 -0.017847703769803047 -28.30235890112815
1591 -0.017755019757896662 -28.319304384663685 -0.01789485840126872 -28.32025375952942
1592 -0.017748887930065394 -28.33705327259375 -0.01765838833525777 -28.337912147864678
1593 -0.017749360483139753 -28.35480263307689 -0.017753928434103727 -28.35566607629878
1594 -0.01775473803281784 -28.372557371109707 -0.017773416917771102 -28.37343949321655
1595 -0.01774926846846938 -28.390306639578178 -0.01764935879036784 -28.39108885200692
1596 -0.017754624877125025 -28.408061264455302 -0.01770440340042114 -28.408793255407343
1597 -0.017755402158945797 -28.42581666661425 -0.017790384683758022 -28.4265836400911
1598 -0.017755556292831896 -28.443572222907083 -0.017749638482928275 -28.444333278574028
1599 -0.017752520367503168 -28.461324743274584 -0.01771772066131234 -28.46205099923534
1600 -0.01774957263842225 -28.479074315913007 -0.017797815147787333 -28.47984881438313
1601 -0.01775666354224086 -28.496830979455247 -0.01772477086633444 -28.497573585249462
1602 -0.01775492951273918 -28.514585908967987 -0.017718179244548084 -28.51529176449401
1603 -0.017755766957998277 -28.532341675925984 -0.01776689812541008 -28.533058662619418
1604 -0.017753290105611087 -28.550094966031594 -0.017748252395540474 -28.55080691501496
1605 -0.017754326108843088 -28.567849292140437 -0.017738826852291823 -28.56854574186725
1606 -0.017752825934439897 -28.585602118074878 -0.01774592697620392 -28.586291668843455
1607 -0.017752679716795682 -28.603354797791674 -0.01776051577180624 -28.60405218461526
1608 -0.017753096111118794 -28.621107893902792 -0.0176484246738255 -28.621700609289086
1609 -0.017758432868868114 -28.63886632677166 -0.017733053490519523 -28.639433662779606
1610 -0.017749878577888012 -28.656616205349547 -0.01774867670610547 -28.65718233948571
1611 -0.01775931715965271 -28.674375522509198 -0.018219493422657253 -28.675401832908367
1612 -0.017747244145721198 -28.69212276665492 -0.01768380030989647 -28.693085633218264
1613 -0.017747935745865105 -28.709870702400785 -0.017745805345475672 -28.71083143856374
1614 -0.017753318417817354 -28.727624020818602 -0.017699961829930545 -28.72853140039367
1615 -0.017749113496392965 -28.745373134314995 -0.017757960688322784 -28.746289361081992
1616 -0.017752098478376867 -28.76312523279337 -0.01764429369941354 -28.763933654781404
1617 -0.017753536254167555 -28.78087876904754 -0.017865320108830927 -28.781798974890236
1618 -0.017751467972993852 -28.798630237020532 -0.017688382789492606 -28.79948735767973
1619 -0.017747642938047647 -28.81637787995858 -0.01768847517669201 -28.81717583285642
1620 -0.017753352131694555 -28.834131232090275 -0.017702260240912437 -28.834878093097334
1621 -0.017751519195735456 -28.85188275128601 -0.017720665782690048 -28.852598758880024
1622 -0.017761400435119867 -28.86964415172113 -0.017734021972864868 -28.870332780852888
1623 -0.0177565673366189 -28.887400719057748 -0.01780685493722558 -28.888139635790115
1624 -0.017754469998180866 -28.90515518905593 -0.017718353401869537 -28.905857989191983
1625 -0.01774786990135908 -28.92290305895729 -0.01788598308339715 -28.92374397227538
1626 -0.017747695837169886 -28.940650754794458 -0.01785307750105858 -28.941597049776437
1627 -0.017752590775489806 -28.95840334556995 -0.017602891940623522 -28.95919994171706
1628 -0.0177486639469862 -28.976152009516934 -0.01762207131832838 -28.976822013035388
1629 -0.017752386536449193 -28.993904396053384 -0.0177675211802125 -28.9945895342156
1630 -0.017751560918986796 -29.011655956972373 -0.01773098958656192 -29.01232052380216
1631 -0.017745243944227697 -29.0294012009166 -0.01769022485241294 -29.030010748654572
1632 -0.017754028644412757 -29.04715522956101 -0.01769248442724347 -29.047703233081815
1633 -0.01775200106203556 -29.064907230623046 -0.017748222406953573 -29.06545145548877
1634 -0.017752131447196007 -29.082659362070242 -0.017758055683225395 -29.083209511171994
1635 -0.0177521706558764 -29.100411532726117 -0.01782921189442277 -29.101038723066416
1636 -0.017756512109190225 -29.118168044835308 -0.017848123237490653 -29.11888684630391
1637 -0.017760256119072438 -29.13592830095438 -0.017789354640990497 -29.136676200944898
1638 -0.017751467321068047 -29.15367976827545 -0.017751282919198273 -29.154427483864097
1639 -0.017750953137874604 -29.171430721413323 -0.017708746809512378 -29.17213623067361
1640 -0.017752170097082853 -29.189182891510406 -0.017638019751757383 -29.189774250425366
1641 -0.017752231657505037 -29.20693512316791 -0.01767020197585225 -29.20744445240122
1642 -0.017755495384335518 -29.224690618552245 -0.017720757517963648 -29.225165209919183
1643 -0.017753752041608097 -29.24244437059385 -0.017729482147842646 -29.242894692067026
1644 -0.017756280209869146 -29.26020065080372 -0.01771555542945862 -29.260610247496484
1645 -0.01775555731728673 -29.277956208121008 -0.017720060981810094 -29.278330308478292
1646 -0.017756621539592742 -29.2957128296606 -0.017701936699450017 -29.29603224517774
1647 -0.017764640506356955 -29.31347747016696 -0.01791943097487092 -29.313951676152612
1648 -0.01775991329923272 -29.331237383466192 -0.017733977641910315 -29.331685653794523
1649 -0.017756383027881385 -29.348993766494072 -0.01776021458208561 -29.34944586837661
1650 -0.017756982054561377 -29.366750748548633 -0.017759849410504104 -29.36720571778711
1651 -0.01775515666231513 -29.384505905210947 -0.017803270276635884 -29.38500898806375
1652 -0.01775203961879015 -29.40225794482974 -0.017831304855644704 -29.402840292919393
1653 -0.01775459563359618 -29.420012540463336 -0.017712082155048846 -29.420552375074443
1654 -0.017756493482738733 -29.437769033946076 -0.01779400585219264 -29.438346380926635
1655 -0.017754854913800956 -29.455523888859876 -0.017685259506106377 -29.45603164043274
1656 -0.01775334170088172 -29.473277230560758 -0.01772125540301204 -29.47375289583575
1657 -0.01775081707164645 -29.491028047632405 -0.017777987848967315 -29.491530883684717
1658 -0.017751778941601515 -29.508779826574006 -0.017730666417628528 -29.509261550102345
1659 -0.017756315506994726 -29.526536142081 -0.01781728658825159 -29.527078836690595
1660 -0.01775454292073846 -29.544290685001737 -0.01774280583485961 -29.544821642525456
1661 -0.01775334645062685 -29.562044031452363 -0.018257688265293837 -29.56307933079075
1662 -0.017752635665237902 -29.579796667117602 -0.017785186227411032 -29.58086451701816
1663 -0.017749650590121745 -29.597546317707724 -0.017753754183650015 -29.59861827120181
1664 -0.01774940611794591 -29.61529572382567 -0.017753396648913622 -29.616371667850725
1665 -0.017749903071671725 -29.633045626897342 -0.017761007696390153 -29.634132675547114
1666 -0.01774927182123065 -29.650794898718573 -0.017699455749243496 -29.65183213129636
1667 -0.017747219651937485 -29.66854211837051 -0.01783363092690706 -29.669665762223268
1668 -0.017751907370984553 -29.686294025741496 -0.017698507569730283 -29.687364269792997
1669 -0.017750781122595073 -29.70404480686409 -0.017754675447940828 -29.705118945240937
1670 -0.017751422803848983 -29.721796229667937 -0.01770756086334586 -29.722826506104283
1671 -0.017751263454556465 -29.739547493122494 -0.01773889409378171 -29.740565400198065
1672 -0.01775181423872709 -29.757299307361222 -0.017818985506892204 -29.758384385704957
1673 -0.01774991899728775 -29.77504922635851 -0.017683135997503995 -29.776067521702462
1674 -0.017750037647783757 -29.792799264006295 -0.017766353487968446 -29.79383387519043
1675 -0.0177495407871902 -29.810548804793484 -0.017731126863509417 -29.81156500205394
1676 -0.017748534306883813 -29.828297339100367 -0.01772982319816947 -29.82929482525211
1677 -0.01774535244330764 -29.846042691543673 -0.01783358957618475 -29.847128414828294
1678 -0.017749151960015298 -29.863791843503687 -0.017696931026875973 -29.86482534585517
1679 -0.017751584108918906 -29.881543427612606 -0.017735500074923038 -29.882560845930094
1680 -0.01775016952306032 -29.899293597135667 -0.01773408493027091 -29.900294930860365
1681 -0.0177474326454103 -29.91704102978108 -0.01775111583992839 -29.918046046700294
1682 -0.0177498116157949 -29.93479084139687 -0.01774161756038666 -29.93578766426068
1683 -0.017753009777516128 -29.952543851174386 -0.017861501034349202 -29.95364916529503
1684 -0.017743984889239072 -29.970287836063626 -0.017847638856619597 -29.97149680415165
1685 -0.01774713397026062 -29.988034970033887 -0.017805105075240135 -29.98930190922689
1686 -0.017746399715542795 -30.005781369749428 -0.017750448640435935 -30.007052357867323
1687 -0.017746834084391594 -30.02352820383382 -0.01777495872229338 -30.024827316589615
1688 -0.01774498065933585 -30.041273184493157 -0.017510063666850328 -30.042337380256466
1689 -0.017748556099832058 -30.05902174059299 -0.01771957566961646 -30.060056955926083
1690 -0.01774757094681263 -30.076769311539802 -0.017757133953273295 -30.077814089879357
1691 -0.017748208530247212 -30.09451752007005 -0.01774062691256404 -30.09555471679192
1692 -0.017749462835490705 -30.11226698290554 -0.017765312176197767 -30.11332002896812
1693 -0.017754808999598026 -30.130021791905136 -0.017811940424144267 -30.131131969392264
1694 -0.017745410650968553 -30.147767202556103 -0.01780964946374297 -30.148941618856007
1695 -0.017743617575615645 -30.16551082013172 -0.017760047409683465 -30.16670166626569
1696 -0.017743588984012605 -30.18325440911573 -0.01784957302734256 -30.184551239293032
1697 -0.0177442392334342 -30.200998648349163 -0.017722534760832787 -30.202273774053864
1698 -0.017739690933376552 -30.218738339282538 -0.017816070932894945 -30.22008984498676
1699 -0.017745787929743528 -30.236484127212282 -0.017759643588215114 -30.237849488574973
1700 -0.017745803762227296 -30.25422993097451 -0.017756820376962423 -30.255606308951936
1701 -0.017745658103376628 -30.271975589077886 -0.017743796203285457 -30.27335010515522
1702 -0.01774939727038145 -30.28972498634827 -0.017575050331652166 -30.29092515548687
1703 -0.017747824639081956 -30.30747281098735 -0.017576210480183364 -30.308501365967054
1704 -0.017747392039746047 -30.325220203027094 -0.01773914387449622 -30.32624050984155
1705 -0.017746960278600454 -30.342967163305694 -0.01772581711411476 -30.343966326955666
1706 -0.017747566848993302 -30.360714730154687 -0.017804729286581278 -30.361771056242247
1707 -0.01775229722261429 -30.3784670273773 -0.01760273603722453 -30.379373792279473
1708 -0.01774793853983283 -30.396214965917135 -0.017765197809785603 -30.39713899008926
1709 -0.017751951701939106 -30.413966917619074 -0.017846842389553787 -30.414985832478813
1710 -0.017746132239699362 -30.431713049858775 -0.01780734956264496 -30.432793182041458
1711 -0.017744028847664593 -30.44945707870644 -0.01777153080329299 -30.450564712844752
1712 -0.017756529059261082 -30.467213607765704 -0.018108947575092314 -30.468673660419846
1713 -0.017742575146257877 -30.48495618291196 -0.017858500964939593 -30.486532161384787
1714 -0.017743430007249116 -30.502699612919212 -0.017772765550762414 -30.50430492693555
1715 -0.017740787751972676 -30.520440400671184 -0.017670028656721116 -30.52197495559227
1716 -0.017744640912860633 -30.538185041584043 -0.01774884359911084 -30.539723799191382
1717 -0.017744403425604106 -30.555929445009646 -0.01780752232298255 -30.557531321514364
1718 -0.01774503104388714 -30.573674476053533 -0.017791048809885978 -30.57532237032425
1719 -0.017741029802709817 -30.591415505856244 -0.017744868621230127 -30.59306723894548
1720 -0.01774263195693493 -30.60915813781318 -0.017750051431357862 -30.610817290376836
1721 -0.017737638112157582 -30.626895775925338 -0.017853913083672523 -30.62867120346051
1722 -0.017735110968351363 -30.64463088689369 -0.01773277958855033 -30.64640398304906
1723 -0.01773825418204069 -30.662369141075732 -0.017719502095133066 -30.66412348514419
1724 -0.017739815451204777 -30.680108956526936 -0.01778454938903451 -30.681908034533226
1725 -0.01774184675887227 -30.69785080328581 -0.017719338461756707 -30.699627372994982
1726 -0.017735990695655346 -30.715586793981466 -0.017610516771674155 -30.717237889766658
1727 -0.017739328276365995 -30.733326122257832 -0.017725214641541243 -30.734963104408198
1728 -0.017740244138985874 -30.751066366396817 -0.0177462425082922 -30.75270934691649
1729 -0.01773641975596547 -30.768802786152783 -0.01764057660475373 -30.770349923521245
1730 -0.017738549131900073 -30.78654133528468 -0.017753844428807498 -30.78810376795005
1731 -0.01773945167660713 -30.80428078696129 -0.01773510230705142 -30.8058388702571
1732 -0.017738431226462126 -30.82201921818775 -0.01762509448453784 -30.823463964741638
1733 -0.01774277528747916 -30.839761993475232 -0.017563194781541825 -30.84102715952318
1734 -0.017742848210036754 -30.85750484168527 -0.017799269407987595 -30.858826428931167
1735 -0.017739240545779467 -30.87524408223105 -0.017771069426089525 -30.876597498357256
1736 -0.01774139367043972 -30.89298547590149 -0.017749976739287375 -30.894347475096545
1737 -0.017746958415955305 -30.910732434317445 -0.01801387406885624 -30.9123613491654
1738 -0.01773968618363142 -30.928472120501077 -0.01774780647829175 -30.93010915564369
1739 -0.017739216238260268 -30.94621133673934 -0.017751507833600043 -30.947860663477293
1740 -0.017741199396550656 -30.96395253613589 -0.017731545306742192 -30.965592208784035
1741 -0.017743712197989224 -30.98169624833388 -0.01771963657811284 -30.98331184536215
1742 -0.017754032090306283 -30.999450280424185 -0.017633458692580463 -31.000945304054728
1743 -0.01773850414901972 -31.017188784573204 -0.01774559114128351 -31.018690895196013
1744 -0.017742462828755377 -31.03493124740196 -0.017785733472555874 -31.03647662866857
1745 -0.01774074640125036 -31.052671993803212 -0.017754804994910955 -31.05423143366348
1746 -0.017745020892471076 -31.070417014695682 -0.01769290892407298 -31.071924342587554
1747 -0.017741961125284433 -31.088158975820967 -0.01777961589396 -31.089703958481515
1748 -0.01774144107475877 -31.105900416895725 -0.017756702098995446 -31.10746066058051
1749 -0.0177400185726583 -31.123640435468385 -0.01774283926934004 -31.12520349984985
1750 -0.017742460407316685 -31.1413828958757 -0.017926462553441526 -31.14312996240329
1751 -0.017737242858856916 -31.159120138734558 -0.017701073177158834 -31.160831035580447
1752 -0.01774091077968478 -31.176861049514244 -0.017762269731611012 -31.17859330531206
1753 -0.017742711771279573 -31.194603761285524 -0.017713828757405282 -31.196307134069464
1754 -0.01773888599127531 -31.2123426472768 -0.01772652044892311 -31.21403365451839
1755 -0.017740815225988627 -31.230083462502787 -0.01773712206631899 -31.231770776584707
1756 -0.017739711608737708 -31.247823174111524 -0.017728104256093502 -31.2494988808408
1757 -0.01774065298959613 -31.26556382710112 -0.017745216842740774 -31.26724409768354
1758 -0.017742559406906368 -31.283306386508023 -0.017749022133648394 -31.28499311981719
1759 -0.01773883020505309 -31.301045216713078 -0.017594913486391306 -31.302588033303582
1760 -0.017742980550974608 -31.318788197264052 -0.017785242944955825 -31.32037327624854
1761 -0.01774424221366644 -31.33653243947772 -0.017722390312701463 -31.33809566656124
1762 -0.017743224650621413 -31.35427566412834 -0.017693976499140264 -31.35578964306038
1763 -0.01773592224344611 -31.372011586371787 -0.0174030439928174 -31.373192687053198
1764 -0.01774700777605176 -31.38975859414784 -0.01777193956077099 -31.390964626613968
1765 -0.017746240459382535 -31.40750483460722 -0.017737891990691423 -31.40870251860466
1766 -0.017747642192989587 -31.42525247680021 -0.01771766347810626 -31.426420182082765
1767 -0.017746869660913944 -31.442999346461125 -0.017762962728738785 -31.444183144811504
1768 -0.01774771511554718 -31.460747061576672 -0.017709190770983697 -31.461892335582487
1769 -0.01774554094299674 -31.47849260251967 -0.01774268876761198 -31.4796350243501
1770 -0.017751235328614712 -31.496243837848283 -0.017531128786504268 -31.497166153136604
1771 -0.017744137812405823 -31.51398797566069 -0.01766817579045892 -31.514834328927062
1772 -0.01774960560724139 -31.531737581267933 -0.01774015063419938 -31.532574479561262
1773 -0.017750368639826774 -31.54948794990776 -0.01775709530338645 -31.55033157486465
1774 -0.01774714644998312 -31.567235096357745 -0.01776413219049573 -31.568095707055146
1775 -0.017749094124883413 -31.58498419048263 -0.017761946376413106 -31.58585765343156
1776 -0.017750408500432968 -31.602734598983062 -0.017790726106613874 -31.603648379538175
1777 -0.01775065092369914 -31.62048524990676 -0.017761223018169403 -31.621409602556344
1778 -0.01775103695690632 -31.638236286863666 -0.017761462181806565 -31.63917106473815
1779 -0.0177440395578742 -31.655980326421542 -0.01764767998829484 -31.656818744726444
1780 -0.017747549805790186 -31.673727876227332 -0.017584238946437836 -31.67440298367288
1781 -0.017753565590828656 -31.691481441818162 -0.01766056790947914 -31.69206355158236
1782 -0.017752911150455474 -31.70923435296862 -0.017753273434937 -31.7098168250173
1783 -0.017744494415819646 -31.726978847384437 -0.017655158508569004 -31.727471983525867
1784 -0.017749676201492547 -31.74472852358593 -0.017741202749311923 -31.74521318627518
1785 -0.01775133516639471 -31.762479858752325 -0.017782717198133468 -31.762995903473314
1786 -0.0177532272413373 -31.78023308599366 -0.017731971107423306 -31.780727874580737
1787 -0.01774994023144245 -31.797983026225104 -0.017598128505051137 -31.798326003085787
1788 -0.017755318619310855 -31.815738344844416 -0.017832706961780787 -31.816158710047567
1789 -0.01775198057293892 -31.833490325417355 -0.017691472824662925 -31.83385018287223
1790 -0.01775283506140113 -31.851243160478756 -0.01783321248367429 -31.851683395355902
1791 -0.01775098415091634 -31.86899414462967 -0.01776024140417576 -31.869443636760078
1792 -0.017749981302767993 -31.886744125932438 -0.01773197641596198 -31.88717561317604
1793 -0.017750897631049155 -31.904495023563488 -0.017752486746758223 -31.9049280999228
1794 -0.01774918772280216 -31.92224421128629 -0.017654728051275013 -31.922582827974075
1795 -0.017750343307852745 -31.939994554594143 -0.017756602726876736 -31.940339430700952
1796 -0.017752266861498354 -31.957746821455643 -0.017881937604397536 -31.95822136830535
1797 -0.017747661005705594 -31.97549448246135 -0.017786437831819057 -31.97600780613717
1798 -0.017748887464404107 -31.993243369925754 -0.017781550996005535 -31.993789357133174
1799 -0.01774980602785945 -32.010993175953615 -0.01771215358749032 -32.01150151072066
1800 -0.01774988742545247 -32.02874306337907 -0.017625288385897876 -32.029126799106564
1801 -0.017749331332743166 -32.04649239471181 -0.017777054011821745 -32.04690385311839
1802 -0.017747213784605264 -32.064239608496415 -0.017804437689483164 -32.06470829080787
1803 -0.017750330828130247 -32.081989939324544 -0.01767848087474704 -32.08238677168262
1804 -0.017751997616142035 -32.09974193694069 -0.017743158526718615 -32.10012993020934
1805 -0.01775616779923439 -32.11749810473992 -0.01774327140301466 -32.117873201612355
1806 -0.017749179154634476 -32.13524728389456 -0.01761490888893604 -32.13548811050129
1807 -0.017747076321393253 -32.15299436021595 -0.017824125196784734 -32.153312235698074
1808 -0.01774834133684635 -32.1707427015528 -0.017572206258773804 -32.17088444195685
1809 -0.017753576673567296 -32.18849627822637 -0.017781464941799642 -32.18866590689865
1810 -0.01775177288800478 -32.20624805111437 -0.017758844513446094 -32.206424751412094
1811 -0.0177550433203578 -32.22400309443473 -0.017742298915982245 -32.22416705032808
1812 -0.017753962334245442 -32.241757056768975 -0.017763405479490756 -32.24193045580757
1813 -0.01775021282956004 -32.25950726959854 -0.01780656734481454 -32.25973702315238
1814 -0.01774748060852289 -32.27725475020706 -0.017937558703124523 -32.27767458185551
1815 -0.017752056010067463 -32.295006806217124 -0.017694461811333894 -32.29536904366684
1816 -0.01774907885119319 -32.31275588506832 -0.01775177363306284 -32.313120817299904
1817 -0.017751527298241854 -32.330507412366565 -0.017742306739091874 -32.330863124039
1818 -0.01774976644665003 -32.34825717881321 -0.017744034714996814 -32.34860715875399
1819 -0.017747817374765874 -32.36600499618798 -0.017779313679784536 -32.366386472433774
1820 -0.017742441687732934 -32.38374743787571 -0.01801074659451842 -32.384397219028294
1821 -0.01774610821157694 -32.40149354608729 -0.017726879194378854 -32.40212409822267
1822 -0.01774522429332137 -32.41923877038061 -0.01774482186883688 -32.41986892009151
1823 -0.017750387825071812 -32.436989158205684 -0.017817497719079256 -32.43768641781059
1824 -0.017747834790498018 -32.45473699299618 -0.017802479770034553 -32.45548889758062
1825 -0.017740499787032606 -32.47247749278321 -0.017767837177962063 -32.473256734758586
1826 -0.017743636295199393 -32.490221129078414 -0.017461109161376952 -32.49071784391996
1827 -0.01775061571970582 -32.50797174479812 -0.017742018960416318 -32.50845986288038
1828 -0.01774804126471281 -32.52571978606283 -0.017732587084174155 -32.526192449964554
1829 -0.017750858049839734 -32.543470644112666 -0.01773323314264417 -32.5439256831072
1830 -0.017750107683241367 -32.56122075179591 -0.017678598314523696 -32.56160428142172
1831 -0.017748942971229552 -32.57896969476714 -0.01764564383774996 -32.579249925259475
1832 -0.017749341670423746 -32.59671903643756 -0.01772893974557519 -32.59697886500505
1833 -0.01774426382035017 -32.61446330025791 -0.01757441582158208 -32.614553280826634
1834 -0.01775424974039197 -32.6322175499983 -0.017787426989525557 -32.63234070781616
1835 -0.017753099370747805 -32.64997064936905 -0.01774575524032116 -32.65008646305648
1836 -0.017753484193235636 -32.66772413356229 -0.01773617835715413 -32.667822641413636
1837 -0.01775269452482462 -32.68547682808711 -0.017762889433652163 -32.68558553084729
1838 -0.01774651650339365 -32.703223344590505 -0.017815559823065995 -32.703401090670354
1839 -0.01775266733020544 -32.72097601192071 -0.017487131897360085 -32.720888222567716
1840 -0.01775357760488987 -32.738729589525605 -0.017778458166867496 -32.73866668073458
1841 -0.017755515221506358 -32.756485104747114 -0.017743584979325534 -32.75641026571391
1842 -0.01775516103953123 -32.774240265786645 -0.017774752993136644 -32.774185018707044
1843 -0.017755242343991996 -32.79199550813064 -0.017821465991437434 -32.79200648469848
1844 -0.01774546252563596 -32.80974097065628 -0.017366840969771147 -32.809373325668254
1845 -0.017757563665509225 -32.82749853432179 -0.017729669250547885 -32.8271029949188
1846 -0.017756975255906582 -32.8452555095777 -0.01772716799750924 -32.84483016291631
1847 -0.017754090670496225 -32.86300960024819 -0.017748045083135367 -32.86257820799945
1848 -0.01774332281202078 -32.880752923060214 -0.017476036213338375 -32.880054244212786
1849 -0.017758370004594327 -32.89851129306481 -0.01776732234284282 -32.89782156655563
1850 -0.017754898220300675 -32.91626619128511 -0.017780388239771128 -32.9156019547954
1851 -0.01775527112185955 -32.93402146240697 -0.017777091078460216 -32.933379045873856
1852 -0.017756021209061147 -32.95177748361603 -0.017801791802048682 -32.951180837675906
1853 -0.0177513075992465 -32.969528791215275 -0.017731897253543138 -32.96891273492945
1854 -0.017754012998193503 -32.98728280421347 -0.01773986527696252 -32.98665260020641
1855 -0.017753411550074816 -33.005036215763546 -0.017772810626775028 -33.004425410833186
1856 -0.017751662991940975 -33.02278787875549 -0.017778431810438634 -33.02220384264363
1857 -0.017753792088478805 -33.040541670843965 -0.01773873809725046 -33.03994258074088
1858 -0.01775181284174323 -33.05829348368571 -0.01777138514444232 -33.05771396588532
1859 -0.017753644194453955 -33.076047127880166 -0.01778586655855179 -33.075499832443874
1860 -0.01775536760687828 -33.09380249548705 -0.01775258742272854 -33.0932524198666
1861 -0.017753624357283115 -33.11155611984433 -0.017754301708191634 -33.111006721574796
1862 -0.017752103880047797 -33.12930822372438 -0.01777586294338107 -33.12878258451818
1863 -0.017751329019665717 -33.14705955274405 -0.017785324808210136 -33.146567909326386
1864 -0.017754851002246143 -33.16481440374629 -0.01752030411735177 -33.16408821344374
1865 -0.017757209856063126 -33.182571613602356 -0.0177140099927783 -33.18180222343652
1866 -0.017758107371628286 -33.20032972097398 -0.017741440515965223 -33.19954366395248
1867 -0.017756517883390187 -33.218086238857374 -0.01779002770781517 -33.2173336916603
1868 -0.017755743488669394 -33.235841982346045 -0.017758382391184567 -33.23509207405149
1869 -0.017755306232720612 -33.25359728857877 -0.017784544732421637 -33.25287661878391
1870 -0.017759792599827053 -33.27135708117859 -0.01786360712721944 -33.270740225911126
1871 -0.017754174675792454 -33.28911125585439 -0.017692046519368888 -33.2884322724305
1872 -0.017750399839133024 -33.30686165569352 -0.01777955172583461 -33.306211824156335
1873 -0.017755614686757328 -33.32461727038027 -0.01773593472316861 -33.323947758879505
1874 -0.01775725241750479 -33.342374522797776 -0.017617122456431388 -33.341564881335934
1875 -0.017756765801459552 -33.360131288599234 -0.017670555878430604 -33.359235437214366
1876 -0.017760188784450293 -33.377891477383685 -0.017764320038259028 -33.37699975725263
1877 -0.017759484890848398 -33.39565096227453 -0.017617564462125302 -33.394617321714755
1878 -0.01775898551568389 -33.413409947790214 -0.017767666839063168 -33.41238498855382
1879 -0.017757471930235625 -33.43116741972045 -0.017718605045229197 -33.43010359359905
1880 -0.01775969648733735 -33.44892711620779 -0.01783589255064726 -33.4479394861497
1881 -0.017758098617196082 -33.466685214824984 -0.01784922881051898 -33.46578871496022
1882 -0.017754103615880014 -33.48443931844086 -0.017634271550923585 -33.483422986511144
1883 -0.017753212433308362 -33.50219253087417 -0.017762139532715084 -33.50118512604386
1884 -0.01775552863255143 -33.51994805950672 -0.017779291328042745 -33.5189644173719
1885 -0.01775691341608763 -33.5377049729228 -0.017605123948305844 -33.536569541320205
1886 -0.01775932013988495 -33.55546429306269 -0.017717610020190476 -33.5542871513404
1887 -0.017756168823689224 -33.57322046188638 -0.01775673497468233 -33.57204388631508
1888 -0.017754297517240048 -33.59097475940362 -0.017742087412625552 -33.58978597372771
1889 -0.017742166109383107 -33.60871692551301 -0.017433402594178915 -33.607219376321886
1890 -0.017759320233017205 -33.62647624574603 -0.017800657264888286 -33.62502003358677
1891 -0.017758489493280648 -33.64423473523931 -0.017804240714758633 -33.64282427430153
1892 -0.0177554739639163 -33.661990209203225 -0.01773849641904235 -33.660562770720574
1893 -0.01775743057951331 -33.67974763978274 -0.0177820285782218 -33.6783447992988
1894 -0.01775607606396079 -33.6975037158467 -0.01772900642827153 -33.69607380572707
1895 -0.017758897598832847 -33.71526261344553 -0.01776909492909908 -33.71384290065617
1896 -0.017763346247375012 -33.73302595969291 -0.01785030448809266 -33.73169320514426
1897 -0.017755591310560703 -33.75078155100347 -0.017822976876050233 -33.74951618202031
1898 -0.017754297610372304 -33.768535848613844 -0.017872654553502797 -33.76738883657381
1899 -0.017756377533078193 -33.78629222614692 -0.017708060145378113 -33.78509689671919
1900 -0.017757381964474916 -33.80404960811139 -0.01772474916651845 -33.80282164588571
1901 -0.01775829289108515 -33.82180790100248 -0.017767497710883616 -33.82058914359659
1902 -0.017755610309541224 -33.83956351131202 -0.01776986736804247 -33.83835901096464
1903 -0.017758273892104624 -33.85732178520413 -0.017771821189671754 -33.85613083215431
1904 -0.017755329515784977 -33.875077114719915 -0.017690107878297567 -33.8738209400326
1905 -0.01775299897417426 -33.89283011369409 -0.017806943319737912 -33.89162788335234
1906 -0.01775463130325079 -33.91058474499734 -0.017766797449439764 -33.90939468080178
1907 -0.01775447269901633 -33.928339217696355 -0.017697863187640904 -33.927092543989424
1908 -0.017755800671875478 -33.94609501836823 -0.017768992763012647 -33.944861536752434
1909 -0.01775493547320366 -33.96384995384144 -0.01784078860655427 -33.96270232535899
1910 -0.017752648890018465 -33.981602602731456 -0.01783848125487566 -33.98054080661387
1911 -0.017755303438752888 -33.99935790617021 -0.017791427299380304 -33.998332233913246
1912 -0.017753327265381813 -34.01711123343559 -0.01768707362934947 -34.01601930754259
1913 -0.017751193325966596 -34.034862426761556 -0.01774759665131569 -34.03376690419391
1914 -0.017751023266464473 -34.05261345002802 -0.017625294253230096 -34.05139219844714
1915 -0.017756406031548978 -34.07036985605957 -0.01801855182275176 -34.06941075026989
1916 -0.017750322073698043 -34.088120178133266 -0.01773268524557352 -34.087143435515465
1917 -0.017750508151948452 -34.105870686285215 -0.017747689224779605 -34.10489112474024
1918 -0.01774726128205657 -34.12361794756727 -0.017780368868261575 -34.1226714936085
1919 -0.017750500421971082 -34.14136844798924 -0.017767789028584956 -34.14043928263708
1920 -0.017748957965523005 -34.15911740595476 -0.01775081651285291 -34.158190099149934
1921 -0.01775192338973284 -34.17686932934449 -0.017821214534342288 -34.17601131368428
1922 -0.01775047155097127 -34.19461980089546 -0.01770576061680913 -34.193717074301084
1923 -0.017751889396458866 -34.21237169029192 -0.017690735403448343 -34.21140780970453
1924 -0.017749296873807906 -34.230120987165726 -0.01766715170815587 -34.229074961412685
1925 -0.017751359939575197 -34.2478723471053 -0.017757294606417416 -34.246832256019104
1926 -0.017743749544024467 -34.265616096649325 -0.01773322718217969 -34.26456548320128
1927 -0.017753304354846476 -34.28336940100417 -0.017689013574272393 -34.28225449677555
1928 -0.01775050237774849 -34.301119903381924 -0.01771372314542532 -34.29996821992098
1929 -0.017749157641083 -34.31886906102301 -0.017550464905798435 -34.31751868482677
1930 -0.017754171509295702 -34.336623232532304 -0.017801567632704973 -34.335320252459475
1931 -0.017756969574838875 -34.354380202107144 -0.017920392472296952 -34.35324064493177
1932 -0.017749048117548228 -34.372129250224695 -0.017681723088026048 -34.3709223680198
1933 -0.017750556580722332 -34.38987980680542 -0.017742833495140074 -34.38866520151494
1934 -0.01774816503748298 -34.4076279718429 -0.017718636058270933 -34.40638383757321
1935 -0.01775136897340417 -34.425379340816306 -0.017732985597103835 -34.424116823170316
1936 -0.017751233465969563 -34.44313057428228 -0.018054565507918598 -34.44217138867823
1937 -0.017748777661472558 -34.46087935194375 -0.017744422424584627 -34.45991581110282
1938 -0.01774842878803611 -34.47862778073179 -0.017759219743311405 -34.47767503084613
1939 -0.017747913114726545 -34.49637569384652 -0.01774384658783674 -34.49541887743396
1940 -0.017747750971466303 -34.51412344481798 -0.017676638811826705 -34.51309551624579
1941 -0.01775189945474267 -34.53187534427273 -0.01781930001452565 -34.530914816260314
1942 -0.01775125851854682 -34.54962660279127 -0.01777849392965436 -34.54869331018997
1943 -0.017746636737138034 -34.56737323952841 -0.017716860212385655 -34.56641017040236
1944 -0.017754091415554285 -34.58512733094396 -0.01787189394235611 -34.58428206434471
1945 -0.017749369982630013 -34.60287670092659 -0.017761438619345427 -34.60204350296406
1946 -0.017753991298377514 -34.62063069222497 -0.017469456791877745 -34.61951295975594
1947 -0.017752066999673844 -34.63838275922465 -0.017719789873808622 -34.637232749629746
1948 -0.0177487276494503 -34.656131486874095 -0.017741162050515413 -34.65497391168026
1949 -0.017749268282204866 -34.6738807551563 -0.017765049170702697 -34.672738960850964
1950 -0.01775089921429753 -34.691631654370596 -0.017769789136946202 -34.69050874998791
1951 -0.01775042898952961 -34.709382083360126 -0.017745934426784515 -34.7082546844147
1952 -0.01774891447275877 -34.72713099783289 -0.017820584960281848 -34.72607526937498
1953 -0.01774806436151266 -34.7448790621944 -0.01777252908796072 -34.743847798462944
1954 -0.017746417317539454 -34.76262547951194 -0.01775441775098443 -34.76160221621393
1955 -0.017747217137366534 -34.78037269664931 -0.01777563625946641 -34.779377852473395
1956 -0.017746887542307375 -34.79811958419162 -0.017767371889203788 -34.7971452243626
1957 -0.017751367297023535 -34.81587095148864 -0.017779860366135835 -34.814925084728735
1958 -0.017748110461980104 -34.83361906195062 -0.017735136114060877 -34.8326602208428
1959 -0.01775227775797248 -34.85137133970859 -0.017692558094859125 -34.850352778937655
1960 -0.01774767115712166 -34.86911901086572 -0.01772403884679079 -34.86807681778445
1961 -0.017747890762984754 -34.8868669016287 -0.017713603284209966 -34.885790421068656
1962 -0.017743672244250774 -34.90461057387295 -0.017728597018867732 -34.90351901808752
1963 -0.017751585505902768 -34.92236215937886 -0.017723006196320057 -34.92124202428384
1964 -0.017750026285648347 -34.9401121856645 -0.017779039312154056 -34.939021063595995
1965 -0.01774926157668233 -34.957861447241186 -0.017758165951818228 -34.95677922954781
1966 -0.01774938069283962 -34.97561082793403 -0.017917747888714076 -34.97469697743653
1967 -0.017746058106422425 -34.99335688604045 -0.01779969334602356 -34.99249667078255
1968 -0.017748141288757326 -35.01110502732921 -0.01777188265696168 -35.01026855343951
1969 -0.017733216006308793 -35.028838243335514 -0.018037659209221603 -35.02830621264873
1970 -0.01774526545777917 -35.04658350879329 -0.017766954284161328 -35.04607316693289
1971 -0.017745648883283137 -35.064329157676575 -0.01774492682889104 -35.06381809376178
1972 -0.017744229268282653 -35.082073386944856 -0.017762115690857172 -35.08158020945264
1973 -0.017742831911891698 -35.099816218856745 -0.017750287521630527 -35.09933049697427
1974 -0.017745088133960963 -35.11756130699071 -0.01773998700082302 -35.11707048397509
1975 -0.017747064214199783 -35.13530837120491 -0.01771501563489437 -35.13478549960998
1976 -0.01774533372372389 -35.15305370492863 -0.017800920736044647 -35.152586420346026
1977 -0.017743157874792814 -35.17079686280342 -0.017723511159420013 -35.17030993150544
1978 -0.01774231158196926 -35.18853917438539 -0.017608491890132427 -35.18791842339557
1979 -0.01774639915674925 -35.20628557354214 -0.017809232138097285 -35.20572765553367
1980 -0.017748556658625604 -35.224034130200764 -0.017741698212921618 -35.223469353746594
1981 -0.01774906925857067 -35.241783199459334 -0.017733334191143514 -35.24120268793774
1982 -0.017749516665935515 -35.25953271612527 -0.01774319102987647 -35.258945878967616
1983 -0.01775874076411128 -35.27729145688938 -0.017505876999348403 -35.27645175596697
1984 -0.01775265233591199 -35.295044109225294 -0.01780062522739172 -35.29425238119436
1985 -0.017748817708343266 -35.31279292693364 -0.017695374507457017 -35.311947755701816
1986 -0.01774831172078848 -35.330541238654426 -0.017826980911195278 -35.32977473661301
1987 -0.01774628823623061 -35.34828752689066 -0.017776744719594718 -35.34755148133261
1988 -0.017749564815312625 -35.36603709170597 -0.017752501275390388 -35.365303982608
1989 -0.01775126401335001 -35.38378835571932 -0.017858298774808646 -35.38316228138281
1990 -0.017744443845003843 -35.40153279956432 -0.01773087028414011 -35.40089315166695
1991 -0.017745708487927912 -35.41927850805225 -0.01772174723446369 -35.41861489890141
1992 -0.017744008637964725 -35.43702251669021 -0.01774560669437051 -35.43636050559578
1993 -0.017745496612042187 -35.45476801330226 -0.017767706513404848 -35.45412821210918
1994 -0.017740882001817226 -35.472508895304074 -0.01782502783462405 -35.47195323994381
1995 -0.017744437977671623 -35.49025333328174 -0.017807609308511017 -35.48976084925232
1996 -0.017743995040655137 -35.507997328322396 -0.017823233176022767 -35.507584082428345
1997 -0.017742047924548386 -35.525739376246946 -0.017718657199293376 -35.52530273962764
1998 -0.017745442129671572 -35.54348481837662 -0.017776750680059194 -35.5430794903077
1999 -0.017741834186017512 -35.56122665256264 -0.017683898005634545 -35.56076338831333
2000 -0.017744461447000502 -35.57897111400964 -0.017787307035177946 -35.57855069534851
