# Supplementary material for: Learning nonequilibrium statistical mechanics and dynamical phase transitions
Source: Nat Commun. 2024 Feb 6;15:1117. doi: 10.1038/s41467-024-45172-8 (PMC10847122; doi:10.1038/s41467-024-45172-8)
Supplement: Supplementary file 4 — Supplementary Data 1 [file 41467_2024_45172_MOESM4_ESM.zip › DPT-main/PlotTemplate/plot_KL_divergence/out/finite_time/SE/L5_D2W32K5_E100BS1k/logs-1.50/log.txt]

1 -0.016488822270184757 -0.016488822270184757 -0.01649168711155653 -0.01649168711155653
2 -0.016466980706900357 -0.032955802977085114 -0.016466976143419743 -0.032958663254976275
3 -0.01645468296483159 -0.0494104859419167 -0.016454412136226892 -0.04941307539120317
4 -0.016450067050755024 -0.06586055299267173 -0.016451374534517525 -0.06586444992572069
5 -0.016438945941627026 -0.08229949893429875 -0.016438709013164042 -0.08230315893888474
6 -0.01642907354980707 -0.09872857248410583 -0.016428381484001876 -0.09873154042288661
7 -0.016420039162039757 -0.11514861164614558 -0.016420052014291288 -0.1151515924371779
8 -0.016412520688027142 -0.13156113233417271 -0.01641463777050376 -0.13156623020768166
9 -0.01640490898862481 -0.14796604132279753 -0.01640595942735672 -0.1479721896350384
10 -0.016400228440761565 -0.1643662697635591 -0.016397107765078543 -0.16436929740011694
11 -0.016390216536819935 -0.18075648630037902 -0.016389653924852608 -0.18075895132496955
12 -0.016380326449871065 -0.19713681275025008 -0.016375182010233403 -0.19713413333520297
13 -0.016374064050614832 -0.21351087680086492 -0.016384110879153015 -0.21351824421435597
14 -0.016366373281925917 -0.22987725008279083 -0.016377109009772538 -0.22989535322412852
15 -0.01636065049096942 -0.24623790057376024 -0.016358055733144285 -0.2462534089572728
16 -0.016356927622109652 -0.2625948281958699 -0.01636096965521574 -0.26261437861248854
17 -0.016346445120871068 -0.27894127331674096 -0.016344333160668613 -0.2789587117731572
18 -0.016341753583401442 -0.2952830269001424 -0.016344837937504055 -0.29530354971066125
19 -0.01633372586220503 -0.31161675276234746 -0.016321534384042026 -0.3116250840947033
20 -0.01638523517176509 -0.32800198793411256 -0.016202904190868138 -0.3278279882855714
21 -0.01633731136098504 -0.3443392992950976 -0.01634429907426238 -0.3441722873598338
22 -0.016333857364952565 -0.3606731566600502 -0.016342538595199584 -0.36051482595503337
23 -0.01632809257134795 -0.3770012492313981 -0.016337310895323753 -0.3768521368503571
24 -0.016328131314367056 -0.39332938054576516 -0.016344118304550646 -0.39319625515490775
25 -0.016320482548326253 -0.4096498630940914 -0.016325714625418188 -0.40952196978032596
26 -0.0163044978864491 -0.4259543609805405 -0.01628379337489605 -0.425805763155222
27 -0.016302192118018866 -0.4422565530985594 -0.016310701332986354 -0.44211646448820835
28 -0.016304953303188086 -0.4585615064017475 -0.0162887217476964 -0.45840518623590476
29 -0.016302830446511506 -0.47486433684825896 -0.016269349958747625 -0.4746745361946524
30 -0.016290059499442577 -0.4911543963477015 -0.016289788577705622 -0.490964324772358
31 -0.016289471182972193 -0.5074438675306737 -0.016306469682604074 -0.5072707944549621
32 -0.016285175643861293 -0.5237290431745351 -0.016280637681484224 -0.5235514321364464
33 -0.016274645179510116 -0.5400036883540452 -0.016262026224285363 -0.5398134583607318
34 -0.016275940742343665 -0.5562796290963888 -0.01628162367269397 -0.5560950820334257
35 -0.016273307241499425 -0.5725529363378883 -0.016280971094965936 -0.5723760531283917
36 -0.01627079164609313 -0.5888237279839814 -0.016286976169794798 -0.5886630292981865
37 -0.01626452449709177 -0.6050882524810732 -0.01625719517469406 -0.6049202244728805
38 -0.01625732770189643 -0.6213455801829697 -0.01625460246577859 -0.6211748269386591
39 -0.016255082748830318 -0.6376006629318001 -0.016256994847208262 -0.6374318217858673
40 -0.01625046068802476 -0.6538511236198248 -0.016239842493087055 -0.6536716642789544
41 -0.016246666293591262 -0.6700977899134161 -0.01621909495443106 -0.6698907592333855
42 -0.016251346189528705 -0.6863491361029448 -0.016253953613340855 -0.6861447128467263
43 -0.016245017293840647 -0.7025941533967854 -0.016273061465471982 -0.7024177743121983
44 -0.01623867079615593 -0.7188328241929414 -0.016222184989601374 -0.7186399593017997
45 -0.016237473487854003 -0.7350702976807953 -0.01629174333065748 -0.7349317026324572
46 -0.016234624292701484 -0.7513049219734969 -0.016245646122843026 -0.7511773487553003
47 -0.016228541638702153 -0.767533463612199 -0.016243939381092788 -0.7674212881363931
48 -0.016225291322916745 -0.7837587549351157 -0.016257742792367934 -0.783679030928761
49 -0.016221266612410544 -0.7999800215475262 -0.01622705040499568 -0.7999060813337567
50 -0.016211154405027628 -0.8161911759525539 -0.01621630797162652 -0.8161223893053833
51 -0.01621657479554415 -0.832407750748098 -0.016205604095011948 -0.8323279934003952
52 -0.016213987302035094 -0.8486217380501331 -0.01619096864014864 -0.8485189620405439
53 -0.016200648713856937 -0.86482238676399 -0.016075202077627183 -0.864594164118171
54 -0.016209521051496267 -0.8810319078154863 -0.016196193359792232 -0.8807903574779633
55 -0.016200505755841733 -0.8972324135713281 -0.016119904443621637 -0.896910261921585
56 -0.016209942661225794 -0.9134423562325539 -0.016183717269450427 -0.9130939791910354
57 -0.01620343662798405 -0.929645792860538 -0.01611994868144393 -0.9292139278724794
58 -0.01620721388608217 -0.9458530067466201 -0.016112275421619415 -0.9453262032940988
59 -0.016207235213369132 -0.9620602419599892 -0.01616408573463559 -0.9614902890287343
60 -0.016206887178123 -0.9782671291381122 -0.016221471689641477 -0.9777117607183758
61 -0.016198161244392394 -0.9944652903825046 -0.016178398858755827 -0.9938901595771317
62 -0.0162002339027822 -1.0106655242852869 -0.016335285268723965 -1.0102254448458556
63 -0.016194572485983372 -1.0268600967712702 -0.016192397009581326 -1.026417841855437
64 -0.016194266825914384 -1.0430543635971845 -0.016187799721956254 -1.0426056415773932
65 -0.016188434325158596 -1.059242797922343 -0.016199117340147496 -1.0588047589175407
66 -0.01618811385706067 -1.0754309117794039 -0.016176948603242636 -1.0749817075207833
67 -0.016178368218243123 -1.091609279997647 -0.016152214165776967 -1.0911339216865603
68 -0.016174859832972288 -1.1077841398306192 -0.016101367585361005 -1.1072352892719213
69 -0.01617577886208892 -1.123959918692708 -0.016486349422484635 -1.123721638694406
70 -0.016166653763502837 -1.1401265724562109 -0.016160642355680467 -1.1398822810500864
71 -0.01616329709067941 -1.1562898695468902 -0.01616718275472522 -1.1560494638048116
72 -0.01616717167198658 -1.1724570412188768 -0.016175463423132898 -1.1722249272279444
73 -0.016157199256122114 -1.1886142404749989 -0.01616831263527274 -1.188393239863217
74 -0.016155535448342563 -1.2047697759233413 -0.016140159219503403 -1.2045333990827205
75 -0.016156017687171696 -1.2209257936105131 -0.016090614534914494 -1.220624013617635
76 -0.01615954525768757 -1.2370853388682006 -0.01609889231622219 -1.2367229059338571
77 -0.016171438619494438 -1.253256777487695 -0.016689532343298195 -1.2534124382771554
78 -0.016133912559598684 -1.2693906900472938 -0.016154125053435563 -1.269566563330591
79 -0.01613480895757675 -1.2855254990048706 -0.01612238371744752 -1.2856889470480386
80 -0.016129752900451422 -1.301655251905322 -0.016138024907559157 -1.3018269719555977
81 -0.016136616375297307 -1.3177918682806193 -0.016160294134169816 -1.3179872660897676
82 -0.016134396847337484 -1.3339262651279569 -0.016151835303753616 -1.334139101393521
83 -0.01612781984731555 -1.3500540849752725 -0.016131149046123026 -1.3502702504396442
84 -0.016126868315041065 -1.3661809532903135 -0.01606327649205923 -1.3663335269317034
85 -0.01612598290666938 -1.3823069361969829 -0.01590398857370019 -1.3822375155054036
86 -0.016129681095480918 -1.3984366172924638 -0.016060120612382888 -1.3982976361177866
87 -0.016135327611118556 -1.4145719449035823 -0.016118937358260154 -1.4144165734760468
88 -0.016129587683826684 -1.430701532587409 -0.01602948484942317 -1.43044605832547
89 -0.016144007071852685 -1.4468455396592617 -0.016206350363790988 -1.446652408689261
90 -0.01613201592117548 -1.4629775555804372 -0.016136107593774797 -1.4627885162830356
91 -0.01612769579514861 -1.4791052513755858 -0.016099330503493547 -1.4788878467865292
92 -0.016130137164145707 -1.4952353885397316 -0.016139287035912275 -1.4950271338224415
93 -0.016131154261529446 -1.511366542801261 -0.016169089265167712 -1.5111962230876093
94 -0.016117494180798532 -1.5274840369820595 -0.01606673691421747 -1.5272629600018268
95 -0.016126283537596466 -1.5436103205196559 -0.016147493571043014 -1.5434104535728699
96 -0.016118750814348458 -1.5597290713340044 -0.016113876178860665 -1.5595243297517305
97 -0.016119331773370504 -1.575848403107375 -0.016109013743698598 -1.575633343495429
98 -0.016117002442479135 -1.591965405549854 -0.01612034495919943 -1.5917536884546284
99 -0.016113580390810966 -1.608078985940665 -0.016136107873171567 -1.6078897963278
100 -0.01611670311540365 -1.6241956890560687 -0.016131132189184428 -1.6240209285169844
101 -0.016111718490719795 -1.6403074075467885 -0.016118697915226222 -1.6401396264322106
102 -0.016114094480872154 -1.6564215020276607 -0.016160148102790116 -1.6562997745350008
103 -0.016109844762831928 -1.6725313467904925 -0.016094100102782248 -1.672393874637783
104 -0.016107272077351808 -1.6886386188678444 -0.016143516451120377 -1.6885373910889034
105 -0.016105158440768718 -1.7047437773086132 -0.016090276930481196 -1.7046276680193846
106 -0.016103334072977305 -1.7208471113815904 -0.015995651949197054 -1.7206233199685816
107 -0.01610457757487893 -1.7369516889564693 -0.016091908048838376 -1.73671522801742
108 -0.016105597000569107 -1.7530572859570384 -0.016097319032996892 -1.752812547050417
109 -0.016105938516557217 -1.7691632244735955 -0.01614050576463342 -1.7689530528150503
110 -0.01610209895297885 -1.7852653234265743 -0.016076431423425675 -1.785029484238476
111 -0.01607306720688939 -1.8013383906334637 -0.01620381707325578 -1.8012333013117316
112 -0.016087322682142257 -1.817425713315606 -0.01607100823894143 -1.8173043095506731
113 -0.016096250154078007 -1.833521963469684 -0.01609247885644436 -1.8333967884071174
114 -0.01609082566574216 -1.8496127891354261 -0.01605989970266819 -1.8494566881097856
115 -0.01609897054731846 -1.8657117596827446 -0.016108168102800847 -1.8655648562125864
116 -0.016094530001282692 -1.8818062896840273 -0.0161149094812572 -1.8816797656938435
117 -0.01610356206074357 -1.8979098517447708 -0.01620311662554741 -1.897882882319391
118 -0.016084876377135515 -1.9139947281219063 -0.016064402740448715 -1.9139472850598396
119 -0.01608463004231453 -1.9300793581642208 -0.016096296068280936 -1.9300435811281205
120 -0.016086558625102044 -1.9461659167893228 -0.01606233213096857 -1.946105913259089
121 -0.016112020611763 -1.962277937401086 -0.016351858898997308 -1.9624577721580863
122 -0.01608089720830321 -1.9783588346093892 -0.01611205181106925 -1.9785698239691556
123 -0.0160730205476284 -1.9944318551570177 -0.016074704471975565 -1.9946445284411312
124 -0.01607248727232218 -2.01050434242934 -0.016123016830533743 -2.0107675452716647
125 -0.01606459924951196 -2.026568941678852 -0.016093541774898766 -2.0268610870465635
126 -0.016069523617625238 -2.042638465296477 -0.01606056047603488 -2.0429216475225984
127 -0.016072714794427158 -2.058711180090904 -0.016065038181841372 -2.05898668570444
128 -0.016069257631897926 -2.074780437722802 -0.016074733715504406 -2.0750614194199444
129 -0.016069759614765644 -2.0908501973375677 -0.01608384009450674 -2.0911452595144513
130 -0.016072049085050822 -2.1069222464226187 -0.016144909244030715 -2.107290168758482
131 -0.016065066307783128 -2.1229873127304018 -0.01605647327378392 -2.123346642032266
132 -0.016062985360622405 -2.139050298091024 -0.01606462774798274 -2.1394112697802488
133 -0.01607404286041856 -2.1551243409514425 -0.01599155515432358 -2.1554028249345722
134 -0.01606162078678608 -2.1711859617382285 -0.016063487250357868 -2.17146631218493
135 -0.01606251737102866 -2.187248479109257 -0.01606823978945613 -2.187534551974386
136 -0.016051202546805143 -2.203299681656062 -0.016314730513840914 -2.203849282488227
137 -0.01606082022190094 -2.219360501877963 -0.01607970679178834 -2.219928989280015
138 -0.016056408267468215 -2.2354169101454313 -0.016055381484329702 -2.2359843707643448
139 -0.01606310047209263 -2.251480010617524 -0.016058947052806617 -2.2520433178171513
140 -0.016065522003918885 -2.267545532621443 -0.016016922425478697 -2.26806024024263
141 -0.01605501361191273 -2.2836005462333557 -0.01606336608529091 -2.284123606327921
142 -0.016053810808807613 -2.2996543570421633 -0.015986880753189325 -2.30011048708111
143 -0.016053942311555148 -2.3157082993537186 -0.016077790316194294 -2.3161882773973046
144 -0.01605215771123767 -2.331760457064956 -0.016073712334036826 -2.3322619897313412
145 -0.016051584761589764 -2.347812041826546 -0.016076478641480207 -2.3483384683728215
146 -0.016049387585371732 -2.3638614294119176 -0.016094197425991295 -2.364432665798813
147 -0.016049252171069384 -2.379910681582987 -0.015994327515363692 -2.3804269933141766
148 -0.01604666942730546 -2.3959573510102925 -0.016029917262494565 -2.396456910576671
149 -0.01604667929932475 -2.412004030309617 -0.01603742865845561 -2.412494339235127
150 -0.016049431078135966 -2.428053461387753 -0.016083886474370958 -2.4285782257094977
151 -0.016041009593755005 -2.4440944709815082 -0.016131216287612916 -2.4447094419971105
152 -0.016043221484869717 -2.460137692466378 -0.01599863851442933 -2.46070808051154
153 -0.016039423737674953 -2.476177116204053 -0.016053063049912452 -2.4767611435614523
154 -0.016040983144193888 -2.492218099348247 -0.0160936051979661 -2.4928547487594184
155 -0.016041271016001703 -2.5082593703642484 -0.016078892163932323 -2.5089336409233507
156 -0.016035371273756028 -2.5242947416380046 -0.015981454402208328 -2.524915095325559
157 -0.016036621667444705 -2.5403313633054494 -0.015839520655572415 -2.5407546159811316
158 -0.016047649458050726 -2.5563790127635 -0.015980825293809175 -2.556735441274941
159 -0.016040553990751504 -2.5724195667542515 -0.016024620085954667 -2.5727600613608956
160 -0.016047299560159444 -2.588466866314411 -0.016218189522624014 -2.5889782508835197
161 -0.01603961605578661 -2.6045064823701973 -0.015991370379924773 -2.6049696212634443
162 -0.016040187049657106 -2.6205466694198543 -0.016031730081886054 -2.6210013513453303
163 -0.016041177976876497 -2.6365878473967306 -0.016049254033714534 -2.637050605379045
164 -0.016035789065063 -2.6526236364617937 -0.01599362539127469 -2.6530442307703197
165 -0.016038959473371507 -2.668662595935165 -0.015993631910532713 -2.6690378626808524
166 -0.01602801904082298 -2.684690614975988 -0.01585022397339344 -2.684888086654246
167 -0.016045656614005567 -2.7007362715899936 -0.01604369403794408 -2.70093178069219
168 -0.01604346539825201 -2.716779736988246 -0.01599813774228096 -2.716929918434471
169 -0.016041819378733634 -2.7328215563669795 -0.01605535689741373 -2.7329852753318846
170 -0.01603365773335099 -2.7488552141003306 -0.016041286755353212 -2.749026562087238
171 -0.016039164923131465 -2.764894379023462 -0.016083946079015733 -2.7651105081662535
172 -0.01603823257610202 -2.780932611599564 -0.016033146902918814 -2.7811436550691724
173 -0.01603984646499157 -2.7969724580645554 -0.016036380641162397 -2.7971800357103347
174 -0.01603748742491007 -2.8130099454894655 -0.016057680267840622 -2.8132377159781754
175 -0.01603662660345435 -2.8290465720929197 -0.016020110715180634 -2.829257826693356
176 -0.016035572905093432 -2.8450821449980133 -0.016030759643763305 -2.8452885863371193
177 -0.016033948957920076 -2.8611160939559332 -0.01600905293598771 -2.861297639273107
178 -0.016029949206858872 -2.877146043162792 -0.015922021027654408 -2.8772196603007614
179 -0.016018614638596773 -2.893164657801389 -0.016243189200758935 -2.89346284950152
180 -0.016029122099280358 -2.9091937799006695 -0.01605498231947422 -2.9095178318209944
181 -0.016026181168854237 -2.9252199610695238 -0.016015191283077 -2.9255330231040713
182 -0.01601973222568631 -2.94123969329521 -0.016084025800228118 -2.941617048904299
183 -0.01602952191606164 -2.9572692152112716 -0.015899850614368917 -2.957516899518668
184 -0.016027267184108497 -2.97329648239538 -0.016066323686391114 -2.973583223205059
185 -0.01601756038144231 -2.9893140427768223 -0.016355248726904394 -2.9899384719319633
186 -0.016015713196247817 -3.00532975597307 -0.016037120949476957 -3.0059755928814402
187 -0.01601785412058234 -3.0213476100936525 -0.016008031740784644 -3.0219836246222247
188 -0.016013632342219353 -3.037361242435872 -0.016031814832240344 -3.038015439454465
189 -0.01601720517501235 -3.0533784476108843 -0.01601203456521034 -3.054027474019675
190 -0.016018120944499968 -3.0693965685553843 -0.016063120868057012 -3.070090594887732
191 -0.016022051125764845 -3.0854186196811493 -0.016085429489612578 -3.0861760243773446
192 -0.016015547886490823 -3.10143416756764 -0.016010380070656537 -3.102186404448001
193 -0.016016501933336258 -3.1174506695009763 -0.01603378653526306 -3.118220190983264
194 -0.01601411011070013 -3.1334647796116766 -0.015996588766574858 -3.134216779749839
195 -0.016013560630381108 -3.149478340242058 -0.01604887396097183 -3.1502656537108105
196 -0.01601139921694994 -3.165489739459008 -0.016002569533884525 -3.166268223244695
197 -0.016008396074175833 -3.1814981355331837 -0.016011570021510123 -3.182279793266205
198 -0.01601216308772564 -3.197510298620909 -0.015998336765915156 -3.1982781300321204
199 -0.01601191870868206 -3.2135222173295914 -0.016005177143961193 -3.2142833071760815
200 -0.016008868161588908 -3.2295310854911805 -0.015993771236389877 -3.2302770784124712
201 -0.016014387551695108 -3.2455454730428754 -0.015892397426068784 -3.24616947583854
202 -0.016010042931884527 -3.26155551597476 -0.015969013329595327 -3.2621384891681355
203 -0.016011084895581007 -3.277566600870341 -0.015908889193087816 -3.278047378361223
204 -0.016010931879281997 -3.2935775327496226 -0.016012643557041885 -3.294060021918265
205 -0.016017193719744683 -3.3095947264693675 -0.016125532612204552 -3.3101855545304697
206 -0.016007213108241557 -3.325601939577609 -0.015909504611045122 -3.326095059141515
207 -0.01600903943181038 -3.341610979009419 -0.01597527079284191 -3.342070329934357
208 -0.01600903645157814 -3.357620015460997 -0.01602463750168681 -3.3580949674360436
209 -0.016010127123445274 -3.3736301425844424 -0.016036452353000642 -3.374131419789044
210 -0.016005773097276688 -3.389635915681719 -0.016040211357176305 -3.3901716311462207
211 -0.016007092595100404 -3.4056430082768196 -0.015987154841423035 -3.406158785987644
212 -0.016007727477699518 -3.421650735754519 -0.01606627618893981 -3.4222250621765835
213 -0.01600650018081069 -3.4376572359353297 -0.01582684200257063 -3.438051904179154
214 -0.01600836990401149 -3.4536656058393413 -0.01598074808716774 -3.4540326522663216
215 -0.016007782611995935 -3.469673388451337 -0.016008329484611748 -3.4700409817509335
216 -0.015992093458771707 -3.4856654819101087 -0.016564181447029112 -3.4866051631979627
217 -0.015998314321041106 -3.5016637962311497 -0.015965311881154777 -3.5025704750791173
218 -0.01599596356973052 -3.51765975980088 -0.01597623899579048 -3.518546714074908
219 -0.015998542588204146 -3.5336583023890844 -0.016005520801991226 -3.534552234876899
220 -0.0159996067173779 -3.5496579091064624 -0.016011444851756096 -3.550563679728655
221 -0.01599758882075548 -3.5656554979272177 -0.015973839908838272 -3.5665375196374933
222 -0.016000677831470966 -3.5816561757586887 -0.01601458741351962 -3.582552107051013
223 -0.01599733904004097 -3.5976535147987296 -0.015959977358579635 -3.5985120844095926
224 -0.015996107831597328 -3.613649622630327 -0.01595831261947751 -3.61447039702907
225 -0.015996937360614537 -3.6296465599909413 -0.0156381294131279 -3.6301085264421977
226 -0.016001308243721722 -3.645647868234663 -0.016019432060420512 -3.646127958502618
227 -0.016000665538012982 -3.6616485337726763 -0.016064062435179948 -3.662192020937798
228 -0.01600101562216878 -3.677649549394845 -0.015994170773774387 -3.678186191711572
229 -0.01601496711373329 -3.693664516508578 -0.016042290907353162 -3.694228482618925
230 -0.015999462641775607 -3.7096639791503536 -0.015998483076691626 -3.710226965695617
231 -0.01599731808528304 -3.7256612972356367 -0.01612147418782115 -3.726348439883438
232 -0.016003908682614566 -3.741665205918251 -0.016371516697108745 -3.7427199565805465
233 -0.015991505701094866 -3.757656711619346 -0.015986274089664222 -3.7587062306702106
234 -0.015991577971726657 -3.7736482895910726 -0.01594694210216403 -3.7746531727723744
235 -0.01598720857873559 -3.789635498169808 -0.016063460428267718 -3.7907166332006423
236 -0.015987088438123465 -3.8056225866079316 -0.0160120009444654 -3.8067286341451076
237 -0.01599402939900756 -3.8216166160069394 -0.01647193692624569 -3.8232005710713532
238 -0.015977765433490276 -3.8375943814404296 -0.01584936650469899 -3.839049937576052
239 -0.015983767993748187 -3.8535781494341776 -0.015977587923407553 -3.8550275254994597
240 -0.015981269534677267 -3.869559418968855 -0.015972478315234184 -3.871000003814694
241 -0.015980062913149594 -3.8855394818820046 -0.01597023047506809 -3.886970234289762
242 -0.015976671222597362 -3.901516153104602 -0.015970662888139486 -3.9029408971779014
243 -0.015980031061917543 -3.9174961841665192 -0.015979314409196376 -3.9189202115870976
244 -0.015980989579111336 -3.9334771737456307 -0.015969471354037524 -3.9348896829411353
245 -0.015979230124503373 -3.949456403870134 -0.01594826877117157 -3.9508379517123067
246 -0.01598421121016145 -3.965440615080295 -0.01599923623725772 -3.9668371879495643
247 -0.015980229899287223 -3.9814208449795823 -0.01597115080803633 -3.9828083387576005
248 -0.015981509629637004 -3.9974023546092194 -0.016011240519583227 -3.9988195792771837
249 -0.0159822266548872 -4.0133845812641065 -0.015968469716608525 -4.014788048993792
250 -0.01597701497375965 -4.029361596237866 -0.01633930541574955 -4.031127354409542
251 -0.015974405501037837 -4.045336001738904 -0.015959331952035426 -4.0470866863615775
252 -0.015977920684963464 -4.061313922423867 -0.01600467339158058 -4.063091359753158
253 -0.015973009914159775 -4.077286932338027 -0.015971181076020004 -4.079062540829178
254 -0.015975755639374256 -4.0932626879774014 -0.015981137938797473 -4.095043678767976
255 -0.015972338523715733 -4.109235026501117 -0.015901053976267576 -4.110944732744243
256 -0.0159793165512383 -4.125214343052355 -0.01616686675697565 -4.127111599501219
257 -0.015971540100872518 -4.141185883153228 -0.015881383884698154 -4.142992983385917
258 -0.015973873250186444 -4.157159756403415 -0.01598217897117138 -4.1589751623570885
259 -0.015979373920708896 -4.173139130324124 -0.015934298653155564 -4.174909461010244
260 -0.01597811412066221 -4.189117244444786 -0.016171271074563266 -4.191080732084807
261 -0.01597391152754426 -4.20509115597233 -0.01592779653146863 -4.207008528616276
262 -0.015971531718969346 -4.221062687691299 -0.015922702196985484 -4.222931230813262
263 -0.015938576869666578 -4.237001264560966 -0.016359640378504993 -4.239290871191767
264 -0.01596194440498948 -4.252963208965956 -0.01601724997162819 -4.255308121163395
265 -0.015963748563081026 -4.268926957529037 -0.01595996432006359 -4.271268085483459
266 -0.015960102342069148 -4.284887059871106 -0.015954236686229705 -4.287222322169688
267 -0.01596474600955844 -4.300851805880664 -0.015951979998499156 -4.303174302168188
268 -0.015966944955289365 -4.316818750835954 -0.015966905746608973 -4.319141207914797
269 -0.01597509328275919 -4.332793844118713 -0.015701550478115677 -4.334842758392912
270 -0.01596913328394294 -4.348762977402656 -0.0159559884108603 -4.350798746803773
271 -0.015973197761923075 -4.3647361751645795 -0.01597844921052456 -4.366777196014297
272 -0.0159712603315711 -4.38070743549615 -0.015963403787463904 -4.382740599801761
273 -0.015967966709285974 -4.396675402205436 -0.015921767707914113 -4.398662367509675
274 -0.015968634746968746 -4.412644036952405 -0.01594405248761177 -4.414606419997287
275 -0.0159756856970489 -4.4286197226494535 -0.015874546952545643 -4.430480966949832
276 -0.015971490181982517 -4.444591212831436 -0.016118290461599828 -4.446599257411433
277 -0.015972151793539523 -4.460563364624975 -0.015949665661901237 -4.462548923073334
278 -0.015982607658952475 -4.476545972283928 -0.0160232312977314 -4.478572154371066
279 -0.015968809835612774 -4.492514782119541 -0.015933727286756037 -4.494505881657822
280 -0.015968375280499457 -4.50848315740004 -0.01586740091443062 -4.510373282572252
281 -0.015972766652703287 -4.524455924052743 -0.01594473635777831 -4.526318018930031
282 -0.015973337832838296 -4.540429261885581 -0.015977345686405898 -4.542295364616437
283 -0.01596729699522257 -4.556396558880804 -0.01595286317169666 -4.558248227788133
284 -0.015991398133337498 -4.572387957014142 -0.015366214420646429 -4.57361444220878
285 -0.01598113076761365 -4.588369087781755 -0.016022678464651108 -4.589637120673431
286 -0.015977156348526478 -4.604346244130282 -0.015979726705700158 -4.605616847379131
287 -0.01597675271332264 -4.620322996843605 -0.01600846219807863 -4.621625309577209
288 -0.0159778849221766 -4.636300881765782 -0.015987593308091165 -4.637612902885301
289 -0.015973163209855555 -4.652274044975637 -0.01595232533290982 -4.65356522821821
290 -0.015975769609212875 -4.66824981458485 -0.015988799277693033 -4.669554027495903
291 -0.015975842624902724 -4.684225657209752 -0.015915374737232924 -4.685469402233136
292 -0.015971471183001996 -4.700197128392754 -0.01593083394691348 -4.701400236180049
293 -0.01597713865339756 -4.716174267046152 -0.016045960038900374 -4.717446196218949
294 -0.0159900963306427 -4.7321643633767945 -0.015647974330931902 -4.733094170549881
295 -0.015976139344274998 -4.7481405027210695 -0.01595345502719283 -4.749047625577074
296 -0.015979737415909766 -4.764120240136979 -0.015959486830979586 -4.765007112408053
297 -0.01597794098779559 -4.7800981811247745 -0.016025658696889877 -4.781032771104943
298 -0.015962658915668726 -4.796060840040443 -0.01612790683284402 -4.7971606779377876
299 -0.01596833234652877 -4.812029172386972 -0.015965022891759873 -4.813125700829548
300 -0.01597164887934923 -4.828000821266321 -0.01595734301954508 -4.829083043849093
301 -0.015969163831323387 -4.843969985097645 -0.01597198685631156 -4.845055030705405
302 -0.01597053948789835 -4.859940524585543 -0.015992948319762945 -4.861047979025168
303 -0.015973088704049586 -4.875913613289592 -0.016019903775304555 -4.877067882800472
304 -0.015970395226031543 -4.891884008515624 -0.015916924830526112 -4.892984807630998
305 -0.015969412587583064 -4.907853421103207 -0.015866936091333626 -4.908851743722331
306 -0.0159709014929831 -4.9238243225961895 -0.016110888682305813 -4.924962632404637
307 -0.015970474760979413 -4.939794797357169 -0.01607550270855427 -4.941038135113192
308 -0.015967589896172286 -4.955762387253341 -0.01598295047879219 -4.957021085591983
309 -0.015966764464974404 -4.971729151718316 -0.016020366083830596 -4.973041451675814
310 -0.015970262791961433 -4.987699414510278 -0.015962238889187574 -4.989003690565002
311 -0.015966686885803938 -5.003666101396082 -0.015936344955116512 -5.004940035520119
312 -0.0159366219304502 -5.019602723326532 -0.016003362089395522 -5.020943397609514
313 -0.015962462406605482 -5.035565185733137 -0.015983580332249402 -5.036926977941763
314 -0.015963666047900914 -5.051528851781038 -0.015984968468546867 -5.05291194641031
315 -0.01596347978338599 -5.067492331564424 -0.01596759706735611 -5.068879543477666
316 -0.015965759102255107 -5.083458090666679 -0.01598922340199351 -5.0848687668796595
317 -0.0159644796513021 -5.099422570317981 -0.015975311677902938 -5.100844078557563
318 -0.015964735858142377 -5.115387306176124 -0.015957968588918448 -5.116802047146481
319 -0.0159667506814003 -5.131354056857524 -0.016122993640601636 -5.132925040787083
320 -0.015963038709014655 -5.147317095566539 -0.015993295703083277 -5.1489183364901665
321 -0.01596207348629832 -5.163279169052837 -0.015962680615484715 -5.164881017105651
322 -0.015960115008056164 -5.179239284060893 -0.015954375732690096 -5.1808353928383415
323 -0.015961799863725902 -5.195201083924619 -0.01600309545174241 -5.1968384882900835
324 -0.01596046956256032 -5.211161553487179 -0.015910627227276562 -5.21274911551736
325 -0.01595093235373497 -5.227112485840914 -0.01634259931743145 -5.229091714834791
326 -0.015952911134809254 -5.243065396975723 -0.015928191412240267 -5.245019906247031
327 -0.015959123522043227 -5.259024520497766 -0.015972426719963552 -5.260992332966995
328 -0.015958132594823836 -5.274982653092589 -0.016045879293233156 -5.277038212260228
329 -0.015948070399463176 -5.290930723492052 -0.015938584320247175 -5.292976796580476
330 -0.015949840005487204 -5.30688056349754 -0.01586945503950119 -5.308846251619977
331 -0.015967318043112754 -5.322847881540652 -0.015924514178186654 -5.3247707657981636
332 -0.01595425056293607 -5.338802132103589 -0.01598047884181142 -5.340751244639975
333 -0.015953608602285386 -5.354755740705874 -0.015955135971307755 -5.356706380611283
334 -0.015952154621481897 -5.370707895327357 -0.015821246430277824 -5.372527627041561
335 -0.015954630635678767 -5.386662525963035 -0.015895635541528463 -5.388423262583089
336 -0.015951394569128752 -5.402613920532164 -0.015863583795726298 -5.404286846378815
337 -0.015959031507372858 -5.418572952039537 -0.015956730023026465 -5.420243576401841
338 -0.015954174008220433 -5.434527126047757 -0.0159758641384542 -5.436219440540295
339 -0.015958663448691367 -5.450485789496448 -0.01607415322214365 -5.452293593762439
340 -0.01595363300293684 -5.466439422499385 -0.015981979481875897 -5.468275573244315
341 -0.015952872950583695 -5.482392295449968 -0.01595283765345812 -5.4842284108977735
342 -0.015958601050078867 -5.498350896500047 -0.015887341182678937 -5.500115752080452
343 -0.015955081209540367 -5.514305977709587 -0.015951329842209816 -5.516067081922662
344 -0.015956435073167085 -5.530262412782754 -0.015944723784923554 -5.532011805707586
345 -0.0159550741314888 -5.546217486914243 -0.015952874068170787 -5.547964679775757
346 -0.015957128070294858 -5.562174614984538 -0.015752629190683366 -5.5637173089664405
347 -0.015959002636373044 -5.578133617620911 -0.015942730847746132 -5.579660039814186
348 -0.015956524573266507 -5.594090142194178 -0.015936888195574282 -5.59559692800976
349 -0.015958057809621097 -5.610048200003799 -0.01597350286319852 -5.611570430872959
350 -0.015963736176490783 -5.62601193618029 -0.01609802497550845 -5.627668455848467
351 -0.015955299697816373 -5.641967235878107 -0.015905448235571384 -5.643573904084039
352 -0.01595487743616104 -5.657922113314267 -0.015945650078356265 -5.659519554162395
353 -0.015955742821097373 -5.673877856135364 -0.0159440447576344 -5.675463598920029
354 -0.015958636719733476 -5.689836492855098 -0.015984730888158084 -5.691448329808187
355 -0.015951261948794128 -5.705787754803892 -0.016004444565624 -5.707452774373811
356 -0.01595323858782649 -5.721740993391719 -0.0159583555534482 -5.72341112992726
357 -0.015947908628731966 -5.737688902020451 -0.015813800506293774 -5.739224930433553
358 -0.015953595656901597 -5.753642497677352 -0.015957716573029756 -5.755182647006583
359 -0.01595342606306076 -5.769595923740413 -0.015998178347945213 -5.771180825354528
360 -0.015955505054444076 -5.785551428794857 -0.015968123730272055 -5.7871489490848
361 -0.01594362556934357 -5.801495054364201 -0.01571502201259136 -5.802863971097391
362 -0.015954439528286457 -5.817449493892488 -0.015968783106654883 -5.818832754204046
363 -0.015957631170749664 -5.833407125063237 -0.01591444658115506 -5.834747200785201
364 -0.015950197447091342 -5.849357322510329 -0.015888057183474302 -5.850635257968675
365 -0.01595437414944172 -5.865311696659771 -0.016325365100055934 -5.8669606230687315
366 -0.01595145044848323 -5.881263147108254 -0.016039749048650263 -5.883000372117381
367 -0.01594774154946208 -5.897210888657717 -0.01596744330599904 -5.89896781542338
368 -0.015949611086398363 -5.913160499744115 -0.01596995536237955 -5.91493777078576
369 -0.01595201240852475 -5.929112512152639 -0.01599697843194008 -5.9309347492177
370 -0.015944633819162845 -5.945057145971802 -0.015819155145436525 -5.9467539043631366
371 -0.015946236066520215 -5.961003382038323 -0.0159668049775064 -5.962720709340643
372 -0.015949113201349972 -5.976952495239672 -0.016038464661687613 -5.978759174002331
373 -0.015942944400012492 -5.9928954396396845 -0.016067315731197594 -5.994826489733528
374 -0.015943618211895227 -6.00883905785158 -0.015971070248633625 -6.010797559982162
375 -0.015948941558599473 -6.024787999410179 -0.015990595612674952 -6.026788155594837
376 -0.015944178216159344 -6.040732177626339 -0.015975413005799056 -6.042763568600637
377 -0.015942764561623336 -6.056674942187962 -0.015937609411776067 -6.058701178012413
378 -0.01594627955928445 -6.072621221747247 -0.015978398453444242 -6.074679576465857
379 -0.01594581166282296 -6.08856703341007 -0.01597307901829481 -6.090652655484152
380 -0.01595415864139795 -6.104521192051467 -0.015777943283319475 -6.106430598767472
381 -0.015951869264245033 -6.120473061315712 -0.01600784482434392 -6.1224384435918155
382 -0.015946795325726272 -6.136419856641439 -0.01593191772699356 -6.138370361318809
383 -0.015944709721952676 -6.152364566363391 -0.01592027032747865 -6.154290631646288
384 -0.01594543121755123 -6.168309997580942 -0.015972040873020888 -6.170262672519309
385 -0.015949540492147207 -6.184259538073089 -0.016130349598824978 -6.186393022118134
386 -0.01594285937026143 -6.20020239744335 -0.01597711695358157 -6.202370139071715
387 -0.015944679640233515 -6.216147077083583 -0.015955579187721013 -6.218325718259436
388 -0.01594765456393361 -6.232094731647517 -0.015978341922163963 -6.2343040601816
389 -0.015943135134875774 -6.248037866782393 -0.015948701370507478 -6.250252761552107
390 -0.01593783302232623 -6.2639756998047185 -0.01607179082930088 -6.266324552381408
391 -0.015954934060573578 -6.279930633865292 -0.01582594998180866 -6.2821505023632165
392 -0.015942203998565673 -6.2958728378638575 -0.01590128047391772 -6.298051782837134
393 -0.01594345159828663 -6.311816289462144 -0.01591735640540719 -6.313969139242541
394 -0.015937169175595046 -6.32775345863774 -0.01606741426512599 -6.330036553507667
395 -0.01596279600635171 -6.343716254644091 -0.0157559622079134 -6.345792515715581
396 -0.015944258775562048 -6.359660513419653 -0.01594529775902629 -6.361737813474607
397 -0.015948248282074928 -6.375608761701728 -0.015939813666045667 -6.3776776271406534
398 -0.01594055723398924 -6.391549318935717 -0.016077634412795305 -6.393755261553449
399 -0.015941578336060046 -6.407490897271777 -0.015974695421755315 -6.409729956975204
400 -0.015944041963666677 -6.4234349392354435 -0.01597512448206544 -6.42570508145727
401 -0.015945184510201216 -6.439380123745645 -0.015884390193969013 -6.441589471651239
402 -0.01594560220837593 -6.455325725954021 -0.01619421113282442 -6.457783682784064
403 -0.01594152972102165 -6.471267255675042 -0.01600187048316002 -6.473785553267224
404 -0.01593893077224493 -6.487206186447287 -0.01593773066997528 -6.4897232839372
405 -0.01594238802790642 -6.503148574475194 -0.015928340144455433 -6.505651624081655
406 -0.01593064172193408 -6.519079216197128 -0.015705287270247937 -6.521356911351903
407 -0.015948224905878307 -6.535027441103007 -0.01593197965994477 -6.537288891011848
408 -0.015942869894206523 -6.550970310997213 -0.015960222575813532 -6.553249113587661
409 -0.015943323355168106 -6.566913634352382 -0.01589642520993948 -6.569145538797601
410 -0.01594554865732789 -6.58285918300971 -0.01592795280739665 -6.585073491604998
411 -0.015941921807825565 -6.598801104817535 -0.016245573200285433 -6.601319064805283
412 -0.01593663012608886 -6.614737734943624 -0.015927156805992125 -6.617246221611275
413 -0.015939698740839957 -6.630677433684464 -0.01594480685889721 -6.633191028470172
414 -0.01594188902527094 -6.646619322709735 -0.016032270155847073 -6.649223298626019
415 -0.0159391924738884 -6.6625585151836235 -0.015907984133809804 -6.665131282759829
416 -0.015939734131097793 -6.678498249314721 -0.016045265551656484 -6.681176548311485
417 -0.015942673664540052 -6.694440922979261 -0.015966466441750527 -6.697143014753236
418 -0.015938651841133834 -6.710379574820395 -0.015945973061025142 -6.7130889878142606
419 -0.015948255173861982 -6.726327829994258 -0.01618454959243536 -6.729273537406696
420 -0.015938097704201938 -6.74226592769846 -0.01594628915190697 -6.745219826558603
421 -0.01593655487522483 -6.758202482573685 -0.015961140301078557 -6.761180966859682
422 -0.01592653673142195 -6.774129019305107 -0.015696261916309594 -6.776877228775991
423 -0.015940706618130206 -6.790069725923237 -0.01588995652273297 -6.7927671852987235
424 -0.01593912821263075 -6.806008854135868 -0.0159640870988369 -6.80873127239756
425 -0.015945602487772704 -6.821954456623641 -0.015905543975532056 -6.824636816373093
426 -0.015940334554761647 -6.837894791178402 -0.01596818696707487 -6.840605003340167
427 -0.015939708799123764 -6.853834499977526 -0.015932825300842522 -6.8565378286410095
428 -0.015940742939710616 -6.869775242917236 -0.015909213107079268 -6.872447041748089
429 -0.015942959114909172 -6.8857182020321455 -0.015981312561780214 -6.888428354309869
430 -0.01596738938242197 -6.901685591414568 -0.016333003342151643 -6.904761357652021
431 -0.0159342342056334 -6.917619825620201 -0.01592921605333686 -6.9206905737053575
432 -0.015934370923787355 -6.933554196543988 -0.015944852493703365 -6.936635426199061
433 -0.01593368537724018 -6.949487881921228 -0.015927065908908845 -6.95256249210797
434 -0.015934341121464968 -6.965422223042693 -0.015945218037813902 -6.968507710145784
435 -0.01593250036239624 -6.981354723405089 -0.01596566280350089 -6.984473372949284
436 -0.015934906620532274 -6.997289630025621 -0.015979128796607255 -7.000452501745891
437 -0.015931622311472892 -7.013221252337094 -0.015921930968761443 -7.016374432714652
438 -0.01593333911150694 -7.029154591448601 -0.015951592475175858 -7.032326025189828
439 -0.015933917928487064 -7.045088509377089 -0.015934332646429537 -7.0482603578362575
440 -0.015934225544333457 -7.061022734921422 -0.015954205114394427 -7.064214562950652
441 -0.015954686142504216 -7.076977421063926 -0.01628889087587595 -7.080503453826528
442 -0.015935064945369958 -7.092912486009296 -0.016032170597463848 -7.096535624423992
443 -0.015928381029516457 -7.108840867038812 -0.015909761749207975 -7.1124453861732
444 -0.01592929642647505 -7.124770163465287 -0.015938160195946693 -7.128383546369147
445 -0.0159319631755352 -7.140702126640822 -0.015977863874286412 -7.144361410243433
446 -0.01592935584485531 -7.156631482485678 -0.015837911516427994 -7.160199321759861
447 -0.01593190534040332 -7.172563387826082 -0.015878924541175364 -7.176078246301036
448 -0.015934296511113645 -7.188497684337196 -0.015978337824344636 -7.192056584125381
449 -0.01593226781114936 -7.204429952148345 -0.015962275862693786 -7.208018859988075
450 -0.015927807614207267 -7.220357759762552 -0.015941384341567756 -7.223960244329643
451 -0.015929543226957322 -7.23628730298951 -0.01594162601977587 -7.239901870349419
452 -0.015926596149802207 -7.252213899139312 -0.01596862282603979 -7.2558704931754585
453 -0.01595769580453634 -7.268171594943848 -0.01556906383484602 -7.2714395570103045
454 -0.015936323814094065 -7.284107918757941 -0.01591532528400421 -7.287354882294308
455 -0.015934232342988252 -7.3000421511009295 -0.015940754394978284 -7.3032956366892865
456 -0.01593598835170269 -7.315978139452632 -0.015934581775218247 -7.319230218464504
457 -0.015934096090495585 -7.331912235543127 -0.015978334378451108 -7.335208552842955
458 -0.01594030987471342 -7.34785254541784 -0.016039348859339952 -7.351247901702295
459 -0.01593563761562109 -7.363788183033462 -0.015938668325543404 -7.3671865700278385
460 -0.01594688920304179 -7.379735072236503 -0.015579679701477289 -7.382766249729316
461 -0.01593154380097985 -7.395666616037483 -0.015827722474932672 -7.398593972204249
462 -0.015942421834915878 -7.411609037872399 -0.015629268996417523 -7.414223241200666
463 -0.015940881054848432 -7.427549918927247 -0.01592836221680045 -7.430151603417467
464 -0.015938702505081892 -7.443488621432329 -0.015917948447167873 -7.4460695518646345
465 -0.01594316866248846 -7.4594317900948175 -0.015941542014479636 -7.462011093879114
466 -0.01594490334391594 -7.475376693438734 -0.01590371448546648 -7.47791480836458
467 -0.015943127404898404 -7.491319820843632 -0.015900240279734135 -7.493815048644314
468 -0.01593862446025014 -7.507258445303882 -0.016057769116014243 -7.5098728177603284
469 -0.015935268066823483 -7.523193713370706 -0.015913925599306822 -7.525786743359635
470 -0.015937175136059523 -7.539130888506765 -0.0157071013469249 -7.54149384470656
471 -0.015944378916174173 -7.555075267422939 -0.015927163511514665 -7.557421008218075
472 -0.015941767115145923 -7.571017034538086 -0.01596990879625082 -7.573390917014326
473 -0.015939429495483638 -7.58695646403357 -0.01589637519791722 -7.5892872922122425
474 -0.015950186643749475 -7.602906650677319 -0.015872454550117255 -7.60515974676236
475 -0.015941909793764353 -7.618848560471084 -0.01599431047216058 -7.621154057234521
476 -0.015943514090031384 -7.634792074561115 -0.01591994296759367 -7.637074000202115
477 -0.015940903592854737 -7.650732978153969 -0.015972972102463245 -7.653046972304578
478 -0.015942208375781773 -7.66667518652975 -0.015985322277992965 -7.669032294582571
479 -0.015950122196227313 -7.682625308725978 -0.0158424730412662 -7.684874767623837
480 -0.01594847422093153 -7.69857378294691 -0.016015026066452265 -7.70088979369029
481 -0.015942079853266476 -7.714515862800176 -0.015935344714671375 -7.716825138404961
482 -0.015936710126698016 -7.730452572926874 -0.015981909073889255 -7.73280704747885
483 -0.01594253731891513 -7.746395110245789 -0.01593729415908456 -7.748744341637935
484 -0.01593972835689783 -7.762334838602687 -0.01596137061715126 -7.764705712255086
485 -0.015938671212643384 -7.77827350981533 -0.015982720628380777 -7.780688432883467
486 -0.015902782045304775 -7.7941762918606345 -0.015716830780729652 -7.796405263664197
487 -0.01594466157257557 -7.81012095343321 -0.015938750002533197 -7.81234401366673
488 -0.01594303408637643 -7.8260639875195865 -0.01594589613378048 -7.828289909800511
489 -0.015941408555954696 -7.842005396075542 -0.0159351771697402 -7.844225086970251
490 -0.01594024132937193 -7.857945637404914 -0.015945162158459425 -7.860170249128711
491 -0.01594115747138858 -7.873886794876302 -0.015947231091558933 -7.87611748022027
492 -0.015942915994673967 -7.889829710870976 -0.01598320184275508 -7.892100682063025
493 -0.015941409673541785 -7.905771120544518 -0.01592080304399133 -7.9080214851070165
494 -0.015943950787186623 -7.921715071331705 -0.01595304850488901 -7.923974533611905
495 -0.015935882180929183 -7.937650953512634 -0.015887244325131177 -7.939861777937036
496 -0.015937445126473902 -7.953588398639107 -0.015891081001609565 -7.955752858938646
497 -0.015939460787922143 -7.969527859427029 -0.01595353800803423 -7.97170639694668
498 -0.01593875717371702 -7.985466616600746 -0.01592389736324549 -7.987630294309926
499 -0.01593791916966438 -8.00140453577041 -0.015971673559397458 -8.003601967869324
500 -0.015936137270182373 -8.017340673040593 -0.015984534099698067 -8.019586501969021
501 -0.015940400864928962 -8.033281073905522 -0.01594039248302579 -8.035526894452047
502 -0.015940437000244854 -8.049221510905767 -0.015977879334241153 -8.051504773786288
503 -0.0159395401366055 -8.065161051042372 -0.015981417428702117 -8.06748619121499
504 -0.01594798415899277 -8.081109035201365 -0.01600089455023408 -8.083487085765224
505 -0.015933315549045802 -8.09704235075041 -0.015903979633003475 -8.099391065398228
506 -0.01593253593891859 -8.11297488668933 -0.01593502964824438 -8.115326095046472
507 -0.015935125201940535 -8.12891001189127 -0.015991042647510768 -8.131317137693982
508 -0.015934956818819047 -8.144844968710089 -0.015931924991309642 -8.147249062685292
509 -0.015930351614952088 -8.16077532032504 -0.0159748999401927 -8.163223962625485
510 -0.01593889156356454 -8.176714211888605 -0.01581440484151244 -8.179038367466998
511 -0.01593338856473565 -8.192647600453341 -0.01597402049228549 -8.195012387959283
512 -0.01593565633520484 -8.208583256788547 -0.015908383019268512 -8.210920770978552
513 -0.015935127343982457 -8.22451838413253 -0.015946689154952766 -8.226867460133505
514 -0.015933708101511002 -8.24045209223404 -0.01594921052455902 -8.242816670658064
515 -0.01593443946912885 -8.25638653170317 -0.015925871673971415 -8.258742542332035
516 -0.01593459853902459 -8.272321130242194 -0.015931604895740747 -8.274674147227776
517 -0.0159466166049242 -8.288267746847119 -0.015782392770051955 -8.290456539997829
518 -0.01593799628317356 -8.304205743130293 -0.015967798978090288 -8.30642433897592
519 -0.015939171239733697 -8.320144914370026 -0.015886168740689755 -8.322310507716608
520 -0.015936231706291437 -8.336081146076317 -0.015942607820034028 -8.338253115536642
521 -0.015937738865613938 -8.35201888494193 -0.01598311699926853 -8.35423623253591
522 -0.015933004952967168 -8.367951889894897 -0.01591832209378481 -8.370154554629696
523 -0.01593055473640561 -8.383882444631302 -0.016020879056304692 -8.386175433686
524 -0.015934331994503736 -8.399816776625807 -0.015949298441410065 -8.40212473212741
525 -0.01593788294121623 -8.415754659567023 -0.015946798026561737 -8.418071530153972
526 -0.015934789273887872 -8.431689448840912 -0.015931904967874288 -8.434003435121847
527 -0.015930285584181546 -8.447619734425093 -0.0158568162471056 -8.449860251368952
528 -0.015934684406965972 -8.463554418832059 -0.01587868658825755 -8.465738937957209
529 -0.01593076018616557 -8.479485179018225 -0.01584600005298853 -8.481584938010197
530 -0.015936455130577086 -8.495421634148801 -0.01590581452473998 -8.497490752534937
531 -0.015935971587896346 -8.511357605736698 -0.015911157988011838 -8.513401910522948
532 -0.015945300180464982 -8.527302905917164 -0.016008042730391026 -8.529409953253339
533 -0.01593594402074814 -8.543238849937913 -0.015901715401560067 -8.545311668654898
534 -0.0159376441501081 -8.559176494088021 -0.015792652126401664 -8.5611043207813
535 -0.015932261757552624 -8.575108755845573 -0.015867375023663043 -8.576971695804964
536 -0.015938089601695536 -8.591046845447268 -0.015922015812247992 -8.592893711617211
537 -0.015938146412372588 -8.60698499185964 -0.015926307067275047 -8.608820018684487
538 -0.015936810802668334 -8.622921802662308 -0.01597046572715044 -8.624790484411637
539 -0.015944016724824907 -8.638865819387133 -0.016137274727225304 -8.640927759138862
540 -0.01593694807961583 -8.65480276746675 -0.015952377021312712 -8.656880136160174
541 -0.01593391727656126 -8.67073668474331 -0.015830999426543712 -8.672711135586718
542 -0.015934252738952638 -8.686670937482264 -0.015927773155272006 -8.688638908741991
543 -0.015941542759537696 -8.702612480241802 -0.016072483174502848 -8.704711391916494
544 -0.015942566189914943 -8.718555046431717 -0.01638308949768543 -8.721094481414179
545 -0.015930221136659383 -8.734485267568378 -0.015929592680186032 -8.737024074094364
546 -0.015929324738681316 -8.75041459230706 -0.015963802486658095 -8.752987876581022
547 -0.015928750019520523 -8.76634334232658 -0.015918613970279695 -8.768906490551302
548 -0.015932072419673204 -8.782275414746254 -0.0159259726293385 -8.78483246318064
549 -0.01592584690079093 -8.798201261647044 -0.01570019032806158 -8.800532653508702
550 -0.015932339429855346 -8.8141336010769 -0.015978364553302527 -8.816511018062004
551 -0.015931059140712023 -8.830064660217612 -0.01599148539826274 -8.832502503460267
552 -0.01593051543459296 -8.845995175652206 -0.015934235136955976 -8.848436738597224
553 -0.015943706315010787 -8.861938881967216 -0.015859506092965603 -8.86429624469019
554 -0.01593086402863264 -8.877869745995849 -0.01591523326933384 -8.880211477959524
555 -0.015933882724493743 -8.893803628720342 -0.01591082224622369 -8.896122300205747
556 -0.015931115858256815 -8.909734744578598 -0.01596103636547923 -8.912083336571225
557 -0.01591985272243619 -8.925654597301035 -0.015775220189243554 -8.92785855676047
558 -0.0159269985742867 -8.941581595875322 -0.015952102653682233 -8.94381065941415
559 -0.01593271819874644 -8.957514314074068 -0.015981294121593236 -8.959791953535744
560 -0.01592981768772006 -8.973444131761788 -0.016082428488880397 -8.975874382024625
561 -0.015929563902318478 -8.989373695664106 -0.015956137236207722 -8.991830519260832
562 -0.01593400686979294 -9.0053077025339 -0.015916499868035318 -9.007747019128868
563 -0.01592971421778202 -9.021237416751681 -0.01584397703409195 -9.023590996162959
564 -0.015942495409399272 -9.037179912161081 -0.01585830394178629 -9.039449300104746
565 -0.015931747574359178 -9.05311165973544 -0.015923553612083197 -9.055372853716829
566 -0.01593069452792406 -9.069042354263365 -0.015904476121068 -9.071277329837898
567 -0.0159356034360826 -9.084977957699447 -0.015995523985475303 -9.087272853823373
568 -0.015932985115796328 -9.100910942815243 -0.015979976393282413 -9.103252830216656
569 -0.015932854171842335 -9.116843796987085 -0.01590359164401889 -9.119156421860675
570 -0.0159424614161253 -9.132786258403211 -0.01622488712891936 -9.135381308989594
571 -0.015927830897271632 -9.148714089300483 -0.015951014403253794 -9.151332323392847
572 -0.015925725176930427 -9.164639814477415 -0.015917369909584523 -9.16724969330243
573 -0.01592958616092801 -9.180569400638342 -0.015852707717567683 -9.183102401019998
574 -0.015921822004020213 -9.196491222642363 -0.015811245795339345 -9.198913646815337
575 -0.015931447502225637 -9.212422670144589 -0.01599794439971447 -9.214911591215051
576 -0.015937868598848583 -9.228360538743438 -0.0157992335036397 -9.23071082471869
577 -0.01592672010883689 -9.244287258852275 -0.01597850527614355 -9.246689329994833
578 -0.015929167345166206 -9.260216426197442 -0.015917828679084776 -9.262607158673918
579 -0.01592825520783663 -9.276144681405277 -0.01598535170778632 -9.278592510381705
580 -0.015927825588732958 -9.29207250699401 -0.016106449719518422 -9.294698960101224
581 -0.015927030052989722 -9.307999537047 -0.015934896748512985 -9.310633856849737
582 -0.015929358452558516 -9.323928895499558 -0.015918992459774017 -9.326552849309511
583 -0.01592663172632456 -9.339855527225883 -0.01589446235448122 -9.342447311663992
584 -0.015927618462592365 -9.355783145688475 -0.015935224201530217 -9.358382535865523
585 -0.015926908049732447 -9.371710053738207 -0.015894139464944602 -9.374276675330467
586 -0.01592545947059989 -9.387635513208807 -0.016532447095960377 -9.390809122426427
587 -0.015925941150635482 -9.403561454359442 -0.015965279284864665 -9.406774401711292
588 -0.01592094013467431 -9.419482394494116 -0.015943058114498854 -9.42271745982579
589 -0.015921695716679098 -9.435404090210795 -0.01593584883958101 -9.438653308665371
590 -0.015922128222882748 -9.451326218433678 -0.015921790059655903 -9.454575098725027
591 -0.015923459827899934 -9.467249678261577 -0.015981940738856792 -9.470557039463884
592 -0.01592360995709896 -9.483173288218676 -0.01589108370244503 -9.48644812316633
593 -0.01592245064675808 -9.499095738865435 -0.01597348740324378 -9.502421610569574
594 -0.015920781902968882 -9.515016520768404 -0.015885137114673854 -9.518306747684248
595 -0.015919151622802018 -9.530935672391205 -0.01595131726935506 -9.534258064953603
596 -0.01592144453898072 -9.546857116930186 -0.01588585674762726 -9.55014392170123
597 -0.01592579558491707 -9.562782912515102 -0.015932363271713258 -9.566076284972942
598 -0.015923592261970043 -9.578706504777072 -0.015924243628978728 -9.58200052860192
599 -0.015925613697618246 -9.59463211847469 -0.015871093794703483 -9.597871622396625
600 -0.01592407738789916 -9.61055619586259 -0.01596378181129694 -9.613835404207922
601 -0.015925379190593957 -9.626481575053184 -0.01593166571110487 -9.629767069919026
602 -0.01592375338077545 -9.64240532843396 -0.01589403711259365 -9.64566110703162
603 -0.015926238801330327 -9.65833156723529 -0.01589213814586401 -9.661553245177483
604 -0.015911395382136106 -9.674242962617427 -0.016019157227128746 -9.677572402404612
605 -0.01591871501877904 -9.690161677636207 -0.015880317706614733 -9.693452720111226
606 -0.015920765232294798 -9.706082442868501 -0.015929416008293628 -9.70938213611952
607 -0.015923849027603864 -9.722006291896106 -0.015747759211808442 -9.72512989533133
608 -0.015924920048564672 -9.737931211944671 -0.015950208622962238 -9.741080103954292
609 -0.015921329613775015 -9.753852541558446 -0.015933025162667036 -9.75701312911696
610 -0.015925583057105543 -9.769778124615552 -0.01591345826163888 -9.772926587378599
611 -0.015927517041563987 -9.785705641657117 -0.016072728764265777 -9.788999316142865
612 -0.015919499099254608 -9.801625140756371 -0.01581366341561079 -9.804812979558475
613 -0.015925333090126514 -9.817550473846499 -0.015890971384942533 -9.820703950943418
614 -0.015923387929797174 -9.833473861776296 -0.015884969010949136 -9.836588919954368
615 -0.015923180710524322 -9.849397042486821 -0.0160078682936728 -9.852596788248041
616 -0.015922532230615617 -9.865319574717436 -0.015940469410270452 -9.868537257658312
617 -0.01592084262520075 -9.881240417342637 -0.015913631208240984 -9.884450888866553
618 -0.015919772535562517 -9.8971601898782 -0.015905046928673984 -9.900355935795227
619 -0.015924341697245836 -9.913084531575446 -0.01591985337436199 -9.916275789169589
620 -0.015917370188981296 -9.929001901764428 -0.0159309895709157 -9.932206778740504
621 -0.01592162186279893 -9.944923523627226 -0.015909209754317997 -9.948115988494822
622 -0.01593433106318116 -9.960857854690408 -0.01577814547345042 -9.963894133968273
623 -0.015921367425471546 -9.97677922211588 -0.01590570928528905 -9.979799843253561
624 -0.015924980957061054 -9.992704203072941 -0.015937539096921683 -9.995737382350482
625 -0.01592721799388528 -10.008631421066827 -0.015953057166188955 -10.011690439516672
626 -0.01592564759775996 -10.024557068664587 -0.01594219747930765 -10.02763263699598
627 -0.015924341231584548 -10.040481409896172 -0.015881388541311027 -10.043514025537291
628 -0.01592211499810219 -10.056403524894273 -0.01601297575980425 -10.059527001297095
629 -0.015926339942961932 -10.072329864837235 -0.01589861875399947 -10.075425620051094
630 -0.015924447681754827 -10.08825431251899 -0.01597635503858328 -10.091401975089678
631 -0.01591940186917782 -10.104173714388168 -0.015844727773219346 -10.107246702862897
632 -0.015927597507834436 -10.120101311896002 -0.015919234324246644 -10.123165937187144
633 -0.015926123317331075 -10.136027435213334 -0.015962557028979064 -10.139128494216123
634 -0.01592895118519664 -10.151956386398531 -0.01591433733701706 -10.155042831553141
635 -0.01592572219669819 -10.16788210859523 -0.016079424321651457 -10.171122255874792
636 -0.015923542622476815 -10.183805651217707 -0.015888292528688907 -10.187010548403482
637 -0.01592394271865487 -10.199729593936361 -0.015918729733675717 -10.202929278137157
638 -0.01592497657984495 -10.215654570516206 -0.015946127846837042 -10.218875405983994
639 -0.015920030232518912 -10.231574600748724 -0.016005487460643054 -10.234880893444636
640 -0.015922902058809994 -10.247497502807533 -0.015925808809697628 -10.250806702254334
641 -0.015925160329788923 -10.263422663137323 -0.015960086602717638 -10.266766788857051
642 -0.015915635880082844 -10.279338299017406 -0.01610190561041236 -10.282868694467464
643 -0.015918454620987177 -10.295256753638393 -0.015870489459484816 -10.298739183926948
644 -0.015917895175516606 -10.311174648813909 -0.015921075828373432 -10.314660259755321
645 -0.015921815019100904 -10.32709646383301 -0.016020577494055034 -10.330680837249377
646 -0.015924925543367864 -10.343021389376378 -0.015894278045743705 -10.34657511529512
647 -0.015914617013186215 -10.358936006389564 -0.016076915431767702 -10.362652030726888
648 -0.015917090233415365 -10.37485309662298 -0.015942143462598323 -10.378594174189487
649 -0.015917251724749802 -10.39077034834773 -0.01593100791797042 -10.394525182107458
650 -0.015912886429578065 -10.406683234777308 -0.015915248636156322 -10.410440430743614
651 -0.015913248248398303 -10.422596483025707 -0.016071125213056803 -10.42651155595667
652 -0.01591852502897382 -10.438515008054681 -0.015908667352050543 -10.442420223308721
653 -0.015914345998317002 -10.454429354052998 -0.015916023403406143 -10.458336246712127
654 -0.0159102002158761 -10.470339554268874 -0.015991183836013077 -10.47432743054814
655 -0.015911972709000112 -10.486251526977874 -0.01584484810009599 -10.490172278648236
656 -0.015910628717392683 -10.502162155695267 -0.01560743390582502 -10.50577971255406
657 -0.015920017566531896 -10.5180821732618 -0.01592638632282615 -10.521706098876887
658 -0.015919362008571625 -10.53400153527037 -0.015893917065113783 -10.537600015942001
659 -0.015920250862836837 -10.549921786133208 -0.015828223992139102 -10.55342823993414
660 -0.015919806994497777 -10.565841593127706 -0.01593792550265789 -10.569366165436799
661 -0.015922412741929293 -10.581764005869635 -0.015913092717528343 -10.585279258154328
662 -0.01592824039980769 -10.597692246269443 -0.015990105737000705 -10.601269363891328
663 -0.01592064229771495 -10.613612888567157 -0.015911996830254793 -10.617181360721583
664 -0.015921956114470958 -10.62953484468163 -0.01593146249651909 -10.633112823218102
665 -0.015929938200861214 -10.64546478288249 -0.015953054931014777 -10.649065878149116
666 -0.015921264607459306 -10.66138604748995 -0.015933548286557197 -10.664999426435674
667 -0.015918075386434794 -10.677304122876384 -0.015978881809860467 -10.680978308245535
668 -0.01590947210788727 -10.693213594984272 -0.015733441803604364 -10.69671175004914
669 -0.015922803524881603 -10.709136398509154 -0.015899382065981627 -10.712611132115121
670 -0.015918624028563498 -10.725055022537717 -0.015961040370166303 -10.728572172485288
671 -0.015914603043347596 -10.740969625581064 -0.01588727831840515 -10.744459450803694
672 -0.015921563562005758 -10.75689118914307 -0.016003408562391998 -10.760462859366086
673 -0.015917069371789695 -10.77280825851486 -0.015935372002422808 -10.776398231368509
674 -0.015919460356235503 -10.788727718871096 -0.015908775199204684 -10.792307006567713
675 -0.015919938310980798 -10.804647657182077 -0.01590473987162113 -10.808211746439333
676 -0.01591489799320698 -10.820562555175284 -0.01601491905748844 -10.824226665496822
677 -0.015919511392712592 -10.836482066567998 -0.015966434497386217 -10.840193099994208
678 -0.015919269155710937 -10.852401335723709 -0.01594412326812744 -10.856137223262335
679 -0.015914425440132617 -10.868315761163842 -0.015897431503981353 -10.872034654766317
680 -0.015914504788815974 -10.884230265952658 -0.016069373954087494 -10.888104028720404
681 -0.015915981214493512 -10.900146247167152 -0.015881857275962828 -10.903985885996367
682 -0.015916273556649686 -10.916062520723802 -0.01595043232664466 -10.91993631832301
683 -0.01591772325336933 -10.931980243977172 -0.015932167135179042 -10.93586848545819
684 -0.01591788250952959 -10.947898126486702 -0.015881014335900546 -10.95174949979409
685 -0.01592123620212078 -10.963819362688824 -0.015866643656045197 -10.967616143450135
686 -0.01591836418956518 -10.979737726878389 -0.01588982529938221 -10.983505968749517
687 -0.01591961830854416 -10.995657345186933 -0.015879735909402372 -10.99938570465892
688 -0.015918237902224065 -11.011575583089156 -0.015922451484948398 -11.015308156143869
689 -0.015918329544365405 -11.027493912633522 -0.01595228100195527 -11.031260437145823
690 -0.01592208594083786 -11.04341599857436 -0.015669109346345068 -11.046929546492168
691 -0.015923218708485364 -11.059339217282846 -0.015903902240097523 -11.062833448732265
692 -0.01592019721865654 -11.075259414501502 -0.01597504857927561 -11.07880849731154
693 -0.01592035824432969 -11.091179772745832 -0.015901271998882294 -11.094709769310422
694 -0.015920743998140096 -11.107100516743973 -0.015902631636708974 -11.110612400947131
695 -0.015922912023961545 -11.123023428767935 -0.01590604232624173 -11.126518443273373
696 -0.015923501923680305 -11.138946930691615 -0.015923774056136607 -11.14244221732951
697 -0.01591894505545497 -11.15486587574707 -0.01586598763242364 -11.158308204961934
698 -0.015925258956849576 -11.17079113470392 -0.015981891192495823 -11.17429009615443
699 -0.01592364814132452 -11.186714782845245 -0.01593051487579942 -11.19022061103023
700 -0.01592526212334633 -11.202640044968591 -0.01613171137869358 -11.206352322408923
701 -0.0159184031188488 -11.21855844808744 -0.015903943125158547 -11.222256265534082
702 -0.015918434131890535 -11.234476882219331 -0.01592872180044651 -11.238184987334527
703 -0.01592053137719631 -11.250397413596527 -0.015865846816450358 -11.254050834150977
704 -0.015918045211583375 -11.26631545880811 -0.015935444831848146 -11.269986278982826
705 -0.015916328225284816 -11.282231787033394 -0.015848106890916824 -11.285834385873743
706 -0.015918299555778503 -11.298150086589173 -0.015907261148095132 -11.301741647021839
707 -0.015914384555071593 -11.314064471144244 -0.015934198908507825 -11.317675845930346
708 -0.015917784348130227 -11.329982255492373 -0.01599335465580225 -11.333669200586147
709 -0.015919627249240877 -11.345901882741614 -0.01588484151288867 -11.349554042099037
710 -0.015921454597264528 -11.36182333733888 -0.015942220855504275 -11.36549626295454
711 -0.015920488443225623 -11.377743825782105 -0.015870646573603153 -11.381366909528143
712 -0.015925509575754403 -11.39366933535786 -0.01590051194652915 -11.397267421474673
713 -0.015922047570347785 -11.409591382928207 -0.01590998088940978 -11.413177402364083
714 -0.0159218093380332 -11.42551319226624 -0.015821539983153343 -11.428998942347237
715 -0.015925156604498624 -11.44143834887074 -0.015915007703006266 -11.444913950050243
716 -0.015923435520380735 -11.457361784391122 -0.015917861089110374 -11.460831811139354
717 -0.01592151690274477 -11.473283301293867 -0.01589173572137952 -11.476723546860732
718 -0.015922539215534926 -11.4892058405094 -0.01594940572977066 -11.492672952590503
719 -0.015922779310494663 -11.505128619819896 -0.015939432475715876 -11.508612385066218
720 -0.015927458181977272 -11.521056078001873 -0.01592159355059266 -11.52453397861681
721 -0.0159229158423841 -11.536978993844258 -0.015895981900393964 -11.540429960517205
722 -0.015904383175075053 -11.552883377019333 -0.016087703593075275 -11.556517664110281
723 -0.015919398888945578 -11.568802775908278 -0.015912068728357553 -11.57242973283864
724 -0.015920591354370118 -11.584723367262647 -0.015952334087342025 -11.58838206692598
725 -0.015922387037426232 -11.600645754300073 -0.01602579541504383 -11.604407862341024
726 -0.01593807004392147 -11.616583824343994 -0.01578093720600009 -11.620188799547023
727 -0.015920242574065924 -11.63250406691806 -0.016085278801620008 -11.636274078348643
728 -0.015919259376823904 -11.648423326294884 -0.01586483409628272 -11.652138912444926
729 -0.01591938491910696 -11.66434271121399 -0.015930624585598706 -11.668069537030524
730 -0.015919889230281113 -11.680262600444271 -0.015918579045683147 -11.683988116076208
731 -0.015919591393321754 -11.696182191837593 -0.01587267918512225 -11.69986079526133
732 -0.01592079447582364 -11.712102986313417 -0.01589938420802355 -11.715760179469353
733 -0.015918248053640126 -11.728021234367057 -0.015849159564822912 -11.731609339034176
734 -0.015922201238572596 -11.74394343560563 -0.015913310926407576 -11.747522649960583
735 -0.015921257622539996 -11.75986469322817 -0.01593456119298935 -11.763457211153572
736 -0.015919420402497053 -11.775784113630667 -0.015883101243525745 -11.779340312397098
737 -0.015923073049634695 -11.791707186680302 -0.015961291175335644 -11.795301603572433
738 -0.01591972205787897 -11.80762690873818 -0.015755273308604954 -11.811056876881038
739 -0.015924315433949232 -11.82355122417213 -0.01582757355645299 -11.826884450437491
740 -0.01592235090211034 -11.83947357507424 -0.015883819013834 -11.842768269451325
741 -0.015921516995877027 -11.855395092070118 -0.015949152689427138 -11.858717422140751
742 -0.015928110294044017 -11.871323202364163 -0.015843527764081954 -11.874560949904833
743 -0.015927485190331936 -11.887250687554495 -0.01587788760662079 -11.890438837511454
744 -0.015928630717098713 -11.903179318271594 -0.015886157006025314 -11.90632499451748
745 -0.01592477271333337 -11.919104090984927 -0.01587967248633504 -11.922204667003815
746 -0.015928474068641663 -11.935032565053568 -0.016029994189739227 -11.938234661193555
747 -0.01592691522091627 -11.950959480274484 -0.015878051705658435 -11.954112712899214
748 -0.015917287580668925 -11.966876767855153 -0.015844285674393176 -11.969956998573608
749 -0.015924226120114328 -11.982800993975268 -0.01593465404585004 -11.985891652619458
750 -0.01592127876356244 -11.99872227273883 -0.01579209789633751 -12.001683750515795
751 -0.015924060810357334 -12.014646333549187 -0.015889098681509495 -12.017572849197304
752 -0.015923845395445824 -12.030570178944632 -0.015896215196698905 -12.033469064394003
753 -0.015925755258649588 -12.046495934203282 -0.01591153172776103 -12.049380596121765
754 -0.015925677865743636 -12.062421612069025 -0.015876193158328535 -12.065256789280093
755 -0.01592485001310706 -12.078346462082132 -0.01599763398990035 -12.081254423269995
756 -0.01592577127739787 -12.094272233359531 -0.015945445001125335 -12.09719986827112
757 -0.015926197916269303 -12.1101984312758 -0.015915590152144433 -12.113115458423264
758 -0.015914132725447415 -12.126112564001247 -0.015748720709234477 -12.1288641791325
759 -0.015928931441158055 -12.142041495442404 -0.015958163328468798 -12.144822342460968
760 -0.015928342845290898 -12.157969838287695 -0.015935338288545608 -12.160757680749514
761 -0.01593361357226968 -12.173903451859964 -0.015823337901383638 -12.176581018650898
762 -0.015928875468671323 -12.189832327328634 -0.01594356503337622 -12.192524583684275
763 -0.015929076448082925 -12.205761403776718 -0.015931653883308174 -12.208456237567583
764 -0.01593808401376009 -12.221699487790477 -0.0161092615686357 -12.224565499136219
765 -0.01593196587637067 -12.237631453666848 -0.015821244940161704 -12.24038674407638
766 -0.01592610962688923 -12.253557563293738 -0.015903897769749164 -12.25629064184613
767 -0.01592651763930917 -12.269484080933047 -0.01591692604124546 -12.272207567887376
768 -0.015927426051348448 -12.285411506984396 -0.01590204518288374 -12.28810961307026
769 -0.015925152134150265 -12.301336659118546 -0.015987825766205787 -12.304097438836466
770 -0.015927203744649888 -12.317263862863195 -0.01588103882968426 -12.319978477666151
771 -0.015930864214897155 -12.333194727078093 -0.016054489742964508 -12.336032967409116
772 -0.015927190706133843 -12.349121917784226 -0.01585582159459591 -12.351888789003711
773 -0.015927476715296505 -12.365049394499522 -0.01583183417096734 -12.367720623174678
774 -0.015926172025501728 -12.380975566525024 -0.016012090910226106 -12.383732714084905
775 -0.015927726682275534 -12.396903293207298 -0.015871319547295572 -12.399604033632201
776 -0.015924573224037886 -12.412827866431336 -0.015921521186828613 -12.41552555481903
777 -0.015914943348616362 -12.428742809779951 -0.01552568026818335 -12.431051235087214
778 -0.0159306981600821 -12.444673507940033 -0.01590573415160179 -12.446956969238816
779 -0.015928722079843284 -12.460602230019877 -0.01595675777643919 -12.462913727015255
780 -0.015930370707064868 -12.47653260072694 -0.015946667268872262 -12.478860394284128
781 -0.015930548124015332 -12.492463148850955 -0.015914636850357055 -12.494775031134486
782 -0.01592892510816455 -12.50839207395912 -0.01594011364504695 -12.510715144779534
783 -0.01592480083927512 -12.524316874798396 -0.015827019326388837 -12.526542164105923
784 -0.015928203612565993 -12.540245078410962 -0.015962320473045112 -12.542504484578968
785 -0.01592783275991678 -12.55617291117088 -0.015957001876085997 -12.558461486455053
786 -0.015927938092499972 -12.572100849263379 -0.015917330328375102 -12.574378816783428
787 -0.015929814614355563 -12.588030663877735 -0.01591868782415986 -12.590297504607587
788 -0.01592413764446974 -12.603954801522205 -0.01600615680217743 -12.606303661409765
789 -0.015931229386478663 -12.619886030908683 -0.015887855552136898 -12.622191516961902
790 -0.01592796128243208 -12.635813992191116 -0.015914992429316044 -12.638106509391218
791 -0.01592560801655054 -12.651739600207666 -0.015906699653714895 -12.654013209044933
792 -0.015925970487296583 -12.667665570694963 -0.015835343301296233 -12.66984855234623
793 -0.015934319980442525 -12.683599890675405 -0.015898844972252846 -12.685747397318481
794 -0.01593082407489419 -12.6995307147503 -0.016009881999343632 -12.701757279317825
795 -0.015927947126328945 -12.715458661876628 -0.0158995664678514 -12.717656845785676
796 -0.01592716434970498 -12.731385826226333 -0.015942164789885284 -12.733599010575562
797 -0.015930175594985486 -12.747316001821318 -0.015933453664183618 -12.749532464239746
798 -0.015928751975297927 -12.763244753796616 -0.01587180458009243 -12.765404268819838
799 -0.015929784160107374 -12.779174537956724 -0.01588839404284954 -12.781292662862688
800 -0.015932187158614396 -12.795106725115339 -0.01591653926298022 -12.797209202125668
801 -0.015932256169617177 -12.811038981284955 -0.015920194890350105 -12.813129397016018
802 -0.015932002756744622 -12.8269709840417 -0.01584717258810997 -12.828976569604128
803 -0.015935748163610697 -12.84290673220531 -0.0158902358263731 -12.8448668054305
804 -0.015938998199999332 -12.85884573040531 -0.016082242038100956 -12.860949047468601
805 -0.015925285778939723 -12.87477101618425 -0.015973318181931973 -12.876922365650532
806 -0.015930173639208078 -12.890701189823458 -0.01593712754547596 -12.892859493196008
807 -0.015925243496894836 -12.906626433320353 -0.01602654829621315 -12.908886041492222
808 -0.015924761164933444 -12.922551194485287 -0.015918126329779625 -12.924804167822002
809 -0.015927017014473677 -12.93847821149976 -0.015972328186035157 -12.940776496008036
810 -0.01592754703015089 -12.95440575852991 -0.015959610510617495 -12.956736106518653
811 -0.015926423855125903 -12.970332182385036 -0.015912598371505736 -12.972648704890158
812 -0.01592506021261215 -12.986257242597649 -0.015923755429685115 -12.988572460319844
813 -0.01592856487259269 -13.00218580747024 -0.015938805509358646 -13.004511265829203
814 -0.01593289924785495 -13.018118706718095 -0.015831864904612303 -13.020343130733815
815 -0.015929692331701516 -13.034048399049796 -0.015923609770834447 -13.036266740504649
816 -0.015930213127285243 -13.049978612177082 -0.01590076358988881 -13.052167504094538
817 -0.015927875600755214 -13.065906487777838 -0.015914855524897575 -13.068082359619435
818 -0.01593107609078288 -13.081837563868621 -0.015951359923928977 -13.084033719543363
819 -0.01592920385301113 -13.097766767721632 -0.015905404277145863 -13.099939123820509
820 -0.015931328013539314 -13.113698095735172 -0.016115606296807528 -13.116054730117316
821 -0.0159277587197721 -13.129625854454945 -0.015915548708289862 -13.131970278825605
822 -0.015927276201546194 -13.145553130656491 -0.015966468770056964 -13.147936747595661
823 -0.01592511236667633 -13.161478243023168 -0.01591478195041418 -13.163851529546076
824 -0.015927234664559364 -13.177405477687728 -0.01596938157454133 -13.179820911120617
825 -0.015925423335283996 -13.193330901023012 -0.015878987219184636 -13.195699898339802
826 -0.015925792045891285 -13.209256693068903 -0.01591787813231349 -13.211617776472115
827 -0.015923775732517242 -13.22518046880142 -0.015735611971467733 -13.227353388443584
828 -0.01593044036999345 -13.241110909171415 -0.015939231403172015 -13.243292619846756
829 -0.01593179451301694 -13.257042703684432 -0.015924252942204474 -13.25921687278896
830 -0.01592862866818905 -13.27297133235262 -0.015958670526742935 -13.275175543315703
831 -0.015929318219423293 -13.288900650572044 -0.015961820911616086 -13.29113736422732
832 -0.015930497925728558 -13.304831148497772 -0.015779451467096806 -13.306916815694416
833 -0.015931779611855747 -13.320762928109628 -0.015910353884100913 -13.322827169578517
834 -0.0159297289326787 -13.336692657042308 -0.015933546144515275 -13.338760715723032
835 -0.01592961698770523 -13.352622274030013 -0.015901404712349177 -13.35466212043538
836 -0.015931226871907712 -13.368553500901921 -0.01599158998578787 -13.370653710421168
837 -0.01593154538422823 -13.38448504628615 -0.015881851967424154 -13.386535562388593
838 -0.01592465564608574 -13.400409701932235 -0.015671242866665124 -13.402206805255258
839 -0.015932940877974033 -13.416342642810209 -0.015913947485387325 -13.418120752740645
840 -0.015930897556245327 -13.432273540366454 -0.015929882321506737 -13.434050635062151
841 -0.01592414956539869 -13.448197689931852 -0.0157326634041965 -13.449783298466349
842 -0.01593291135504842 -13.4641306012869 -0.015919611137360335 -13.465702909603708
843 -0.015931631810963152 -13.480062233097863 -0.015872442815452813 -13.481575352419162
844 -0.015930490009486674 -13.49599272310735 -0.015899714920669793 -13.497475067339831
845 -0.01593584446236491 -13.511928567569715 -0.015891288686543704 -13.513366356026374
846 -0.01593495262786746 -13.527863520197583 -0.01592804966494441 -13.529294405691319
847 -0.015932478941977024 -13.54379599913956 -0.015857450291514398 -13.545151855982834
848 -0.01593412570655346 -13.559730124846114 -0.016030044201761483 -13.561181900184595
849 -0.015930433105677367 -13.57566055795179 -0.015966649819165468 -13.577148550003761
850 -0.015928468946367503 -13.591589026898157 -0.015964152198284863 -13.593112702202045
851 -0.015930849500000475 -13.607519876398158 -0.01596073852851987 -13.609073440730565
852 -0.01592169124633074 -13.623441567644488 -0.016024987399578094 -13.625098428130144
853 -0.01593030197545886 -13.639371869619946 -0.015901572350412608 -13.641000000480556
854 -0.01593056432902813 -13.655302433948975 -0.01595249241217971 -13.656952492892735
855 -0.015935523714870215 -13.671237957663845 -0.01604465236887336 -13.672997145261608
856 -0.015932522155344485 -13.687170479819189 -0.015905951708555223 -13.688903096970163
857 -0.01593015044927597 -13.703100630268464 -0.015957563742995264 -13.704860660713159
858 -0.015930320881307126 -13.71903095114977 -0.01590302651748061 -13.72076368723064
859 -0.015938363038003445 -13.734969314187774 -0.015882784221321344 -13.736646471451962
860 -0.01593014905229211 -13.750899463240065 -0.015896533615887165 -13.75254300506785
861 -0.015929617546498777 -13.766829080786565 -0.015921517554670573 -13.76846452262252
862 -0.015921927988529205 -13.782751008775094 -0.015841355454176663 -13.784305878076696
863 -0.015932179056107998 -13.798683187831202 -0.01588271139189601 -13.800188589468592
864 -0.015930207539349796 -13.814613395370552 -0.015897593181580304 -13.816086182650173
865 -0.015936109703034163 -13.830549505073586 -0.01600016402080655 -13.832086346670978
866 -0.0159294743090868 -13.846478979382672 -0.01579549238085747 -13.847881839051835
867 -0.01592957004904747 -13.86240854943172 -0.015941963344812394 -13.863823802396647
868 -0.015930802561342716 -13.878339351993063 -0.015953045338392258 -13.87977684773504
869 -0.01593060130253434 -13.894269953295597 -0.01594433430582285 -13.895721182040862
870 -0.015934453159570695 -13.910204406455167 -0.01587687125429511 -13.911598053295158
871 -0.015930668078362943 -13.92613507453353 -0.01584514379501343 -13.927443197090172
872 -0.01593162417411804 -13.942066698707649 -0.015911067184060813 -13.943354264274232
873 -0.015929113049060105 -13.957995811756708 -0.015950228739529847 -13.959304493013763
874 -0.015926732588559388 -13.973922544345267 -0.01596718477085233 -13.975271677784615
875 -0.015928759425878524 -13.989851303771147 -0.015997748728841542 -13.991269426513457
876 -0.015928335208445787 -14.005779638979593 -0.015905123110860585 -14.007174549624317
877 -0.015921846311539412 -14.021701485291132 -0.016085431911051273 -14.023259981535368
878 -0.0159241802059114 -14.037625665497043 -0.01596389152109623 -14.039223873056464
879 -0.015927683748304843 -14.053553349245348 -0.01595542747527361 -14.055179300531737
880 -0.015929922740906478 -14.069483271986254 -0.015911414939910173 -14.071090715471648
881 -0.015921781212091445 -14.085405053198345 -0.016010566800832748 -14.087101282272481
882 -0.01592597709968686 -14.101331030298033 -0.01598794311285019 -14.103089225385332
883 -0.015918066911399364 -14.117249097209433 -0.015728112123906613 -14.118817337509238
884 -0.01592715233564377 -14.133176249545077 -0.015864234510809185 -14.134681572020048
885 -0.01591873066499829 -14.149094980210075 -0.016092079784721137 -14.15077365180477
886 -0.01592723364010453 -14.165022213850179 -0.015941988304257394 -14.166715640109027
887 -0.015925384126603603 -14.180947597976783 -0.015934797283262015 -14.182650437392288
888 -0.015925533790141343 -14.196873131766925 -0.01594069115817547 -14.198591128550463
889 -0.015923790540546177 -14.21279692230747 -0.015927722863852977 -14.214518851414317
890 -0.015927307307720184 -14.22872422961519 -0.015914454031735657 -14.230433305446052
891 -0.01592416726052761 -14.244648396875718 -0.015948976017534734 -14.246382281463587
892 -0.015921651013195516 -14.260570047888914 -0.015866998489946126 -14.262249279953533
893 -0.01592447981238365 -14.276494527701297 -0.015890962444245815 -14.278140242397779
894 -0.015923933871090413 -14.292418461572387 -0.016074099577963352 -14.294214341975742
895 -0.015919349621981382 -14.308337811194368 -0.015978260058909656 -14.310192602034652
896 -0.01592297712340951 -14.324260788317778 -0.015900491643697022 -14.326093093678349
897 -0.015926188323646784 -14.340186976641425 -0.015930284466594457 -14.342023378144944
898 -0.015927590243518353 -14.356114566884942 -0.016041704919189215 -14.358065083064133
899 -0.01592373652383685 -14.372038303408779 -0.015886326692998408 -14.373951409757131
900 -0.015921474806964396 -14.387959778215743 -0.015882716234773397 -14.389834125991905
901 -0.015921893436461686 -14.403881671652204 -0.01586663592606783 -14.405700761917974
902 -0.015926330536603927 -14.419808002188809 -0.015938424598425628 -14.4216391865164
903 -0.0159235218539834 -14.435731524042792 -0.015911196079105138 -14.437550382595505
904 -0.01592524740844965 -14.451656771451242 -0.015890675503760575 -14.453441058099266
905 -0.015920744370669128 -14.467577515821912 -0.015906619280576705 -14.469347677379842
906 -0.015922622568905354 -14.483500138390816 -0.015841643698513506 -14.485189321078355
907 -0.015924490708857774 -14.499424629099675 -0.01592453056946397 -14.501113851647819
908 -0.015924790874123573 -14.515349419973798 -0.015929161664098503 -14.517043013311918
909 -0.015922083891928195 -14.531271503865726 -0.01586128445342183 -14.53290429776534
910 -0.015925956517457963 -14.547197460383185 -0.015890197455883028 -14.548794495221223
911 -0.015926183201372623 -14.563123643584557 -0.015874373726546764 -14.56466886894777
912 -0.01592570561915636 -14.579049349203714 -0.015939485281705856 -14.580608354229476
913 -0.015932195726782082 -14.594981544930496 -0.015878374688327312 -14.596486728917803
914 -0.015926789678633212 -14.61090833460913 -0.015948861744254826 -14.612435590662058
915 -0.01593101006001234 -14.626839344669142 -0.015971249900758266 -14.628406840562816
916 -0.01592853693291545 -14.642767881602056 -0.015926763508468868 -14.644333604071285
917 -0.015921432059258223 -14.658689313661315 -0.015801788587123156 -14.660135392658407
918 -0.015931686852127314 -14.674621000513442 -0.015957309491932394 -14.67609270215034
919 -0.01592671861872077 -14.690547719132162 -0.015987060312181712 -14.692079762462521
920 -0.01592705715447664 -14.706474776286639 -0.015908448491245508 -14.707988210953767
921 -0.015928379260003567 -14.722403155546642 -0.01589645855128765 -14.723884669505054
922 -0.01592518240213394 -14.738328337948776 -0.0159139858558774 -14.739798655360932
923 -0.015918148774653675 -14.75424648672343 -0.015803755912929773 -14.755602411273863
924 -0.01592972157523036 -14.77017620829866 -0.015980026125907897 -14.77158243739977
925 -0.01592929903417826 -14.786105507332838 -0.01602878188714385 -14.787611219286914
926 -0.015924221370369196 -14.802029728703207 -0.015985945984721184 -14.803597165271634
927 -0.01592749711126089 -14.817957225814467 -0.01596640683710575 -14.81956357210874
928 -0.01592708835378289 -14.83388431416825 -0.015924618858844043 -14.835488190967583
929 -0.015926377568393945 -14.849810691736645 -0.015913382172584534 -14.851401573140167
930 -0.015926541481167077 -14.865737233217812 -0.015951284021139146 -14.867352857161306
931 -0.015929108671844005 -14.881666341889657 -0.015992717910557987 -14.883345575071864
932 -0.015928416326642037 -14.897594758216298 -0.015992777328938244 -14.899338352400802
933 -0.015923292376101017 -14.9135180505924 -0.015922398678958415 -14.91526075107976
934 -0.015922855120152235 -14.929440905712552 -0.01594441570341587 -14.931205166783176
935 -0.015926039032638072 -14.94536694474519 -0.015924072265625 -14.9471292390488
936 -0.015922772884368896 -14.96128971762956 -0.015939022693783046 -14.963068261742583
937 -0.01592559479176998 -14.97721531242133 -0.015935739688575267 -14.979004001431159
938 -0.015925640147179364 -14.99314095256851 -0.015796407870948315 -14.994800409302107
939 -0.015926465578377246 -15.009067418146888 -0.01588693279772997 -15.010687342099837
940 -0.015929624531418086 -15.024997042678306 -0.01593174310401082 -15.026619085203848
941 -0.015920141711831093 -15.040917184390137 -0.016044010315090416 -15.042663095518938
942 -0.015925205685198306 -15.056842390075335 -0.015930945239961147 -15.0585940407589
943 -0.015923604276031254 -15.072765994351366 -0.015917568095028402 -15.074511608853928
944 -0.015922884084284307 -15.08868887843565 -0.015935829374939203 -15.090447438228868
945 -0.015924493409693243 -15.104613371845344 -0.015907228086143733 -15.106354666315012
946 -0.015925250295549632 -15.120538622140893 -0.015825019124895333 -15.122179685439907
947 -0.015924199670553207 -15.136462821811447 -0.015946798864752053 -15.138126484304658
948 -0.01592438844963908 -15.152387210261086 -0.015928990114480256 -15.154055474419138
949 -0.015922466386109592 -15.168309676647196 -0.01590630505234003 -15.169961779471478
950 -0.01592525215819478 -15.18423492880539 -0.015925209131091835 -15.18588698860257
951 -0.015917570795863867 -15.200152499601254 -0.015685052238404752 -15.201572040840976
952 -0.015929729491472245 -15.216082229092725 -0.015925509855151176 -15.217497550696127
953 -0.015925404150038958 -15.232007633242764 -0.015909121744334696 -15.233406672440461
954 -0.015930472034960987 -15.247938105277726 -0.016010708082467316 -15.249417380522928
955 -0.015926790609955787 -15.263864895887682 -0.0158799784258008 -15.265297358948729
956 -0.015927930269390343 -15.279792826157072 -0.01586074512451887 -15.281158104073247
957 -0.015928297117352486 -15.295721123274424 -0.015849083475768567 -15.297007187549015
958 -0.015927930548787116 -15.311649053823212 -0.015965811535716058 -15.312972999084732
959 -0.015924250055104495 -15.327573303878316 -0.015876802522689103 -15.32884980160742
960 -0.01592368381097913 -15.343496987689294 -0.015868608094751834 -15.344718409702173
961 -0.01592597896233201 -15.359422966651627 -0.015909565053880213 -15.360627974756053
962 -0.01592817222699523 -15.375351138878623 -0.015889742877334356 -15.376517717633387
963 -0.015922907181084155 -15.391274046059706 -0.015865052305161952 -15.39238276993855
964 -0.015925739146769046 -15.407199785206476 -0.015918185655027627 -15.408300955593578
965 -0.01592345843091607 -15.423123243637392 -0.01594583336263895 -15.424246788956218
966 -0.015924050100147726 -15.43904729373754 -0.015984745509922505 -15.44023153446614
967 -0.015927659906446935 -15.454974953643987 -0.01592895546928048 -15.45616048993542
968 -0.01592564880847931 -15.470900602452467 -0.01592769743874669 -15.472088187374167
969 -0.01593045750632882 -15.486831059958796 -0.015985026862472294 -15.488073214236639
970 -0.015927205327898264 -15.502758265286694 -0.01591227585449815 -15.503985490091138
971 -0.015928782988339663 -15.518687048275034 -0.016056041046977044 -15.520041531138114
972 -0.01592677943408489 -15.53461382770912 -0.015989414229989053 -15.536030945368102
973 -0.015920110139995815 -15.550533937849115 -0.016015211958438157 -15.55204615732654
974 -0.015924633387476204 -15.566458571236591 -0.015858414582908154 -15.567904571909448
975 -0.01592072956264019 -15.582379300799232 -0.015988802909851073 -15.583893374819299
976 -0.015922633558511735 -15.598301934357744 -0.015948282927274703 -15.599841657746573
977 -0.015923372004181147 -15.614225306361925 -0.015941718593239784 -15.615783376339813
978 -0.015922047849744558 -15.63014735421167 -0.015909243002533914 -15.631692619342347
979 -0.01592275723814964 -15.64607011144982 -0.01593028400093317 -15.647622903343281
980 -0.015924149192869663 -15.66199426064269 -0.015903941076248884 -15.66352684441953
981 -0.01592067228630185 -15.677914932928992 -0.01592624792829156 -15.679453092347822
982 -0.015918028727173805 -15.693832961656167 -0.015859085228294136 -15.695312177576117
983 -0.01592580070719123 -15.709758762363357 -0.01595216989517212 -15.711264347471289
984 -0.015922254417091608 -15.725681016780449 -0.01578971669077873 -15.727054064162068
985 -0.015926688257604838 -15.741607705038053 -0.015906811971217395 -15.742960876133285
986 -0.01592758474871516 -15.757535289786768 -0.015837939642369746 -15.758798815775656
987 -0.015929893776774406 -15.773465183563543 -0.015819068625569345 -15.774617884401225
988 -0.015924887266010046 -15.789390070829553 -0.015910549182444812 -15.79052843358367
989 -0.015926836896687745 -15.80531690772624 -0.015938756242394447 -15.806467189826066
990 -0.015925520099699497 -15.82124242782594 -0.015955991856753827 -15.822423181682819
991 -0.01592727368697524 -15.837169701512915 -0.015988245606422424 -15.838411427289241
992 -0.015926049929112195 -15.853095751442027 -0.015897618792951106 -15.854309046082193
993 -0.015926211047917603 -15.869021962489944 -0.015906922426074742 -15.870215968508267
994 -0.015927543956786396 -15.88494950644673 -0.01589015843346715 -15.886106126941735
995 -0.015928690042346715 -15.900878196489078 -0.015694878762587905 -15.901801005704323
996 -0.015929022058844566 -15.916807218547923 -0.01595715219154954 -15.917758157895873
997 -0.015924965776503087 -15.932732184324426 -0.01593080386519432 -15.933688961761067
998 -0.015926117449998854 -15.948658301774424 -0.01591730024665594 -15.949606262007723
999 -0.015940239652991295 -15.964598541427415 -0.015591874672099947 -15.965198136679824
1000 -0.01593388933688402 -15.980532430764299 -0.01591133773326874 -15.981109474413092
1001 -0.015930458903312683 -15.996462889667612 -0.01594303185120225 -15.997052506264295
1002 -0.015929134003818034 -16.01239202367143 -0.015930400229990482 -16.012982906494287
1003 -0.015929648745805026 -16.028321672417235 -0.01593323312699795 -16.028916139621284
1004 -0.01593140624463558 -16.04425307866187 -0.015904651116579772 -16.044820790737862
1005 -0.0159298331476748 -16.060182911809544 -0.01590981977060437 -16.060730610508468
1006 -0.015944123547524214 -16.076127035357068 -0.01576321739703417 -16.0764938279055
1007 -0.015930980816483496 -16.092058016173553 -0.015959269367158413 -16.09245309727266
1008 -0.015929242596030235 -16.107987258769583 -0.01590789472684264 -16.108360991999504
1009 -0.015927565935999154 -16.123914824705583 -0.015914784278720617 -16.124275776278225
1010 -0.01592458290979266 -16.139839407615376 -0.01589934267103672 -16.140175118949262
1011 -0.015929848421365023 -16.15576925603674 -0.015938326064497233 -16.15611344501376
1012 -0.015928086172789336 -16.17169734220953 -0.01592076262459159 -16.17203420763835
1013 -0.015927771385759116 -16.18762511359529 -0.01588468225672841 -16.18791888989508
1014 -0.015930010844022034 -16.203555124439312 -0.015931914281100034 -16.20385080417618
1015 -0.015927740652114154 -16.219482865091425 -0.015931690391153098 -16.219782494567333
1016 -0.015925077069550753 -16.235407942160975 -0.01602515634149313 -16.235807650908825
1017 -0.015924307703971862 -16.251332249864948 -0.01583725828677416 -16.251644909195598
1018 -0.015926099196076394 -16.267258349061024 -0.015986952185630798 -16.26763186138123
1019 -0.015929885022342206 -16.283188234083365 -0.015909225679934025 -16.283541087061163
1020 -0.015924627985805274 -16.29911286206917 -0.015919635724276304 -16.29946072278544
1021 -0.015923969447612762 -16.31503683151678 -0.015930254105478527 -16.315390976890917
1022 -0.01592369396239519 -16.330960525479178 -0.015980920288711786 -16.33137189717963
1023 -0.015927200391888618 -16.346887725871067 -0.01581957098096609 -16.347191468160595
1024 -0.01592874052003026 -16.3628164663911 -0.01594602931290865 -16.363137497473502
1025 -0.015928379166871308 -16.37874484555797 -0.015956910885870458 -16.37909440835937
1026 -0.015930278040468693 -16.39467512359844 -0.01588522121310234 -16.394979629572475
1027 -0.015933820232748985 -16.41060894383119 -0.015875900723040105 -16.410855530295514
1028 -0.015925160516053437 -16.426534104347244 -0.015934891905635594 -16.42679042220115
1029 -0.01593156745657325 -16.442465671803816 -0.015987811982631682 -16.442778234183784
1030 -0.015928985085338354 -16.458394656889155 -0.015816489700227976 -16.458594723884012
1031 -0.015919202566146852 -16.4743138594553 -0.015799319371581078 -16.474394043255593
1032 -0.015932184271514417 -16.490246043726813 -0.015866056829690934 -16.490260100085283
1033 -0.01592971635982394 -16.506175760086638 -0.015927552804350854 -16.506187652889633
1034 -0.01592375859618187 -16.52209951868282 -0.01587913604453206 -16.522066788934165
1035 -0.015929621085524558 -16.538029139768344 -0.015971066895872355 -16.538037855830037
1036 -0.015929609630256893 -16.5539587493986 -0.01591479629278183 -16.55395265212282
1037 -0.01592852910980582 -16.569887278508407 -0.015952200256288053 -16.569904852379107
1038 -0.015928073972463607 -16.58581535248087 -0.01592899076640606 -16.58583384314551
1039 -0.015930118318647147 -16.601745470799518 -0.015958038344979285 -16.60179188149049
1040 -0.01592719191685319 -16.61767266271637 -0.01592813516035676 -16.61772001665085
1041 -0.015928256697952746 -16.633600919414324 -0.015953502058982848 -16.633673518709834
1042 -0.01593204475939274 -16.649532964173716 -0.01597108831629157 -16.649644607026126
1043 -0.015927954763174056 -16.66546091893689 -0.015904708951711654 -16.665549315977838
1044 -0.015928493067622184 -16.681389412004513 -0.016019009985029697 -16.681568325962868
1045 -0.015924990084022282 -16.697314402088537 -0.01589936390519142 -16.69746768986806
1046 -0.015927412547171116 -16.71324181463571 -0.015847709402441977 -16.713315399270503
1047 -0.01592935575172305 -16.72917117038743 -0.015939801558852197 -16.729255200829353
1048 -0.01592771979048848 -16.74509889017792 -0.015900223702192306 -16.745155424531546
1049 -0.015929628908634186 -16.761028519086555 -0.015939415711909533 -16.761094840243455
1050 -0.01592843122780323 -16.776956950314357 -0.01592833586037159 -16.777023176103828
1051 -0.015927408542484044 -16.792884358856842 -0.015913772955536844 -16.792936949059364
1052 -0.01593043366447091 -16.808814792521314 -0.01592358257621527 -16.808860531635577
1053 -0.015924563724547626 -16.82473935624586 -0.01599336862564087 -16.824853900261218
1054 -0.015927317831665278 -16.840666674077525 -0.01591287199407816 -16.840766772255297
1055 -0.015925995353609324 -16.856592669431134 -0.015906318463385104 -16.856673090718683
1056 -0.015942830685526134 -16.87253550011666 -0.015684602968394756 -16.87235769368708
1057 -0.015926632564514875 -16.888462132681173 -0.015893060062080622 -16.88825075374916
1058 -0.01592923318967223 -16.904391365870847 -0.015923762414604425 -16.904174516163764
1059 -0.01593150245025754 -16.920322868321104 -0.015922617074102162 -16.920097133237867
1060 -0.01593319568783045 -16.936256064008933 -0.0159966504201293 -16.936093783657995
1061 -0.015929805394262076 -16.952185869403195 -0.015952754579484463 -16.95204653823748
1062 -0.01592946397140622 -16.9681153333746 -0.015924153849482536 -16.96797069208696
1063 -0.015930403862148522 -16.98404573723675 -0.015925582405179738 -16.983896274492142
1064 -0.01592855080962181 -16.999974288046374 -0.01592386420816183 -16.999820138700304
1065 -0.01592862857505679 -17.01590291662143 -0.015905426535755395 -17.01572556523606
1066 -0.015927623957395554 -17.031830540578827 -0.015952532272785903 -17.031678097508845
1067 -0.015928430203348398 -17.047758970782176 -0.015938022080808877 -17.047616119589655
1068 -0.015927188098430634 -17.063686158880607 -0.01592007279396057 -17.063536192383616
1069 -0.015929692797362803 -17.07961585167797 -0.015915361419320106 -17.079451553802937
1070 -0.01593128442764282 -17.095547136105615 -0.015951260924339294 -17.095402814727276
1071 -0.015925205871462823 -17.111472341977077 -0.015886006876826286 -17.111288821604102
1072 -0.01593055920675397 -17.12740290118383 -0.01594480313360691 -17.12723362473771
1073 -0.015931148175150157 -17.14333404935898 -0.015960851684212685 -17.14319447642192
1074 -0.015930336061865093 -17.159264385420844 -0.01590884244069457 -17.159103318862616
1075 -0.015929571446031333 -17.175193956866874 -0.01591319814324379 -17.17501651700586
1076 -0.015929857827723028 -17.191123814694595 -0.01583520220592618 -17.19085171921179
1077 -0.015929719619452953 -17.20705353431405 -0.015859989263117314 -17.206711708474906
1078 -0.015927488449960947 -17.22298102276401 -0.015911544766277076 -17.22262325324118
1079 -0.01593014393001795 -17.238911166694027 -0.015915750246495008 -17.238539003487677
1080 -0.01593121849000454 -17.25484238518403 -0.015940319374203683 -17.25447932286188
1081 -0.01592922369018197 -17.270771608874213 -0.015945908986032008 -17.270425231847913
1082 -0.015931173320859672 -17.28670278219507 -0.016035607550293207 -17.286460839398206
1083 -0.015928758308291435 -17.302631540503363 -0.015934684406965972 -17.30239552380517
1084 -0.015931669156998396 -17.31856320966036 -0.015894858725368978 -17.318290382530538
1085 -0.01592707196250558 -17.334490281622866 -0.01594293285161257 -17.33423331538215
1086 -0.01593100167810917 -17.350421283300975 -0.01590754687786102 -17.350140862260012
1087 -0.01593070477247238 -17.366351988073447 -0.015903746616095303 -17.36604460887611
1088 -0.015932328719645738 -17.382284316793093 -0.0158430858515203 -17.38188769472763
1089 -0.015927288867533206 -17.398211605660627 -0.015953940618783236 -17.397841635346413
1090 -0.015928343404084444 -17.41413994906471 -0.015964629407972098 -17.413806264754385
1091 -0.015928577445447446 -17.43006852651016 -0.015884785819798707 -17.429691050574185
1092 -0.015929687675088643 -17.44599821418525 -0.015841127093881368 -17.445532177668067
1093 -0.015929376985877753 -17.461927591171126 -0.015942767541855574 -17.461474945209922
1094 -0.015929803624749182 -17.477857394795876 -0.015936206746846437 -17.47741115195677
1095 -0.015933161601424217 -17.4937905563973 -0.01606080774217844 -17.493471959698947
1096 -0.015925664734095336 -17.509716221131395 -0.015911444462835787 -17.509383404161785
1097 -0.015924340393394232 -17.52564056152479 -0.01587854167446494 -17.52526194583625
1098 -0.015929089672863484 -17.54156965119765 -0.01626889007166028 -17.54153083590791
1099 -0.015929617267102004 -17.557499268464753 -0.01595885679125786 -17.557489692699168
1100 -0.015928529761731626 -17.573427798226483 -0.015932565648108722 -17.573422258347275
1101 -0.01592519646510482 -17.589352994691588 -0.015921185538172723 -17.589343443885447
1102 -0.01592684742063284 -17.60527984211222 -0.0159266522154212 -17.605270096100867
1103 -0.01592707559466362 -17.621206917706886 -0.01591348759829998 -17.621183583699167
1104 -0.01592563958838582 -17.63713255729527 -0.015823962073773144 -17.637007545772942
1105 -0.015926364436745645 -17.653058921732015 -0.015941575448960067 -17.6529491212219
1106 -0.015927132591605185 -17.66898605432362 -0.01592966839671135 -17.668878789618613
1107 -0.015925557538866996 -17.68491161186249 -0.015900719072669746 -17.684779508691282
1108 -0.015928272623568773 -17.700839884486058 -0.0159122702665627 -17.700691778957843
1109 -0.015923129953444005 -17.7167630144395 -0.01593605922535062 -17.716627838183193
1110 -0.015926118288189173 -17.73268913272769 -0.01592631982639432 -17.732554158009588
1111 -0.01592614213004708 -17.748615274857737 -0.01590847475454211 -17.74846263276413
1112 -0.015923474449664354 -17.764538749307402 -0.01592333586886525 -17.764385968632997
1113 -0.01592550491914153 -17.780464254226544 -0.015915302187204362 -17.7803012708202
1114 -0.015937538258731364 -17.796401792485277 -0.01614351347088814 -17.796444784291086
1115 -0.01592395259067416 -17.812325745075952 -0.015914977062493563 -17.81235976135358
1116 -0.015925337746739387 -17.828251082822693 -0.015923358500003815 -17.828283119853584
1117 -0.01592577788978815 -17.84417686071248 -0.015927289985120295 -17.844210409838706
1118 -0.015924473665654658 -17.860101334378136 -0.015937154181301594 -17.860147564020007
1119 -0.015925609972327948 -17.876026944350464 -0.01595020331442356 -17.876097767334432
1120 -0.015922036301344634 -17.891948980651808 -0.01595046930015087 -17.892048236634583
1121 -0.015921860840171574 -17.90787084149198 -0.015988485794514416 -17.9080367224291
1122 -0.015923840645700692 -17.923794682137682 -0.015940538700670005 -17.923977261129767
1123 -0.015924465097486972 -17.93971914723517 -0.01596234440803528 -17.939939605537802
1124 -0.01592356329783797 -17.95564271053301 -0.015947155468165875 -17.955886761005967
1125 -0.015924965497106314 -17.971567676030116 -0.015831558872014283 -17.971718319877983
1126 -0.01592674134299159 -17.987494417373107 -0.01590786883607507 -17.987626188714056
1127 -0.015926542319357397 -18.003420959692463 -0.015899486560374498 -18.00352567527443
1128 -0.015926223248243332 -18.019347182940706 -0.015918807964771985 -18.019444483239205
1129 -0.015923625137656928 -18.035270808078362 -0.015953251346945762 -18.03539773458615
1130 -0.015928187966346742 -18.051198996044707 -0.01588667565956712 -18.051284410245717
1131 -0.01592210726812482 -18.067121103312832 -0.0159444997087121 -18.06722890995443
1132 -0.015925458818674087 -18.083046562131507 -0.01587965330109 -18.08310856325552
1133 -0.0159249572083354 -18.09897151933984 -0.01620858171954751 -18.099317144975068
1134 -0.015922295954078437 -18.114893815293918 -0.015942692756652832 -18.11525983773172
1135 -0.015919118467718364 -18.130812933761636 -0.015917574428021906 -18.131177412159744
1136 -0.01592213623225689 -18.14673506999389 -0.015927963331341742 -18.147105375491087
1137 -0.015930566750466824 -18.162665636744357 -0.01584349190816283 -18.16294886739925
1138 -0.01591913038864732 -18.178584767133003 -0.01590575398877263 -18.178854621388023
1139 -0.015922220703214408 -18.194506987836217 -0.01591754797846079 -18.194772169366484
1140 -0.015920658502727746 -18.210427646338946 -0.015936892852187155 -18.210709062218672
1141 -0.015917077753692867 -18.226344724092638 -0.015916932094842195 -18.226625994313515
1142 -0.01592015102505684 -18.242264875117694 -0.015926693845540286 -18.242552688159055
1143 -0.015920245368033648 -18.258185120485727 -0.01588801797479391 -18.25844070613385
1144 -0.01592005407437682 -18.274105174560106 -0.01593679506331682 -18.27437750119717
1145 -0.015918259508907795 -18.290023434069013 -0.01577470628544688 -18.290152207482617
1146 -0.015920068230479957 -18.305943502299492 -0.015976559091359376 -18.306128766573977
1147 -0.015921001974493264 -18.321864504273986 -0.015952463448047637 -18.322081230022025
1148 -0.01592054236680269 -18.33778504664079 -0.01592597467824817 -18.338007204700272
1149 -0.01592392809689045 -18.35370897473768 -0.01590370237827301 -18.353910907078546
1150 -0.015919016394764184 -18.369627991132443 -0.01591143449768424 -18.36982234157623
1151 -0.015921024978160857 -18.385549016110605 -0.01584073305130005 -18.38566307462753
1152 -0.015927532501518727 -18.401476548612123 -0.016021502576768397 -18.4016845772043
1153 -0.015923805255442857 -18.417400353867567 -0.015852688811719418 -18.41753726601602
1154 -0.01592196533456445 -18.43332231920213 -0.01579109616577625 -18.433328362181797
1155 -0.015926443878561257 -18.449248763080693 -0.01592667382210493 -18.4492550360039
1156 -0.01592482244595885 -18.465173585526653 -0.015900878049433232 -18.465155914053334
1157 -0.015926817152649164 -18.481100402679303 -0.015896078292280437 -18.481051992345613
1158 -0.015925043355673553 -18.497025446034975 -0.015807747934013607 -18.496859740279625
1159 -0.015922072157263756 -18.512947518192238 -0.01591410059481859 -18.512773840874445
1160 -0.015932186879217623 -18.528879705071457 -0.01591536123305559 -18.5286892021075
1161 -0.01592630986124277 -18.5448060149327 -0.016001980099827052 -18.544691182207327
1162 -0.015922685619443655 -18.560728700552144 -0.01589926751330495 -18.56059044972063
1163 -0.01592206647619605 -18.57665076702834 -0.015924040321260692 -18.57651449004189
1164 -0.015922151692211627 -18.592572918720553 -0.015919012390077113 -18.59243350243197
1165 -0.0159228197298944 -18.608495738450447 -0.015905666910111905 -18.60833916934208
1166 -0.01592297460883856 -18.624418713059285 -0.01595114264637232 -18.624290311988453
1167 -0.015917773358523846 -18.64033648641781 -0.015930752642452715 -18.640221064630907
1168 -0.015921834204345942 -18.656258320622154 -0.015937910601496696 -18.656158975232405
1169 -0.015922603383660316 -18.672180924005815 -0.015919957868754865 -18.672078933101158
1170 -0.01591896768659353 -18.68809989169241 -0.015822946187108756 -18.687901879288265
1171 -0.01591801280155778 -18.704017904493966 -0.015783528331667185 -18.703685407619933
1172 -0.01592861916869879 -18.719946523662664 -0.015852110087871553 -18.719537517707803
1173 -0.015924281161278486 -18.735870804823943 -0.015888913441449402 -18.735426431149254
1174 -0.0159217213280499 -18.75179252615199 -0.015990567021071912 -18.751416998170324
1175 -0.015920586325228213 -18.76771311247722 -0.015857595205307006 -18.76727459337563
1176 -0.01592903407290578 -18.783642146550125 -0.015850445535033942 -18.783125038910665
1177 -0.0159316873177886 -18.799573833867914 -0.015823375154286622 -18.798948414064952
1178 -0.015926057752221823 -18.815499891620135 -0.015896271727979184 -18.81484468579293
1179 -0.015923458524048327 -18.831423350144185 -0.015905538853257895 -18.830750224646188
1180 -0.0159263395704329 -18.84734968971462 -0.015940022375434636 -18.846690247021623
1181 -0.015925135184079408 -18.8632748248987 -0.01600109860301018 -18.862691345624633
1182 -0.015927225351333618 -18.879202050250033 -0.015905215125530957 -18.878596560750164
1183 -0.01592409648001194 -18.895126146730046 -0.015921729430556298 -18.89451829018072
1184 -0.015930278785526754 -18.91105642551557 -0.016012256685644388 -18.910530546866365
1185 -0.015922016557306053 -18.926978442072876 -0.015935519244521856 -18.926466066110887
1186 -0.015923134889453648 -18.94290157696233 -0.0158864657394588 -18.942352531850347
1187 -0.015923494566231967 -18.958825071528562 -0.015870502032339574 -18.958223033882685
1188 -0.015925992652773856 -18.974751064181337 -0.015931223519146442 -18.974154257401832
1189 -0.015933529101312162 -18.990684593282648 -0.015958430338650943 -18.99011268774048
1190 -0.015925746597349643 -19.006610339879998 -0.015914819948375226 -19.006027507688856
1191 -0.01592464717105031 -19.02253498705105 -0.015928330551832914 -19.02195583824069
1192 -0.0159310613758862 -19.038466048426937 -0.016089886706322432 -19.03804572494701
1193 -0.01592748463153839 -19.054393533058477 -0.015790946409106256 -19.053836671356116
1194 -0.015926201548427343 -19.070319734606905 -0.0159252418205142 -19.06976191317663
1195 -0.015925908274948598 -19.086245642881853 -0.015923395194113253 -19.085685308370746
1196 -0.015923294983804227 -19.102168937865656 -0.0159172672778368 -19.10160257564858
1197 -0.01592397950589657 -19.118092917371552 -0.01587650813162327 -19.117479083780204
1198 -0.015923497918993234 -19.134016415290546 -0.015919964108616114 -19.13339904788882
1199 -0.01592570189386606 -19.149942117184413 -0.01586820287629962 -19.149267250765117
1200 -0.01591994957998395 -19.165862066764397 -0.01596324359998107 -19.165230494365098
1201 -0.015926527418196203 -19.181788594182592 -0.015917193703353406 -19.18114768806845
1202 -0.015926509350538253 -19.19771510353313 -0.015991793293505908 -19.197139481361955
1203 -0.015926157869398595 -19.21364126140253 -0.015947799012064934 -19.21308728037402
1204 -0.01592218326404691 -19.229563444666574 -0.015893075335770845 -19.22898035570979
1205 -0.01592580685392022 -19.245489251520496 -0.01594256954267621 -19.244922925252467
1206 -0.015926835872232915 -19.26141608739273 -0.015982568729668856 -19.260905493982136
1207 -0.015928700659424068 -19.27734478805215 -0.01600596299394965 -19.276911456976087
1208 -0.015921647753566505 -19.293266435805716 -0.01587681910023093 -19.29278827607632
1209 -0.015918296575546265 -19.30918473238126 -0.015985716227442028 -19.30877399230376
1210 -0.01592158982530236 -19.325106322206565 -0.01614309912547469 -19.324917091429235
1211 -0.015915608312934638 -19.3410219305195 -0.01582344537600875 -19.340740536805242
1212 -0.01592271765694022 -19.35694464817644 -0.015853837691247465 -19.35659437449649
1213 -0.015921508613973855 -19.372866156790415 -0.015971421170979737 -19.37256579566747
1214 -0.015920379478484393 -19.3887865362689 -0.01593721527606249 -19.38850301094353
1215 -0.015919755212962627 -19.40470629148186 -0.01591127719730139 -19.40441428814083
1216 -0.015922245942056178 -19.42062853742392 -0.015910774935036898 -19.420325063075868
1217 -0.015919014066457748 -19.436547551490378 -0.015903900656849147 -19.436228963732717
1218 -0.015922233927994967 -19.452469785418373 -0.015905083157122135 -19.45213404688984
1219 -0.015925279911607505 -19.46839506532998 -0.015908994898200034 -19.46804304178804
1220 -0.015919775143265723 -19.484314840473246 -0.015924474969506264 -19.483967516757545
1221 -0.01592082167044282 -19.500235662143687 -0.01591695910319686 -19.499884475860743
1222 -0.01591850835829973 -19.516154170501988 -0.01590995294973254 -19.515794428810477
1223 -0.01592028383165598 -19.532074454333642 -0.015925690159201623 -19.531720118969677
1224 -0.015920300781726838 -19.54799475511537 -0.01590780420228839 -19.547627923171966
1225 -0.015921196714043618 -19.56391595182941 -0.015910037513822316 -19.56353796068579
1226 -0.015921848267316817 -19.57983780009673 -0.01590943681076169 -19.57944739749655
1227 -0.015918610244989397 -19.595756410341718 -0.015851713623851536 -19.595299111120404
1228 -0.015917396824806928 -19.611673807166525 -0.015942491684108974 -19.611241602804512
1229 -0.01592223048210144 -19.627596037648626 -0.015919347386807205 -19.627160950191318
1230 -0.015917298197746278 -19.64351333584637 -0.015905636176466943 -19.643066586367784
1231 -0.01592322448268533 -19.659436560329056 -0.015620646113529802 -19.658687232481313
1232 -0.015925146453082562 -19.675361706782137 -0.015889168437570333 -19.674576400918884
1233 -0.015926009695976972 -19.691287716478115 -0.015926219522953033 -19.690502620441837
1234 -0.01592711517587304 -19.70721483165399 -0.0159232035279274 -19.706425823969763
1235 -0.01592407179996371 -19.723138903453954 -0.015874425135552882 -19.722300249105317
1236 -0.01592550817877054 -19.739064411632725 -0.015953141544014216 -19.73825339064933
1237 -0.015924419835209848 -19.754988831467934 -0.015954352915287018 -19.754207743564617
1238 -0.01592605859041214 -19.770914890058346 -0.015900413691997527 -19.770108157256615
1239 -0.01592636601999402 -19.78684125607834 -0.01588220987468958 -19.785990367131305
1240 -0.015923355985432864 -19.802764612063772 -0.01591167775914073 -19.801902044890447
1241 -0.015925306547433137 -19.818689918611206 -0.01591650238260627 -19.817818547273053
1242 -0.015923478920012713 -19.834613397531218 -0.01591680683195591 -19.83373535410501
1243 -0.015925136394798756 -19.850538533926017 -0.015859204437583686 -19.84959455854259
1244 -0.01593002351000905 -19.866468557436026 -0.015797263570129873 -19.86539182211272
1245 -0.015927070379257204 -19.88239562781528 -0.01585770696401596 -19.881249529076737
1246 -0.015927261859178542 -19.89832288967446 -0.01587044857442379 -19.897119977651162
1247 -0.015928338281810284 -19.91425122795627 -0.015803162194788455 -19.91292313984595
1248 -0.01592779392376542 -19.930179021880036 -0.015954280644655226 -19.928877420490608
1249 -0.015927317459136246 -19.946106339339174 -0.015933626610785723 -19.944811047101393
1250 -0.015930116921663285 -19.962036456260837 -0.015932117588818073 -19.96074316469021
1251 -0.015930865611881017 -19.97796732187272 -0.015956169553101064 -19.97669933424331
1252 -0.015928303357213736 -19.993895625229932 -0.015879312250763177 -19.992578646494074
1253 -0.015930816903710364 -20.009826442133644 -0.015926099568605422 -20.00850474606268
1254 -0.015928540471941234 -20.025754982605584 -0.015939678903669117 -20.02444442496635
1255 -0.015927582699805497 -20.04168256530539 -0.01593955308198929 -20.04038397804834
1256 -0.01592712104320526 -20.057609686348595 -0.015846885833889247 -20.056230863882227
1257 -0.015930721908807753 -20.073540408257404 -0.01595133924856782 -20.072182203130794
1258 -0.015931027382612227 -20.089471435640018 -0.016008308343589305 -20.088190511474384
1259 -0.015928739588707684 -20.105400175228727 -0.01595639642328024 -20.104146907897665
1260 -0.01592564731836319 -20.12132582254709 -0.015872763004153967 -20.12001967090182
1261 -0.015925389528274537 -20.137251212075363 -0.015902836993336677 -20.135922507895156
1262 -0.01592828817665577 -20.15317950025202 -0.015908254869282247 -20.151830762764437
1263 -0.01592758288607001 -20.16910708313809 -0.015926310513168573 -20.167757073277606
1264 -0.01592606073245406 -20.185033143870545 -0.01597786471247673 -20.18373493799008
1265 -0.015929927118122578 -20.200963070988667 -0.015562268765643239 -20.199297206755723
1266 -0.01592637924477458 -20.21688945023344 -0.01592303877696395 -20.215220245532688
1267 -0.015927933715283872 -20.232817383948724 -0.015938541758805512 -20.231158787291495
1268 -0.015926152653992175 -20.248743536602717 -0.015947946812957525 -20.247106734104452
1269 -0.015927171520888805 -20.264670708123607 -0.015865514427423476 -20.262972248531877
1270 -0.015927199646830557 -20.28059790777044 -0.015947814006358384 -20.278920062538237
1271 -0.01592690646648407 -20.29652481423692 -0.015954442601650954 -20.294874505139887
1272 -0.015922840405255555 -20.312447654642177 -0.015958090033382177 -20.31083259517327
1273 -0.015923335682600737 -20.32837099032478 -0.01594278160482645 -20.326775376778098
1274 -0.01592729790136218 -20.344298288226142 -0.015938358940184118 -20.34271373571828
1275 -0.015924930199980737 -20.36022321842612 -0.015944217704236506 -20.35865795342252
1276 -0.015922902803868055 -20.37614612122999 -0.015836287196725606 -20.374494240619246
1277 -0.015926840342581274 -20.39207296157257 -0.01587635474279523 -20.39037059536204
1278 -0.015922370739281176 -20.407995332311852 -0.015913919452577828 -20.40628451481462
1279 -0.01592638622969389 -20.423921718541546 -0.015932485274970532 -20.42221700008959
1280 -0.015923418290913104 -20.43984513683246 -0.01586164953187108 -20.43807864962146
1281 -0.015926717780530453 -20.45577185461299 -0.015915258228778838 -20.45399390785024
1282 -0.015930770337581633 -20.471702624950574 -0.015935770329087974 -20.469929678179327
1283 -0.01592808309942484 -20.48763070805 -0.01588000003248453 -20.48580967821181
1284 -0.015925297513604164 -20.503556005563603 -0.015910603664815427 -20.501720281876626
1285 -0.01592301335185766 -20.51947901891546 -0.015994859952479602 -20.517715141829104
1286 -0.015928210876882076 -20.535407229792344 -0.015930105093866588 -20.53364524692297
1287 -0.015923577081412076 -20.551330806873757 -0.015932506043463947 -20.54957775296643
1288 -0.01592615442350507 -20.56725696129726 -0.015904519986361266 -20.565482272952792
1289 -0.015927424561232327 -20.583184385858495 -0.01591135496273637 -20.581393627915528
1290 -0.01593110216781497 -20.59911548802631 -0.015830109547823667 -20.597223737463352
1291 -0.015928052272647618 -20.61504354029896 -0.016052259132266045 -20.61327599659562
1292 -0.01593155637383461 -20.630975096672795 -0.01593578904867172 -20.62921178564429
1293 -0.015925596375018357 -20.646900693047815 -0.015876061003655195 -20.645087846647947
1294 -0.01592903770506382 -20.66282973075288 -0.015962760243564845 -20.66105060689151
1295 -0.015930773690342903 -20.678760504443222 -0.015207830397412182 -20.676258437288922
1296 -0.015932661667466163 -20.69469316611069 -0.015958505682647228 -20.69221694297157
1297 -0.015933451149612664 -20.710626617260303 -0.015930377505719663 -20.708147320477288
1298 -0.015930913109332322 -20.726557530369636 -0.01594647467136383 -20.72409379514865
1299 -0.01593197472393513 -20.74248950509357 -0.01593087986111641 -20.740024675009767
1300 -0.015930408146232367 -20.758419913239802 -0.015925852581858635 -20.755950527591626
1301 -0.01593202780932188 -20.774351941049122 -0.015943987667560576 -20.771894515259188
1302 -0.015931218024343254 -20.790283159073464 -0.015908750984817744 -20.787803266244005
1303 -0.01593174347653985 -20.806214902550003 -0.01591452965512872 -20.803717795899132
1304 -0.0159300634637475 -20.822144966013752 -0.015968659054487945 -20.81968645495362
1305 -0.015932413376867773 -20.83807737939062 -0.015964732505381107 -20.835651187459
1306 -0.01593378921970725 -20.854011168610327 -0.015907452441751957 -20.85155863990075
1307 -0.01592752281576395 -20.869938691426093 -0.015892178751528263 -20.86745081865228
1308 -0.015929744206368925 -20.88586843563246 -0.015966723300516607 -20.883417541952795
1309 -0.015930601209402085 -20.90179903684186 -0.01601533992215991 -20.899432881874954
1310 -0.015927943214774132 -20.917726980056635 -0.015931615512818097 -20.915364497387774
1311 -0.015921567007899283 -20.933648547064536 -0.01571199195459485 -20.93107648934237
1312 -0.01592805841937661 -20.949576605483912 -0.01587649527937174 -20.946952984621742
1313 -0.015935832634568214 -20.96551243811848 -0.01598727172240615 -20.962940256344147
1314 -0.01592856887727976 -20.98144100699576 -0.015888464730232955 -20.97882872107438
1315 -0.01592969158664346 -20.9973706985824 -0.01594711299985647 -20.994775834074236
1316 -0.01592941051349044 -21.01330010909589 -0.01595378536731005 -21.010729619441545
1317 -0.0159251700155437 -21.029225279111433 -0.015899401903152467 -21.026629021344696
1318 -0.01592780901119113 -21.045153088122625 -0.01593636879697442 -21.04256539014167
1319 -0.015931596606969835 -21.061084684729593 -0.015896897483617067 -21.05846228762529
1320 -0.015936334058642386 -21.077021018788237 -0.015945106651633977 -21.074407394276925
1321 -0.015926760900765658 -21.092947779689002 -0.015779917873442174 -21.090187312150366
1322 -0.015930555853992702 -21.108878335542993 -0.015938754286617042 -21.106126066436982
1323 -0.015935880970209836 -21.124814216513204 -0.015950245968997478 -21.12207631240598
1324 -0.015927734319120646 -21.140741950832325 -0.01589284660294652 -21.137969159008925
1325 -0.015929503180086613 -21.15667145401241 -0.015933764073997735 -21.153902923082924
1326 -0.01593061238527298 -21.172602066397683 -0.015910249762237073 -21.16981317284516
1327 -0.015929034259170295 -21.188531100656853 -0.015916707925498486 -21.18572988077066
1328 -0.015929932240396738 -21.20446103289725 -0.01595197543501854 -21.201681856205678
1329 -0.015928603988140822 -21.22038963688539 -0.015902627259492874 -21.21758448346517
1330 -0.015946146659553052 -21.23633578354494 -0.015903965290635824 -21.233488448755807
1331 -0.015934028290212156 -21.252269811835152 -0.01603938899934292 -21.24952783775515
1332 -0.015932280849665404 -21.268202092684817 -0.015943455789238215 -21.265471293544387
1333 -0.01593182757496834 -21.284133920259784 -0.015904497541487216 -21.281375791085875
1334 -0.015931729599833487 -21.30006564985962 -0.015938218124210833 -21.297314009210087
1335 -0.01593338940292597 -21.315999039262543 -0.015926470421254633 -21.313240479631343
1336 -0.01593164950609207 -21.331930688768637 -0.015982480999082328 -21.329222960630425
1337 -0.015924596507102252 -21.347855285275738 -0.015921075828373432 -21.345144036458798
1338 -0.015933520905673505 -21.36378880618141 -0.01607915461063385 -21.36122319106943
1339 -0.015931801125407218 -21.37972060730682 -0.015854342188686133 -21.377077533258117
1340 -0.015930927358567715 -21.395651534665387 -0.015940850041806696 -21.393018383299925
1341 -0.015929671470075846 -21.411581206135462 -0.01592979161068797 -21.408948174910613
1342 -0.015928719099611043 -21.427509925235075 -0.015963409282267093 -21.42491158419288
1343 -0.01592724546790123 -21.443437170702975 -0.015940960496664047 -21.440852544689545
1344 -0.015929585974663495 -21.45936675667764 -0.015955393295735122 -21.45680793798528
1345 -0.015927186328917743 -21.475293943006555 -0.015930235013365747 -21.472738172998643
1346 -0.015929179172962903 -21.49122312217952 -0.01593634132295847 -21.488674514321602
1347 -0.015922635328024626 -21.507145757507544 -0.01600131718441844 -21.50467583150602
1348 -0.01592431655153632 -21.52307007405908 -0.015869703609496355 -21.520545535115517
1349 -0.01592803131788969 -21.538998105376972 -0.015924400929361582 -21.536469936044877
1350 -0.015926987770944832 -21.55492509314792 -0.015938146319240332 -21.552408082364117
1351 -0.01592705035582185 -21.57085214350374 -0.015918678231537343 -21.568326760595653
1352 -0.01592916129156947 -21.58678130479531 -0.015890381298959255 -21.584217141894612
1353 -0.01593053909018636 -21.602711843885494 -0.015936572942882775 -21.600153714837496
1354 -0.015919881872832775 -21.618631725758327 -0.015790911763906477 -21.615944626601404
1355 -0.015931487921625374 -21.634563213679954 -0.01595785692334175 -21.631902483524748
1356 -0.015928393974900246 -21.650491607654853 -0.01592159690335393 -21.6478240804281
1357 -0.015928626246750354 -21.666420233901604 -0.015910333767533303 -21.663734414195634
1358 -0.015933508332818747 -21.682353742234422 -0.0158483661711216 -21.679582780366754
1359 -0.015918269380927087 -21.698272011615348 -0.015751975029706954 -21.695334755396463
1360 -0.015931805968284606 -21.714203817583634 -0.01590775605291128 -21.711242511449374
1361 -0.015932183526456357 -21.73013600111009 -0.015929272584617137 -21.72717178403399
1362 -0.015930874831974508 -21.746066875942063 -0.01592600466683507 -21.743097788700826
1363 -0.01593191809952259 -21.761998794041585 -0.015932684019207954 -21.759030472720035
1364 -0.015930088143795727 -21.777928882185382 -0.01593383150175214 -21.774964304221786
1365 -0.01592926327139139 -21.793858145456774 -0.01590918153524399 -21.79087348575703
1366 -0.015930980443954468 -21.80978912590073 -0.015926071628928184 -21.806799557385958
1367 -0.015930079109966754 -21.825719205010696 -0.01593262003734708 -21.822732177423305
1368 -0.01593193635344505 -21.841651141364142 -0.0159281219355762 -21.83866029935888
1369 -0.01593073979020119 -21.857581881154342 -0.0159456055611372 -21.854605904920017
1370 -0.01592441461980343 -21.873506295774146 -0.015866121742874384 -21.870472026662892
1371 -0.01592778004705906 -21.889434075821203 -0.015981292817741632 -21.886453319480633
1372 -0.015930512081831695 -21.905364587903033 -0.015927611198276282 -21.90238093067891
1373 -0.015929921716451644 -21.921294509619486 -0.015853501763194798 -21.918234432442105
1374 -0.015935628116130827 -21.937230137735618 -0.01612181905657053 -21.934356251498677
1375 -0.015928147453814746 -21.95315828518943 -0.015947091113775968 -21.950303342612454
1376 -0.015925972536206246 -21.969084257725637 -0.015900105237960815 -21.966203447850415
1377 -0.01592737901955843 -21.985011636745195 -0.015917899273335933 -21.98212134712375
1378 -0.015930663235485552 -22.000942299980682 -0.016009835992008448 -21.99813118311576
1379 -0.015922034811228513 -22.01686433479191 -0.015910354722291232 -22.01404153783805
1380 -0.01592539334669709 -22.03278972813861 -0.01592429941520095 -22.02996583725325
1381 -0.015934978798031806 -22.048724706936643 -0.015866854507476092 -22.045832691760726
1382 -0.015927992947399616 -22.064652699884043 -0.01569128893315792 -22.061523980693885
1383 -0.015931220911443233 -22.080583920795487 -0.015966583974659443 -22.077490564668544
1384 -0.015929047856479882 -22.096512968651968 -0.015943197067826986 -22.09343376173637
1385 -0.015927506145089865 -22.112440474797058 -0.01592857213690877 -22.10936233387328
1386 -0.01592823788523674 -22.128368712682295 -0.01591813350096345 -22.125280467374242
1387 -0.01592572582885623 -22.144294438511153 -0.015932611376047134 -22.14121307875029
1388 -0.01593028409406543 -22.160224722605218 -0.015966265369206666 -22.1571793441195
1389 -0.015923761017620563 -22.17614848362284 -0.01593391681089997 -22.1731132609304
1390 -0.015926918759942055 -22.19207540238278 -0.015935649164021015 -22.18904891009442
1391 -0.015925803035497666 -22.208001205418277 -0.01598451416939497 -22.205033424263817
1392 -0.015922054834663867 -22.223923260252942 -0.015982255525887012 -22.221015679789705
1393 -0.015926133282482623 -22.239849393535426 -0.01592263486236334 -22.23693831465207
1394 -0.015925407223403455 -22.25577480075883 -0.015942133124917747 -22.252880447776985
1395 -0.015923462994396686 -22.271698263753226 -0.015920550934970377 -22.268800998711956
1396 -0.015925112646073103 -22.2876233763993 -0.016081702057272197 -22.284882700769227
1397 -0.015918517392128705 -22.30354189379143 -0.0159286598674953 -22.30081136063672
1398 -0.01592165036126971 -22.3194635441527 -0.015923234075307845 -22.31673459471203
1399 -0.015923407580703496 -22.335386951733405 -0.01596548976376653 -22.332700084475796
1400 -0.015922379679977894 -22.351309331413383 -0.01589268324896693 -22.348592767724764
1401 -0.015921328309923412 -22.367230659723305 -0.015894543658941985 -22.364487311383705
1402 -0.015928175859153272 -22.383158835582456 -0.01579078398644924 -22.380278095370155
1403 -0.01592089356854558 -22.399079729151 -0.01596050802618265 -22.396238603396338
1404 -0.015926373098045586 -22.41500610224905 -0.015907290484756233 -22.412145893881092
1405 -0.015925406012684107 -22.430931508261732 -0.01593219758942723 -22.42807809147052
1406 -0.015928044356405734 -22.44685955261814 -0.01587518434971571 -22.44395327582024
1407 -0.01593031482771039 -22.46278986744585 -0.015920583810657262 -22.459873859630896
1408 -0.01592826787382364 -22.478718135319674 -0.015938182454556228 -22.47581204208545
1409 -0.015928507037460803 -22.494646642357136 -0.015931006520986557 -22.491743048606438
1410 -0.015927037131041287 -22.51057367948818 -0.01592112947255373 -22.50766417807899
1411 -0.015927449427545072 -22.526501128915722 -0.015820707380771636 -22.523484885459762
1412 -0.015929496474564077 -22.542430625390285 -0.0159741647541523 -22.539459050213914
1413 -0.01592777604237199 -22.558358401432656 -0.01592648644000292 -22.555385536653915
1414 -0.015926929377019405 -22.574285330809676 -0.015936729870736598 -22.571322266524653
1415 -0.015926303435117008 -22.590211634244792 -0.015968808718025685 -22.58729107524268
1416 -0.015928081702440977 -22.606139715947233 -0.015951342508196832 -22.603242417750874
1417 -0.015920952893793583 -22.622060668841026 -0.01579768108204007 -22.619040098832915
1418 -0.015929218009114267 -22.63798988685014 -0.01592799536883831 -22.634968094201753
1419 -0.01592917451635003 -22.65391906136649 -0.015910951420664787 -22.650879045622418
1420 -0.015930580999702217 -22.66984964236619 -0.01594276437535882 -22.666821809997778
1421 -0.015930236876010896 -22.6857798792422 -0.015901421755552293 -22.68272323175333
1422 -0.01592830726876855 -22.70170818651097 -0.015915687568485735 -22.698638919321816
1423 -0.015929577220231295 -22.7176377637312 -0.01590579506009817 -22.714544714381915
1424 -0.015932990051805974 -22.733570753783006 -0.015920714754611254 -22.730465429136526
1425 -0.01593083506450057 -22.749501588847508 -0.015887636318802835 -22.746353065455327
1426 -0.0159200101159513 -22.76542159896346 -0.015617353562265634 -22.761970419017594
1427 -0.01593311671167612 -22.781354715675135 -0.015929027181118726 -22.777899446198713
1428 -0.015933433081954718 -22.79728814875709 -0.015894790180027485 -22.79379423637874
1429 -0.015937936026602983 -22.813226084783693 -0.01590593308210373 -22.809700169460843
1430 -0.01593009103089571 -22.82915617581459 -0.015875999815762043 -22.825576169276605
1431 -0.015935173723846674 -22.845091349538436 -0.016016087774187327 -22.84159225705079
1432 -0.01593294823542237 -22.86102429777386 -0.015972859784960748 -22.85756511683575
1433 -0.015929988399147988 -22.876954286173007 -0.015929356589913367 -22.873494473425666
1434 -0.015928310714662074 -22.89288259688767 -0.01588974129408598 -22.88938421471975
1435 -0.015933109167963266 -22.908815706055634 -0.015944850444793702 -22.905329065164544
1436 -0.015927687007933854 -22.92474339306357 -0.01595673952251673 -22.92128580468706
1437 -0.015928370784968136 -22.94067176384854 -0.015952171012759208 -22.93723797569982
1438 -0.01592736495658755 -22.956599128805127 -0.015924158599227668 -22.953162134299046
1439 -0.015931539796292783 -22.97253066860142 -0.015934543497860432 -22.969096677796905
1440 -0.015930609591305257 -22.988461278192723 -0.015929213538765908 -22.98502589133567
1441 -0.015930353570729493 -23.004391631763454 -0.015931217558681966 -23.00095710889435
1442 -0.015926759317517282 -23.02031839108097 -0.015969061851501466 -23.01692617074585
1443 -0.01591909732669592 -23.036237488407664 -0.015875101927667855 -23.03280127267352
1444 -0.015930574387311935 -23.052168062794976 -0.015922068804502486 -23.048723341478023
1445 -0.015928673930466174 -23.068096736725444 -0.015936402324587106 -23.06465974380261
1446 -0.015929090045392513 -23.084025826770837 -0.015932303853332996 -23.080592047655944
1447 -0.015927967429161072 -23.099953794199998 -0.015920646395534276 -23.09651269405148
1448 -0.015927826054394245 -23.11588162025439 -0.01588968504220247 -23.112402379093684
1449 -0.015931759029626846 -23.13181337928402 -0.01599615216255188 -23.128398531256234
1450 -0.015930173639208078 -23.147743552923227 -0.015870414581149815 -23.144268945837386
1451 -0.01593923754990101 -23.16368279047313 -0.015820236783474682 -23.16008918262086
1452 -0.01592699661850929 -23.17960978709164 -0.015918110590428115 -23.17600729321129
1453 -0.015928196720778942 -23.195537983812418 -0.015919318050146104 -23.191926611261433
1454 -0.015923296753317117 -23.211461280565736 -0.015948562975972892 -23.207875174237405
1455 -0.015926343202590943 -23.227387623768326 -0.015961619839072228 -23.223836794076476
1456 -0.015926814824342727 -23.24331443859267 -0.01592365261167288 -23.239760446688148
1457 -0.015930789057165384 -23.259245227649835 -0.015964837186038493 -23.255725283874188
1458 -0.01592684695497155 -23.275172074604807 -0.0158938717097044 -23.271619155583892
1459 -0.0159299043007195 -23.291101978905527 -0.015895822551101446 -23.287514978134993
1460 -0.015929982997477055 -23.307031961903004 -0.015928691159933804 -23.30344366929493
1461 -0.01592641519382596 -23.32295837709683 -0.015915734134614466 -23.319359403429544
1462 -0.01592969186604023 -23.33888806896287 -0.015958973206579685 -23.335318376636124
1463 -0.01593011962249875 -23.35481818858537 -0.01595271993428469 -23.351271096570407
1464 -0.01593139339238405 -23.370749581977755 -0.01602441519498825 -23.367295511765395
1465 -0.015921905636787415 -23.386671487614542 -0.016006485279649495 -23.383301997045045
1466 -0.015923573821783065 -23.402595061436326 -0.015965962130576373 -23.39926795917562
1467 -0.015926477685570716 -23.418521539121897 -0.015968298725783824 -23.415236257901405
1468 -0.015927696600556374 -23.434449235722454 -0.015965024847537278 -23.431201282748944
1469 -0.01592234494164586 -23.4503715806641 -0.015937884338200092 -23.447139167087144
1470 -0.015921282954514025 -23.466292863618616 -0.015869004372507333 -23.463008171459652
1471 -0.015923118870705365 -23.482215982489322 -0.015867674816399814 -23.47887584627605
1472 -0.01592458402737975 -23.498140566516703 -0.015915956534445285 -23.494791802810497
1473 -0.015924642980098724 -23.514065209496803 -0.015871002804487944 -23.510662805614984
1474 -0.015920834522694348 -23.5299860440195 -0.015999892447143792 -23.52666269806213
1475 -0.01592397876083851 -23.545910022780337 -0.01595107829198241 -23.542613776354113
1476 -0.015924475993961094 -23.5618344987743 -0.015903569664806126 -23.55851734601892
1477 -0.01592308059334755 -23.577757579367645 -0.01588138910010457 -23.574398735119026
1478 -0.015925639774650335 -23.593683219142296 -0.015942051820456982 -23.590340786939482
1479 -0.01592734344303608 -23.60961056258533 -0.015901556890457868 -23.60624234382994
1480 -0.015932023990899324 -23.62554258657623 -0.01587713761255145 -23.622119481442493
1481 -0.015929220337420703 -23.64147180691365 -0.015911681577563286 -23.638031163020056
1482 -0.01592779504135251 -23.657399601955003 -0.01594386585056782 -23.653975028870622
1483 -0.01592705212533474 -23.673326654080338 -0.015929786395281552 -23.669904815265905
1484 -0.015928744990378618 -23.689255399070717 -0.015789536572992802 -23.685694351838897
1485 -0.015931446105241776 -23.70518684517596 -0.01572344982996583 -23.701417801668864
1486 -0.015929930936545135 -23.721116776112503 -0.015903868805617095 -23.71732167047448
1487 -0.015930180437862873 -23.737046956550365 -0.015901676286011933 -23.733223346760493
1488 -0.01593344723805785 -23.752980403788424 -0.015827967412769796 -23.74905131417326
1489 -0.01592774884775281 -23.768908152636175 -0.015975610073655843 -23.765026924246918
1490 -0.015931889601051807 -23.784840042237228 -0.015975018683820962 -23.78100194293074
1491 -0.01592929782345891 -23.800769340060686 -0.015926771517843007 -23.796928714448583
1492 -0.015924178063869476 -23.816693518124556 -0.01598734622821212 -23.812916060676795
1493 -0.015928951743990182 -23.832622469868546 -0.01596187436953187 -23.828877935046325
1494 -0.015926752705127 -23.848549222573673 -0.0159436228685081 -23.844821557914834
1495 -0.01592917423695326 -23.864478396810625 -0.016041115019470455 -23.860862672934303
1496 -0.01592912059277296 -23.8804075174034 -0.0158618145622313 -23.876724487496535
1497 -0.015930909477174283 -23.896338426880572 -0.01590098235756159 -23.892625469854096
1498 -0.01593018276616931 -23.91226860964674 -0.015959012415260078 -23.908584482269355
1499 -0.015926200430840254 -23.92819481007758 -0.015959892701357604 -23.92454437497071
1500 -0.015930303186178208 -23.94412511326376 -0.015919284615665674 -23.940463659586378
1501 -0.015926848724484445 -23.960051961988242 -0.015899156965315343 -23.956362816551692
1502 -0.01592455031350255 -23.975976512301745 -0.016007926966995 -23.972370743518688
1503 -0.01592208128422499 -23.99189859358597 -0.01591204311698675 -23.988282786635676
1504 -0.01592488558962941 -24.0078234791756 -0.015924616996198893 -24.004207403631874
1505 -0.015927990805357693 -24.023751469980958 -0.015998354833573102 -24.020205758465448
1506 -0.015924615040421485 -24.03967608502138 -0.01596560999751091 -24.03617136846296
1507 -0.01592259481549263 -24.055598679836873 -0.015916198678314685 -24.052087567141275
1508 -0.015932191628962755 -24.071530871465836 -0.01572567829862237 -24.067813245439897
1509 -0.01592756239697337 -24.08745843386281 -0.015983577258884905 -24.083796822698783
1510 -0.015923009254038334 -24.10338144311685 -0.01592590184882283 -24.099722724547608
1511 -0.015924127586185933 -24.119305570703034 -0.015897035226225854 -24.115619759773832
1512 -0.015929517243057488 -24.135235087946093 -0.01588426511734724 -24.13150402489118
1513 -0.015919510647654532 -24.15115459859375 -0.015800239611417057 -24.147304264502594
1514 -0.015927112381905317 -24.167081710975655 -0.015926811657845975 -24.16323107616044
1515 -0.015927051473408938 -24.183008762449063 -0.01592182880267501 -24.179152904963114
1516 -0.01592563670128584 -24.19893439915035 -0.015856034960597752 -24.195008939923714
1517 -0.015931822080165147 -24.214866221230515 -0.015903802309185266 -24.2109127422329
1518 -0.015925953537225722 -24.230792174767743 -0.0159235380589962 -24.226836280291895
1519 -0.0159266353584826 -24.246718810126225 -0.015911818388849495 -24.242748098680746
1520 -0.015924523398280144 -24.262643333524505 -0.01601940505206585 -24.258767503732813
1521 -0.015930177364498376 -24.278573510889004 -0.015919612534344197 -24.274687116267156
1522 -0.015926152374595402 -24.2944996632636 -0.015938768163323402 -24.29062588443048
1523 -0.015926229394972326 -24.31042589265857 -0.01591714508831501 -24.306543029518796
1524 -0.015926768071949482 -24.32635266073052 -0.015911712404340507 -24.322454741923135
1525 -0.015926038660109044 -24.34227869939063 -0.015918771736323833 -24.33837351365946
1526 -0.015925686992704868 -24.358204386383335 -0.01591184698045254 -24.35428536063991
1527 -0.015931505337357522 -24.37413589172069 -0.015744911134243013 -24.37003027177415
1528 -0.01592752868309617 -24.390063420403788 -0.015942137502133847 -24.385972409276285
1529 -0.01593117443844676 -24.405994594842234 -0.015938314981758593 -24.401910724258045
1530 -0.01592325111851096 -24.421917845960746 -0.015902456548064946 -24.41781318080611
1531 -0.015930711198598145 -24.437848557159345 -0.015900730900466443 -24.433713911706576
1532 -0.015926997736096384 -24.45377555489544 -0.015961342304944993 -24.44967525401152
1533 -0.01593017838895321 -24.469705733284393 -0.0157682279124856 -24.465443481924005
1534 -0.01592900501564145 -24.485634738300035 -0.015918829757720233 -24.481362311681725
1535 -0.01592998607084155 -24.501564724370876 -0.01593789029866457 -24.49730020198039
1536 -0.015930774994194506 -24.517495499365072 -0.015948886424303053 -24.513249088404695
1537 -0.0159306563436985 -24.53342615570877 -0.015929236356168986 -24.529178324760863
1538 -0.01592751145362854 -24.5493536671624 -0.01589907854795456 -24.545077403308817
1539 -0.015930799301713705 -24.565284466464114 -0.01591055849567056 -24.560987961804486
1540 -0.015928224101662634 -24.581212690565778 -0.015880495496094226 -24.57686845730058
1541 -0.015925668086856602 -24.597138358652636 -0.01595249492675066 -24.59282095222733
1542 -0.01592613309621811 -24.613064491748855 -0.015916583966463803 -24.608737536193797
1543 -0.015927072428166867 -24.62899156417702 -0.01594380270689726 -24.624681338900693
1544 -0.015926461853086948 -24.64491802603011 -0.01602235147729516 -24.64070369037799
1545 -0.015927104000002145 -24.66084513003011 -0.01597036123275757 -24.656674051610747
1546 -0.015925475861877203 -24.67677060589199 -0.015923999715596437 -24.672598051326343
1547 -0.015926982462406158 -24.692697588354395 -0.015936506725847722 -24.68853455805219
1548 -0.015918394178152086 -24.708615982532546 -0.016144255921244622 -24.704678813973434
1549 -0.0159221263602376 -24.724538108892784 -0.015874386485666036 -24.7205532004591
1550 -0.01592328231781721 -24.7404613912106 -0.01592997396364808 -24.736483174422748
1551 -0.01592428022995591 -24.756385671440558 -0.015919840428978205 -24.752403014851726
1552 -0.015925695933401585 -24.77231136737396 -0.015932975616306067 -24.76833599046803
1553 -0.015921129658818246 -24.788232497032777 -0.01593172699213028 -24.78426771746016
1554 -0.015927560813724994 -24.804160057846502 -0.016006245650351046 -24.800273963110513
1555 -0.01591734029352665 -24.82007739814003 -0.015719005139544606 -24.815992968250058
1556 -0.015923643857240675 -24.83600104199727 -0.01593495635315776 -24.831927924603214
1557 -0.015922048967331646 -24.851923090964604 -0.015948188491165638 -24.84787611309438
1558 -0.015924361068755388 -24.86784745203336 -0.015935419872403146 -24.863811532966782
1559 -0.015924673806875945 -24.883772125840235 -0.01599775943905115 -24.879809292405834
1560 -0.015925994049757718 -24.899698119889994 -0.01591988084837794 -24.895729173254214
1561 -0.01592937121167779 -24.91562749110167 -0.015773662738502024 -24.911502835992717
1562 -0.01592480204999447 -24.931552293151665 -0.015949089638888837 -24.927451925631605
1563 -0.01592523939907551 -24.94747753255074 -0.015940132644027473 -24.94339205827563
1564 -0.015924047492444516 -24.963401580043183 -0.015909393969923257 -24.959301452245555
1565 -0.015926732681691647 -24.979328312724874 -0.015906404238194227 -24.97520785648375
1566 -0.015922805573791266 -24.995251118298665 -0.01593532310798764 -24.991143179591738
1567 -0.01592359784990549 -25.01117471614857 -0.015816523134708403 -25.006959702726448
1568 -0.015925866179168226 -25.027100582327737 -0.015944408532232047 -25.02290411125868
1569 -0.01593255726620555 -25.04303313959394 -0.015851074177771807 -25.03875518543645
1570 -0.01592567879706621 -25.05895881839101 -0.01598874805495143 -25.0547439334914
1571 -0.01592568904161453 -25.074884507432625 -0.015904212649911643 -25.070648146141313
1572 -0.015926311258226633 -25.09081081869085 -0.015951326210051776 -25.086599472351363
1573 -0.01592574082314968 -25.106736559514 -0.015842972882092 -25.102442445233454
1574 -0.01592383524402976 -25.122660394758032 -0.015847595036029817 -25.118290040269482
1575 -0.015925239026546478 -25.13858563378458 -0.015904021728783847 -25.134194061998265
1576 -0.015926813799887897 -25.154512447584466 -0.01592141641303897 -25.150115478411305
1577 -0.01593187591060996 -25.170444323495076 -0.01594418743625283 -25.16605966584756
1578 -0.015926760155707598 -25.186371083650783 -0.016046233661472797 -25.182105899509033
1579 -0.015927172731608152 -25.20229825638239 -0.01595969209447503 -25.19806559160351
1580 -0.015926379431039094 -25.21822463581343 -0.015922383684664965 -25.213987975288173
1581 -0.01592649919912219 -25.234151135012553 -0.015959331765770912 -25.229947307053944
1582 -0.01591877033933997 -25.250069905351893 -0.015825717244297266 -25.24577302429824
1583 -0.01592808300629258 -25.265997988358187 -0.015882925875484944 -25.261655950173726
1584 -0.015926955733448267 -25.281924944091635 -0.01592139070853591 -25.27757734088226
1585 -0.01592701245099306 -25.29785195654263 -0.015979866869747637 -25.29355720775201
1586 -0.01592153897508979 -25.31377349551772 -0.01585643058642745 -25.309413638338437
1587 -0.01592558342963457 -25.329699078947353 -0.015919517446309327 -25.325333155784747
1588 -0.015925826225429773 -25.345624905172784 -0.015894042514264583 -25.341227198299013
1589 -0.01592840040102601 -25.36155330557381 -0.01588105456903577 -25.35710825286805
1590 -0.015923741180449723 -25.37747704675426 -0.015963586047291756 -25.37307183891534
1591 -0.015928362682461738 -25.393405409436724 -0.015919839218258857 -25.3889916781336
1592 -0.01592321116477251 -25.409328620601496 -0.015906290989369153 -25.40489796912297
1593 -0.015928464010357857 -25.425257084611854 -0.015881517343223094 -25.420779486466195
1594 -0.01592689799144864 -25.441183982603302 -0.015955019276589155 -25.436734505742784
1595 -0.015926313307136297 -25.45711029591044 -0.01591940028592944 -25.452653906028715
1596 -0.015933434013277292 -25.473043729923717 -0.015874947793781756 -25.468528853822498
1597 -0.01592635177075863 -25.488970081694475 -0.015981155820190905 -25.48451000964269
1598 -0.015923169627785682 -25.50489325132226 -0.016028029564768075 -25.50053803920746
1599 -0.0159219890832901 -25.52081524040555 -0.015845821239054203 -25.516383860446513
1600 -0.01592900576069951 -25.53674424616625 -0.0159081619232893 -25.532292022369802
1601 -0.015919923037290572 -25.552664169203542 -0.016026469971984626 -25.548318492341785
1602 -0.015926982555538417 -25.56859115175908 -0.01587161058560014 -25.564190102927384
1603 -0.015927382092922927 -25.584518533852002 -0.015914839040488005 -25.58010494196787
1604 -0.015926317777484655 -25.600444851629486 -0.015903614275157452 -25.596008556243028
1605 -0.015922613069415094 -25.6163674646989 -0.015961882751435043 -25.61197043899446
1606 -0.01592193078249693 -25.632289395481397 -0.015933698136359455 -25.62790413713082
1607 -0.015928186289966107 -25.648217581771362 -0.015955732297152282 -25.64385986942797
1608 -0.01592671759426594 -25.664144299365628 -0.01590576460584998 -25.65976563403382
1609 -0.015924124978482723 -25.68006842434411 -0.015859799180179834 -25.675625433214
1610 -0.015924975834786893 -25.695993400178896 -0.015946477930992842 -25.691571911144994
1611 -0.015923891682177782 -25.711917291861074 -0.015932280197739603 -25.707504191342732
1612 -0.015926842857152224 -25.727844134718225 -0.015969048161059617 -25.723473239503793
1613 -0.015921359695494176 -25.74376549441372 -0.015793904569000004 -25.739267144072794
1614 -0.01592664998024702 -25.759692144393966 -0.015901467483490705 -25.755168611556286
1615 -0.015924130752682685 -25.77561627514665 -0.015925110038369893 -25.771093721594657
1616 -0.015926322247833014 -25.791542597394482 -0.015874755475670098 -25.786968477070328
1617 -0.01592376809567213 -25.807466365490153 -0.015879051852971317 -25.802847528923298
1618 -0.015929447021335363 -25.82339581251149 -0.015934055019170047 -25.818781583942467
1619 -0.015924018900841476 -25.83931983141233 -0.01588251320645213 -25.83466409714892
1620 -0.015926750283688305 -25.85524658169602 -0.015981708467006684 -25.850645805615926
1621 -0.015924272127449512 -25.871170853823468 -0.01595426881685853 -25.866600074432785
1622 -0.01592507353052497 -25.887095927353993 -0.015926628559827804 -25.882526702992614
1623 -0.015925508923828602 -25.90302143627782 -0.015931143146008252 -25.898457846138623
1624 -0.01592298159375787 -25.91894441787158 -0.015935700852423906 -25.914393546991047
1625 -0.015923335775732995 -25.93486775364731 -0.015842595417052508 -25.9302361424081
1626 -0.01592441964894533 -25.950792173296257 -0.01587256770581007 -25.946108710113908
1627 -0.01592449676245451 -25.966716670058712 -0.01594489524140954 -25.96205360535532
1628 -0.015925750229507686 -25.98264242028822 -0.015891407430171967 -25.97794501278549
1629 -0.015925595257431268 -25.99856801554565 -0.01593771204352379 -25.993882724829014
1630 -0.015925899799913167 -26.014493915345565 -0.015912796650081874 -26.009795521479095
1631 -0.01592990579083562 -26.0304238211364 -0.015902415104210376 -26.025697936583306
1632 -0.015927152708172798 -26.04635097384457 -0.01587987579405308 -26.04157781237736
1633 -0.015924346167594194 -26.062275320012166 -0.015944670978933574 -26.05752248335629
1634 -0.015924424678087235 -26.078199744690252 -0.015932205691933633 -26.073454689048223
1635 -0.015921498369425535 -26.09412124305968 -0.015841048490256072 -26.089295737538478
1636 -0.015923569723963738 -26.11004481278364 -0.015918506868183614 -26.10521424440666
1637 -0.015922235511243343 -26.125967048294886 -0.015885696560144425 -26.121099940966804
1638 -0.01592461783438921 -26.141891666129276 -0.015931027382612227 -26.137030968349418
1639 -0.01592204626649618 -26.15781371239577 -0.015901015885174275 -26.15293198423459
1640 -0.01592248845845461 -26.173736200854226 -0.01588347917422652 -26.16881546340882
1641 -0.015919123869389297 -26.189655324723613 -0.015901950653642416 -26.18471741406246
1642 -0.015925083961337804 -26.205580408684952 -0.01590826865285635 -26.20062568271532
1643 -0.015924796741455794 -26.221505205426407 -0.01590420715510845 -26.21652988987043
1644 -0.01592515464872122 -26.237430360075127 -0.015926631912589074 -26.232456521783018
1645 -0.0159231586381793 -26.253353518713308 -0.01599026834592223 -26.24844679012894
1646 -0.01592752179130912 -26.269281040504616 -0.015873525012284517 -26.264320315141227
1647 -0.015928275417536497 -26.285209315922152 -0.015922651905566455 -26.280242967046792
1648 -0.015926631260663272 -26.301135947182814 -0.015948382299393417 -26.296191349346184
1649 -0.01592077864333987 -26.317056725826156 -0.015949400328099727 -26.312140749674285
1650 -0.015924633853137492 -26.332981359679295 -0.015916956681758167 -26.32805770635604
1651 -0.015921511594206093 -26.348902871273502 -0.015980286709964275 -26.344037993066006
1652 -0.01592330038547516 -26.364826171658976 -0.01594104813411832 -26.359979041200123
1653 -0.015926045551896095 -26.380752217210873 -0.01596470670774579 -26.37594374790787
1654 -0.01592363752424717 -26.39667585473512 -0.01594262374565005 -26.39188637165352
1655 -0.015923640877008437 -26.412599495612127 -0.015963745396584274 -26.407850117050103
1656 -0.015922781080007553 -26.428522276692135 -0.0159536006860435 -26.423803717736146
1657 -0.01592267593368888 -26.444444952625823 -0.015816480573266744 -26.439620198309413
1658 -0.01592486770823598 -26.46036982033406 -0.015936599019914864 -26.45555679732933
1659 -0.015923795476555824 -26.476293615810615 -0.01591301113367081 -26.471469808463
1660 -0.01592431226745248 -26.492217928078066 -0.015934532787650824 -26.48740434125065
1661 -0.015921071730554105 -26.50813899980862 -0.01588725708425045 -26.5032915983349
1662 -0.015920220222324134 -26.524059220030942 -0.01587506998330355 -26.519166668318203
1663 -0.015922408550977707 -26.53998162858192 -0.015939051192253827 -26.535105719510458
1664 -0.015919663198292255 -26.555901291780213 -0.015933462977409364 -26.551039182487866
1665 -0.015926150046288966 -26.571827441826503 -0.015950193721801044 -26.566989376209666
1666 -0.015920463111251594 -26.587747904937753 -0.01595553420484066 -26.582944910414508
1667 -0.015921888034790756 -26.603669792972543 -0.015918127726763487 -26.59886303814127
1668 -0.015927898231893778 -26.619597691204437 -0.016036867443472148 -26.614899905584743
1669 -0.0159188037738204 -26.63551649497826 -0.0159268238581717 -26.630826729442916
1670 -0.015919379889965057 -26.651435874868223 -0.01592517178505659 -26.646751901227972
1671 -0.015920445136725903 -26.66735632000495 -0.015911628399044274 -26.662663529627018
1672 -0.01592152174562216 -26.68327784175057 -0.01592020792886615 -26.678583737555883
1673 -0.015921245235949753 -26.69919908698652 -0.015900088287889958 -26.694483825843772
1674 -0.015920040756464006 -26.715119127742984 -0.015913193114101887 -26.710397018957874
1675 -0.01592020010575652 -26.73103932784874 -0.015877748746424912 -26.7262747677043
1676 -0.0159194634296 -26.74695879127834 -0.01598069993779063 -26.742255467642092
1677 -0.015919580403715373 -26.762878371682056 -0.015966719016432762 -26.758222186658525
1678 -0.015920387487858532 -26.778798759169916 -0.0159310769289732 -26.774153263587497
1679 -0.015915677044540645 -26.794714436214456 -0.015809085965156556 -26.789962349552653
1680 -0.01592368893325329 -26.810638125147708 -0.01591299008578062 -26.805875339638433
1681 -0.01592313954606652 -26.826561264693776 -0.01593237780034542 -26.82180771743878
1682 -0.01592037556692958 -26.842481640260704 -0.015908640064299106 -26.83771635750308
1683 -0.015921884030103684 -26.858403524290807 -0.01593972956761718 -26.853656087070696
1684 -0.015920936968177556 -26.874324461258986 -0.015916419122368096 -26.869572506193066
1685 -0.015921595599502326 -26.890246056858487 -0.015779962297528982 -26.885352468490595
1686 -0.01592170698568225 -26.90616776384417 -0.015915157925337552 -26.901267626415933
1687 -0.01592004857957363 -26.922087812423744 -0.015904180705547333 -26.91717180712148
1688 -0.01591892745345831 -26.938006739877203 -0.01591550651937723 -26.933087313640858
1689 -0.01592143764719367 -26.953928177524396 -0.015909773856401445 -26.948997087497258
1690 -0.015919257886707783 -26.969847435411104 -0.015943088661879302 -26.964940176159136
1691 -0.015918336249887942 -26.985765771660994 -0.015921714901924133 -26.98086189106106
1692 -0.015920425951480865 -27.001686197612475 -0.015868889354169368 -26.99673078041523
1693 -0.015922071970999242 -27.017608269583473 -0.015922105684876443 -27.012652886100106
1694 -0.015922142006456853 -27.03353041158993 -0.016009311191737652 -27.028662197291844
1695 -0.01592005081474781 -27.04945046240468 -0.015933634899556636 -27.0445958321914
1696 -0.015918795857578515 -27.06536925826226 -0.015943664591759443 -27.06053949678316
1697 -0.015926253609359266 -27.081295511871616 -0.015907177422195672 -27.076446674205357
1698 -0.01592151876538992 -27.097217030637005 -0.015879852510988713 -27.092326526716345
1699 -0.01592357726767659 -27.113140607904683 -0.01585551565513015 -27.108182042371475
1700 -0.01592419296503067 -27.129064800869713 -0.01587999677285552 -27.12406203914433
1701 -0.01592387044802308 -27.144988671317737 -0.015926416963338852 -27.13998845610767
1702 -0.015922626573592426 -27.160911297891328 -0.01591635439544916 -27.15590481050312
1703 -0.015923088137060403 -27.17683438602839 -0.015919945295900108 -27.17182475579902
1704 -0.01592225907370448 -27.192756645102094 -0.0159150923602283 -27.187739848159246
1705 -0.015923910588026047 -27.20868055569012 -0.015834057983011008 -27.203573906142257
1706 -0.015925600100308655 -27.22460615579043 -0.015912651643157007 -27.219486557785412
1707 -0.01592396879568696 -27.240530124586115 -0.01590384365990758 -27.23539040144532
1708 -0.01592255411669612 -27.25645267870281 -0.015952913276851177 -27.25134331472217
1709 -0.015924133732914923 -27.272376812435727 -0.01584406066685915 -27.267187375389028
1710 -0.015925548132508995 -27.288302360568235 -0.015890202578157188 -27.283077577967184
1711 -0.01592555530369282 -27.304227915871927 -0.015910086408257484 -27.298987664375442
1712 -0.015923186670988798 -27.320151102542916 -0.01596398213878274 -27.314951646514224
1713 -0.015926078520715238 -27.33607718106363 -0.015952222421765326 -27.33090386893599
1714 -0.015924150496721266 -27.352001331560352 -0.01599289271980524 -27.346896761655795
1715 -0.015926787350326776 -27.36792811891068 -0.01604585163295269 -27.362942613288748
1716 -0.015922239143401386 -27.38385035805408 -0.015961126144975423 -27.378903739433724
1717 -0.01592215234413743 -27.39977251039822 -0.015921758487820625 -27.394825497921545
1718 -0.015921754483133554 -27.415694264881353 -0.015911325253546237 -27.410736823175093
1719 -0.01592293046414852 -27.431617195345503 -0.01591243064031005 -27.426649253815402
1720 -0.015927990432828665 -27.44754518577833 -0.016229687072336674 -27.442878940887738
1721 -0.01592048052698374 -27.463465666305314 -0.015961878653615712 -27.458840819541354
1722 -0.015918305795639753 -27.479383972100955 -0.01590401018038392 -27.47474482972174
1723 -0.015919915214180947 -27.495303887315135 -0.015919154323637486 -27.490663984045376
1724 -0.01592075116932392 -27.51122463848446 -0.015931760985404254 -27.50659574503078
1725 -0.0159183694049716 -27.527143007889432 -0.01595479566603899 -27.52255054069682
1726 -0.01592099843546748 -27.5430640063249 -0.015983319748193024 -27.538533860445014
1727 -0.0159173141233623 -27.558981320448265 -0.016022387985140087 -27.554556248430153
1728 -0.015919156931340696 -27.574900477379604 -0.015916451439261438 -27.570472699869413
1729 -0.015918096527457237 -27.59081857390706 -0.01585201397538185 -27.586324713844796
1730 -0.015918746776878833 -27.60673732068394 -0.015903453435748817 -27.602228167280543
1731 -0.015918842144310476 -27.62265616282825 -0.01593499183654785 -27.618163159117092
1732 -0.01591940326616168 -27.63857556609441 -0.015941853914409877 -27.6341050130315
1733 -0.01591837601736188 -27.65449394211177 -0.0159114227630198 -27.65001643579452
1734 -0.01591860894113779 -27.67041255105291 -0.0159070092253387 -27.665923445019857
1735 -0.015917768329381944 -27.68633031938229 -0.015913655050098896 -27.681837100069956
1736 -0.015924300346523524 -27.702254619728812 -0.015981536637991667 -27.697818636707947
1737 -0.01592270899564028 -27.71817732872445 -0.01611556177958846 -27.713934198487536
1738 -0.015918021835386754 -27.734095350559837 -0.015916527435183524 -27.72985072592272
1739 -0.01591720376163721 -27.750012554321476 -0.015908238012343645 -27.745758963935064
1740 -0.015917689073830843 -27.765930243395307 -0.015955601818859577 -27.761714565753923
1741 -0.015915348101407288 -27.781845591496715 -0.01593451537191868 -27.77764908112584
1742 -0.01592781636863947 -27.797773407865353 -0.015916828904300927 -27.793565910030143
1743 -0.015915354993194342 -27.813688762858547 -0.01590938288718462 -27.809475292917327
1744 -0.01591585511341691 -27.829604617971963 -0.015917697548866273 -27.82539299046619
1745 -0.015914053097367285 -27.845518671069332 -0.01590529540553689 -27.84129828587173
1746 -0.01591318119317293 -27.861431852262506 -0.015929976105690004 -27.85722826197742
1747 -0.015916780289262532 -27.87734863255177 -0.015871779434382914 -27.873100041411803
1748 -0.015917048510164022 -27.893265681061933 -0.015929926373064517 -27.889029967784868
1749 -0.01591639555990696 -27.90918207662184 -0.015933626797050238 -27.90496359458192
1750 -0.015906832180917263 -27.925088908802756 -0.01659501688554883 -27.921558611467468
1751 -0.015912084747105835 -27.941000993549864 -0.0159019916318357 -27.937460603099304
1752 -0.015911577455699443 -27.956912571005564 -0.015907044988125563 -27.95336764808743
1753 -0.01591198043897748 -27.972824551444543 -0.01590791782364249 -27.969275565911072
1754 -0.01590955499559641 -27.988734106440138 -0.015906003303825855 -27.985181569214898
1755 -0.015908855199813842 -28.004642961639952 -0.015903202816843987 -28.001084772031742
1756 -0.015910847391933203 -28.020553809031885 -0.01588773550465703 -28.016972507536398
1757 -0.015911506302654744 -28.03646531533454 -0.01594381667673588 -28.032916324213133
1758 -0.01591180358082056 -28.05237711891536 -0.01591890901327133 -28.048835233226406
1759 -0.015912340488284826 -28.068289459403644 -0.01593533791601658 -28.06477057114242
1760 -0.015911097452044488 -28.084200556855688 -0.015942348074167965 -28.08071291921659
1761 -0.015910545270889996 -28.10011110212658 -0.01587586821988225 -28.096588787436474
1762 -0.01591358454898 -28.11602468667556 -0.015914353355765343 -28.11250314079224
1763 -0.01591318417340517 -28.131937870848965 -0.015913984924554824 -28.128417125716794
1764 -0.015913425851613282 -28.14785129670058 -0.01588914794847369 -28.14430627366527
1765 -0.015912935975939034 -28.16376423267652 -0.015874494705349206 -28.16018076837062
1766 -0.015914962626993656 -28.179679195303514 -0.015920124668627977 -28.176100893039248
1767 -0.015922743640840054 -28.195601938944353 -0.016019221115857362 -28.192120114155106
1768 -0.015914373006671666 -28.211516311951026 -0.015909347403794526 -28.2080294615589
1769 -0.015916531533002855 -28.227432843484028 -0.015889334306120873 -28.22391879586502
1770 -0.01591485142707825 -28.243347694911105 -0.015880684088915586 -28.239799479953938
1771 -0.015910712908953427 -28.25925840782006 -0.015867660846561195 -28.255667140800497
1772 -0.01591822849586606 -28.275176636315926 -0.016107913758605718 -28.271775054559104
1773 -0.015915256552398206 -28.291091892868323 -0.01595556903630495 -28.287730623595408
1774 -0.015911415871232747 -28.307003308739557 -0.01592840105295181 -28.30365902464836
1775 -0.015916118305176495 -28.322919427044734 -0.015946273505687714 -28.31960529815405
1776 -0.01591453142464161 -28.338833958469376 -0.015900727547705173 -28.335506025701754
1777 -0.01592918448150158 -28.354763142950876 -0.016131508443504573 -28.351637534145258
1778 -0.01591212609782815 -28.370675269048704 -0.0159275833517313 -28.36756511749699
1779 -0.015916586481034757 -28.386591855529737 -0.01590407667681575 -28.383469194173806
1780 -0.015915382001549006 -28.402507237531285 -0.015897419396787883 -28.399366613570592
1781 -0.01591688869521022 -28.418424126226494 -0.015913791488856077 -28.41528040505945
1782 -0.01590736974030733 -28.434331495966802 -0.015905138570815325 -28.431185543630264
1783 -0.015911624860018493 -28.45024312082682 -0.015884462837129833 -28.447070006467392
1784 -0.01591908009722829 -28.466162200924046 -0.01584979072213173 -28.462919797189524
1785 -0.01591594619676471 -28.48207814712081 -0.01594883780926466 -28.47886863499879
1786 -0.015915970504283904 -28.497994117625094 -0.015981795731931925 -28.49485043073072
1787 -0.015909949876368047 -28.51390406750146 -0.015866620652377605 -28.5107170513831
1788 -0.01591047868132591 -28.529814546182788 -0.015865301992744208 -28.526582353375844
1789 -0.015913732070475816 -28.545728278253264 -0.015891000721603633 -28.542473354097446
1790 -0.01591529631987214 -28.561643574573136 -0.01593762179836631 -28.55841097589581
1791 -0.01591041134670377 -28.577553985919838 -0.01595286838710308 -28.574363844282914
1792 -0.01591342454776168 -28.5934674104676 -0.01590641476213932 -28.590270259045052
1793 -0.015913503896445035 -28.609380914364046 -0.01592451799660921 -28.60619477704166
1794 -0.015916412509977818 -28.625297326874023 -0.01585315139964223 -28.622047928441305
1795 -0.01591429952532053 -28.641211626399343 -0.015919874422252178 -28.637967802863557
1796 -0.015913090016692878 -28.657124716416035 -0.015927103348076344 -28.653894906211633
1797 -0.015910190250724553 -28.67303490666676 -0.01593341650441289 -28.669828322716047
1798 -0.015914023481309415 -28.68894893014807 -0.01593288155272603 -28.685761204268772
1799 -0.015912086702883244 -28.704861016850952 -0.015917412377893923 -28.701678616646667
1800 -0.01591387176886201 -28.720774888619815 -0.01591061130166054 -28.717589227948327
1801 -0.015914509538561106 -28.736689398158376 -0.016242186632007362 -28.733831414580333
1802 -0.015905440878123046 -28.752594839036497 -0.015905773174017666 -28.749737187754352
1803 -0.01590967644006014 -28.768504515476558 -0.015898443292826414 -28.76563563104718
1804 -0.015908611472696066 -28.784413126949254 -0.015901041496545077 -28.781536672543723
1805 -0.015910126455128192 -28.800323253404382 -0.015913022495806218 -28.79744969503953
1806 -0.01590954503044486 -28.81623279843483 -0.01591458162292838 -28.81336427666246
1807 -0.015909009054303168 -28.832141807489133 -0.01590924561023712 -28.829273522272697
1808 -0.015910479705780745 -28.848052287194914 -0.015907119307667018 -28.845180641580363
1809 -0.015911839623004197 -28.86396412681792 -0.015916809532791378 -28.861097451113153
1810 -0.015910626295953988 -28.879874753113874 -0.01589184198528528 -28.87698929309844
1811 -0.01591057050973177 -28.895785323623606 -0.015921296551823616 -28.892910589650263
1812 -0.01591022713109851 -28.911695550754704 -0.01591349495574832 -28.90882408460601
1813 -0.015909896790981294 -28.927605447545684 -0.015919845458120106 -28.924743930064132
1814 -0.01591007523238659 -28.94351552277807 -0.015790845919400453 -28.940534775983533
1815 -0.01591194700449705 -28.959427469782568 -0.015916254930198194 -28.95645103091373
1816 -0.015909589361399412 -28.975337059143968 -0.01594264479354024 -28.97239367570727
1817 -0.015911080315709113 -28.991248139459678 -0.01588405342772603 -28.988277729134996
1818 -0.015911582671105862 -29.007159722130783 -0.015890373289585112 -29.004168102424583
1819 -0.015911684092134237 -29.02307140622292 -0.015938154980540277 -29.02010625740512
1820 -0.015906573086977006 -29.038977979309895 -0.015957994665950537 -29.03606425207107
1821 -0.015911622252315284 -29.05488960156221 -0.015954748447984456 -29.052019000519056
1822 -0.01591235138475895 -29.07080195294697 -0.015929896105080842 -29.067948896624138
1823 -0.01591545920819044 -29.08671741215516 -0.015924181137233973 -29.08387307776137
1824 -0.015909435320645572 -29.102626847475804 -0.015947679243981838 -29.099820757005354
1825 -0.015916318632662296 -29.118543166108466 -0.01590160168707371 -29.115722358692427
1826 -0.015910218935459852 -29.134453385043926 -0.015877694729715584 -29.131600053422144
1827 -0.015911160223186015 -29.150364545267113 -0.015939159598201514 -29.147539213020345
1828 -0.015910769905894996 -29.166275315173007 -0.01592390676960349 -29.16346311978995
1829 -0.01591333784162998 -29.182188653014638 -0.01589021161198616 -29.179353331401934
1830 -0.01591191366314888 -29.198100566677788 -0.015980576165020466 -29.195333907566955
1831 -0.01591531401500106 -29.214015880692788 -0.016040731780231 -29.211374639347184
1832 -0.015906361863017082 -29.229922242555805 -0.01591359805315733 -29.22728823740034
1833 -0.01591143533587456 -29.245833677891678 -0.015951467864215373 -29.243239705264557
1834 -0.015911627747118472 -29.261745305638797 -0.01587190730497241 -29.25911161256953
1835 -0.015912405122071503 -29.27765771076087 -0.015887156687676908 -29.274998769257206
1836 -0.015914585255086423 -29.293572296015956 -0.015955549012869597 -29.290954318270074
1837 -0.015910823363810778 -29.309483119379767 -0.01591961793601513 -29.306873936206088
1838 -0.015908491518348455 -29.325391610898116 -0.01587407412007451 -29.322748010326162
1839 -0.01590851368382573 -29.34130012458194 -0.015988712850958108 -29.33873672317712
1840 -0.015906956512480974 -29.357207081094423 -0.01591871026903391 -29.354655433446155
1841 -0.01591117139905691 -29.37311825249348 -0.015934370178729295 -29.370589803624885
1842 -0.01590906912460923 -29.38902732161809 -0.01590683413669467 -29.386496637761578
1843 -0.01590982461348176 -29.40493714623157 -0.01597292358055711 -29.402469561342134
1844 -0.015912305936217307 -29.42084945216779 -0.015858939755707978 -29.418328501097843
1845 -0.0159125043079257 -29.436761956475717 -0.015942490100860594 -29.434270991198705
1846 -0.015911931917071343 -29.452673888392788 -0.015880503784865142 -29.45015149498357
1847 -0.015911541134119033 -29.468585429526907 -0.015906973741948605 -29.466058468725517
1848 -0.015911490377038717 -29.484496919903947 -0.015891631506383418 -29.481950100231902
1849 -0.01591204460710287 -29.50040896451105 -0.015986640937626362 -29.49793674116953
1850 -0.0159140064381063 -29.516322970949155 -0.015956360567361116 -29.51389310173689
1851 -0.015920801926404236 -29.53224377287556 -0.01604020595550537 -29.529933307692396
1852 -0.015909861586987973 -29.548153634462548 -0.01591616338118911 -29.545849471073584
1853 -0.015911943186074494 -29.564065577648623 -0.01589322630316019 -29.561742697376744
1854 -0.015911199618130922 -29.579976777266754 -0.015908247046172618 -29.577650944422917
1855 -0.01591073637828231 -29.595887513645035 -0.01596235539764166 -29.593613299820557
1856 -0.015908939484506845 -29.611796453129543 -0.0159874664619565 -29.609600766282515
1857 -0.015913621708750724 -29.627710074838294 -0.015917954221367835 -29.625518720503884
1858 -0.015911250840872526 -29.643621325679167 -0.015894664730876685 -29.64141338523476
1859 -0.015905754826962947 -29.65952708050613 -0.01571125858463347 -29.657124643819394
1860 -0.015912208426743745 -29.675439288932875 -0.01584927486255765 -29.67297391868195
1861 -0.015912853833287954 -29.691352142766164 -0.015910166129469872 -29.68888408481142
1862 -0.015912834741175174 -29.70726497750734 -0.01586901769042015 -29.70475310250184
1863 -0.015913238190114497 -29.723178215697455 -0.015930980164557695 -29.7206840826664
1864 -0.015910052042454482 -29.73908826773991 -0.015822279453277587 -29.736506362119677
1865 -0.01591479992493987 -29.75500306766485 -0.015881928522139786 -29.752388290641818
1866 -0.015919272508472204 -29.77092234017332 -0.015958706382662058 -29.76834699702448
1867 -0.015913539938628672 -29.78683588011195 -0.01593979401513934 -29.78428679103962
1868 -0.0159146998077631 -29.802750579919714 -0.015880448278039694 -29.80016723931766
1869 -0.015915424935519694 -29.818666004855235 -0.015897023677825927 -29.816064262995486
1870 -0.0159141899086535 -29.834580194763888 -0.0159479389898479 -29.832012201985332
1871 -0.015915416460484267 -29.85049561122437 -0.015867475979030134 -29.84787967796436
1872 -0.015911303460597992 -29.86640691468497 -0.015912039205431938 -29.863791717169793
1873 -0.01591654308140278 -29.882323457766372 -0.015910255536437035 -29.87970197270623
1874 -0.015915024559944868 -29.898238482326317 -0.01594552518799901 -29.895647497894227
1875 -0.01591442059725523 -29.914152902923572 -0.01595669062808156 -29.911604188522308
1876 -0.015916653163731097 -29.930069556087304 -0.01586510520428419 -29.927469293726592
1877 -0.015915861632674933 -29.945985417719978 -0.015905794315040113 -29.94337508804163
1878 -0.015915551967918874 -29.961900969687896 -0.015933030378073455 -29.959308118419703
1879 -0.0159142829477787 -29.977815252635676 -0.016008441057056188 -29.97531655947676
1880 -0.01591028943657875 -29.993725542072255 -0.01583991153165698 -29.991156471008416
1881 -0.015911482460796832 -30.009637024533053 -0.015922622848302127 -30.007079093856717
1882 -0.015913017187267543 -30.02555004172032 -0.015933390613645314 -30.023012484470364
1883 -0.015911404695361852 -30.04146144641568 -0.01590713867917657 -30.03891962314954
1884 -0.015911117009818555 -30.0573725634255 -0.015833683870732786 -30.05475330702027
1885 -0.015910255443304776 -30.073282818868805 -0.015982626285403968 -30.070735933305674
1886 -0.01591020096093416 -30.08919301982974 -0.01593261957168579 -30.08666855287736
1887 -0.015910183638334276 -30.105103203468072 -0.015917465277016162 -30.102586018154376
1888 -0.015907027013599872 -30.121010230481673 -0.016090322844684125 -30.11867634099906
1889 -0.0159105084836483 -30.136920738965323 -0.015932153351604937 -30.134608494350665
1890 -0.015907116048038007 -30.15282785501336 -0.015897104144096376 -30.15050559849476
1891 -0.015908714849501848 -30.168736569862862 -0.015929446369409562 -30.16643504486417
1892 -0.015909425169229507 -30.184645995032092 -0.015877799689769746 -30.182312844553937
1893 -0.015908158104866742 -30.20055415313696 -0.015820702631026508 -30.198133547184963
1894 -0.01591405030339956 -30.21646820344036 -0.015934139583259822 -30.21406768676822
1895 -0.01591018559411168 -30.232378389034473 -0.015889873076230288 -30.22995755984445
1896 -0.015907940082252027 -30.248286329116723 -0.015917620435357095 -30.245875180279807
1897 -0.01590889347717166 -30.264195222593894 -0.015933600813150407 -30.261808781092956
1898 -0.015909490734338762 -30.28010471332823 -0.015928236301988363 -30.277737017394944
1899 -0.015907986275851726 -30.296012699604084 -0.015912497881799936 -30.293649515276744
1900 -0.015906672086566688 -30.31191937169065 -0.015860794018954037 -30.3095103092957
1901 -0.015911571867763995 -30.327830943558414 -0.01591978585347533 -30.325430095149176
1902 -0.01591032575815916 -30.343741269316574 -0.015855317283421756 -30.341285412432597
1903 -0.015908282529562712 -30.359649551846136 -0.015957316011190416 -30.357242728443786
1904 -0.01591153144836426 -30.3755610832945 -0.015893485955893995 -30.37313621439968
1905 -0.015911139920353888 -30.391472223214855 -0.015938747487962247 -30.38907496188764
1906 -0.01591368578374386 -30.4073859089986 -0.015905768889933825 -30.404980730777574
1907 -0.015914737433195113 -30.423300646431795 -0.015925554931163786 -30.42090628570874
1908 -0.01591054443269968 -30.439211190864494 -0.015897714253515004 -30.436803999962255
1909 -0.015907185152173042 -30.455118376016667 -0.01593040144070983 -30.452734401402964
1910 -0.01591009171679616 -30.471028467733465 -0.015892531909048557 -30.468626933312013
1911 -0.015914373099803925 -30.48694284083327 -0.015870017185807227 -30.48449695049782
1912 -0.01590974573045969 -30.50285258656373 -0.015926357824355364 -30.500423308322176
1913 -0.015913247037678956 -30.51876583360141 -0.015925377327948808 -30.516348685650126
1914 -0.015910801012068987 -30.53467663461348 -0.015761855617165567 -30.53211054126729
1915 -0.015911214984953403 -30.550587849598433 -0.01588424453511834 -30.54799478580241
1916 -0.015916328784078358 -30.566504178382512 -0.015870156232267618 -30.563864942034677
1917 -0.0159158518537879 -30.5824200302363 -0.015917483903467654 -30.579782425938145
1918 -0.015912175830453634 -30.598332206066754 -0.016003369260579346 -30.595785795198726
1919 -0.01591347511857748 -30.61424568118533 -0.015951648354530334 -30.611737443553256
1920 -0.015913527458906174 -30.630159208644237 -0.01591243166476488 -30.627649875218022
1921 -0.015915940143167974 -30.646075148787403 -0.01593662239611149 -30.643586497614134
1922 -0.015917064249515535 -30.661992213036918 -0.016080315597355364 -30.65966681321149
1923 -0.015915727149695157 -30.677907940186614 -0.015854943171143533 -30.675521756382633
1924 -0.015912126377224924 -30.693820066563838 -0.0158711452037096 -30.691392901586344
1925 -0.015909148566424846 -30.709729215130263 -0.015882949996739625 -30.707275851583084
1926 -0.015913509763777256 -30.72564272489404 -0.015902279876172543 -30.723178131459257
1927 -0.015913809183984995 -30.741556534078025 -0.015918502956628798 -30.739096634415887
1928 -0.015914694964885713 -30.75747122904291 -0.01591584999114275 -30.75501248440703
1929 -0.015916327387094496 -30.773387556430006 -0.0158995577134192 -30.770912042120447
1930 -0.015913646668195724 -30.7893012030982 -0.015942718274891375 -30.78685476039534
1931 -0.01591448448598385 -30.805215687584184 -0.015910276770591737 -30.80276503716593
1932 -0.015912814997136593 -30.82112850258132 -0.015899252519011496 -30.818664289684943
1933 -0.015912333317101002 -30.83704083589842 -0.015893869567662477 -30.834558159252605
1934 -0.015914699994027615 -30.85295553589245 -0.015980274043977262 -30.85053843329658
1935 -0.015914373472332953 -30.868869909364783 -0.015906275529414416 -30.866444708825995
1936 -0.015912756510078906 -30.884782665874862 -0.01597242085263133 -30.882417129678625
1937 -0.015909719467163085 -30.900692385342026 -0.015988023579120637 -30.898405153257745
1938 -0.01590132862329483 -30.91659371396532 -0.0157245185226202 -30.914129671780366
1939 -0.01591343302279711 -30.932507146988115 -0.01591356806457043 -30.930043239844935
1940 -0.015913755912333728 -30.94842090290045 -0.015905800089240075 -30.945949039934174
1941 -0.01591494707390666 -30.964335849974354 -0.015915495250374077 -30.96186453518455
1942 -0.015914398431777953 -30.980250248406133 -0.015912516601383687 -30.97777705178593
1943 -0.015917782299220563 -30.996168030705352 -0.015852092020213603 -30.993629143806146
1944 -0.015914192702621222 -31.012082223407972 -0.015900442283600567 -31.009529586089748
1945 -0.01591653935611248 -31.027998762764085 -0.0159116686321795 -31.025441254721926
1946 -0.0159167954698205 -31.043915558233905 -0.015898427832871674 -31.0413396825548
1947 -0.015919439401477574 -31.059834997635384 -0.016000074334442616 -31.05733975688924
1948 -0.015917340666055678 -31.07575233830144 -0.016008837334811687 -31.073348594224054
1949 -0.015912570338696242 -31.091664908640137 -0.015939241368323566 -31.089287835592376
1950 -0.015914964023977518 -31.107579872664115 -0.015904091577976943 -31.105191927170353
1951 -0.015912601351737977 -31.12349247401585 -0.015843458659946918 -31.1210353858303
1952 -0.015912437904626132 -31.139404911920476 -0.015927204955369235 -31.136962590785668
1953 -0.01591459335759282 -31.15531950527807 -0.01599089726805687 -31.152953488053726
1954 -0.01591310789808631 -31.171232613176155 -0.015746953338384627 -31.16870044139211
1955 -0.01591590316966176 -31.187148516345818 -0.015847844444215296 -31.18454828583633
1956 -0.015914984699338674 -31.203063501045158 -0.015902893897145987 -31.200451179733474
1957 -0.015918628498911857 -31.21898212954407 -0.015931929182261228 -31.216383108915736
1958 -0.01591531801968813 -31.234897447563757 -0.015921903681010006 -31.232305012596747
1959 -0.015915789268910886 -31.250813236832666 -0.01593591459095478 -31.2482409271877
1960 -0.015915931947529317 -31.266729168780195 -0.015791455749422312 -31.264032382937124
1961 -0.015918399021029473 -31.282647567801224 -0.015959238074719904 -31.279991621011845
1962 -0.01591351656243205 -31.298561084363655 -0.01600790461525321 -31.2959995256271
1963 -0.01591712087392807 -31.314478205237585 -0.015905881021171808 -31.311905406648272
1964 -0.0159166369587183 -31.330394842196302 -0.015914578828960656 -31.327819985477234
1965 -0.01591509021818638 -31.34630993241449 -0.015955681353807448 -31.343775666831043
1966 -0.01590809691697359 -31.362218029331462 -0.016071599442511797 -31.359847266273555
1967 -0.01591912265866995 -31.37813715199013 -0.015920569095760582 -31.375767835369317
1968 -0.01591312475502491 -31.394050276745155 -0.01593942567706108 -31.391707261046378
1969 -0.015915984753519297 -31.409966261498674 -0.015940183028578758 -31.407647444074957
1970 -0.015915145818144082 -31.42588140731682 -0.01588964443653822 -31.423537088511495
1971 -0.01591211874037981 -31.4417935260572 -0.01589916003867984 -31.439436248550173
1972 -0.015922174882143737 -31.457715700939342 -0.015858238097280264 -31.455294486647453
1973 -0.01591700650751591 -31.473632707446857 -0.015907161589711904 -31.471201648237166
1974 -0.015917408932000398 -31.489550116378858 -0.015943966712802647 -31.48714561494997
1975 -0.01591774607077241 -31.50546786244963 -0.015897117927670477 -31.503042732877642
1976 -0.015912370383739473 -31.52138023283337 -0.0159275995567441 -31.518970332434385
1977 -0.01591691905632615 -31.537297151889696 -0.015904684271663427 -31.53487501670605
1978 -0.01592638809233904 -31.553223539982035 -0.01614855732768774 -31.55102357403374
1979 -0.015915659349411727 -31.569139199331445 -0.015904610697180032 -31.56692818473092
1980 -0.015913950745016336 -31.58505315007646 -0.015916896611452104 -31.58284508134237
1981 -0.015914968401193618 -31.600968118477656 -0.015897858422249556 -31.59874293976462
1982 -0.015910645946860313 -31.616878764424516 -0.015949320420622824 -31.614692260185244
1983 -0.015913537796586753 -31.6327923022211 -0.015973468124866486 -31.63066572831011
1984 -0.015899668354541062 -31.648691970575644 -0.015354929910972714 -31.646020658221083
1985 -0.015915727708488703 -31.664607698284133 -0.015927823819220067 -31.6619484820403
1986 -0.015916180051863193 -31.680523878335997 -0.01592563819140196 -31.677874120231703
1987 -0.0159146785736084 -31.696438556909605 -0.01590294251218438 -31.693777062743887
1988 -0.015915695019066332 -31.712354251928673 -0.01593515872955322 -31.709712221473442
1989 -0.01591561557725072 -31.728269867505922 -0.015896883234381674 -31.725609104707825
1990 -0.01591550763696432 -31.744185375142887 -0.01590406717732549 -31.74151317188515
1991 -0.015915312338620424 -31.760100687481508 -0.016043243184685706 -31.757556415069836
1992 -0.015911601204425096 -31.776012288685934 -0.015934159513562918 -31.7734905745834
1993 -0.015914248209446667 -31.79192653689538 -0.015912738256156446 -31.789403312839553
1994 -0.01591369044035673 -31.80784022733574 -0.015902568865567446 -31.80530588170512
1995 -0.015913509484380483 -31.82375373682012 -0.01592239448800683 -31.82122827619313
1996 -0.01591539178043604 -31.839669128600555 -0.015904667787253857 -31.837132943980382
1997 -0.015911660715937616 -31.85558078931649 -0.015861309971660374 -31.852994253952044
1998 -0.015917828492820262 -31.871498617809312 -0.016059415135532617 -31.869053669087577
1999 -0.015912293642759322 -31.887410911452072 -0.015821745060384272 -31.884875414147963
2000 -0.01591989127919078 -31.90333080273126 -0.015883334819227456 -31.900758748967192
