# Supplementary material for: Learning nonequilibrium statistical mechanics and dynamical phase transitions
Source: Nat Commun. 2024 Feb 6;15:1117. doi: 10.1038/s41467-024-45172-8 (PMC10847122; doi:10.1038/s41467-024-45172-8)
Supplement: Supplementary file 4 — Supplementary Data 1 [file 41467_2024_45172_MOESM4_ESM.zip › DPT-main/PlotTemplate/plot_KL_divergence/out/finite_time/SE/L5_D2W32K5_E100BS1k/logs-1.55/log.txt]

1 -0.01470885006710887 -0.01470885006710887 -0.014711647713556885 -0.014711647713556885
2 -0.01468947110697627 -0.02939832117408514 -0.01468965862877667 -0.029401306342333552
3 -0.014678803319111467 -0.044077124493196604 -0.014678651280701161 -0.04407995762303471
4 -0.014676223415881396 -0.058753347909078 -0.014677151339128613 -0.058757108962163324
5 -0.014667729148641229 -0.07342107705771922 -0.01466753613203764 -0.07342464509420096
6 -0.014660095004364848 -0.08808117206208407 -0.014658950408920646 -0.08808359550312161
7 -0.014652387565001845 -0.10273355962708591 -0.014652071194723249 -0.10273566669784487
8 -0.014646899607032537 -0.11738045923411845 -0.014648075262084604 -0.11738374195992947
9 -0.01464041038416326 -0.13202086961828172 -0.014641065197065473 -0.13202480715699494
10 -0.014637158857658506 -0.14665802847594023 -0.014632198866456747 -0.1466570060234517
11 -0.01462867809459567 -0.1612867065705359 -0.014627984864637256 -0.16128499088808895
12 -0.014620845578610897 -0.1759075521491468 -0.014613982802256942 -0.1758989736903459
13 -0.014616603590548038 -0.19052415573969483 -0.014619318675249815 -0.19051829236559573
14 -0.0146101338788867 -0.20513428961858154 -0.014601144334301352 -0.20511943669989707
15 -0.014607090875506401 -0.21974138049408795 -0.014599036099389196 -0.21971847279928627
16 -0.014605645835399628 -0.2343470263294876 -0.014605934778228403 -0.2343244075775147
17 -0.014598493278026582 -0.24894551960751418 -0.014598387386649847 -0.24892279496416453
18 -0.014594195270910859 -0.26353971487842504 -0.014599921554327011 -0.2635227165184915
19 -0.014585677115246654 -0.2781253919936717 -0.014574694819748402 -0.2780974113382399
20 -0.014617076097056269 -0.29274246809072796 -0.014506862638518215 -0.2926042739767581
21 -0.014584868121892214 -0.30732733621262015 -0.01458675405010581 -0.3071910280268639
22 -0.014583275234326721 -0.3219106114469469 -0.01458016368560493 -0.3217711917124688
23 -0.014579490618780255 -0.33649010206572716 -0.014588718814775348 -0.3363599105272442
24 -0.014580403221771121 -0.3510705052874983 -0.01457298630848527 -0.3509328968357294
25 -0.01457511056214571 -0.365645615849644 -0.014579234831035136 -0.36551213166676455
26 -0.01456618756055832 -0.38021180341020233 -0.014567482937127351 -0.3800796146038919
27 -0.014559449953958392 -0.39477125336416075 -0.014579495647922158 -0.39465911025181405
28 -0.014561684196814894 -0.40933293756097566 -0.014556161034852267 -0.4092152712866663
29 -0.014555490529164671 -0.4238884280901403 -0.01456155339255929 -0.42377682467922556
30 -0.014542545843869447 -0.43843097393400976 -0.014530277205631137 -0.4383071018848567
31 -0.014547085016965866 -0.45297805895097565 -0.014487879257649184 -0.4527949811425059
32 -0.014546948345378041 -0.4675250072963537 -0.01445606597699225 -0.4672510471194981
33 -0.014542288752272725 -0.4820672960486264 -0.014440577803179621 -0.48169162492267775
34 -0.014550550933927297 -0.49661784698255373 -0.014543328573927284 -0.496234953496605
35 -0.014544119220227003 -0.5111619662027808 -0.014535944303497672 -0.5107708978001027
36 -0.014549146266654133 -0.5257111124694349 -0.014575231913477182 -0.5253461297135799
37 -0.014541597990319132 -0.5402527104597541 -0.014570822473615408 -0.5399169521871953
38 -0.014531254069879651 -0.5547839645296337 -0.014522462477907538 -0.5544394146651028
39 -0.014529081713408231 -0.569313046243042 -0.014522318821400404 -0.5689617334865033
40 -0.014526359923183917 -0.583839406166226 -0.014551262045279146 -0.5835129955317824
41 -0.014524361491203308 -0.5983637676574293 -0.01453268676996231 -0.5980456823017447
42 -0.01452278052456677 -0.6128865481819961 -0.014505767496302724 -0.6125514497980474
43 -0.01451840833760798 -0.627404956519604 -0.014500107243657112 -0.6270515570417046
44 -0.014516837941482664 -0.6419217944610867 -0.014545954810455442 -0.64159751185216
45 -0.01450819643214345 -0.6564299908932301 -0.014501154981553554 -0.6560986668337135
46 -0.014513392793014645 -0.6709433836862447 -0.014507170347496868 -0.6706058371812104
47 -0.014509505359455943 -0.6854528890457007 -0.01450868956744671 -0.685114526748657
48 -0.014507165784016252 -0.6999600548297169 -0.01453834231942892 -0.699652869068086
49 -0.014507813518866897 -0.7144678683485838 -0.014613571809604764 -0.7142664408776908
50 -0.014490172686055302 -0.7289580410346391 -0.01450256104581058 -0.7287690019235014
51 -0.014493796043097973 -0.7434518370777371 -0.014485042728483676 -0.7432540446519851
52 -0.014487797487527132 -0.7579396345652643 -0.014493178762495517 -0.7577472234144806
53 -0.01448177807033062 -0.7724214126355948 -0.014510855637490749 -0.7722580790519714
54 -0.014482898777350784 -0.7869043114129456 -0.014477846538648009 -0.7867359255906194
55 -0.014482057327404619 -0.8013863687403502 -0.014518311154097319 -0.8012542367447167
56 -0.014481529546901583 -0.8158678982872518 -0.014493395853787661 -0.8157476325985044
57 -0.014476188505068422 -0.8303440867923202 -0.014473569625988603 -0.8302212022244929
58 -0.01447701258584857 -0.8448210993781687 -0.014491825038567186 -0.8447130272630601
59 -0.014471410028636455 -0.8592925094068052 -0.014487016387283802 -0.8592000436503439
60 -0.01447513303719461 -0.8737676424439998 -0.01444450975395739 -0.8736445534043012
61 -0.014438161673024297 -0.8882058041170241 -0.014158564480021596 -0.8878031178843229
62 -0.014473990350961686 -0.9026797944679857 -0.014475785242393614 -0.9022789031267164
63 -0.014476025383919478 -0.9171558198519052 -0.014481027517467738 -0.9167599306441842
64 -0.014478419302031397 -0.9316342391539366 -0.014481771085411311 -0.9312417017295954
65 -0.014472605381160974 -0.9461068445350976 -0.014463084656745196 -0.9457047863863406
66 -0.014470604294911028 -0.9605774488300086 -0.014463685872033238 -0.9601684722583739
67 -0.01446680948138237 -0.975044258311391 -0.014466514531522989 -0.9746349867898969
68 -0.01446899059228599 -0.989513248903677 -0.014495070837438107 -0.989130057627335
69 -0.014461120823398232 -1.003974369727075 -0.014443747838959098 -1.0035738054662942
70 -0.014459961373358966 -1.018434331100434 -0.014499795436859132 -1.0180736009031532
71 -0.014456935320049524 -1.0328912664204835 -0.014453473221510648 -1.032527074124664
72 -0.014457612298429012 -1.0473488787189125 -0.014449244970455766 -1.0469763190951198
73 -0.014450352825224399 -1.061799231544137 -0.014371281722560525 -1.0613476008176803
74 -0.014447776554152369 -1.0762470080982893 -0.014420682564377785 -1.075768283382058
75 -0.014451281819492578 -1.090698289917782 -0.014462040970101953 -1.09023032435216
76 -0.014452060451731086 -1.105150350369513 -0.014443946210667491 -1.1046742705628276
77 -0.0144498941488564 -1.1196002445183695 -0.014428714709356426 -1.119102985272184
78 -0.01444290871731937 -1.134043153235689 -0.014652275061234833 -1.133755260333419
79 -0.014438067143782974 -1.1484812203794719 -0.014441834343597294 -1.1481970946770161
80 -0.014433254720643163 -1.162914475100115 -0.014429669175297023 -1.1626267638523131
81 -0.014436512719839811 -1.1773509878199548 -0.014434342831373214 -1.1770611066836862
82 -0.014437029603868723 -1.1917880174238236 -0.014418120170012117 -1.1914792268536984
83 -0.014433139376342297 -1.206221156800166 -0.014427520707249642 -1.2059067475609482
84 -0.014433121867477893 -1.2206542786676438 -0.014453710429370404 -1.2203604579903187
85 -0.01442979578860104 -1.2350840744562448 -0.014391236985102297 -1.234751694975421
86 -0.014437188161537051 -1.2495212626177818 -0.014511168468743563 -1.2492628634441645
87 -0.01442743637599051 -1.2639486989937723 -0.014435089332982898 -1.2636979527771475
88 -0.014427257096394896 -1.278375956090167 -0.014446609374135732 -1.2781445621512832
89 -0.014424350252375007 -1.2928003063425422 -0.014412209996953607 -1.292556772148237
90 -0.014423550898209214 -1.3072238572407513 -0.014382617967203259 -1.3069393901154402
91 -0.014422717550769449 -1.3216465747915207 -0.014407605398446321 -1.3213469955138866
92 -0.014420400001108646 -1.3360669747926293 -0.014385946560651064 -1.3357329420745376
93 -0.014418775402009486 -1.3504857501946388 -0.014264089101925493 -1.349997031176463
94 -0.014420842519029975 -1.3649065927136688 -0.014391128625720739 -1.3643881598021839
95 -0.014424837334081531 -1.3793314300477504 -0.01442288039252162 -1.3788110401947056
96 -0.014421156141906977 -1.3937525861896574 -0.014447101159021258 -1.3932581413537268
97 -0.01443204008974135 -1.4081846262793987 -0.014337849570438266 -1.407595990924165
98 -0.014425065601244569 -1.4226096918806432 -0.014444331638514996 -1.42204032256268
99 -0.014420752413570881 -1.4370304442942141 -0.01445306595414877 -1.436493388516829
100 -0.014417039323598146 -1.4514474836178122 -0.014408157346770168 -1.4509015458635992
101 -0.0144184451084584 -1.4658659287262705 -0.014393889904022216 -1.4652954357676213
102 -0.014420882891863584 -1.480286811618134 -0.014424678729847073 -1.4797201144974683
103 -0.014415963785722852 -1.4947027754038569 -0.014394912170246243 -1.4941150266677146
104 -0.014414220629259945 -1.5091169960331168 -0.014437425928190351 -1.5085524525959049
105 -0.014409514563158154 -1.523526510596275 -0.014366582268849015 -1.5229190348647539
106 -0.014412573957815766 -1.5379390845540908 -0.014426023699343204 -1.537345058564097
107 -0.014409094583243132 -1.552348179137334 -0.014398489519953728 -1.551743548084051
108 -0.014408424543216825 -1.5667566036805507 -0.014395266212522984 -1.566138814296574
109 -0.014408687222748994 -1.5811652909032996 -0.014417848270386457 -1.5805566625669605
110 -0.014404066605493426 -1.595569357508793 -0.014441176317632198 -1.5949978388845927
111 -0.014409295842051506 -1.6099786533508444 -0.014397454680874944 -1.6093952935654676
112 -0.014403870794922113 -1.6243825241457666 -0.0144500941503793 -1.623845387715847
113 -0.014405512856319547 -1.6387880370020862 -0.014409276284277439 -1.6382546640001243
114 -0.014400760410353541 -1.6531887974124397 -0.014435801189392805 -1.6526904651895171
115 -0.014399591507390142 -1.66758838891983 -0.014368136739358306 -1.6670586019288753
116 -0.014396617980673909 -1.6819850069005038 -0.01414441536180675 -1.681203017290682
117 -0.014407341927289962 -1.6963923488277937 -0.014396748086437584 -1.6955997653771195
118 -0.014405228290706873 -1.7107975771185004 -0.014382509281858802 -1.7099822746589783
119 -0.014401656622067095 -1.7251992337405675 -0.014394943788647651 -1.724377218447626
120 -0.014398746052756905 -1.7395979797933243 -0.014416230143979192 -1.7387934485916052
121 -0.014399652974680066 -1.7539976327680045 -0.014383574808016419 -1.7531770233996216
122 -0.014396738400682807 -1.7683943711686874 -0.014389418438076973 -1.7675664418376986
123 -0.014394473284482956 -1.7827888444531703 -0.014425237011164427 -1.781991678848863
124 -0.014394714310765267 -1.7971835587639355 -0.014387834491208196 -1.7963795133400713
125 -0.01437029568478465 -1.8115538544487202 -0.014498013071715832 -1.8108775264117871
126 -0.014391833217814565 -1.8259456876665348 -0.014403283968567849 -1.825280810380355
127 -0.014392094919458032 -1.8403377825859928 -0.014396723313257098 -1.8396775336936122
128 -0.014388512773439287 -1.8547262953594321 -0.014391865488141775 -1.854069399181754
129 -0.014388864766806364 -1.8691151601262386 -0.014434737293049693 -1.8685041364748038
130 -0.014384301053360105 -1.8834994611795988 -0.01437004553154111 -1.882874182006345
131 -0.014384876610711217 -1.89788433779031 -0.014445913769304753 -1.8973200957756498
132 -0.014385293098166585 -1.9122696308884766 -0.014382552215829491 -1.9117026479914792
133 -0.014383489871397615 -1.9266531207598743 -0.014369336515665054 -1.9260719845071441
134 -0.014381785551086069 -1.9410349063109604 -0.014389102347195148 -1.9404610868543393
135 -0.014378072367981077 -1.9554129786789416 -0.014377322606742382 -1.9548384094610816
136 -0.014375373395159841 -1.9697883520741015 -0.014401111099869014 -1.9692395205609505
137 -0.01437941170297563 -1.9841677637770772 -0.014386713365092873 -1.9836262339260433
138 -0.014375037653371692 -1.998542801430449 -0.014337105629965662 -1.997963339556009
139 -0.014378836099058389 -2.0129216375295074 -0.014336154190823435 -2.0122994937468324
140 -0.014374815812334418 -2.0272964533418416 -0.014386101299896837 -2.0266855950467293
141 -0.014374348940327764 -2.0416708022821695 -0.014387072948738932 -2.041072667995468
142 -0.014376513566821814 -2.0560473158489914 -0.014285593945533036 -2.055358261941001
143 -0.01438338290899992 -2.0704306987579915 -0.014429819816723467 -2.0697880817577246
144 -0.014372925739735365 -2.084803624497727 -0.01435880158096552 -2.0841468833386902
145 -0.014372402522712945 -2.0991760270204396 -0.014370018104091286 -2.0985169014427814
146 -0.014369327994063496 -2.113545355014503 -0.01433488605543971 -2.112851787498221
147 -0.014383689407259226 -2.1279290444217622 -0.014309481577947735 -2.1271612690761685
148 -0.014386597787961364 -2.1423156422097236 -0.014464975148439408 -2.141626244224608
149 -0.014370967168360949 -2.1566866093780845 -0.014360974309965968 -2.155987218534574
150 -0.014369084127247333 -2.171055693505332 -0.01435968647710979 -2.1703469050116837
151 -0.01436897600069642 -2.185424669506028 -0.014368783682584763 -2.1847156886942685
152 -0.014367538411170245 -2.1997922079171985 -0.014336082385852933 -2.1990517710801214
153 -0.014372112043201924 -2.2141643199604006 -0.014289620844647289 -2.213341391924769
154 -0.014364887308329344 -2.22852920726873 -0.014449920877814293 -2.2277913128025832
155 -0.014367657061666251 -2.2428968643303966 -0.014345969120040537 -2.242137281922624
156 -0.014364313520491123 -2.2572611778508875 -0.014354460453614593 -2.2564917423762387
157 -0.014366679359227419 -2.271627857210115 -0.014393334696069359 -2.270885077072308
158 -0.014363878639414907 -2.28599173584953 -0.014408961404114962 -2.285294038476423
159 -0.014360489975661039 -2.3003522258251907 -0.014350819960236549 -2.2996448584366593
160 -0.014365406008437276 -2.314717631833628 -0.014430345315486193 -2.3140752037521457
161 -0.014362220745533704 -2.3290798525791616 -0.014378590183332563 -2.3284537939354784
162 -0.014358129352331161 -2.3434379819314928 -0.014392600767314434 -2.342846394702793
163 -0.01435318598523736 -2.35779116791673 -0.014321292238309979 -2.3571676869411027
164 -0.014358683349564671 -2.3721498512662946 -0.01433243863284588 -2.3715001255739487
165 -0.014348300732672214 -2.3864981519989668 -0.01440185196697712 -2.385901977540926
166 -0.01435557589866221 -2.400853727897629 -0.01437466787174344 -2.4002766454126694
167 -0.014353992231190205 -2.4152077201288193 -0.01434730445034802 -2.4146239498630173
168 -0.01435826406814158 -2.429565984196961 -0.01434079664759338 -2.428964746510611
169 -0.014356527151539922 -2.443922511348501 -0.014357896242290735 -2.4433226427529013
170 -0.0143521667458117 -2.4582746780943125 -0.014338317792862654 -2.457660960545764
171 -0.014354223106056451 -2.472628901200369 -0.014335284894332289 -2.471996245440096
172 -0.014356515603139997 -2.486985416803509 -0.014346773782745004 -2.4863430192228413
173 -0.014355327282100917 -2.50134074408561 -0.014333381270989775 -2.500676400493831
174 -0.014346785843372345 -2.5156875299289823 -0.014291349053382873 -2.5149677495472136
175 -0.014356839610263706 -2.530044369539246 -0.014281754661351443 -2.529249504208565
176 -0.014365326054394245 -2.5444096955936404 -0.01449018195271492 -2.54373968616128
177 -0.014351295540109277 -2.5587609911337497 -0.0143444434273988 -2.558084129588679
178 -0.01434949361719191 -2.5731104847509414 -0.014340325258672237 -2.572424454847351
179 -0.014346444932743906 -2.587456929683685 -0.014397068182006478 -2.5868215230293576
180 -0.014345796965062618 -2.6018027266487476 -0.014441513549536466 -2.601263036578894
181 -0.0143492397852242 -2.616151966433972 -0.014359205542132259 -2.6156222421210265
182 -0.014345368277281523 -2.6304973347112535 -0.014335530763491987 -2.6299577728845183
183 -0.014343155222013593 -2.644840489933267 -0.014402148965746164 -2.6443599218502643
184 -0.014343126490712167 -2.6591836164239795 -0.014368455717340111 -2.6587283775676043
185 -0.014341936586424709 -2.6735255530104043 -0.0143340521492064 -2.673062429716811
186 -0.014340862957760691 -2.687866415968165 -0.014334948780015112 -2.687397378496826
187 -0.014341722894459962 -2.7022081388626247 -0.014330977667123079 -2.701728356163949
188 -0.014340352965518832 -2.7165484918281435 -0.01429581744596362 -2.7160241736099127
189 -0.014343838300555944 -2.7308923301286994 -0.014401959860697389 -2.73042613347061
190 -0.014343868475407362 -2.7452361986041067 -0.0143913593608886 -2.7448174928314986
191 -0.014337472524493933 -2.7595736711286007 -0.014312846632674337 -2.759130339464173
192 -0.014339717105031013 -2.7739133882336318 -0.014425143273547292 -2.7735554827377205
193 -0.014338662661612035 -2.788252050895244 -0.014315430074930191 -2.7878709128126506
194 -0.014336147578433156 -2.802588198473677 -0.01434207484126091 -2.8022129876539115
195 -0.01433616722933948 -2.8169243657030165 -0.014331934927031397 -2.8165449225809427
196 -0.014334933273494244 -2.831259298976511 -0.014307642867788673 -2.8308525654487315
197 -0.014328084141016006 -2.8455873831175267 -0.014421104965731502 -2.845273670414463
198 -0.014333113143220545 -2.8599204962607474 -0.014321754034608603 -2.859595424449072
199 -0.014334355061873794 -2.8742548513226214 -0.014344299957156182 -2.8739397244062284
200 -0.014333886094391346 -2.8885887374170127 -0.014330231305211782 -2.88826995571144
201 -0.014333866117522121 -2.902922603534535 -0.014398603979498149 -2.9026685596909383
202 -0.01433630813844502 -2.91725891167298 -0.014395678415894508 -2.917064238106833
203 -0.014328356413170696 -2.931587268086151 -0.014390743244439364 -2.9314549813512722
204 -0.014326662803068758 -2.94591393088922 -0.014311040844768285 -2.9457660221960404
205 -0.01432833056896925 -2.9602422614581894 -0.014272515708580614 -2.9600385379046212
206 -0.014328620955348014 -2.9745708824135373 -0.0143870132509619 -2.974425551155583
207 -0.014327257964760065 -2.9888981403782973 -0.014293772960081696 -2.9887193241156647
208 -0.01433077990077436 -3.0032289202790716 -0.014374218368902802 -3.0030935424845673
209 -0.014326908299699426 -3.017555828578771 -0.01428727456368506 -3.0173808170482523
210 -0.014318183576688171 -3.0318740121554595 -0.01422153334133327 -3.0316023503895857
211 -0.014322907943278552 -3.046196920098738 -0.014268123172223568 -3.045870473561809
212 -0.014326517982408405 -3.060523438081147 -0.014288600627332925 -3.060159074189142
213 -0.014338293252512813 -3.0748617313336597 -0.014783286396414042 -3.074942360585556
214 -0.01431984887458384 -3.0891815802082436 -0.014295336045324802 -3.0892376966308808
215 -0.014322286285459996 -3.103503866493704 -0.014313070941716433 -3.1035507675725973
216 -0.014320306433364748 -3.1178241729270684 -0.014320183312520385 -3.1178709508851177
217 -0.014323133090510965 -3.1321473060175795 -0.014323562337085604 -3.132194513222203
218 -0.014319675927981734 -3.146466981945561 -0.014320119889453054 -3.1465146331116562
219 -0.014319850271567703 -3.160786832217129 -0.014313499117270112 -3.1608281322289264
220 -0.014320030249655247 -3.175106862466784 -0.01431046281941235 -3.1751385950483386
221 -0.014322298392653466 -3.189429160859438 -0.01430332730524242 -3.189441922353581
222 -0.014324143109843136 -3.203753303969281 -0.014341888390481472 -3.2037838107440626
223 -0.014319903356954456 -3.2180732073262357 -0.01432929802685976 -3.2181131087709223
224 -0.014321266999468207 -3.232394474325704 -0.014322724379599094 -3.232435833150521
225 -0.014321039617061614 -3.2467155139427653 -0.014280160889029503 -3.2467159940395507
226 -0.01431754333898425 -3.2610330572817494 -0.014059825567528605 -3.2607758196070793
227 -0.014324049698188901 -3.2753571069799383 -0.014338136045262217 -3.2751139556523414
228 -0.014323986135423183 -3.2896810931153615 -0.014334796322509646 -3.289448751974851
229 -0.014322833344340324 -3.3040039264597016 -0.014309481158852578 -3.3037582331337036
230 -0.0143228052649647 -3.3183267317246665 -0.014365423936396837 -3.3181236570701005
231 -0.014323916845023632 -3.33265064856969 -0.014502087282016874 -3.3326257443521174
232 -0.014318858878687024 -3.346969507448377 -0.014260808750987054 -3.3468865531031047
233 -0.014322343608364463 -3.3612918510567416 -0.014304581331089139 -3.361191134434194
234 -0.01432022857479751 -3.375612079631539 -0.014287341479212045 -3.3754784759134058
235 -0.014319945545867085 -3.389932025177406 -0.014350402262061834 -3.3898288781754675
236 -0.014330487418919801 -3.4042625125963255 -0.014187123719602823 -3.4040160018950703
237 -0.014321108069270849 -3.418583620665596 -0.01432274067774415 -3.4183387425728142
238 -0.014319093804806471 -3.4329027144704027 -0.01441296054981649 -3.432751703122631
239 -0.01432005180977285 -3.4472227662801758 -0.01430641757324338 -3.4470581206958744
240 -0.014322570478543638 -3.4615453367587192 -0.014339395891875028 -3.4613975165877493
241 -0.014316097646951676 -3.475861434405671 -0.014298818120732904 -3.4756963347084824
242 -0.014301612367853522 -3.4901630467735245 -0.014168452518060804 -3.4898647872265434
243 -0.014320639194920659 -3.504483685968445 -0.014327226020395756 -3.5041920132469393
244 -0.014320242265239359 -3.5188039282336847 -0.014314932003617286 -3.5185069452505564
245 -0.014321249444037676 -3.5331251776777224 -0.014323449227958918 -3.5328303944785153
246 -0.014319176925346256 -3.5474443546030687 -0.014310263423249125 -3.5471406579017644
247 -0.014321005903184414 -3.561765360506253 -0.014304365264251828 -3.561445023166016
248 -0.014323582360520958 -3.576088942866774 -0.014439711859449745 -3.575884735025466
249 -0.014318245090544223 -3.590407187957318 -0.014347740495577455 -3.5902324755210437
250 -0.014315294567495584 -3.6047224825248136 -0.014303089631721378 -3.6045355651527653
251 -0.014316106447950006 -3.6190385889727636 -0.014310883590951562 -3.618846448743717
252 -0.01431603403761983 -3.6333546230103835 -0.014304110314697027 -3.633150559058414
253 -0.01430924842134118 -3.6476638714317247 -0.014414120651781558 -3.6475646797101953
254 -0.014308150438591839 -3.6619720218703167 -0.014352612430229783 -3.661917292140425
255 -0.014312507351860404 -3.676284529222177 -0.014273148216307163 -3.676190440356732
256 -0.014309132006019354 -3.6905936612281964 -0.014294488728046418 -3.6904849290847785
257 -0.01431279699318111 -3.7049064582213775 -0.014302556961774826 -3.7047874860465533
258 -0.014310401584953069 -3.7192168598063304 -0.014268800849094987 -3.7190562868956483
259 -0.014311377704143525 -3.733528237510474 -0.014180627278983593 -3.7332369141746318
260 -0.014311524294316768 -3.7478397618047907 -0.014329444104805588 -3.747566358279437
261 -0.014315501041710376 -3.762155262846501 -0.014308489859104156 -3.7618748481385413
262 -0.01431756243109703 -3.776472825277598 -0.014329845923930407 -3.776204694062472
263 -0.014311425993219018 -3.790784251270817 -0.014358832919970154 -3.790563526982442
264 -0.014311354793608188 -3.805095606064425 -0.014225102309137583 -3.8047886292915796
265 -0.01431572916917503 -3.8194113352336 -0.014429147308692335 -3.8192177766002717
266 -0.01431646621786058 -3.833727801451461 -0.014362031361088157 -3.83357980796136
267 -0.014310855185613036 -3.848038656637074 -0.014310331596061588 -3.8478901395574217
268 -0.01431425493210554 -3.8623529115691793 -0.014365911018103361 -3.862256050575525
269 -0.01430692090652883 -3.876659832475708 -0.014216855261474847 -3.8764729058369998
270 -0.014314894657582044 -3.89097472713329 -0.014331312384456396 -3.890804218221456
271 -0.014312368398532272 -3.9052870955318224 -0.014307882031425833 -3.905112100252882
272 -0.01430760626681149 -3.919594701798634 -0.014345954777672887 -3.919458055030555
273 -0.014310173923149705 -3.9339048757217836 -0.014305501943454146 -3.933763556974009
274 -0.014316327637061477 -3.948221203358845 -0.01430043145082891 -3.948063988424838
275 -0.014315120782703162 -3.9625363241415483 -0.014310262724757194 -3.962374251149595
276 -0.01431222166866064 -3.976848545810209 -0.014459609519690275 -3.9768338606692852
277 -0.01431469856761396 -3.991163244377823 -0.014282568590715528 -3.9911164292600008
278 -0.014309701975435019 -4.005472946353258 -0.014320142520591616 -4.005436571780592
279 -0.014309141831472517 -4.019782088184731 -0.014311309671029449 -4.019747881451622
280 -0.014314168598502874 -4.034096256783234 -0.014136234112083913 -4.033884115563706
281 -0.014308860152959823 -4.048405116936194 -0.014297961443662643 -4.048182077007368
282 -0.014308367995545268 -4.062713484931739 -0.014305922109633685 -4.0624879991170015
283 -0.014307586941868067 -4.077021071873607 -0.014322309428825975 -4.076810308545827
284 -0.014315224811434745 -4.091336296685042 -0.014273843774572016 -4.091084152320399
285 -0.014310873160138727 -4.105647169845181 -0.014313070056959986 -4.105397222377359
286 -0.014310749247670174 -4.119957919092851 -0.014297125814482569 -4.1196943481918415
287 -0.014302235562354326 -4.134260154655205 -0.014410827588289977 -4.134105175780132
288 -0.014304830832406879 -4.148564985487612 -0.014293777290731668 -4.148398953070863
289 -0.014305577147752047 -4.162870562635364 -0.014286906830966473 -4.1626858599018295
290 -0.014305446995422244 -4.177176009630786 -0.01432431312277913 -4.177010173024609
291 -0.014306379482150078 -4.191482389112936 -0.014297948637977242 -4.191308121662586
292 -0.014305589627474547 -4.20578797874041 -0.014304738352075219 -4.205612860014662
293 -0.014296052511781454 -4.220084031252192 -0.014011899242177606 -4.219624759256839
294 -0.014309169165790081 -4.234393200417982 -0.014304821100085973 -4.233929580356925
295 -0.014311696635559201 -4.248704897053541 -0.014243249781429768 -4.248172830138355
296 -0.014310539234429598 -4.26301543628797 -0.014227384375408292 -4.262400214513763
297 -0.014313537999987603 -4.277328974287958 -0.01430186564102769 -4.276702080154791
298 -0.014309869799762964 -4.2916388440877205 -0.014315367070958018 -4.291017447225749
299 -0.014309378620237113 -4.305948222707958 -0.014292361913248897 -4.305309809138998
300 -0.014311788836494088 -4.320260011544452 -0.014315916085615754 -4.319625725224614
301 -0.014309135312214494 -4.3345691468566665 -0.014303625700995326 -4.333929350925609
302 -0.014309954037889839 -4.348879100894556 -0.014283397328108549 -4.348212748253718
303 -0.014310651551932096 -4.363189752446488 -0.014316904544830322 -4.362529652798548
304 -0.014307475136592984 -4.377497227583081 -0.01423408198170364 -4.376763734780251
305 -0.014309352030977607 -4.391806579614059 -0.013845547009259463 -4.39060928178951
306 -0.014316574530676007 -4.406123154144735 -0.014310753298923373 -4.404920035088434
307 -0.014316818164661526 -4.420439972309397 -0.014286692161113024 -4.419206727249547
308 -0.014315004041418434 -4.434754976350815 -0.014297436038032175 -4.433504163287579
309 -0.01430539796128869 -4.449060374312104 -0.014296765066683292 -4.447800928354263
310 -0.014313090965151787 -4.463373465277256 -0.014336749911308289 -4.462137678265571
311 -0.014309214940294624 -4.4776826802175504 -0.014267883962020278 -4.476405562227591
312 -0.014302339032292366 -4.491985019249843 -0.014400383550673723 -4.490805945778265
313 -0.014308798359706998 -4.50629381760955 -0.014259596541523933 -4.505065542319789
314 -0.014312709262594581 -4.520606526872145 -0.014307060278952122 -4.519372602598741
315 -0.01431037844158709 -4.534916905313732 -0.014345979318022728 -4.533718581916764
316 -0.014310756884515285 -4.5492276621982475 -0.014306404767557979 -4.548024986684322
317 -0.0143114997074008 -4.5635391619056485 -0.01433339766226709 -4.562358384346589
318 -0.014313213340938092 -4.577852375246587 -0.014088650466874242 -4.576447034813463
319 -0.014315720833837985 -4.5921680960804245 -0.014323349157348276 -4.590770383970812
320 -0.014312354382127523 -4.606480450462552 -0.014301030058413744 -4.605071414029226
321 -0.014311110321432351 -4.620791560783984 -0.014297228399664163 -4.61936864242889
322 -0.014313010312616826 -4.635104571096601 -0.014312291191890836 -4.633680933620781
323 -0.014311549440026283 -4.649416120536627 -0.014316849876195192 -4.647997783496976
324 -0.014307754253968597 -4.663723874790596 -0.014299123594537378 -4.6622969070915135
325 -0.014315033564344049 -4.67803890835494 -0.014286317769438029 -4.676583224860951
326 -0.014308984717354178 -4.692347893072294 -0.014196143858134747 -4.6907793687190855
327 -0.014311042940244078 -4.706658936012539 -0.014263243461027742 -4.705042612180113
328 -0.014315236173570157 -4.720974172186109 -0.014251054031774402 -4.719293666211888
329 -0.014317694259807468 -4.735291866445916 -0.014401595760136842 -4.7336952619720245
330 -0.014307757141068578 -4.749599623586985 -0.014304943662136794 -4.7480002056341615
331 -0.014309508400037885 -4.763909131987022 -0.014335527969524264 -4.762335733603686
332 -0.01431038985028863 -4.778219521837311 -0.01427570371888578 -4.776611437322571
333 -0.014313563797622919 -4.792533085634934 -0.014256856543943286 -4.790868293866514
334 -0.014309299178421497 -4.806842384813356 -0.014316747430711985 -4.805185041297226
335 -0.014309337176382542 -4.821151721989739 -0.014286410994827747 -4.819471452292054
336 -0.014309139782562852 -4.835460861772302 -0.014317905157804489 -4.8337893574498585
337 -0.014308398962020874 -4.849769260734322 -0.014301802916452288 -4.848091160366311
338 -0.014311853563413024 -4.864081114297735 -0.014308143639937043 -4.862399304006248
339 -0.01430820939131081 -4.8783893236890465 -0.014368139440193772 -4.876767443446441
340 -0.014304786873981356 -4.892694110563028 -0.01427716645412147 -4.891044609900563
341 -0.01430671438574791 -4.907000824948776 -0.014322139136493207 -4.905366749037056
342 -0.014305840106680989 -4.921306665055457 -0.014294908102601766 -4.919661657139658
343 -0.014307731064036489 -4.935614396119494 -0.014304724195972085 -4.93396638133563
344 -0.014308169018477201 -4.949922565137971 -0.014327120780944825 -4.948293502116575
345 -0.014305271068587899 -4.964227836206559 -0.014225752372294665 -4.962519254488869
346 -0.014305526902899147 -4.978533363109459 -0.014280746597796679 -4.976800001086666
347 -0.01430690623819828 -4.992840269347657 -0.014340096153318882 -4.991140097239985
348 -0.014305707160383463 -5.007145976508041 -0.014302527951076626 -5.005442625191061
349 -0.014305592980235815 -5.021451569488277 -0.014331885194405914 -5.019774510385467
350 -0.014306504791602493 -5.0357580742798795 -0.014210287202149629 -5.033984797587617
351 -0.014306466095149517 -5.050064540375029 -0.014297415083274246 -5.048282212670891
352 -0.014309000363573432 -5.064373540738602 -0.01433265726082027 -5.0626148699317115
353 -0.014301487803459167 -5.078675028542062 -0.014320113323628902 -5.076934983255341
354 -0.014302972843870521 -5.092978001385932 -0.014286087732762099 -5.0912210709881025
355 -0.014307354856282473 -5.1072853562422145 -0.014302419731393456 -5.105523490719496
356 -0.014303326886147261 -5.121588683128362 -0.01429620450362563 -5.119819695223121
357 -0.014302038354799151 -5.135890721483161 -0.014324714243412019 -5.134144409466534
358 -0.014301783870905638 -5.150192505354067 -0.014294296083971859 -5.148438705550506
359 -0.014301256369799375 -5.164493761723866 -0.014310486661270262 -5.162749192211776
360 -0.014303302206099034 -5.178797063929966 -0.014331056643277407 -5.177080248855053
361 -0.014298861520364881 -5.19309592545033 -0.014222982106730342 -5.1913032309617835
362 -0.01430262099020183 -5.207398546440532 -0.014287001034244896 -5.2055902319960285
363 -0.014305625250563026 -5.221704171691095 -0.014279334945604205 -5.219869566941632
364 -0.014301505126059055 -5.236005676817154 -0.01413909117691219 -5.234008658118545
365 -0.01430838080123067 -5.250314057618384 -0.014223295357078313 -5.248231953475623
366 -0.014305377239361405 -5.264619434857746 -0.014306171238422394 -5.2625381247140455
367 -0.014309982163831591 -5.278929417021578 -0.01442488539032638 -5.276963010104372
368 -0.014302196260541678 -5.29323161328212 -0.01430422393605113 -5.291267234040423
369 -0.014291477343067526 -5.307523090625187 -0.014439689554274082 -5.305706923594697
370 -0.014301346149295568 -5.321824436774483 -0.014296759711578488 -5.320003683306276
371 -0.014301246171817184 -5.3361256829462995 -0.014290612190961838 -5.334294295497238
372 -0.014303084323182702 -5.350428767269483 -0.014206082792952657 -5.348500378290191
373 -0.01430154568515718 -5.36473031295464 -0.014290870865806937 -5.362791249155998
374 -0.014303429936990141 -5.37903374289163 -0.014502858696505427 -5.377294107852503
375 -0.014301122492179274 -5.393334865383809 -0.014321723487228155 -5.391615831339731
376 -0.014297757716849446 -5.407632623100659 -0.014285370940342546 -5.405901202280074
377 -0.014297817507758737 -5.421930440608417 -0.014287950145080686 -5.420189152425154
378 -0.014296934939920902 -5.436227375548338 -0.014289393788203597 -5.434478546213358
379 -0.014298364287242293 -5.45052573983558 -0.014298533694818616 -5.448777079908176
380 -0.014296558918431401 -5.464822298754012 -0.014292452251538634 -5.4630695321597145
381 -0.014295944385230542 -5.479118243139242 -0.01428477787412703 -5.477354310033841
382 -0.014320989698171615 -5.493439232837414 -0.01398805039934814 -5.4913423604331895
383 -0.014301234064623714 -5.507740466902037 -0.014344221958890558 -5.50568658239208
384 -0.01430273992009461 -5.522043206822132 -0.014300620183348656 -5.519987202575429
385 -0.014303421927616 -5.536346628749748 -0.014306624140590429 -5.534293826716019
386 -0.01430185344070196 -5.55064848219045 -0.014321484277024865 -5.548615310993044
387 -0.014300260413438081 -5.564948742603888 -0.01427594618871808 -5.562891257181762
388 -0.014275150606408715 -5.579223893210297 -0.013822091463953256 -5.576713348645715
389 -0.014308949885889887 -5.593532843096186 -0.01429423769004643 -5.591007586335762
390 -0.014305511582642793 -5.6078383546788295 -0.014309390541166067 -5.605316976876928
391 -0.014307196065783501 -5.622145550744613 -0.014299352699890733 -5.619616329576819
392 -0.01430551977828145 -5.636451070522894 -0.01429491899907589 -5.633911248575894
393 -0.01430324106477201 -5.650754311587666 -0.01429397971369326 -5.648205228289588
394 -0.014298875816166401 -5.665053187403832 -0.014348977757617832 -5.662554206047206
395 -0.014302573353052139 -5.679355760756884 -0.01431512227281928 -5.676869328320025
396 -0.014301386848092078 -5.693657147604976 -0.01428507105447352 -5.691154399374499
397 -0.014299260824918747 -5.707956408429895 -0.014347433345392346 -5.705501832719891
398 -0.014300142740830779 -5.722256551170726 -0.014289873978123068 -5.719791706698015
399 -0.014298222679644822 -5.73655477385037 -0.014306712755933404 -5.734098419453948
400 -0.014301953837275505 -5.750856727687646 -0.0142407045699656 -5.748339124023914
401 -0.014296293584629893 -5.765153021272276 -0.014353613462299108 -5.762692737486214
402 -0.014300697017461061 -5.779453718289737 -0.01423017648048699 -5.7769229139667
403 -0.014300103299319744 -5.793753821589057 -0.014287992799654602 -5.791210906766355
404 -0.014301476813852788 -5.80805529840291 -0.014319866383448242 -5.805530773149803
405 -0.014298831764608621 -5.822354130167518 -0.014271674118936062 -5.819802447268739
406 -0.014301063166931272 -5.836655193334449 -0.014328745240345598 -5.834131192509084
407 -0.014301154436543584 -5.8509563477709925 -0.01429778728634119 -5.848428979795425
408 -0.014300395268946886 -5.865256743039939 -0.014276357041671872 -5.862705336837097
409 -0.014294814178720116 -5.87955155721866 -0.014249115996062756 -5.87695445283316
410 -0.014305729046463966 -5.893857286265124 -0.014303898997604847 -5.891258351830765
411 -0.014297404699027539 -5.908154690964151 -0.014368882449343801 -5.905627234280109
412 -0.014296517008915544 -5.922451207973067 -0.01432676394470036 -5.919953998224809
413 -0.014295080024749041 -5.936746287997816 -0.014266057359054684 -5.934220055583864
414 -0.014294790429994464 -5.951041078427811 -0.014293610537424683 -5.948513666121288
415 -0.014295358629897236 -5.965336437057708 -0.014343427773565055 -5.962857093894853
416 -0.014298274088650942 -5.979634711146359 -0.014301782567054033 -5.977158876461908
417 -0.014295478817075491 -5.993930189963434 -0.014265521010383964 -5.991424397472292
418 -0.014302200032398104 -6.0082323899958325 -0.014266056753695012 -6.005690454225987
419 -0.014307439560070634 -6.022539829555903 -0.014866510033607483 -6.020556964259595
420 -0.014287791587412358 -6.036827621143315 -0.014301854697987438 -6.0348588189575825
421 -0.014288739068433642 -6.051116360211749 -0.014285539323464037 -6.049144358281047
422 -0.014288234943524002 -6.065404595155273 -0.014288363419473172 -6.0634327217005195
423 -0.014286729088053108 -6.079691324243326 -0.014307131059467793 -6.077739852759987
424 -0.01428517117165029 -6.093976495414976 -0.014282797602936626 -6.092022650362924
425 -0.014285577600821853 -6.108262073015798 -0.014267243258655072 -6.106289893621579
426 -0.014286637306213379 -6.122548710322011 -0.01426878380589187 -6.1205586774274705
427 -0.014286993583664299 -6.136835703905676 -0.014308472629636526 -6.134867150057107
428 -0.01429117969237268 -6.151126883598049 -0.014645468443632126 -6.149512618500739
429 -0.014286163728684187 -6.165413047326733 -0.014306255616247654 -6.163818874116987
430 -0.01428368892520666 -6.179696736251939 -0.014300312753766775 -6.178119186870753
431 -0.014285747893154621 -6.193982484145094 -0.014264917373657227 -6.19238410424441
432 -0.01428239829838276 -6.208264882443476 -0.014313810225576162 -6.206697914469986
433 -0.014280434790998697 -6.222545317234475 -0.014304100535809994 -6.221002015005796
434 -0.014291816810145973 -6.236837134044621 -0.01409137323498726 -6.2350933882407835
435 -0.014284703601151704 -6.251121837645773 -0.014281369699165224 -6.249374757939949
436 -0.014284196449443698 -6.265406034095216 -0.014291718881577254 -6.263666476821526
437 -0.014287852356210351 -6.279693886451426 -0.014371063560247421 -6.278037540381773
438 -0.014281658641993999 -6.29397554509342 -0.014234764548018575 -6.292272304929792
439 -0.014283588156104088 -6.308259133249524 -0.014292356558144093 -6.306564661487936
440 -0.014287518057972192 -6.322546651307496 -0.014249200141057372 -6.320813861628993
441 -0.014309586258605123 -6.336856237566101 -0.014578754734247922 -6.335392616363241
442 -0.014283387875184416 -6.351139625441285 -0.014296900480985641 -6.349689516844227
443 -0.014279980817809701 -6.365419606259095 -0.01427741153165698 -6.363966928375883
444 -0.014280648436397314 -6.379700254695492 -0.014283359004184603 -6.378250287380068
445 -0.014280733093619347 -6.393980987789111 -0.014297177363187075 -6.392547464743255
446 -0.014280795585364103 -6.408261783374475 -0.014265998126938939 -6.406813462870194
447 -0.014280037069693208 -6.422541820444168 -0.014283523568883539 -6.4210969864390774
448 -0.014281208533793688 -6.436823028977962 -0.014230885915458203 -6.435327872354535
449 -0.014283065777271986 -6.451106094755234 -0.01430389927700162 -6.449631771631537
450 -0.014279253128916026 -6.46538534788415 -0.01431577829644084 -6.463947549927977
451 -0.014281406393274665 -6.479666754277425 -0.01429727184586227 -6.478244821773839
452 -0.014279559813439846 -6.4939463140908655 -0.014291706960648298 -6.492536528734488
453 -0.014302891539409756 -6.508249205630276 -0.014239646634086967 -6.506776175368574
454 -0.014283517142757773 -6.522532722773033 -0.014279241440817714 -6.521055416809392
455 -0.014283132646232844 -6.536815855419266 -0.014303826773539186 -6.535359243582931
456 -0.014282213337719441 -6.5510980687569855 -0.014275131234899163 -6.54963437481783
457 -0.014287552470341325 -6.5653856212273265 -0.014302666811272503 -6.563937041629103
458 -0.014284331118687987 -6.5796699523460145 -0.014294098084792494 -6.578231139713895
459 -0.014283845061436295 -6.593953797407451 -0.014260584954172373 -6.592491724668068
460 -0.014282634109258651 -6.60823643151671 -0.014238055888563394 -6.606729780556631
461 -0.014272997109219431 -6.622509428625929 -0.013955252105370164 -6.620685032662002
462 -0.014285427471622824 -6.636794856097552 -0.014309603674337267 -6.634994636336339
463 -0.014285414153710008 -6.651080270251262 -0.014272742485627533 -6.649267378821967
464 -0.014290641713887452 -6.665370911965149 -0.014279647590592503 -6.66354702641256
465 -0.014287366764619946 -6.679658278729769 -0.014279401116073131 -6.6778264275286325
466 -0.01428562388755381 -6.693943902617323 -0.014260513568297028 -6.69208694109693
467 -0.014276562770828605 -6.708220465388152 -0.014631597371771932 -6.706718538468702
468 -0.014279056247323752 -6.722499521635475 -0.014301901683211327 -6.721020440151913
469 -0.014278600318357348 -6.736778121953833 -0.014272522740066051 -6.73529296289198
470 -0.014279636926949025 -6.751057758880782 -0.014269536174833775 -6.749562499066814
471 -0.014280146826058627 -6.76533790570684 -0.014274396235123277 -6.763836895301937
472 -0.014280292205512524 -6.779618197912352 -0.014270004909485578 -6.778106900211423
473 -0.0142806236166507 -6.7938988215290035 -0.014249949203804135 -6.792356849415227
474 -0.014278449537232518 -6.808177271066236 -0.014281024178490042 -6.806637873593717
475 -0.014282411662861705 -6.8224596827290975 -0.014267634740099311 -6.820905508333816
476 -0.014287323551252484 -6.83674700628035 -0.01424298477359116 -6.835148493107407
477 -0.014282345306128263 -6.851029351586479 -0.01431310293264687 -6.849461596040054
478 -0.014282588614150882 -6.8653119402006295 -0.014265492651611566 -6.8637270886916655
479 -0.014296380104497075 -6.879608320305127 -0.014182215230539441 -6.877909303922205
480 -0.01428273506462574 -6.893891055369752 -0.014314478356391191 -6.892223782278596
481 -0.014282713970169425 -6.908173769339922 -0.014268735609948634 -6.906492517888545
482 -0.014279541093856096 -6.922453310433778 -0.01432013544254005 -6.920812653331085
483 -0.014281886164098978 -6.936735196597877 -0.014309661323204636 -6.93512231465429
484 -0.014281448489055038 -6.951016645086932 -0.014284288650378585 -6.949406603304668
485 -0.014279930060729385 -6.965296575147661 -0.014255677815526724 -6.963662281120195
486 -0.014286785945296287 -6.979583361092958 -0.014318919088691474 -6.977981200208887
487 -0.014279870502650737 -6.993863231595609 -0.014298973651602865 -6.99228017386049
488 -0.014280801871791482 -7.0081440334674 -0.014265182381495833 -7.006545356241985
489 -0.014280305057764054 -7.022424338525164 -0.014305244246497751 -7.020850600488483
490 -0.014280385244637728 -7.036704723769802 -0.01425192249007523 -7.035102522978558
491 -0.014279443025588989 -7.0509841667953905 -0.014272687444463372 -7.049375210423022
492 -0.014293019706383348 -7.065277186501774 -0.014258655766025186 -7.063633866189047
493 -0.01427675704471767 -7.079553943546491 -0.014232342550531029 -7.077866208739578
494 -0.01427966277115047 -7.0938336063176415 -0.014295175531879067 -7.092161384271457
495 -0.014279167680069805 -7.1081127739977115 -0.014281202480196953 -7.106442586751654
496 -0.014276767009869218 -7.122389541007581 -0.014227717462927104 -7.120670304214581
497 -0.014278015540912747 -7.136667556548494 -0.014262577891349793 -7.134932882105931
498 -0.014278907515108585 -7.150946464063602 -0.014270187169313431 -7.149203069275244
499 -0.014281529560685157 -7.1652279936242875 -0.01435696636326611 -7.16356003563851
500 -0.01428342992439866 -7.1795114235486865 -0.014372740779072047 -7.177932776417582
501 -0.014280774164944887 -7.193792197713631 -0.014286765037104488 -7.192219541454686
502 -0.014279732899740338 -7.208071930613372 -0.014326253440231085 -7.206545794894917
503 -0.014280475024133921 -7.222352405637506 -0.014301278069615364 -7.220847072964532
504 -0.01427467786706984 -7.236627083504575 -0.014201120147481561 -7.235048193112013
505 -0.014276474807411432 -7.250903558311987 -0.014242298481985927 -7.2492904915939995
506 -0.014283303450793029 -7.26518686176278 -0.014123340649530292 -7.26341383224353
507 -0.014282445609569549 -7.2794693073723495 -0.0142797133885324 -7.277693545632062
508 -0.01427994784899056 -7.29374925522134 -0.014269453566521406 -7.291962999198584
509 -0.014280204800888896 -7.308029460022229 -0.014294079924002289 -7.306257079122586
510 -0.014281732216477393 -7.322311192238706 -0.014242674736306072 -7.3204997538588925
511 -0.014286816818639636 -7.3365980090573455 -0.014420168055221439 -7.334919921914114
512 -0.014279222441837191 -7.350877231499183 -0.014260662253946066 -7.34918058416806
513 -0.01427951459772885 -7.365156746096912 -0.0142995391972363 -7.363480123365297
514 -0.014279366051778198 -7.37943611214869 -0.014259414980188012 -7.377739538345485
515 -0.014278103224933147 -7.393714215373624 -0.014256277401000262 -7.391995815746485
516 -0.014279288984835149 -7.407993504358459 -0.01430920478887856 -7.406305020535363
517 -0.014280287502333521 -7.422273791860793 -0.014268668834120035 -7.420573689369483
518 -0.014279938070103526 -7.436553729930896 -0.014284096797928214 -7.434857786167411
519 -0.014294866286218167 -7.4508485962171145 -0.01429882408119738 -7.449156610248608
520 -0.014277124358341099 -7.465125720575456 -0.014316931739449501 -7.463473541988058
521 -0.014280162611976266 -7.479405883187432 -0.014279719442129135 -7.477753261430187
522 -0.014276033453643321 -7.4936819166410755 -0.01442703944630921 -7.492180300876496
523 -0.014276508148759604 -7.507958424789835 -0.014234707923606038 -7.506415008800102
524 -0.014275670563802124 -7.522234095353637 -0.014288417110219599 -7.520703425910321
525 -0.014279361767694353 -7.536513457121331 -0.014252062933519483 -7.534955488843841
526 -0.014279602095484734 -7.550793059216816 -0.014205911615863442 -7.549161400459704
527 -0.014282104931771756 -7.565075164148587 -0.01422362714074552 -7.56338502760045
528 -0.014279724285006522 -7.579354888433594 -0.014267472550272942 -7.577652500150723
529 -0.014278919622302055 -7.593633808055896 -0.014279945101588965 -7.591932445252312
530 -0.014279253408312797 -7.607913061464209 -0.014274567877873779 -7.606207013130186
531 -0.014279221510514617 -7.622192282974724 -0.01428256081417203 -7.620489573944358
532 -0.01427960181608796 -7.6364718847908115 -0.014281462645158172 -7.634771036589516
533 -0.014280948136001826 -7.6507528329268135 -0.014265198167413473 -7.649036234756929
534 -0.014280423568561674 -7.665033256495375 -0.014253718592226506 -7.663289953349156
535 -0.0142795795109123 -7.679312836006288 -0.01430889694020152 -7.677598850289358
536 -0.014281715219840407 -7.693594551226128 -0.014223041152581573 -7.691821891441939
537 -0.014279546122998 -7.7078740973491255 -0.014297024393454195 -7.706118915835393
538 -0.014279596274718642 -7.722153693623844 -0.014309614151716232 -7.720428529987109
539 -0.014278806652873755 -7.736432500276718 -0.014326236303895712 -7.7347547662910054
540 -0.0142810036893934 -7.750713503966111 -0.014320816798135638 -7.749075583089141
541 -0.01427630395628512 -7.764989807922396 -0.014297484420239925 -7.763373067509381
542 -0.01427667927928269 -7.779266487201678 -0.014264425402507186 -7.777637492911888
543 -0.014275489374995232 -7.793541976576673 -0.014311122242361307 -7.791948615154249
544 -0.014275383856147527 -7.8078173604328205 -0.014278002548962831 -7.806226617703212
545 -0.014288110379129648 -7.82210547081195 -0.014474245999008418 -7.82070086370222
546 -0.014274497283622622 -7.836379968095573 -0.014269061107188463 -7.834969924809409
547 -0.014273856719955801 -7.850653824815528 -0.014257854828611017 -7.84922777963802
548 -0.014274203358218074 -7.864928028173746 -0.01426102533005178 -7.863488804968072
549 -0.014277081470936537 -7.8792051096446825 -0.014352140994742513 -7.877840945962815
550 -0.014272201107814908 -7.893477310752497 -0.014246940426528455 -7.892087886389343
551 -0.014273523539304733 -7.907750834291802 -0.014273760607466102 -7.906361646996809
552 -0.014274597307667137 -7.922025431599469 -0.014230155479162931 -7.920591802475973
553 -0.014271987369284034 -7.936297418968753 -0.014200383797287941 -7.934792186273261
554 -0.014271323336288333 -7.950568742305041 -0.014313632668927313 -7.949105818942188
555 -0.014275804534554482 -7.964844546839595 -0.014263585163280367 -7.963369404105468
556 -0.014274083077907562 -7.979118629917503 -0.014266924280673266 -7.977636328386142
557 -0.014275777293369174 -7.993394407210872 -0.014261892763897777 -7.99189822115004
558 -0.014287933893501758 -8.007682341104374 -0.013839163165539504 -8.005737384315578
559 -0.014277990208938718 -8.021960331313313 -0.01428961413912475 -8.020026998454703
560 -0.01427926537580788 -8.036239596689121 -0.014282292034476996 -8.03430929048918
561 -0.01427993606775999 -8.050519532756882 -0.014283630391582846 -8.048592920880763
562 -0.014278299594298004 -8.06479783235118 -0.014264640444889665 -8.062857561325652
563 -0.01428172322921455 -8.079079555580394 -0.01428221850655973 -8.077139779832212
564 -0.01427770578302443 -8.093357261363419 -0.01427092864178121 -8.091410708473994
565 -0.014278118405491114 -8.10763537976891 -0.014257183857262134 -8.105667892331256
566 -0.014279380021616817 -8.121914759790526 -0.014285951992496848 -8.119953844323753
567 -0.014278916735202074 -8.136193676525728 -0.014300287887454032 -8.134254132211208
568 -0.01428020722232759 -8.150473883748056 -0.01429778398014605 -8.148551916191353
569 -0.01427694777958095 -8.164750831527638 -0.01427161144092679 -8.16282352763228
570 -0.014278793940320611 -8.179029625467958 -0.014101689262315632 -8.176925216894595
571 -0.01427626283839345 -8.193305888306352 -0.014280432322993874 -8.19120564921759
572 -0.014273711619898677 -8.20757959992625 -0.014348591770976781 -8.205554240988567
573 -0.014283574745059013 -8.22186317467131 -0.014336671773344278 -8.219890912761912
574 -0.014276512479409576 -8.236139687150718 -0.014225680334493517 -8.234116593096406
575 -0.014280920010060072 -8.250420607160779 -0.014304101839661599 -8.248420694936067
576 -0.014277520356699824 -8.264698127517478 -0.014245789218693971 -8.262666484154762
577 -0.014276580326259137 -8.278974707843737 -0.014210812840610742 -8.276877296995373
578 -0.014275275776162744 -8.2932499836199 -0.014307852368801832 -8.291185149364175
579 -0.014273835578933358 -8.307523819198833 -0.014326277747750282 -8.305511427111925
580 -0.014276544284075498 -8.32180036348291 -0.014232195867225527 -8.319743622979152
581 -0.014275230746716262 -8.336075594229625 -0.014267763495445252 -8.334011386474597
582 -0.014278518129140138 -8.350354112358765 -0.014295958122238517 -8.348307344596835
583 -0.01427800375968218 -8.364632116118447 -0.014359683496877551 -8.362667028093712
584 -0.0142732756678015 -8.378905391786247 -0.014266613172367215 -8.37693364126608
585 -0.014275955082848669 -8.393181346869095 -0.014279317203909158 -8.391212958469989
586 -0.014275957318022846 -8.407457304187119 -0.014266276080161334 -8.40547923455015
587 -0.014276058971881866 -8.421733363159001 -0.014272910775616765 -8.419752145325766
588 -0.01427916050888598 -8.436012523667888 -0.014256556192412973 -8.434008701518179
589 -0.014276100927963853 -8.450288624595851 -0.014081535581499337 -8.448090237099679
590 -0.014279067050665617 -8.464567691646517 -0.014273107564076782 -8.462363344663755
591 -0.01427888059988618 -8.478846572246402 -0.014269460225477815 -8.476632804889233
592 -0.014279925636947155 -8.493126497883349 -0.014271114720031619 -8.490903919609265
593 -0.014277770789340139 -8.507404268672689 -0.014263237034901977 -8.505167156644166
594 -0.014271523524075746 -8.521675792196765 -0.014183233119547367 -8.519350389763714
595 -0.014281106274574995 -8.53595689847134 -0.014283266616985202 -8.5336336563807
596 -0.014283872721716762 -8.550240771193057 -0.014210357377305628 -8.547844013758004
597 -0.014289954444393516 -8.56453072563745 -0.014200883824378252 -8.562044897582382
598 -0.014285904774442314 -8.578816630411893 -0.014295466290786863 -8.576340363873168
599 -0.014284103643149137 -8.593100734055042 -0.014264732645824552 -8.590605096518992
600 -0.014284471049904823 -8.607385205104947 -0.014235441200435161 -8.604840537719427
601 -0.014298272039741277 -8.621683477144689 -0.014138856902718544 -8.618979394622146
602 -0.014284685160964728 -8.635968162305653 -0.014286531833931804 -8.633265926456078
603 -0.014284060290083288 -8.650252222595737 -0.014282622653990985 -8.647548549110068
604 -0.014285861514508724 -8.664538084110246 -0.014284085761755706 -8.661832634871823
605 -0.014285234827548265 -8.678823318937795 -0.01429824149236083 -8.676130876364184
606 -0.014281228836625814 -8.693104547774421 -0.014301751740276814 -8.69043262810446
607 -0.014274641871452332 -8.707379189645874 -0.014045606786385178 -8.704478234890846
608 -0.014284773683175444 -8.72166396332905 -0.014301765291020275 -8.718780000181866
609 -0.01428472246043384 -8.735948685789484 -0.014293178543448448 -8.733073178725315
610 -0.014282385865226389 -8.75023107165471 -0.014279608009383082 -8.747352786734698
611 -0.014285646937787532 -8.764516718592498 -0.01429352629929781 -8.761646313033996
612 -0.01428664936684072 -8.77880336795934 -0.0143004494253546 -8.77594676245935
613 -0.014287634426727891 -8.793091002386067 -0.01431684587150812 -8.790263608330859
614 -0.014280828228220344 -8.807371830614287 -0.014247695822268725 -8.804511304153127
615 -0.014280799124389888 -8.821652629738676 -0.014302617590874433 -8.818813921744002
616 -0.014282089471817017 -8.835934719210492 -0.014327714638784527 -8.833141636382788
617 -0.01427710703574121 -8.850211826246234 -0.014192348020151258 -8.847333984402939
618 -0.014282900001853704 -8.864494726248088 -0.014272339083254338 -8.861606323486193
619 -0.014279787102714181 -8.878774513350802 -0.014159368444234132 -8.875765691930427
620 -0.014283978519961238 -8.893058491870763 -0.014275151956826448 -8.890040843887254
621 -0.01428307187743485 -8.907341563748197 -0.01434569489210844 -8.904386538779363
622 -0.014286746177822352 -8.92162830992602 -0.014246302796527744 -8.91863284157589
623 -0.014282762445509434 -8.935911072371528 -0.014254699321463704 -8.932887540897354
624 -0.014281456219032406 -8.950192528590561 -0.014310917258262635 -8.947198458155617
625 -0.0142804900649935 -8.964473018655555 -0.014280972676351667 -8.961479430831968
626 -0.014280994376167654 -8.978754013031724 -0.014272565953433514 -8.975751996785402
627 -0.0142834200989455 -8.993037433130668 -0.01427817577496171 -8.990030172560363
628 -0.014282172173261642 -9.00731960530393 -0.014256091881543398 -9.004286264441907
629 -0.014280121494084596 -9.021599726798016 -0.014372168108820915 -9.018658432550728
630 -0.014276286354288459 -9.035876013152304 -0.014248925400897861 -9.032907357951625
631 -0.014279177179560065 -9.050155190331864 -0.014275929378345608 -9.047183287329972
632 -0.014281186135485768 -9.06443637646735 -0.014288319135084748 -9.061471606465057
633 -0.014279905194416641 -9.078716281661768 -0.014274863293394446 -9.075746469758451
634 -0.014294940140098333 -9.093011221801866 -0.014298222120851278 -9.090044691879303
635 -0.014279540767893195 -9.10729076256976 -0.014192722737789154 -9.104237414617092
636 -0.014280583430081605 -9.121571345999842 -0.014293098449707031 -9.1185305130668
637 -0.014283254370093345 -9.135854600369935 -0.014256088202819229 -9.132786601269618
638 -0.014281097380444408 -9.150135697750379 -0.014278036123141647 -9.14706463739276
639 -0.014283189410343766 -9.164418887160723 -0.01427067955955863 -9.161335316952318
640 -0.014285096293315291 -9.178703983454039 -0.01418254622258246 -9.1755178631749
641 -0.014286333369091153 -9.19299031682313 -0.0143064193893224 -9.189824282564222
642 -0.014282098412513733 -9.207272415235643 -0.014286740683019161 -9.204111023247242
643 -0.01428184644319117 -9.221554261678834 -0.014288304466754198 -9.218399327713996
644 -0.01428326340392232 -9.235837525082756 -0.014287996292114257 -9.232687324006111
645 -0.014289887715131044 -9.250127412797887 -0.014338567666709424 -9.24702589167282
646 -0.014279606938362121 -9.26440701973625 -0.014216182008385658 -9.261242073681206
647 -0.01428264556452632 -9.278689665300776 -0.014290111279115081 -9.275532184960321
648 -0.014280952932313084 -9.29297061823309 -0.014293434377759696 -9.28982561933808
649 -0.01427911752834916 -9.30724973576144 -0.014292946364730597 -9.30411856570281
650 -0.014279412617906929 -9.321529148379346 -0.014268469531089067 -9.318387035233899
651 -0.014282152941450476 -9.335811301320797 -0.014302601292729377 -9.332689636526629
652 -0.014280651230365038 -9.350091952551162 -0.014344467222690583 -9.34703410374932
653 -0.014277703454717993 -9.36436965600588 -0.014278258476406337 -9.361312362225725
654 -0.014282551407814027 -9.378652207413694 -0.014244918944314122 -9.375557281170039
655 -0.01428028945811093 -9.392932496871804 -0.014269014447927475 -9.389826295617967
656 -0.014279734203591942 -9.407212231075397 -0.014320662803947925 -9.404146958421915
657 -0.01427629915997386 -9.42148853023537 -0.01422136784531176 -9.418368326267228
658 -0.01428145607933402 -9.435769986314705 -0.014229657500982285 -9.43259798376821
659 -0.014281443227082491 -9.450051429541787 -0.014270142139866947 -9.446868125908077
660 -0.01428072745911777 -9.464332157000905 -0.014209157368168236 -9.461077283276245
661 -0.014282847614958882 -9.478615004615865 -0.014258060697466135 -9.475335343973711
662 -0.014283394394442438 -9.492898399010308 -0.014288677042350173 -9.489624021016061
663 -0.01428022449836135 -9.507178623508668 -0.014277490135282279 -9.503901511151343
664 -0.014281265204772353 -9.52145988871344 -0.014291205257177354 -9.51819271640852
665 -0.01427958426065743 -9.535739472974099 -0.014315852243453265 -9.532508568651972
666 -0.014279006235301494 -9.5500184792094 -0.014288841746747494 -9.54679741039872
667 -0.014277995470911265 -9.564296474680312 -0.014264555368572473 -9.561061965767292
668 -0.014280186221003532 -9.578576660901316 -0.014264427637681366 -9.575326393404973
669 -0.014280527317896485 -9.592857188219213 -0.01429667449556291 -9.589623067900536
670 -0.014278637757524849 -9.607135825976737 -0.01419849437661469 -9.603821562277151
671 -0.014277454186230897 -9.621413280162969 -0.014250024035573006 -9.618071586312723
672 -0.014279836462810636 -9.635693116625779 -0.014308240031823516 -9.632379826344547
673 -0.014280192786827683 -9.649973309412607 -0.014248855318874121 -9.64662868166342
674 -0.01428138124756515 -9.664254690660172 -0.014288234245032071 -9.660916915908453
675 -0.014278474356979131 -9.678533165017152 -0.014268388552591205 -9.675185304461044
676 -0.014282569475471973 -9.692815734492624 -0.014146474376320838 -9.689331778837365
677 -0.014283394720405341 -9.707099129213029 -0.014246515929698944 -9.703578294767064
678 -0.014282618137076496 -9.721381747350106 -0.01427364805713296 -9.717851942824197
679 -0.014280733466148377 -9.735662480816254 -0.014271135302260518 -9.732123078126458
680 -0.014281975897029042 -9.749944456713283 -0.014272521948441863 -9.7463956000749
681 -0.014284818479791284 -9.764229275193074 -0.014280096488073468 -9.760675696562974
682 -0.014275170443579555 -9.778504445636653 -0.014398853434249759 -9.775074549997223
683 -0.01428297245875001 -9.792787418095402 -0.01430866913869977 -9.789383219135923
684 -0.014279788173735142 -9.807067206269137 -0.014293252117931842 -9.803676471253855
685 -0.01427746070548892 -9.821344666974626 -0.0142983493860811 -9.817974820639936
686 -0.014278729446232319 -9.835623396420859 -0.014266911055892706 -9.832241731695829
687 -0.014281108882278204 -9.849904505303137 -0.014309523813426494 -9.846551255509256
688 -0.014276537764817476 -9.864181043067955 -0.014295123610645532 -9.860846379119902
689 -0.014275497989729047 -9.878456541057684 -0.014207560941576958 -9.875053940061479
690 -0.014279943984001875 -9.892736485041686 -0.014276605751365423 -9.889330545812845
691 -0.014285283908247948 -9.907021768949933 -0.014424255676567554 -9.903754801489413
692 -0.014281045645475388 -9.921302814595409 -0.014356784708797931 -9.918111586198211
693 -0.014276226283982396 -9.935579040879391 -0.014298441167920829 -9.932410027366132
694 -0.014276349311694502 -9.949855390191086 -0.014284119149670005 -9.946694146515801
695 -0.014275910193100571 -9.964131300384187 -0.014156735548749567 -9.96085088206455
696 -0.01427706042304635 -9.978408360807233 -0.014237079583108426 -9.975087961647658
697 -0.014277785504236817 -9.99268614631147 -0.014260903606191278 -9.989348865253849
698 -0.014277682639658451 -10.006963828951129 -0.014264030661433936 -10.003612895915282
699 -0.014274578494951128 -10.02123840744608 -0.014289338979870081 -10.017902234895152
700 -0.014276760350912809 -10.035515167796994 -0.014303046092391015 -10.032205280987542
701 -0.014278257358819246 -10.049793425155814 -0.014250069204717875 -10.046455350192259
702 -0.014277522871270775 -10.064070948027085 -0.014252433925867081 -10.060707784118126
703 -0.014276145212352275 -10.078347093239438 -0.014294314989820122 -10.075002099107946
704 -0.014277692791074515 -10.092624786030512 -0.014241421734914184 -10.08924352084286
705 -0.0142758347094059 -10.106900620739918 -0.014257951872423291 -10.103501472715283
706 -0.014274413418024778 -10.121175034157943 -0.014230707986280322 -10.117732180701564
707 -0.014280866784974932 -10.135455900942919 -0.014293822506442667 -10.132026003208006
708 -0.014278163388371467 -10.149734064331291 -0.014347129315137864 -10.146373132523143
709 -0.014276257622987032 -10.164010321954278 -0.014284878689795732 -10.16065801121294
710 -0.01427587722428143 -10.17828619917856 -0.014238922065123916 -10.174896933278063
711 -0.01428066804073751 -10.192566867219297 -0.014084949670359493 -10.188981882948422
712 -0.014280106592923402 -10.20684697381222 -0.014263195311650633 -10.203245078260073
713 -0.014279042184352875 -10.221126015996573 -0.014292405126616359 -10.217537483386689
714 -0.014277589926496147 -10.23540360592307 -0.014279020112007856 -10.231816503498697
715 -0.014275304088369013 -10.249678910011438 -0.014269464835524558 -10.246085968334222
716 -0.014282960630953311 -10.263961870642392 -0.014262136351317168 -10.260348104685539
717 -0.014281396055594087 -10.278243266697986 -0.014305212628096342 -10.274653317313636
718 -0.014276591595262289 -10.292519858293248 -0.014254859508946538 -10.288908176822583
719 -0.01427486571483314 -10.306794724008082 -0.014233721513301134 -10.303141898335884
720 -0.01427768454886973 -10.321072408556951 -0.014281066553667187 -10.317422964889552
721 -0.014276779163628817 -10.33534918772058 -0.014285250613465906 -10.331708215503017
722 -0.014276588382199407 -10.349625776102778 -0.014265625458210706 -10.345973840961229
723 -0.014289845852181316 -10.363915621954959 -0.014655608357861638 -10.36062944931909
724 -0.014272452518343925 -10.378188074473304 -0.014257603650912642 -10.374887052970003
725 -0.014274149714037777 -10.39246222418734 -0.014288543770089746 -10.389175596740092
726 -0.014272888284176588 -10.406735112471518 -0.014290164411067962 -10.40346576115116
727 -0.014274410484358669 -10.421009522955876 -0.01430080309510231 -10.417766564246262
728 -0.01427254737354815 -10.435282070329423 -0.014268670789897442 -10.43203523503616
729 -0.014271872024983168 -10.449553942354406 -0.01427216581068933 -10.44630740084685
730 -0.01426740582101047 -10.463821348175417 -0.014149697544053198 -10.460457098390902
731 -0.014273178670555354 -10.478094526845972 -0.014268322847783566 -10.474725421238686
732 -0.014271867834031582 -10.492366394680003 -0.014320579916238784 -10.489046001154925
733 -0.014267599675804377 -10.506633994355807 -0.01412038952112198 -10.503166390676046
734 -0.014273602608591318 -10.520907596964399 -0.014274517307057977 -10.517440907983104
735 -0.014275799365714192 -10.535183396330114 -0.014298867154866456 -10.531739775137972
736 -0.014266074681654573 -10.549449471011767 -0.014054252579808236 -10.545794027717779
737 -0.014275636803358794 -10.563725107815126 -0.014279433898627758 -10.560073461616406
738 -0.014272912917658687 -10.577998020732784 -0.014254427747800946 -10.574327889364207
739 -0.014274522243067623 -10.59227254297585 -0.014249955024570226 -10.588577844388778
740 -0.014277002401649952 -10.6065495453775 -0.014222017582505941 -10.602799861971285
741 -0.0142781516071409 -10.620827696984641 -0.014281083224341273 -10.617080945195626
742 -0.014276483189314603 -10.635104180173956 -0.014272888051345944 -10.631353833246973
743 -0.014276607893407345 -10.649380788067363 -0.014305106597021222 -10.645658939843994
744 -0.014277467224746942 -10.66365825529211 -0.014250891003757715 -10.659909830847752
745 -0.014278608653694392 -10.677936863945805 -0.014143246412277221 -10.67405307726003
746 -0.01427693753503263 -10.692213801480838 -0.014268632233142852 -10.688321709493174
747 -0.014277725387364626 -10.706491526868202 -0.014289429318159819 -10.702611138811333
748 -0.014277951931580901 -10.720769478799783 -0.01425911271944642 -10.71687025153078
749 -0.014281167788431049 -10.735050646588213 -0.014317139703780412 -10.731187391234561
750 -0.014287545438855886 -10.74933819202707 -0.013941383454948664 -10.74512877468951
751 -0.014278958551585674 -10.763617150578655 -0.014290951192378998 -10.759419725881889
752 -0.014278496243059635 -10.777895646821715 -0.014281304785981774 -10.77370103066787
753 -0.014278200175613164 -10.79217384699733 -0.01427162573672831 -10.7879726564046
754 -0.014278832916170358 -10.8064526799135 -0.014279087912291289 -10.80225174431689
755 -0.014276196435093879 -10.820728876348594 -0.014178710617125034 -10.816430454934016
756 -0.014281787164509296 -10.835010663513104 -0.014238475682213902 -10.83066893061623
757 -0.01428342484869063 -10.849294088361795 -0.014314853772521018 -10.844983784388752
758 -0.014281923044472932 -10.863576011406268 -0.014301037089899183 -10.859284821478651
759 -0.0142826234921813 -10.87785863489845 -0.01426350330002606 -10.873548324778676
760 -0.014276726497337222 -10.892135361395788 -0.014314664481207728 -10.887862989259885
761 -0.0142760812304914 -10.906411442626279 -0.014322269149124623 -10.902185258409009
762 -0.014277386432513594 -10.920688829058793 -0.01427012775093317 -10.916455386159942
763 -0.014277607714757324 -10.93496643677355 -0.01427464303560555 -10.930730029195548
764 -0.014283041004091501 -10.949249477777641 -0.014385257149115205 -10.945115286344663
765 -0.0142719651106745 -10.963521442888316 -0.01434560357593 -10.959460889920592
766 -0.01427223919890821 -10.977793682087224 -0.014255516277626158 -10.973716406198218
767 -0.014275009930133819 -10.992068692017359 -0.014281081780791283 -10.987997487979008
768 -0.014275281829759479 -11.006343973847118 -0.014273614063858986 -11.002271102042867
769 -0.01427275249734521 -11.020616726344462 -0.014319071266800164 -11.016590173309668
770 -0.014268764154985547 -11.034885490499448 -0.014318500319495798 -11.030908673629163
771 -0.014273160649463535 -11.049158651148911 -0.014383109146729111 -11.045291782775893
772 -0.014272805489599704 -11.063431456638511 -0.014257091376930476 -11.059548874152823
773 -0.014275629725307225 -11.07770708636382 -0.014243347523733973 -11.073792221676557
774 -0.014270719559863209 -11.091977805923683 -0.014245419995859265 -11.088037641672416
775 -0.01427424573339522 -11.106252051657078 -0.014270016504451633 -11.102307658176867
776 -0.014274901058524848 -11.120526952715602 -0.014260296197608113 -11.116567954374476
777 -0.01427272278815508 -11.134799675503757 -0.014279859839007258 -11.130847814213483
778 -0.0142728250939399 -11.149072500597697 -0.01428152173757553 -11.14512933595106
779 -0.014271881897002459 -11.1633443824947 -0.0146634662989527 -11.159792802250012
780 -0.014270598534494638 -11.177614981029194 -0.014293509535491467 -11.174086311785503
781 -0.014270743122324347 -11.191885724151518 -0.014265236863866448 -11.18835154864937
782 -0.014269216964021326 -11.206154941115539 -0.014270170126110315 -11.20262171877548
783 -0.014273845450952649 -11.220428786566492 -0.014305273583158851 -11.216926992358639
784 -0.014269288256764412 -11.234698074823257 -0.014280795399099589 -11.231207787757738
785 -0.014268037304282189 -11.248966112127539 -0.014310998748987913 -11.245518786506725
786 -0.0142724868375808 -11.263238598965119 -0.014307127241045237 -11.25982591374777
787 -0.014267369685694576 -11.277505968650813 -0.014282082486897708 -11.274107996234667
788 -0.01426788535900414 -11.291773854009817 -0.014322449592873454 -11.28843044582754
789 -0.014268401963636278 -11.306042255973454 -0.014295196020975709 -11.302725641848516
790 -0.014267109055072068 -11.320309365028526 -0.014257022552192211 -11.316982664400708
791 -0.014270832994952798 -11.33458019802348 -0.014286760846152902 -11.33126942524686
792 -0.014265944715589285 -11.348846142739069 -0.014203466242179275 -11.34547289148904
793 -0.014279061136767269 -11.363125203875835 -0.014197451248764991 -11.359670342737806
794 -0.014270186657086015 -11.377395390532921 -0.014254172099754214 -11.37392451483756
795 -0.014271186804398895 -11.39166657733732 -0.014278439804911613 -11.388202954642471
796 -0.014271338284015656 -11.405937915621335 -0.014232779759913683 -11.402435734402385
797 -0.014274484012275934 -11.420212399633611 -0.014297444187104703 -11.416733178589489
798 -0.014268581429496408 -11.434480981063107 -0.014304269012063742 -11.431037447601552
799 -0.014273342676460743 -11.448754323739568 -0.014241122361272573 -11.445278569962825
800 -0.014257590379565954 -11.463011914119134 -0.014594490826129913 -11.459873060788956
801 -0.014269738784059882 -11.477281652903194 -0.014234778750687838 -11.474107839539643
802 -0.01426582052372396 -11.491547473426918 -0.014270387776196002 -11.48837822731584
803 -0.014266233844682574 -11.505813707271601 -0.0142655776347965 -11.502643804950637
804 -0.014267492666840553 -11.520081199938442 -0.014278488559648394 -11.516922293510286
805 -0.014267344772815705 -11.534348544711257 -0.014260212983936071 -11.531182506494222
806 -0.014269178686663508 -11.548617723397921 -0.01427053944207728 -11.545453045936299
807 -0.01426728842779994 -11.56288501182572 -0.014263202482834459 -11.559716248419132
808 -0.01426151697523892 -11.57714652880096 -0.014221474947407841 -11.57393772336654
809 -0.014270030986517667 -11.591416559787477 -0.014323239773511886 -11.588260963140053
810 -0.014267638139426709 -11.605684197926903 -0.01427801912650466 -11.602538982266557
811 -0.0142690091393888 -11.619953207066292 -0.014152220217511058 -11.616691202484068
812 -0.014271991467103362 -11.634225198533395 -0.01424269713461399 -11.630933899618682
813 -0.014267834601923823 -11.648493033135319 -0.014253761945292353 -11.645187661563975
814 -0.014269256358966231 -11.662762289494285 -0.014270201651379466 -11.659457863215355
815 -0.014269659109413625 -11.677031948603698 -0.01429394562728703 -11.673751808842642
816 -0.014267515251412987 -11.691299463855112 -0.014183193538337946 -11.68793500238098
817 -0.014271848648786545 -11.705571312503897 -0.014230160508304834 -11.702165162889285
818 -0.014268521359190345 -11.719839833863087 -0.0142304721288383 -11.716395635018124
819 -0.014270377531647681 -11.734110211394736 -0.014257118990644812 -11.73065275400877
820 -0.014267653552815318 -11.748377864947551 -0.014342997269704939 -11.744995751278474
821 -0.014269027393311262 -11.762646892340863 -0.014292044145986438 -11.75928779542446
822 -0.014266193751245737 -11.776913086092108 -0.014423567475751043 -11.77371136290021
823 -0.01426763036288321 -11.791180716454992 -0.014232393633574248 -11.787943756533783
824 -0.014267587987706064 -11.805448304442699 -0.01425820509903133 -11.802201961632814
825 -0.014267817931249737 -11.819716122373949 -0.01427564541809261 -11.816477607050906
826 -0.014264750014990567 -11.83398087238894 -0.014339957712218165 -11.830817564763125
827 -0.014269799180328845 -11.84825067156927 -0.014461000310257077 -11.845278565073382
828 -0.014265835657715798 -11.862516507226985 -0.01425331593491137 -11.859531881008294
829 -0.014266168978065253 -11.87678267620505 -0.014250020077452064 -11.873781901085746
830 -0.014263518666848541 -11.891046194871898 -0.01423271456733346 -11.888014615653079
831 -0.014266405953094363 -11.905312600824992 -0.014251732034608722 -11.902266347687688
832 -0.014268570765852927 -11.919581171590846 -0.014266443392261862 -11.91653279107995
833 -0.014262320939451456 -11.933843492530297 -0.01366447750478983 -11.93019726858474
834 -0.014272064482793213 -11.94811555701309 -0.014275819202885032 -11.944473087787625
835 -0.014272625232115388 -11.962388182245205 -0.014267374901100994 -11.958740462688725
836 -0.014273884100839495 -11.976662066346044 -0.014272270631045103 -11.97301273331977
837 -0.014273167867213488 -11.990935234213257 -0.014279023976996541 -11.987291757296767
838 -0.014274392370134592 -12.005209626583392 -0.014245505537837743 -12.001537262834605
839 -0.014272034494206309 -12.019481661077599 -0.01426923731341958 -12.015806500148024
840 -0.014271254697814584 -12.033752915775413 -0.014221402816474438 -12.030027902964498
841 -0.014283256884664298 -12.048036172660076 -0.01414490775205195 -12.04417281071655
842 -0.014271305222064257 -12.06230747788214 -0.014276296086609363 -12.05844910680316
843 -0.014272065414115787 -12.076579543296255 -0.014253001008182765 -12.072702107811342
844 -0.014272181689739228 -12.090851724985994 -0.014236394967883825 -12.086938502779226
845 -0.014271217212080956 -12.105122942198074 -0.014236536063253879 -12.10117503884248
846 -0.014270558301359416 -12.119393500499433 -0.014288082486018538 -12.1154631213285
847 -0.014276095805689693 -12.133669596305122 -0.014386729896068573 -12.129849851224568
848 -0.014272514637559653 -12.147942110942681 -0.014242575922980904 -12.14409242714755
849 -0.014272090792655946 -12.162214201735337 -0.014284170093014836 -12.158376597240565
850 -0.014273221837356687 -12.176487423572693 -0.01426922483369708 -12.172645822074262
851 -0.014272438595071435 -12.190759862167765 -0.014284911099821329 -12.186930733174083
852 -0.014271558774635196 -12.2050314209424 -0.014286155160516501 -12.2012168883346
853 -0.014271836448460817 -12.21930325739086 -0.014343478344380855 -12.21556036667898
854 -0.01427053208462894 -12.23357378947549 -0.0143078051507473 -12.229868171829727
855 -0.01426861914806068 -12.24784240862355 -0.014261561399325728 -12.244129733229054
856 -0.014266845583915711 -12.262109254207465 -0.014236490428447723 -12.258366223657502
857 -0.014270392665639519 -12.276379646873105 -0.014269766677170993 -12.272635990334672
858 -0.014269284484907985 -12.290648931358012 -0.014262081310153007 -12.286898071644826
859 -0.014269366953521967 -12.304918298311534 -0.014247496100142597 -12.30114556774497
860 -0.014270108239725233 -12.319188406551259 -0.014270253060385586 -12.315415820805354
861 -0.014269308280199766 -12.333457714831459 -0.014259489439427852 -12.329675310244783
862 -0.01427110405638814 -12.347728818887846 -0.014252038253471256 -12.343927348498253
863 -0.014269623812288046 -12.361998442700134 -0.014258746849372983 -12.358186095347627
864 -0.014261400513350963 -12.376259843213486 -0.014173479005694389 -12.372359574353322
865 -0.014272817829623818 -12.39053266104311 -0.01427455423399806 -12.38663412858732
866 -0.01427280753850937 -12.40480546858162 -0.014236598229035734 -12.400870726816356
867 -0.014275239268317818 -12.419080707849938 -0.014185668667778373 -12.415056395484134
868 -0.01427450510673225 -12.43335521295667 -0.014317658683285116 -12.42937405416742
869 -0.014272597106173634 -12.447627810062844 -0.01426318329758942 -12.44363723746501
870 -0.014277560776099563 -12.461905370838943 -0.014243201725184918 -12.457880439190195
871 -0.014277745364233851 -12.476183116203178 -0.014363882783800363 -12.472244321973996
872 -0.014269332215189934 -12.490452448418367 -0.014249219419434666 -12.48649354139343
873 -0.01427073758095503 -12.504723185999321 -0.014258836908265949 -12.500752378301696
874 -0.014271141309291125 -12.518994327308612 -0.014224861236289143 -12.514977239537986
875 -0.014270779956132174 -12.533265107264743 -0.014258981682360172 -12.529236221220346
876 -0.014271555608138442 -12.547536662872881 -0.014177648583427072 -12.543413869803773
877 -0.01427399106323719 -12.561810653936119 -0.01431224523112178 -12.557726115034894
878 -0.014271926414221526 -12.57608258035034 -0.014282223861664533 -12.572008338896559
879 -0.014273917581886054 -12.590356497932225 -0.014255012897774578 -12.586263351794333
880 -0.014273280184715987 -12.60462977811694 -0.014284525997936726 -12.60054787779227
881 -0.014269038150087 -12.618898816267027 -0.014287041546776891 -12.614834919339046
882 -0.014272028859704734 -12.633170845126731 -0.014265001425519586 -12.629099920764565
883 -0.01427853936329484 -12.647449384490026 -0.01434900937601924 -12.643448930140584
884 -0.014273896161466838 -12.661723280651492 -0.014237538119778037 -12.657686468260362
885 -0.01427359515801072 -12.675996875809503 -0.01424327320419252 -12.671929741464554
886 -0.014271342987194657 -12.690268218796698 -0.014277393324300646 -12.686207134788855
887 -0.014274146920070053 -12.704542365716767 -0.014278380619361996 -12.700485515408218
888 -0.014270781865343451 -12.718813147582111 -0.014295216463506222 -12.714780731871723
889 -0.014273587753996253 -12.733086735336107 -0.014263043273240327 -12.729043775144964
890 -0.01426732619293034 -12.747354061529037 -0.014201712608337403 -12.7432454877533
891 -0.014273308496922255 -12.761627370025959 -0.014266989938914777 -12.757512477692215
892 -0.014273468917235733 -12.775900838943194 -0.014308551419526338 -12.771821029111742
893 -0.01427371082827449 -12.790174549771468 -0.014230418158695102 -12.786051447270436
894 -0.014273871341720224 -12.804448421113188 -0.014247468486428261 -12.800298915756864
895 -0.014268801594153047 -12.81871722270734 -0.014295579213649035 -12.814594494970512
896 -0.014270104374736548 -12.832987327082076 -0.014252214785665273 -12.828846709756178
897 -0.014271783968433737 -12.84725911105051 -0.014285226399078966 -12.843131936155256
898 -0.014277146104723215 -12.861536257155233 -0.014308295259252191 -12.857440231414508
899 -0.014272632403299212 -12.875808889558533 -0.014296062476933002 -12.871736293891441
900 -0.014270039787515999 -12.890078929346048 -0.014279672363772988 -12.886015966255215
901 -0.014271764224395156 -12.904350693570443 -0.014230945752933622 -12.900246912008148
902 -0.014268048666417598 -12.91861874223686 -0.014323906973004341 -12.914570818981153
903 -0.01427080314606428 -12.932889545382926 -0.014268167177215218 -12.928838986158368
904 -0.014266937272623181 -12.947156482655549 -0.014306608634069563 -12.943145594792437
905 -0.014278971031308174 -12.961435453686857 -0.014467750303447246 -12.957613345095885
906 -0.014269612124189734 -12.975705065811047 -0.014256129413843155 -12.971869474509727
907 -0.014269676757976413 -12.989974742569023 -0.014283453114330769 -12.986152927624058
908 -0.014268934540450574 -13.004243677109473 -0.014258242165669798 -13.000411169789729
909 -0.014275770261883735 -13.018519447371357 -0.0144477897323668 -13.014858959522096
910 -0.014268006291240453 -13.032787453662598 -0.014316951530054212 -13.02917591105215
911 -0.014268547017127275 -13.047056000679726 -0.014297948125749827 -13.0434738591779
912 -0.014269289514049887 -13.061325290193777 -0.014257563604041934 -13.057731422781941
913 -0.014265702152624727 -13.0755909923464 -0.014288219949230551 -13.072019642731172
914 -0.014269279269501566 -13.089860271615903 -0.014258657349273562 -13.086278300080446
915 -0.014268599776551127 -13.104128871392454 -0.014294255757704377 -13.10057255583815
916 -0.014267935883253813 -13.118396807275708 -0.014269387163221837 -13.114841943001371
917 -0.014270265121012926 -13.132667072396721 -0.014311160892248154 -13.12915310389362
918 -0.014270285237580537 -13.146937357634302 -0.014304137183353305 -13.143457241076973
919 -0.014264893438667058 -13.16120225107297 -0.014344422146677971 -13.157801663223651
920 -0.014267261046916247 -13.175469512119886 -0.01432293774560094 -13.172124600969251
921 -0.014264074666425586 -13.18973358678631 -0.014236368518322707 -13.186360969487573
922 -0.01426484165713191 -13.203998428443443 -0.014258615160360932 -13.200619584647935
923 -0.014263874571770429 -13.218262303015214 -0.01427158317528665 -13.214891167823222
924 -0.014265663921833038 -13.232527966937047 -0.014314869744703173 -13.229206037567925
925 -0.014264045609161257 -13.246792012546209 -0.014268924575299024 -13.243474962143225
926 -0.01426263079047203 -13.261054643336681 -0.014271417399868369 -13.257746379543093
927 -0.01426459955982864 -13.27531924289651 -0.014292036090046168 -13.272038415633139
928 -0.014267911668866873 -13.289587154565377 -0.014181018015369773 -13.286219433648508
929 -0.014266628259792923 -13.30385378282517 -0.014297441998496651 -13.300516875647006
930 -0.014266317663714289 -13.318120100488885 -0.014270557323470712 -13.314787432970476
931 -0.014270277926698327 -13.332390378415583 -0.014476725412532688 -13.329264158383008
932 -0.014263779297471047 -13.346654157713054 -0.014289119187742472 -13.34355327757075
933 -0.014265781547874213 -13.360919939260928 -0.01425723652355373 -13.357810514094304
934 -0.014263429120182991 -13.37518336838111 -0.01424864148721099 -13.372059155581514
935 -0.014267368754372001 -13.389450737135482 -0.014294873923063278 -13.386354029504577
936 -0.014263439737260342 -13.403714176872741 -0.014264904242008925 -13.400618933746586
937 -0.014263309026136994 -13.417977485898879 -0.014235116261988878 -13.414854050008575
938 -0.014263969752937556 -13.432241455651816 -0.014329595118761062 -13.429183645127337
939 -0.014263584138825535 -13.446505039790642 -0.014218019461259246 -13.443401664588595
940 -0.01426382944919169 -13.460768869239834 -0.014265095861628652 -13.457666760450223
941 -0.01426398493349552 -13.47503285417333 -0.014263984514400363 -13.471930744964624
942 -0.014259994868189097 -13.489292849041519 -0.014245964679867029 -13.486176709644491
943 -0.014266654057428241 -13.503559503098947 -0.014172007096931338 -13.500348716741422
944 -0.014262898359447718 -13.517822401458394 -0.014288627216592431 -13.514637343958015
945 -0.01426383163779974 -13.532086233096194 -0.014259301126003265 -13.528896645084018
946 -0.014268038421869278 -13.546354271518064 -0.014357215212658047 -13.543253860296677
947 -0.014260937646031379 -13.560615209164096 -0.014233412919566035 -13.557487273216243
948 -0.014261870691552759 -13.574877079855648 -0.014247625460848212 -13.571734898677091
949 -0.014264462469145655 -13.589141542324795 -0.01426628497429192 -13.586001183651383
950 -0.014265322918072343 -13.603406865242867 -0.014316592132672668 -13.600317775784056
951 -0.014265673933550715 -13.617672539176418 -0.01419274602085352 -13.61451052180491
952 -0.01426320536993444 -13.631935744546352 -0.014217119896784425 -13.628727641701694
953 -0.01426624907180667 -13.646201993618158 -0.014240208500996231 -13.642967850202691
954 -0.01426673587411642 -13.660468729492274 -0.014314650744199752 -13.657282500946891
955 -0.014264023397117853 -13.674732752889392 -0.014215582422912121 -13.671498083369803
956 -0.014262609044089913 -13.688995361933483 -0.014312290027737618 -13.68581037339754
957 -0.014263157825917005 -13.7032585197594 -0.014315853687003255 -13.700126227084544
958 -0.014264316484332084 -13.717522836243733 -0.014288332732394337 -13.71441455981694
959 -0.014263422414660453 -13.731786258658394 -0.014338842686265707 -13.728753402503205
960 -0.01426448617130518 -13.746050744829699 -0.014268643967807294 -13.743022046471012
961 -0.01426247418858111 -13.760313219018279 -0.014253560779616236 -13.757275607250628
962 -0.014261318510398269 -13.774574537528677 -0.014314357656985521 -13.771589964907614
963 -0.01425798749551177 -13.788832525024189 -0.01428004214540124 -13.785870007053015
964 -0.014262738917022944 -13.803095263941211 -0.014281166018918157 -13.800151173071933
965 -0.014262637635692955 -13.817357901576903 -0.014361439319327474 -13.81451261239126
966 -0.014259645715355873 -13.83161754729226 -0.014301921939477324 -13.828814534330737
967 -0.01425867946818471 -13.845876226760444 -0.014276542374864221 -13.843091076705601
968 -0.01426296290010214 -13.860139189660545 -0.01428965264931321 -13.857380729354915
969 -0.014264359790831804 -13.874403549451378 -0.014571178657934069 -13.87195190801285
970 -0.014257241133600473 -13.888660790584979 -0.014256151067093015 -13.886208059079943
971 -0.014257712662220002 -13.902918503247198 -0.01427780045196414 -13.900485859531907
972 -0.014259370462968945 -13.917177873710168 -0.014297885447740554 -13.914783744979648
973 -0.014269579201936722 -13.931447452912105 -0.014180150162428618 -13.928963895142076
974 -0.014258703077211976 -13.945706155989317 -0.014240250503644348 -13.94320414564572
975 -0.014259976893663406 -13.95996613288298 -0.014259650791063904 -13.957463796436784
976 -0.014261526567861438 -13.974227659450841 -0.014283804688602686 -13.971747601125386
977 -0.014268830139189958 -13.988496489590032 -0.014205593476071953 -13.985953194601459
978 -0.014263027068227529 -14.00275951665826 -0.014261040231212973 -14.000214234832672
979 -0.014262512931600213 -14.01702202958986 -0.01425912077538669 -14.01447335560806
980 -0.014263336965814232 -14.031285366555675 -0.014242901746183634 -14.028716257354242
981 -0.014259602781385184 -14.04554496933706 -0.014254104858264328 -14.042970362212506
982 -0.014263785257935525 -14.059808754594995 -0.014221810223534703 -14.057192172436041
983 -0.014264219254255295 -14.07407297384925 -0.01433490514755249 -14.071527077583594
984 -0.014258795930072666 -14.088331769779321 -0.014296390116214752 -14.085823467699809
985 -0.014260577829554677 -14.102592347608876 -0.014265339309349655 -14.10008880700916
986 -0.014257301529869437 -14.116849649138747 -0.01433326220139861 -14.114422069210558
987 -0.014257802674546839 -14.131107451813293 -0.014424074674025178 -14.128846143884584
988 -0.01425789138302207 -14.145365343196314 -0.014275158569216729 -14.1431213024538
989 -0.014258246030658483 -14.159623589226973 -0.01427097786217928 -14.157392280315978
990 -0.01425672653131187 -14.173880315758284 -0.014253453072160482 -14.17164573338814
991 -0.014258678676560521 -14.188138994434844 -0.014256900502368807 -14.185902633890509
992 -0.014256616635248066 -14.202395611070092 -0.014237541984766722 -14.200140175875275
993 -0.014260747749358416 -14.21665635881945 -0.01427385937422514 -14.214414035249499
994 -0.01425953689031303 -14.230915895709762 -0.014246111270040274 -14.22866014651954
995 -0.01425683400593698 -14.2451727297157 -0.014169841026887297 -14.242829987546427
996 -0.014256598148494958 -14.259429327864195 -0.014390298258513212 -14.25722028580494
997 -0.01425900598987937 -14.273688333854075 -0.014261019974946975 -14.271481305779888
998 -0.014257578365504741 -14.28794591221958 -0.014291577832773327 -14.285772883612662
999 -0.014257229585200547 -14.302203141804782 -0.014010803960263728 -14.299783687572926
1000 -0.014260966051369905 -14.316464107856152 -0.014224629802629351 -14.314008317375556
1001 -0.014261056343093515 -14.330725164199245 -0.014263026881963015 -14.32827134425752
1002 -0.01425951006822288 -14.344984674267469 -0.014244151534512639 -14.342515495792032
1003 -0.014262548927217723 -14.359247223194686 -0.014231694675982 -14.356747190468013
1004 -0.014263669587671756 -14.373510892782358 -0.01424177000299096 -14.370988960471005
1005 -0.014262500358745456 -14.387773393141103 -0.014292068174108863 -14.385281028645114
1006 -0.014257412124425172 -14.402030805265529 -0.01433399603702128 -14.399615024682134
1007 -0.014264433179050684 -14.41629523844458 -0.01432284489274025 -14.413937869574875
1008 -0.014260456152260303 -14.43055569459684 -0.01425300850532949 -14.428190878080205
1009 -0.014256388368085026 -14.444812082964926 -0.014352657133713365 -14.442543535213918
1010 -0.01426011361181736 -14.459072196576743 -0.014174575731158257 -14.456718110945076
1011 -0.01426256294362247 -14.473334759520366 -0.014300186932086945 -14.471018297877162
1012 -0.014261227007955313 -14.487595986528321 -0.014303871057927608 -14.48532216893509
1013 -0.014261464402079583 -14.5018574509304 -0.014285984355956316 -14.499608153291046
1014 -0.01425902140326798 -14.516116472333668 -0.014211308956146241 -14.513819462247191
1015 -0.014261841354891659 -14.530378313688558 -0.014223437663167715 -14.528042899910359
1016 -0.014266841160133482 -14.544645154848691 -0.014196709217503666 -14.542239609127863
1017 -0.014262520708143711 -14.558907675556835 -0.014260511100292205 -14.556500120228156
1018 -0.014263895945623517 -14.573171571502458 -0.014279842702671885 -14.570779962930828
1019 -0.014262909162789583 -14.587434480665248 -0.0142545732203871 -14.585034536151216
1020 -0.014272126043215394 -14.601706606708463 -0.014276445796713232 -14.59931098194793
1021 -0.014264996163547039 -14.61597160287201 -0.0142584134824574 -14.613569395430387
1022 -0.014264171989634634 -14.630235774861644 -0.014276777161285281 -14.627846172591672
1023 -0.014264035550877453 -14.64449981041252 -0.014264058787375689 -14.642110231379048
1024 -0.01426524817943573 -14.658765058591957 -0.014232621807605029 -14.656342853186652
1025 -0.014263002388179302 -14.673028060980137 -0.014261632459238172 -14.67060448564589
1026 -0.014262823341414332 -14.687290884321552 -0.01432934612967074 -14.684933831775561
1027 -0.014266092190518975 -14.701556976512071 -0.014287606067955493 -14.699221437843518
1028 -0.014264600537717342 -14.71582157704979 -0.014245415152981878 -14.713466852996499
1029 -0.014259843295440078 -14.730081420345229 -0.014242298481985927 -14.727709151478484
1030 -0.014258717652410269 -14.74434013799764 -0.014410959137603641 -14.742120110616087
1031 -0.014261863753199577 -14.75860200175084 -0.014265490835532546 -14.756385601451619
1032 -0.014265083940699697 -14.772867085691539 -0.01431291550397873 -14.770698516955598
1033 -0.014257859159260988 -14.7871249448508 -0.014337501861155033 -14.785036018816752
1034 -0.014261846197769046 -14.80138679104857 -0.014254497038200498 -14.799290515854953
1035 -0.014262437308207154 -14.815649228356778 -0.01424851007759571 -14.813539025932549
1036 -0.014261002466082574 -14.82991023082286 -0.014268773701041937 -14.827807799633591
1037 -0.014261139230802656 -14.844171370053662 -0.014225648203864693 -14.842033447837457
1038 -0.014260928053408862 -14.85843229810707 -0.014247709466144443 -14.8562811573036
1039 -0.014259055675938725 -14.87269135378301 -0.014292184263467789 -14.870573341567068
1040 -0.014254990313202143 -14.886946344096211 -0.01427606944926083 -14.88484941101633
1041 -0.014262753073126078 -14.901209097169337 -0.014273151056841016 -14.89912256207317
1042 -0.014260654151439667 -14.915469751320776 -0.014175694808363915 -14.913298256881534
1043 -0.01426203832961619 -14.929731789650392 -0.014297280041500927 -14.927595536923034
1044 -0.014262812631204724 -14.943994602281597 -0.014250738453119994 -14.941846275376154
1045 -0.014262821013107895 -14.958257423294706 -0.014197135623544455 -14.956043410999698
1046 -0.014263281319290399 -14.972520704613997 -0.014351470628753304 -14.970394881628451
1047 -0.014260279340669512 -14.986780983954667 -0.014246573485434056 -14.984641455113884
1048 -0.014259516494348645 -15.001040500449015 -0.014269566768780351 -14.998911021882664
1049 -0.014276968548074365 -15.01531746899709 -0.014046555617824197 -15.012957577500488
1050 -0.014264030754566193 -15.029581499751655 -0.01425987626425922 -15.027217453764747
1051 -0.014262879220768809 -15.043844378972425 -0.014273824729025364 -15.041491278493773
1052 -0.01426277905702591 -15.05810715802945 -0.01426265095360577 -15.055753929447379
1053 -0.014260819461196662 -15.072367977490646 -0.01427600528113544 -15.070029934728515
1054 -0.014261614996939898 -15.086629592487586 -0.014296477613970637 -15.084326412342486
1055 -0.014265123708173632 -15.10089471619576 -0.014245770871639252 -15.098572183214126
1056 -0.014264472294598818 -15.11515918849036 -0.01424850351177156 -15.112820686725897
1057 -0.014245635457336902 -15.129404823947697 -0.014083294477313758 -15.12690398120321
1058 -0.014262218913063406 -15.143667042860761 -0.01424709502607584 -15.141151076229285
1059 -0.014264019625261425 -15.157931062486023 -0.014257983770221472 -15.155409059999506
1060 -0.014262285083532333 -15.172193347569555 -0.014269097149372101 -15.169678157148878
1061 -0.014261149941012264 -15.186454497510567 -0.014260108629241586 -15.183938265778119
1062 -0.01425887579098344 -15.20071337330155 -0.01417676629498601 -15.198115032073105
1063 -0.014262222684919834 -15.21497559598647 -0.014259062893688678 -15.212374094966794
1064 -0.01426385729573667 -15.229239453282206 -0.014259276119992137 -15.226633371086786
1065 -0.014268096489831805 -15.243507549772039 -0.014320641336962581 -15.240954012423748
1066 -0.01426373510621488 -15.257771284878254 -0.014257522718980908 -15.25521153514273
1067 -0.014262214908376336 -15.27203349978663 -0.014259443199262024 -15.26947097834199
1068 -0.014262944972142578 -15.286296444758772 -0.014304942404851317 -15.283775920746843
1069 -0.014261533506214619 -15.300557978264987 -0.014291678136214615 -15.298067598883057
1070 -0.014264184096828104 -15.314822162361814 -0.014304420072585344 -15.312372018955642
1071 -0.014266635896638036 -15.329088798258452 -0.014179960172623397 -15.326551979128265
1072 -0.014265310345217585 -15.34335410860367 -0.01419377545826137 -15.340745754586527
1073 -0.0142626510001719 -15.357616759603841 -0.0142814751714468 -15.355027229757974
1074 -0.014274736121296882 -15.371891495725139 -0.014351000869646668 -15.369378230627621
1075 -0.014263377338647843 -15.386154873063786 -0.014244380732998252 -15.38362261136062
1076 -0.014260976342484355 -15.40041584940627 -0.014279723074287176 -15.397902334434907
1077 -0.014261328056454659 -15.414677177462725 -0.014229083526879549 -15.412131417961787
1078 -0.014266371168196202 -15.42894354863092 -0.014391066040843725 -15.42652248400263
1079 -0.01426338218152523 -15.443206930812446 -0.014260247116908431 -15.440782731119539
1080 -0.01426042621023953 -15.457467357022685 -0.01422037505544722 -15.455003106174987
1081 -0.014260962139815092 -15.4717283191625 -0.01425055549480021 -15.469253661669788
1082 -0.014262568345293403 -15.485990887507793 -0.014236488239839673 -15.483490149909628
1083 -0.014263971894979476 -15.500254859402773 -0.014330820646136999 -15.497820970555765
1084 -0.014259334746748209 -15.514514194149521 -0.014207216491922737 -15.512028187047687
1085 -0.014263799088075757 -15.528777993237597 -0.014290823088958859 -15.526319010136646
1086 -0.01426476240158081 -15.543042755639178 -0.014252524636685849 -15.540571534773331
1087 -0.01426430200226605 -15.557307057641443 -0.01425083475187421 -15.554822369525205
1088 -0.014264419348910451 -15.571571476990353 -0.014258051011711358 -15.569080420536917
1089 -0.014264179347082972 -15.585835656337437 -0.014268208527937531 -15.583348629064854
1090 -0.014264207798987627 -15.600099864136425 -0.014258511969819665 -15.597607141034674
1091 -0.01426635212264955 -15.614366216259075 -0.014264313643798232 -15.611871454678472
1092 -0.014261563122272492 -15.628627779381347 -0.014290382759645582 -15.626161837438117
1093 -0.014266917761415244 -15.642894697142761 -0.014285110123455524 -15.640446947561573
1094 -0.01426259004510939 -15.657157287187871 -0.0142183730378747 -15.654665320599447
1095 -0.014267657743766904 -15.671424944931639 -0.014283340657129884 -15.668948661256577
1096 -0.014264314249157906 -15.685689259180796 -0.014174131164327263 -15.683122792420905
1097 -0.014262920664623379 -15.69995217984542 -0.014239358250051737 -15.697362150670957
1098 -0.014264512294903397 -15.714216692140324 -0.014115192601457239 -15.711477343272414
1099 -0.014266030257567763 -15.728482722397892 -0.014326023822650313 -15.725803367095065
1100 -0.014265545085072518 -15.742748267482964 -0.014235644042491913 -15.740039011137556
1101 -0.014264603611081839 -15.757012871094046 -0.014296785136684776 -15.75433579627424
1102 -0.014266783744096756 -15.771279654838143 -0.01426658029668033 -15.768602376570922
1103 -0.01426749499514699 -15.78554714983329 -0.01427174904383719 -15.782874125614759
1104 -0.014263055240735411 -15.799810205074026 -0.014338295394554734 -15.797212421009315
1105 -0.01426223893649876 -15.814072444010526 -0.014240229269489646 -15.811452650278804
1106 -0.014266179781407118 -15.828338623791932 -0.014277620892971753 -15.825730271171777
1107 -0.014267380023375154 -15.842606003815307 -0.014227874763309955 -15.839958145935087
1108 -0.014265868160873652 -15.85687187197618 -0.014294929848983885 -15.85425307578407
1109 -0.014262886065989733 -15.871134758042169 -0.014249440049752593 -15.868502515833823
1110 -0.014262576634064317 -15.885397334676233 -0.014346225978806615 -15.88284874181263
1111 -0.01426407927647233 -15.899661413952705 -0.014265605667605995 -15.897114347480237
1112 -0.01426423704251647 -15.913925650995221 -0.014266101457178593 -15.911380448937415
1113 -0.014264385681599379 -15.92819003667682 -0.014265260053798556 -15.925645708991214
1114 -0.01426560883410275 -15.942455645510924 -0.014258178928866983 -15.93990388792008
1115 -0.014263151027262212 -15.956718796538185 -0.014332559378817677 -15.954236447298898
1116 -0.014259677939116954 -15.970978474477302 -0.01420890809968114 -15.968445355398579
1117 -0.014262611512094736 -15.985241085989397 -0.014257075916975736 -15.982702431315555
1118 -0.01426099929958582 -15.999502085288983 -0.014260672219097614 -15.996963103534654
1119 -0.014263366069644689 -16.013765451358626 -0.014256132673472166 -16.011219236208127
1120 -0.014263842534273864 -16.0280292938929 -0.014266282599419356 -16.025485518807546
1121 -0.014261123817414045 -16.042290417710312 -0.014159282809123397 -16.03964480161667
1122 -0.014268739055842162 -16.056559156766156 -0.01425335630774498 -16.053898157924415
1123 -0.01426355866715312 -16.07082271543331 -0.014193780906498431 -16.068091938830914
1124 -0.0142655897885561 -16.085088305221866 -0.014261430082842707 -16.082353368913758
1125 -0.014264489198103547 -16.09935279441997 -0.014282787404954433 -16.096636156318713
1126 -0.014264597604051233 -16.11361739202402 -0.014259803760796785 -16.11089596007951
1127 -0.014263927238062024 -16.127881319262084 -0.014210864854976534 -16.125106824934488
1128 -0.01426678909920156 -16.142148108361287 -0.014305882062762976 -16.139412706997252
1129 -0.014265498938038945 -16.156413607299324 -0.014261864451691508 -16.153674571448942
1130 -0.01426702835597098 -16.170680635655295 -0.01426666504703462 -16.167941236495977
1131 -0.014267089916393161 -16.18494772557169 -0.014368129149079322 -16.182309365645057
1132 -0.014267891366034745 -16.199215616937725 -0.01430280995555222 -16.19661217560061
1133 -0.014264375669881701 -16.213479992607606 -0.014262199262157082 -16.210874374862765
1134 -0.014262494491413235 -16.227742487099018 -0.014233155269175768 -16.22510753013194
1135 -0.014261643402278423 -16.242004130501297 -0.01430821348913014 -16.23941574362107
1136 -0.014263022597879172 -16.256267153099177 -0.014116105763241649 -16.253531849384313
1137 -0.014264229871332645 -16.27053138297051 -0.014269872941076756 -16.26780172232539
1138 -0.014263496734201908 -16.284794879704712 -0.014238755172118544 -16.28204047749751
1139 -0.014267975883558392 -16.29906285558827 -0.014254772244021297 -16.296295249741533
1140 -0.014263413148000836 -16.313326268736272 -0.014195373561233283 -16.310490623302766
1141 -0.014267042092978955 -16.32759331082925 -0.014271857403218745 -16.324762480705985
1142 -0.014266387606039644 -16.34185969843529 -0.0142611438408494 -16.339023624546833
1143 -0.014263487979769706 -16.356123186415058 -0.014260599156841636 -16.353284223703675
1144 -0.014266577875241637 -16.370389764290298 -0.014244275353848933 -16.367528499057524
1145 -0.014267092989757656 -16.384656857280056 -0.014224365958943963 -16.38175286501647
1146 -0.01426639687269926 -16.398923254152756 -0.014241042826324702 -16.395993907842794
1147 -0.01426790957339108 -16.413191163726147 -0.014332649391144514 -16.410326557233937
1148 -0.014262373326346278 -16.427453537052493 -0.014346405072137714 -16.424672962306076
1149 -0.014264346612617374 -16.44171788366511 -0.014262439450249076 -16.438935401756325
1150 -0.014267119066789746 -16.4559850027319 -0.0142816208768636 -16.45321702263319
1151 -0.014262607507407665 -16.47024761023931 -0.014269495150074363 -16.467486517783264
1152 -0.014263602998107671 -16.484511213237415 -0.01425665239803493 -16.4817431701813
1153 -0.0142649098765105 -16.498776123113924 -0.014275383437052369 -16.496018553618352
1154 -0.01426340090110898 -16.51303952401503 -0.014213011553511023 -16.510231565171864
1155 -0.014266910497099161 -16.52730643451213 -0.014252647571265698 -16.52448421274313
1156 -0.014266684744507074 -16.541573119256636 -0.014306519739329815 -16.538790732482457
1157 -0.014265223452821375 -16.555838342709457 -0.014414118742570281 -16.55320485122503
1158 -0.014264326728880405 -16.570102669438338 -0.014265871047973633 -16.567470722273004
1159 -0.014261905383318663 -16.584364574821656 -0.014237327687442302 -16.581708049960447
1160 -0.014265207014977932 -16.598629781836635 -0.014276421023532748 -16.59598447098398
1161 -0.014260671893134713 -16.61289045372977 -0.014262615423649549 -16.61024708640763
1162 -0.014262704085558653 -16.62715315781533 -0.014406407251954079 -16.624653493659583
1163 -0.014262952748686076 -16.641416110564016 -0.014274828182533384 -16.638928321842116
1164 -0.014262200007215143 -16.655678310571233 -0.01427559955045581 -16.65320392139257
1165 -0.014264551270753146 -16.669942861841985 -0.014257041737437248 -16.667460963130008
1166 -0.014264440815895795 -16.68420730265788 -0.014234583685174584 -16.68169554681518
1167 -0.014262399915605784 -16.698469702573487 -0.01426056115888059 -16.695956107974062
1168 -0.014258616557344794 -16.712728319130832 -0.014325007190927863 -16.71028111516499
1169 -0.014262211509048939 -16.72699053063988 -0.014215461770072579 -16.72449657693506
1170 -0.014264994859695434 -16.741255525499575 -0.014325376646593214 -16.738821953581652
1171 -0.014261026261374354 -16.755516551760948 -0.014261776907369494 -16.75308373048902
1172 -0.01426067566499114 -16.76977722742594 -0.014264596719294786 -16.767348327208314
1173 -0.0142601250205189 -16.78403735244646 -0.014265915844589472 -16.781614243052903
1174 -0.014267743285745382 -16.798305095732207 -0.014137569116428494 -16.795751812169332
1175 -0.0142620291095227 -16.81256712484173 -0.014326360402628779 -16.81007817257196
1176 -0.014262213930487632 -16.826829338772217 -0.014270321698859334 -16.82434849427082
1177 -0.014262728858739138 -16.841092067630957 -0.014268728671595454 -16.838617222942414
1178 -0.01426110789179802 -16.855353175522755 -0.014275221433490515 -16.852892444375904
1179 -0.014274853002279996 -16.869628028525035 -0.013788639102131128 -16.866681083478035
1180 -0.014264577208086849 -16.883892605733124 -0.014273860724642873 -16.880954944202678
1181 -0.0142657570540905 -16.898158362787214 -0.014273954834789038 -16.895228899037466
1182 -0.014265990117564797 -16.91242435290478 -0.014265496144071221 -16.909494395181536
1183 -0.014264525892212988 -16.92668887879699 -0.01427236320450902 -16.923766758386044
1184 -0.01426191981881857 -16.94095079861581 -0.014243903802707791 -16.938010662188752
1185 -0.014265550766140223 -16.95521634938195 -0.014311695750802756 -16.952322357939554
1186 -0.014267074363306164 -16.969483423745256 -0.014304474322125315 -16.966626832261678
1187 -0.014264761563390493 -16.983748185308645 -0.014327246136963368 -16.980954078398643
1188 -0.01426355242729187 -16.998011737735936 -0.01421967362985015 -16.995173752028492
1189 -0.014268523361533881 -17.01228026109747 -0.014272103179246187 -17.009445855207737
1190 -0.014265672024339437 -17.02654593312181 -0.014319991087540984 -17.023765846295277
1191 -0.014265106664970518 -17.04081103978678 -0.014253363851457835 -17.038019210146736
1192 -0.014263604767620564 -17.055074644554402 -0.014218736020848156 -17.052237946167583
1193 -0.014276267774403096 -17.069350912328805 -0.014067784231156111 -17.06630573039874
1194 -0.01426314371638 -17.083614056045185 -0.01426891479641199 -17.08057464519515
1195 -0.014265366876497865 -17.097879422921682 -0.014255816116929054 -17.09483046131208
1196 -0.014262724108994007 -17.112142147030678 -0.014300058921799063 -17.109130520233876
1197 -0.014264831505715846 -17.126406978536394 -0.014260804466903209 -17.12339132470078
1198 -0.014265678776428103 -17.140672657312823 -0.014210905553773046 -17.137602230254554
1199 -0.014267203537747264 -17.154939860850572 -0.014269666140899062 -17.151871896395452
1200 -0.014265261823311448 -17.169205122673883 -0.014300051843747497 -17.1661719482392
1201 -0.014268276374787092 -17.18347339904867 -0.014218733040615916 -17.180390681279814
1202 -0.014268262637779116 -17.197741661686447 -0.014280937798321246 -17.194671619078136
1203 -0.014266563672572374 -17.212008225359018 -0.014259092137217521 -17.208930711215352
1204 -0.014266645442694426 -17.226274870801713 -0.014266443485394121 -17.223197154700745
1205 -0.014272913103923202 -17.240547783905637 -0.01423629866912961 -17.237433453369874
1206 -0.014268284058198332 -17.254816067963834 -0.014269536081701516 -17.251702989451577
1207 -0.014270761469379067 -17.269086829433213 -0.01430952651426196 -17.266012515965837
1208 -0.014269273681566119 -17.28335610311478 -0.014316921401768923 -17.280329437367605
1209 -0.014267641259357334 -17.29762374437414 -0.014230147236958146 -17.294559584604563
1210 -0.014267821703106165 -17.311891566077247 -0.014310079300776124 -17.30886966390534
1211 -0.014266847353428602 -17.326158413430676 -0.014270029962062836 -17.323139693867404
1212 -0.014269846538081766 -17.340428259968757 -0.014211873523890972 -17.337351567391295
1213 -0.014265484735369682 -17.354693744704125 -0.014270271547138691 -17.351621838938435
1214 -0.014266831055283546 -17.36896057575941 -0.014294921467080713 -17.365916760405515
1215 -0.01426413720473647 -17.383224712964147 -0.01422963892109692 -17.380146399326613
1216 -0.014266561064869166 -17.397491274029015 -0.014266925491392612 -17.394413324818004
1217 -0.014268186409026384 -17.41175946043804 -0.014267068123444915 -17.40868039294145
1218 -0.014267033757641911 -17.426026494195682 -0.014232056168839335 -17.42291244911029
1219 -0.014271084684878588 -17.44029757888056 -0.014625519886612892 -17.437537968996903
1220 -0.014263328816741704 -17.454560907697303 -0.014257274009287358 -17.451795243006192
1221 -0.014264285610988737 -17.46882519330829 -0.014265937870368362 -17.46606118087656
1222 -0.014264556486159563 -17.483089749794452 -0.014261633343994617 -17.480322814220557
1223 -0.014264412177726626 -17.49735416197218 -0.01426419303752482 -17.494587007258083
1224 -0.01426441241055727 -17.511618574382737 -0.014273556601256131 -17.50886056385934
1225 -0.0142657108604908 -17.52588428524323 -0.014258597139269113 -17.523119160998608
1226 -0.014264714205637574 -17.540148999448867 -0.014275354240089655 -17.5373945152387
1227 -0.014265321381390094 -17.554414320830258 -0.014262204989790916 -17.55165672022849
1228 -0.014264150336384774 -17.568678471166642 -0.014258539583534003 -17.565915259812023
1229 -0.01426486880518496 -17.582943339971827 -0.014255347428843379 -17.580170607240866
1230 -0.014265217492356897 -17.597208557464185 -0.014278010278940201 -17.594448617519806
1231 -0.01426423890516162 -17.61147279636935 -0.014182329596951603 -17.608630947116758
1232 -0.01426126565784216 -17.625734062027192 -0.014257872803136706 -17.622888819919893
1233 -0.014265556819736958 -17.63999961884693 -0.014268952701240779 -17.637157772621133
1234 -0.014265393326058983 -17.65426501217299 -0.014268197817727923 -17.65142597043886
1235 -0.014267343888059258 -17.668532356061046 -0.014275602996349335 -17.66570157343521
1236 -0.014266955107450486 -17.6827993111685 -0.014279337646439672 -17.67998091108165
1237 -0.014255083398893476 -17.69705439456739 -0.014149112859740853 -17.69413002394139
1238 -0.014266785932704806 -17.711321180500097 -0.014260114915668965 -17.70839013885706
1239 -0.014267088565975427 -17.725588269066073 -0.014274515258148313 -17.722664654115206
1240 -0.014264709455892444 -17.739852978521967 -0.014255444146692752 -17.736920098261898
1241 -0.014262968534603715 -17.75411594705657 -0.014278714032843708 -17.751198812294742
1242 -0.014270111359655857 -17.768386058416226 -0.014274273999035358 -17.765473086293778
1243 -0.014258785732090473 -17.782644844148315 -0.01419013375416398 -17.77966322004794
1244 -0.014264722308143973 -17.79690956645646 -0.014285665471106768 -17.793948885519047
1245 -0.014266085531562566 -17.811175651988023 -0.014249054482206702 -17.808197940001254
1246 -0.01426578420214355 -17.825441436190168 -0.01426225546747446 -17.82246019546873
1247 -0.014264586707577109 -17.839706022897744 -0.014273710269480943 -17.83673390573821
1248 -0.014267992600798607 -17.853974015498544 -0.014258232759311795 -17.85099213849752
1249 -0.014262614538893104 -17.868236630037437 -0.014277303544804453 -17.865269442042326
1250 -0.014250531001016498 -17.882487161038455 -0.014250914752483367 -17.87952035679481
1251 -0.014266088791191577 -17.896753249829647 -0.014287996431812644 -17.89380835322662
1252 -0.014262885693460703 -17.91101613552311 -0.014253012742847205 -17.90806136596947
1253 -0.014263253659009933 -17.92527938918212 -0.014235568046569825 -17.92229693401604
1254 -0.014266703790053726 -17.939546092972172 -0.014206935605034231 -17.936503869621074
1255 -0.014260820485651493 -17.953806913457825 -0.014295365614816546 -17.95079923523589
1256 -0.014264222141355276 -17.968071135599182 -0.014288492174819112 -17.96508772741071
1257 -0.014262314001098276 -17.98233344960028 -0.014267683541402221 -17.979355410952113
1258 -0.014265538053587079 -17.996598987653865 -0.01427410957403481 -17.99362952052615
1259 -0.014266265323385596 -18.01086525297725 -0.014306791219860315 -18.007936311746008
1260 -0.014259923156350851 -18.025125176133603 -0.014172242861241103 -18.02210855460725
1261 -0.014260202459990979 -18.039385378593593 -0.014170523406937719 -18.03627907801419
1262 -0.014266612939536572 -18.05365199153313 -0.01426057736389339 -18.05053965537808
1263 -0.014266837760806084 -18.067918829293937 -0.01426397068426013 -18.064803626062343
1264 -0.014266493683680891 -18.08218532297762 -0.014264974324032665 -18.079068600386375
1265 -0.014265986625105143 -18.096451309602724 -0.014273987477645278 -18.09334258786402
1266 -0.014266290049999953 -18.110717599652723 -0.014275036752223969 -18.107617624616243
1267 -0.014266329305246472 -18.12498392895797 -0.014247394585981964 -18.121865019202225
1268 -0.014268063334748149 -18.139251992292717 -0.014248326187953353 -18.13611334539018
1269 -0.014265725575387477 -18.153517717868105 -0.014307770179584622 -18.150421115569763
1270 -0.014264957094565035 -18.16778267496267 -0.014238502364605665 -18.16465961793437
1271 -0.014266960974782705 -18.182049635937453 -0.014273881260305644 -18.178933499194674
1272 -0.014260731637477875 -18.19631036757493 -0.014273225236684084 -18.19320672443136
1273 -0.014253957662731409 -18.210564325237662 -0.014358182623982429 -18.207564907055342
1274 -0.014263566443696618 -18.224827891681358 -0.014253634493798018 -18.22181854154914
1275 -0.014263619342818857 -18.239091511024178 -0.01427090005017817 -18.23608944159932
1276 -0.014265354815870523 -18.253356865840047 -0.014376199152320624 -18.25046564075164
1277 -0.01426246571354568 -18.267619331553593 -0.01430647843517363 -18.264772119186812
1278 -0.014260800555348396 -18.28188013210894 -0.014239539671689273 -18.2790116588585
1279 -0.014262711675837637 -18.29614284378478 -0.014248797111213208 -18.293260455969715
1280 -0.014268152881413698 -18.310410996666192 -0.014229810098186135 -18.3074902660679
1281 -0.014260043669492007 -18.324671040335684 -0.014333302807062864 -18.321823568874965
1282 -0.014255999168381096 -18.338927039504064 -0.01427911245264113 -18.336102681327606
1283 -0.014260002830997109 -18.353187042335062 -0.014321164414286613 -18.350423845741894
1284 -0.014263073774054646 -18.367450116109115 -0.014289002399891615 -18.364712848141785
1285 -0.01425683656707406 -18.38170695267619 -0.0143458794336766 -18.37905872757546
1286 -0.014259048784151674 -18.39596600146034 -0.014240080257877707 -18.39329880783334
1287 -0.014259538101032376 -18.410225539561374 -0.014249976025894284 -18.407548783859234
1288 -0.014260977553203703 -18.424486517114577 -0.014237933466210962 -18.421786717325446
1289 -0.01426197295077145 -18.438748490065347 -0.014212026074528695 -18.435998743399974
1290 -0.014265412744134665 -18.45301390280948 -0.014137468254193663 -18.45013621165417
1291 -0.014263248397037387 -18.467277151206517 -0.01426692889072001 -18.46440314054489
1292 -0.014262355351820587 -18.481539506558338 -0.014247591327875852 -18.478650731872765
1293 -0.01426741797477007 -18.49580692453311 -0.014229969540610909 -18.492880701413377
1294 -0.014262894401326776 -18.510069818934436 -0.014320172183215619 -18.50720087359659
1295 -0.014263943023979663 -18.524333761958417 -0.014258886175230145 -18.521459759771822
1296 -0.014263239270076156 -18.538597001228492 -0.01427045431919396 -18.535730214091018
1297 -0.014264182141050696 -18.552861183369544 -0.014270028052851557 -18.55000024214387
1298 -0.01426363387145102 -18.567124817240995 -0.014261684101074933 -18.564261926244946
1299 -0.014262115210294723 -18.581386932451288 -0.014309814060106873 -18.57857174030505
1300 -0.014264912949874997 -18.595651845401164 -0.014227787544950844 -18.59279952785
1301 -0.014265376888215543 -18.60991722228938 -0.014346714597195387 -18.607146242447197
1302 -0.014260644419118762 -18.624177866708497 -0.014308979362249374 -18.621455221809445
1303 -0.014264904335141182 -18.63844277104364 -0.01425948403775692 -18.635714705847203
1304 -0.014263511123135685 -18.652706282166776 -0.014275875128805637 -18.64999058097601
1305 -0.014258298464119435 -18.666964580630896 -0.014210950350388885 -18.6642015313264
1306 -0.014264985313639044 -18.681229565944534 -0.014306844305247068 -18.678508375631644
1307 -0.014270369708538056 -18.69549993565307 -0.014741398859769106 -18.693249774491413
1308 -0.014257309073582292 -18.709757244726653 -0.014250293094664811 -18.70750006758608
1309 -0.01425738469697535 -18.72401462942363 -0.014265936939045787 -18.721766004525126
1310 -0.014255955629050732 -18.73827058505268 -0.0142498719971627 -18.736015876522288
1311 -0.01425648876465857 -18.752527073817337 -0.014249779423698783 -18.750265655945988
1312 -0.014257829077541829 -18.76678490289488 -0.0142551155295223 -18.76452077147551
1313 -0.01425718837417662 -18.781042091269057 -0.014258525660261511 -18.77877929713577
1314 -0.014257511775940656 -18.795299603045 -0.014261008100584149 -18.793040305236353
1315 -0.014259537542238831 -18.809559140587236 -0.014254252798855305 -18.80729455803521
1316 -0.014258332317695022 -18.82381747290493 -0.014248978486284614 -18.821543536521496
1317 -0.01425929656252265 -18.838076769467452 -0.014261042838916183 -18.835804579360413
1318 -0.014259795518592 -18.852336564986043 -0.014256702689453959 -18.850061282049868
1319 -0.014258341724053025 -18.866594906710095 -0.014232070138677954 -18.864293352188547
1320 -0.014258663449436427 -18.88085357015953 -0.014239405607804656 -18.87853275779635
1321 -0.014262871257960797 -18.895116441417493 -0.01417159172706306 -18.892704349523413
1322 -0.014258828293532134 -18.909375269711024 -0.01418371768668294 -18.906888067210097
1323 -0.014261898398399354 -18.923637168109423 -0.014256078191101551 -18.9211441454012
1324 -0.014260263508185744 -18.937897431617607 -0.014283044496551156 -18.93542718989775
1325 -0.014260794827714562 -18.95215822644532 -0.014286347292363643 -18.949713537190114
1326 -0.01426510619930923 -18.96642333264463 -0.014217268163338303 -18.963930805353453
1327 -0.014263566909357905 -18.980686899553987 -0.014258684683591127 -18.978189490037042
1328 -0.014261952415108681 -18.994948851969095 -0.01428311294876039 -18.992472602985803
1329 -0.014263180317357183 -19.009212032286452 -0.014265120076015592 -19.006737723061818
1330 -0.014263257011771202 -19.023475289298222 -0.014238084154203533 -19.020975807216022
1331 -0.014265310950577259 -19.0377406002488 -0.014185236860066652 -19.035161044076087
1332 -0.014263072470203041 -19.052003672719003 -0.014261992368847131 -19.049423036444935
1333 -0.014263028092682362 -19.066266700811685 -0.014231110038235784 -19.06365414648317
1334 -0.014264721143990754 -19.080531421955676 -0.014249782543629408 -19.0779039290268
1335 -0.014266796642914414 -19.09479821859859 -0.014342147763818503 -19.09224607679062
1336 -0.014261517999693751 -19.109059736598283 -0.014223432959988713 -19.106469509750607
1337 -0.014261249545961618 -19.123320986144243 -0.014259124407544732 -19.12072863415815
1338 -0.014263930311426521 -19.13758491645567 -0.014287969237193466 -19.135016603395346
1339 -0.014264676626771689 -19.151849593082442 -0.01420638239942491 -19.149222985794772
1340 -0.01426632571965456 -19.166115918802095 -0.014305850584059953 -19.16352883637883
1341 -0.014260596223175525 -19.18037651502527 -0.01428981521166861 -19.1778186515905
1342 -0.014260235661640763 -19.19463675068691 -0.014253855496644974 -19.192072507087143
1343 -0.014260073518380522 -19.20889682420529 -0.01435654447413981 -19.206429051561283
1344 -0.014262087037786841 -19.223158911243075 -0.014317393628880381 -19.220746445190162
1345 -0.014261727361008525 -19.237420638604085 -0.01423341161571443 -19.234979856805875
1346 -0.01426145457662642 -19.25168209318071 -0.014246050314977766 -19.249225907120852
1347 -0.014262069901451468 -19.265944163082164 -0.014273563120514154 -19.263499470241367
1348 -0.014266508631408215 -19.280210671713572 -0.01424453305080533 -19.277744003292174
1349 -0.014261452667415141 -19.294472124380988 -0.014233234571292996 -19.291977237863467
1350 -0.014263001829385757 -19.308735126210372 -0.014250284014269709 -19.306227521877737
1351 -0.014263363461941481 -19.322998489672315 -0.014268125826492905 -19.32049564770423
1352 -0.01425985381938517 -19.3372583434917 -0.014222017396241427 -19.334717665100474
1353 -0.014257811242714524 -19.351516154734416 -0.014082899084314704 -19.34880056418479
1354 -0.014266253961250187 -19.365782408695665 -0.014286574628204107 -19.363087138812993
1355 -0.014265483431518077 -19.380047892127184 -0.01429908606223762 -19.37738622487523
1356 -0.01426575956866145 -19.394313651695846 -0.014271987695246935 -19.391658212570476
1357 -0.014263412915170193 -19.408577064611016 -0.014239522209390999 -19.405897734779867
1358 -0.014261041535064578 -19.42283810614608 -0.014304492576047777 -19.420202227355915
1359 -0.014265524316579103 -19.43710363046266 -0.01432286468334496 -19.43452509203926
1360 -0.014264737907797097 -19.451368368370456 -0.014294419344514609 -19.448819511383775
1361 -0.014263726072385907 -19.465632094442842 -0.014254687633365393 -19.46307419901714
1362 -0.014263395732268692 -19.47989549017511 -0.0143884913995862 -19.477462690416726
1363 -0.014263967191800475 -19.494159457366912 -0.014291491778567433 -19.491754182195294
1364 -0.014262171741575003 -19.508421629108486 -0.014274208899587392 -19.50602839109488
1365 -0.014262998616322875 -19.52268462772481 -0.014280662266537547 -19.520309053361416
1366 -0.014261056203395128 -19.536945683928206 -0.01425769878551364 -19.53456675214693
1367 -0.01426046178676188 -19.551206145714968 -0.014272742113098503 -19.54883949426003
1368 -0.014267735742032528 -19.565473881457 -0.014311188040301204 -19.563150682300332
1369 -0.014262771140784026 -19.579736652597784 -0.014300852594897152 -19.57745153489523
1370 -0.014262236002832652 -19.593998888600616 -0.014377187332138419 -19.591828722227365
1371 -0.014257789636030794 -19.608256678236646 -0.014264602540060877 -19.606093324767425
1372 -0.014261066028848291 -19.622517744265494 -0.014254982769489288 -19.620348307536915
1373 -0.014260275475680827 -19.636778019741175 -0.014260960882529617 -19.634609268419446
1374 -0.014260201854631305 -19.651038221595808 -0.014240211294963955 -19.64884947971441
1375 -0.014260454569011927 -19.66529867616482 -0.014259593933820725 -19.663109073648233
1376 -0.01425691689364612 -19.679555593058467 -0.014181643864139915 -19.677290717512374
1377 -0.014261366706341505 -19.69381695976481 -0.0143078054767102 -19.691598522989086
1378 -0.014262055605649948 -19.70807901537046 -0.014277700101956725 -19.705876223091042
1379 -0.014260698296129703 -19.72233971366659 -0.014271981455385685 -19.72014820454643
1380 -0.014262196375057101 -19.736601910041646 -0.014272403437644243 -19.734420607984074
1381 -0.014256424410268665 -19.750858334451916 -0.014326739218086004 -19.74874734720216
1382 -0.014255768759176135 -19.765114103211094 -0.014191227033734322 -19.762938574235893
1383 -0.014262806857004762 -19.7793769100681 -0.014263781160116196 -19.77720235539601
1384 -0.014260668028146028 -19.793637578096245 -0.014239967847242952 -19.791442323243253
1385 -0.014260250749066472 -19.807897828845313 -0.01428334042429924 -19.805725663667552
1386 -0.01426157308742404 -19.822159401932737 -0.014391598477959632 -19.820117262145512
1387 -0.014258615160360932 -19.8364180170931 -0.014263970125466586 -19.834381232270978
1388 -0.014258654788136482 -19.850676671881235 -0.014258262142539025 -19.84863949441352
1389 -0.014259735960513354 -19.86493640784175 -0.014257162529975175 -19.862896656943494
1390 -0.014258925942704082 -19.879195333784455 -0.014255510875955224 -19.87715216781945
1391 -0.014260254241526127 -19.893455588025983 -0.01426514987833798 -19.891417317697787
1392 -0.014258954161778092 -19.90771454218776 -0.014251346793025732 -19.90566866449081
1393 -0.014259663503617048 -19.921974205691377 -0.01425475082360208 -19.919923415314415
1394 -0.014260004367679357 -19.936234210059055 -0.014257335709407926 -19.934180751023824
1395 -0.014260312216356397 -19.950494522275413 -0.014267441118136048 -19.94844819214196
1396 -0.014260172843933105 -19.964754695119346 -0.014245469495654106 -19.962693661637616
1397 -0.014260203577578068 -19.979014898696924 -0.014251727936789393 -19.976945389574404
1398 -0.014260840369388461 -19.993275739066313 -0.014240369200706482 -19.99118575877511
1399 -0.014262500777840614 -20.007538239844152 -0.014250127924606204 -20.005435886699715
1400 -0.014262770768254995 -20.021801010612407 -0.014209566870704293 -20.01964545357042
1401 -0.014262084802612662 -20.03606309541502 -0.01427457700483501 -20.033920030575253
1402 -0.01426105727441609 -20.050324152689438 -0.014381091436371207 -20.048301122011623
1403 -0.014258312340825797 -20.064582465030263 -0.014264379581436514 -20.06256550159306
1404 -0.014263124205172062 -20.078845589235435 -0.01425206260755658 -20.076817564200617
1405 -0.014261811599135399 -20.09310740083457 -0.014279919629916548 -20.091097483830534
1406 -0.014251189958304166 -20.107358590792874 -0.013866596203297377 -20.10496408003383
1407 -0.014266713336110116 -20.121625304128983 -0.014264728035777807 -20.119228808069607
1408 -0.014263954386115075 -20.1358892585151 -0.014268902130424976 -20.133497710200032
1409 -0.014266871381551027 -20.15015612989665 -0.014261449314653873 -20.147759159514685
1410 -0.014264471968635917 -20.164420601865288 -0.01427848394960165 -20.162037643464288
1411 -0.014263746049255132 -20.178684347914544 -0.014219476841390133 -20.176257120305678
1412 -0.014264238346368075 -20.19294858626091 -0.014285497600212693 -20.19054261790589
1413 -0.01426401906646788 -20.207212605327378 -0.014280327130109072 -20.204822945036
1414 -0.01426472868770361 -20.22147733401508 -0.014267271338030695 -20.21909021637403
1415 -0.014266137219965457 -20.235743471235047 -0.014245855994522572 -20.233336072368555
1416 -0.014262837776914238 -20.25000630901196 -0.014261600421741604 -20.247597672790295
1417 -0.014266174985095859 -20.264272483997058 -0.014272707561030985 -20.261870380351326
1418 -0.014262614911422134 -20.27853509890848 -0.014345170836895705 -20.276215551188223
1419 -0.014263081876561046 -20.29279818078504 -0.014269652450457216 -20.29048520363868
1420 -0.014263249840587378 -20.30706143062563 -0.014281360805034638 -20.304766564443717
1421 -0.01426333812996745 -20.3213247687556 -0.014267118647694588 -20.319033683091412
1422 -0.014263964956626296 -20.335588733712225 -0.014267852064222097 -20.333301535155634
1423 -0.014262745995074511 -20.3498514797073 -0.01424741642549634 -20.347548951581132
1424 -0.014270675275474787 -20.364122154982777 -0.01419630772434175 -20.361745259305472
1425 -0.014261552598327398 -20.378383707581104 -0.014196418365463615 -20.375941677670937
1426 -0.014263655943796038 -20.3926473635249 -0.014247848652303219 -20.39018952632324
1427 -0.014265797100961208 -20.406913160625862 -0.014277235232293605 -20.404466761555533
1428 -0.014260493125766516 -20.42117365375163 -0.01412704149261117 -20.418593803048143
1429 -0.014266598969697952 -20.435440252721328 -0.0142506152857095 -20.432844418333854
1430 -0.014262170065194368 -20.449702422786523 -0.01424211272969842 -20.44708653106355
1431 -0.014266554219648241 -20.46396897700617 -0.014242540998384356 -20.461329072061936
1432 -0.01426847386173904 -20.478237450867912 -0.014254472451284528 -20.47558354451322
1433 -0.014265302522107958 -20.49250275339002 -0.014256933564320206 -20.48984047807754
1434 -0.014268017187714577 -20.506770770577734 -0.014215686311945318 -20.504056164389485
1435 -0.014261176716536284 -20.521031947294272 -0.014213785948231816 -20.518269950337718
1436 -0.014268217096105217 -20.535300164390378 -0.014236012287437916 -20.532505962625155
1437 -0.014264985918998718 -20.549565150309377 -0.0142625296022743 -20.54676849222743
1438 -0.01426778845489025 -20.563832938764268 -0.014277687622234225 -20.56104617984966
1439 -0.014267423562705517 -20.578100362326975 -0.014256700128316879 -20.57530287997798
1440 -0.014276249567046762 -20.59237661189402 -0.014052047161385417 -20.589354927139365
1441 -0.014269495196640492 -20.60664610709066 -0.014268131041899324 -20.603623058181263
1442 -0.014269058778882026 -20.620915165869544 -0.014269468700513243 -20.617892526881775
1443 -0.01426906674169004 -20.635184232611234 -0.014270066563040019 -20.632162593444814
1444 -0.014269296173006296 -20.64945352878424 -0.014273516274988652 -20.646436109719804
1445 -0.014269395126029849 -20.663722923910267 -0.01424675495363772 -20.660682864673444
1446 -0.014269716572016478 -20.677992640482284 -0.014266017405316234 -20.67494888207876
1447 -0.014266905700787902 -20.69225954618307 -0.014253082405775785 -20.689201964484536
1448 -0.014272119477391243 -20.70653166566046 -0.014185989275574684 -20.70338795376011
1449 -0.014270414132624865 -20.720802079793085 -0.014301941450685262 -20.717689895210796
1450 -0.014273184817284346 -20.73507526461037 -0.014254831522703171 -20.7319447267335
1451 -0.014259560173377395 -20.749334824783748 -0.014519944554194808 -20.746464671287693
1452 -0.014270381536334753 -20.763605206320083 -0.014267633855342864 -20.760732305143037
1453 -0.014269320340827108 -20.77787452666091 -0.014261039905250072 -20.774993345048287
1454 -0.014270334644243121 -20.792144861305154 -0.01426568180322647 -20.789259026851514
1455 -0.014269857062026858 -20.80641471836718 -0.01428194404579699 -20.803540970897313
1456 -0.01426733541302383 -20.820682053780203 -0.014266118127852678 -20.817807089025166
1457 -0.014269445184618234 -20.83495149896482 -0.01427739397622645 -20.832084483001392
1458 -0.01426870385184884 -20.849220202816667 -0.014247100055217742 -20.84633158305661
1459 -0.014272405626252293 -20.863492608442918 -0.014302018657326698 -20.860633601713936
1460 -0.014267298998311162 -20.87775990744123 -0.014318625489249826 -20.874952227203185
1461 -0.014266414474695921 -20.892026321915928 -0.014460937958210707 -20.889413165161397
1462 -0.01426523867994547 -20.906291560595875 -0.014258252270519734 -20.903671417431916
1463 -0.014265150623396039 -20.92055671121927 -0.014265473186969756 -20.917936890618886
1464 -0.014266147883608938 -20.93482285910288 -0.014271838497370482 -20.932208729116258
1465 -0.014265629276633263 -20.949088488379513 -0.014260815782472491 -20.94646954489873
1466 -0.014269619528204203 -20.963358107907716 -0.01421463447622955 -20.960684179374958
1467 -0.014268019702285528 -20.97762612761 -0.014276188472285867 -20.974960367847245
1468 -0.0142626847140491 -20.99188881232405 -0.01425495152361691 -20.989215319370864
1469 -0.014266126090660691 -21.00615493841471 -0.014197419863194227 -21.003412739234058
1470 -0.014265686692669987 -21.02042062510738 -0.014264138601720332 -21.01767687783578
1471 -0.014267711667343974 -21.034688336774725 -0.01430728486739099 -21.03198416270317
1472 -0.014267464820295572 -21.04895580159502 -0.01428187806159258 -21.046266040764763
1473 -0.014262756053358316 -21.06321855764838 -0.014320291578769684 -21.060586332343533
1474 -0.01426671384833753 -21.077485271496716 -0.014235621551051736 -21.074821953894585
1475 -0.014263378968462349 -21.091748650465178 -0.01425261446274817 -21.089074568357333
1476 -0.014268459007143974 -21.106017109472322 -0.014283304940909148 -21.103357873298243
1477 -0.014264714857563376 -21.120281824329886 -0.014270858466625213 -21.117628731764867
1478 -0.014265831280499696 -21.134547655610387 -0.014257615292444825 -21.13188634705731
1479 -0.014268296770751476 -21.14881595238114 -0.014302699454128742 -21.146189046511438
1480 -0.0142667134758085 -21.163082665856948 -0.0142513960134238 -21.160440442524862
1481 -0.014267680328339338 -21.177350346185285 -0.014248179877176881 -21.17468862240204
1482 -0.014265919104218483 -21.191616265289504 -0.014216085569933057 -21.188904707971975
1483 -0.014262274466454982 -21.205878539755957 -0.014360787207260728 -21.203265495179235
1484 -0.014264618465676903 -21.220143158221635 -0.014266246324405074 -21.217531741503638
1485 -0.014263040386140347 -21.234406198607775 -0.014276360720396042 -21.231808102224033
1486 -0.014264517836272717 -21.24867071644405 -0.014280371181666852 -21.2460884734057
1487 -0.014265246083959937 -21.262935962528008 -0.01425897991284728 -21.260347453318545
1488 -0.014273061696439982 -21.277209024224447 -0.014149409253150225 -21.274496862571695
1489 -0.014268443267792464 -21.29147746749224 -0.014275832613930107 -21.288772695185624
1490 -0.014266607956960798 -21.3057440754492 -0.014271687436848878 -21.303044382622474
1491 -0.01426785122603178 -21.32001192667523 -0.014257483603432774 -21.317301866225908
1492 -0.01426887814886868 -21.3342808048241 -0.014267401210963726 -21.331569267436873
1493 -0.014266892755404114 -21.348547697579505 -0.014249360002577306 -21.34581862743945
1494 -0.014265489438548684 -21.362813187018055 -0.014242658065631986 -21.360061285505083
1495 -0.01426865761168301 -21.37708184462974 -0.014264198951423168 -21.374325484456506
1496 -0.014266408700495958 -21.391348253330236 -0.014245687052607536 -21.388571171509113
1497 -0.014267480792477727 -21.405615734122712 -0.014273513341322541 -21.402844684850436
1498 -0.014266984350979329 -21.41988271847369 -0.014275598200038075 -21.417120283050473
1499 -0.014267452945932745 -21.434150171419624 -0.014267310593277216 -21.43138759364375
1500 -0.01426814766600728 -21.448418319085633 -0.014256853377446532 -21.445644447021195
1501 -0.014267622679471969 -21.462685941765105 -0.014293020823970437 -21.459937467845165
1502 -0.014267722563818096 -21.476953664328924 -0.014289276534691453 -21.474226744379855
1503 -0.014266927214339375 -21.491220591543264 -0.01428390247747302 -21.48851064685733
1504 -0.014267581142485141 -21.505488172685748 -0.014378609182313085 -21.50288925603964
1505 -0.014266375498846174 -21.519754548184594 -0.014316051546484233 -21.517205307586124
1506 -0.014264666615054012 -21.53401921479965 -0.014278312074020505 -21.531483619660143
1507 -0.01426425827667117 -21.54828347307632 -0.014228059956803919 -21.545711679616947
1508 -0.014263445045799017 -21.56254691812212 -0.014322114828974008 -21.56003379444592
1509 -0.014266008045524359 -21.576812926167644 -0.014320178190246224 -21.574353972636167
1510 -0.01426299586892128 -21.591075922036566 -0.014280248200520873 -21.58863422083669
1511 -0.014263186976313591 -21.60533910901288 -0.014275132166221737 -21.60290935300291
1512 -0.014263665955513715 -21.619602774968396 -0.01427427832968533 -21.617183631332598
1513 -0.01426335317082703 -21.63386612813922 -0.01426286860369146 -21.63144649993629
1514 -0.01426024679094553 -21.64812637493017 -0.014261677395552397 -21.64570817733184
1515 -0.01426388374529779 -21.662390258675465 -0.014265606552362442 -21.659973783884205
1516 -0.014263375010341407 -21.676653633685806 -0.014310856303200125 -21.674284640187405
1517 -0.014265209715813399 -21.69091884340162 -0.014268369879573584 -21.68855301006698
1518 -0.01426360784098506 -21.705182451242603 -0.01425188397988677 -21.702804894046867
1519 -0.01426404328085482 -21.719446494523456 -0.014174801716580986 -21.71697969576345
1520 -0.014266935782507062 -21.733713430305965 -0.01429201802238822 -21.731271713785837
1521 -0.014263678342103958 -21.74797710864807 -0.014278484508395195 -21.745550198294232
1522 -0.014268057234585286 -21.762245165882653 -0.014141833921894432 -21.759692032216126
1523 -0.014265642454847693 -21.776510808337502 -0.014277744945138693 -21.773969777161266
1524 -0.01426671869121492 -21.790777527028716 -0.014261379279196263 -21.788231156440464
1525 -0.014266327349469065 -21.805043854378184 -0.014213372766971589 -21.802444529207435
1526 -0.014264974137768149 -21.81930882851595 -0.01414117319509387 -21.816585702402527
1527 -0.014265553094446659 -21.833574381610397 -0.01427376139909029 -21.830859463801616
1528 -0.014268778963014483 -21.84784316057341 -0.014284816943109036 -21.845144280744726
1529 -0.01426928984001279 -21.862112450413424 -0.01430755346082151 -21.859451834205547
1530 -0.014265594817698003 -21.87637804523112 -0.014203101536259055 -21.873654935741808
1531 -0.014274182030931115 -21.890652227262052 -0.014190899394452571 -21.88784583513626
1532 -0.014269015891477466 -21.90492124315353 -0.014226937061175704 -21.902072772197435
1533 -0.014266276825219392 -21.91918751997875 -0.014315019780769943 -21.916387791978206
1534 -0.014266923116520048 -21.93345444309527 -0.014263428654521704 -21.93065122063273
1535 -0.014270048076286911 -21.947724491171556 -0.014264332875609399 -21.944915553508338
1536 -0.014267928432673216 -21.96199241960423 -0.014254150912165642 -21.959169704420503
1537 -0.014268940407782793 -21.97626136001201 -0.01423164359293878 -21.973401348013443
1538 -0.014267590921372175 -21.99052895093338 -0.014272773824632167 -21.987674121838076
1539 -0.014265414793044329 -22.004794365726426 -0.014397781947627664 -22.002071903785705
1540 -0.01426652162335813 -22.019060887349784 -0.014275661483407021 -22.01634756526911
1541 -0.014265498332679271 -22.033326385682464 -0.014266984863206744 -22.030614550132317
1542 -0.014268771326169372 -22.047595157008633 -0.014264354342594742 -22.04487890447491
1543 -0.014264022745192052 -22.061859179753824 -0.014277489157393575 -22.059156393632303
1544 -0.01426657484844327 -22.076125754602266 -0.014302624855190516 -22.073459018487494
1545 -0.01426432845182717 -22.090390083054093 -0.01423836094327271 -22.087697379430768
1546 -0.014264956396073104 -22.104655039450165 -0.014272903697565198 -22.101970283128335
1547 -0.014265487063676119 -22.11892052651384 -0.0142685626167804 -22.116238845745116
1548 -0.01426564040593803 -22.133186166919778 -0.014259448554366828 -22.130498294299482
1549 -0.014260404137894511 -22.14744657105767 -0.014151208428665995 -22.144649502728146
1550 -0.014266262575984002 -22.161712833633654 -0.014229996968060732 -22.15887949969621
1551 -0.014265957148745656 -22.1759787907824 -0.014216855634003878 -22.173096355330213
1552 -0.01426714207045734 -22.190245932852857 -0.014221102138981223 -22.187317457469195
1553 -0.014267651131376624 -22.204513583984234 -0.014272782672196626 -22.201590240141392
1554 -0.014267497789114713 -22.218781081773347 -0.014273827755823731 -22.215864067897215
1555 -0.01427104757167399 -22.233052129345023 -0.01421137535944581 -22.23007544325666
1556 -0.014267322607338428 -22.24731945195236 -0.01425869702361524 -22.244334140280273
1557 -0.014268938545137643 -22.261588390497497 -0.014264751737937332 -22.25859889201821
1558 -0.014268402941524982 -22.275856793439022 -0.014344107965007425 -22.27294299998322
1559 -0.014266692660748958 -22.29012348609977 -0.014278470538556576 -22.287221470521775
1560 -0.01426359792239964 -22.30438708402217 -0.014239180041477085 -22.301460650563254
1561 -0.01426488971337676 -22.318651973735548 -0.014257904002442956 -22.315718554565695
1562 -0.014266452100127936 -22.332918425835675 -0.01423842185176909 -22.329956976417463
1563 -0.014269847841933369 -22.34718827367761 -0.014257643092423677 -22.344214619509888
1564 -0.014270479744300246 -22.36145875342191 -0.014257191400974988 -22.358471810910864
1565 -0.014267184771597385 -22.375725938193508 -0.014258624473586678 -22.37273043538445
1566 -0.014268863294273616 -22.38999480148778 -0.014272336708381772 -22.38700277209283
1567 -0.014267298299819231 -22.4042620997876 -0.014289760775864125 -22.401292532868695
1568 -0.014268618356436492 -22.418530718144037 -0.014264260465279222 -22.415556793333973
1569 -0.014269095147028565 -22.432799813291066 -0.014248911431059242 -22.429805704765034
1570 -0.014269095985218883 -22.447068909276286 -0.014238141616806388 -22.44404384638184
1571 -0.014268394885584712 -22.46133730416187 -0.014272951986640692 -22.458316798368482
1572 -0.014268786739557981 -22.475606090901426 -0.0142677694093436 -22.472584567777826
1573 -0.01427191011607647 -22.4898780010175 -0.014305371977388858 -22.486889939755216
1574 -0.01426748619414866 -22.50414548721165 -0.014262050855904818 -22.50115199061112
1575 -0.014268326992169022 -22.51841381420382 -0.014274285221472383 -22.515426275832592
1576 -0.014266734942793846 -22.532680549146615 -0.014274980686604977 -22.529701256519196
1577 -0.014267372898757458 -22.546947922045373 -0.014258915465325117 -22.543960171984523
1578 -0.01426578862592578 -22.5612137106713 -0.01428958629257977 -22.558249758277103
1579 -0.01426502806134522 -22.575478738732645 -0.014240635512396693 -22.5724903937895
1580 -0.014267269289121032 -22.589746008021766 -0.01423087385483086 -22.586721267644332
1581 -0.014265268621966243 -22.60401127664373 -0.01429176302626729 -22.6010130306706
1582 -0.014267302164807916 -22.61827857880854 -0.01427130657248199 -22.615284337243082
1583 -0.014266327070072294 -22.63254490587861 -0.014296019868925213 -22.629580357112008
1584 -0.014266957249492406 -22.646811863128104 -0.014441010635346174 -22.644021367747353
1585 -0.0142642704769969 -22.6610761336051 -0.014261292992159724 -22.658282660739513
1586 -0.014263528073206544 -22.675339661678308 -0.014260909194126726 -22.67254356993364
1587 -0.014268983621150255 -22.689608645299458 -0.014300183719024062 -22.686843753652663
1588 -0.014264872297644615 -22.703873517597103 -0.014243227476254106 -22.701086981128917
1589 -0.01426349482499063 -22.718137012422094 -0.014278471190482377 -22.7153654523194
1590 -0.014261199627071619 -22.732398212049166 -0.01427749702706933 -22.72964294934647
1591 -0.014263010630384088 -22.74666122267955 -0.014232306322082878 -22.743875255668552
1592 -0.014261742401868106 -22.760922965081416 -0.014242117712274193 -22.758117373380827
1593 -0.014264280069619417 -22.775187245151034 -0.01427563657052815 -22.772393009951355
1594 -0.01426341854967177 -22.789450663700705 -0.014253640733659267 -22.786646650685014
1595 -0.01426060670055449 -22.80371127040126 -0.01424479908309877 -22.800891449768113
1596 -0.014265988720580935 -22.81797725912184 -0.01423417143523693 -22.81512562120335
1597 -0.014263396337628364 -22.83224065545947 -0.014200251083821058 -22.82932587228717
1598 -0.014265346713364125 -22.846506002172834 -0.014309692988172173 -22.843635565275342
1599 -0.014265326410531997 -22.860771328583365 -0.014272035984322428 -22.857907601259665
1600 -0.014265299076214433 -22.87503662765958 -0.014271710393950343 -22.872179311653614
1601 -0.014257086208090186 -22.88929371386767 -0.014319471223279834 -22.886498782876895
1602 -0.014266022155061365 -22.903559736022732 -0.014281610120087862 -22.90078039299698
1603 -0.014265641802921891 -22.917825377825654 -0.014259525761008262 -22.91503991875799
1604 -0.014265889953821897 -22.932091267779477 -0.014280733745545149 -22.929320652503534
1605 -0.014270419860258699 -22.946361687639737 -0.014226919133216142 -22.94354757163675
1606 -0.014266479713842272 -22.96062816735358 -0.014289667783305048 -22.957837239420055
1607 -0.014267488196492196 -22.97489565555007 -0.014269044250249862 -22.972106283670303
1608 -0.014266789890825748 -22.989162445440897 -0.014265343360602856 -22.986371627030906
1609 -0.014263813430443407 -23.00342625887134 -0.014260981418192386 -23.0006326084491
1610 -0.014265254558995365 -23.017691513430336 -0.01426600399427116 -23.01489861244337
1611 -0.014264285005629063 -23.031955798435966 -0.014318146929144859 -23.029216759372517
1612 -0.014264625031501055 -23.046220423467467 -0.014324339432641863 -23.043541098805157
1613 -0.014263168023899198 -23.060483591491366 -0.014255984220653772 -23.05779708302581
1614 -0.014264114666730165 -23.074747706158096 -0.01425861269235611 -23.072055695718166
1615 -0.014264311594888567 -23.089012017752985 -0.01427803784608841 -23.086333733564256
1616 -0.014262110041454435 -23.10327412779444 -0.01432772669941187 -23.10066146026367
1617 -0.014263692684471608 -23.117537820478912 -0.014308195002377034 -23.114969655266048
1618 -0.014263103296980262 -23.13180092377589 -0.014259433094412088 -23.12922908836046
1619 -0.014261164935305715 -23.146062088711197 -0.014255877491086722 -23.14348496585155
1620 -0.014263928541913629 -23.160326017253112 -0.014257425116375089 -23.157742390967925
1621 -0.014262220216915011 -23.174588237470026 -0.01427151756361127 -23.172013908531536
1622 -0.014261849084869027 -23.188850086554893 -0.014359291596338152 -23.186373200127875
1623 -0.01426191795617342 -23.203112004511066 -0.014242326142266393 -23.20061552627014
1624 -0.014260827098041773 -23.217372831609108 -0.014263688772916793 -23.21487921504306
1625 -0.014268434792757034 -23.231641266401866 -0.014014548994600773 -23.22889376403766
1626 -0.014266808796674014 -23.24590807519854 -0.01428271336480975 -23.24317647740247
1627 -0.014264659164473415 -23.260172734363014 -0.014272136194631458 -23.257448613597102
1628 -0.01426496277563274 -23.274437697138648 -0.014251168817281723 -23.271699782414384
1629 -0.014264199184253812 -23.2887018963229 -0.014261742401868106 -23.28596152481625
1630 -0.014265007199719548 -23.30296690352262 -0.014277385594323278 -23.300238910410574
1631 -0.014262410067021846 -23.317229313589642 -0.014257478434592486 -23.314496388845168
1632 -0.014261706732213497 -23.331491020321856 -0.014285627473145723 -23.328782016318314
1633 -0.01426847600378096 -23.345759496325638 -0.014322604006156325 -23.34310462032447
1634 -0.014264734648168086 -23.360024230973806 -0.014271005243062972 -23.357375625567535
1635 -0.014267074363306164 -23.374291305337113 -0.014315915573388339 -23.371691541140923
1636 -0.014265308203175665 -23.38855661354029 -0.014311410952359438 -23.386002952093282
1637 -0.014262923691421747 -23.40281953723171 -0.014247206831350922 -23.40025015892463
1638 -0.014262690162286162 -23.417082227393998 -0.014311522431671619 -23.414561681356304
1639 -0.014260494383051991 -23.43134272177705 -0.014253489254042507 -23.428815170610346
1640 -0.014264490269124509 -23.445607212046173 -0.014182250294834376 -23.44299742090518
1641 -0.014259421778842808 -23.459866633825015 -0.01428804574534297 -23.45728546665052
1642 -0.01426332457922399 -23.47412995840424 -0.014263471215963363 -23.471548937866483
1643 -0.014261877443641425 -23.48839183584788 -0.01414664527401328 -23.485695583140497
1644 -0.014262966113165021 -23.502654801961047 -0.014256954751908779 -23.499952537892405
1645 -0.01426459546200931 -23.516919397423056 -0.014260475803166629 -23.51421301369557
1646 -0.014264229172840714 -23.531183626595897 -0.01427127467468381 -23.528484288370255
1647 -0.014261568430811167 -23.54544519502671 -0.014269296498969197 -23.542753584869224
1648 -0.014264738373458385 -23.559709933400168 -0.01428855680860579 -23.55704214167783
1649 -0.014261544682085514 -23.573971478082253 -0.014303266583010555 -23.57134540826084
1650 -0.01426184196025133 -23.588233320042505 -0.014261841494590043 -23.58560724975543
1651 -0.014262519823387266 -23.60249583986589 -0.014256583480164408 -23.599863833235595
1652 -0.014263598248362541 -23.616759438114254 -0.014247515238821507 -23.614111348474417
1653 -0.014266836596652866 -23.63102627471091 -0.01427177144214511 -23.628383119916563
1654 -0.01426455364562571 -23.645290828356533 -0.01429738076403737 -23.6426805006806
1655 -0.014261591574177146 -23.65955241993071 -0.014233996113762259 -23.656914496794364
1656 -0.014262561686336994 -23.673814981617046 -0.014244488393887877 -23.671158985188253
1657 -0.014260482601821422 -23.688075464218866 -0.014272510632872581 -23.685431495821124
1658 -0.014263606118038296 -23.702339070336905 -0.01425620848312974 -23.699687704304253
1659 -0.014261589664965869 -23.71660066000187 -0.014246664801612496 -23.713934369105864
1660 -0.01426536338403821 -23.730866023385907 -0.014251634571701288 -23.728186003677564
1661 -0.014259778102859855 -23.74512580148877 -0.014215415017679334 -23.742401418695245
1662 -0.014267932390794158 -23.759393733879563 -0.014212775556370617 -23.756614194251615
1663 -0.01426281682215631 -23.77365655070172 -0.014279651781544089 -23.770893846033157
1664 -0.014262634329497814 -23.787919185031217 -0.014262603875249625 -23.785156449908406
1665 -0.014263399364426731 -23.802182584395645 -0.014254082459956408 -23.799410532368363
1666 -0.01426037261262536 -23.81644295700827 -0.014260595105588436 -23.813671127473953
1667 -0.014261497696861625 -23.83070445470513 -0.014275226462632417 -23.827946353936586
1668 -0.014262647042050958 -23.844967101747184 -0.01434197286143899 -23.842288326798023
1669 -0.014261307707056404 -23.85922840945424 -0.014245291380211711 -23.856533618178236
1670 -0.01426182514987886 -23.87349023460412 -0.014262728672474623 -23.87079634685071
1671 -0.014262295514345168 -23.887752530118465 -0.014270365191623568 -23.885066712042335
1672 -0.014267482655122876 -23.902020012773587 -0.014277214417234063 -23.89934392645957
1673 -0.014261688478291035 -23.91628170125188 -0.014240514347329735 -23.913584440806897
1674 -0.014263062132522463 -23.9305447633844 -0.014246940752491355 -23.92783138155939
1675 -0.014262756053358316 -23.94480751943776 -0.014260230306535959 -23.942091611865926
1676 -0.014267070451751351 -23.95907458988951 -0.014406945882365107 -23.95649855774829
1677 -0.014262891514226795 -23.97333748140374 -0.014259259449318051 -23.970757817197608
1678 -0.014260408049449325 -23.987597889453188 -0.01428093616850674 -23.985038753366116
1679 -0.014260689029470086 -24.001858578482658 -0.01424051532521844 -23.999279268691335
1680 -0.014262697752565145 -24.01612127623522 -0.014229703694581985 -24.013508972385917
1681 -0.014257312938570976 -24.030378589173793 -0.0142385832965374 -24.027747555682456
1682 -0.014263925049453974 -24.04464251422325 -0.01427697790786624 -24.04202453359032
1683 -0.014263935433700681 -24.05890644965695 -0.014272319758310914 -24.056296853348634
1684 -0.014263345999643207 -24.073169795656593 -0.014188054017722607 -24.070484907366357
1685 -0.014266232075169683 -24.087436027731762 -0.014257459854707121 -24.084742367221065
1686 -0.014261537278071047 -24.101697565009832 -0.014242693595588208 -24.098985060816652
1687 -0.014263016683980823 -24.115960581693813 -0.014266225043684244 -24.113251285860336
1688 -0.014260993292555212 -24.13022157498637 -0.014240306289866566 -24.127491592150204
1689 -0.014261758187785745 -24.144483333174154 -0.014316951856017113 -24.14180854400622
1690 -0.014260417222976685 -24.158743750397132 -0.014264248125255109 -24.156072792131475
1691 -0.014261498488485813 -24.17300524888562 -0.014257871033623814 -24.1703306631651
1692 -0.014262014254927634 -24.187267263140548 -0.01429368075914681 -24.184624343924245
1693 -0.014256726484745741 -24.201523989625294 -0.014173798123374581 -24.198798142047618
1694 -0.014263682998716831 -24.21578767262401 -0.014212930807843804 -24.213011072855462
1695 -0.014263893151655794 -24.230051565775668 -0.014265915704891085 -24.22727698856035
1696 -0.01426319540478289 -24.24431476118045 -0.014259298471733928 -24.241536287032087
1697 -0.01426427299156785 -24.25857903417202 -0.014260811218991875 -24.25579709825108
1698 -0.01426503830589354 -24.272844072477913 -0.014203470991924405 -24.270000569243003
1699 -0.01426424435339868 -24.28710831683131 -0.01425882764160633 -24.284259396884607
1700 -0.014264678116887808 -24.3013729949482 -0.014257545070722698 -24.29851694195533
1701 -0.014266321575269103 -24.31563931652347 -0.014265243150293826 -24.312782185105625
1702 -0.014261449966579676 -24.32990076649005 -0.014242746494710445 -24.327024931600334
1703 -0.014264961704611778 -24.34416572819466 -0.014253968419507147 -24.34127890001984
1704 -0.014265439985319973 -24.35843116817998 -0.014265665132552386 -24.355544565152393
1705 -0.014264930598437786 -24.372696098778416 -0.01426169155165553 -24.36980625670405
1706 -0.014266938343644142 -24.38696303712206 -0.014261005260050297 -24.3840672619641
1707 -0.014269460411742329 -24.401232497533805 -0.014259335910901427 -24.398326597875
1708 -0.014267243770882487 -24.415499741304686 -0.0143005037214607 -24.41262710159646
1709 -0.014265393745154143 -24.42976513504984 -0.0142537085339427 -24.426880810130402
1710 -0.014261056808754802 -24.444026191858597 -0.014253340475261212 -24.441134150605663
1711 -0.014268105383962393 -24.45829429724256 -0.014291752828285098 -24.455425903433948
1712 -0.014265236724168063 -24.472559533966727 -0.014258877653628588 -24.469684781087576
1713 -0.014265395468100905 -24.486824929434828 -0.014264831971377134 -24.483949613058954
1714 -0.014266617363318801 -24.501091546798147 -0.014339753845706581 -24.49828936690466
1715 -0.014262008760124446 -24.51535355555827 -0.014219896961003542 -24.512509263865663
1716 -0.014268471719697117 -24.529622027277966 -0.014261173782870173 -24.526770437648533
1717 -0.014265714073553681 -24.54388774135152 -0.014269074238836766 -24.54103951188737
1718 -0.014268896589055658 -24.558156637940574 -0.014379044156521558 -24.55541855604389
1719 -0.014266711240634323 -24.572423349181207 -0.014287986513227224 -24.569706542557118
1720 -0.014269335241988302 -24.586692684423195 -0.014236088562756776 -24.583942631119875
1721 -0.014266567584127188 -24.60095925200732 -0.014259255537763239 -24.598201886657638
1722 -0.014263813896104694 -24.615223065903425 -0.01426265318877995 -24.612464539846417
1723 -0.014270374411717057 -24.62949344031514 -0.014326592115685344 -24.626791131962104
1724 -0.01426279074512422 -24.643756231060266 -0.014269484207034111 -24.64106061616914
1725 -0.01426367056556046 -24.658019901625828 -0.01428990699350834 -24.655350523162646
1726 -0.014264196343719959 -24.67228409796955 -0.014243239862844348 -24.66959376302549
1727 -0.014269530773162842 -24.68655362874271 -0.014266006276011467 -24.6838597693015
1728 -0.014270331431180238 -24.700823960173892 -0.014383718790486454 -24.698243488091986
1729 -0.014265469508245587 -24.715089429682138 -0.014337006118148565 -24.712580494210133
1730 -0.014261511620134115 -24.729350941302272 -0.014267150918021798 -24.726847645128156
1731 -0.014261811226606368 -24.74361275252888 -0.01426044525578618 -24.741108090383943
1732 -0.014261985709890724 -24.75787473823877 -0.014261414017528295 -24.75536950440147
1733 -0.014261425705626607 -24.772136163944396 -0.014147748937830329 -24.769517253339302
1734 -0.014263012772426009 -24.78639917671682 -0.01424366352148354 -24.783760916860786
1735 -0.014265176327899098 -24.80066435304472 -0.01421919814310968 -24.797980115003895
1736 -0.014264218881726265 -24.814928571926448 -0.014255331549793481 -24.81223544655369
1737 -0.014262564992532135 -24.82919113691898 -0.014300580834969878 -24.82653602738866
1738 -0.014268568390980363 -24.84345970530996 -0.014292487408965826 -24.840828514797625
1739 -0.014261462446302175 -24.857721167756264 -0.014313491061329842 -24.855142005858955
1740 -0.0142631642986089 -24.871984332054872 -0.014259569393470884 -24.869401575252425
1741 -0.014263826515525579 -24.886248158570396 -0.01424676664173603 -24.883648341894162
1742 -0.014259029412642121 -24.900507187983038 -0.01423138058744371 -24.897879722481605
1743 -0.014265706716105341 -24.914772894699144 -0.01423606271855533 -24.91211578520016
1744 -0.01426601717248559 -24.92903891187163 -0.014259290974587202 -24.926375076174747
1745 -0.014265012694522738 -24.943303924566152 -0.014269799366593361 -24.94064487554134
1746 -0.014261170523241162 -24.957565095089393 -0.014234032854437828 -24.95487890839578
1747 -0.014265448600053788 -24.971830543689446 -0.01426137941889465 -24.969140287814675
1748 -0.014265250880271196 -24.986095794569717 -0.014263840951025486 -24.9834041287657
1749 -0.014266160782426596 -25.000361955352144 -0.014269942510873079 -24.99767407127657
1750 -0.014266049116849899 -25.014628004468992 -0.0142630644608289 -25.011937135737398
1751 -0.014267011918127537 -25.02889501638712 -0.014265625132247805 -25.026202760869644
1752 -0.01426541511900723 -25.043160431506127 -0.014263761835172773 -25.04046652270482
1753 -0.01426660269498825 -25.057427034201115 -0.01426935214549303 -25.054735874850312
1754 -0.014265611255541443 -25.071692645456658 -0.01426578420214355 -25.069001659052457
1755 -0.01426658290438354 -25.08595922836104 -0.014226346649229527 -25.083228005701688
1756 -0.014265504246577621 -25.100224732607618 -0.014225884806364775 -25.097453890508053
1757 -0.014266934571787715 -25.114491667179404 -0.014224874973297118 -25.11167876548135
1758 -0.014267133548855782 -25.12875880072826 -0.014125144109129906 -25.12580390959048
1759 -0.0142657614313066 -25.143024562159567 -0.014288534456864 -25.140092444047344
1760 -0.01426556850783527 -25.157290130667402 -0.014272030862048268 -25.154364474909393
1761 -0.01426534759812057 -25.17155547826552 -0.014255920331925154 -25.16862039524132
1762 -0.014262169366702437 -25.185817647632224 -0.014318390376865863 -25.182938785618184
1763 -0.014262261148542166 -25.200079908780765 -0.014256988326087594 -25.197195773944273
1764 -0.014265200728550554 -25.214345109509317 -0.014270127192139626 -25.211465901136414
1765 -0.014264356344938278 -25.228609465854255 -0.014264793926849961 -25.225730695063262
1766 -0.014268873538821936 -25.242878339393076 -0.01426349999383092 -25.239994195057093
1767 -0.014258161233738065 -25.257136500626814 -0.014284787233918905 -25.254278982291012
1768 -0.014265714958310128 -25.271402215585123 -0.014258427917957306 -25.26853741020897
1769 -0.014265161426737904 -25.285667377011862 -0.01426329417154193 -25.282800704380513
1770 -0.01426520342938602 -25.299932580441247 -0.014274320378899575 -25.297075024759412
1771 -0.014247627602890134 -25.31418020804414 -0.01399867278523743 -25.31107369754465
1772 -0.014268527831882238 -25.32844873587602 -0.0142746118362993 -25.32534830938095
1773 -0.014268090715631843 -25.34271682659165 -0.014266764651983977 -25.339615074032935
1774 -0.014268479868769645 -25.35698530646042 -0.01426690905354917 -25.353881983086485
1775 -0.014267631294205784 -25.371252937754626 -0.014259438682347535 -25.368141421768833
1776 -0.014267487544566393 -25.38552042529919 -0.014269270142540336 -25.382410691911375
1777 -0.014268182450905442 -25.399788607750097 -0.014269750425592065 -25.396680442336965
1778 -0.014268578588962555 -25.414057186339058 -0.01428568414412439 -25.41096612648109
1779 -0.014270658604800701 -25.42832784494386 -0.014247684320434929 -25.425213810801523
1780 -0.014268304500728846 -25.442596149444586 -0.014210309460759163 -25.43942412026228
1781 -0.014267675019800663 -25.45686382446439 -0.014263920625671745 -25.453688040887954
1782 -0.014270887337625026 -25.471134711802012 -0.014354575844481587 -25.468042616732436
1783 -0.014274998195469379 -25.48540970999748 -0.014393429411575199 -25.482436046144013
1784 -0.01426626294851303 -25.499675972945994 -0.014242587517946959 -25.49667863366196
1785 -0.014266455871984362 -25.513942428817977 -0.014275259105488658 -25.51095389276745
1786 -0.01426406279206276 -25.52820649161004 -0.01426437757909298 -25.525218270346542
1787 -0.014265252789482475 -25.54247174439952 -0.01433230577968061 -25.539550576126224
1788 -0.014264741539955139 -25.556736485939474 -0.014294078387320042 -25.553844654513544
1789 -0.01426576441153884 -25.571002250351015 -0.014258376695215702 -25.56810303120876
1790 -0.014265547506511211 -25.585267797857526 -0.014283343451097608 -25.58238637465986
1791 -0.014261571178212761 -25.59952936903574 -0.014306303625926376 -25.596692678285784
1792 -0.014264171291142703 -25.61379354032688 -0.014251344278454781 -25.61094402256424
1793 -0.014265468902885914 -25.628059009229766 -0.014250546367838979 -25.62519456893208
1794 -0.014263108978047967 -25.642322118207815 -0.014267765730619431 -25.6394623346627
1795 -0.01426213006488979 -25.656584248272704 -0.014240672858431936 -25.65370300752113
1796 -0.014263970032334327 -25.67084821830504 -0.014298078510910273 -25.668001086032042
1797 -0.014270354341715575 -25.685118572646754 -0.014300670428201556 -25.682301756460244
1798 -0.014263051375746728 -25.6993816240225 -0.014256509812548756 -25.696558266272792
1799 -0.014263644069433212 -25.713645268091934 -0.01425896929576993 -25.710817235568562
1800 -0.014264276623725891 -25.72790954471566 -0.01424362906254828 -25.72506086463111
1801 -0.01426004241220653 -25.74216958712787 -0.0142363706137985 -25.73929723524491
1802 -0.014262073952704669 -25.756431661080573 -0.014261010941118002 -25.753558246186028
1803 -0.014265729952603579 -25.770697391033178 -0.014162991242483259 -25.76772123742851
1804 -0.014266512962058187 -25.784963903995237 -0.014274482661858202 -25.781995720090368
1805 -0.014265732979401946 -25.79922963697464 -0.014199853641912341 -25.79619557373228
1806 -0.01426496529020369 -25.813494602264843 -0.014255502168089152 -25.81045107590037
1807 -0.01426118491217494 -25.82775578717702 -0.014179933024570346 -25.824631008924943
1808 -0.014267806289717555 -25.842023593466735 -0.014214120386168361 -25.83884512931111
1809 -0.014266510028392076 -25.856290103495127 -0.014273644890636206 -25.853118774201747
1810 -0.01426663650199771 -25.870556739997124 -0.014263029117137194 -25.867381803318885
1811 -0.014266457920894027 -25.884823197918017 -0.014279477624222636 -25.881661280943106
1812 -0.01425926797091961 -25.899082465888938 -0.014328631805256009 -25.895989912748362
1813 -0.014263854688033461 -25.91334632057697 -0.014218039298430084 -25.910207952046793
1814 -0.014265935262665152 -25.927612255839634 -0.014300342230126262 -25.92450829427692
1815 -0.014268518052995205 -25.941880773892628 -0.014303316082805394 -25.938811610359725
1816 -0.014264099672436715 -25.956144873565066 -0.014316372899338603 -25.953127983259062
1817 -0.01426809336990118 -25.970412966934965 -0.014258513320237398 -25.967386496579298
1818 -0.014268564013764262 -25.98468153094873 -0.014318738644942642 -25.98170523522424
1819 -0.014264506846666336 -25.998946037795395 -0.01426217663101852 -25.995967411855258
1820 -0.014265969768166542 -26.013212007563563 -0.014205998508259654 -26.010173410363517
1821 -0.014265473186969756 -26.027477480750534 -0.014295996678993107 -26.02446940704251
1822 -0.014265524875372648 -26.041743005625907 -0.014265085058286785 -26.038734492100797
1823 -0.014263184648007155 -26.056006190273916 -0.014251638809219003 -26.052986130910018
1824 -0.014265805156901479 -26.07027199543082 -0.014305755868554116 -26.067291886778573
1825 -0.014266120130196213 -26.084538115561013 -0.014262203872203828 -26.081554090650776
1826 -0.014256119448691606 -26.098794235009706 -0.014191291993483901 -26.09574538264426
1827 -0.014265663269907237 -26.113059898279612 -0.014263449981808663 -26.110008832626068
1828 -0.014267071755602956 -26.127326970035217 -0.014264008402824402 -26.124272841028894
1829 -0.01426667277701199 -26.14159364281223 -0.014234663965180517 -26.138507504994074
1830 -0.014265473699197173 -26.155859116511426 -0.01425556861795485 -26.15276307361203
1831 -0.014266551285982133 -26.170125667797407 -0.01428563599474728 -26.167048709606775
1832 -0.014265893073752523 -26.18439156087116 -0.01430927710607648 -26.18135798671285
1833 -0.014262127736583353 -26.19865368860774 -0.014279926987364888 -26.195637913700214
1834 -0.014264229545369744 -26.21291791815311 -0.014312805142253637 -26.209950718842467
1835 -0.014268788183107972 -26.22718670633622 -0.014291468588635326 -26.224242187431102
1836 -0.014268132857978344 -26.241454839194198 -0.014285180252045393 -26.238527367683147
1837 -0.01426623365841806 -26.255721072852616 -0.01421247012913227 -26.25273983781228
1838 -0.014268023986369371 -26.269989096838984 -0.014254262950271369 -26.26699410076255
1839 -0.014264163142070175 -26.284253259981053 -0.014275330770760774 -26.28126943153331
1840 -0.014264890737831593 -26.298518150718884 -0.014268294908106327 -26.295537726441417
1841 -0.01426919479854405 -26.312787345517428 -0.014230307657271624 -26.30976803409869
1842 -0.014264706568792463 -26.32705205208622 -0.014251269027590751 -26.324019303126278
1843 -0.014264729106798768 -26.34131678119302 -0.014267590316012501 -26.33828689344229
1844 -0.014271303219720722 -26.35558808441274 -0.014196623070165514 -26.352483516512457
1845 -0.014269322017207741 -26.369857406429947 -0.01434756969101727 -26.366831086203476
1846 -0.014264413993805647 -26.384121820423754 -0.014276224095374346 -26.38110731029885
1847 -0.014265391742810607 -26.398387212166565 -0.014261620352044702 -26.395368930650896
1848 -0.014248235942795872 -26.41263544810936 -0.01411173976957798 -26.409480670420475
1849 -0.014265444641932846 -26.42690089275129 -0.014275328954681754 -26.423755999375157
1850 -0.014264526078477502 -26.44116541882977 -0.014260970428586007 -26.438016969803744
1851 -0.014263828704133629 -26.455429247533903 -0.014252662332728505 -26.452269632136474
1852 -0.01426571449264884 -26.46969496202655 -0.01426587589085102 -26.466535508027324
1853 -0.014265264151617885 -26.48396022617817 -0.014257683977484703 -26.480793192004807
1854 -0.01426481301896274 -26.49822503919713 -0.01427574036642909 -26.495068932371236
1855 -0.0142617242410779 -26.512486763438208 -0.014162392029538751 -26.509231324400776
1856 -0.014265385456383228 -26.52675214889459 -0.01426752763800323 -26.52349885203878
1857 -0.01426671389490366 -26.541018862789496 -0.014257694920524954 -26.537756546959304
1858 -0.01426621126011014 -26.555285074049607 -0.014269592938944697 -26.55202613989825
1859 -0.014268524246290326 -26.569553598295897 -0.014256522804498673 -26.566282662702747
1860 -0.014267504820600152 -26.5838211031165 -0.014240296743810176 -26.580522959446558
1861 -0.014266532752662897 -26.598087635869163 -0.01426641857251525 -26.594789378019073
1862 -0.0142668129876256 -26.612354448856788 -0.014267927221953868 -26.609057305241027
1863 -0.014266829006373882 -26.626621277863162 -0.014268029760569335 -26.623325335001596
1864 -0.014269432611763477 -26.640890710474924 -0.014284583274275064 -26.63760991827587
1865 -0.014264398161321879 -26.655155108636247 -0.014324165415018797 -26.65193408369089
1866 -0.014268573094159364 -26.669423681730407 -0.014278842834755778 -26.666212926525645
1867 -0.014265848090872169 -26.68368952982128 -0.014264669315889478 -26.680477595841534
1868 -0.014265979640185833 -26.697955509461465 -0.01427395767532289 -26.694751553516856
1869 -0.01426511462777853 -26.712220624089245 -0.014244536962360143 -26.708996090479214
1870 -0.014266223320737481 -26.726486847409983 -0.01424086936749518 -26.72323695984671
1871 -0.0142644424457103 -26.740751289855694 -0.014275054121389985 -26.7375120139681
1872 -0.014264900097623467 -26.755016189953317 -0.014163339929655194 -26.751675353897756
1873 -0.01426504859700799 -26.769281238550324 -0.014263433124870061 -26.765938787022627
1874 -0.014267848711460829 -26.783549087261786 -0.014273959165439009 -26.780212746188067
1875 -0.014268467715010048 -26.797817554976795 -0.014281583111733198 -26.7944943292998
1876 -0.01426874310709536 -26.81208629808389 -0.014247340196743608 -26.80874166949654
1877 -0.014266692986711859 -26.826352991070603 -0.01429050723090768 -26.823032176727448
1878 -0.014269172819331289 -26.840622163889936 -0.014223621087148785 -26.837255797814596
1879 -0.014269853429868817 -26.854892017319806 -0.01425615679472685 -26.85151195460932
1880 -0.014267459884285927 -26.869159477204093 -0.014276121137663722 -26.865788075746984
1881 -0.01426723999902606 -26.88342671720312 -0.014268887601792813 -26.88005696334878
1882 -0.01426860191859305 -26.897695319121713 -0.014203663915395737 -26.894260627264174
1883 -0.014270471455529333 -26.91196579057724 -0.014284105179831386 -26.908544732444007
1884 -0.014265182614326476 -26.92623097319157 -0.014393414743244648 -26.922938147187253
1885 -0.014265403198078275 -26.940496376389646 -0.014302676916122437 -26.937240824103377
1886 -0.014266748121008277 -26.954763124510656 -0.014271714491769671 -26.951512538595146
1887 -0.014267797581851482 -26.969030922092507 -0.014271694235503674 -26.96578423283065
1888 -0.014265409205108881 -26.983296331297616 -0.014316933741793037 -26.980101166572442
1889 -0.014265930326655508 -26.99756226162427 -0.014251712616533041 -26.994352879188977
1890 -0.014265705458819866 -27.01182796708309 -0.01425325581803918 -27.008606135007017
1891 -0.014267586264759302 -27.026095553347847 -0.014239201508462428 -27.02284533651548
1892 -0.014275181945413351 -27.040370735293262 -0.014462847961112857 -27.037308184476593
1893 -0.014264800259843469 -27.054635535553107 -0.014270861446857453 -27.05157904592345
1894 -0.014266049629077316 -27.068901585182186 -0.014287270046770573 -27.065866315970222
1895 -0.014263924723491073 -27.083165509905676 -0.014262631069868803 -27.08012894704009
1896 -0.014263284904882313 -27.097428794810558 -0.014246242260560394 -27.094375189300653
1897 -0.014264752250164747 -27.11169354706072 -0.014257474383339287 -27.10863266368399
1898 -0.01426580990664661 -27.125959356967368 -0.014189836429432034 -27.122822500113422
1899 -0.01426796573214233 -27.14022732269951 -0.014247671328485012 -27.137070171441906
1900 -0.014267235016450285 -27.15449455771596 -0.014271875470876693 -27.15134204691278
1901 -0.014265024475753308 -27.168759582191715 -0.014272414892911912 -27.165614461805692
1902 -0.014266259083524347 -27.18302584127524 -0.014259197190403939 -27.179873658996097
1903 -0.0142664210870862 -27.197292262362325 -0.014328120509162545 -27.19420177950526
1904 -0.014265325199812651 -27.211557587562137 -0.014291232032701374 -27.20849301153796
1905 -0.014265042031183839 -27.22582262959332 -0.014279206050559878 -27.22277221758852
1906 -0.014264125982299447 -27.24008675557562 -0.014267053874209523 -27.23703927146273
1907 -0.01426405250094831 -27.25435080807657 -0.014260960137471556 -27.2513002316002
1908 -0.014264166448265314 -27.268614974524834 -0.01422637519426644 -27.265526606794467
1909 -0.014266841299831867 -27.282881815824666 -0.014230094570666551 -27.279756701365134
1910 -0.01426634625531733 -27.297148162079985 -0.01427811784669757 -27.29403481921183
1911 -0.014264898654073477 -27.311413060734058 -0.014233661536127328 -27.30826848074796
1912 -0.014269365277141333 -27.3256824260112 -0.014236461417749525 -27.322504942165708
1913 -0.014264143537729979 -27.33994656954893 -0.014257941581308841 -27.336762883747017
1914 -0.014267620723694563 -27.35421419027262 -0.014304333180189133 -27.351067216927206
1915 -0.014267344633117319 -27.36848153490574 -0.014281877549365163 -27.36534909447657
1916 -0.014265597332268953 -27.38274713223801 -0.014269217709079384 -27.37961831218565
1917 -0.01426616874523461 -27.397013300983243 -0.014260822162032127 -27.39387913434768
1918 -0.014265053067356348 -27.411278354050598 -0.01423800359480083 -27.408117137942483
1919 -0.014253580290824176 -27.42553193434142 -0.01411778200417757 -27.42223491994666
1920 -0.014267208334058524 -27.43979914267548 -0.0142619245685637 -27.436496844515226
1921 -0.014267518743872642 -27.45406666141935 -0.014264809852465987 -27.450761654367692
1922 -0.01426793565042317 -27.468334597069774 -0.014270362770184874 -27.465032017137876
1923 -0.014267638372257353 -27.48260223544203 -0.014240462519228458 -27.479272479657105
1924 -0.014265112904831767 -27.49686734834686 -0.014215088076889515 -27.493487567733993
1925 -0.014268856728449464 -27.51113620507531 -0.014264019578695298 -27.50775158731269
1926 -0.014266424672678113 -27.525402629747987 -0.014247834216803312 -27.521999421529493
1927 -0.014266944117844104 -27.53966957386583 -0.014267821470275522 -27.53626724299977
1928 -0.014269587863236666 -27.553939161729065 -0.014219201589003205 -27.550486444588774
1929 -0.014267420675605536 -27.56820658240467 -0.014253916358575225 -27.56474036094735
1930 -0.014268106082454324 -27.582474688487125 -0.014348377101123333 -27.579088738048473
1931 -0.01426877612248063 -27.596743464609606 -0.014308074209839105 -27.593396812258312
1932 -0.014266347326338292 -27.611009811935944 -0.014267412293702365 -27.607664224552014
1933 -0.014265209576115013 -27.62527502151206 -0.014237947575747967 -27.62190217212776
1934 -0.014267644146457314 -27.639542665658517 -0.01424638945609331 -27.636148561583855
1935 -0.014261897141113877 -27.653804562799632 -0.014243665896356106 -27.65039222748021
1936 -0.014268364012241363 -27.668072926811874 -0.014260728051885963 -27.664652955532098
1937 -0.014266608143225312 -27.682339534955098 -0.014305788837373257 -27.67895874436947
1938 -0.014270185958594084 -27.696609720913692 -0.014351314771920443 -27.693310059141393
1939 -0.01426579998806119 -27.71087552090175 -0.014187771501019597 -27.707497830642414
1940 -0.014267451362684369 -27.725142972264436 -0.014241512678563596 -27.721739343320976
1941 -0.014268006151542067 -27.73941097841598 -0.014319127565249801 -27.736058470886228
1942 -0.014266805397346616 -27.753677783813327 -0.01426312499679625 -27.750321595883022
1943 -0.01426579561084509 -27.767943579424173 -0.014282453479245305 -27.76460404936227
1944 -0.014267117995768786 -27.78221069741994 -0.014265928836539387 -27.77886997819881
1945 -0.014263469260185957 -27.796474166680127 -0.014269170863553882 -27.793139149062362
1946 -0.014270696509629487 -27.810744863189758 -0.01432012734003365 -27.807459276402398
1947 -0.01426537255756557 -27.825010235747325 -0.01432019635103643 -27.821779472753434
1948 -0.014265221450477839 -27.839275457197804 -0.014291239064186811 -27.83607071181762
1949 -0.014263326860964298 -27.853538784058767 -0.014251059759408236 -27.85032177157703
1950 -0.014265651581808925 -27.867804435640576 -0.014245450682938098 -27.864567222259968
1951 -0.014266414334997535 -27.882070849975573 -0.014088960085064172 -27.878656182345033
1952 -0.01426418493501842 -27.896335034910592 -0.014273190731182694 -27.892929373076214
1953 -0.014264309126883746 -27.910599344037475 -0.014255033619701863 -27.907184406695915
1954 -0.014266082551330328 -27.924865426588806 -0.014276996161788702 -27.921461402857705
1955 -0.014264598255977035 -27.939130024844783 -0.014236672781407833 -27.935698075639113
1956 -0.014265001146122813 -27.953395025990904 -0.01427743760868907 -27.949975513247804
1957 -0.014265817496925593 -27.96766084348783 -0.014277108665555715 -27.96425262191336
1958 -0.01426606671884656 -27.981926910206678 -0.014196322299540043 -27.9784489442129
1959 -0.01426452943123877 -27.996191439637915 -0.01425471194088459 -27.992703656153786
1960 -0.014267463050782681 -28.010458902688697 -0.014248429425060749 -28.006952085578845
1961 -0.014265138423070312 -28.024724041111767 -0.014283365197479725 -28.021235450776324
1962 -0.014267122093588113 -28.038991163205356 -0.01424803608097136 -28.035483486857295
1963 -0.01426547672599554 -28.05325663993135 -0.014209424378350377 -28.049692911235645
1964 -0.014266602974385024 -28.067523242905736 -0.014245578553527594 -28.063938489789173
1965 -0.01426707897335291 -28.08179032187909 -0.014280985761433839 -28.078219475550608
1966 -0.014267477346584201 -28.096057799225676 -0.014286282891407608 -28.092505758442016
1967 -0.014265762269496917 -28.11032356149517 -0.014332500332966448 -28.10683825877498
1968 -0.01426648274064064 -28.124590044235813 -0.014243025146424771 -28.121081283921406
1969 -0.014267314272001386 -28.138857358507813 -0.014245817437767982 -28.135327101359174
1970 -0.014263756526634096 -28.15312111503445 -0.01423271424137056 -28.149559815600544
1971 -0.014269096357747913 -28.167390211392195 -0.01430111681111157 -28.163860932411655
1972 -0.014267253410071134 -28.181657464802267 -0.014274888811632991 -28.17813582122329
1973 -0.014268592977896333 -28.195926057780163 -0.014260512916371227 -28.192396334139662
1974 -0.01426832303404808 -28.21019438081421 -0.014133151341229677 -28.206529485480893
1975 -0.014267227100208401 -28.22446160791442 -0.014262496912851929 -28.220791982393745
1976 -0.014269118336960674 -28.238730726251383 -0.014269861951470375 -28.235061844345214
1977 -0.014268254674971104 -28.252998980926353 -0.014252962172031402 -28.249314806517244
1978 -0.014269653195515274 -28.26726863412187 -0.014282032428309322 -28.263596838945553
1979 -0.014271060982719064 -28.281539695104588 -0.01415556576102972 -28.277752404706582
1980 -0.014268611185252666 -28.29580830628984 -0.014289362402632833 -28.292041767109215
1981 -0.014269877457991242 -28.31007818374783 -0.014253988582640886 -28.306295755691856
1982 -0.014270441373810172 -28.32434862512164 -0.014265862479805946 -28.320561618171663
1983 -0.014282367937266827 -28.338630993058906 -0.01405086750164628 -28.334612485673308
1984 -0.014270923612639309 -28.352901916671545 -0.01425000368617475 -28.348862489359483
1985 -0.014269101480022073 -28.367171018151566 -0.014250220591202378 -28.363112709950684
1986 -0.014270990947261452 -28.381442009098826 -0.014264973998069762 -28.377377683948755
1987 -0.014268790371716022 -28.395710799470542 -0.014301679795607924 -28.391679363744363
1988 -0.01426698248833418 -28.409977781958876 -0.01429802323691547 -28.405977386981277
1989 -0.014269752614200115 -28.424247534573077 -0.014278422575443983 -28.42025580955672
1990 -0.014270177576690912 -28.438517712149768 -0.014279420115053653 -28.434535229671773
1991 -0.014269699016585946 -28.452787411166355 -0.01424916391260922 -28.448784393584383
1992 -0.014268568018451333 -28.467055979184806 -0.014254995621740818 -28.463039389206124
1993 -0.014268038515001535 -28.48132401769981 -0.014269198710098862 -28.477308587916223
1994 -0.014268220914527775 -28.495592238614336 -0.01427505244500935 -28.49158364036123
1995 -0.014265946671366691 -28.5098581852857 -0.01426066979765892 -28.50584431015889
1996 -0.014268475398421288 -28.52412666068412 -0.01425873781554401 -28.520103047974434
1997 -0.01426641340367496 -28.538393074087796 -0.014201034093275666 -28.53430408206771
1998 -0.014272142155095934 -28.552665216242893 -0.014363056980073452 -28.548667139047783
1999 -0.014268486155197024 -28.56693370239809 -0.014243038557469844 -28.562910177605254
2000 -0.014266550121828914 -28.581200252519917 -0.014287418918684125 -28.577197596523938
