# Supplementary material for: Learning nonequilibrium statistical mechanics and dynamical phase transitions
Source: Nat Commun. 2024 Feb 6;15:1117. doi: 10.1038/s41467-024-45172-8 (PMC10847122; doi:10.1038/s41467-024-45172-8)
Supplement: Supplementary file 4 — Supplementary Data 1 [file 41467_2024_45172_MOESM4_ESM.zip › DPT-main/PlotTemplate/plot_KL_divergence/out/finite_time/SE/L5_D2W32K5_E100BS1k/logs-1.60/log.txt]

1 -0.013116775592789055 -0.013116775592789055 -0.013119820272549987 -0.013119820272549987
2 -0.013102635461837053 -0.026219411054626107 -0.013102800073102116 -0.026222620345652103
3 -0.013093439862132072 -0.03931285091675818 -0.013093234319239856 -0.03931585466489196
4 -0.013092175778001546 -0.05240502669475973 -0.0130933019798249 -0.05240915664471686
5 -0.013085754727944732 -0.06549078142270447 -0.013085704017430543 -0.06549486066214741
6 -0.013079603435471654 -0.07857038485817612 -0.013078668573871254 -0.07857352923601867
7 -0.01307242619805038 -0.0916428110562265 -0.01307190819643438 -0.09164543743245304
8 -0.013069015741348267 -0.10471182679757476 -0.013069308176636697 -0.10471474560908973
9 -0.013063719915226101 -0.11777554671280087 -0.013063690159469843 -0.11777843576855958
10 -0.013061744254082441 -0.13083729096688332 -0.01305793533101678 -0.13083637109957635
11 -0.013054367061704398 -0.14389165802858772 -0.013052557641640306 -0.14388892874121667
12 -0.013047032244503497 -0.1569386902730912 -0.013043887820094824 -0.1569328165613115
13 -0.013045006012544037 -0.16998369628563526 -0.013044904917478561 -0.16997772147879006
14 -0.013037976855412126 -0.1830216731410474 -0.013035052875056862 -0.1830127743538469
15 -0.013036945834755898 -0.1960586189758033 -0.013031529961153865 -0.19604430431500078
16 -0.0130364497192204 -0.2090950686950237 -0.013035026285797358 -0.20907933060079814
17 -0.013030688092112542 -0.22212575678713625 -0.013029823033139109 -0.22210915363393724
18 -0.01302965204231441 -0.23515540882945066 -0.013048829836770892 -0.23515798347070813
19 -0.013019662909209728 -0.24817507173866038 -0.013014081260189414 -0.24817206473089753
20 -0.013023982988670468 -0.26119905472733085 -0.012998983031138778 -0.2611710477620363
21 -0.013025332475081086 -0.27422438720241193 -0.012897828407585622 -0.27406887616962194
22 -0.013022780418395996 -0.28724716762080793 -0.01302561592310667 -0.28709449209272864
23 -0.01301845433190465 -0.30026562195271256 -0.013015858083963393 -0.300110350176692
24 -0.013019601302221417 -0.31328522325493396 -0.013008105801418424 -0.31311845597811044
25 -0.013018247997388243 -0.32630347125232223 -0.013022411754354835 -0.32614086773246526
26 -0.01300860228948295 -0.3393120735418052 -0.01299473326653242 -0.3391356009989977
27 -0.013004195131361484 -0.3523162686731667 -0.013007405772805214 -0.35214300677180294
28 -0.01301161851733923 -0.3653278871905059 -0.012993136839941143 -0.36513614361174407
29 -0.013009903766214848 -0.37833779095672077 -0.012956646969541907 -0.378092790581286
30 -0.012995178811252117 -0.3913329697679729 -0.012999033462256194 -0.39109182404354215
31 -0.012996448529884219 -0.4043294182978571 -0.012972975196316839 -0.404064799239859
32 -0.012998158764094114 -0.4173275770619512 -0.012963003246113658 -0.41702780248597265
33 -0.012995433714240789 -0.430323010776192 -0.012927147187292575 -0.42995494967326525
34 -0.01299662897363305 -0.4433196397498251 -0.012996979197487235 -0.44295192887075246
35 -0.012980412459000945 -0.456300052208826 -0.012947826879099011 -0.4558997557498515
36 -0.012992820097133517 -0.46929287230595956 -0.012946219136938452 -0.4688459748867899
37 -0.013000597106292843 -0.48229346941225243 -0.012921955669298768 -0.4817679305560887
38 -0.013009431725367903 -0.4953029011376203 -0.013185604568570852 -0.49495353512465956
39 -0.012978993495926261 -0.5082818946335466 -0.012984986882656813 -0.5079385220073164
40 -0.012973944563418627 -0.5212558391969652 -0.012976806052029133 -0.5209153280593455
41 -0.012975294422358275 -0.5342311336193234 -0.012973484583199024 -0.5338888126425445
42 -0.012975698430091142 -0.5472068320494146 -0.012974475044757128 -0.5468632876873016
43 -0.012971831392496825 -0.5601786634419114 -0.012970548309385776 -0.5598338359966875
44 -0.012967396434396506 -0.5731460598763078 -0.012967788986861706 -0.5728016249835491
45 -0.012961325701326132 -0.586107385577634 -0.012958908127620817 -0.5857605331111699
46 -0.01296763252466917 -0.5990750181023031 -0.01296754670329392 -0.5987280798144639
47 -0.01296239709481597 -0.6120374151971191 -0.012967581814154982 -0.6116956616286189
48 -0.012958484888076782 -0.6249959000851959 -0.01293383901938796 -0.6246295006480068
49 -0.01295557185076177 -0.6379514719359577 -0.012894170684739947 -0.6375236713327468
50 -0.01294926330447197 -0.6509007352404297 -0.012882416322827338 -0.6504060876555742
51 -0.01296001896262169 -0.6638607542030514 -0.012951712775975465 -0.6633578004315497
52 -0.012966536823660136 -0.6768272910267115 -0.012939638504758478 -0.6762974389363081
53 -0.012956988392397761 -0.6897842794191092 -0.012910358235239982 -0.6892077971715481
54 -0.012952859792858363 -0.7027371392119676 -0.013009784137830138 -0.7022175813093783
55 -0.012951203249394893 -0.7156883424613625 -0.012952446332201361 -0.7151700276415797
56 -0.012950429506599904 -0.7286387719679623 -0.01295724962837994 -0.7281272772699596
57 -0.012947489600628614 -0.741586261568591 -0.012932244502007962 -0.7410595217719675
58 -0.012946941889822483 -0.7545332034584135 -0.01294485479593277 -0.7540043765679003
59 -0.012944823410362006 -0.7674780268687754 -0.012947215931490064 -0.7669515924993904
60 -0.01294312127865851 -0.7804211481474339 -0.012944345362484455 -0.7798959378618748
61 -0.012937813997268677 -0.7933589621447026 -0.012925079464912415 -0.7928210173267872
62 -0.012937933066859841 -0.8062968952115624 -0.012941553024575114 -0.8057625703513623
63 -0.012937112106010317 -0.8192340073175728 -0.012933701369911432 -0.8186962717212738
64 -0.01293906751088798 -0.8321730748284608 -0.012937762634828686 -0.8316340343561025
65 -0.012930921651422978 -0.8451039964798838 -0.013014205917716026 -0.8446482402738186
66 -0.012927126046270132 -0.8580311225261539 -0.012902270816266537 -0.8575505110900851
67 -0.01289345365948975 -0.8709245761856437 -0.01270698825828731 -0.8702574993483724
68 -0.01293649934232235 -0.883861075527966 -0.012950088130310178 -0.8832075874786826
69 -0.012931270664557815 -0.8967923461925238 -0.012947796285152436 -0.896155383763835
70 -0.0129288871306926 -0.9097212333232164 -0.012918517179787158 -0.9090739009436222
71 -0.012927336385473609 -0.92264856970869 -0.012920796452090145 -0.9219946973957123
72 -0.012928100675344468 -0.9355766703840345 -0.012930945865809918 -0.9349256432615222
73 -0.012921623047441244 -0.9484982934314757 -0.012916915491223336 -0.9478425587527455
74 -0.012932604132220148 -0.9614308975636959 -0.013022424932569266 -0.9608649836853147
75 -0.012917880527675151 -0.9743487780913711 -0.012911278894171119 -0.9737762625794858
76 -0.012917334726080299 -0.9872661128174514 -0.01292087472975254 -0.9866971373092384
77 -0.012914467183873058 -1.0001805800013244 -0.012927497969940305 -0.9996246352791787
78 -0.012934539886191487 -1.013115119887516 -0.01277352306060493 -1.0123981583397836
79 -0.012917813006788492 -1.0260329328943043 -0.012918573897331953 -1.0253167322371155
80 -0.012913387594744563 -1.0389463204890488 -0.012913878355175257 -1.0382306105922907
81 -0.012911989958956838 -1.0518583104480057 -0.012841574335470795 -1.0510721849277616
82 -0.012952291080728174 -1.064810601528734 -0.01336183249950409 -1.0644340174272657
83 -0.012900393037125469 -1.0777109945658594 -0.012896632915362716 -1.0773306503426285
84 -0.012899895291775465 -1.0906108898576348 -0.012900678487494589 -1.090231328830123
85 -0.012899585952982306 -1.1035104758106171 -0.012895981268957257 -1.1031273100990804
86 -0.01290077529847622 -1.1164112511090933 -0.01290431539528072 -1.1160316254943612
87 -0.012899009184911847 -1.1293102602940053 -0.012907272716984153 -1.1289388982113453
88 -0.012896316265687347 -1.1422065765596927 -0.012902881437912583 -1.141841779649258
89 -0.012893952894955873 -1.1551005294546486 -0.012890228070318699 -1.1547320077195766
90 -0.01289233318530023 -1.1679928626399487 -0.01287485840730369 -1.1676068661268804
91 -0.01289376593194902 -1.1808866285718977 -0.012908416613936425 -1.1805152827408167
92 -0.01289261421188712 -1.1937792427837848 -0.012897251173853874 -1.1934125339146706
93 -0.012898680847138166 -1.2066779236309229 -0.012981907976791263 -1.2063944418914618
94 -0.01288891239091754 -1.2195668360218404 -0.012878251215443014 -1.219272693106905
95 -0.012887969333678483 -1.2324548053555189 -0.012884472170844674 -1.2321571652777497
96 -0.012885175365954637 -1.2453399807214736 -0.01285033910535276 -1.2450075043831024
97 -0.012892103008925914 -1.2582320837303995 -0.012840178376063705 -1.257847682759166
98 -0.01288775117136538 -1.271119834901765 -0.0128941488917917 -1.2707418316509578
99 -0.012887628190219403 -1.2840074630919844 -0.012876828107982874 -1.2836186597589407
100 -0.012884396780282258 -1.2968918598722667 -0.012870233552530409 -1.296488893311471
101 -0.01288107461296022 -1.309772934485227 -0.012894996162503957 -1.309383889473975
102 -0.012885985942557455 -1.3226589204277843 -0.012885217647999525 -1.3222691071219745
103 -0.012881760857999325 -1.3355406812857837 -0.01288067540153861 -1.3351497825235132
104 -0.01288138423115015 -1.3484220655169339 -0.012900812504813074 -1.3480505950283264
105 -0.012880830373615027 -1.3613028958905489 -0.012864316208288073 -1.3609149112366143
106 -0.012880500871688128 -1.374183396762237 -0.012925179302692413 -1.3738400905393067
107 -0.012870190292596817 -1.3870535870548337 -0.01282520843669772 -1.3866652989760044
108 -0.012875976786017419 -1.399929563840851 -0.012871323339641094 -1.3995366223156456
109 -0.012877575028687716 -1.412807138869539 -0.012835083575919271 -1.4123717058915648
110 -0.012877040961757302 -1.4256841798312962 -0.012871919991448521 -1.4252436258830132
111 -0.01286567822098732 -1.4385498580522835 -0.01291111302562058 -1.4381547389086338
112 -0.012872276362031698 -1.4514221344143152 -0.01287680109962821 -1.451031540008262
113 -0.012874518521130085 -1.4642966529354453 -0.012791337119415403 -1.4638228771276776
114 -0.012877498008310794 -1.4771741509437561 -0.012860382441431284 -1.4766832595691088
115 -0.012874319171532988 -1.4900484701152892 -0.012835013493895531 -1.4895182730630043
116 -0.012876337673515082 -1.5029248077888042 -0.012927068257704377 -1.5024453413207086
117 -0.012873566662892699 -1.515798374451697 -0.012854700163006782 -1.5153000414837154
118 -0.012872581742703915 -1.528670956194401 -0.01286531463265419 -1.5281653561163697
119 -0.012871402129530907 -1.5415423583239318 -0.012860985985025764 -1.5410263421013954
120 -0.012870170688256622 -1.5544125290121884 -0.012886414118111134 -1.5539127562195065
121 -0.012867462076246738 -1.5672799910884352 -0.01283481647260487 -1.5667475726921114
122 -0.01285877963528037 -1.5801387707237156 -0.01268179165199399 -1.5794293643441053
123 -0.012872132053598762 -1.5930109027773143 -0.012875090260058642 -1.592304454604164
124 -0.01287120757624507 -1.6058821103535594 -0.012865201570093632 -1.6051696561742577
125 -0.012869574129581451 -1.6187516844831409 -0.012862218450754881 -1.6180318746250126
126 -0.012875912245362997 -1.6316275967285039 -0.012829687586054206 -1.630861562211067
127 -0.01287054312415421 -1.6444981398526581 -0.012876198254525661 -1.6437377604655925
128 -0.012865913286805152 -1.6573640531394633 -0.012952864961698651 -1.656690625427291
129 -0.01286484282463789 -1.6702288959641012 -0.012862625299021602 -1.6695532507263127
130 -0.012867041584104299 -1.6830959375482055 -0.01286200899630785 -1.6824152597226205
131 -0.012866290239617228 -1.6959622277878228 -0.012869313638657332 -1.6952845733612778
132 -0.012864868203178049 -1.7088270959910008 -0.012884173868224024 -1.7081687472295017
133 -0.012854513619095087 -1.721681609610096 -0.01296324422582984 -1.7211319914553316
134 -0.012860824447125196 -1.734542434057221 -0.012863493664190173 -1.7339954851195218
135 -0.012849434046074748 -1.7473918681032958 -0.012986168079078198 -1.7469816531986
136 -0.01285070120356977 -1.7602425693068655 -0.01288445582613349 -1.7598661090247334
137 -0.012858256790786981 -1.7731008260976524 -0.012871911283582449 -1.7727380203083158
138 -0.012854238552972675 -1.785955064650625 -0.01284276032820344 -1.7855807806365194
139 -0.012851341813802718 -1.7988064064644278 -0.012855010293424129 -1.7984357909299435
140 -0.01285291095264256 -1.8116593174170703 -0.012805176014080644 -1.8112409669440241
141 -0.012853576894849538 -1.8245128943119198 -0.012845219625160099 -1.8240861865691842
142 -0.012852376047521829 -1.8373652703594416 -0.012840386852622033 -1.8369265734218063
143 -0.01285221492871642 -1.850217485288158 -0.0128755914978683 -1.8498021649196745
144 -0.012850607186555863 -1.863068092474714 -0.012836577324196696 -1.8626387422438713
145 -0.012855361076071858 -1.8759234535507858 -0.012890145508572459 -1.8755288877524436
146 -0.012848967593163252 -1.8887724211439492 -0.012871929863467812 -1.8884008176159115
147 -0.012847601436078548 -1.9016200225800277 -0.012854825239628553 -1.90125564285554
148 -0.012847982440143823 -1.9144680050201714 -0.012854601396247745 -1.9141102442517879
149 -0.012866550404578448 -1.9273345554247499 -0.012666957220062613 -1.9267772014718505
150 -0.012852630438283085 -1.9401871858630328 -0.012857475783675909 -1.9396346772555264
151 -0.01285017435438931 -1.9530373602174222 -0.012847601715475322 -1.9524822789710017
152 -0.012845430336892606 -1.9658827905543148 -0.012784373480826616 -1.9652666524518283
153 -0.012855906039476395 -1.9787386965937912 -0.012795187812298537 -1.9780618402641268
154 -0.012850604113191366 -1.9915893007069825 -0.01280640666373074 -1.9908682469278576
155 -0.012851974833756686 -2.004441275540739 -0.012852322496473789 -2.003720569424331
156 -0.01285181287676096 -2.0172930884175 -0.012851640209555626 -2.0165722096338867
157 -0.012853440782055258 -2.030146529199555 -0.01287382678128779 -2.0294460364151745
158 -0.012842464866116643 -2.042988994065672 -0.012869404489174485 -2.042315440904349
159 -0.012847640831023455 -2.0558366348966954 -0.012856587348505855 -2.055172028252855
160 -0.012845405982807279 -2.068682040879503 -0.012902680318802595 -2.0680747085716575
161 -0.01284436983987689 -2.0815264107193796 -0.012870169337838888 -2.0809448779094963
162 -0.012844714056700467 -2.09437112477608 -0.01280513540841639 -2.0937500133179126
163 -0.012843420822173357 -2.107214545598253 -0.01286028027534485 -2.1066102935932576
164 -0.012845158064737915 -2.120059703662991 -0.012855243822559714 -2.119465537415817
165 -0.012830122606828809 -2.1328898262698197 -0.01279410533607006 -2.132259642751887
166 -0.012843006756156683 -2.1457328330259764 -0.012849978543817997 -2.1451096212957053
167 -0.012845209194347262 -2.1585780422203236 -0.01278141736984253 -2.157891038665548
168 -0.012854123348370194 -2.1714321655686937 -0.012756453873589636 -2.1706474925391377
169 -0.012844920065253973 -2.1842770856339477 -0.012831023475155235 -2.183478516014293
170 -0.01281679216772318 -2.197093877801671 -0.012576211756095291 -2.1960547277703886
171 -0.012849881453439594 -2.2099437592551108 -0.012841334333643317 -2.208896062104032
172 -0.012847608234733344 -2.2227913674898443 -0.012849061796441675 -2.2217451239004737
173 -0.012847721483558417 -2.235639088973403 -0.012859437987208367 -2.234604561887682
174 -0.01284905094653368 -2.2484881399199366 -0.01288736155256629 -2.2474919234402484
175 -0.012845046538859605 -2.261333186458796 -0.01283266064710915 -2.2603245840873574
176 -0.01284563886001706 -2.274178825318813 -0.01284447479993105 -2.2731690588872886
177 -0.01284474553540349 -2.2870235708542164 -0.012800557212904096 -2.285969616100193
178 -0.012848998000845314 -2.299872568855062 -0.012832792941480875 -2.2988024090416737
179 -0.012843189109116793 -2.312715757964179 -0.01285382267087698 -2.3116562317125506
180 -0.012842681398615241 -2.325558439362794 -0.012874930864199996 -2.3245311625767506
181 -0.01284052273258567 -2.33839896209538 -0.012840738892555237 -2.337371901469306
182 -0.012869620136916638 -2.3512685822322967 -0.013072651904076337 -2.350444553373382
183 -0.012835073936730623 -2.364103656169027 -0.012789616640657187 -2.3632341700140396
184 -0.01283562951721251 -2.3769392856862397 -0.01283849561586976 -2.376072665629909
185 -0.012835249723866581 -2.389774535410106 -0.012847168697044253 -2.3889198343269533
186 -0.012832225440070033 -2.402606760850176 -0.012844556337222457 -2.4017643906641757
187 -0.012839169800281524 -2.4154459306504577 -0.01284855897538364 -2.4146129496395594
188 -0.012835783371701836 -2.4282817140221593 -0.012794932583346963 -2.4274078822229064
189 -0.012833220837637781 -2.441114934859797 -0.012829465605318547 -2.440237347828225
190 -0.012832712102681398 -2.453947646962478 -0.0128213029820472 -2.4530586508102723
191 -0.01282176561653614 -2.4667694125790143 -0.012759179854765535 -2.465817830665038
192 -0.012833823822438717 -2.479603236401453 -0.012854159716516734 -2.478671990381555
193 -0.012836253643035889 -2.492439490044489 -0.012827499629929661 -2.4914994900114844
194 -0.01283526555635035 -2.5052747556008392 -0.012860165629535913 -2.50435965564102
195 -0.012839670944958925 -2.518114426545798 -0.012865494471043348 -2.5172251501120635
196 -0.012845784658566117 -2.530960211204364 -0.012665386172011494 -2.529890536284075
197 -0.012834741640836 -2.5437949528452 -0.012820179387927056 -2.542710715672002
198 -0.012838385766372085 -2.5566333386115723 -0.012858756165951491 -2.555569471837954
199 -0.01284533217549324 -2.5694786707870656 -0.013020266965031623 -2.5685897388029852
200 -0.01282960013486445 -2.58230827092193 -0.012841463042423128 -2.581431201845408
201 -0.012830801028758287 -2.595139071950688 -0.012831890676170587 -2.5942630925215786
202 -0.012829519482329488 -2.6079685914330177 -0.012826953921467066 -2.6070900464430458
203 -0.01282886709086597 -2.620797458523884 -0.012817578203976155 -2.619907624647022
204 -0.012827502610161901 -2.633624961134046 -0.01282078931108117 -2.632728413958103
205 -0.01282974104396999 -2.646454702178016 -0.01280836365185678 -2.64553677760996
206 -0.012828193744644523 -2.6592828959226607 -0.012772461213171483 -2.6583092388231315
207 -0.01282599028199911 -2.6721088862046596 -0.012871146481484175 -2.671180385304616
208 -0.012826706701889633 -2.684935592906549 -0.012844275264069439 -2.6840246605686855
209 -0.012827259255573153 -2.697762852162122 -0.012861558888107538 -2.696886219456793
210 -0.012824635533615947 -2.7105874876957383 -0.012752467859536409 -2.709638687316329
211 -0.01282412065193057 -2.7234116083476687 -0.012805766984820366 -2.7224444543011495
212 -0.01282712034881115 -2.7362387286964798 -0.012827141443267465 -2.735271595744417
213 -0.012825687415897846 -2.7490644161123776 -0.012692622328177094 -2.747964218072594
214 -0.012831949861720204 -2.761896365974098 -0.012812301376834511 -2.7607765194494283
215 -0.012827889528125525 -2.7747242555022233 -0.012826972408220172 -2.7736034918576484
216 -0.012826327839866281 -2.7875505833420897 -0.012838746281340718 -2.786442238138989
217 -0.012827184703201055 -2.8003777680452906 -0.012800452159717679 -2.7992426902987066
218 -0.012841031374409794 -2.8132187994197 -0.012954960949718953 -2.8121976512484257
219 -0.01282474366016686 -2.826043543079867 -0.012837303290143608 -2.825034954538569
220 -0.012824583007022739 -2.83886812608689 -0.012809939496219159 -2.8378448940347885
221 -0.012830912601202726 -2.8516990386880927 -0.01282711667008698 -2.8506720107048755
222 -0.012827555835247039 -2.8645265945233396 -0.012844294216483832 -2.8635163049213594
223 -0.01283737225458026 -2.87736396677792 -0.012578944209963083 -2.8760952491313225
224 -0.012831256864592433 -2.8901952236425124 -0.012845734274014831 -2.8889409834053374
225 -0.012826560484245419 -2.9030217841267576 -0.012818727502599358 -2.9017597109079367
226 -0.012825754610821605 -2.9158475387375793 -0.0127443116158247 -2.9145040225237615
227 -0.012825672794133425 -2.928673211531713 -0.01288981786929071 -2.9273938403930524
228 -0.012825736682862044 -2.941498948214575 -0.012814837833866477 -2.940208678226919
229 -0.01282544513233006 -2.954324393346905 -0.012840820755809546 -2.9530494989827285
230 -0.012823054892942309 -2.967147448239847 -0.012810304202139378 -2.965859803184868
231 -0.012826115870848299 -2.9799735641106957 -0.012865451024845242 -2.978725254209713
232 -0.012821178557351232 -2.992794742668047 -0.012739956006407737 -2.9914652102161208
233 -0.012826734408736228 -3.005621477076783 -0.012825926812365652 -3.0042911370284866
234 -0.012822437984868883 -3.0184439150616518 -0.012800281262025237 -3.0170914182905118
235 -0.012824178952723742 -3.0312680940143757 -0.012830279162153601 -3.0299216974526653
236 -0.012823587190359831 -3.0440916812047356 -0.012799199903383851 -3.042720897356049
237 -0.012821634346619249 -3.056913315551355 -0.012850362388417125 -3.0555712597444664
238 -0.012822292745113373 -3.0697356082964684 -0.012842380441725254 -3.0684136401861917
239 -0.012807928584516048 -3.0825435368809844 -0.012514502927660941 -3.0809281431138524
240 -0.012829403299838305 -3.0953729401808228 -0.01283198157325387 -3.0937601246871065
241 -0.012823609262704849 -3.1081965494435275 -0.012806401448324322 -3.1065665261354307
242 -0.012826572731137275 -3.1210231221746647 -0.012876134552061557 -3.119442660687492
243 -0.012823112821206451 -3.1338462349958713 -0.012814269494265318 -3.1322569301817573
244 -0.012813450722023844 -3.146659685717895 -0.01306578735820949 -3.1453227175399667
245 -0.012819875683635473 -3.1594795614015303 -0.012801175843924284 -3.158123893383891
246 -0.01281495988368988 -3.1722945212852203 -0.012759152660146355 -3.1708830460440374
247 -0.012819460919126868 -3.185113982204347 -0.012774931360036134 -3.1836579774040734
248 -0.012822542013600469 -3.1979365242179476 -0.012869543628767133 -3.1965275210328405
249 -0.01281547537073493 -3.2107519995886826 -0.012839265819638967 -3.2093667868524793
250 -0.01281898790039122 -3.2235709874890737 -0.012819701014086604 -3.222186487866566
251 -0.01281669014133513 -3.236387677630409 -0.012778550758957863 -3.234965038625524
252 -0.012813267018646001 -3.2492009446490546 -0.012774075241759419 -3.2477391138672833
253 -0.012817738810554147 -3.2620186834596088 -0.012804120685905218 -3.2605432345531886
254 -0.012817558506503702 -3.2748362419661126 -0.01283637499436736 -3.273379609547556
255 -0.012818004097789526 -3.287654246063902 -0.012810038356110453 -3.286189647903666
256 -0.012811243580654264 -3.3004654896445564 -0.012758426880463958 -3.29894807478413
257 -0.012820981955155731 -3.3132864715997123 -0.012826233543455601 -3.311774308327586
258 -0.012813461711630225 -3.3260999333113426 -0.01281780106946826 -3.324592109397054
259 -0.012813940132036804 -3.338913873443379 -0.01279627145268023 -3.337388380849734
260 -0.012815291061997414 -3.3517291645053766 -0.012817599670961499 -3.3502059805206956
261 -0.012814193079248071 -3.364543357584625 -0.012809536047279834 -3.3630155165679754
262 -0.01281671985052526 -3.37736007743515 -0.012842173222452402 -3.3758576897904278
263 -0.012809638865292072 -3.3901697163004423 -0.012847340665757656 -3.3887050304561854
264 -0.01281550182029605 -3.4029852181207385 -0.012735291896387935 -3.4014403223525735
265 -0.012813603738322854 -3.4157988218590614 -0.012744542257860304 -3.414184864610434
266 -0.01281243683770299 -3.4286112586967645 -0.012798562832176685 -3.4269834274426105
267 -0.01281199655495584 -3.4414232552517205 -0.012806823709979653 -3.43979025115259
268 -0.012814125884324313 -3.454237381136045 -0.012762556923553348 -3.4525528080761436
269 -0.012815708667039872 -3.467053089803085 -0.012900087982416153 -3.4654528960585598
270 -0.012814550334587694 -3.4798676401376727 -0.012798482226207853 -3.4782513782847677
271 -0.01281754788942635 -3.492685188027099 -0.012797549506649375 -3.491048927791417
272 -0.012810743460431696 -3.505495931487531 -0.012831514794379472 -3.5038804425857966
273 -0.012815852323547006 -3.518311783811078 -0.012862299149855972 -3.5167427417356527
274 -0.01281293909996748 -3.5311247229110454 -0.012820937763899564 -3.529563679499552
275 -0.012813464319333435 -3.543938187230379 -0.01280855773948133 -3.5423722372390336
276 -0.012811541697010398 -3.5567497289273895 -0.012796162767335773 -3.5551684000063695
277 -0.012805825797840953 -3.5695555547252305 -0.012863778974860907 -3.5680321789812304
278 -0.012809325987473131 -3.5823648807127038 -0.012807661201804876 -3.5808398401830352
279 -0.012805071519687771 -3.5951699522323914 -0.012751974631100893 -3.593591814814136
280 -0.012812890252098441 -3.60798284248449 -0.012784811947494746 -3.606376626761631
281 -0.012815274903550744 -3.620798117388041 -0.012729008262977005 -3.6191056350246082
282 -0.012811087863519787 -3.6336092052515605 -0.012821787130087614 -3.6319274221546958
283 -0.012808094080537558 -3.6464172993320982 -0.012824825569987297 -3.644752247724683
284 -0.012812093598768115 -3.6592293929308664 -0.012782127922400832 -3.6575343756470837
285 -0.012810982251539826 -3.672040375182406 -0.012809693813323975 -3.6703440694604077
286 -0.0128284961450845 -3.6848688713274904 -0.012680077459663153 -3.683024146920071
287 -0.012816142616793513 -3.697685013944284 -0.012809715978801251 -3.6958338628988723
288 -0.012811596132814884 -3.7104966100770986 -0.012805643398314715 -3.708639506297187
289 -0.012812852952629327 -3.723309463029728 -0.012813883507624269 -3.7214533898048114
290 -0.01281201750971377 -3.736121480539442 -0.01281462525948882 -3.7342680150643
291 -0.012812523962929845 -3.7489340045023716 -0.012808522675186396 -3.7470765377394866
292 -0.012812254764139653 -3.7617462592665114 -0.012820635130628944 -3.7598971728701156
293 -0.012812035903334618 -3.774558295169846 -0.012801734544336797 -3.7726989074144526
294 -0.012812133552506566 -3.787370428722353 -0.01284457636065781 -3.7855434837751103
295 -0.01281148470006883 -3.8001819134224215 -0.012721351999789476 -3.7982648357748996
296 -0.012808008864521981 -3.8129899222869437 -0.012785835936665536 -3.8110506717115653
297 -0.012812646199017763 -3.8258025684859613 -0.01280741449445486 -3.82385808620602
298 -0.012812970951199532 -3.838615539437161 -0.012798402551561594 -3.8366564887575816
299 -0.012809946341440082 -3.851425485778601 -0.012779286410659552 -3.8494357751682413
300 -0.012833579443395138 -3.8642590652219964 -0.013093643030151725 -3.862529418198393
301 -0.012806822499260306 -3.8770658877212565 -0.012815532088279725 -3.875344950286673
302 -0.012811220344156026 -3.8898771080654124 -0.012784832017496228 -3.888129782304169
303 -0.01280445852316916 -3.9026815665885817 -0.012793888198211789 -3.900923670502381
304 -0.012808815622702242 -3.915490382211284 -0.012780677387490868 -3.9137043478898716
305 -0.012789989542216062 -3.9282803717535 -0.012932060891762376 -3.926636408781634
306 -0.012802247004583479 -3.9410826187580836 -0.012828686274588108 -3.939465095056222
307 -0.012803861731663346 -3.953886480489747 -0.012775270687416195 -3.9522403657436382
308 -0.012803107500076294 -3.966689587989823 -0.012802125280722975 -3.965042491024361
309 -0.012802908243611456 -3.979492496233435 -0.012813680246472359 -3.9778561712708336
310 -0.012802036060020328 -3.9922945322934553 -0.012749721948057412 -3.990605893218891
311 -0.012807343667373062 -4.005101875960828 -0.012868324760347605 -4.003474217979239
312 -0.012799374619498849 -4.017901250580327 -0.012811303930357098 -4.016285521909596
313 -0.012809581588953733 -4.030710832169281 -0.012776867486536503 -4.029062389396133
314 -0.012802064884454012 -4.043512897053735 -0.012810942623764277 -4.041873332019897
315 -0.012800251366570592 -4.056313148420306 -0.012741914624348283 -4.054615246644245
316 -0.012802271265536546 -4.069115419685843 -0.012785790907219052 -4.0674010375514635
317 -0.012802314991131426 -4.081917734676974 -0.012789547676220536 -4.080190585227684
318 -0.012809016881510616 -4.094726751558484 -0.012645340524613857 -4.092835925752298
319 -0.012804596871137618 -4.107531348429622 -0.012818435253575445 -4.1056543610058736
320 -0.012806453416123987 -4.1203378018457455 -0.012789872102439403 -4.118444233108313
321 -0.012803125707432628 -4.133140927553178 -0.012799837812781333 -4.1312440709210945
322 -0.01280352151952684 -4.145944449072705 -0.012808454688638449 -4.144052525609733
323 -0.01280578738078475 -4.15875023645349 -0.012811943842098116 -4.156864469451831
324 -0.012804590072482825 -4.1715548265259725 -0.012784239137545228 -4.169648708589376
325 -0.01280308710411191 -4.184357913630085 -0.012816892145201564 -4.182465600734577
326 -0.012804775265976787 -4.197162688896062 -0.012857663305476308 -4.195323264040054
327 -0.01280444129370153 -4.209967130189763 -0.012823715852573515 -4.208146979892628
328 -0.012799313571304084 -4.222766443761067 -0.012799433944746853 -4.220946413837375
329 -0.0128019446041435 -4.235568388365211 -0.012795816408470273 -4.233742230245845
330 -0.01280547259375453 -4.248373860958965 -0.012883423874154688 -4.24662565412
331 -0.012804248789325356 -4.261178109748291 -0.012731088837608696 -4.259356742957609
332 -0.012798776431009174 -4.2739768861793 -0.012759934738278389 -4.272116677695887
333 -0.012801060965284706 -4.286777947144585 -0.012829660438001156 -4.284946338133889
334 -0.012799927638843656 -4.299577874783428 -0.012787694297730922 -4.297734032431619
335 -0.012799988174811006 -4.312377862958239 -0.01276474460028112 -4.3104987770319
336 -0.01280293189920485 -4.3251807948574434 -0.012803322169929743 -4.32330209920183
337 -0.012802553130313754 -4.337983347987757 -0.012786133075132966 -4.336088232276963
338 -0.012801124434918165 -4.350784472422675 -0.012825035303831101 -4.348913267580794
339 -0.01280779684893787 -4.363592269271613 -0.013035388058051467 -4.361948655638846
340 -0.012800804805010557 -4.376393074076623 -0.012800965784117579 -4.374749621422964
341 -0.012797471834346652 -4.38919054591097 -0.01278315824456513 -4.387532779667529
342 -0.012798882881179452 -4.40198942879215 -0.012784372782334685 -4.400317152449864
343 -0.012801976781338454 -4.414791405573488 -0.012815436813980341 -4.413132589263844
344 -0.012800412392243743 -4.427591817965731 -0.012818558514118195 -4.425951147777962
345 -0.012804046273231506 -4.440395864238963 -0.012852472020313144 -4.438803619798275
346 -0.012794986506924034 -4.453190850745886 -0.012795039173215627 -4.45159865897149
347 -0.012795165972784161 -4.465986016718671 -0.012850625766441226 -4.464449284737932
348 -0.012796600721776486 -4.478782617440447 -0.012781151151284576 -4.477230435889217
349 -0.01280246335081756 -4.491585080791265 -0.012868146691471339 -4.490098582580688
350 -0.012796533666551113 -4.504381614457816 -0.012764404201880098 -4.502862986782568
351 -0.012791856983676552 -4.517173471441493 -0.012678052298724651 -4.515541039081293
352 -0.01279872446320951 -4.529972195904702 -0.012823457550257444 -4.52836449663155
353 -0.01279671499505639 -4.542768910899759 -0.012780563486739994 -4.54114506011829
354 -0.012795868143439294 -4.555564779043198 -0.012792589701712131 -4.553937649820003
355 -0.012795623950660228 -4.568360402993859 -0.012782647926360368 -4.566720297746363
356 -0.012793497694656254 -4.581153900688515 -0.012851068936288356 -4.579571366682651
357 -0.012796086538583041 -4.593949987227099 -0.012789968308061362 -4.592361334990712
358 -0.012796881794929504 -4.606746869022028 -0.012802306562662125 -4.605163641553374
359 -0.01279536453075707 -4.619542233552785 -0.012796330079436303 -4.617959971632811
360 -0.012794043868780136 -4.632336277421565 -0.012804569490253926 -4.630764541123065
361 -0.0127969135530293 -4.645133190974595 -0.012826261390000582 -4.643590802513065
362 -0.01279211426153779 -4.657925305236133 -0.012776330346241593 -4.656367132859307
363 -0.012800968065857888 -4.670726273301991 -0.012802595226094126 -4.669169728085401
364 -0.012795197498053312 -4.683521470800044 -0.012687391275539995 -4.681857119360941
365 -0.012796421954408287 -4.696317892754452 -0.012784304562956095 -4.694641423923897
366 -0.012797405011951923 -4.709115297766404 -0.01276411283761263 -4.7074055367615095
367 -0.012783928029239177 -4.721899225795643 -0.012627754779532551 -4.720033291541042
368 -0.012800549669191242 -4.734699775464835 -0.012827663542702794 -4.732860955083745
369 -0.012799695460125804 -4.747499470924961 -0.01279715788550675 -4.745658112969251
370 -0.012798146298155188 -4.760297617223116 -0.012769835675135255 -4.758427948644386
371 -0.012797461217269301 -4.773095078440385 -0.012808392709121107 -4.771236341353507
372 -0.01279758382588625 -4.785892662266272 -0.012826537434011697 -4.784062878787519
373 -0.0127962501719594 -4.798688912438231 -0.012718611210584641 -4.796781489998104
374 -0.012799473432824015 -4.811488385871055 -0.012836654903367162 -4.809618144901471
375 -0.012798378570005297 -4.8242867644410605 -0.012814536225050688 -4.8224326811265215
376 -0.012799043022096158 -4.837085807463157 -0.012914277100935578 -4.835346958227457
377 -0.012793418578803539 -4.849879226041961 -0.012801783019676804 -4.848148741247134
378 -0.012789962720125914 -4.862669188762086 -0.012806427991017699 -4.860955169238152
379 -0.012796336878091097 -4.875465525640178 -0.012869881838560105 -4.873825051076712
380 -0.01279339618049562 -4.888258921820674 -0.01279216487891972 -4.886617215955631
381 -0.012792006507515908 -4.901050928328189 -0.012781398510560394 -4.899398614466191
382 -0.012790421536192299 -4.913841349864382 -0.01280972915701568 -4.912208343623207
383 -0.01279115378856659 -4.926632503652948 -0.01278246003203094 -4.924990803655238
384 -0.012790427217260003 -4.939422930870208 -0.01284074024297297 -4.937831543898211
385 -0.012788122799247504 -4.952211053669456 -0.012786019314080476 -4.950617563212291
386 -0.01277925055474043 -4.964990304224196 -0.012408057088032364 -4.963025620300324
387 -0.012794898822903633 -4.9777852030471 -0.01278318758122623 -4.97580880788155
388 -0.012798683485016227 -4.990583886532116 -0.012801045412197709 -4.988609853293748
389 -0.012797933025285601 -5.003381819557402 -0.012814493384212255 -5.00142434667796
390 -0.012797237699851393 -5.016179057257253 -0.012811354221776127 -5.014235700899737
391 -0.012804132932797075 -5.028983190190051 -0.012780530797317623 -5.027016231697054
392 -0.01278812806122005 -5.0417713182512705 -0.012956461217254401 -5.039972692914309
393 -0.012795342272147537 -5.054566660523418 -0.012733227899298072 -5.052705920813607
394 -0.012791203381493688 -5.0673578639049115 -0.012794269528239966 -5.065500190341847
395 -0.012793801538646222 -5.080151665443558 -0.012787021696567535 -5.078287212038415
396 -0.01279360856860876 -5.092945274012167 -0.01280528805218637 -5.0910925000906015
397 -0.012792127719148994 -5.105737401731316 -0.012838596012443304 -5.103931096103045
398 -0.012791762175038458 -5.118529163906355 -0.012806641589850187 -5.116737737692895
399 -0.0127903469838202 -5.131319510890175 -0.012748032389208675 -5.129485770082104
400 -0.01279260404407978 -5.144112114934255 -0.012793994089588524 -5.142279764171692
401 -0.012783309537917375 -5.1568954244721725 -0.012878630869090557 -5.155158395040783
402 -0.012791061820462347 -5.169686486292635 -0.012790774367749691 -5.167949169408533
403 -0.012790131708607077 -5.1824766180012425 -0.01285910876467824 -5.1808082781732105
404 -0.012788644200190902 -5.195265262201433 -0.012806399306282402 -5.193614677479493
405 -0.012788502080366016 -5.208053764281799 -0.012798677105456591 -5.206413354584949
406 -0.012793197901919484 -5.220846962183718 -0.01288960357196629 -5.2193029581569155
407 -0.012792120408266782 -5.233639082591985 -0.01275829439982772 -5.232061252556743
408 -0.012787179602310062 -5.246426262194295 -0.012786607816815376 -5.244847860373559
409 -0.01277364967390895 -5.259199911868204 -0.012470807926729322 -5.257318668300289
410 -0.012791039794683457 -5.271990951662887 -0.01278268601745367 -5.270101354317743
411 -0.012791562965139747 -5.284782514628026 -0.012787988409399986 -5.282889342727143
412 -0.012791351275518536 -5.297573865903545 -0.012795723322778941 -5.295685066049922
413 -0.012790822610259055 -5.310364688513804 -0.012781166890636086 -5.308466232940558
414 -0.012793921632692218 -5.323158610146496 -0.012791676307097077 -5.321257909247655
415 -0.012790358113124966 -5.335948968259621 -0.012752225622534752 -5.33401013487019
416 -0.012793084932491183 -5.348742053192113 -0.012778232060372829 -5.3467883669305625
417 -0.01279015806503594 -5.361532211257148 -0.012808087281882763 -5.359596454212445
418 -0.01279179067350924 -5.374324001930657 -0.01278143604286015 -5.372377890255305
419 -0.012792434263974427 -5.387116436194631 -0.012808496924117207 -5.385186387179423
420 -0.01279099085368216 -5.399907427048314 -0.012767121521756053 -5.397953508701179
421 -0.012792803207412362 -5.4127002302557266 -0.012773838872089983 -5.410727347573269
422 -0.012796004302799702 -5.425496234558526 -0.012787022162228823 -5.423514369735498
423 -0.012789889285340906 -5.438286123843867 -0.012787028728052974 -5.436301398463551
424 -0.012788052763789892 -5.451074176607658 -0.012810832401737571 -5.449112230865289
425 -0.012791055766865612 -5.463865232374523 -0.012771173007786274 -5.461883403873076
426 -0.012788561498746276 -5.47665379387327 -0.012774564791470766 -5.4746579686645465
427 -0.0127930689137429 -5.4894468627870125 -0.01277052634395659 -5.487428495008503
428 -0.012792670633643866 -5.502239533420656 -0.01279480210505426 -5.500223297113557
429 -0.01278598108328879 -5.515025514503945 -0.012826420832425356 -5.513049717945982
430 -0.012791601242497563 -5.527817115746442 -0.012814416782930493 -5.525864134728913
431 -0.012794429110363126 -5.540611544856805 -0.012766348477452994 -5.538630483206366
432 -0.012788422452285887 -5.553399967309091 -0.012809784617275 -5.551440267823641
433 -0.01278956774622202 -5.566189535055313 -0.012807822786271572 -5.5642480906099125
434 -0.012787764426320791 -5.578977299481634 -0.012833719328045844 -5.577081809937958
435 -0.01278607090935111 -5.591763370390986 -0.012773305783048272 -5.589855115721006
436 -0.012789282435551285 -5.604552652826537 -0.012795283133164049 -5.60265039885417
437 -0.01278856173157692 -5.617341214558114 -0.012782226642593741 -5.615432625496764
438 -0.012790038622915745 -5.6301312531810295 -0.012775420630350708 -5.6282080461271145
439 -0.012792842136695981 -5.642924095317725 -0.012695613969117402 -5.640903660096232
440 -0.012791906110942363 -5.655716001428668 -0.01279023801907897 -5.653693898115311
441 -0.012792016938328743 -5.668508018366997 -0.012808365048840642 -5.666502263164151
442 -0.01279148762114346 -5.68129950598814 -0.012801838433369994 -5.679304101597522
443 -0.012783695198595523 -5.694083201186736 -0.012742814654484392 -5.692046916252006
444 -0.01279011769220233 -5.706873318878938 -0.01277250973507762 -5.7048194259870835
445 -0.012788089178502559 -5.719661408057441 -0.012768108397722244 -5.717587534384806
446 -0.012788722338154913 -5.732450130395596 -0.012773204920813441 -5.7303607393056195
447 -0.01278735427185893 -5.745237484667455 -0.012786101596429945 -5.74314684090205
448 -0.01279014884494245 -5.758027633512397 -0.012775687640532852 -5.755922528542582
449 -0.01279478264041245 -5.77082241615281 -0.012841153610497712 -5.76876368215308
450 -0.012787873577326535 -5.783610289730136 -0.012832022365182638 -5.781595704518263
451 -0.012786273937672376 -5.796396563667809 -0.012792837619781495 -5.794388542138044
452 -0.012788924528285861 -5.8091854881960945 -0.012801689701154828 -5.807190231839199
453 -0.01279462561942637 -5.8219801138155205 -0.012681247806176544 -5.819871479645375
454 -0.012792146671563387 -5.8347722604870835 -0.01279500056989491 -5.83266648021527
455 -0.012790078856050968 -5.847562339343135 -0.012790766824036837 -5.845457247039307
456 -0.012791104754433036 -5.8603534440975675 -0.012799544865265489 -5.858256791904572
457 -0.012788883689790965 -5.873142327787359 -0.012783903395757079 -5.871040695300329
458 -0.012794925831258297 -5.885937253618617 -0.012906868848949671 -5.883947564149278
459 -0.012792903138324619 -5.898730156756941 -0.012739621521905064 -5.896687185671183
460 -0.012789239780977369 -5.911519396537918 -0.012824469525367022 -5.9095116551965505
461 -0.0127871410921216 -5.92430653763004 -0.012727394560351967 -5.922239049756903
462 -0.012786917435005308 -5.937093455065045 -0.012871359335258603 -5.935110409092162
463 -0.012791305733844637 -5.94988476079889 -0.01277407598681748 -5.947884485078979
464 -0.01278805178590119 -5.962672812584791 -0.012779995007440448 -5.960664480086419
465 -0.012789753498509526 -5.9754625660833005 -0.012811205303296446 -5.973475685389715
466 -0.012785344244912266 -5.988247910328213 -0.012816391186788678 -5.986292076576504
467 -0.012789363088086248 -6.0010372734162996 -0.012766423868015409 -5.999058500444519
468 -0.012790268333628774 -6.0138275417499285 -0.01276650303043425 -6.011825003474954
469 -0.01278428565710783 -6.026611827407036 -0.01274432223290205 -6.024569325707856
470 -0.012790297204628587 -6.039402124611665 -0.012804079335182905 -6.037373405043039
471 -0.012788500823080539 -6.052190625434745 -0.012683015968650579 -6.050056421011689
472 -0.012790644261986017 -6.064981269696731 -0.012816799618303776 -6.062873220629993
473 -0.012788299471139908 -6.077769569167871 -0.012811139551922679 -6.075684360181916
474 -0.012789308838546277 -6.0905588780064175 -0.01278034900315106 -6.088464709185067
475 -0.012787229102104902 -6.103346107108522 -0.012807390466332436 -6.1012720996514
476 -0.012785205151885748 -6.116131312260408 -0.012757805502042174 -6.114029905153442
477 -0.012788233067840337 -6.128919545328248 -0.012801125925034285 -6.126831031078477
478 -0.01278966274112463 -6.141709208069373 -0.012782099191099405 -6.139613130269576
479 -0.01279195905663073 -6.1545011671260035 -0.01277019022963941 -6.152383320499216
480 -0.01278672469779849 -6.167287891823802 -0.012787911854684354 -6.1651712323539005
481 -0.012790304655209184 -6.180078196479012 -0.012714715348556638 -6.177885947702457
482 -0.01279071718454361 -6.192868913663555 -0.012760393833741546 -6.1906463415361985
483 -0.012788482615724206 -6.205657396279279 -0.012812370248138905 -6.203458711784338
484 -0.012789384229108691 -6.218446780508388 -0.01281594387255609 -6.2162746556568935
485 -0.012787956604734063 -6.231234737113122 -0.0127940041013062 -6.2290686597582
486 -0.012803694931790233 -6.2440384320449125 -0.013168387115001678 -6.242237046873202
487 -0.012780419131740928 -6.256818851176654 -0.012768254010006785 -6.255005300883209
488 -0.012784152338281275 -6.269603003514935 -0.012779776472598314 -6.267785077355807
489 -0.012783040571957827 -6.282386044086893 -0.01278440342284739 -6.280569480778654
490 -0.012782827112823724 -6.295168871199717 -0.012782477494329213 -6.293351958272983
491 -0.012782800849527121 -6.307951672049244 -0.012784911785274744 -6.306136870058258
492 -0.012782624457031488 -6.320734296506275 -0.012789819575846195 -6.318926689634104
493 -0.012781707290560006 -6.333516003796835 -0.012789692077785731 -6.33171638171189
494 -0.012782406201586128 -6.346298409998421 -0.012774451868608594 -6.344490833580498
495 -0.012782540451735259 -6.359080950450156 -0.012781798513606191 -6.357272632094104
496 -0.012784340092912317 -6.371865290543068 -0.012791744014248253 -6.370064376108353
497 -0.01278038932941854 -6.384645679872487 -0.012762710731476546 -6.382827086839829
498 -0.012784067075699568 -6.397429746948187 -0.012728721462190151 -6.39555580830202
499 -0.012783471401780844 -6.410213218349967 -0.012742538610473276 -6.408298346912493
500 -0.012782939383760095 -6.422996157733727 -0.012851759092882276 -6.421150106005375
501 -0.01278932299464941 -6.435785480728376 -0.012861082796007395 -6.4340111888013825
502 -0.012782323034480214 -6.448567803762857 -0.012774996226653457 -6.446786185028036
503 -0.01278439061716199 -6.4613521943800185 -0.012802443839609623 -6.459588628867645
504 -0.012782047502696514 -6.474134241882715 -0.0127654402051121 -6.4723540690727575
505 -0.012781746871769428 -6.486915988754484 -0.012764490162953734 -6.485118559235711
506 -0.012780078453943133 -6.499696067208427 -0.012792977364733815 -6.497911536600445
507 -0.012782132579013705 -6.5124781997874415 -0.012759447237476707 -6.5106709838379215
508 -0.012780658341944218 -6.525258858129385 -0.01276606903411448 -6.523437052872036
509 -0.01278295749798417 -6.53804181562737 -0.01269002938643098 -6.536127082258467
510 -0.012784651992842556 -6.550826467620213 -0.012772140791639686 -6.548899223050107
511 -0.012783794105052948 -6.563610261725265 -0.01277542719617486 -6.561674650246282
512 -0.012786939321085811 -6.576397201046351 -0.01321264561265707 -6.574887295858939
513 -0.012779205571860075 -6.589176406618211 -0.012798007298260927 -6.587685303157199
514 -0.012777326907962561 -6.601953733526174 -0.012766436859965324 -6.6004517400171645
515 -0.012778075551614166 -6.614731809077788 -0.012775828689336776 -6.613227568706502
516 -0.01277650953270495 -6.627508318610492 -0.012778146797791124 -6.626005715504292
517 -0.012778221815824508 -6.640286540426317 -0.01279433905147016 -6.638800054555762
518 -0.01277824598364532 -6.653064786409962 -0.012794222636148333 -6.6515942771919105
519 -0.01277410420589149 -6.665838890615853 -0.012843681545928121 -6.664437958737839
520 -0.01277727009728551 -6.678616160713139 -0.012768476270139217 -6.677206435007978
521 -0.012777047650888562 -6.691393208364027 -0.012826702930033207 -6.690033137938011
522 -0.012777444254606963 -6.704170652618634 -0.012739402102306485 -6.702772540040318
523 -0.012776349112391472 -6.716947001731025 -0.01276589366607368 -6.715538433706391
524 -0.012778040627017618 -6.729725042358043 -0.012741956487298011 -6.72828039019369
525 -0.012778442120179534 -6.742503484478222 -0.012780256010591984 -6.741060646204281
526 -0.01277827494777739 -6.7552817594259995 -0.012829182064160704 -6.753889828268442
527 -0.012777784746140242 -6.768059544172139 -0.012749099871143699 -6.766638928139586
528 -0.012782923923805357 -6.780842468095945 -0.012771637924015523 -6.779410566063602
529 -0.012777644209563732 -6.793620112305509 -0.012769954465329646 -6.792180520528931
530 -0.012779711931943893 -6.806399824237452 -0.012922938214614987 -6.805103458743546
531 -0.01277444618754089 -6.819174270424993 -0.012764198752120138 -6.8178676574956665
532 -0.012777623860165477 -6.831951894285158 -0.012818264868110418 -6.830685922363777
533 -0.012778976280242205 -6.8447308705654 -0.012697277963161469 -6.843383200326938
534 -0.012777218269184232 -6.857508088834584 -0.012754149921238422 -6.856137350248177
535 -0.012778422376140953 -6.870286511210725 -0.012783753778785467 -6.868921104026962
536 -0.012777159037068487 -6.883063670247794 -0.012754172598943115 -6.881675276625906
537 -0.012779881386086345 -6.89584355163388 -0.012794688995927572 -6.894469965621833
538 -0.012776823434978723 -6.908620375068859 -0.01277343612164259 -6.907243401743476
539 -0.012775055225938558 -6.9213954302947975 -0.012787534715607762 -6.920030936459084
540 -0.012791154580190778 -6.934186584874988 -0.012778431037440896 -6.932809367496525
541 -0.012779299076646567 -6.946965883951634 -0.01277974466793239 -6.945589112164458
542 -0.012775940587744117 -6.959741824539378 -0.012774032959714531 -6.9583631451241725
543 -0.012775998236611486 -6.972517822775989 -0.012755223456770182 -6.971118368580942
544 -0.012784094316884875 -6.985301917092874 -0.012869201740249992 -6.983987570321192
545 -0.01277726967819035 -6.998079186771065 -0.012765591405332089 -6.996753161726524
546 -0.012775878002867103 -7.010855064773932 -0.012796408124268055 -7.009549569850792
547 -0.01277549765072763 -7.0236305624246596 -0.012768251169472934 -7.022317821020265
548 -0.012778449570760131 -7.03640901199542 -0.012732107425108552 -7.035049928445374
549 -0.012775589665398001 -7.0491846016608175 -0.012754263076931237 -7.047804191522305
550 -0.012777608586475253 -7.061962210247293 -0.01276399320922792 -7.060568184731533
551 -0.012778252176940442 -7.074740462424233 -0.01270723189227283 -7.073275416623806
552 -0.012778410548344254 -7.087518872972578 -0.012778738187626005 -7.086054154811432
553 -0.012777496920898556 -7.100296369893477 -0.012772905919700862 -7.098827060731133
554 -0.01278608269058168 -7.113082452584059 -0.012740464136004447 -7.111567524867137
555 -0.012782470230013132 -7.125864922814071 -0.012775524985045195 -7.1243430498521825
556 -0.012777852546423673 -7.138642775360495 -0.012784615019336342 -7.137127664871519
557 -0.012780302995815873 -7.151423078356311 -0.012824216298758984 -7.149951881170278
558 -0.01277691787108779 -7.164199996227399 -0.012759399088099598 -7.162711280258377
559 -0.01277905935421586 -7.176979055581615 -0.01276432634331286 -7.17547560660169
560 -0.012779075279831886 -7.189758130861447 -0.012717064283788205 -7.188192670885479
561 -0.012777128862217069 -7.202535259723664 -0.012837811140343547 -7.201030482025822
562 -0.012780637620016933 -7.215315897343681 -0.012797090644016861 -7.213827572669839
563 -0.012775212246924638 -7.228091109590605 -0.012720413599163293 -7.2265479862690025
564 -0.012778444308787584 -7.240869553899393 -0.012826209608465432 -7.239374195877468
565 -0.01277436101809144 -7.253643914917484 -0.012654508650302886 -7.2520287045277705
566 -0.012781257973983884 -7.266425172891468 -0.012748638866469264 -7.26477734339424
567 -0.012784497253596783 -7.279209670145065 -0.01284025926142931 -7.277617602655669
568 -0.012777973804622889 -7.291987643949687 -0.012777154007926584 -7.290394756663595
569 -0.01277905167080462 -7.304766695620492 -0.01277902047149837 -7.303173777135093
570 -0.0127790663857013 -7.317545762006193 -0.012796532874926925 -7.31597031001002
571 -0.01277599548920989 -7.330321757495403 -0.012777902092784644 -7.328748212102805
572 -0.012776566622778773 -7.3430983241181815 -0.0128006711602211 -7.341548883263026
573 -0.012778359046205879 -7.355876683164388 -0.012713185371831059 -7.354262068634857
574 -0.012780833197757602 -7.368657516362145 -0.0127772631123662 -7.367039331747224
575 -0.01277923658490181 -7.381436752947047 -0.012775366520509123 -7.379814698267733
576 -0.012779142893850803 -7.3942158958408974 -0.012793274270370603 -7.392607972538103
577 -0.012780771730467677 -7.406996667571365 -0.012772011011838913 -7.405379983549942
578 -0.012777682393789291 -7.419774349965154 -0.012778363563120365 -7.418158347113062
579 -0.012780892383307218 -7.432555242348461 -0.01274073957465589 -7.430899086687718
580 -0.012779283476993442 -7.445334525825454 -0.012712801899760961 -7.443611888587479
581 -0.012779048550873995 -7.458113574376328 -0.012763958889991045 -7.45637584747747
582 -0.012782140308991075 -7.4708957146853185 -0.01277169375680387 -7.469147541234274
583 -0.012782199401408434 -7.483677914086727 -0.01279264921322465 -7.4819401904474985
584 -0.012780142668634652 -7.496458056755362 -0.012780054192990064 -7.494720244640488
585 -0.01277975938282907 -7.5092378161381905 -0.012774963211268187 -7.507495207851757
586 -0.012780363019555808 -7.5220181791577465 -0.012778220465406775 -7.5202734283171635
587 -0.012782512232661247 -7.534800691390408 -0.012875245930626989 -7.533148674247791
588 -0.012778216833248734 -7.547578908223657 -0.01272579818032682 -7.5458744724281175
589 -0.012778815813362598 -7.5603577240370194 -0.01267848457209766 -7.558552957000215
590 -0.012778620049357415 -7.573136344086377 -0.012776962341740727 -7.571329919341956
591 -0.01278034490533173 -7.585916688991709 -0.012776385014876723 -7.584106304356832
592 -0.012781085493043066 -7.598697774484752 -0.012763287872076035 -7.5968695922289085
593 -0.012779951654374599 -7.611477726139127 -0.012769956793636083 -7.609639549022544
594 -0.012776947440579533 -7.624254673579707 -0.012767797661945223 -7.62240734668449
595 -0.012779024615883827 -7.637033698195591 -0.012787277437746524 -7.635194624122237
596 -0.012780382297933102 -7.649814080493524 -0.012777343997731805 -7.647971968119968
597 -0.012779669696465134 -7.6625937501899894 -0.012759583117440344 -7.660731551237409
598 -0.012781228544190526 -7.67537497873418 -0.01277099377475679 -7.673502545012165
599 -0.012787757720798255 -7.688162736454978 -0.012692911457270384 -7.686195456469435
600 -0.012781535647809506 -7.700944272102787 -0.012803454138338565 -7.698998910607774
601 -0.012779997009783984 -7.713724269112571 -0.012786213215440512 -7.711785123823214
602 -0.01277861655689776 -7.726502885669469 -0.012816704576835036 -7.724601828400049
603 -0.012779651815071702 -7.739282537484541 -0.012773735448718071 -7.737375563848767
604 -0.012786069326102734 -7.752068606810643 -0.012758955592289567 -7.7501345194410565
605 -0.012780233100056649 -7.7648488399107 -0.012728146091103554 -7.76286266553216
606 -0.012782250763848424 -7.777631090674548 -0.012751589249819516 -7.7756142547819795
607 -0.01278232540935278 -7.790413416083901 -0.012783502228558064 -7.788397757010538
608 -0.012784386472776531 -7.803197802556677 -0.012747344002127648 -7.801145101012665
609 -0.012782579101622105 -7.815980381658299 -0.01279044644907117 -7.813935547461736
610 -0.012779949698597193 -7.8287603313568965 -0.012768672918900848 -7.826704220380637
611 -0.012783547304570675 -7.841543878661467 -0.012788071949034929 -7.8394922923296715
612 -0.012780488235875964 -7.854324366897343 -0.012780948588624597 -7.852273240918296
613 -0.012780027138069272 -7.867104394035412 -0.012829855782911181 -7.865103096701207
614 -0.012781478464603424 -7.879885872500015 -0.012799041019752622 -7.87790213772096
615 -0.012778625451028347 -7.892664497951044 -0.012787633761763572 -7.890689771482723
616 -0.012782223569229246 -7.905446721520273 -0.012762477062642575 -7.903452248545365
617 -0.012779642548412084 -7.918226364068685 -0.012853860482573509 -7.916306109027939
618 -0.01277825548313558 -7.931004619551821 -0.012791162449866533 -7.929097271477806
619 -0.012777523137629032 -7.94378214268945 -0.01276470604352653 -7.941861977521333
620 -0.012775953579694032 -7.956558096269144 -0.012780469376593828 -7.954642446897926
621 -0.012777217617258429 -7.969335313886402 -0.012813952285796404 -7.967456399183723
622 -0.012777211656793953 -7.982112525543196 -0.012767015863209963 -7.9802234150469324
623 -0.012772184796631336 -7.994884710339828 -0.0127455435693264 -7.992968958616259
624 -0.012780893268063665 -8.007665603607892 -0.01280056508257985 -8.005769523698838
625 -0.012778108939528465 -8.02044371254742 -0.012779610091820359 -8.018549133790659
626 -0.012776701664552092 -8.033220414211973 -0.012735910341143608 -8.031285044131803
627 -0.01277981111779809 -8.046000225329772 -0.012784505216404795 -8.044069549348208
628 -0.012784432480111718 -8.058784657809884 -0.012665761541575194 -8.056735310889783
629 -0.012780139921233058 -8.071564797731117 -0.012777374777942895 -8.069512685667727
630 -0.012778750108554959 -8.084343547839673 -0.012779862945899367 -8.082292548613626
631 -0.012782107386738063 -8.09712565522641 -0.012775487545877696 -8.095068036159503
632 -0.012778642866760493 -8.10990429809317 -0.012876559467986225 -8.10794459562749
633 -0.012779996637254954 -8.122684294730425 -0.01281552305445075 -8.120760118681941
634 -0.012778087705373763 -8.135462382435799 -0.012855321262031793 -8.133615439943974
635 -0.012778018368408084 -8.148240400804207 -0.012840239517390727 -8.146455679461365
636 -0.012777621438726783 -8.161018022242933 -0.012797105126082897 -8.159252784587448
637 -0.012775351107120515 -8.173793373350053 -0.012816949700936674 -8.172069734288385
638 -0.012776105385273694 -8.186569478735327 -0.0128055056091398 -8.184875239897526
639 -0.012775291223078966 -8.199344769958406 -0.012770072789862752 -8.197645312687388
640 -0.012777351122349501 -8.212122121080755 -0.012778269639238716 -8.210423582326627
641 -0.012772391038015484 -8.224894512118771 -0.012709281733259558 -8.223132864059886
642 -0.012779101263731718 -8.237673613382503 -0.012765644630417228 -8.235898508690303
643 -0.012778433877974749 -8.250452047260477 -0.012747626565396786 -8.248646135255699
644 -0.012778864102438092 -8.263230911362916 -0.01276850220747292 -8.261414637463172
645 -0.012776098726317287 -8.276007010089232 -0.012779083335772157 -8.274193720798944
646 -0.012776074605062604 -8.288783084694295 -0.012784033920615912 -8.28697775471956
647 -0.012775853369385004 -8.30155893806368 -0.01279769018292427 -8.299775444902485
648 -0.012778317090123892 -8.314337255153804 -0.012785743782296776 -8.312561188684782
649 -0.012777336360886692 -8.327114591514691 -0.012790982285514474 -8.325352170970296
650 -0.012776043079793454 -8.339890634594484 -0.0127868986222893 -8.338139069592586
651 -0.012777864513918758 -8.352668499108402 -0.012739993073046208 -8.350879062665632
652 -0.012775329407304525 -8.365443828515707 -0.012744772760197521 -8.363623835425829
653 -0.012779499404132366 -8.378223327919839 -0.0127888438757509 -8.376412679301579
654 -0.012780280457809568 -8.391003608377648 -0.012748654233291745 -8.38916133353487
655 -0.012778584705665707 -8.403782193083314 -0.01282713757827878 -8.40198847111315
656 -0.012779338378459215 -8.416561531461774 -0.012785620149224996 -8.414774091262375
657 -0.012777934921905399 -8.429339466383679 -0.01277240300551057 -8.427546494267885
658 -0.012777330866083503 -8.442116797249762 -0.012764127599075437 -8.44031062186696
659 -0.012777976738289 -8.45489477398805 -0.012795735988765955 -8.453106357855726
660 -0.01277665956877172 -8.467671433556822 -0.012785566970705986 -8.465891924826431
661 -0.012775145145133138 -8.480446578701955 -0.012800230691209436 -8.47869215551764
662 -0.012772421631962062 -8.493219000333916 -0.012845305819064378 -8.491537461336705
663 -0.012777634710073472 -8.505996635043989 -0.012781937280669809 -8.504319398617374
664 -0.012773546809330582 -8.51877018185332 -0.01276575941592455 -8.517085158033298
665 -0.012773740012198687 -8.531543921865518 -0.012762874038890005 -8.529848032072188
666 -0.012776311812922358 -8.544320233678441 -0.012792508024722338 -8.54264054009691
667 -0.01277845217846334 -8.557098685856904 -0.012794885830953718 -8.555435425927863
668 -0.01277761640958488 -8.569876302266488 -0.012767302244901657 -8.568202728172764
669 -0.012776900548487902 -8.582653202814976 -0.012753031402826309 -8.580955759575591
670 -0.012778944196179509 -8.595432147011156 -0.012827837048098445 -8.59378359662369
671 -0.012773914262652397 -8.608206061273808 -0.01276618274860084 -8.60654977937229
672 -0.012776324665173889 -8.620982385938982 -0.012779051391407847 -8.619328830763699
673 -0.012777600297704339 -8.633759986236687 -0.012764259288087488 -8.632093090051786
674 -0.012775167217478156 -8.646535153454165 -0.0127796181011945 -8.644872708152981
675 -0.01277643758803606 -8.6593115910422 -0.012770672189071774 -8.657643380342053
676 -0.012775468081235886 -8.672087059123436 -0.012784205377101898 -8.670427585719155
677 -0.01277457196265459 -8.684861631086092 -0.012805496528744697 -8.6832330822479
678 -0.012772006914019585 -8.697633638000111 -0.012764684110879897 -8.695997766358781
679 -0.012773966928943992 -8.710407604929054 -0.012764331605285405 -8.708762097964067
680 -0.012775732902809978 -8.723183337831864 -0.012802385864779353 -8.721564483828846
681 -0.01277767908759415 -8.73596101691946 -0.01283564642071724 -8.734400130249563
682 -0.012773803109303117 -8.748734820028762 -0.01273715877905488 -8.747137289028618
683 -0.012773435795679688 -8.761508255824442 -0.012772621400654317 -8.759909910429272
684 -0.012774741696193814 -8.774282997520636 -0.012755205389112234 -8.772665115818384
685 -0.012773108901455998 -8.787056106422092 -0.012774364044889807 -8.785439479863275
686 -0.01277468535117805 -8.799830791773271 -0.012757380912080406 -8.798196860775356
687 -0.012776164803653955 -8.812606956576925 -0.012854207819327713 -8.811051068594683
688 -0.012777002574875952 -8.8253839591518 -0.012761576846241952 -8.823812645440924
689 -0.012773594772443175 -8.838157553924244 -0.01275736652314663 -8.83657001196407
690 -0.012774038687348365 -8.850931592611593 -0.012767571723088622 -8.84933758368716
691 -0.012771632615476846 -8.86370322522707 -0.01272174883633852 -8.862059332523497
692 -0.012773126177489758 -8.876476351404559 -0.012766562635079026 -8.874825895158576
693 -0.012775395391508937 -8.889251746796068 -0.012760597234591841 -8.887586492393169
694 -0.01277289935387671 -8.902024646149945 -0.012795828003436326 -8.900382320396606
695 -0.01277587921358645 -8.914800525363532 -0.012794066034257413 -8.913176386430862
696 -0.012772932555526495 -8.927573457919058 -0.012836499279364944 -8.926012885710227
697 -0.012774055730551482 -8.94034751364961 -0.01277751438319683 -8.938790400093424
698 -0.012781059322878718 -8.953128572972489 -0.012872524233534932 -8.951662924326959
699 -0.012773061823099851 -8.965901634795589 -0.012782785017043352 -8.964445709344002
700 -0.012771674199029803 -8.978673308994619 -0.012767638033255934 -8.977213347377258
701 -0.012771825864911079 -8.99144513485953 -0.012783458130434156 -8.989996805507692
702 -0.01277299402281642 -9.004218128882346 -0.012752371001988649 -9.002749176509681
703 -0.01277083125896752 -9.016988960141314 -0.012747215572744608 -9.015496392082426
704 -0.01277386019937694 -9.029762820340691 -0.012770997965708375 -9.028267390048134
705 -0.012772754346951843 -9.042535574687642 -0.012780602276325225 -9.04104799232446
706 -0.01277375346980989 -9.055309328157453 -0.012772271735593676 -9.053820264060054
707 -0.012773030577227474 -9.06808235873468 -0.012739837868139148 -9.066560101928193
708 -0.012775784591212869 -9.080858143325893 -0.012740815710276365 -9.07930091763847
709 -0.012774988869205117 -9.093633132195098 -0.012751760520040989 -9.092052678158511
710 -0.012775619607418775 -9.106408751802517 -0.012813918385654688 -9.104866596544166
711 -0.012774492148309946 -9.119183243950827 -0.012769009033218027 -9.117635605577384
712 -0.012774589844048024 -9.131957833794875 -0.012781006377190351 -9.130416611954574
713 -0.012775349011644722 -9.144733182806519 -0.012775730527937412 -9.143192342482513
714 -0.012773564038798212 -9.157506746845318 -0.012768002366647125 -9.15596034484916
715 -0.01277622221969068 -9.170282969065008 -0.01278100605122745 -9.168741350900387
716 -0.012773077003657818 -9.183056046068666 -0.012763595767319202 -9.181504946667706
717 -0.012775157019495964 -9.195831203088161 -0.012779898382723332 -9.19428484505043
718 -0.012774191610515118 -9.208605394698676 -0.012769924104213714 -9.207054769154643
719 -0.012770791165530681 -9.221376185864207 -0.012759875133633613 -9.219814644288277
720 -0.01277434416115284 -9.23415053002536 -0.012761499267071486 -9.232576143555349
721 -0.01277542682364583 -9.246925956849006 -0.012762447586283088 -9.245338591141632
722 -0.012776572816073894 -9.25970252966508 -0.012786893779411912 -9.258125484921043
723 -0.01277731372974813 -9.272479843394828 -0.0127593953628093 -9.270884880283853
724 -0.012776520801708102 -9.285256364196536 -0.01276875645853579 -9.28365363674239
725 -0.012774838926270604 -9.298031203122807 -0.012757405918091536 -9.29641104266048
726 -0.012773961899802089 -9.31080516502261 -0.012792240222916007 -9.309203282883397
727 -0.01277593830600381 -9.323581103328612 -0.012765625072643162 -9.32196890795604
728 -0.0127756227273494 -9.336356726055962 -0.012779592396691441 -9.334748500352731
729 -0.012771935760974884 -9.349128661816938 -0.01290970272384584 -9.347658203076577
730 -0.012773479660972952 -9.36190214147791 -0.012819766718894243 -9.360477969795472
731 -0.012772927433252335 -9.374675068911163 -0.01277663530781865 -9.373254605103291
732 -0.012774120643734932 -9.387449189554898 -0.012757757818326354 -9.386012362921617
733 -0.01277215825393796 -9.400221347808836 -0.01276504723355174 -9.39877741015517
734 -0.012773099495097995 -9.412994447303934 -0.012776983249932528 -9.411554393405101
735 -0.012771880021318793 -9.425766327325253 -0.01275957482866943 -9.42431396823377
736 -0.012777407048270106 -9.438543734373523 -0.01285614911466837 -9.437170117348439
737 -0.012770571373403072 -9.451314305746926 -0.012762669660151004 -9.44993278700859
738 -0.012772621074691414 -9.464086926821619 -0.012793252943083644 -9.462726039951674
739 -0.012770734867081046 -9.4768576616887 -0.01270829802379012 -9.475434337975464
740 -0.012773535447195172 -9.489631197135894 -0.012778633832931518 -9.488212971808396
741 -0.012773123849183322 -9.502404320985077 -0.012797429272904993 -9.5010104010813
742 -0.012770570116117597 -9.515174891101195 -0.012763871951028705 -9.513774273032329
743 -0.012773327389732003 -9.527948218490927 -0.012743003340438009 -9.526517276372767
744 -0.012772220512852072 -9.54072043900378 -0.012803137255832552 -9.5393204136286
745 -0.012773346807807683 -9.553493785811588 -0.01276888488791883 -9.552089298516519
746 -0.012782076559960841 -9.56627586237155 -0.012823126185685397 -9.564912424702204
747 -0.012770066829398274 -9.579045929200948 -0.012770534213632345 -9.577682958915837
748 -0.012771153450012207 -9.59181708265096 -0.012761320127174259 -9.59044427904301
749 -0.01276901583187282 -9.604586098482834 -0.012732611829414963 -9.603176890872426
750 -0.01277227820828557 -9.617358376691119 -0.012802816275507212 -9.615979707147932
751 -0.012773513607680798 -9.630131890298799 -0.01276405155658722 -9.62874375870452
752 -0.012770793586969375 -9.642902683885769 -0.012759616039693356 -9.641503374744213
753 -0.012774372473359108 -9.655677056359128 -0.012791490647941828 -9.654294865392155
754 -0.012773047713562847 -9.66845010407269 -0.012780832080170512 -9.667075697472326
755 -0.012775370245799422 -9.68122547431849 -0.01280333399772644 -9.679879031470053
756 -0.012772126030176878 -9.693997600348666 -0.012760399561375379 -9.692639431031429
757 -0.012771222554147244 -9.706768822902813 -0.012763588177040219 -9.70540301920847
758 -0.012781580630689859 -9.719550403533503 -0.012881895527243614 -9.718284914735714
759 -0.012772554485127329 -9.732322958018631 -0.01277770665474236 -9.731062621390455
760 -0.012768795527517796 -9.745091753546149 -0.012815987970679999 -9.743878609361134
761 -0.012769989296793937 -9.757861742842943 -0.012770167039707302 -9.756648776400842
762 -0.012772529758512974 -9.770634272601455 -0.012784993508830667 -9.769433769909673
763 -0.012771611846983433 -9.783405884448438 -0.012787025701254607 -9.782220795610927
764 -0.012753713689744473 -9.796159598138182 -0.012547054886817932 -9.794767850497745
765 -0.012777440203353762 -9.808937038341536 -0.012784330639988184 -9.807552181137734
766 -0.012775272224098444 -9.821712310565635 -0.01277605160139501 -9.82032823273913
767 -0.012774527445435524 -9.83448683801107 -0.012773495633155107 -9.833101728372284
768 -0.012775401351973414 -9.847262239363044 -0.012766684731468558 -9.845868413103753
769 -0.012775800563395024 -9.860038039926438 -0.012788372114300728 -9.858656785218054
770 -0.012770326994359493 -9.872808366920799 -0.012844706140458583 -9.871501491358513
771 -0.012771852407604456 -9.885580219328403 -0.01279303659684956 -9.884294527955364
772 -0.012773915566504002 -9.898354134894907 -0.012829209305346012 -9.89712373726071
773 -0.012774960603564978 -9.911129095498472 -0.012763729831203819 -9.909887467091913
774 -0.01277452320791781 -9.92390361870639 -0.012763433577492832 -9.922650900669407
775 -0.012772443098947405 -9.936676061805338 -0.012762209540233016 -9.93541311020964
776 -0.0127703620120883 -9.949446423817426 -0.012798250978812575 -9.948211361188452
777 -0.012769522424787284 -9.962215946242212 -0.012751186126843094 -9.960962547315296
778 -0.01277045221067965 -9.974986398452891 -0.012789037777110934 -9.973751585092407
779 -0.012773179449141026 -9.987759577902033 -0.01276396419852972 -9.986515549290937
780 -0.01277184379287064 -10.000531421694903 -0.012783384788781405 -9.999298934079718
781 -0.012769401539117098 -10.01330082323402 -0.012811542907729744 -10.012110476987448
782 -0.012771730870008468 -10.02607255410403 -0.012793412478640676 -10.024903889466088
783 -0.012771800719201564 -10.038844354823231 -0.012770513305440545 -10.037674402771529
784 -0.012773194396868349 -10.051617549220099 -0.012728924816474318 -10.050403327588004
785 -0.012772718770429492 -10.064390267990529 -0.012758204527199269 -10.063161532115203
786 -0.012776406155899167 -10.077166674146428 -0.012818655231967568 -10.07598018734717
787 -0.012773692887276412 -10.089940367033703 -0.012837972678244113 -10.088818160025415
788 -0.012771729892119766 -10.102712096925822 -0.012783331144601107 -10.101601491170015
789 -0.012772806966677309 -10.115484903892499 -0.012771073495969176 -10.114372564665985
790 -0.012770980689674616 -10.128255884582174 -0.012754618935287 -10.12712718360127
791 -0.012773508811369539 -10.141029393393543 -0.01278926683589816 -10.13991645043717
792 -0.012773464294150471 -10.153802857687694 -0.012790065025910735 -10.15270651546308
793 -0.01277073286473751 -10.166573590552431 -0.01275848802179098 -10.165465003484872
794 -0.012773497588932514 -10.179347088141364 -0.012813443038612603 -10.178278446523485
795 -0.01277253865264356 -10.192119626794009 -0.012785021541640162 -10.191063468065126
796 -0.012770370347425342 -10.204889997141434 -0.012787704262882471 -10.203851172328008
797 -0.012769355624914169 -10.217659352766349 -0.012733901664614678 -10.216585073992622
798 -0.012772043840959669 -10.230431396607308 -0.012774681951850653 -10.229359755944472
799 -0.01277266200631857 -10.243204058613626 -0.012664457084611058 -10.242024213029083
800 -0.012772841984406114 -10.255976900598032 -0.012817281438037753 -10.25484149446712
801 -0.01277461601421237 -10.268751516612245 -0.012782623432576657 -10.267624117899697
802 -0.01277462816797197 -10.281526144780216 -0.012783871218562125 -10.28040798911826
803 -0.012778372876346112 -10.294304517656562 -0.012659757724031806 -10.293067746842292
804 -0.012780989613384008 -10.307085507269946 -0.01287044701166451 -10.305938193853956
805 -0.012772653065621854 -10.319858160335567 -0.012769255368039013 -10.318707449221995
806 -0.012774019408971072 -10.332632179744538 -0.012774426117539405 -10.331481875339534
807 -0.012771260226145387 -10.345403439970683 -0.01277956049889326 -10.344261435838428
808 -0.012776903389021755 -10.358180343359704 -0.012785588251426816 -10.357047024089855
809 -0.012770552700385452 -10.370950896060089 -0.01272804345935583 -10.369775067549211
810 -0.01277397726662457 -10.383724873326713 -0.012839336413890123 -10.382614403963101
811 -0.012767801899462939 -10.396492675226176 -0.012881475780159236 -10.39549587974326
812 -0.012775536300614477 -10.40926821152679 -0.012782261427491903 -10.408278141170753
813 -0.012771375337615609 -10.422039586864406 -0.012763548269867897 -10.42104168944062
814 -0.012770845321938396 -10.434810432186344 -0.012777274195104837 -10.433818963635726
815 -0.012770372629165649 -10.44758080481551 -0.012789079733192921 -10.446608043368919
816 -0.012769638374447823 -10.460350443189958 -0.012750478275120259 -10.459358521644038
817 -0.01277265721000731 -10.473123100399965 -0.01286261430941522 -10.472221135953454
818 -0.012770255748182534 -10.485893356148148 -0.012782939150929451 -10.485004075104383
819 -0.012769415648654104 -10.498662771796802 -0.012770770583301783 -10.497774845687685
820 -0.012771163089200854 -10.511433934886004 -0.012798420013859868 -10.510573265701545
821 -0.012764264410361648 -10.524198199296364 -0.01271097082644701 -10.523284236527992
822 -0.012768343044444918 -10.53696654234081 -0.012704493710771203 -10.535988730238763
823 -0.012769894348457456 -10.549736436689267 -0.012728343717753887 -10.548717073956517
824 -0.012769373739138246 -10.562505810428405 -0.012760471552610397 -10.561477545509128
825 -0.012770806765183806 -10.57527661719359 -0.012808233639225364 -10.574285779148353
826 -0.012768109468743205 -10.588044726662332 -0.01284998278133571 -10.587135761929689
827 -0.012767425691708922 -10.600812152354042 -0.012854419462382794 -10.599990181392071
828 -0.012768793245777487 -10.61358094559982 -0.01276485836133361 -10.612755039753404
829 -0.012768814247101546 -10.62634975984692 -0.012751194695010782 -10.625506234448414
830 -0.012768830405548215 -10.639118590252469 -0.012793717114254833 -10.638299951562669
831 -0.012769007496535778 -10.651887597749004 -0.012760514207184315 -10.651060465769852
832 -0.012767721293494105 -10.664655319042499 -0.012727888394147157 -10.663788354164
833 -0.012779437098652124 -10.677434756141151 -0.012980647478252649 -10.676769001642253
834 -0.012765931244939566 -10.69020068738609 -0.012772304471582174 -10.689541306113835
835 -0.012766923755407333 -10.702967611141498 -0.012764865439385176 -10.70230617155322
836 -0.012766569200903178 -10.7157341803424 -0.01277272035367787 -10.715078891906897
837 -0.012768212193623184 -10.728502392536024 -0.012761131441220642 -10.727840023348117
838 -0.012769045913591981 -10.741271438449616 -0.012800899241119624 -10.740640922589236
839 -0.012767209811136127 -10.754038648260751 -0.012755963113158941 -10.753396885702395
840 -0.012768848100677133 -10.766807496361428 -0.012709465436637401 -10.766106351139033
841 -0.012771577248349786 -10.779579073609778 -0.012765275966376066 -10.77887162710541
842 -0.012769570806995034 -10.792348644416773 -0.012746356427669525 -10.79161798353308
843 -0.012767254747450352 -10.805115899164223 -0.012761895963922142 -10.804379879497002
844 -0.012773507414385677 -10.817889406578608 -0.012755277613177896 -10.81713515711018
845 -0.012766701262444257 -10.830656107841053 -0.012835709284991026 -10.82997086639517
846 -0.012768407352268696 -10.843424515193322 -0.012760979449376464 -10.842731845844547
847 -0.012767747789621354 -10.856192262982942 -0.012752790236845613 -10.855484636081393
848 -0.01277045183815062 -10.868962714821093 -0.012815573811531067 -10.868300209892924
849 -0.012767509371042252 -10.881730224192134 -0.012878584116697312 -10.881178794009621
850 -0.01276737623848021 -10.894497600430615 -0.01274020210839808 -10.89391899611802
851 -0.012766498140990734 -10.907264098571606 -0.012775714602321386 -10.906694710720341
852 -0.012766301399096847 -10.920030399970702 -0.01278546331450343 -10.919480174034845
853 -0.012768982863053679 -10.932799382833757 -0.012684800894930959 -10.932164974929776
854 -0.012765956437215209 -10.945565339270972 -0.012751892302185297 -10.944916867231962
855 -0.01276734322309494 -10.958332682494067 -0.012737667234614492 -10.957654534466576
856 -0.012772155180573463 -10.971104837674641 -0.012790791317820549 -10.970445325784397
857 -0.012767708906903864 -10.983872546581544 -0.012750454293563963 -10.98319578007796
858 -0.012768821697682143 -10.996641368279226 -0.01275577093474567 -10.995951551012705
859 -0.012769284844398498 -11.009410653123625 -0.012765280436724424 -11.00871683144943
860 -0.012769249035045505 -11.02217990215867 -0.012787117576226591 -11.021503949025657
861 -0.01277141897007823 -11.03495132112875 -0.01277718050405383 -11.034281129529711
862 -0.01276774164289236 -11.047719062771643 -0.012710454687476159 -11.046991584217187
863 -0.012770177237689495 -11.060489240009332 -0.012756490986794234 -11.05974807520398
864 -0.012768584350124002 -11.073257824359455 -0.012824942776933312 -11.072573017980915
865 -0.012770702037960291 -11.086028526397415 -0.012767154118046164 -11.085340172098961
866 -0.012770697521045805 -11.09879922391846 -0.012722668936476111 -11.098062841035437
867 -0.012767893634736538 -11.111567117553196 -0.012773010786622763 -11.11083585182206
868 -0.012770977895706892 -11.124338095448904 -0.012791006173938513 -11.123626857995998
869 -0.01277206726372242 -11.137110162712625 -0.012825088715180755 -11.136451946711178
870 -0.012771173845976591 -11.149881336558602 -0.01274072313681245 -11.14919266984799
871 -0.01276974007487297 -11.162651076633475 -0.012764230137690902 -11.16195689998568
872 -0.012768761720508337 -11.175419838353983 -0.01276021427474916 -11.17471711426043
873 -0.012770276004448532 -11.188190114358433 -0.012760027311742306 -11.187477141572172
874 -0.01276931599713862 -11.20095943035557 -0.012778195599094034 -11.200255337171265
875 -0.01277083125896752 -11.213730261614538 -0.012698181439191103 -11.212953518610457
876 -0.012768783932551741 -11.22649904554709 -0.012965950323268772 -11.225919468933725
877 -0.012765589961782097 -11.239264635508873 -0.012787495600059628 -11.238706964533785
878 -0.012767683574929833 -11.252032319083803 -0.01276657679118216 -11.251473541324968
879 -0.01276686042547226 -11.264799179509275 -0.012753695715218782 -11.264227237040187
880 -0.012767419731244446 -11.277566599240519 -0.012771657574921847 -11.276998894615108
881 -0.012767148995772004 -11.290333748236291 -0.012763324519619345 -11.289762219134728
882 -0.012766976142302155 -11.303100724378593 -0.012752959923818707 -11.302515179058547
883 -0.012767851445823908 -11.315868575824418 -0.012747136736288666 -11.315262315794836
884 -0.01276976284570992 -11.328638338670128 -0.012795432517305017 -11.32805774831214
885 -0.012770245922729373 -11.341408584592857 -0.012849543103948235 -11.340907291416089
886 -0.012769566522911191 -11.354178151115768 -0.012750932527706028 -11.353658223943794
887 -0.012769256718456745 -11.366947407834225 -0.012768047070130706 -11.366426271013925
888 -0.012769153201952576 -11.379716561036178 -0.012793284887447954 -11.379219555901372
889 -0.012772448174655438 -11.392489009210832 -0.012738367822021247 -11.391957923723393
890 -0.012764538219198585 -11.40525354743003 -0.012733676377683878 -11.404691600101076
891 -0.012770422082394362 -11.418023969512424 -0.012744458019733429 -11.41743605812081
892 -0.012772239372134208 -11.430796208884558 -0.012802404258400202 -11.43023846237921
893 -0.012770106503739952 -11.4435663153883 -0.012765239411965012 -11.443003701791175
894 -0.012770268972963095 -11.456336584361262 -0.012780368002131582 -11.455784069793307
895 -0.012767240172252059 -11.469103824533514 -0.012767256051301957 -11.468551325844608
896 -0.012769234227016568 -11.48187305876053 -0.012770781060680747 -11.481322106905289
897 -0.01276692831888795 -11.494639987079418 -0.01276451894082129 -11.49408662584611
898 -0.012768560787662864 -11.507408547867081 -0.012786106392741203 -11.506872732238852
899 -0.01276748776435852 -11.52017603563144 -0.012776486342772841 -11.519649218581625
900 -0.012767467834055423 -11.532943503465496 -0.0127214428037405 -11.532370661385366
901 -0.012768532382324338 -11.54571203584782 -0.012801314610987902 -11.545171975996354
902 -0.012771944422274828 -11.558483980270095 -0.012776975939050316 -11.557948951935405
903 -0.01276507107540965 -11.571249051345506 -0.012614180706441403 -11.570563132641846
904 -0.01277093356475234 -11.584019984910258 -0.012742132600396871 -11.583305265242243
905 -0.012768929824233055 -11.596788914734491 -0.01276249005459249 -11.596067755296836
906 -0.012770191952586173 -11.609559106687078 -0.012780779600143432 -11.60884853489698
907 -0.012776253232732415 -11.622335359919811 -0.012750322371721268 -11.621598857268701
908 -0.012770288903266192 -11.635105648823076 -0.012758974824100733 -11.634357832092801
909 -0.012769381562247873 -11.647875030385324 -0.012785078724846244 -11.647142910817648
910 -0.012773832865059375 -11.660648863250383 -0.012768397806212306 -11.65991130862386
911 -0.012772468756884337 -11.673421332007267 -0.012750402837991715 -11.672661711461851
912 -0.01277196672745049 -11.686193298734718 -0.012765641091391444 -11.685427352553242
913 -0.012771192891523241 -11.698964491626242 -0.012804758409038186 -11.69823211096228
914 -0.012771686213091016 -11.711736177839333 -0.012774297082796694 -11.711006408045076
915 -0.012769924569875002 -11.724506102409208 -0.012722498597577214 -11.723728906642654
916 -0.01277108807116747 -11.737277190480375 -0.01278338534757495 -11.736512291990229
917 -0.01277583478949964 -11.750053025269874 -0.012827546196058392 -11.749339838186287
918 -0.012770797172561289 -11.762823822442435 -0.012768351193517446 -11.762108189379806
919 -0.012772505171597004 -11.775596327614032 -0.012831787066534161 -11.77493997644634
920 -0.012770808255299925 -11.788367135869333 -0.012764206063002348 -11.787704182509342
921 -0.012769249081611634 -11.801136384950944 -0.012746878992766142 -11.800451061502109
922 -0.012771766632795334 -11.813908151583739 -0.012771934829652309 -11.813222996331762
923 -0.012768133217468858 -11.826676284801207 -0.012771363416686655 -11.825994359748448
924 -0.012771705212071539 -11.839447990013278 -0.012725070724263788 -11.838719430472711
925 -0.01277247564867139 -11.852220465661949 -0.012752427347004413 -11.851471857819716
926 -0.01279061553068459 -11.865011081192634 -0.01264767087996006 -11.864119528699677
927 -0.012773837754502892 -11.877784918947137 -0.01276939590461552 -11.876888924604293
928 -0.012777077220380306 -11.890561996167518 -0.012770777894183993 -11.889659702498477
929 -0.01277423109859228 -11.903336227266111 -0.012751428689807654 -11.902411131188284
930 -0.012774574104696512 -11.916110801370808 -0.012797786993905902 -11.91520891818219
931 -0.01277443440631032 -11.928885235777118 -0.012774774013087154 -11.927983692195276
932 -0.012774601485580206 -11.941659837262698 -0.012740291515365243 -11.940723983710642
933 -0.01277661886997521 -11.954436456132672 -0.012753690872341395 -11.953477674582983
934 -0.0127759647089988 -11.96721242084167 -0.012801460083574056 -11.966279134666557
935 -0.012771348655223846 -11.979983769496895 -0.01275435765273869 -11.979033492319296
936 -0.012776787672191859 -11.992760557169087 -0.012777628051117063 -11.991811120370413
937 -0.012773616425693034 -12.00553417359478 -0.012751195020973683 -12.004562315391386
938 -0.012773250276222826 -12.018307423871002 -0.012775384495034814 -12.01733769988642
939 -0.012773818662390113 -12.031081242533393 -0.012787465518340469 -12.03012516540476
940 -0.012772453529760242 -12.043853696063152 -0.012729022558778525 -12.042854187963538
941 -0.012782480474561453 -12.056636176537713 -0.01265257028862834 -12.055506758252166
942 -0.012775912461802364 -12.069412088999515 -0.012796323606744408 -12.068303081858911
943 -0.012776040751487017 -12.082188129751001 -0.01276895496994257 -12.081072036828854
944 -0.012776052253320814 -12.094964182004322 -0.012778004817664623 -12.093850041646519
945 -0.012776825670152902 -12.107741007674475 -0.012750361207872629 -12.106600402854392
946 -0.012775439396500587 -12.120516447070976 -0.012782769277691841 -12.119383172132084
947 -0.01277740253135562 -12.133293849602332 -0.012751079443842173 -12.132134251575925
948 -0.012775531923398375 -12.14606938152573 -0.012765864329412579 -12.144900115905338
949 -0.0127759940456599 -12.15884537557139 -0.01276604705490172 -12.15766616296024
950 -0.012779251765459776 -12.17162462733685 -0.012738165026530624 -12.17040432798677
951 -0.012778148474171757 -12.184402775811023 -0.012787460209801793 -12.183191788196572
952 -0.012775039672851563 -12.197177815483874 -0.012775283120572568 -12.195967071317144
953 -0.012771857529878616 -12.209949673013753 -0.012804042920470238 -12.208771114237614
954 -0.012775836698710918 -12.222725509712465 -0.012779408041387797 -12.221550522279001
955 -0.012775796325877308 -12.235501306038342 -0.012734881881624461 -12.234285404160625
956 -0.012774412240833043 -12.248275718279176 -0.012793902307748795 -12.247079306468374
957 -0.012775059835985304 -12.26105077811516 -0.012786897411569954 -12.259866203879943
958 -0.012774104299023748 -12.273824882414184 -0.012814210820943117 -12.272680414700886
959 -0.012775372201576828 -12.286600254615761 -0.012817126186564564 -12.285497540887452
960 -0.012775036599487066 -12.299375291215249 -0.012767322640866042 -12.298264863528317
961 -0.012774886330589652 -12.312150177545838 -0.012776726763695479 -12.311041590292012
962 -0.01277987975627184 -12.32493005730211 -0.012741683004423975 -12.323783273296437
963 -0.01277699084021151 -12.337707048142322 -0.012791298888623714 -12.33657457218506
964 -0.01277627283707261 -12.350483320979395 -0.012774021644145251 -12.349348593829205
965 -0.01277625779621303 -12.363259578775608 -0.012755384668707848 -12.362103978497913
966 -0.012777228141203523 -12.376036806916812 -0.012776702735573053 -12.374880681233487
967 -0.012789690727367997 -12.38882649764418 -0.012894010776653886 -12.38777469201014
968 -0.01277268109843135 -12.401599178742611 -0.012768191331997514 -12.400542883342137
969 -0.012773196585476399 -12.414372375328087 -0.012771461764350534 -12.413314345106487
970 -0.012773394351825118 -12.427145769679912 -0.012758698407560587 -12.426073043514048
971 -0.012773464992642402 -12.439919234672555 -0.01277049989439547 -12.438843543408444
972 -0.012772584473714233 -12.452691819146269 -0.012778510339558125 -12.451622053748002
973 -0.012774198455736041 -12.465466017602004 -0.012745748180896044 -12.464367801928898
974 -0.012774995295330882 -12.478241012897335 -0.01274765282869339 -12.477115454757591
975 -0.012772514577955007 -12.49101352747529 -0.012777859112247825 -12.489893313869839
976 -0.012771929241716861 -12.503785456717008 -0.012704078434035182 -12.502597392303874
977 -0.012773439101874829 -12.516558895818882 -0.012779036769643426 -12.515376429073518
978 -0.012773817824199795 -12.529332713643083 -0.01278158207423985 -12.528158011147758
979 -0.012774497969076037 -12.542107211612159 -0.012774341227486729 -12.540932352375245
980 -0.012776654865592717 -12.554883866477752 -0.012789335194975137 -12.55372168757022
981 -0.012773944204673171 -12.567657810682425 -0.012751465942710639 -12.56647315351293
982 -0.01277238423936069 -12.580430194921785 -0.012751603871583939 -12.579224757384514
983 -0.01277818544767797 -12.593208380369463 -0.012811215175315738 -12.59203597255983
984 -0.012772337161004543 -12.605980717530468 -0.01285391515120864 -12.604889887711037
985 -0.012770279683172703 -12.61875099721364 -0.012774280598387122 -12.617664168309425
986 -0.012772339582443237 -12.631523336796084 -0.012784247053787112 -12.630448415363212
987 -0.012781293131411076 -12.644304629927495 -0.012534058699384332 -12.642982474062595
988 -0.012774069607257844 -12.657078699534752 -0.012787324003875255 -12.655769798066471
989 -0.012774012004956602 -12.66985271153971 -0.012773164501413702 -12.668542962567885
990 -0.012774242134764791 -12.682626953674474 -0.01277652676217258 -12.681319489330058
991 -0.01277465745806694 -12.69540161113254 -0.01277427184395492 -12.694093761174013
992 -0.01277372264303267 -12.708175333775573 -0.012772069638594985 -12.706865830812609
993 -0.012774867285043002 -12.720950201060615 -0.012784670665860176 -12.719650501478469
994 -0.012775321071967483 -12.733725522132582 -0.012740162992849946 -12.73239066447132
995 -0.01277392664924264 -12.746499448781824 -0.012761005526408553 -12.745151669997728
996 -0.012771431868895889 -12.75927088065072 -0.012729133013635874 -12.757880803011364
997 -0.012773254979401827 -12.772044135630122 -0.01277208300307393 -12.770652886014439
998 -0.012775625428184867 -12.784819761058307 -0.012744301045313478 -12.783397187059752
999 -0.012778451014310122 -12.797598212072616 -0.012771239783614875 -12.796168426843366
1000 -0.0127745789475739 -12.81037279102019 -0.012787777883931994 -12.808956204727298
1001 -0.012773382477462292 -12.823146173497653 -0.012765550008043646 -12.821721754735343
1002 -0.012774466583505274 -12.835920640081158 -0.012769731506705285 -12.834491486242047
1003 -0.012780767772346735 -12.848701407853504 -0.012790663866326213 -12.847282150108374
1004 -0.012776595354080201 -12.861478003207583 -0.012734525091946124 -12.86001667520032
1005 -0.012776408903300762 -12.874254412110885 -0.012752441177144646 -12.872769116377466
1006 -0.012780923629179597 -12.887035335740064 -0.012683088891208172 -12.885452205268674
1007 -0.012776228366419673 -12.899811564106484 -0.012752557173371315 -12.898204762442045
1008 -0.012781997397541999 -12.912593561504027 -0.012754716677591205 -12.910959479119636
1009 -0.01277673216536641 -12.925370293669394 -0.012808840116485953 -12.923768319236123
1010 -0.012777084903791546 -12.938147378573186 -0.012774862069636583 -12.93654318130576
1011 -0.012777086161077023 -12.950924464734262 -0.012699912348762155 -12.949243093654522
1012 -0.01277281455695629 -12.96369727929122 -0.01282592792995274 -12.962069021584474
1013 -0.012777255149558187 -12.976474534440777 -0.01278205863200128 -12.974851080216476
1014 -0.012775549851357936 -12.989250084292136 -0.012754164170473814 -12.98760524438695
1015 -0.012777573708444834 -13.00202765800058 -0.012775285169482231 -13.000380529556432
1016 -0.012776795728132128 -13.014804453728713 -0.012791890976950526 -13.013172420533383
1017 -0.012772225495427846 -13.027576679224142 -0.012711494695395231 -13.025883915228778
1018 -0.01277702203951776 -13.04035370126366 -0.012774106673896312 -13.038658021902675
1019 -0.012775350920855999 -13.053129052184516 -0.01276865559630096 -13.051426677498975
1020 -0.012775423098355531 -13.065904475282872 -0.012777851289138198 -13.064204528788114
1021 -0.012778307078406215 -13.078682782361279 -0.012792595941573382 -13.076997124729687
1022 -0.012777230329811573 -13.09146001269109 -0.01275489474646747 -13.089752019476155
1023 -0.012776517914608121 -13.104236530605698 -0.01277092662639916 -13.102522946102553
1024 -0.01277056741528213 -13.11700709802098 -0.012572863698005676 -13.11509580980056
1025 -0.012779384199529887 -13.12978648222051 -0.012800842383876443 -13.127896652184436
1026 -0.012778265355154871 -13.142564747575666 -0.01277359207160771 -13.140670244256043
1027 -0.012778974557295441 -13.155343722132962 -0.012783246487379074 -13.153453490743422
1028 -0.01277799140661955 -13.16812171353958 -0.012775130849331618 -13.166228621592753
1029 -0.012775196600705386 -13.180896910140286 -0.012766925059258938 -13.178995546652011
1030 -0.012778246961534023 -13.19367515710182 -0.012746913684532046 -13.191742460336544
1031 -0.012780772382393479 -13.206455929484214 -0.012800892814993858 -13.204543353151537
1032 -0.012776542687788606 -13.219232472172003 -0.012769733369350434 -13.217313086520887
1033 -0.012779387691989542 -13.232011859863992 -0.012791542476043105 -13.23010462899693
1034 -0.01277825334109366 -13.244790113205084 -0.012778657069429756 -13.242883286066359
1035 -0.0127788120880723 -13.257568925293157 -0.012768927123397588 -13.255652213189757
1036 -0.0127778563182801 -13.270346781611437 -0.012785468064248563 -13.268437681254005
1037 -0.01277866242453456 -13.28312544403597 -0.012784669874235988 -13.28122235112824
1038 -0.012780198454856872 -13.295905642490828 -0.012784820422530175 -13.29400717155077
1039 -0.012778291292488576 -13.308683933783316 -0.012788372579962015 -13.306795544130733
1040 -0.012775989063084126 -13.3214599228464 -0.012775174574926496 -13.31957071870566
1041 -0.012777841603383421 -13.334237764449783 -0.01277447477914393 -13.332345193484803
1042 -0.012778121465817093 -13.347015885915601 -0.012862026831135154 -13.345207220315938
1043 -0.012778222607448698 -13.35979410852305 -0.01279057222418487 -13.357997792540123
1044 -0.012777031725272536 -13.372571140248322 -0.012775867665186524 -13.37077366020531
1045 -0.01277626040391624 -13.385347400652238 -0.012788451043888927 -13.3835621112492
1046 -0.012779444456100464 -13.398126845108338 -0.01285104830749333 -13.396413159556692
1047 -0.012775554601103068 -13.41090239970944 -0.012769325776025653 -13.409182485332718
1048 -0.012776183988898992 -13.42367858369834 -0.012817366607487201 -13.421999851940205
1049 -0.012774966517463326 -13.436453550215804 -0.0127776640933007 -13.434777516033506
1050 -0.012776067107915878 -13.44922961732372 -0.012804808095097542 -13.447582324128604
1051 -0.012775365263223648 -13.462004982586944 -0.012706671794876456 -13.46028899592348
1052 -0.012772224424406887 -13.47477720701135 -0.012813092907890677 -13.473102088831372
1053 -0.01277442709542811 -13.487551634106778 -0.012787562422454357 -13.485889651253826
1054 -0.012776065990328789 -13.500327700097106 -0.012790074106305838 -13.498679725360132
1055 -0.012775661377236246 -13.513103361474343 -0.012724292743951083 -13.511404018104082
1056 -0.012775874231010675 -13.525879235705354 -0.012783996062353253 -13.524188014166436
1057 -0.012777478015050293 -13.538656713720403 -0.012842592410743236 -13.53703060657718
1058 -0.01277471799403429 -13.551431431714438 -0.012813421711325646 -13.549844028288504
1059 -0.01277495501562953 -13.564206386730067 -0.012780252937227487 -13.562624281225732
1060 -0.01277340198867023 -13.576979788718738 -0.012759818322956562 -13.575384099548689
1061 -0.012774408888071775 -13.58975419760681 -0.01277513848617673 -13.588159238034866
1062 -0.012775629013776778 -13.602529826620588 -0.012797439144924283 -13.60095667717979
1063 -0.012773796496912838 -13.6153036231175 -0.012745321122929454 -13.61370199830272
1064 -0.012778177484869957 -13.62808180060237 -0.012775458302348853 -13.626477456605068
1065 -0.012773406691849232 -13.64085520729422 -0.012762674409896136 -13.639240131014963
1066 -0.012771273450925946 -13.653626480745146 -0.01275282152928412 -13.651992952544248
1067 -0.01277719489298761 -13.666403675638133 -0.01278167231939733 -13.664774624863645
1068 -0.012775180209428073 -13.67917885584756 -0.012820030516013502 -13.677594655379659
1069 -0.012778221629559994 -13.69195707747712 -0.012738291407003999 -13.690332946786663
1070 -0.012775295088067651 -13.704732372565188 -0.01277111698873341 -13.703104063775397
1071 -0.01277552368119359 -13.717507896246381 -0.01275303796865046 -13.715857101744048
1072 -0.012773924693465232 -13.730281820939847 -0.0127791749779135 -13.72863627672196
1073 -0.012772471271455288 -13.743054292211303 -0.012858178187161683 -13.741494454909123
1074 -0.012776321033015847 -13.755830613244319 -0.01284226686693728 -13.75433672177606
1075 -0.01277339905500412 -13.768604012299322 -0.012778365612030029 -13.76711508738809
1076 -0.012774694664403796 -13.781378706963727 -0.01277358429506421 -13.779888671683155
1077 -0.012774770334362983 -13.79415347729809 -0.012765912106260657 -13.792654583789416
1078 -0.012773158075287939 -13.806926635373378 -0.012764273444190621 -13.805418857233606
1079 -0.012772832438349724 -13.819699467811727 -0.012777329934760929 -13.818196187168367
1080 -0.01277163284830749 -13.832471100660035 -0.012776994984596968 -13.830973182152963
1081 -0.012767872819676996 -13.845238973479711 -0.012971754232421518 -13.843944936385384
1082 -0.012771139107644557 -13.858010112587356 -0.012782725458964705 -13.85672766184435
1083 -0.012770366948097944 -13.870780479535455 -0.012767035746946931 -13.869494697591296
1084 -0.012770194234326482 -13.883550673769781 -0.012771728448569775 -13.882266426039866
1085 -0.012769926292821764 -13.896320600062603 -0.01277773380279541 -13.895044159842662
1086 -0.012772353272885084 -13.909092953335488 -0.01275162510573864 -13.907795784948402
1087 -0.01277466923929751 -13.921867622574785 -0.012718286132439971 -13.920514071080841
1088 -0.01277299327775836 -13.934640615852544 -0.012777606304734946 -13.933291677385576
1089 -0.012771609518676997 -13.94741222537122 -0.0127771504689008 -13.946068827854477
1090 -0.012771218363195658 -13.960183443734415 -0.012731891358271241 -13.958800719212748
1091 -0.012774212751537561 -13.972957656485953 -0.01276782937347889 -13.971568548586227
1092 -0.012775417417287827 -13.98573307390324 -0.012766884034499526 -13.984335432620727
1093 -0.012771101808175445 -13.998504175711416 -0.012792120780795812 -13.997127553401523
1094 -0.012773211067542433 -14.011277386778959 -0.012820764118805528 -14.009948317520328
1095 -0.012773102009668946 -14.024050488788628 -0.012782499799504876 -14.022730817319832
1096 -0.012771824467927217 -14.036822313256556 -0.012772567989304661 -14.035503385309138
1097 -0.012771419575437903 -14.049593732831994 -0.01278435755521059 -14.048287742864348
1098 -0.012766818702220916 -14.062360551534216 -0.012884486792609095 -14.061172229656957
1099 -0.012771094078198075 -14.075131645612414 -0.012757730856537818 -14.073929960513496
1100 -0.012769753532484173 -14.087901399144899 -0.012767849117517471 -14.086697809631014
1101 -0.012770667020231486 -14.10067206616513 -0.012775261281058192 -14.099473070912072
1102 -0.012770403176546097 -14.113442469341676 -0.012771578738465905 -14.112244649650538
1103 -0.012771422090008856 -14.126213891431684 -0.01281020171009004 -14.125054851360629
1104 -0.012767135677859188 -14.138981027109542 -0.012750006653368473 -14.137804858013997
1105 -0.012769994931295514 -14.151751022040838 -0.012758478429168463 -14.150563336443165
1106 -0.012768787518143653 -14.164519809558982 -0.012769041256979108 -14.163332377700144
1107 -0.01276698922738433 -14.177286798786366 -0.01282303724437952 -14.176155414944523
1108 -0.012771284487098456 -14.190058083273463 -0.012725832406431437 -14.188881247350954
1109 -0.012772248638793827 -14.202830331912256 -0.012745386734604836 -14.201626634085558
1110 -0.012770869396626949 -14.215601201308884 -0.012749833147972822 -14.214376467233532
1111 -0.012764836475253106 -14.228366037784136 -0.012749331584200264 -14.227125798817731
1112 -0.012770967744290828 -14.241137005528428 -0.012776254955679179 -14.23990205377341
1113 -0.012771501345559955 -14.253908506873987 -0.012772886827588082 -14.252674940600997
1114 -0.012771887192502617 -14.26668039406649 -0.012766690459102392 -14.2654416310601
1115 -0.012771320156753063 -14.279451714223244 -0.012781905010342598 -14.278223536070442
1116 -0.012771968077868224 -14.292223682301112 -0.012765044579282403 -14.290988580649724
1117 -0.012772472063079476 -14.304996154364192 -0.012688256986439227 -14.303676837636164
1118 -0.012773486459627748 -14.317769640823819 -0.012783023901283741 -14.316459861537448
1119 -0.012773031275719405 -14.330542672099538 -0.012733267899602652 -14.32919312943705
1120 -0.012773470720276237 -14.343316142819814 -0.012791616935282945 -14.341984746372333
1121 -0.012772307684645056 -14.35608845050446 -0.01278304187580943 -14.354767788248143
1122 -0.012774286419153213 -14.368862736923614 -0.012931344099342823 -14.367699132347486
1123 -0.012769048335030675 -14.381631785258644 -0.012772866571322084 -14.380471998918807
1124 -0.012766986107453703 -14.394398771366099 -0.012760131107643246 -14.393232130026451
1125 -0.012766655161976814 -14.407165426528076 -0.012762983329594135 -14.405995113356045
1126 -0.012768739787861704 -14.419934166315938 -0.012797441566362977 -14.418792554922408
1127 -0.012768059689551591 -14.43270222600549 -0.012804248230531811 -14.43159680315294
1128 -0.012767818197607994 -14.445470044203098 -0.012772408779710531 -14.444369211932651
1129 -0.01276894505135715 -14.458238989254456 -0.012772007938474416 -14.457141219871126
1130 -0.01276803044602275 -14.471007019700478 -0.012744554411619901 -14.469885774282746
1131 -0.012773258378729224 -14.483780278079207 -0.012836108589544893 -14.48272188287229
1132 -0.012770439311861993 -14.496550717391068 -0.01277678064070642 -14.495498663512997
1133 -0.012770040612667798 -14.509320758003737 -0.012759824097156525 -14.508258487610153
1134 -0.012770743574947119 -14.522091501578684 -0.012818596791476011 -14.521077084401629
1135 -0.012768695084378123 -14.534860196663063 -0.012781938211992383 -14.53385902261362
1136 -0.012764985486865044 -14.547625182149927 -0.012697947258129717 -14.54655696987175
1137 -0.012769813230261207 -14.560394995380188 -0.012761677894741297 -14.55931864776649
1138 -0.01276847249828279 -14.573163467878471 -0.012759375013411045 -14.572078022779902
1139 -0.012770131742581726 -14.585933599621052 -0.012774180714040994 -14.584852203493943
1140 -0.012768248142674566 -14.598701847763726 -0.012763490714132786 -14.597615694208075
1141 -0.012769064726307988 -14.611470912490034 -0.012812847550958396 -14.610428541759033
1142 -0.012770601129159332 -14.624241513619193 -0.012768929172307254 -14.62319747093134
1143 -0.012766604218631983 -14.637008117837825 -0.012833984242752195 -14.636031455174091
1144 -0.012768268305808305 -14.649776386143634 -0.012698175013065338 -14.648729630187157
1145 -0.01276838155463338 -14.662544767698266 -0.012782784504815936 -14.661512414691973
1146 -0.012768543371930719 -14.675313311070196 -0.012737089628353715 -14.674249504320327
1147 -0.012769073713570833 -14.688082384783767 -0.012761721527203918 -14.687011225847531
1148 -0.012768317433074116 -14.700850702216842 -0.012806190876290202 -14.699817416723821
1149 -0.012769004609435797 -14.713619706826277 -0.012765119737014174 -14.712582536460836
1150 -0.012767364224418997 -14.726387071050697 -0.01275580977089703 -14.725338346231734
1151 -0.012767006270587444 -14.739154077321285 -0.012836174666881561 -14.738174520898616
1152 -0.012769521540030837 -14.751923598861316 -0.0127940587233752 -14.750968579621992
1153 -0.012767790909856557 -14.764691389771173 -0.012743790214881302 -14.763712369836872
1154 -0.012768338760361075 -14.777459728531534 -0.012753404444083571 -14.776465774280956
1155 -0.012770100496709347 -14.790229829028243 -0.012780423555523158 -14.789246197836478
1156 -0.012770217191427947 -14.80300004621967 -0.01278101378120482 -14.802027211617682
1157 -0.012768898392096162 -14.815768944611767 -0.01278373720124364 -14.814810948818925
1158 -0.012769090291112662 -14.828538034902879 -0.01270857909694314 -14.827519527915868
1159 -0.012769109988585114 -14.841307144891465 -0.01276967218145728 -14.840289200097326
1160 -0.012770716240629554 -14.854077861132094 -0.012776533793658017 -14.853065733890984
1161 -0.012782561546191572 -14.866860422678286 -0.012714259373024107 -14.865779993264008
1162 -0.012771669309586287 -14.879632091987872 -0.012780045624822378 -14.87856003888883
1163 -0.012770766578614711 -14.892402858566488 -0.012775081023573876 -14.891335119912403
1164 -0.012771947216242552 -14.90517480578273 -0.012787145189940929 -14.904122265102345
1165 -0.012771417992189527 -14.91794622377492 -0.012753010122105479 -14.91687527522445
1166 -0.012771246116608381 -14.930717469891528 -0.012737604230642319 -14.929612879455092
1167 -0.0127720657736063 -14.943489535665135 -0.012780881486833096 -14.942393760941926
1168 -0.01276553627103567 -14.956255071936171 -0.012790240999311208 -14.955184001941237
1169 -0.012772485800087451 -14.96902755773626 -0.01287213684991002 -14.968056138791148
1170 -0.012769894441589713 -14.98179745217785 -0.01277017304673791 -14.980826311837886
1171 -0.012769321165978908 -14.994566773343829 -0.012753675319254398 -14.99357998715714
1172 -0.01276864348910749 -15.007335416832936 -0.012769783800467848 -15.006349770957609
1173 -0.012764391815289855 -15.020099808648226 -0.012699312716722488 -15.019049083674332
1174 -0.012767571024596691 -15.032867379672822 -0.01278200619854033 -15.031831089872872
1175 -0.012770010577514767 -15.045637390250338 -0.012771632289513946 -15.044602722162386
1176 -0.012769871018826961 -15.058407261269165 -0.012757729133591056 -15.057360451295978
1177 -0.012768837017938494 -15.071176098287104 -0.012822666810825467 -15.070183118106803
1178 -0.012771206209436059 -15.08394730449654 -0.012733123544603587 -15.082916241651406
1179 -0.012770568393170834 -15.09671787288971 -0.012754051899537443 -15.095670293550944
1180 -0.012770731328055262 -15.109488604217766 -0.012761645624414087 -15.108431939175357
1181 -0.012769513297826052 -15.122258117515592 -0.012764873541891575 -15.12119681271725
1182 -0.012772918865084647 -15.135031036380678 -0.012753642164170742 -15.13395045488142
1183 -0.012773453211411833 -15.14780448959209 -0.012757081631571054 -15.146707536512992
1184 -0.012776655005291104 -15.160581144597382 -0.012801756942644715 -15.159509293455637
1185 -0.012791010504588484 -15.173372155101971 -0.012973857438191771 -15.172483150893829
1186 -0.01276779961772263 -15.186139954719694 -0.012770368624478579 -15.185253519518307
1187 -0.01276966449804604 -15.19890961921774 -0.012769930623471737 -15.198023450141779
1188 -0.012767282780259848 -15.211676901998 -0.012763194786384702 -15.210786644928163
1189 -0.012767472118139268 -15.224444374116139 -0.012780470866709947 -15.223567115794873
1190 -0.012767846323549747 -15.23721222043969 -0.012757625337690115 -15.236324741132563
1191 -0.012769125588238239 -15.249981346027928 -0.012765994854271412 -15.249090735986835
1192 -0.012769514927640557 -15.262750860955569 -0.012771259946748614 -15.261861995933584
1193 -0.012765562487766146 -15.275516423443335 -0.012803788809105755 -15.27466578474269
1194 -0.012770183105021714 -15.288286606548358 -0.012779715657234191 -15.287445500399924
1195 -0.012768927542492748 -15.30105553409085 -0.012784205004572868 -15.300229705404497
1196 -0.012763995584100485 -15.31381952967495 -0.01280405125580728 -15.313033756660305
1197 -0.012768465373665095 -15.326587995048614 -0.012721063243225217 -15.32575481990353
1198 -0.012770359916612507 -15.339358354965226 -0.012750825844705105 -15.338505645748235
1199 -0.012769263796508312 -15.352127618761735 -0.012779574282467366 -15.351285220030702
1200 -0.012767821876332163 -15.364895440638067 -0.012760152714326978 -15.364045372745029
1201 -0.012771726585924625 -15.377667167223992 -0.012761325389146806 -15.376806698134175
1202 -0.01277131335809827 -15.39043848058209 -0.012782237865030766 -15.389588935999205
1203 -0.012770104827359319 -15.403208585409448 -0.012766678398475052 -15.40235561439768
1204 -0.012770311115309596 -15.415978896524758 -0.012754494231194258 -15.415110108628873
1205 -0.012764227157458664 -15.428743123682215 -0.0128188606351614 -15.427928969264034
1206 -0.012770477402955293 -15.441513601085171 -0.012791497772559524 -15.440720467036593
1207 -0.012766856979578734 -15.45428045806475 -0.012724414002150297 -15.453444881038743
1208 -0.0127687755972147 -15.467049233661964 -0.012773342616856097 -15.4662182236556
1209 -0.012770758802071213 -15.479819992464035 -0.01276810821145773 -15.478986331867057
1210 -0.012770026503130794 -15.492590018967165 -0.012805441254749894 -15.491791773121808
1211 -0.01276678922586143 -15.505356808193026 -0.012738674553111196 -15.504530447674918
1212 -0.01276925290003419 -15.51812606109306 -0.012807862786576151 -15.517338310461495
1213 -0.012769856862723828 -15.530895917955784 -0.012769607082009315 -15.530107917543505
1214 -0.01276808655820787 -15.54366400451399 -0.01275785588659346 -15.5428657734301
1215 -0.012770164571702481 -15.556434169085692 -0.012745042098686099 -15.555610815528786
1216 -0.01276890360750258 -15.569203072693195 -0.012781304679811001 -15.568392120208596
1217 -0.012770730536431074 -15.581973803229626 -0.012778481794521212 -15.581170602003118
1218 -0.012769437255337834 -15.594743240484965 -0.012774854991585016 -15.593945456994703
1219 -0.01277015646919608 -15.607513396954161 -0.012758556986227632 -15.60670401398093
1220 -0.01277084108442068 -15.620284238038582 -0.012768057314679027 -15.61947207129561
1221 -0.012765555875375867 -15.633049793913958 -0.012751181982457638 -15.632223253278067
1222 -0.012768219970166684 -15.645818013884124 -0.012780250189825893 -15.645003503467892
1223 -0.01276980685070157 -15.658587820734827 -0.012770537799224258 -15.657774041267116
1224 -0.012770711025223137 -15.671358531760049 -0.0127874874509871 -15.670561528718103
1225 -0.012770601361989976 -15.684129133122038 -0.012757820263504981 -15.683319348981609
1226 -0.012774694664403796 -15.696903827786443 -0.012809455208480359 -15.696128804190089
1227 -0.012768156779929995 -15.709671984566373 -0.012756271194666624 -15.708885075384755
1228 -0.012770480941981077 -15.722442465508355 -0.012762490985915064 -15.72164756637067
1229 -0.01276668175123632 -15.73520914725959 -0.012758440710604191 -15.734406007081274
1230 -0.01276737954467535 -15.747976526804266 -0.012758962949737907 -15.747164970031012
1231 -0.012769917771220208 -15.760746444575485 -0.012777665629982948 -15.759942635660995
1232 -0.01275581456720829 -15.773502259142694 -0.012978753400966525 -15.772921389061962
1233 -0.012768489262089133 -15.786270748404784 -0.012783195544034242 -15.785704584605996
1234 -0.01276760920882225 -15.799038357613606 -0.012770137703046202 -15.798474722309043
1235 -0.012769091874361038 -15.811807449487967 -0.012771151959896088 -15.81124587426894
1236 -0.012769889365881682 -15.824577338853848 -0.012796818930655717 -15.824042693199596
1237 -0.012773416563868522 -15.837350755417717 -0.012877643201500177 -15.836920336401096
1238 -0.012768384767696261 -15.850119140185413 -0.012762110447511077 -15.849682446848607
1239 -0.012765207421034574 -15.862884347606448 -0.012785836681723594 -15.862468283530331
1240 -0.012766691390424967 -15.875651038996873 -0.012763365730643272 -15.875231649260975
1241 -0.012768223695456982 -15.888419262692329 -0.012768018012866377 -15.887999667273842
1242 -0.01277128835208714 -15.901190551044417 -0.012817350588738919 -15.90081701786258
1243 -0.012766340421512723 -15.91395689146593 -0.012790547264739872 -15.91360756512732
1244 -0.01276924037374556 -15.926726131839676 -0.01270215748809278 -15.926309722615413
1245 -0.012765484303236008 -15.939491616142911 -0.012774028349667788 -15.93908375096508
1246 -0.012765066139400006 -15.95225668228231 -0.01276914575137198 -15.951852896716453
1247 -0.012767062056809664 -15.96502374433912 -0.012839117599651218 -15.964692014316103
1248 -0.012769902776926755 -15.977793647116048 -0.0127551952842623 -15.977447209600365
1249 -0.012762877205386759 -15.990556524321434 -0.012790957326069474 -15.990238166926435
1250 -0.012760846130549907 -16.003317370451985 -0.012710943445563316 -16.002949110371997
1251 -0.012769012479111552 -16.016086382931096 -0.012793330894783139 -16.01574244126678
1252 -0.012767489766702056 -16.0288538726978 -0.012704517878592014 -16.028446959145374
1253 -0.012770222313702107 -16.0416240950115 -0.012753292359411717 -16.041200251504787
1254 -0.012766559282317758 -16.05439065429382 -0.012779103219509124 -16.053979354724294
1255 -0.012766106985509396 -16.06715676127933 -0.012778214132413267 -16.06675756885671
1256 -0.012766667921096087 -16.079923429200424 -0.01275241388939321 -16.079509982746103
1257 -0.012768529308959841 -16.092691958509384 -0.012810802832245827 -16.092320785578348
1258 -0.012768162973225116 -16.105460121482608 -0.012709553167223931 -16.10503033874557
1259 -0.012767419684678316 -16.118227541167286 -0.01276902505196631 -16.117799363797538
1260 -0.01276789717376232 -16.13099543834105 -0.012776550883427263 -16.130575914680964
1261 -0.012767340708523988 -16.143762779049574 -0.012744930805638433 -16.143320845486603
1262 -0.012768821371719242 -16.156531600421292 -0.01277673146687448 -16.156097576953478
1263 -0.012768779089674354 -16.169300379510968 -0.012769208196550608 -16.16886678515003
1264 -0.012768884701654316 -16.182069264212622 -0.012785104708746076 -16.181651889858777
1265 -0.012768145184963942 -16.194837409397586 -0.012796755926683546 -16.19444864578546
1266 -0.012768515711650252 -16.207605925109235 -0.012775916047394276 -16.207224561832856
1267 -0.01277185189537704 -16.22037777700461 -0.012796302558854222 -16.22002086439171
1268 -0.012765368772670626 -16.23314314577728 -0.012745857378467918 -16.23276672177018
1269 -0.012767644971609116 -16.24591079074889 -0.012758978409692645 -16.245525700179872
1270 -0.012768925726413726 -16.258679716475303 -0.012770198797807098 -16.25829589897768
1271 -0.012768087396398186 -16.271447803871702 -0.012775317253544926 -16.271071216231224
1272 -0.012767356634140015 -16.28421516050584 -0.012762452429160475 -16.283833668660385
1273 -0.01276701008901 -16.296982170594852 -0.012805880093947054 -16.29663954875433
1274 -0.012766399327665568 -16.30974856992252 -0.01280658128671348 -16.309446130041046
1275 -0.01276939157396555 -16.322517961496484 -0.012774135870859026 -16.322220265911906
1276 -0.012769919913262128 -16.335287881409744 -0.01265130597166717 -16.33487157188357
1277 -0.01277013486251235 -16.348058016272258 -0.01280521829612553 -16.347676790179698
1278 -0.012768039247021079 -16.36082605551928 -0.012770709581673145 -16.36044749976137
1279 -0.01276868414133787 -16.373594739660618 -0.01277083377353847 -16.373218333534908
1280 -0.01276886584237218 -16.38636360550299 -0.012784125050529838 -16.386002458585438
1281 -0.01276823291555047 -16.39913183841854 -0.01277780351229012 -16.398780262097727
1282 -0.012768856389448047 -16.41190069480799 -0.012776062311604618 -16.411556324409332
1283 -0.012772906152531505 -16.42467360096052 -0.012680302653461695 -16.424236627062793
1284 -0.012768372846767306 -16.43744197380729 -0.012792454985901713 -16.437029082048696
1285 -0.012769559118896722 -16.450211532926186 -0.012768179783597589 -16.449797261832295
1286 -0.012769580772146582 -16.462981113698334 -0.012777348328381778 -16.462574610160676
1287 -0.012767637940123677 -16.475748751638456 -0.012764813005924225 -16.4753394231666
1288 -0.012770384782925248 -16.48851913642138 -0.012815086543560028 -16.48815450971016
1289 -0.012767033884301782 -16.501286170305683 -0.012771272473037243 -16.5009257821832
1290 -0.01276970892213285 -16.514055879227815 -0.012753111915662885 -16.513678894098863
1291 -0.01277158735319972 -16.526827466581015 -0.01278337580151856 -16.52646226990038
1292 -0.012769345799461007 -16.539596812380477 -0.012761789001524448 -16.539224058901905
1293 -0.012768924096599221 -16.552365736477075 -0.012766021396964788 -16.551990080298868
1294 -0.012771203648298979 -16.565136940125374 -0.012744898395612835 -16.56473497869448
1295 -0.012771524954587221 -16.57790846507996 -0.012781760282814502 -16.577516738977295
1296 -0.012769527034834027 -16.590677992114795 -0.012783438060432672 -16.590300177037726
1297 -0.012767604505643248 -16.60344559662044 -0.012752922903746366 -16.603053099941473
1298 -0.012774959113448859 -16.61622055573389 -0.012867849972099065 -16.615920949913573
1299 -0.012767415633425117 -16.628987971367316 -0.012761651352047921 -16.62868260126562
1300 -0.012768184579908849 -16.641756155947224 -0.012768716365098954 -16.641451317630718
1301 -0.012768000736832619 -16.654524156684058 -0.012758699199184775 -16.654210016829904
1302 -0.01276793349534273 -16.6672920901794 -0.012759436434134842 -16.666969453264038
1303 -0.012767757149413228 -16.680059847328813 -0.012792233936488628 -16.679761687200525
1304 -0.012771329144015908 -16.69283117647283 -0.012742877891287207 -16.692504565091813
1305 -0.012767746625468136 -16.705598923098297 -0.012786744581535458 -16.70529130967335
1306 -0.012767862342298032 -16.718366785440594 -0.012758951680734754 -16.718050261354083
1307 -0.012768286233767866 -16.731135071674363 -0.012796124769374728 -16.730846386123456
1308 -0.012767146760597824 -16.74390221843496 -0.012798634637147189 -16.743645020760603
1309 -0.012781308311969043 -16.75668352674693 -0.012797448271885514 -16.75644246903249
1310 -0.012764477264136076 -16.769448004011064 -0.012727091740816831 -16.769169560773307
1311 -0.012766684032976627 -16.78221468804404 -0.01275384435430169 -16.781923405127607
1312 -0.012767845951020717 -16.79498253399506 -0.012773976195603609 -16.79469738132321
1313 -0.01276789978146553 -16.807750433776526 -0.012761991284787656 -16.807459372607997
1314 -0.012763457000255584 -16.82051389077678 -0.012648885557428002 -16.820108258165426
1315 -0.012767671793699264 -16.83328156257048 -0.012760322540998459 -16.832868580706425
1316 -0.012769148917868733 -16.84605071148835 -0.012779065640643239 -16.845647646347068
1317 -0.012770392931997776 -16.858821104420347 -0.012768654339015483 -16.858416300686084
1318 -0.012771038478240371 -16.87159214289859 -0.012756157107651234 -16.871172457793737
1319 -0.012768139876425267 -16.884360282775013 -0.012768396735191345 -16.883940854528927
1320 -0.012770837731659412 -16.89713112050667 -0.012758554238826037 -16.896699408767752
1321 -0.012771965051069856 -16.90990308555774 -0.01274744444526732 -16.90944685321302
1322 -0.012770068412646652 -16.922673153970386 -0.012762464955449105 -16.92220931816847
1323 -0.012761554773896932 -16.935434708744282 -0.012673589820042252 -16.934882907988513
1324 -0.012771881511434912 -16.948206590255715 -0.012764811096712948 -16.947647719085225
1325 -0.012769320327788592 -16.960975910583503 -0.012753729475662112 -16.960401448560887
1326 -0.012769881263375282 -16.973745791846877 -0.012764343386515975 -16.9731657919474
1327 -0.012761258613318205 -16.986507050460194 -0.012695953529328109 -16.98586174547673
1328 -0.012772103119641543 -16.999279153579835 -0.012741774646565318 -16.998603520123293
1329 -0.012772518768906593 -17.01205167234874 -0.012771898321807385 -17.011375418445102
1330 -0.012771905260160565 -17.0248235776089 -0.012755019450560212 -17.02413043789566
1331 -0.012772256089374424 -17.037595833698273 -0.012766489293426275 -17.036896927189087
1332 -0.012775319209322334 -17.050371152907594 -0.012790661863982677 -17.049687589053068
1333 -0.012772035039961337 -17.063143187947556 -0.01278119059279561 -17.062468779645865
1334 -0.012771635595709086 -17.075914823543265 -0.01277172276750207 -17.07524050241337
1335 -0.012774098990485072 -17.08868892253375 -0.012772806640714406 -17.088013309054084
1336 -0.01277276584878564 -17.101461688382535 -0.012795100500807167 -17.10080840955489
1337 -0.012772658141329885 -17.114234346523865 -0.012786585744470358 -17.113594995299362
1338 -0.012772218976169824 -17.127006565500036 -0.012751186825335025 -17.126346182124696
1339 -0.012773715378716587 -17.139780280878753 -0.012710910895839334 -17.139057093020536
1340 -0.012760724220424891 -17.152541005099177 -0.012614770326763391 -17.1516718633473
1341 -0.012772193411365151 -17.165313198510542 -0.01277301348745823 -17.164444876834757
1342 -0.012771299760788678 -17.178084498271332 -0.01277179210446775 -17.177216668939224
1343 -0.012773324316367508 -17.1908578225877 -0.012782536400482058 -17.189999205339706
1344 -0.012771403510123491 -17.20362922609782 -0.01276511661708355 -17.20276432195679
1345 -0.012773642037063836 -17.216402868134885 -0.012767320964485407 -17.215531642921274
1346 -0.012771936133503914 -17.22917480426839 -0.012775448709726333 -17.228307091631
1347 -0.012772103818133474 -17.241946908086522 -0.01277901167050004 -17.241086103301498
1348 -0.012771103205159307 -17.254718011291683 -0.012797927763313056 -17.25388403106481
1349 -0.012773171719163656 -17.267491183010847 -0.012792235612869263 -17.26667626667768
1350 -0.01277375929057598 -17.28026494230142 -0.012760792346671223 -17.279437059024353
1351 -0.012772391783073545 -17.293037334084495 -0.012780273146927357 -17.29221733217128
1352 -0.012771920813247562 -17.305809254897742 -0.012740276334807277 -17.304957608506086
1353 -0.012768324045464397 -17.318577578943206 -0.012612336780875921 -17.317569945286962
1354 -0.012775396415963768 -17.33135297535917 -0.01276584886945784 -17.33033579415642
1355 -0.012775733228772878 -17.34412870858794 -0.012777518015354872 -17.343113312171774
1356 -0.012776242010295391 -17.35690495059824 -0.012761663272976875 -17.35587497544475
1357 -0.012773431139066815 -17.369678381737305 -0.01277469820342958 -17.36864967364818
1358 -0.012777627166360616 -17.382456008903667 -0.012750296806916594 -17.381399970455096
1359 -0.012774666771292686 -17.39523067567496 -0.012792363483458757 -17.394192333938555
1360 -0.012773226434364914 -17.408003902109325 -0.012784400396049023 -17.406976734334606
1361 -0.012773573212325574 -17.42077747532165 -0.012778003700077534 -17.419754738034683
1362 -0.012775452714413405 -17.433552928036065 -0.012723690131679177 -17.432478428166363
1363 -0.012774070771411062 -17.446326998807475 -0.012718134419992566 -17.445196562586354
1364 -0.012775057135149837 -17.459102055942626 -0.012753397691994905 -17.45794996027835
1365 -0.012776012951508164 -17.471878068894135 -0.012779826065525413 -17.470729786343874
1366 -0.012774803815409541 -17.484652872709546 -0.012769503518939018 -17.483499289862813
1367 -0.012775289034470916 -17.49742816174402 -0.012774222623556852 -17.49627351248637
1368 -0.012778444727882744 -17.5102066064719 -0.012784587405622005 -17.50905809989199
1369 -0.012774905702099205 -17.522981512174 -0.012813587719574571 -17.521871687611565
1370 -0.012772760773077606 -17.535754272947077 -0.012789366953074931 -17.53466105456464
1371 -0.012775152316316962 -17.548529425263393 -0.012776589300483466 -17.547437643865123
1372 -0.012773807113990187 -17.561303232377384 -0.012779752910137176 -17.56021739677526
1373 -0.012774781882762909 -17.574078014260145 -0.012798122270032764 -17.573015519045295
1374 -0.012773321708664298 -17.58685133596881 -0.012741588801145554 -17.58575710784644
1375 -0.012771578319370747 -17.59962291428818 -0.012818874418735504 -17.598575982265174
1376 -0.012771902978420258 -17.6123948172666 -0.012746289372444153 -17.61132227163762
1377 -0.012773136608302593 -17.625167953874904 -0.01277647353708744 -17.624098745174706
1378 -0.012773372093215584 -17.637941325968118 -0.012761922273784875 -17.63686066744849
1379 -0.012775021977722645 -17.650716347945842 -0.012775316182523967 -17.649635983631015
1380 -0.012772709643468261 -17.66348905758931 -0.01282674171961844 -17.662462725350633
1381 -0.01277413466013968 -17.67626319224945 -0.012770544271916151 -17.67523326962255
1382 -0.012768575735390187 -17.68903176798484 -0.01261994200758636 -17.687853211630134
1383 -0.012777353404089808 -17.70180912138893 -0.012785424198955297 -17.70063863582909
1384 -0.012775474414229392 -17.71458459580316 -0.012782353349030018 -17.713420989178122
1385 -0.012776059098541737 -17.7273606549017 -0.012772157834842802 -17.726193147012964
1386 -0.012774621928110718 -17.74013527682981 -0.012775155575945973 -17.73896830258891
1387 -0.012774352729320527 -17.75290962955913 -0.01276958785019815 -17.751737890439106
1388 -0.012775804102420806 -17.765685433661552 -0.012764008529484273 -17.76450189896859
1389 -0.012774261180311441 -17.778459694841864 -0.012785594165325164 -17.777287493133915
1390 -0.01277403561398387 -17.791233730455847 -0.01279313676059246 -17.790080629894508
1391 -0.012773488648235798 -17.804007219104083 -0.012763961404561996 -17.80284459129907
1392 -0.012774891406297683 -17.81678211051038 -0.012760044215247035 -17.81560463551432
1393 -0.012774847541004419 -17.829556958051384 -0.012755694659426808 -17.828360330173744
1394 -0.012774084554985165 -17.842331042606368 -0.012810744345188141 -17.841171074518932
1395 -0.012773027922958136 -17.855104070529325 -0.01274862946011126 -17.853919703979045
1396 -0.01276808106340468 -17.86787215159273 -0.012789639411494136 -17.86670934339054
1397 -0.012775229988619685 -17.88064738158135 -0.012766060139983892 -17.879475403530524
1398 -0.012774253776296974 -17.893421635357647 -0.012769904546439647 -17.892245308076962
1399 -0.012774592312052847 -17.9061962276697 -0.012793792597949504 -17.905039100674912
1400 -0.012774205906316638 -17.918970433576018 -0.01277430639602244 -17.917813407070934
1401 -0.012775191012769938 -17.93174562458879 -0.012793687777593732 -17.93060709484853
1402 -0.012772355647757649 -17.944517980236547 -0.012771344557404519 -17.943378439405933
1403 -0.012774163344874977 -17.957292143581423 -0.012765311868861318 -17.956143751274794
1404 -0.012775538908317684 -17.97006768248974 -0.012749253353103996 -17.968893004627898
1405 -0.012778480723500251 -17.982846163213242 -0.0127303431276232 -17.98162334775552
1406 -0.012774600833654403 -17.995620764046897 -0.012776486389338971 -17.994399834144858
1407 -0.012773689441382885 -18.00839445348828 -0.012771280715242028 -18.0071711148601
1408 -0.012773903738707303 -18.021168357226987 -0.01277669337578118 -18.01994780823588
1409 -0.012774766935035587 -18.033943124162022 -0.012765429308637976 -18.032713237544517
1410 -0.01277323174290359 -18.046716355904927 -0.012777506047859788 -18.045490743592378
1411 -0.012773481849581002 -18.05948983775451 -0.012767813121899962 -18.05825855671428
1412 -0.012772695068269968 -18.07226253282278 -0.012795807980000972 -18.07105436469428
1413 -0.012772249709814786 -18.085034782532595 -0.012794212251901627 -18.08384857694618
1414 -0.012772182049229742 -18.097806964581824 -0.012736682360991836 -18.096585259307172
1415 -0.012774765118956566 -18.11058172970078 -0.012784345820546151 -18.109369605127718
1416 -0.012773116817697883 -18.123354846518478 -0.012770791910588742 -18.122140397038308
1417 -0.012771160248667002 -18.136126006767146 -0.012700658291578293 -18.134841055329886
1418 -0.012775325449183583 -18.14890133221633 -0.012797904713079334 -18.147638960042965
1419 -0.012774692568928003 -18.161676024785258 -0.012766035180538893 -18.160404995223505
1420 -0.01277533252723515 -18.174451357312492 -0.012776549346745015 -18.17318154457025
1421 -0.012775523168966175 -18.187226880481457 -0.012771247513592243 -18.185952792083842
1422 -0.012777570961043238 -18.2000044514425 -0.012799765402451157 -18.198752557486294
1423 -0.012773397238925099 -18.212777848681423 -0.012753007374703884 -18.211505564861
1424 -0.012777174776419997 -18.225555023457844 -0.0127698362339288 -18.22427540109493
1425 -0.012773690652102232 -18.238328714109947 -0.012822853215038777 -18.237098254309966
1426 -0.012768528517335653 -18.25109724262728 -0.012621625512838363 -18.249719879822806
1427 -0.012776173278689384 -18.26387341590597 -0.012773700198158622 -18.262493580020966
1428 -0.012776997638866305 -18.276650413544836 -0.012765921466052533 -18.275259501487017
1429 -0.012777103856205941 -18.28942751740104 -0.01278703766874969 -18.28804653915577
1430 -0.012776532210409641 -18.30220404961145 -0.012773981550708413 -18.300820520706477
1431 -0.012775735789909958 -18.31497978540136 -0.01278387983329594 -18.313604400539774
1432 -0.012774224998429418 -18.32775401039979 -0.012762129493057727 -18.326366530032832
1433 -0.01277525033801794 -18.340529260737807 -0.0127276751678437 -18.339094205200677
1434 -0.0127759818919003 -18.353305242629705 -0.01277305013500154 -18.35186725533568
1435 -0.012775314040482044 -18.366080556670187 -0.01279584295116365 -18.364663098286844
1436 -0.012773258937522769 -18.37885381560771 -0.012787905801087619 -18.37745100408793
1437 -0.012775003723800183 -18.39162881933151 -0.01278240755200386 -18.390233411639933
1438 -0.012776858499273657 -18.40440567783078 -0.012775953067466617 -18.4030093647074
1439 -0.012774765444919466 -18.4171804432757 -0.012798279942944645 -18.415807644650346
1440 -0.01277521695010364 -18.429955660225804 -0.01276474273763597 -18.428572387387984
1441 -0.012776867719367146 -18.44273252794517 -0.012788330530747771 -18.44136071791873
1442 -0.01277639246545732 -18.45550892041063 -0.012751279678195716 -18.454111997596925
1443 -0.012774754269048571 -18.46828367467968 -0.012803140468895436 -18.466915138065822
1444 -0.012776398845016957 -18.481060073524695 -0.012763857329264282 -18.479678995395087
1445 -0.012775977747514844 -18.49383605127221 -0.012771216034889222 -18.492450211429976
1446 -0.012776674376800657 -18.506612725649013 -0.012778778607025743 -18.505228990037
1447 -0.012774650612846017 -18.51938737626186 -0.012769595300778747 -18.51799858533778
1448 -0.012774888798594475 -18.532162265060457 -0.012790275318548084 -18.530788860656326
1449 -0.012774360552430152 -18.544936625612888 -0.012772815581411124 -18.543561676237736
1450 -0.012774175498634577 -18.557710801111522 -0.012783372076228261 -18.556345048313965
1451 -0.012773949420079589 -18.5704847505316 -0.01278079547919333 -18.56912584379316
1452 -0.012774782720953226 -18.583259533252555 -0.012768096383661031 -18.58189394017682
1453 -0.012780852103605866 -18.59604038535616 -0.012930877460166811 -18.594824817636987
1454 -0.012771752942353488 -18.608812138298514 -0.012770479777827859 -18.607595297414814
1455 -0.01277221841737628 -18.62158435671589 -0.012768997019156814 -18.620364294433973
1456 -0.012772045889869332 -18.634356402605757 -0.012764935940504074 -18.633129230374475
1457 -0.012773991655558347 -18.647130394261314 -0.012748969858512283 -18.64587820023299
1458 -0.012772341072559357 -18.659902735333873 -0.012775568384677171 -18.658653768617665
1459 -0.012773685110732912 -18.672676420444606 -0.012786310678347946 -18.671440079296012
1460 -0.012771224416792393 -18.685447644861398 -0.012738490011543036 -18.684178569307555
1461 -0.012765573896467685 -18.698213218757864 -0.012800332345068454 -18.696978901652624
1462 -0.012772043794393539 -18.710985262552256 -0.01278189392760396 -18.709760795580227
1463 -0.012771305209025741 -18.72375656776128 -0.012771943490952254 -18.72253273907118
1464 -0.012772261910140515 -18.73652882967142 -0.012791100516915321 -18.735323839588094
1465 -0.012770897429436445 -18.74929972710086 -0.01277829655446112 -18.748102136142556
1466 -0.012765859533101321 -18.76206558663396 -0.012634027283638716 -18.760736163426195
1467 -0.012771574361249805 -18.774837160995208 -0.012778264563530683 -18.773514427989724
1468 -0.012771048629656435 -18.787608209624864 -0.012764228414744139 -18.78627865640447
1469 -0.01277255704626441 -18.80038076667113 -0.012768828915432096 -18.799047485319903
1470 -0.012772533250972629 -18.813153299922103 -0.012798015819862485 -18.811845501139764
1471 -0.012776815379038454 -18.82593011530114 -0.012773537822067738 -18.82461903896183
1472 -0.012772524217143654 -18.838702639518285 -0.012723814509809018 -18.83734285347164
1473 -0.0127669682726264 -18.85146960779091 -0.012838585721328854 -18.85018143919297
1474 -0.012770233722403646 -18.864239841513314 -0.012785188714042306 -18.86296662790701
1475 -0.012771852826699615 -18.877011694340013 -0.012752731237560511 -18.875719359144572
1476 -0.0127782691270113 -18.889789963467024 -0.01281673344783485 -18.888536092592407
1477 -0.012772374646738171 -18.90256233811376 -0.012785752443596721 -18.901321845036005
1478 -0.012775762612000108 -18.915338100725762 -0.012833484867587685 -18.914155329903593
1479 -0.01277485080063343 -18.928112951526394 -0.012811901420354843 -18.92696723132395
1480 -0.012772200861945748 -18.94088515238834 -0.012758586090058088 -18.939725817414008
1481 -0.012770819198340177 -18.95365597158668 -0.012778885290026664 -18.952504702704033
1482 -0.012771561555564404 -18.966427533142244 -0.012775155762210489 -18.965279858466243
1483 -0.012772251293063164 -18.97919978443531 -0.012765042297542096 -18.978044900763784
1484 -0.012770589301362633 -18.99197037373667 -0.012771109119057655 -18.990816009882842
1485 -0.01277243453077972 -19.00474280826745 -0.012765187583863736 -19.003581197466705
1486 -0.012767697498202325 -19.017510505765653 -0.012752889236435295 -19.01633408670314
1487 -0.012773246644064784 -19.03028375240972 -0.012770699523389339 -19.02910478622653
1488 -0.01277062245644629 -19.043054374866166 -0.012791989231482148 -19.04189677545801
1489 -0.012771752430126071 -19.055826127296292 -0.012762272218242287 -19.054659047676253
1490 -0.012770696356892586 -19.068596823653184 -0.01276501533575356 -19.067424063012005
1491 -0.012773198354989291 -19.081370022008173 -0.01276394291780889 -19.080188005929813
1492 -0.012776726391166449 -19.09414674839934 -0.012754358630627394 -19.09294236456044
1493 -0.012773146713152527 -19.10691989511249 -0.012783718481659889 -19.1057260830421
1494 -0.012775189941748977 -19.11969508505424 -0.012805426167324186 -19.118531509209426
1495 -0.012773541919887065 -19.132468626974127 -0.012771770404651762 -19.131303279614077
1496 -0.012773364130407572 -19.145241991104534 -0.012771092401817442 -19.144074372015893
1497 -0.012773235002532602 -19.158015226107068 -0.01278717564418912 -19.156861547660082
1498 -0.012772574136033655 -19.1707878002431 -0.012758906977251173 -19.169620454637332
1499 -0.012773318588733673 -19.183561118831836 -0.012755242316052318 -19.182375696953386
1500 -0.012775455694645643 -19.19633657452648 -0.012842542910948395 -19.195218239864335
1501 -0.012770515494048595 -19.209107090020527 -0.012760071316733956 -19.20797831118107
1502 -0.012770886113867164 -19.221877976134394 -0.01277955835685134 -19.22075786953792
1503 -0.012773017445579172 -19.234650993579972 -0.012798410560935735 -19.233556280098856
1504 -0.012769437720999121 -19.24742043130097 -0.012762457923963666 -19.24631873802282
1505 -0.012772049056366086 -19.260192480357336 -0.012793644424527883 -19.259112382447345
1506 -0.012770000007003545 -19.27296248036434 -0.012785640126094223 -19.27189802257344
1507 -0.012771061481907963 -19.285733541846245 -0.012798820855095983 -19.284696843428534
1508 -0.012767988769337536 -19.29850153061558 -0.012674769246950745 -19.297371612675484
1509 -0.01277045630849898 -19.31127198692408 -0.012781041581183672 -19.31015265425667
1510 -0.012769571552053095 -19.324041558476132 -0.012760516535490752 -19.32291317079216
1511 -0.012770860502496362 -19.336812418978628 -0.012753581069409848 -19.33566675186157
1512 -0.012769104307517409 -19.349581523286144 -0.012754487060010433 -19.34842123892158
1513 -0.012767745833843946 -19.36234926911999 -0.012789721740409732 -19.361210960661992
1514 -0.012770414166152478 -19.37511968328614 -0.012773034907877446 -19.37398399556987
1515 -0.012772677280008794 -19.38789236056615 -0.012777563650161028 -19.38676155922003
1516 -0.012766960309818387 -19.400659320875967 -0.012593491189181804 -19.399355050409213
1517 -0.012773127062246203 -19.413432447938213 -0.012775729643180966 -19.412130780052394
1518 -0.01277110199443996 -19.42620354993265 -0.012776787206530572 -19.424907567258924
1519 -0.012772567151114345 -19.438976117083765 -0.01276269294321537 -19.43767026020214
1520 -0.012773798918351531 -19.451749916002118 -0.012749247113242745 -19.45041950731538
1521 -0.012773221684619784 -19.464523137686736 -0.012782355211675167 -19.463201862527058
1522 -0.012781572295352817 -19.47730470998209 -0.01260719788260758 -19.475809060409667
1523 -0.012771951593458652 -19.490076661575547 -0.012743806885555386 -19.488552867295223
1524 -0.012774746399372816 -19.50285140797492 -0.012767547508701682 -19.501320414803924
1525 -0.01277591809630394 -19.515627326071222 -0.012770812399685383 -19.51409122720361
1526 -0.012775815231725574 -19.52840314130295 -0.012748831370845436 -19.526840058574457
1527 -0.012776284152641893 -19.541179425455592 -0.01276854583993554 -19.539608604414394
1528 -0.01277568875811994 -19.55395511421371 -0.012776623060926796 -19.55238522747532
1529 -0.012776691187173127 -19.566731805400885 -0.012757291365414859 -19.565142518840734
1530 -0.012766835326328874 -19.579498640727213 -0.013104280130937696 -19.578246798971673
1531 -0.012773522362112998 -19.592272163089326 -0.012791223777458071 -19.59103802274913
1532 -0.012772588478401303 -19.60504475156773 -0.012779831560328603 -19.60381785430946
1533 -0.01277216076850891 -19.617816912336238 -0.012766152061522007 -19.616584006370985
1534 -0.012772165099158883 -19.630589077435395 -0.01276949574239552 -19.629353502113382
1535 -0.012772905640304089 -19.6433619830757 -0.012773507740348577 -19.64212700985373
1536 -0.012773213349282742 -19.656135196424984 -0.01277470299974084 -19.654901712853473
1537 -0.012771554477512836 -19.668906750902497 -0.012783909123390913 -19.667685621976865
1538 -0.012766172317788005 -19.681672923220287 -0.01270340196788311 -19.68038902394475
1539 -0.012774162041023374 -19.69444708526131 -0.012787476647645235 -19.693176500592394
1540 -0.012775216856971383 -19.707222302118282 -0.012804691866040229 -19.705981192458434
1541 -0.012771567050367593 -19.71999386916865 -0.012779351184144616 -19.718760543642578
1542 -0.012772813765332102 -19.73276668293398 -0.012755845207720995 -19.7315163888503
1543 -0.012772970041260124 -19.745539652975243 -0.012790916208177804 -19.744307305058477
1544 -0.012774548819288611 -19.75831420179453 -0.012812259187921882 -19.7571195642464
1545 -0.01277403049170971 -19.77108823228624 -0.01276930458843708 -19.769888868834837
1546 -0.012772423960268498 -19.783860656246507 -0.012774114264175296 -19.782662983099012
1547 -0.012773975124582648 -19.796634631371088 -0.012749544670805335 -19.795412527769816
1548 -0.0127705505117774 -19.809405181882866 -0.012852192716673016 -19.808264720486488
1549 -0.012772146984934807 -19.822177328867802 -0.012769712368026376 -19.821034432854514
1550 -0.012772285658866168 -19.834949614526668 -0.012764648254960775 -19.833799081109476
1551 -0.012772265868261457 -19.84772188039493 -0.012774254009127618 -19.846573335118602
1552 -0.01277421279810369 -19.86049609319303 -0.012749948492273688 -19.859323283610877
1553 -0.012771693337708712 -19.87326778653074 -0.012775654345750809 -19.87209893795663
1554 -0.01277267737314105 -19.886040463903882 -0.012662736792117357 -19.884761674748745
1555 -0.012774132611230015 -19.898814596515113 -0.012788210529834032 -19.89754988527858
1556 -0.012774251913651825 -19.911588848428764 -0.012777550145983696 -19.910327435424563
1557 -0.012773805437609554 -19.924362653866375 -0.012774960231035947 -19.923102395655597
1558 -0.012773943413048983 -19.937136597279423 -0.012782993353903293 -19.9358853890095
1559 -0.012774486048147082 -19.94991108332757 -0.012776206713169813 -19.94866159572267
1560 -0.012776048807427286 -19.962687132135 -0.012737776199355722 -19.961399371922024
1561 -0.012777005601674319 -19.975464137736672 -0.012737381085753442 -19.974136753007777
1562 -0.012773343361914158 -19.988237481098587 -0.012781909108161927 -19.98691866211594
1563 -0.012773966230452061 -20.001011447329038 -0.012785233091562986 -19.999703895207503
1564 -0.012774322787299753 -20.01378577011634 -0.01278016990981996 -20.012484065117324
1565 -0.012778873136267067 -20.026564643252605 -0.012784862471744419 -20.025268927589067
1566 -0.01277215387672186 -20.039336797129327 -0.01275599435903132 -20.0380249219481
1567 -0.012774038454517722 -20.052110835583843 -0.012893722206354142 -20.050918644154454
1568 -0.012771282577887177 -20.06488211816173 -0.012776475213468075 -20.06369511936792
1569 -0.012769835535436869 -20.077651953697167 -0.012792808469384909 -20.076487927837306
1570 -0.01277212081477046 -20.090424074511937 -0.01278075398877263 -20.089268681826077
1571 -0.012773990165442228 -20.10319806467738 -0.012792012421414256 -20.10206069424749
1572 -0.012769642937928437 -20.115967707615308 -0.012784689804539085 -20.114845384052032
1573 -0.012771692126989365 -20.128739399742297 -0.012776606297120453 -20.12762199034915
1574 -0.012776033394038678 -20.141515433136338 -0.012787288893014193 -20.140409279242167
1575 -0.012770390789955854 -20.154285823926294 -0.01273101642727852 -20.153140295669445
1576 -0.012771348748356105 -20.16705717267465 -0.012779075466096402 -20.16591937113554
1577 -0.012771595688536762 -20.179828768363187 -0.012762605445459485 -20.178681976581
1578 -0.012771600158885121 -20.192600368522072 -0.012764266133308411 -20.19144624271431
1579 -0.012771432474255561 -20.20537180099633 -0.012819385575130581 -20.20426562828944
1580 -0.012770648673176765 -20.218142449669504 -0.012773581827059389 -20.2170392101165
1581 -0.012770554004237055 -20.23091300367374 -0.012784569896757603 -20.22982378001326
1582 -0.01277310699224472 -20.243686110665987 -0.012777917506173252 -20.242601697519433
1583 -0.012772104609757662 -20.256458215275746 -0.012773505691438914 -20.25537520321087
1584 -0.012771962489932776 -20.269230177765678 -0.01272196532227099 -20.268097168533142
1585 -0.012772557931020856 -20.2820027356967 -0.01277075712569058 -20.280867925658832
1586 -0.012770307017490268 -20.29477304271419 -0.01277444465085864 -20.29364237030969
1587 -0.01277057989500463 -20.307543622609195 -0.012764856778085231 -20.306407227087774
1588 -0.012771874945610762 -20.320315497554805 -0.012760010547935963 -20.31916723763571
1589 -0.012776194186881185 -20.333091691741686 -0.012781301559880377 -20.33194853919559
1590 -0.012772146426141263 -20.345863838167826 -0.012782904133200646 -20.34473144332879
1591 -0.01277213664725423 -20.35863597481508 -0.012762094289064408 -20.357493537617856
1592 -0.012772291246801615 -20.37140826606188 -0.012758864648640155 -20.370252402266495
1593 -0.012771770870313049 -20.384180036932193 -0.012752608628943563 -20.383005010895438
1594 -0.012771832570433617 -20.396951869502626 -0.012803044356405734 -20.395808055251845
1595 -0.012779891025274992 -20.4097317605279 -0.012811598367989063 -20.408619653619834
1596 -0.012772670155391097 -20.422504430683293 -0.012787851924076676 -20.42140750554391
1597 -0.012774105183780193 -20.435278535867074 -0.012768922001123428 -20.434176427545033
1598 -0.012773095490410924 -20.448051631357483 -0.01277986760251224 -20.446956295147544
1599 -0.012773975450545549 -20.46082560680803 -0.012709975615143776 -20.45966627076269
1600 -0.012773747975006699 -20.473599354783037 -0.01278456007130444 -20.472450830833992
1601 -0.012773658707737922 -20.486373013490773 -0.012759855203330516 -20.485210686037323
1602 -0.012772188894450665 -20.499145202385225 -0.012784436158835889 -20.49799512219616
1603 -0.01277516521513462 -20.51192036760036 -0.01280453042127192 -20.51079965261743
1604 -0.012777090910822153 -20.524697458511184 -0.012820919835940003 -20.523620572453368
1605 -0.012771026883274316 -20.53746848539446 -0.012756260763853788 -20.536376833217222
1606 -0.012773471092805267 -20.550241956487266 -0.01276529422029853 -20.54914212743752
1607 -0.012773178238421678 -20.56301513472569 -0.012784197833389044 -20.56192632527091
1608 -0.01277238461188972 -20.575787519337577 -0.012741823447868228 -20.57466814871878
1609 -0.012771696550771594 -20.58855921588835 -0.012741496833041311 -20.58740964555182
1610 -0.01276954198256135 -20.60132875787091 -0.012788490112870931 -20.60019813566469
1611 -0.012774607678875328 -20.614103365549784 -0.012768181273713708 -20.612966316938405
1612 -0.012776791723445058 -20.62688015727323 -0.01281254175119102 -20.625778858689596
1613 -0.012773488974198699 -20.639653646247428 -0.012773528415709733 -20.638552387105307
1614 -0.012773234676569701 -20.652426880923997 -0.012775107147172093 -20.651327494252477
1615 -0.012771426420658826 -20.665198307344657 -0.012740718945860863 -20.664068213198338
1616 -0.012774503137916327 -20.677972810482572 -0.01278531807474792 -20.676853531273085
1617 -0.012774648331105708 -20.69074745881368 -0.012727528437972068 -20.689581059711056
1618 -0.012774348398670555 -20.70352180721235 -0.012780662113800644 -20.702361721824857
1619 -0.01277421098202467 -20.716296018194374 -0.012781796324998141 -20.715143518149855
1620 -0.012772941961884499 -20.72906896015626 -0.012773354444652796 -20.72791687259451
1621 -0.012772705079987645 -20.741841665236247 -0.012773496098816395 -20.740690368693325
1622 -0.012771897437050938 -20.7546135626733 -0.012713841814547776 -20.753404210507874
1623 -0.01277455361559987 -20.7673881162889 -0.012773536378517747 -20.76617774688639
1624 -0.01277205217629671 -20.780160168465194 -0.012763685779646039 -20.778941432666038
1625 -0.01277340454980731 -20.792933573015002 -0.012996424362063408 -20.791937857028103
1626 -0.012771360948681832 -20.805704933963685 -0.0127735314425081 -20.80471138847061
1627 -0.012770040892064571 -20.81847497485575 -0.01277243448421359 -20.817483822954824
1628 -0.012770531931892037 -20.831245506787642 -0.012769538071006536 -20.83025336102583
1629 -0.012771456502377987 -20.84401696329002 -0.012767621502280235 -20.84302098252811
1630 -0.012770869955420493 -20.85678783324544 -0.012772602308541537 -20.85579358483665
1631 -0.012772507406771183 -20.869560340652214 -0.012785538751631974 -20.868579123588283
1632 -0.012771579017862678 -20.882331919670076 -0.01277319910004735 -20.88135232268833
1633 -0.012770764157176017 -20.89510268382725 -0.012768613453954459 -20.894120936142283
1634 -0.012772642076015472 -20.907875325903266 -0.012796103954315186 -20.906917040096598
1635 -0.012768807634711266 -20.920644133537976 -0.012758832750841975 -20.91967587284744
1636 -0.012770875543355941 -20.933415009081333 -0.012804950401186944 -20.932480823248625
1637 -0.012768936203792691 -20.946183945285124 -0.012776945205405354 -20.94525776845403
1638 -0.01277053109370172 -20.958954476378825 -0.012807829957455396 -20.958065598411487
1639 -0.012770217284560204 -20.971724693663386 -0.012763475021347403 -20.970829073432835
1640 -0.012769585615023971 -20.98449427927841 -0.012748701218515634 -20.98357777465135
1641 -0.01277177627198398 -20.997266055550394 -0.012799849454313516 -20.996377624105666
1642 -0.012771986657753587 -21.010038042208148 -0.012668529758229852 -21.009046153863896
1643 -0.0127698321826756 -21.022807874390825 -0.012772733252495528 -21.021818887116392
1644 -0.012771604163572193 -21.035579478554396 -0.0127692264970392 -21.03458811361343
1645 -0.01277063013985753 -21.048350108694255 -0.01278777658008039 -21.04737589019351
1646 -0.01277076886035502 -21.06112087755461 -0.012780593428760766 -21.060156483622272
1647 -0.012770539801567792 -21.07389141735618 -0.012770283408463002 -21.072926767030737
1648 -0.012773379310965538 -21.086664796667144 -0.012808892829343676 -21.08573565986008
1649 -0.012769250851124524 -21.09943404751827 -0.012782503524795175 -21.098518163384878
1650 -0.012771769659593701 -21.112205817177863 -0.012745952187106013 -21.111264115571984
1651 -0.012771741952747107 -21.12497755913061 -0.012751384684816004 -21.1240155002568
1652 -0.012771063996478916 -21.137748623127088 -0.01275672628544271 -21.13677222654224
1653 -0.012771946657449008 -21.150520569784536 -0.012758314283564687 -21.149530540825808
1654 -0.012771493336185814 -21.16329206312072 -0.012792881159111858 -21.16232342198492
1655 -0.012770626647397875 -21.17606268976812 -0.012681562826037407 -21.175004984810958
1656 -0.01277385321445763 -21.18883654298258 -0.012769551854580641 -21.18777453666554
1657 -0.012773075373843312 -21.20160961835642 -0.012758385948836803 -21.200532922614375
1658 -0.012772267730906606 -21.214381886087327 -0.012768577551469207 -21.213301500165844
1659 -0.012770859058946371 -21.227152745146274 -0.012800549529492855 -21.22610204969534
1660 -0.012771736551076173 -21.23992448169735 -0.012783163413405418 -21.238885213108745
1661 -0.012771606864407658 -21.25269608856176 -0.012753406818956137 -21.2516386199277
1662 -0.01277150483801961 -21.26546759339978 -0.01274997447617352 -21.264388594403872
1663 -0.012766861217096448 -21.278234454616875 -0.012775585195049644 -21.277164179598923
1664 -0.012774776201695204 -21.29100923081857 -0.012723414972424508 -21.289887594571347
1665 -0.012769612204283475 -21.303778843022855 -0.012738078879192472 -21.30262567345054
1666 -0.01277098711580038 -21.316549830138655 -0.012782636610791088 -21.31540831006133
1667 -0.01277155834250152 -21.329321388481155 -0.012737782159820198 -21.32814609222115
1668 -0.012774614803493022 -21.34209600328465 -0.01274586864747107 -21.34089196086862
1669 -0.01277190139517188 -21.35486790467982 -0.012779839057475328 -21.353671799926097
1670 -0.01277033779770136 -21.367638242477522 -0.01277739815413952 -21.366449198080236
1671 -0.012772157788276672 -21.3804104002658 -0.012740391120314599 -21.37918958920055
1672 -0.0127727584913373 -21.393183158757136 -0.01277367933653295 -21.391963268537083
1673 -0.012771070981398226 -21.405954229738533 -0.012750873528420924 -21.404714142065504
1674 -0.012767423130571841 -21.418721652869106 -0.012819462269544602 -21.41753360433505
1675 -0.012770672468468547 -21.431492325337576 -0.01277662357315421 -21.4303102279082
1676 -0.012775574252009392 -21.444267899589587 -0.012762469425797462 -21.443072697334
1677 -0.012771944655105472 -21.457039844244694 -0.012744771363213659 -21.455817468697212
1678 -0.012771554896607995 -21.469811399141303 -0.01274271416477859 -21.468560182861992
1679 -0.0127729547675699 -21.482584353908873 -0.012760072434321045 -21.481320255296314
1680 -0.012773249391466379 -21.495357603300338 -0.012777233496308327 -21.494097488792622
1681 -0.012773970235139131 -21.508131573535476 -0.012751076044514776 -21.50684856483714
1682 -0.012775095645338297 -21.520906669180814 -0.012770925229415298 -21.519619490066553
1683 -0.012771666282787919 -21.533678335463602 -0.01269390401430428 -21.53231339408086
1684 -0.012774113286286592 -21.54645244874989 -0.012774456338956953 -21.545087850419815
1685 -0.012773819733411074 -21.5592262684833 -0.012758297752588988 -21.557846148172406
1686 -0.012776286993175744 -21.572002555476477 -0.012740768305957318 -21.570586916478362
1687 -0.012775923032313586 -21.58477847850879 -0.01281100041233003 -21.583397916890693
1688 -0.012771740742027759 -21.59755021925082 -0.012835571821779013 -21.59623348871247
1689 -0.012774584908038377 -21.610324804158857 -0.012782580731436611 -21.609016069443907
1690 -0.012773259542882442 -21.62309806370174 -0.012777193961665035 -21.62179326340557
1691 -0.012774644792079926 -21.63587270849382 -0.01276364466175437 -21.634556908067324
1692 -0.012775293365120888 -21.64864800185894 -0.012783411238342524 -21.647340319305666
1693 -0.012773231230676174 -21.661421233089616 -0.012777889193966985 -21.660118208499632
1694 -0.012773927394300699 -21.674195160483915 -0.012715938780456782 -21.67283414728009
1695 -0.012773196958005429 -21.68696835744192 -0.01278999405913055 -21.68562414133922
1696 -0.012773663131520152 -21.69974202057344 -0.01277792789041996 -21.698402069229637
1697 -0.012769917631521821 -21.712511938204962 -0.012770457752048969 -21.711172526981684
1698 -0.012778178788721561 -21.725290116993683 -0.012782573606818915 -21.723955100588505
1699 -0.012775367451831698 -21.738065484445514 -0.012745394371449947 -21.736700494959955
1700 -0.012777700927108527 -21.750843185372624 -0.01293320171535015 -21.749633696675303
1701 -0.012772646406665445 -21.76361583177929 -0.012795390840619803 -21.762429087515923
1702 -0.012773811258375645 -21.776389643037668 -0.012775148451328277 -21.77520423596725
1703 -0.012774039572104812 -21.78916368260977 -0.012774949101731181 -21.787979185068984
1704 -0.012773000169545412 -21.801936682779317 -0.01277005011215806 -21.800749235181144
1705 -0.012773777451366186 -21.814710460230682 -0.012764692679047585 -21.813513927860193
1706 -0.012773083755746484 -21.82748354398643 -0.012772702658548952 -21.82628663051874
1707 -0.012773357704281807 -21.84025690169071 -0.012816181080415845 -21.839102811599158
1708 -0.012773378239944577 -21.853030279930657 -0.012766182329505682 -21.851868993928665
1709 -0.012771804071962833 -21.86580208400262 -0.012733383383601905 -21.864602377312266
1710 -0.012777621345594525 -21.878579705348216 -0.012743203481659294 -21.877345580793925
1711 -0.012773353792726993 -21.891353059140943 -0.012782897567376494 -21.8901284783613
1712 -0.012773348717018962 -21.904126407857962 -0.012757738912478089 -21.902886217273778
1713 -0.012773201568052173 -21.916899609426014 -0.012772175250574946 -21.915658392524353
1714 -0.012772991228848696 -21.929672600654865 -0.01278626574203372 -21.928444658266386
1715 -0.01277399817481637 -21.94244659882968 -0.01282327133230865 -21.941267929598695
1716 -0.012773881712928415 -21.955220480542607 -0.012767019681632519 -21.954034949280327
1717 -0.012773179262876511 -21.967993659805483 -0.01276951851323247 -21.96680446779356
1718 -0.012772685661911965 -21.980766345467394 -0.012773889675736427 -21.979578357469293
1719 -0.012774308817461133 -21.993540654284857 -0.012778701214119791 -21.992357058683414
1720 -0.012772480119019746 -22.006313134403875 -0.012776906182989479 -22.005133964866403
1721 -0.012775367498397827 -22.019088501902274 -0.012762381602078677 -22.017896346468483
1722 -0.01277357074432075 -22.031862072646597 -0.012778902612626552 -22.03067524908111
1723 -0.012770749162882566 -22.04463282180948 -0.012750886054709554 -22.04342613513582
1724 -0.012774132331833244 -22.057406954141314 -0.012755419919267296 -22.056181555055087
1725 -0.01277302522212267 -22.070179979363438 -0.012774898298084736 -22.06895645335317
1726 -0.012775507243350148 -22.08295548660679 -0.012829595990478993 -22.08178604934365
1727 -0.012773923156782985 -22.09572940976357 -0.012768244091421365 -22.09455429343507
1728 -0.012772024888545275 -22.108501434652116 -0.01276293434202671 -22.1073172277771
1729 -0.01277202251367271 -22.12127345716579 -0.012808808777481317 -22.12012603655458
1730 -0.012771937204524875 -22.134045394370315 -0.012769884895533323 -22.132895921450114
1731 -0.012769972905516624 -22.14681536727583 -0.01277680047787726 -22.14567272192799
1732 -0.01277219713665545 -22.159587564412487 -0.012757374485954643 -22.158430096413944
1733 -0.012771531706675887 -22.172359096119163 -0.012759191077202558 -22.171189287491146
1734 -0.012772227777168155 -22.185131323896332 -0.012775921169668436 -22.183965208660815
1735 -0.012775639118626714 -22.197906963014958 -0.012920459499582648 -22.196885668160398
1736 -0.012773255025967956 -22.210680218040928 -0.012776669394224883 -22.209662337554622
1737 -0.012771056918427347 -22.223451274959356 -0.01276829126290977 -22.22243062881753
1738 -0.012771103903651238 -22.23622237886301 -0.012779820151627064 -22.23521044896916
1739 -0.012771408073604107 -22.248993786936612 -0.012770026037469507 -22.247980475006628
1740 -0.012769519072026014 -22.26176330600864 -0.012782135559245945 -22.260762610565873
1741 -0.012771257758140564 -22.274534563766778 -0.012775294529274107 -22.273537905095147
1742 -0.012773648602887988 -22.287308212369666 -0.012725122319534422 -22.28626302741468
1743 -0.012772161606699228 -22.300080373976364 -0.012793280044570565 -22.29905630745925
1744 -0.012771993223577739 -22.31285236719994 -0.012782837729901075 -22.31183914518915
1745 -0.012771355686709285 -22.32562372288665 -0.012784477276727556 -22.32462362246588
1746 -0.012769779795780778 -22.338393502682433 -0.012762511055916548 -22.337386133521797
1747 -0.012769346265122295 -22.351162848947556 -0.012903067469596862 -22.350289200991394
1748 -0.01277062864974141 -22.363933477597296 -0.012776405736804008 -22.3630656067282
1749 -0.012768299970775842 -22.376701777568073 -0.012760847993195056 -22.375826454721395
1750 -0.012768432684242725 -22.389470210252316 -0.012804366648197174 -22.388630821369592
1751 -0.012769434181973339 -22.40223964443429 -0.012782210065051914 -22.401413031434643
1752 -0.012770070740953089 -22.41500971517524 -0.012771240947768093 -22.41418427238241
1753 -0.012770356563851237 -22.427780071739093 -0.012767030438408256 -22.426951302820818
1754 -0.012772277882322668 -22.440552349621417 -0.012775655835866928 -22.439726958656685
1755 -0.012771516619250179 -22.453323866240666 -0.012814440997317433 -22.452541399654002
1756 -0.012772955419495701 -22.466096821660162 -0.012769180908799171 -22.4653105805628
1757 -0.012768689822405577 -22.478865511482567 -0.012770904880017041 -22.478081485442818
1758 -0.012770442152395844 -22.49163595363496 -0.012765642302110792 -22.490847127744928
1759 -0.012766981543973089 -22.504402935178934 -0.012740360945463181 -22.503587488690393
1760 -0.01277082278393209 -22.517173757962865 -0.01274256370961666 -22.516330052400008
1761 -0.012770888209342957 -22.529944646172208 -0.012659256672486663 -22.528989309072493
1762 -0.012768747564405204 -22.542713393736612 -0.012773585785180331 -22.541762894857673
1763 -0.01277173520065844 -22.55548512893727 -0.012766400212422013 -22.554529295070093
1764 -0.012770953774452209 -22.568256082711724 -0.012767977407202124 -22.567297272477294
1765 -0.01277146148495376 -22.581027544196676 -0.012777632288634776 -22.58007490476593
1766 -0.012771948985755444 -22.59379949318243 -0.012761450372636318 -22.592836355138566
1767 -0.012773364782333374 -22.606572857964764 -0.012759450729936362 -22.605595805868504
1768 -0.012772050593048334 -22.619344908557814 -0.01289074970409274 -22.618486555572595
1769 -0.012768556457012891 -22.632113465014825 -0.01278194086626172 -22.631268496438857
1770 -0.01276912926696241 -22.64488259428179 -0.012767221918329597 -22.644035718357188
1771 -0.012771356385201216 -22.65765395066699 -0.012761410046368837 -22.656797128403557
1772 -0.012769672740250825 -22.670423623407242 -0.012773846974596381 -22.669570975378154
1773 -0.01277120658196509 -22.68319482998921 -0.012841197708621622 -22.682412173086774
1774 -0.012768755713477731 -22.695963585702685 -0.012764151394367217 -22.695176324481142
1775 -0.012770170345902443 -22.708733756048588 -0.012777137570083141 -22.707953462051226
1776 -0.012771160062402486 -22.72150491611099 -0.012793127633631229 -22.720746589684857
1777 -0.012768933782353997 -22.734273849893345 -0.012773063220083713 -22.733519652904942
1778 -0.012766317278146744 -22.74704016717149 -0.012700980668887496 -22.74622063357383
1779 -0.012768960418179631 -22.75980912758967 -0.01274439669214189 -22.758965030265973
1780 -0.012769473437219857 -22.77257860102689 -0.012788541987538338 -22.771753572253512
1781 -0.01277022692374885 -22.78534882795064 -0.012787564657628536 -22.78454113691114
1782 -0.01277127075009048 -22.79812009870073 -0.012842498160898686 -22.79738363507204
1783 -0.012772525241598488 -22.810892623942326 -0.012782883411273361 -22.810166518483314
1784 -0.012768500996753574 -22.82366112493908 -0.012768957298249006 -22.822935475781563
1785 -0.012768895924091339 -22.83643002086317 -0.012794105103239417 -22.835729580884802
1786 -0.012765459902584552 -22.849195480765754 -0.01275029988028109 -22.848479880765083
1787 -0.012766878632828594 -22.861962359398582 -0.012769516790285707 -22.86124939755537
1788 -0.012766663124784828 -22.87472902252337 -0.012738495832309127 -22.873987893387678
1789 -0.012768190680071711 -22.88749721320344 -0.012777824606746434 -22.886765717994425
1790 -0.012768221739679574 -22.90026543494312 -0.012768662860617041 -22.89953438085504
1791 -0.012768377456814051 -22.913033812399934 -0.012780209491029381 -22.91231459034607
1792 -0.012775783194229007 -22.925809595594163 -0.0127229034435004 -22.92503749378957
1793 -0.01277002263814211 -22.938579618232307 -0.012736568553373217 -22.937774062342942
1794 -0.012771748192608356 -22.951351366424916 -0.012735906150192022 -22.950509968493133
1795 -0.01277070022188127 -22.964122066646798 -0.012792521715164184 -22.963302490208296
1796 -0.012773197470232844 -22.97689526411703 -0.012795360805466772 -22.976097851013762
1797 -0.012768840743228793 -22.989664104860257 -0.012768950080499053 -22.98886680109426
1798 -0.012770052440464497 -23.002434157300723 -0.012742507504299283 -23.00160930859856
1799 -0.01276143635623157 -23.015195593656955 -0.01291885981336236 -23.01452816841192
1800 -0.01276839366182685 -23.02796398731878 -0.012780618388205767 -23.027308786800127
1801 -0.012768002692610025 -23.04073199001139 -0.012775082234293222 -23.04008386903442
1802 -0.012766389129683375 -23.053498379141075 -0.012781806848943233 -23.05286567588336
1803 -0.012768220389261842 -23.066266599530337 -0.012771601788699627 -23.06563727767206
1804 -0.012768276454880833 -23.07903487598522 -0.01277191685512662 -23.078409194527186
1805 -0.012768886098638178 -23.091803762083856 -0.01272341599687934 -23.091132610524067
1806 -0.012768510496243834 -23.1045722725801 -0.012765869498252869 -23.10389848002232
1807 -0.01276808325201273 -23.117340355832113 -0.01280701388604939 -23.11670549390837
1808 -0.012770494120195508 -23.13011084995231 -0.012768177269026636 -23.129473671177397
1809 -0.01276864605024457 -23.142879496002553 -0.012738732481375336 -23.14221240365877
1810 -0.012776244571432472 -23.155655740573987 -0.012841168185696005 -23.155053571844466
1811 -0.01276702880859375 -23.16842276938258 -0.012786082178354263 -23.16783965402282
1812 -0.012775418814271688 -23.181198188196852 -0.01270434707403183 -23.18054400109685
1813 -0.012769618071615696 -23.193967806268468 -0.012766465730965137 -23.193310466827818
1814 -0.012769894255325199 -23.206737700523792 -0.012797810463234782 -23.20610827729105
1815 -0.012771321786567568 -23.21950902231036 -0.012775556370615958 -23.218883833661668
1816 -0.012771856598556041 -23.232280878908913 -0.012765822606161237 -23.23164965626783
1817 -0.012767222803086042 -23.245048101711998 -0.01283474899828434 -23.244484405266114
1818 -0.012769585615023971 -23.257817687327023 -0.012814906425774097 -23.257299311691888
1819 -0.012768419226631522 -23.270586106553655 -0.012807690724730491 -23.27010700241662
1820 -0.01276849741116166 -23.283354603964817 -0.012784376693889498 -23.28289137911051
1821 -0.01276693269610405 -23.29612153666092 -0.012775042559951544 -23.29566642167046
1822 -0.01276990813203156 -23.308891444792952 -0.01276300591416657 -23.308429427584628
1823 -0.012770155584439636 -23.321661600377393 -0.012736503919586539 -23.321165931504215
1824 -0.012771135428920388 -23.334432735806313 -0.012764146737754344 -23.33393007824197
1825 -0.01276611778885126 -23.347198853595163 -0.01279052896425128 -23.346720607206223
1826 -0.012769555021077395 -23.35996840861624 -0.012723149545490742 -23.359443756751713
1827 -0.012769490480422974 -23.372737899096663 -0.012759354570880533 -23.372203111322595
1828 -0.012768018990755081 -23.385505918087418 -0.012761870073154569 -23.38496498139575
1829 -0.01276953830383718 -23.398275456391254 -0.012761724973097443 -23.397726706368847
1830 -0.012769640190526843 -23.41104509658178 -0.012777432380244137 -23.41050413874909
1831 -0.012769874045625329 -23.423814970627404 -0.012763067474588751 -23.423267206223677
1832 -0.012771430611610412 -23.436586401239015 -0.012761844089254737 -23.436029050312932
1833 -0.01277065477333963 -23.449357056012357 -0.01275635277852416 -23.448785403091456
1834 -0.012770604761317372 -23.462127660773675 -0.012723059905692936 -23.46150846299715
1835 -0.012771788518875837 -23.47489944929255 -0.01279845624230802 -23.474306919239456
1836 -0.012770854774862528 -23.487670304067414 -0.012777576642110943 -23.487084495881568
1837 -0.012771376874297857 -23.500441680941712 -0.012759497109800576 -23.49984399299137
1838 -0.012769660819321871 -23.513211341761036 -0.012725807959213853 -23.512569800950583
1839 -0.012767512584105134 -23.52597885434514 -0.012722017569467425 -23.52529181852005
1840 -0.012768369866535068 -23.538747224211676 -0.012800999265164138 -23.538092817785213
1841 -0.01277109608054161 -23.551518320292217 -0.012774640740826727 -23.55086745852604
1842 -0.012771271588280796 -23.5642895918805 -0.012758963787928224 -23.563626422313966
1843 -0.012770005036145449 -23.577059596916644 -0.012805514130741357 -23.576431936444706
1844 -0.012774471985176205 -23.58983406890182 -0.012752056168392301 -23.589183992613098
1845 -0.012769478978589177 -23.60260354788041 -0.012852008966729046 -23.602036001579826
1846 -0.01277310256846249 -23.615376650448873 -0.012774270446971058 -23.614810272026798
1847 -0.012771323975175618 -23.62814797442405 -0.01277818800881505 -23.627588460035614
1848 -0.012770073162391782 -23.640918047586442 -0.012740585068240762 -23.640329045103854
1849 -0.012770221987739205 -23.653688269574182 -0.012766985921189189 -23.653096031025044
1850 -0.012773059634491801 -23.666461329208673 -0.012650316674262285 -23.665746347699304
1851 -0.012772627547383309 -23.679233956756057 -0.0127818972337991 -23.678528244933105
1852 -0.012772123841568828 -23.692006080597626 -0.012766348337754608 -23.69129459327086
1853 -0.012772099254652858 -23.70477817985228 -0.012771205184981227 -23.704065798455844
1854 -0.012770953122526407 -23.717549132974806 -0.01277413610368967 -23.716839934559534
1855 -0.012773195188492537 -23.7303223281633 -0.012780640739947557 -23.72962057529948
1856 -0.012770252721384167 -23.743092580884685 -0.012789406301453709 -23.742409981600936
1857 -0.012766974279657006 -23.755859555164342 -0.012736384524032474 -23.75514636612497
1858 -0.01277243047952652 -23.768631985643868 -0.012741015525534749 -23.767887381650503
1859 -0.012771868566051125 -23.78140385420992 -0.012772777816280723 -23.780660159466784
1860 -0.012772099580615759 -23.794175953790536 -0.0127802774310112 -23.793440436897797
1861 -0.012771519413217903 -23.806947473203753 -0.012765214778482914 -23.80620565167628
1862 -0.01277117133140564 -23.819718644535158 -0.012751285824924708 -23.818956937501206
1863 -0.012771478341892361 -23.83249012287705 -0.012749301409348846 -23.831706238910556
1864 -0.01277456940151751 -23.84526469227857 -0.012784110847860575 -23.844490349758416
1865 -0.01276530595496297 -23.858029998233533 -0.012740561179816723 -23.857230910938235
1866 -0.012771825166419148 -23.87080182339995 -0.01279168426990509 -23.87002259520814
1867 -0.01277146632783115 -23.88357328972778 -0.012776888906955719 -23.882799484115097
1868 -0.012773273233324289 -23.896346562961106 -0.012747767940163612 -23.89554725205526
1869 -0.01277160830795765 -23.909118171269064 -0.012794798566028475 -23.908342050621286
1870 -0.01277056010439992 -23.921888731373464 -0.012781637068837882 -23.921123687690123
1871 -0.012770412117242813 -23.934659143490705 -0.012780672498047351 -23.93390436018817
1872 -0.012768565909937024 -23.947427709400642 -0.01280119875445962 -23.94670555894263
1873 -0.012768659787252546 -23.960196369187894 -0.012779877055436373 -23.959485435998065
1874 -0.012771103763952851 -23.972967472951847 -0.012743448279798031 -23.972228884277865
1875 -0.012771253194659948 -23.985738726146508 -0.012817245488986374 -23.98504612976685
1876 -0.012772181862965226 -23.99851090800947 -0.012772584473714233 -23.997818714240566
1877 -0.012771060783416032 -24.011281968792886 -0.012765164021402597 -24.01058387826197
1878 -0.012775940215215087 -24.0240579090081 -0.01277261064387858 -24.023356488905847
1879 -0.012772047985345125 -24.036829956993444 -0.012785375490784645 -24.036141864396633
1880 -0.012771516665816307 -24.04960147365926 -0.012779531441628933 -24.048921395838263
1881 -0.012769779935479165 -24.062371253594737 -0.012764964997768403 -24.06168636083603
1882 -0.012771643465384841 -24.075142897060122 -0.012810569489374757 -24.074496930325406
1883 -0.012773084547370672 -24.08791598160749 -0.012734402157366275 -24.087231332482773
1884 -0.01276952251791954 -24.100685504125412 -0.01276519992388785 -24.09999653240666
1885 -0.012776816543191672 -24.113462320668603 -0.012694734102115034 -24.112691266508776
1886 -0.012774873757734895 -24.126237194426338 -0.012785835145041346 -24.125477101653818
1887 -0.012775160372257233 -24.139012354798595 -0.012730022193863988 -24.138207123847682
1888 -0.012775861797854305 -24.15178821659645 -0.012752700410783292 -24.150959824258464
1889 -0.012772904895246028 -24.164561121491698 -0.012762258946895599 -24.16372208320536
1890 -0.01277494286186993 -24.177336064353568 -0.012807981902733445 -24.176530065108093
1891 -0.012774324556812645 -24.19011038891038 -0.012784422934055328 -24.189314488042147
1892 -0.012769832834601402 -24.20288022174498 -0.012714937096461654 -24.20202942513861
1893 -0.012774348398670555 -24.215654570143652 -0.01277258708141744 -24.214802012220026
1894 -0.012774571916088462 -24.228429142059742 -0.012775814440101386 -24.227577826660127
1895 -0.012773629976436496 -24.24120277203618 -0.01277627218514681 -24.240354098845273
1896 -0.012772044679149986 -24.253974816715328 -0.012763125076889991 -24.253117223922164
1897 -0.012775183003395797 -24.266749999718723 -0.0127699825912714 -24.265887206513437
1898 -0.0127736309543252 -24.279523630673047 -0.01274817818775773 -24.278635384701193
1899 -0.012776340497657657 -24.292299971170706 -0.012666535330936313 -24.29130192003213
1900 -0.012774747749790549 -24.305074718920498 -0.012773759849369525 -24.3040756798815
1901 -0.012775181466713548 -24.317849900387213 -0.012775956047698855 -24.316851635929197
1902 -0.01277281385846436 -24.330622714245678 -0.01277008531615138 -24.32962172124535
1903 -0.012772995047271252 -24.34339570929295 -0.012790064234286547 -24.342411785479637
1904 -0.012775196973234416 -24.356170906266183 -0.012763830414041877 -24.35517561589368
1905 -0.012777197640389204 -24.368948103906572 -0.0127916538156569 -24.367967269709336
1906 -0.012774027464911342 -24.381722131371482 -0.012763373274356126 -24.380730642983693
1907 -0.012774061132222413 -24.394496192503706 -0.01280254554003477 -24.393533188523726
1908 -0.012769758328795433 -24.4072659508325 -0.012737455312162638 -24.40627064383589
1909 -0.012774209724739194 -24.42004016055724 -0.01275383634492755 -24.419024480180816
1910 -0.0127762446179986 -24.432816405175238 -0.012770478427410126 -24.431794958608226
1911 -0.012774835433810949 -24.445591240609048 -0.012764918990433216 -24.44455987759866
1912 -0.012774575082585216 -24.458365815691632 -0.01279618488624692 -24.45735606248491
1913 -0.012776140496134758 -24.47114195618777 -0.01277208812534809 -24.470128150610257
1914 -0.012773496424779296 -24.483915452612546 -0.01266319495625794 -24.482791345566515
1915 -0.01277580764144659 -24.496691260253993 -0.012780437571927905 -24.49557178313844
1916 -0.012773250183090567 -24.509464510437084 -0.012766864337027072 -24.50833864747547
1917 -0.012775742681697011 -24.52224025311878 -0.012786235241219402 -24.521124882716688
1918 -0.012774050468578935 -24.53501430358736 -0.012710014916956424 -24.533834897633643
1919 -0.012778907967731356 -24.547793211555092 -0.012816161895170809 -24.546651059528813
1920 -0.01277608759701252 -24.560569299152103 -0.012761019170284271 -24.559412078699097
1921 -0.012775868456810714 -24.573345167608913 -0.012774756737053394 -24.57218683543615
1922 -0.012766821822151542 -24.586111989431064 -0.0125833660364151 -24.584770201472566
1923 -0.012776119634509087 -24.598888109065573 -0.012810882460325957 -24.59758108393289
1924 -0.012775743613019586 -24.611663852678593 -0.012769129872322083 -24.610350213805212
1925 -0.012776527320966125 -24.62444037999956 -0.012792694475501775 -24.623142908280713
1926 -0.012776495516300201 -24.637216875515858 -0.012768317386507988 -24.635911225667222
1927 -0.012775170616805553 -24.649992046132663 -0.012788030877709388 -24.64869925654493
1928 -0.012776751816272736 -24.662768797948935 -0.012756945192813873 -24.661456201737742
1929 -0.012776208156719805 -24.675545006105654 -0.012764029204845428 -24.674220230942588
1930 -0.012774903606623412 -24.688319909712277 -0.01277324054390192 -24.68699347148649
1931 -0.012775981100276113 -24.701095890812553 -0.01280603134073317 -24.699799502827222
1932 -0.01277419743128121 -24.713870088243834 -0.012795455753803253 -24.712594958581025
1933 -0.012773013161495327 -24.72664310140533 -0.012777672056108713 -24.725372630637136
1934 -0.012774808611720801 -24.73941791001705 -0.012733772676438094 -24.738106403313573
1935 -0.012771444767713547 -24.752189354784765 -0.01276595201343298 -24.750872355327004
1936 -0.012775166193023324 -24.764964520977788 -0.012751995911821723 -24.763624351238825
1937 -0.012775529688224197 -24.77774005066601 -0.012748453486710786 -24.776372804725536
1938 -0.012774240039288998 -24.7905142907053 -0.012766177207231522 -24.78913898193277
1939 -0.012773835752159356 -24.80328812645746 -0.012798359105363488 -24.801937341038133
1940 -0.012774368142709136 -24.816062494600168 -0.012761366367340089 -24.814698707405473
1941 -0.012773444736376404 -24.828835939336543 -0.012775282701477408 -24.82747399010695
1942 -0.01277414122596383 -24.841610080562507 -0.012768201343715192 -24.840242191450663
1943 -0.012773313792422414 -24.85438339435493 -0.012807682482525706 -24.853049873933188
1944 -0.012773773493245244 -24.867157167848173 -0.012760254694148898 -24.865810128627338
1945 -0.012775042606517673 -24.87993221045469 -0.012773651350289583 -24.878583779977628
1946 -0.012774241995066405 -24.892706452449758 -0.012776896171271802 -24.8913606761489
1947 -0.012775884382426739 -24.905482336832186 -0.012854717997834086 -24.904215394146732
1948 -0.012772060139104724 -24.918254396971292 -0.012759100273251533 -24.916974494419982
1949 -0.012772217439487577 -24.93102661441078 -0.012790551641955972 -24.929765046061938
1950 -0.012775496719405055 -24.943802111130186 -0.01281482307240367 -24.94257986913434
1951 -0.0127737982198596 -24.956575909350047 -0.01277865543961525 -24.955358524573956
1952 -0.012773224897682667 -24.96934913424773 -0.012749232025817037 -24.968107756599775
1953 -0.012770686997100711 -24.98211982124483 -0.01266288897022605 -24.98077064557
1954 -0.012773886090144515 -24.994893707334974 -0.012747178552672267 -24.993517824122673
1955 -0.012773938570171594 -25.007667645905144 -0.012786449026316404 -25.006304273148988
1956 -0.012772729620337486 -25.02044037552548 -0.012768625048920512 -25.01907289819791
1957 -0.012772210920229555 -25.03321258644571 -0.012817974155768751 -25.031890872353678
1958 -0.012773939175531268 -25.04598652562124 -0.01276930859312415 -25.044660180946803
1959 -0.01277343942783773 -25.05875996504908 -0.01277738562785089 -25.057437566574652
1960 -0.012772618746384978 -25.071532583795467 -0.012768133729696273 -25.07020570030435
1961 -0.012773532420396805 -25.084306116215863 -0.012791079422459006 -25.08299677972681
1962 -0.012773264991119504 -25.09707938120698 -0.012751071341335773 -25.095747851068143
1963 -0.01277233618311584 -25.109851717390097 -0.01274464069865644 -25.1084924917668
1964 -0.012772917980328202 -25.122624635370425 -0.01276699868030846 -25.12125949044711
1965 -0.012774391425773501 -25.135399026796197 -0.01277868370525539 -25.134038174152366
1966 -0.012773391837254167 -25.14817241863345 -0.012779671605676413 -25.146817845758044
1967 -0.012773545598611236 -25.160945964232063 -0.01276507112197578 -25.15958291688002
1968 -0.012787971552461386 -25.173733935784526 -0.012709275539964437 -25.172292192419985
1969 -0.012773003615438937 -25.186506939399965 -0.012774688191711903 -25.185066880611696
1970 -0.01277274414896965 -25.199279683548934 -0.01277592545375228 -25.19784280606545
1971 -0.012772679841145874 -25.21205236339008 -0.012758107064291835 -25.210600913129742
1972 -0.01277613965794444 -25.224828503048023 -0.01274921940639615 -25.223350132536137
1973 -0.01277559930458665 -25.23760410235261 -0.01277319509536028 -25.236123327631496
1974 -0.012774704769253731 -25.250378807121862 -0.012759026931598782 -25.248882354563094
1975 -0.012774085253477096 -25.263152892375338 -0.012768128514289856 -25.261650483077382
1976 -0.012772900052368641 -25.275925792427707 -0.012847775546833872 -25.274498258624217
1977 -0.012775035155937076 -25.288700827583643 -0.012801817245781421 -25.287300075869997
1978 -0.012773829512298107 -25.30147465709594 -0.012773870257660747 -25.300073946127657
1979 -0.012775467801839113 -25.31425012489778 -0.012761544808745385 -25.312835490936404
1980 -0.012772664614021777 -25.3270227895118 -0.012796960817649961 -25.325632451754053
1981 -0.012774829752743244 -25.339797619264544 -0.012732823938131332 -25.338365275692183
1982 -0.012775482377037406 -25.352573101641582 -0.012730598822236061 -25.35109587451442
1983 -0.012774013774469494 -25.36534711541605 -0.01276942533440888 -25.36386529984883
1984 -0.012773901177570223 -25.37812101659362 -0.012755808746442198 -25.37662110859527
1985 -0.01277457200922072 -25.39089558860284 -0.012764010159298778 -25.389385118754568
1986 -0.012773461174219847 -25.40366904977706 -0.012807300360873342 -25.40219241911544
1987 -0.012772989924997091 -25.41644203970206 -0.012795469025149941 -25.41498788814059
1988 -0.012773890746757388 -25.429215930448816 -0.012765170214697719 -25.42775305835529
1989 -0.012775524845346808 -25.44199145529416 -0.01272654253989458 -25.440479600895184
1990 -0.012776271533221006 -25.45476772682738 -0.012780150258913636 -25.453259751154096
1991 -0.01277565974742174 -25.467543386574803 -0.012806874373927713 -25.466066625528025
1992 -0.012774511240422726 -25.480317897815226 -0.012774959346279502 -25.478841584874306
1993 -0.012774264439940453 -25.493092162255166 -0.0127669726498425 -25.49160855752415
1994 -0.012779758451506496 -25.505871920706674 -0.012657457310706378 -25.504266014834855
1995 -0.012777167605236173 -25.51864908831191 -0.012843254767358304 -25.517109269602212
1996 -0.012775317998602986 -25.531424406310514 -0.012750964891165496 -25.529860234493377
1997 -0.012774123717099429 -25.544198530027614 -0.01279757502488792 -25.542657809518264
1998 -0.01277470481581986 -25.556973234843433 -0.01279969303868711 -25.55545750255695
1999 -0.01277803024277091 -25.569751265086204 -0.0127539427485317 -25.568211445305483
2000 -0.012774637108668685 -25.582525902194874 -0.012768343091011047 -25.580979788396494
