# Supplementary material for: Learning nonequilibrium statistical mechanics and dynamical phase transitions
Source: Nat Commun. 2024 Feb 6;15:1117. doi: 10.1038/s41467-024-45172-8 (PMC10847122; doi:10.1038/s41467-024-45172-8)
Supplement: Supplementary file 4 — Supplementary Data 1 [file 41467_2024_45172_MOESM4_ESM.zip › DPT-main/PlotTemplate/plot_KL_divergence/out/finite_time/SE/L5_D2W32K5_E100BS1k/logs-1.65/log.txt]

1 -0.011701695155352354 -0.011701695155352354 -0.01170429727062583 -0.01170429727062583
2 -0.01168532189913094 -0.023387017054483296 -0.01168565871194005 -0.02338995598256588
3 -0.011677949177101254 -0.035064966231584546 -0.011678066523745655 -0.03506802250631154
4 -0.011678299680352212 -0.046743265911936754 -0.011679324600845576 -0.04674734710715711
5 -0.011673763813450932 -0.05841702972538769 -0.011674049776047468 -0.05842139688320458
6 -0.011667588958516717 -0.0700846186839044 -0.011666699731722473 -0.07008809661492706
7 -0.011662005772814154 -0.08174662445671856 -0.011661625187844037 -0.0817497218027711
8 -0.011659933207556605 -0.09340655766427516 -0.011660415446385741 -0.09341013724915684
9 -0.01165496576577425 -0.10506152343004942 -0.011655035009607673 -0.10506517225876451
10 -0.01165538034401834 -0.11671690377406775 -0.011652609053999185 -0.1167177813127637
11 -0.011647462844848633 -0.12836436661891637 -0.011646351870149374 -0.12836413318291306
12 -0.011640794202685356 -0.14000516082160172 -0.011639811098575592 -0.14000394428148866
13 -0.011640029260888696 -0.15164519008249042 -0.011642902716994285 -0.15164684699848294
14 -0.011633442807942629 -0.16327863289043304 -0.011631380766630173 -0.1632782277651131
15 -0.011633690167218446 -0.17491232305765148 -0.011629676446318626 -0.17490790421143174
16 -0.011634027073159813 -0.18654635013081128 -0.01162773510441184 -0.18653563931584358
17 -0.01163097210228443 -0.1981773222330957 -0.01163041340187192 -0.1981660527177155
18 -0.011628101859241725 -0.20980542409233743 -0.011641059722751378 -0.20980711244046688
19 -0.011619600793346762 -0.2214250248856842 -0.01160968397744 -0.22141679641790687
20 -0.011657948419451714 -0.23308297330513592 -0.011557274498045444 -0.23297407091595232
21 -0.01162153440527618 -0.2447045077104121 -0.01162087982520461 -0.24459495074115692
22 -0.011621106462553144 -0.25632561417296523 -0.011620622267946601 -0.2562155730091035
23 -0.01161979241296649 -0.26794540658593174 -0.011628718581050634 -0.26784429159015416
24 -0.011617771070450544 -0.2795631776563823 -0.01159679344855249 -0.2794410850387066
25 -0.011709645809605717 -0.291272823465988 -0.011932332953438162 -0.2913734179921448
26 -0.011599683435633779 -0.30287250690162176 -0.011589402984827756 -0.3029628209769725
27 -0.011594204558059573 -0.31446671145968136 -0.011595025891438127 -0.31455784686841065
28 -0.011600321996957064 -0.3260670334566384 -0.011593727767467499 -0.3261515746358781
29 -0.01159617113880813 -0.3376632045954465 -0.011549935908988118 -0.33770151054486625
30 -0.011588508496060967 -0.3492517130915075 -0.011593176471069454 -0.3492946870159357
31 -0.011591356759890915 -0.3608430698513984 -0.011602973006665707 -0.3608976600226014
32 -0.011590461572632193 -0.37243353142403063 -0.011588743887841702 -0.3724864039104431
33 -0.011587876360863447 -0.3840214077848941 -0.011603032285347582 -0.38408943619579067
34 -0.011583412811160088 -0.3956048205960542 -0.011564304074272513 -0.39565374027006317
35 -0.011579106282442807 -0.40718392687849697 -0.011565047968178987 -0.40721878823824215
36 -0.011584287509322166 -0.41876821438781914 -0.011587124457582832 -0.41880591269582496
37 -0.01158392266370356 -0.4303521370515227 -0.011582506820559502 -0.43038841951638446
38 -0.011577522289007902 -0.4419296593405306 -0.011578130582347513 -0.441966550098732
39 -0.011574605759233237 -0.4535042650997638 -0.011566048953682184 -0.45353259905241416
40 -0.011574998311698437 -0.4650792634114623 -0.011504220636561513 -0.4650368196889757
41 -0.01157769951969385 -0.4766569629311561 -0.01157536874525249 -0.4766121884342282
42 -0.011578811565414071 -0.4882357744965702 -0.011566148838028312 -0.4881783372722565
43 -0.011573872016742825 -0.499809646513313 -0.011572612868621945 -0.49975095014087845
44 -0.01157212103717029 -0.5113817675504833 -0.011555329151451587 -0.5113062792923301
45 -0.01156842545606196 -0.5229501930065452 -0.011569094564765691 -0.5228753738570958
46 -0.011577702593058348 -0.5345278955996036 -0.011633197451010347 -0.5345085713081061
47 -0.011567811435088515 -0.5460957070346921 -0.01157535808160901 -0.5460839293897152
48 -0.01156985922716558 -0.5576655662618577 -0.011659175483509898 -0.5577431048732251
49 -0.011561888363212347 -0.5692274546250701 -0.011568278726190328 -0.5693113835994155
50 -0.011559540778398514 -0.5807869954034686 -0.011648296285420657 -0.5809596798848361
51 -0.01155549674294889 -0.5923424921464174 -0.011560633080080152 -0.5925203129649163
52 -0.011550138099119067 -0.6038926302455365 -0.01155510381795466 -0.6040754167828709
53 -0.011547062639147043 -0.6154396928846836 -0.011546038277447223 -0.6156214550603182
54 -0.01154953525401652 -0.6269892281387001 -0.01154887923039496 -0.6271703342907131
55 -0.011547054117545485 -0.6385362822562456 -0.011538831749930978 -0.6387091660406441
56 -0.011582886893302202 -0.6501191691495478 -0.011281800596043468 -0.6499909666366875
57 -0.011559971002861857 -0.6616791401524097 -0.01155205825343728 -0.6615430248901248
58 -0.011558987386524677 -0.6732381275389344 -0.011559483641758562 -0.6731025085318834
59 -0.011557543976232409 -0.6847956715151668 -0.011560832848772407 -0.6846633413806558
60 -0.011557525489479303 -0.6963531970046462 -0.011553965834900736 -0.6962173072155565
61 -0.01155338017269969 -0.7079065771773458 -0.011556908953934908 -0.7077742161694914
62 -0.011548781022429466 -0.7194553581997754 -0.011542348237708212 -0.7193165644071996
63 -0.01155025912448764 -0.731005617324263 -0.011551727587357164 -0.7308682919945567
64 -0.01159852985292673 -0.7426041471771897 -0.011819186247885227 -0.742687478242442
65 -0.011543860984966159 -0.7541480081621559 -0.011546837072819472 -0.7542343153152614
66 -0.011539593618363143 -0.765687601780519 -0.011529901577159763 -0.7657642168924211
67 -0.01153872455470264 -0.7772263263352216 -0.011542480066418647 -0.7773066969588398
68 -0.011538004828616976 -0.7887643311638386 -0.01154460571706295 -0.7888513026759028
69 -0.011551342299208045 -0.8003156734630467 -0.011495705554261803 -0.8003470082301646
70 -0.011537357047200204 -0.8118530305102468 -0.011544478172436357 -0.8118914864026009
71 -0.011535245506092907 -0.8233882760163397 -0.011532180197536945 -0.8234236666001379
72 -0.01153195216320455 -0.8349202281795443 -0.011517893197014928 -0.8349415597971528
73 -0.011542983073741197 -0.8464632112532855 -0.011787307588383556 -0.8467288673855363
74 -0.011522727506235241 -0.8579859387595208 -0.011538883019238711 -0.858267750404775
75 -0.011523157823830843 -0.8695090965833516 -0.011521822866052389 -0.8697895732708274
76 -0.011523818178102375 -0.881032914761454 -0.011522528575733304 -0.8813121018465607
77 -0.011522554932162166 -0.8925554696936161 -0.011524242628365756 -0.8928363444749264
78 -0.011519567435607314 -0.9040750371292234 -0.011515244748443365 -0.9043515892233698
79 -0.011519910208880902 -0.9155949473381043 -0.011518449755385518 -0.9158700389787553
80 -0.011516887648031115 -0.9271118349861355 -0.011513529904186725 -0.927383568882942
81 -0.011518539348617195 -0.9386303743347527 -0.011522132437676191 -0.9389057013206182
82 -0.011521651642397046 -0.9501520259771498 -0.011544816428795457 -0.9504505177494137
83 -0.011516838800162077 -0.9616688647773118 -0.01150214895606041 -0.9619526667054741
84 -0.011555474065244199 -0.973224338842556 -0.0119136281311512 -0.9738662948366252
85 -0.011508347699418664 -0.9847326865419747 -0.011518861493095755 -0.985385156329721
86 -0.011509009497240185 -0.9962416960392149 -0.01151771079748869 -0.9969028671272097
87 -0.011506151454523206 -1.007747847493738 -0.011510547623038292 -1.008413414750248
88 -0.011506259674206376 -1.0192541071679444 -0.011506053945049643 -1.0199194686952975
89 -0.011505001876503228 -1.0307591090444477 -0.011495445901528002 -1.0314149145968254
90 -0.011514563858509064 -1.0422736729029567 -0.01159913819283247 -1.0430140527896579
91 -0.011504510929808021 -1.0537781838327647 -0.011496977461501957 -1.0545110302511598
92 -0.011501433281227946 -1.0652796171139927 -0.011474616825580597 -1.0659856470767404
93 -0.011504768813028931 -1.0767843859270216 -0.011509890388697385 -1.0774955374654378
94 -0.01149803358130157 -1.0882824195083232 -0.011431389907374977 -1.0889269273728128
95 -0.01150641990825534 -1.0997888394165785 -0.011524689570069312 -1.1004516169428822
96 -0.01150221643038094 -1.1112910558469593 -0.011486927652731538 -1.1119385445956138
97 -0.011499697389081121 -1.1227907532360404 -0.011513534048572183 -1.123452078644186
98 -0.011503006657585501 -1.1342937598936258 -0.011506551085039974 -1.134958629729226
99 -0.011516495235264301 -1.14581025512889 -0.01141391615383327 -1.1463725458830594
100 -0.01150715802796185 -1.1573174131568518 -0.011513156723231078 -1.1578857026062905
101 -0.011502533545717597 -1.1688199467025693 -0.011510231997817755 -1.1693959346041083
102 -0.011505547957494856 -1.180325494660064 -0.011510983295738696 -1.180906917899847
103 -0.011503622494637966 -1.191829117154702 -0.011510944832116366 -1.1924178627319635
104 -0.011504795122891664 -1.2033339122775937 -0.011661101225763559 -1.204078963957727
105 -0.011498418403789401 -1.214832330681383 -0.011489076539874077 -1.215568040497601
106 -0.011497917165979744 -1.2263302478473628 -0.011506930412724613 -1.2270749709103257
107 -0.011498571652919055 -1.2378288195002818 -0.011523457244038582 -1.2385984281543643
108 -0.011496911151334643 -1.2493257306516163 -0.011485036788508296 -1.2500834649428725
109 -0.011499692406505346 -1.2608254230581217 -0.011516888858750463 -1.261600353801623
110 -0.011493946705013514 -1.2723193697631352 -0.011485188454389571 -1.2730855422560126
111 -0.011496119992807507 -1.2838154897559426 -0.011492832889780402 -1.2845783751457929
112 -0.011492090532556176 -1.2953075802884988 -0.011503936490043998 -1.2960823116358369
113 -0.011490946821868419 -1.3067985271103673 -0.011485279398038983 -1.3075675910338758
114 -0.011495107039809226 -1.3182936341501765 -0.011502833757549524 -1.3190704247914253
115 -0.011492436006665229 -1.3297860701568418 -0.01148241776973009 -1.3305528425611555
116 -0.011491775047034025 -1.3412778452038758 -0.011456326954066754 -1.3420091695152223
117 -0.01149425026960671 -1.3527720954734825 -0.011499700183048845 -1.353508869698271
118 -0.011492787767201662 -1.3642648832406843 -0.011494356254115701 -1.3650032259523868
119 -0.011491292249411344 -1.3757561754900955 -0.011501457775011659 -1.3765046837273984
120 -0.011470519565045833 -1.3872266950551413 -0.011595322610810399 -1.3881000063382087
121 -0.011491368198767305 -1.3987180632539087 -0.011486443923786283 -1.399586450261995
122 -0.011488011432811618 -1.4102060746867202 -0.0115030936896801 -1.411089543951675
123 -0.011487768543884159 -1.4216938432306043 -0.011495389463379978 -1.422584933415055
124 -0.011476383404806256 -1.4331702266354105 -0.0117814090102911 -1.434366342425346
125 -0.011478653689846397 -1.4446488803252568 -0.011467459565028548 -1.4458338019903747
126 -0.011479617189615965 -1.4561284975148727 -0.011482792859897017 -1.4573165948502718
127 -0.011479647131636739 -1.4676081446465095 -0.011475974041968585 -1.4687925688922403
128 -0.011479783151298762 -1.4790879277978082 -0.011478451453149319 -1.4802710203453897
129 -0.011476105265319347 -1.4905640330631276 -0.011457615857943892 -1.4917286362033335
130 -0.01147873462177813 -1.5020427676849057 -0.011454050336033106 -1.5031826865393667
131 -0.011479385010898114 -1.5135221526958038 -0.011482914444059134 -1.5146656009834258
132 -0.01148222149349749 -1.5250043741893013 -0.011477510537952184 -1.526143111521378
133 -0.011478744074702263 -1.5364831182640035 -0.011482780147343875 -1.5376258916687218
134 -0.01147744720801711 -1.5479605654720205 -0.011492324154824018 -1.5491182158235457
135 -0.011479142075404524 -1.5594397075474251 -0.01147352703846991 -1.5605917428620155
136 -0.011471558269113303 -1.5709112658165385 -0.011534165777266025 -1.5721259086392816
137 -0.011476902617141604 -1.58238816843368 -0.011475291848182679 -1.5836012004874642
138 -0.011479116231203079 -1.5938672846648831 -0.011483910493552685 -1.595085110981017
139 -0.011469910154119134 -1.6053371948190023 -0.011588715855032206 -1.6066738268360492
140 -0.01147743803448975 -1.616814632853492 -0.01144904368557036 -1.6181228705216195
141 -0.011474003037437796 -1.6282886358909299 -0.011471090326085686 -1.6295939608477052
142 -0.011475765239447355 -1.6397644011303771 -0.01146554914303124 -1.6410595099907366
143 -0.011475558392703533 -1.6512399595230807 -0.011474663903936744 -1.6525341738946733
144 -0.011476908484473825 -1.6627168680075546 -0.011503310082480312 -1.6640374839771537
145 -0.011475730361416936 -1.6741925983689716 -0.011466145934537052 -1.6755036299116908
146 -0.011474506976082922 -1.6856671053450545 -0.011537328083068132 -1.687040957994759
147 -0.011466893134638667 -1.6971339984796932 -0.011479163030162453 -1.6985201210249214
148 -0.011472679441794753 -1.708606677921488 -0.01146532716229558 -1.709985448187217
149 -0.011487034987658263 -1.7200937129091463 -0.011306324088945986 -1.721291772276163
150 -0.011474349070340395 -1.7315680619794867 -0.011451795045286418 -1.7327435673214493
151 -0.011476523568853736 -1.7430445855483403 -0.011483213445171715 -1.744226780766621
152 -0.011474282713606954 -1.7545188682619473 -0.011463695904240012 -1.755690476670861
153 -0.01147856069728732 -1.7659974289592346 -0.0114710399415344 -1.7671615166123953
154 -0.011477835616096855 -1.7774752645753316 -0.011537493951618672 -1.778699010564014
155 -0.011474011186510324 -1.788949275761842 -0.011470426619052888 -1.7901694371830668
156 -0.011474559037014841 -1.8004238347988568 -0.011475378926843405 -1.8016448161099101
157 -0.01147285127080977 -1.8118966860696666 -0.011477800412103533 -1.8131226165220136
158 -0.011473428877070545 -1.8233701149467372 -0.011462926724925637 -1.8245855432469391
159 -0.01146989008411765 -1.8348400050308549 -0.01145520294085145 -1.8360407461877906
160 -0.011470422241836786 -1.8463104272726916 -0.011518928688019514 -1.84755967487581
161 -0.011468873545527457 -1.857779300818219 -0.011492477590218186 -1.8590521524660282
162 -0.011472683120518922 -1.869251983938738 -0.011435877019539475 -1.8704880294855677
163 -0.011470395838841796 -1.8807223797775798 -0.011542130401358009 -1.8820301598869258
164 -0.01146984244696796 -1.8921922222245477 -0.011494293995201587 -1.8935244538821274
165 -0.01147001413628459 -1.9036622363608324 -0.011466834926977754 -1.9049912888091052
166 -0.011466527357697487 -1.91512876371853 -0.011467827390879393 -1.9164591161999847
167 -0.011468593589961528 -1.9265973573084914 -0.01146445209160447 -1.9279235682915892
168 -0.011470002168789507 -1.9380673594772808 -0.01147961588576436 -1.9394031841773536
169 -0.011458206363022328 -1.9495255658403032 -0.011363845551386476 -1.95076702972874
170 -0.011467326153069734 -1.960992891993373 -0.011453199945390225 -1.9622202296741302
171 -0.011473509063944221 -1.9724664010573172 -0.011476031458005308 -1.9736962611321356
172 -0.01147283879108727 -1.9839392398484044 -0.011442484613507987 -1.9851387457456435
173 -0.011471424996852875 -1.9954106648452572 -0.01146254506893456 -1.996601290814578
174 -0.011462387721985578 -2.0068730525672427 -0.011386481067165732 -2.007987771881744
175 -0.011470151646062732 -2.0183432042133056 -0.011466998187825084 -2.019454770069569
176 -0.011469067074358463 -2.029812271287664 -0.011457213852554559 -2.0309119839221235
177 -0.011471346672624349 -2.0412836179602882 -0.011448947433382272 -2.0423609313555056
178 -0.011472991714254022 -2.0527566096745424 -0.011473327269777655 -2.053834258625283
179 -0.011468186834827065 -2.0642247965093694 -0.011480502830818296 -2.0653147614561016
180 -0.01146462857723236 -2.0756894250866016 -0.011449415236711502 -2.076764176692813
181 -0.011472559394314885 -2.0871619844809164 -0.0114869752433151 -2.088251151936128
182 -0.011472941655665637 -2.098634926136582 -0.011459622718393802 -2.099710774654522
183 -0.011468571377918124 -2.1101034975145003 -0.011469649523496628 -2.1111804241780185
184 -0.011469395877793432 -2.121572893392294 -0.011464351695030928 -2.1226447758730496
185 -0.011466501979157329 -2.1330393953714513 -0.011492034094408155 -2.134136809967458
186 -0.011464794212952257 -2.1445041895844037 -0.011491183191537857 -2.1456279931589957
187 -0.011464714165776968 -2.1559689037501806 -0.01146677602082491 -2.1570947691798206
188 -0.011467293463647365 -2.167436197213828 -0.011435154499486089 -2.1685299236793067
189 -0.01145689613185823 -2.1788930933456863 -0.011154958512634039 -2.179684882191941
190 -0.011471921345219016 -2.1903650146909053 -0.011486508138477802 -2.1911713903304184
191 -0.011473165405914188 -2.2018381800968196 -0.011473558051511646 -2.20264494838193
192 -0.011474050069227814 -2.2133122301660473 -0.01147303250618279 -2.214117980888113
193 -0.011471439758315683 -2.224783669924363 -0.011473915679380298 -2.2255918965674932
194 -0.011470959428697825 -2.236254629353061 -0.011477143177762628 -2.237069039745256
195 -0.011471155751496553 -2.2477257851045573 -0.01146758827380836 -2.2485366280190644
196 -0.011469776649028063 -2.2591955617535855 -0.011466047493740916 -2.2600026755128053
197 -0.011467652674764395 -2.27066321442835 -0.011463893484324217 -2.2714665689971296
198 -0.011470802128314972 -2.282134016556665 -0.011464124592021108 -2.282930693589151
199 -0.011470326781272888 -2.293604343337938 -0.011472942214459181 -2.29440363580361
200 -0.0114701088052243 -2.3050744521431623 -0.011451655765995383 -2.3058552915696056
201 -0.011461615888401866 -2.316536068031564 -0.011380680464208126 -2.3172359720338136
202 -0.011469593504443765 -2.328005661536008 -0.011464158445596695 -2.3287001304794104
203 -0.01147059751674533 -2.3394762590527534 -0.011482203705236315 -2.3401823341846466
204 -0.011473351949825883 -2.350949611002579 -0.011452037096023559 -2.35163437128067
205 -0.011472572945058346 -2.3624221839476376 -0.011428875429555774 -2.363063246710226
206 -0.011472063371911645 -2.3738942473195492 -0.011531361797824501 -2.3745946085080503
207 -0.011469489242881537 -2.385363736562431 -0.011466574622318149 -2.3860611831303684
208 -0.01146845486946404 -2.396832191431895 -0.011484128562733531 -2.397545311693102
209 -0.011465979972854257 -2.4082981714047493 -0.011438552103936673 -2.408983863797039
210 -0.011464933305978775 -2.419763104710728 -0.01147710494697094 -2.4204609687440097
211 -0.011467791395261884 -2.43123089610599 -0.011473922384902835 -2.4319348911289125
212 -0.011468259012326598 -2.4426991551183166 -0.011476404406130314 -2.443411295535043
213 -0.011469301115721465 -2.4541684562340382 -0.011645745486021042 -2.455057041021064
214 -0.01146288332529366 -2.465631339559332 -0.011470963666215538 -2.4665280046872793
215 -0.011463264655321836 -2.4770946042146536 -0.011456134216859936 -2.477984138904139
216 -0.011460627056658268 -2.4885552312713117 -0.011456018686294556 -2.4894401575904337
217 -0.011462528072297574 -2.5000177593436095 -0.011459110165014863 -2.5008992677554485
218 -0.011460547428578138 -2.5114783067721875 -0.011461577657610179 -2.512360845413059
219 -0.011462064692750573 -2.522940371464938 -0.011465590819716454 -2.5238264362327754
220 -0.011462041176855564 -2.5344024126417937 -0.011463346146047115 -2.5352897823788223
221 -0.01145695596933365 -2.5458593686111275 -0.011478132661432027 -2.5467679150402542
222 -0.011457142839208245 -2.5573165114503356 -0.01144499722868204 -2.558212912268936
223 -0.01145394230261445 -2.56877045375295 -0.011586115742102266 -2.5697990280110385
224 -0.011454939609393477 -2.5802253933623436 -0.011427969112992287 -2.581226997124031
225 -0.01146025275811553 -2.591685646120459 -0.011459317663684488 -2.5926863147877155
226 -0.0114589876960963 -2.603144633816555 -0.011447314359247684 -2.604133629146963
227 -0.011460251361131667 -2.6146048851776866 -0.011410827515646815 -2.61554445666261
228 -0.011459150305017828 -2.6260640354827043 -0.011429303186014294 -2.626973759848624
229 -0.01145753520540893 -2.637521570688113 -0.01143660037778318 -2.6384103602264073
230 -0.011458870861679316 -2.6489804415497926 -0.011418818635866046 -2.6498291788622734
231 -0.01145954462699592 -2.6604399861767885 -0.011465617176145314 -2.6612947960384186
232 -0.01146129476837814 -2.6719012809451668 -0.011454781889915467 -2.672749577928334
233 -0.011461293511092662 -2.6833625744562593 -0.011503159813582898 -2.684252737741917
234 -0.011455831164494158 -2.6948184056207536 -0.011452411906793714 -2.695705149648711
235 -0.011453705979511142 -2.706272111600265 -0.01137128253467381 -2.707076432183385
236 -0.011456666467711329 -2.717728778067976 -0.011474175658077002 -2.718550607841462
237 -0.01145762880332768 -2.7291864068713036 -0.011428572051227093 -2.7299791798926893
238 -0.011457559978589415 -2.740643966849893 -0.011469446169212461 -2.741448626061902
239 -0.011458991374820472 -2.7521029582247136 -0.011446698987856507 -2.7528953250497583
240 -0.011461365921422838 -2.7635643241461363 -0.011478758510202169 -2.7643740835599604
241 -0.011460381653159856 -2.775024705799296 -0.011478991946205497 -2.775853075506166
242 -0.011517827538773418 -2.7865425333380696 -0.01180899147875607 -2.787662066984922
243 -0.011454069335013629 -2.7979966026730834 -0.01146480841562152 -2.799126875400544
244 -0.011451846593990922 -2.8094484492670744 -0.011454083025455475 -2.8105809584259993
245 -0.011451419722288848 -2.8208998689893634 -0.01144354292191565 -2.822024501347915
246 -0.011451950017362832 -2.832351819006726 -0.011452416889369488 -2.8334769182372845
247 -0.011452501686289907 -2.843804320693016 -0.01146229999139905 -2.8449392182286837
248 -0.011458126781508326 -2.8552624474745243 -0.011567707825452089 -2.8565069260541356
249 -0.011451323330402375 -2.866713770804927 -0.011459268117323517 -2.867966194171459
250 -0.01144795846194029 -2.8781617292668673 -0.011452389461919666 -2.8794185836333788
251 -0.011453738249838353 -2.889615467516706 -0.011415553092956544 -2.8908341367263355
252 -0.011449437029659748 -2.9010649045463657 -0.011408621119335294 -2.902242757845671
253 -0.011451595788821578 -2.912516500335187 -0.011440783552825452 -2.9136835413984965
254 -0.011454064212739468 -2.923970564547927 -0.011453811218962074 -2.9251373526174587
255 -0.011452979687601329 -2.9354235442355283 -0.011521742818877101 -2.936659095436336
256 -0.011454787664115429 -2.9468783318996437 -0.011517485044896603 -2.9481765804812325
257 -0.011449589487165212 -2.958327921386809 -0.011461370345205068 -2.9596379508264374
258 -0.011453523486852645 -2.9697814448736612 -0.011365114338696003 -2.9710030651651333
259 -0.011452051531523465 -2.9812334964051845 -0.011463291011750698 -2.982466356176884
260 -0.011451674113050102 -2.9926851705182345 -0.011459836410358549 -2.9939261925872427
261 -0.011451906291767955 -3.0041370768100024 -0.011449009738862514 -3.005375202326105
262 -0.011446296377107501 -3.01558337318711 -0.011425867304205894 -3.016801069630311
263 -0.011448735743761063 -3.027032108930871 -0.011484316270798444 -3.028285385901109
264 -0.011463650269433856 -3.038495759200305 -0.011469601979479193 -3.0397549878805883
265 -0.01144880554638803 -3.049944564746693 -0.011455736914649605 -3.051210724795238
266 -0.01144732441753149 -3.0613918891642244 -0.011437417147681117 -3.062648141942919
267 -0.011450838437303901 -3.0728427276015284 -0.011576514225453138 -3.074224656168372
268 -0.011446971446275711 -3.084289699047804 -0.011462560947984457 -3.0856872171163565
269 -0.01144702434539795 -3.0957367233932023 -0.011404045252129435 -3.097091262368486
270 -0.011448019882664084 -3.1071847432758664 -0.011464739684015512 -3.1085560020525014
271 -0.011444921605288982 -3.1186296648811553 -0.011472009541466831 -3.120028011593968
272 -0.011445368966087699 -3.130075033847243 -0.011445635929703712 -3.1314736475236717
273 -0.011451589781790972 -3.141526623629034 -0.011570225795730948 -3.1430438733194026
274 -0.011446141777560115 -3.152972765406594 -0.011467333789914847 -3.1545112071093175
275 -0.011443058960139751 -3.164415824366734 -0.011461102450266481 -3.165972309559584
276 -0.011441785609349608 -3.1758576099760836 -0.01167085967026651 -3.177643169229851
277 -0.01144102681428194 -3.1872986367903655 -0.011451585264876486 -3.1890947544947275
278 -0.011440946161746979 -3.1987395829521126 -0.011437026038765907 -3.200531780533493
279 -0.011443406622856856 -3.2101829895749696 -0.011457078671082855 -3.211988859204576
280 -0.011447207257151603 -3.221630196832121 -0.011521702166646719 -3.223510561371223
281 -0.011443352745845913 -3.2330735495779668 -0.011454974208027125 -3.23496553557925
282 -0.011442509619519115 -3.244516059197486 -0.01143191745504737 -3.2463974530342976
283 -0.011442994931712747 -3.2559590541291987 -0.011486471863463521 -3.257883924897761
284 -0.011442844476550817 -3.2674018986057494 -0.01144835064187646 -3.2693322755396377
285 -0.011439241049811245 -3.278841139655561 -0.011391866160556674 -3.2807241417001944
286 -0.011440398171544075 -3.290281537827105 -0.011430574674159288 -3.2921547163743536
287 -0.011441780673339962 -3.3017233185004446 -0.011433454370126129 -3.30358817074448
288 -0.011433898098766803 -3.3131572165992114 -0.01132191582582891 -3.314910086570309
289 -0.011443189997226 -3.324600406596437 -0.011439773812890052 -3.326349860383199
290 -0.011446771025657655 -3.336047177622095 -0.011414707405492663 -3.3377645677886916
291 -0.011447148956358432 -3.3474943265784534 -0.011443185526877642 -3.3492077533155693
292 -0.01144755408167839 -3.3589418806601317 -0.011441774340346456 -3.360649527655916
293 -0.011444707633927464 -3.370386588294059 -0.0114756447263062 -3.372125172382222
294 -0.011445881240069867 -3.381832469534129 -0.011413341201841832 -3.383538513584064
295 -0.011444908054545521 -3.3932773775886744 -0.011371218645945192 -3.3949097322300092
296 -0.011442237999290228 -3.4047196155879647 -0.011387219280004501 -3.4062969515100137
297 -0.011446618055924774 -3.4161662336438896 -0.011450556945055724 -3.4177475084550695
298 -0.011446239054203033 -3.4276124726980925 -0.011427643289789558 -3.429175151744859
299 -0.011446090554818511 -3.439058563252911 -0.011435519298538565 -3.4406106710433977
300 -0.01144860005006194 -3.450507163302973 -0.011454433295875787 -3.4520651043392734
301 -0.011443963879719377 -3.4619511271826924 -0.011444718344137073 -3.4635098226834105
302 -0.011452409299090504 -3.473403536481783 -0.011471100198104978 -3.4749809228815156
303 -0.01144805233925581 -3.4848515888210385 -0.01147242309525609 -3.4864533459767717
304 -0.011443380964919925 -3.4962949697859584 -0.011467225523665548 -3.4979205715004373
305 -0.011444918112829328 -3.5077398878987878 -0.011469882959499956 -3.5093904544599375
306 -0.011442548455670476 -3.519182436354458 -0.01146193933673203 -3.5208523937966696
307 -0.011437310744076968 -3.530619747098535 -0.01146520716138184 -3.5323176009580513
308 -0.011442502541467548 -3.542062249640003 -0.011454959819093346 -3.5437725607771444
309 -0.011440092232078314 -3.5535023418720812 -0.011477735126391053 -3.5552502959035355
310 -0.011449966859072448 -3.564952308731154 -0.011322759184986353 -3.5665730550885217
311 -0.011441744305193425 -3.5763940530363474 -0.01144065405242145 -3.578013709140943
312 -0.011442107567563652 -3.587836160603911 -0.01145585896447301 -3.5894695681054163
313 -0.011443578777834773 -3.5992797393817457 -0.011441550357267261 -3.6009111184626836
314 -0.011444785492494702 -3.6107245248742403 -0.011461869115009904 -3.6123729875776935
315 -0.01144220638088882 -3.6221667312551293 -0.011439104424789548 -3.623812092002483
316 -0.011441973596811294 -3.6336087048519405 -0.011465707607567311 -3.6352777996100505
317 -0.011443902598693967 -3.6450526074506344 -0.011454549944028258 -3.6467323495540787
318 -0.011433110758662223 -3.6564857182092965 -0.011639335239306093 -3.658371684793385
319 -0.011437312373891473 -3.667923030583188 -0.011436525592580437 -3.6698082103859653
320 -0.011439077975228428 -3.6793621085584163 -0.011449913075193763 -3.681258123461159
321 -0.011439070710912347 -3.6908011792693287 -0.011412130808457733 -3.692670254269617
322 -0.011446001147851348 -3.70224718041718 -0.01134923305362463 -3.7040194873232415
323 -0.011442122235894202 -3.713689302653074 -0.011439699865877628 -3.715459187189119
324 -0.011441266490146517 -3.7251305691432206 -0.011435561254620552 -3.7268947484437396
325 -0.011441994737833739 -3.7365725638810545 -0.011454901425167918 -3.7383496498689075
326 -0.011442054808139802 -3.7480146186891945 -0.011482191784307361 -3.749831841653215
327 -0.01144505450502038 -3.7594596731942147 -0.011455223802477122 -3.7612870654556922
328 -0.01144362254999578 -3.7709032957442106 -0.011554550426080824 -3.7728416158817732
329 -0.011438668705523014 -3.7823419644497336 -0.011431337427347898 -3.784272953309121
330 -0.011438447097316385 -3.79378041154705 -0.011441607680171727 -3.7957145609892926
331 -0.011430689692497253 -3.8052111012395473 -0.011565775657072664 -3.8072803366463654
332 -0.011438813619315624 -3.816649914858863 -0.01148037426173687 -3.8187607109081023
333 -0.011437252815812825 -3.8280871676746755 -0.011440558126196265 -3.8302012690342986
334 -0.011435435991734267 -3.83952260366641 -0.011459695175290108 -3.8416609642095887
335 -0.011436889879405499 -3.8509594935458153 -0.011427780939266085 -3.8530887451488547
336 -0.011436045775189996 -3.8623955393210054 -0.01144214253872633 -3.864530887687581
337 -0.011440396960824727 -3.87383593628183 -0.011622965289279818 -3.8761538529768607
338 -0.011434034397825598 -3.8852699706796554 -0.01142882676795125 -3.887582679744812
339 -0.011433930695056915 -3.8967039013747122 -0.011437002662569284 -3.8990196824073813
340 -0.011432747542858123 -3.90813664891757 -0.011437504971399903 -3.910457187378781
341 -0.011433326872065663 -3.919569975789636 -0.011436095274984837 -3.921893282653766
342 -0.011432841466739774 -3.931002817256376 -0.01143765221349895 -3.933330934867265
343 -0.011436252947896719 -3.9424390702042724 -0.011406256118789315 -3.9447371909860545
344 -0.011435512686148286 -3.9538745828904207 -0.011427047476172448 -3.956164238462227
345 -0.011435226583853365 -3.9653098094742742 -0.011436105007305741 -3.967600343469533
346 -0.011432555923238396 -3.9767423653975125 -0.01139344652183354 -3.9789937899913665
347 -0.01143344510346651 -3.988175810500979 -0.011424126755446195 -3.9904179167468126
348 -0.01143224025145173 -3.9996080507524305 -0.011412787111476063 -4.001830703858289
349 -0.011425243271514774 -4.011033294023945 -0.011302202474325895 -4.013132906332615
350 -0.011442518280819058 -4.022475812304764 -0.01149534247815609 -4.024628248810771
351 -0.011436755303293467 -4.033912567608057 -0.011440660152584315 -4.0360689089633555
352 -0.01143639963120222 -4.04534896723926 -0.011444250168278814 -4.0475131591316345
353 -0.011436245450749994 -4.05678521269001 -0.011441204650327563 -4.058954363781962
354 -0.011434567626565695 -4.068219780316576 -0.011439371109008788 -4.0703937348909704
355 -0.011434675985947251 -4.079654456302523 -0.011439418653026223 -4.081833153543997
356 -0.011434196680784225 -4.0910886529833075 -0.011420994577929378 -4.093254148121926
357 -0.0114358302205801 -4.102524483203887 -0.011410538153722883 -4.104664686275649
358 -0.011435812013223768 -4.113960295217111 -0.011457612784579397 -4.116122299060229
359 -0.011441443068906664 -4.125401738286017 -0.01136184106580913 -4.127484140126038
360 -0.011437489977106452 -4.136839228263124 -0.011438152939081191 -4.138922293065119
361 -0.011433822335675359 -4.1482730505987995 -0.011349661881104112 -4.150271954946223
362 -0.011439093621447682 -4.159712144220247 -0.011433051573112607 -4.161705006519335
363 -0.01142247482202947 -4.1711346190422764 -0.011401929752901196 -4.173106936272236
364 -0.011439330689609051 -4.182573949731886 -0.01143293473869562 -4.184539871010932
365 -0.011436833580955864 -4.194010783312842 -0.011453075660392642 -4.195992946671325
366 -0.011437338311225176 -4.205448121624067 -0.011433485755696892 -4.207426432427022
367 -0.011438161693513393 -4.216886283317581 -0.011449321079999209 -4.218875753507021
368 -0.011436093458905816 -4.228322376776487 -0.011444822931662203 -4.230320576438683
369 -0.011419228557497264 -4.239741605333984 -0.011402540234848857 -4.2417231166735325
370 -0.01143934829160571 -4.25118095362559 -0.011464948719367384 -4.2531880653929
371 -0.01143901739269495 -4.262619971018284 -0.01143623823300004 -4.2646243036259
372 -0.011439578980207444 -4.2740595499984915 -0.011439311224967242 -4.276063614850867
373 -0.011439686501398682 -4.2854992364998905 -0.011440581502392888 -4.28750419635326
374 -0.011434882460162044 -4.296934118960053 -0.011337913572788239 -4.298842109926048
375 -0.011440659919753671 -4.308374778879807 -0.01143211852759123 -4.31027422845364
376 -0.011438983445987105 -4.3198137623257935 -0.011434599105268718 -4.321708827558909
377 -0.011440486973151564 -4.331254249298945 -0.011433673417195677 -4.333142500976105
378 -0.01144051612354815 -4.342694765422493 -0.0114319012966007 -4.3445744022727055
379 -0.01144165094010532 -4.354136416362598 -0.01143454248085618 -4.356008944753562
380 -0.01144344387575984 -4.365579860238358 -0.011452586622908711 -4.36746153137647
381 -0.011439599376171828 -4.37701945961453 -0.011410201620310544 -4.378871732996781
382 -0.011441617086529732 -4.38846107670106 -0.011483000591397285 -4.390354733588178
383 -0.01144113834016025 -4.39990221504122 -0.011426400113850831 -4.401781133702029
384 -0.011437309719622136 -4.411339524760843 -0.01146328579634428 -4.413244419498373
385 -0.01144177638925612 -4.422781301150099 -0.011522074649110436 -4.424766494147483
386 -0.011438701348379255 -4.434220002498479 -0.011438188701868057 -4.436204682849351
387 -0.01143629322759807 -4.445656295726077 -0.011463792016729712 -4.447668474866081
388 -0.011431989585980773 -4.457088285312058 -0.01141406144015491 -4.459082536306235
389 -0.011436602659523487 -4.468524887971582 -0.01142280725762248 -4.4705053435638575
390 -0.011435892572626472 -4.479960780544208 -0.011422579595819115 -4.4819279231596765
391 -0.01144073805771768 -4.491401518601926 -0.011427949648350477 -4.493355872808027
392 -0.011438513221219183 -4.502840031823145 -0.011430632788687944 -4.504786505596715
393 -0.011436568247154355 -4.514276600070299 -0.011457395134493708 -4.516243900731209
394 -0.011436146404594182 -4.525712746474893 -0.011436373647302388 -4.527680274378511
395 -0.011441395571455359 -4.537154142046348 -0.011343136429786682 -4.539023410808298
396 -0.011438545864075422 -4.548592687910424 -0.011439412599429488 -4.550462823407727
397 -0.011438253661617636 -4.560030941572042 -0.011450964771211148 -4.561913788178939
398 -0.011436721310019493 -4.571467662882061 -0.011421408457681536 -4.57333519663662
399 -0.011440828256309033 -4.582908491138371 -0.011409996822476388 -4.584745193459097
400 -0.011435244278982282 -4.594343735417353 -0.011413507256656885 -4.596158700715754
401 -0.011436340678483248 -4.6057800760958365 -0.01144399242475629 -4.60760269314051
402 -0.011439639749005437 -4.617219715844842 -0.011489101964980365 -4.619091795105491
403 -0.011436914885416627 -4.628656630730259 -0.011445979680866003 -4.630537774786357
404 -0.011437092488631607 -4.64009372321889 -0.011441550869494676 -4.641979325655852
405 -0.011438157688826323 -4.651531880907717 -0.011389313777908684 -4.653368639433761
406 -0.011439897818490863 -4.662971778726208 -0.01151699055917561 -4.664885629992936
407 -0.011442813975736498 -4.674414592701944 -0.011388461943715811 -4.6762740919366514
408 -0.011437063943594694 -4.685851656645538 -0.011459547514095902 -4.687733639450747
409 -0.011438251193612813 -4.697289907839151 -0.011449184594675898 -4.699182824045423
410 -0.011438178364187479 -4.7087280862033385 -0.01144631509669125 -4.710629139142115
411 -0.011435239668935537 -4.720163325872274 -0.011418771231546998 -4.722047910373662
412 -0.011438056966289878 -4.731601382838564 -0.011441045068204403 -4.733488955441866
413 -0.011438288725912571 -4.7430396715644765 -0.011529764765873552 -4.74501872020774
414 -0.011435813549906016 -4.754475485114383 -0.011473933793604374 -4.756492654001344
415 -0.011435595294460654 -4.765911080408843 -0.01145765078254044 -4.767950304783885
416 -0.011435484047979116 -4.777346564456822 -0.011443743109703064 -4.779394047893589
417 -0.01143405344337225 -4.788780617900194 -0.011508060619235039 -4.790902108512824
418 -0.011431411607190967 -4.800212029507385 -0.011435250099748374 -4.802337358612572
419 -0.011432042205706238 -4.811644071713092 -0.011428040219470859 -4.813765398832043
420 -0.01143337031826377 -4.823077442031355 -0.011433424009010196 -4.825198822841053
421 -0.011433217488229275 -4.834510659519585 -0.011439626943320036 -4.836638449784373
422 -0.011431849375367165 -4.845942508894952 -0.011433349596336484 -4.848071799380709
423 -0.011432284116744995 -4.857374793011697 -0.01142278960905969 -4.859494588989769
424 -0.01143147679977119 -4.8688062698114685 -0.011459834687411786 -4.870954423677181
425 -0.011433715606108308 -4.880239985417576 -0.011430080374702811 -4.882384504051884
426 -0.011435437947511673 -4.891675423365088 -0.011436248198151588 -4.893820752250035
427 -0.011422811215743423 -4.903098234580831 -0.011487414641305805 -4.905308166891341
428 -0.011429833201691508 -4.9145280677825225 -0.011412691464647651 -4.916720858355989
429 -0.011434791702777147 -4.9259628594853 -0.011426465958356858 -4.928147324314345
430 -0.011447831755504012 -4.937410691240804 -0.011607855372130872 -4.939755179686476
431 -0.01143069714307785 -4.948841388383882 -0.011449397681280971 -4.951204577367757
432 -0.011431345948949456 -4.960272734332832 -0.011432621721178293 -4.9626371990889355
433 -0.01142807211726904 -4.971700806450101 -0.011432234896346927 -4.9740694339852825
434 -0.011429255595430732 -4.983130062045531 -0.01144226868636906 -4.985511702671651
435 -0.011430038046091795 -4.994560100091623 -0.011416425136849285 -4.9969281278085
436 -0.011430850625038147 -5.005990950716661 -0.011429811595007777 -5.008357939403508
437 -0.01142710936255753 -5.017418060079218 -0.011416460946202278 -5.019774400349711
438 -0.011428649118170143 -5.0288467091973885 -0.011426014732569456 -5.03120041508228
439 -0.011430316977202893 -5.040277026174591 -0.011427991837263108 -5.042628406919543
440 -0.011432269355282187 -5.051709295529873 -0.011426231637597085 -5.05405463855714
441 -0.011438485141843558 -5.0631477806717164 -0.011496503045782447 -5.065551141602922
442 -0.011431339895352721 -5.074579120567069 -0.011438183393329382 -5.076989324996251
443 -0.011429071053862571 -5.086008191620932 -0.01142744580283761 -5.088416770799089
444 -0.011430299514904619 -5.097438491135836 -0.011436481261625886 -5.099853252060715
445 -0.011437014397233724 -5.10887550553307 -0.01149633377790451 -5.111349585838619
446 -0.011429513152688742 -5.120305018685759 -0.01142432396300137 -5.12277390980162
447 -0.011428727302700281 -5.131733745988459 -0.011479921825230121 -5.13425383162685
448 -0.011429042182862758 -5.143162788171322 -0.011437574727460742 -5.145691406354311
449 -0.011422193748876453 -5.154584981920198 -0.011382438102737069 -5.157073844457049
450 -0.01142701767385006 -5.1660119995940486 -0.011548864096403122 -5.1686227085534515
451 -0.011424497002735734 -5.177436496596784 -0.011425838619470597 -5.180048547172922
452 -0.011425240337848664 -5.188861736934633 -0.011438581300899387 -5.191487128473821
453 -0.011428958969190717 -5.200290695903823 -0.011409889487549663 -5.202897017961371
454 -0.011427447013556958 -5.2117181429173804 -0.01143986457027495 -5.214336882531646
455 -0.011430125730112196 -5.223148268647493 -0.01140474290587008 -5.225741625437516
456 -0.011429265746846795 -5.234577534394339 -0.011451277183368802 -5.237192902620885
457 -0.011430378817021847 -5.246007913211361 -0.011447425093501806 -5.248640327714387
458 -0.01143923313356936 -5.257447146344931 -0.011518072662875056 -5.260158400377263
459 -0.011430434230715037 -5.268877580575646 -0.01139929904602468 -5.271557699423287
460 -0.01142794732004404 -5.28030552789569 -0.01141654122620821 -5.282974240649495
461 -0.011424889788031578 -5.291730417683722 -0.011373343784362078 -5.294347584433857
462 -0.011430797446519137 -5.303161215130241 -0.011394684901461005 -5.305742269335318
463 -0.011429279297590255 -5.314590494427831 -0.011426389310508966 -5.317168658645827
464 -0.011430233577266335 -5.326020728005098 -0.011424000468105077 -5.328592659113933
465 -0.011428555566817522 -5.337449283571916 -0.011409867089241743 -5.3400025262031745
466 -0.01143185500986874 -5.348881138581785 -0.011437205923721194 -5.351439732126896
467 -0.011431297613307833 -5.360312436195093 -0.011441705422475934 -5.362881437549372
468 -0.01142529621720314 -5.371737732412296 -0.011516731511801482 -5.374398169061173
469 -0.011427677515894175 -5.38316540992819 -0.011448540538549424 -5.385846709599723
470 -0.01142877503298223 -5.394594184961172 -0.011414684168994427 -5.3972613937687175
471 -0.011431631026789546 -5.406025815987962 -0.011336203245446087 -5.408597597014164
472 -0.011430553952232003 -5.4174563699401945 -0.011433353135362267 -5.420030950149526
473 -0.011432598996907472 -5.428888968937102 -0.011431199358776211 -5.431462149508302
474 -0.01143090082332492 -5.440319869760427 -0.01142410128377378 -5.4428862507920766
475 -0.011428267182782292 -5.451748136943209 -0.011451849853619933 -5.454338100645696
476 -0.011429360508918763 -5.463177497452127 -0.011410268442705273 -5.465748369088401
477 -0.011430407781153918 -5.474607905233281 -0.011441850056871771 -5.477190219145273
478 -0.011430517304688692 -5.48603842253797 -0.011432143580168485 -5.488622362725441
479 -0.011421698005869984 -5.49746012054384 -0.011479208199307322 -5.500101570924748
480 -0.011425957223400474 -5.50888607776724 -0.011368765495717525 -5.511470336420466
481 -0.011430323543027043 -5.520316401310267 -0.011437127692624926 -5.522907464113091
482 -0.01142673403955996 -5.531743135349827 -0.011449059098958969 -5.53435652321205
483 -0.011431302595883607 -5.54317443794571 -0.011484468961134553 -5.545840992173185
484 -0.011430447269231082 -5.554604885214942 -0.011439678026363254 -5.557280670199548
485 -0.011429418344050646 -5.566034303558992 -0.011432251567021013 -5.5687129217665685
486 -0.011429417785257101 -5.577463721344249 -0.01140660820528865 -5.580119529971857
487 -0.011429858207702637 -5.588893579551952 -0.011424465011805296 -5.591543994983662
488 -0.011430052807554603 -5.6003236323595065 -0.01142987902276218 -5.602973874006424
489 -0.011429652059450745 -5.611753284418957 -0.011421160073950887 -5.614395034080375
490 -0.01143351080827415 -5.623186795227231 -0.011411487311124801 -5.6258065213915
491 -0.011431232932955027 -5.634618028160186 -0.011458113510161638 -5.637264634901661
492 -0.01143238516524434 -5.646050413325431 -0.011548834340646862 -5.648813469242308
493 -0.011429078271612525 -5.657479491597043 -0.011480346927419305 -5.660293816169727
494 -0.011426965380087495 -5.668906456977131 -0.011455288575962185 -5.671749104745689
495 -0.011436377931386233 -5.680342834908517 -0.01154080149717629 -5.683289906242865
496 -0.011425203876569867 -5.691768038785087 -0.011409151274710894 -5.6946990575175755
497 -0.011425818037241697 -5.703193856822328 -0.011426168493926525 -5.706125226011502
498 -0.011426963843405247 -5.714620820665734 -0.011418902268633246 -5.717544128280135
499 -0.011424892581999302 -5.726045713247733 -0.011425552004948259 -5.728969680285084
500 -0.011426810547709465 -5.737472523795442 -0.011435076082125305 -5.740404756367209
501 -0.011422350257635116 -5.748894874053077 -0.011376990843564272 -5.751781747210773
502 -0.011427422286942601 -5.76032229634002 -0.011436060396954417 -5.763217807607727
503 -0.011429619556292892 -5.771751915896313 -0.011432608682662248 -5.77465041629039
504 -0.01142707043327391 -5.783178986329586 -0.011422165343537927 -5.786072581633928
505 -0.01142981736920774 -5.794608803698794 -0.011420538229867817 -5.797493119863796
506 -0.011419440666213632 -5.806028244365008 -0.011430626921355724 -5.808923746785151
507 -0.01142722126096487 -5.817455465625972 -0.011421443102881313 -5.820345189888032
508 -0.011423815041780472 -5.828879280667753 -0.011414932506158947 -5.831760122394191
509 -0.011426402861252427 -5.840305683529005 -0.011395472986623644 -5.843155595380814
510 -0.011428385833278298 -5.8517340693622835 -0.011432075640186667 -5.854587671021001
511 -0.01142558753490448 -5.863159656897188 -0.01143622756935656 -5.866023898590358
512 -0.011428088136017322 -5.874587745033205 -0.011384362587705255 -5.877408261178063
513 -0.011428241338580846 -5.886015986371786 -0.011438720719888806 -5.888846981897952
514 -0.011431674566119909 -5.897447660937906 -0.01146098761819303 -5.900307969516145
515 -0.011428970284759999 -5.9088766312226655 -0.011445277277380228 -5.911753246793525
516 -0.011424489598721266 -5.920301120821387 -0.011443402711302042 -5.923196649504828
517 -0.011420948803424836 -5.931722069624811 -0.011447202228009701 -5.9346438517328375
518 -0.011428351374343037 -5.943150420999155 -0.011416006833314896 -5.946059858566152
519 -0.011426683841273188 -5.954577104840428 -0.011427798680961132 -5.957487657247113
520 -0.011428700294345617 -5.966005805134774 -0.011435500020161271 -5.968923157267274
521 -0.011425195075571538 -5.977431000210346 -0.011358684860169888 -5.980281842127444
522 -0.011429155711084604 -5.98886015592143 -0.011430013878270983 -5.991711856005715
523 -0.011429948499426246 -6.0002901044208565 -0.011430320842191578 -6.0031421768479065
524 -0.011430050432682037 -6.011720154853538 -0.011434533214196563 -6.014576710062103
525 -0.011430438328534364 -6.023150593182073 -0.011395605094730855 -6.025972315156834
526 -0.011430815421044826 -6.034581408603118 -0.011384939169511199 -6.037357254326346
527 -0.011430494114756584 -6.046011902717875 -0.011416427977383136 -6.048773682303729
528 -0.011431411188095809 -6.057443313905971 -0.011416338989511133 -6.06019002129324
529 -0.011432434665039182 -6.06887574857101 -0.011437489651143551 -6.071627510944383
530 -0.011432264884933829 -6.0803080134559435 -0.011422099359333516 -6.083049610303717
531 -0.011433668341487646 -6.091741681797431 -0.0114450563210994 -6.094494666624816
532 -0.011432899488136172 -6.103174581285567 -0.011430106917396187 -6.105924773542212
533 -0.011427675979211927 -6.114602257264779 -0.011480440245941281 -6.117405213788154
534 -0.011431431723758578 -6.126033688988538 -0.01141440556384623 -6.128819619352
535 -0.01143311308696866 -6.137466802075506 -0.01145561458542943 -6.140275233937429
536 -0.011430125124752522 -6.1488969272002585 -0.011452803714200854 -6.151728037651631
537 -0.011428004456683993 -6.160324931656943 -0.011375110829249024 -6.16310314848088
538 -0.011432562582194805 -6.171757494239138 -0.011461738124489784 -6.17456488660537
539 -0.0114303108304739 -6.183187805069612 -0.011435544630512596 -6.1860004312358825
540 -0.011430983105674386 -6.194618788175286 -0.011425383388996124 -6.197425814624879
541 -0.011429556552320719 -6.2060483447276065 -0.01143484776839614 -6.208860662393275
542 -0.011431674333289265 -6.217480019060896 -0.011542800487950445 -6.220403462881225
543 -0.011427058698609471 -6.228907077759506 -0.011399692855775356 -6.231803155737
544 -0.011428156960755586 -6.240335234720262 -0.011433096136897802 -6.243236251873898
545 -0.011429296573624015 -6.251764531293886 -0.011417213641107083 -6.2546534655150055
546 -0.011429837672039866 -6.263194368965926 -0.01142281829379499 -6.2660762838088
547 -0.011427733628079296 -6.274622102594005 -0.01142028598114848 -6.277496569789949
548 -0.011428582901135086 -6.28605068549514 -0.011436842055991292 -6.28893341184594
549 -0.011436885362491012 -6.297487570857631 -0.011592061631381512 -6.300525473477321
550 -0.01142982798628509 -6.308917398843916 -0.011434671794995665 -6.311960145272317
551 -0.011427108105272055 -6.320344506949188 -0.011433756444603205 -6.32339390171692
552 -0.011428839480504393 -6.331773346429692 -0.011425379989668727 -6.334819281706589
553 -0.011428776942193509 -6.343202123371886 -0.011448286380618811 -6.346267568087208
554 -0.0114308325573802 -6.354632955929266 -0.011401142925024033 -6.357668711012232
555 -0.011428438872098923 -6.366061394801365 -0.011417647823691368 -6.369086358835923
556 -0.0114300019107759 -6.377491396712141 -0.011396732600405812 -6.380483091436329
557 -0.011429618066176771 -6.388921014778318 -0.01137233069166541 -6.391855422127994
558 -0.011429830454289913 -6.400350845232608 -0.011428953474387526 -6.403284375602382
559 -0.011429485538974405 -6.411780330771582 -0.011422255774959922 -6.414706631377342
560 -0.011428412748500705 -6.423208743520083 -0.011422788864001632 -6.4261294202413435
561 -0.011430878145620226 -6.434639621665703 -0.011413911310955881 -6.437543331552299
562 -0.011429927637800574 -6.446069549303504 -0.01144061041995883 -6.448983941972258
563 -0.011430638702586293 -6.45750018800609 -0.011437701899558306 -6.460421643871816
564 -0.011426718905568123 -6.468926906911658 -0.011483113840222358 -6.471904757712038
565 -0.011429271334782243 -6.48035617824644 -0.01140611027367413 -6.483310867985712
566 -0.011427832953631877 -6.491784011200072 -0.011437871446833014 -6.494748739432545
567 -0.011430848622694612 -6.503214859822767 -0.011557732010260224 -6.506306471442805
568 -0.011430397536605597 -6.514645257359372 -0.011429459089413285 -6.5177359305322184
569 -0.011426977952942253 -6.526072235312314 -0.011423170985653996 -6.529159101517872
570 -0.01142379166558385 -6.537496026977897 -0.01142312092706561 -6.540582222444938
571 -0.011427391832694412 -6.548923418810592 -0.011419602576643229 -6.552001825021581
572 -0.01142792678438127 -6.560351345594973 -0.011425721598789096 -6.563427546620369
573 -0.011428234819322824 -6.5717795804142956 -0.011467855563387275 -6.574895402183756
574 -0.011427706899121403 -6.583207287313417 -0.011467806017026305 -6.586363208200782
575 -0.011424118420109153 -6.5946314057335265 -0.01143618687056005 -6.597799395071342
576 -0.011424598190933466 -6.60605600392446 -0.011453759111464023 -6.609253154182806
577 -0.011428544484078883 -6.617484548408538 -0.011446860153228045 -6.620700014336034
578 -0.011420682491734623 -6.628905230900273 -0.011491011548787355 -6.632191025884821
579 -0.01142664859071374 -6.6403318794909865 -0.011418078420683741 -6.643609104305505
580 -0.011425434378907084 -6.6517573138698936 -0.011434736521914601 -6.65504384082742
581 -0.011422511702403427 -6.663179825572297 -0.011369812628254294 -6.666413653455675
582 -0.011427533719688654 -6.6746073592919855 -0.011411783704534172 -6.677825437160209
583 -0.011426192056387664 -6.686033551348373 -0.011419172864407301 -6.689244610024616
584 -0.0114267872646451 -6.697460338613018 -0.011426299205049872 -6.700670909229666
585 -0.01142728142440319 -6.708887620037421 -0.01142686395905912 -6.7120977731887255
586 -0.011427293624728918 -6.7203149136621505 -0.011434412654489278 -6.723532185843215
587 -0.011428092559799551 -6.73174300622195 -0.011471050838008524 -6.735003236681224
588 -0.011426063440740108 -6.74316906966269 -0.011427557561546564 -6.74643079424277
589 -0.011428957711905241 -6.754598027374595 -0.01154522392898798 -6.7579760181717585
590 -0.011425333796069026 -6.766023361170664 -0.011427173530682922 -6.769403191702441
591 -0.011426876205950976 -6.777450237376614 -0.01143336882814765 -6.780836560530589
592 -0.011425932822749018 -6.788876170199363 -0.011430560983717442 -6.792267121514306
593 -0.011425555171445011 -6.800301725370808 -0.011410755245015025 -6.803677876759321
594 -0.011426053196191787 -6.811727778567 -0.011451917700469494 -6.81512979445979
595 -0.011424043169245123 -6.823151821736245 -0.011469362722709774 -6.8265991571825
596 -0.011426879186183214 -6.834578700922428 -0.011434870446100831 -6.8380340276286
597 -0.01142370505258441 -6.846002405975012 -0.011433695303276181 -6.849467722931877
598 -0.011424583522602916 -6.857426989497615 -0.011414479464292526 -6.860882202396169
599 -0.011423911619931459 -6.868850901117546 -0.011419989867135882 -6.872302192263305
600 -0.01142486883327365 -6.88027576995082 -0.011422126647084951 -6.8837243189103905
601 -0.011421383917331695 -6.891697153868152 -0.011457938188686966 -6.895182257099077
602 -0.011425180360674858 -6.903122334228827 -0.011363324383273721 -6.906545581482351
603 -0.011426653107628226 -6.914548987336455 -0.011451913602650165 -6.917997495085001
604 -0.01142434966750443 -6.92597333700396 -0.011449765739962458 -6.929447260824964
605 -0.011424063704907894 -6.937397400708868 -0.011400728160515428 -6.940847988985479
606 -0.011424300819635391 -6.948821701528503 -0.011393927549943329 -6.952241916535423
607 -0.011426828615367413 -6.960248530143871 -0.01142247673124075 -6.963664393266663
608 -0.011425721924751997 -6.971674252068623 -0.011433803522959352 -6.975098196789623
609 -0.011424736818298697 -6.983098988886922 -0.011432531476020812 -6.9865307282656435
610 -0.01142559596337378 -6.9945245848502955 -0.011422237008810043 -6.997952965274454
611 -0.011423055222257972 -7.005947640072553 -0.0114241739269346 -7.009377139201389
612 -0.011427108524367213 -7.017374748596921 -0.011453352682292462 -7.0208304918836815
613 -0.011425865534693002 -7.0288006141316135 -0.01144601204432547 -7.032276503928007
614 -0.011425089742988347 -7.040225703874602 -0.011422785418108105 -7.043699289346115
615 -0.011424576863646507 -7.051650280738248 -0.011420244304463267 -7.055119533650578
616 -0.011427852557972074 -7.06307813329622 -0.011408198857679963 -7.066527732508258
617 -0.01142845507711172 -7.074506588373332 -0.011483636079356074 -7.078011368587615
618 -0.011424110922962426 -7.085930699296294 -0.011423260997980833 -7.089434629585596
619 -0.011423731967806817 -7.097354431264101 -0.011427222564816476 -7.1008618521504125
620 -0.011425386182963848 -7.108779817447065 -0.011421592347323895 -7.112283444497736
621 -0.011422754265367985 -7.120202571712433 -0.011461710231378675 -7.123745154729114
622 -0.01143394485116005 -7.131636516563593 -0.011372271738946439 -7.135117426468061
623 -0.011428435472771526 -7.143064952036364 -0.0114220779389143 -7.1465395044069755
624 -0.011427261726930737 -7.154492213763295 -0.011428647767752409 -7.157968152174728
625 -0.011426962446421385 -7.165919176209717 -0.011440592631697655 -7.169408744806426
626 -0.011426098272204399 -7.1773452744819215 -0.011416721204295755 -7.180825466010722
627 -0.011427195370197296 -7.188772469852119 -0.011410630494356155 -7.192236096505078
628 -0.01142317745834589 -7.200195647310465 -0.01151320179924369 -7.203749298304322
629 -0.011425516521558165 -7.211621163832023 -0.011405695835128427 -7.21515499413945
630 -0.011419649608433247 -7.223040813440456 -0.011368827614933252 -7.226523821754383
631 -0.01142242383211851 -7.234463237272574 -0.011369463009759783 -7.237893284764143
632 -0.011427353229373693 -7.245890590501948 -0.01146838180720806 -7.2493616665713505
633 -0.01142876031808555 -7.257319350820033 -0.011441949242725968 -7.260803615814076
634 -0.011425448255613447 -7.268744799075646 -0.011354219168424606 -7.272157834982501
635 -0.011426588613539934 -7.280171387689187 -0.011429589753970505 -7.283587424736472
636 -0.011428003292530775 -7.291599390981718 -0.011428472539409994 -7.295015897275881
637 -0.011428684182465076 -7.303028075164183 -0.011445461027324199 -7.306461358303205
638 -0.011425360525026917 -7.3144534356892095 -0.011451806733384728 -7.3179131650365905
639 -0.011428387882187963 -7.325881823571398 -0.011430509062483907 -7.329343674099074
640 -0.011428155656903981 -7.337309979228301 -0.011422353144735099 -7.340766027243809
641 -0.011429355945438147 -7.34873933517374 -0.011555541772395372 -7.352321569016205
642 -0.011426408682018519 -7.360165743855758 -0.011413424834609031 -7.363734993850814
643 -0.011424565548077225 -7.371590309403835 -0.011425178777426482 -7.375160172628241
644 -0.011420177668333054 -7.383010487072168 -0.011481112660840153 -7.386641285289081
645 -0.011421736422926187 -7.3944322234950945 -0.011402534227818251 -7.398043819516899
646 -0.011424797913059592 -7.4058570214081545 -0.011413320899009705 -7.409457140415909
647 -0.011425752518698573 -7.417282773926853 -0.01141203693114221 -7.420869177347051
648 -0.011432675691321493 -7.428715449618175 -0.011372043192386628 -7.432241220539438
649 -0.011426468659192324 -7.440141918277368 -0.011435494339093567 -7.443676714878531
650 -0.011426273919641971 -7.451568192197009 -0.011429067654535174 -7.455105782533066
651 -0.011426315922290087 -7.4629945081193 -0.011417976906523108 -7.46652375943959
652 -0.011426747590303422 -7.474421255709603 -0.0114259566180408 -7.477949716057631
653 -0.011428922601044177 -7.485850178310647 -0.01139513161033392 -7.489344847667964
654 -0.01142894271761179 -7.497279121028259 -0.011431789863854647 -7.500776637531819
655 -0.011427655257284642 -7.5087067762855435 -0.011370238801464438 -7.512146876333283
656 -0.01142494948580861 -7.5201317257713525 -0.011385011533275247 -7.523531887866558
657 -0.011427969066426158 -7.531559694837779 -0.011424327781423927 -7.534956215647982
658 -0.011433805665001273 -7.542993500502781 -0.011354235280305148 -7.546310450928288
659 -0.011426415434107185 -7.554419915936887 -0.011484724329784512 -7.5577951752580725
660 -0.011429973458871246 -7.565849889395759 -0.011423349380493164 -7.569218524638566
661 -0.011432361602783204 -7.577282250998542 -0.011411939887329936 -7.580630464525895
662 -0.01142553761601448 -7.588707788614557 -0.01143714371137321 -7.592067608237269
663 -0.011429241392761469 -7.6001370300073186 -0.01143156886100769 -7.603499177098277
664 -0.011427767155691982 -7.611564797163011 -0.011403963435441256 -7.614903140533718
665 -0.01143292016349733 -7.622997717326508 -0.01149882641620934 -7.626401966949928
666 -0.011429107608273625 -7.634426824934782 -0.011436947900801898 -7.63783891485073
667 -0.011428315285593271 -7.645855140220376 -0.011416175402700901 -7.649255090253431
668 -0.011426338832825423 -7.657281479053201 -0.011426880955696106 -7.660681971209127
669 -0.011428142245858908 -7.66870962129906 -0.011430624593049287 -7.672112595802176
670 -0.01142549649812281 -7.680135117797183 -0.011452653957530857 -7.683565249759707
671 -0.011425043037161232 -7.691560160834344 -0.011354987230151891 -7.694920236989859
672 -0.011428747093304992 -7.702988907927649 -0.01141800982877612 -7.7063382468186346
673 -0.011430760147050023 -7.714419668074699 -0.011448948411270976 -7.7177871952299055
674 -0.011426919605582952 -7.725846587680282 -0.011393131222575903 -7.729180326452481
675 -0.011427375534549356 -7.7372739632148315 -0.011408015619963408 -7.740588342072445
676 -0.011429969500750304 -7.748703932715582 -0.011412079026922584 -7.752000421099368
677 -0.011433053947985172 -7.760136986663567 -0.01136347153224051 -7.763363892631608
678 -0.011432501068338752 -7.771569487731906 -0.011452862713485955 -7.7748167553450935
679 -0.011428118590265513 -7.782997606322171 -0.011427979916334152 -7.786244735261428
680 -0.011429251404479146 -7.79442685772665 -0.011451310245320201 -7.797696045506748
681 -0.011429955763742328 -7.805856813490393 -0.011414527194574475 -7.809110572701322
682 -0.01142453313805163 -7.8172813466284445 -0.011401439504697918 -7.82051201220602
683 -0.011427411064505576 -7.82870875769295 -0.011427934747189283 -7.831939946953209
684 -0.011430836422368884 -7.8401395941153185 -0.01143534411676228 -7.843375291069972
685 -0.011431418173015118 -7.851571012288334 -0.01139507843181491 -7.854770369501787
686 -0.011429846379905939 -7.86300085866824 -0.011430182307958604 -7.8662005518097455
687 -0.01143016475252807 -7.874431023420768 -0.011421155882999301 -7.877621707692745
688 -0.011430282099172472 -7.88586130551994 -0.01143173323944211 -7.889053440932187
689 -0.011429515480995179 -7.897290821000936 -0.011436814395710825 -7.900490255327898
690 -0.011430201353505254 -7.908721022354441 -0.011456904374063015 -7.911947159701961
691 -0.011430701985955239 -7.920151724340396 -0.011438317783176898 -7.923385477485137
692 -0.011429769452661276 -7.9315814937930575 -0.011414120392873883 -7.934799597878011
693 -0.01143198530189693 -7.9430134790949545 -0.011423770245164633 -7.946223368123175
694 -0.011431268975138664 -7.9544447480700935 -0.011427660472691059 -7.957651028595866
695 -0.011430921312421561 -7.965875669382515 -0.011426211940124631 -7.969077240535991
696 -0.01142686977982521 -7.9773025391623404 -0.01142541146837175 -7.980502652004362
697 -0.011431055702269077 -7.98873359486461 -0.011422997945919633 -7.991925649950281
698 -0.011430845176801086 -8.000164440041411 -0.011426139483228325 -8.003351789433509
699 -0.011429124651476741 -8.011593564692888 -0.011432603280991317 -8.0147843927145
700 -0.011429177690297365 -8.023022742383185 -0.011376655939966441 -8.026161048654465
701 -0.011431120429188013 -8.034453862812374 -0.011427358211949467 -8.037588406866416
702 -0.011426683887839318 -8.045880546700213 -0.011400307388976216 -8.048988714255392
703 -0.0114306032191962 -8.057311149919409 -0.011430182959884405 -8.060418897215277
704 -0.011430266872048378 -8.068741416791458 -0.011433247802779078 -8.071852145018056
705 -0.01142987608909607 -8.080171292880554 -0.01144490628503263 -8.083297051303088
706 -0.011430921591818332 -8.091602214472372 -0.0114271794911474 -8.094724230794235
707 -0.011430920008569956 -8.103033134480942 -0.01143247028812766 -8.106156701082362
708 -0.01143099470064044 -8.114464129181583 -0.011445144889876246 -8.117601845972239
709 -0.01142905973829329 -8.125893188919877 -0.011466543516144156 -8.129068389488383
710 -0.01143195633776486 -8.137325145257641 -0.011468881042674184 -8.140537270531057
711 -0.01143090296536684 -8.148756048223008 -0.011422266298905016 -8.151959536829962
712 -0.01143159274943173 -8.16018764097244 -0.011422389931976796 -8.163381926761938
713 -0.011428821133449674 -8.17161646210589 -0.011360994866117835 -8.174742921628056
714 -0.011427086079493165 -8.183043548185383 -0.011421369202435017 -8.18616429083049
715 -0.011430436419323087 -8.194473984604706 -0.011448329733684658 -8.197612620564176
716 -0.011432277923449873 -8.205906262528156 -0.011421206779778004 -8.209033827343953
717 -0.011431277077645064 -8.2173375396058 -0.011430984688922763 -8.220464812032876
718 -0.011432339856401085 -8.228769879462202 -0.011372868297621607 -8.231837680330498
719 -0.011435086280107499 -8.24020496574231 -0.01142855123616755 -8.243266231566666
720 -0.011430705431848764 -8.251635671174158 -0.011431726114824414 -8.254697957681492
721 -0.011431016586720943 -8.26306668776088 -0.011435250425711274 -8.266133208107203
722 -0.011434126505628228 -8.274500814266508 -0.011425245972350239 -8.277558454079553
723 -0.011429602280259132 -8.285930416546767 -0.01144114714115858 -8.288999601220713
724 -0.01143185505643487 -8.297362271603202 -0.011450300645083188 -8.300449901865797
725 -0.011429027980193495 -8.308791299583396 -0.011433444824069739 -8.311883346689866
726 -0.01143060582689941 -8.320221905410294 -0.011468611052259802 -8.323351957742126
727 -0.011427948484197259 -8.331649853894492 -0.011478819046169519 -8.334830776788296
728 -0.01143097523599863 -8.343080829130491 -0.011464296001940965 -8.346295072790237
729 -0.011425908887758851 -8.35450673801825 -0.0115153472404927 -8.35781042003073
730 -0.011428950866684318 -8.365935688884933 -0.011404295591637493 -8.369214715622368
731 -0.011427760124206543 -8.37736344900914 -0.01142214541323483 -8.380636861035603
732 -0.01142701180651784 -8.388790460815658 -0.011437438987195491 -8.392074300022799
733 -0.0114318972453475 -8.400222358061006 -0.011416151048615574 -8.403490451071415
734 -0.011422102246433497 -8.41164446030744 -0.011387342121452093 -8.414877793192867
735 -0.011430747248232365 -8.423075207555671 -0.01144543350674212 -8.426323226699608
736 -0.011426602536812425 -8.434501810092483 -0.011393469106405974 -8.437716695806014
737 -0.011428356543183327 -8.445930166635666 -0.011436290433630347 -8.449152986239644
738 -0.011429335083812475 -8.457359501719479 -0.011413961788639427 -8.460566948028283
739 -0.01142470776103437 -8.468784209480512 -0.011309298826381564 -8.471876246854665
740 -0.011429918138310314 -8.480214127618822 -0.011412035254761577 -8.483288282109426
741 -0.011431679362431169 -8.491645806981253 -0.011431433213874697 -8.494719715323301
742 -0.011429295735433697 -8.503075102716688 -0.01144400965422392 -8.506163724977524
743 -0.011434048227965832 -8.514509150944653 -0.011422589886933565 -8.517586314864458
744 -0.011427790252491831 -8.525936941197145 -0.011448045959696174 -8.529034360824154
745 -0.011430492578074335 -8.53736743377522 -0.011460491921752691 -8.540494852745907
746 -0.011426874017342926 -8.548794307792562 -0.011528158979490399 -8.552023011725398
747 -0.01142741497606039 -8.560221722768622 -0.011410074215382338 -8.56343308594078
748 -0.011429094802588224 -8.57165081757121 -0.011431294865906239 -8.574864380806686
749 -0.011429971549659967 -8.58308078912087 -0.011436351109296083 -8.586300731915982
750 -0.011422028578817845 -8.594502817699688 -0.011335796490311623 -8.597636528406293
751 -0.011431094631552697 -8.60593391233124 -0.01138597740791738 -8.60902250581421
752 -0.011428220430389047 -8.61736213276163 -0.011414856184273958 -8.620437361998484
753 -0.011430383939296008 -8.628792516700925 -0.011442499794065952 -8.63187986179255
754 -0.011429515946656466 -8.64022203264758 -0.011408459302037955 -8.643288321094587
755 -0.011430249130353332 -8.651652281777933 -0.01140728802420199 -8.65469560911879
756 -0.011428948352113366 -8.663081230130047 -0.011508431006222963 -8.666204040125013
757 -0.01142886709421873 -8.674510097224266 -0.011418375931680203 -8.677622416056693
758 -0.011428572842851282 -8.685938670067117 -0.011421032622456551 -8.689043448679149
759 -0.011428972892463207 -8.69736764295958 -0.011441243160516024 -8.700484691839664
760 -0.01142856441438198 -8.708796207373963 -0.01143286470323801 -8.711917556542902
761 -0.011428385321050883 -8.720224592695013 -0.011433098046109081 -8.72335065458901
762 -0.011429339181631804 -8.731653931876645 -0.011435535131022334 -8.734786189720033
763 -0.011426333198323846 -8.743080265074969 -0.011417684191837908 -8.74620387391187
764 -0.0114257481880486 -8.754506013263018 -0.01139247352257371 -8.757596347434443
765 -0.01143002612516284 -8.765936039388182 -0.011390931159257888 -8.768987278593702
766 -0.011425427068024874 -8.777361466456206 -0.011378205148503184 -8.780365483742205
767 -0.011430285591632127 -8.788791752047839 -0.0114490557461977 -8.791814539488403
768 -0.011431109393015504 -8.800222861440854 -0.011403782945126294 -8.80321832243353
769 -0.011434858851134776 -8.81165772029199 -0.011425523925572634 -8.814643846359102
770 -0.011430910415947437 -8.823088630707938 -0.011434053722769021 -8.826077900081872
771 -0.011431347019970417 -8.834519977727908 -0.011450785165652632 -8.837528685247525
772 -0.011432005511596798 -8.845951983239505 -0.011406043171882629 -8.848934728419408
773 -0.011431844066828489 -8.857383827306334 -0.011424835119396449 -8.860359563538804
774 -0.01142890639603138 -8.868812733702365 -0.01145581817254424 -8.871815381711349
775 -0.011428128788247704 -8.880240862490613 -0.01143041425384581 -8.883245795965195
776 -0.01142956274561584 -8.891670425236228 -0.011433722032234073 -8.894679517997428
777 -0.011430270597338676 -8.903100695833567 -0.011223848490044475 -8.905903366487472
778 -0.011436172388494014 -8.914536868222061 -0.011466729734092952 -8.917370096221564
779 -0.011432602163404226 -8.925969470385466 -0.011431670794263483 -8.928801767015827
780 -0.011432186421006917 -8.937401656806474 -0.01143889115191996 -8.940240658167747
781 -0.011431546369567513 -8.948833203176042 -0.011443408066406846 -8.951684066234154
782 -0.011432590056210756 -8.960265793232253 -0.011433742055669428 -8.963117808289823
783 -0.01143365385942161 -8.971699447091675 -0.011438310751691461 -8.974556119041514
784 -0.011433804733678698 -8.983133251825354 -0.011436037765815855 -8.98599215680733
785 -0.011432119598612189 -8.994565371423967 -0.0114355712197721 -8.997427728027102
786 -0.011434487393125891 -9.005999858817093 -0.011463711271062493 -9.008891439298164
787 -0.011432443792000414 -9.017432302609093 -0.011433537118136883 -9.020324976416301
788 -0.011430985061451793 -9.028863287670545 -0.011451045284047723 -9.031776021700349
789 -0.0114313798956573 -9.040294667566203 -0.01143348696641624 -9.043209508666765
790 -0.011431220173835754 -9.051725887740039 -0.011432170774787665 -9.054641679441552
791 -0.011425891192629933 -9.063151778932669 -0.011377243837341667 -9.066018923278893
792 -0.011430995538830757 -9.0745827744715 -0.01143594877794385 -9.077454872056837
793 -0.011431960249319672 -9.08601473472082 -0.01142695927992463 -9.088881831336762
794 -0.011428718315437436 -9.097443453036258 -0.011384229455143214 -9.100266060791904
795 -0.011429714411497116 -9.108873167447754 -0.01141894506290555 -9.11168500585481
796 -0.01143318614922464 -9.120306353596979 -0.011428362410515546 -9.123113368265326
797 -0.011434861086308956 -9.131741214683288 -0.011452661408111454 -9.134566029673437
798 -0.011431478848680853 -9.14317269353197 -0.011415797658264637 -9.1459818273317
799 -0.011433472484350204 -9.15460616601632 -0.011432423163205386 -9.157414250494906
800 -0.011431119358167052 -9.166037285374488 -0.011446868348866702 -9.168861118843772
801 -0.011432160716503858 -9.177469446090992 -0.011425263481214643 -9.180286382324987
802 -0.011436902452260256 -9.188906348543252 -0.011294954689219594 -9.191581337014206
803 -0.011433892697095872 -9.200340241240347 -0.011440959852188825 -9.203022296866395
804 -0.011433639377355576 -9.211773880617702 -0.011429524002596735 -9.214451820868993
805 -0.011432833271101117 -9.223206713888803 -0.011430399119853973 -9.225882219988847
806 -0.011434974102303385 -9.234641687991108 -0.011422406136989593 -9.237304626125837
807 -0.011434191185981036 -9.246075879177088 -0.011434244457632303 -9.24873887058347
808 -0.011433792812749744 -9.257509671989837 -0.01142974067479372 -9.260168611258264
809 -0.01143360836431384 -9.26894328035415 -0.011400612955912947 -9.271569224214177
810 -0.011434667417779565 -9.28037794777193 -0.011428523575887084 -9.282997747790064
811 -0.011433064844459296 -9.291811012616389 -0.011466109845787286 -9.294463857635852
812 -0.011433923989534378 -9.303244936605923 -0.011438213242217898 -9.305902070878071
813 -0.011434179451316594 -9.31467911605724 -0.01142729981802404 -9.317329370696095
814 -0.011432813294231892 -9.326111929351471 -0.011461270786821843 -9.328790641482916
815 -0.011432837462052703 -9.337544766813524 -0.011418272135779261 -9.340208913618696
816 -0.011432754062116145 -9.348977520875641 -0.011426745634526014 -9.351635659253223
817 -0.011432988662272691 -9.360410509537914 -0.011438259575515985 -9.36307391882874
818 -0.011432944191619753 -9.371843453729534 -0.011428963812068104 -9.374502882640808
819 -0.011432494875043631 -9.383275948604577 -0.011426197411492468 -9.3859290800523
820 -0.011432928266003728 -9.394708876870581 -0.011461170390248299 -9.397390250442548
821 -0.011433842545375227 -9.406142719415957 -0.01142450119368732 -9.408814751636235
822 -0.0114316051825881 -9.417574324598545 -0.011470590811222791 -9.420285342447459
823 -0.011430406430736183 -9.429004731029282 -0.011440982390195132 -9.431726324837653
824 -0.01143044293858111 -9.440435173967863 -0.011442385194823147 -9.443168710032475
825 -0.011427603429183364 -9.451862777397047 -0.011441400228068232 -9.454610110260544
826 -0.011430323356762528 -9.463293100753809 -0.011432036384940147 -9.466042146645485
827 -0.011432490451261402 -9.47472559120507 -0.011446875846013426 -9.477489022491499
828 -0.011429884424433111 -9.486155475629504 -0.01142518469132483 -9.488914207182823
829 -0.011429201439023018 -9.497584677068527 -0.011437373096123337 -9.500351580278947
830 -0.011442445684224367 -9.509027122752752 -0.011486159032210707 -9.511837739311158
831 -0.011429984262213111 -9.520457107014964 -0.011424019141122699 -9.52326175845228
832 -0.011429304163902998 -9.531886411178867 -0.011425301758572459 -9.534687060210853
833 -0.011430227383971214 -9.543316638562839 -0.011350745614618064 -9.54603780582547
834 -0.01143112825229764 -9.554747766815137 -0.011429551662877202 -9.557467357488347
835 -0.011430201679468155 -9.566177968494605 -0.011435615783557295 -9.568902973271905
836 -0.011431807652115822 -9.577609776146721 -0.01144414753653109 -9.580347120808437
837 -0.01143096135929227 -9.589040737506012 -0.011454741191118955 -9.591801861999556
838 -0.011430794605985284 -9.600471532111998 -0.011419335938990116 -9.603221197938547
839 -0.011431100638583302 -9.611902632750581 -0.01145086488686502 -9.614672062825411
840 -0.01142954183742404 -9.623332174588006 -0.011425524018704891 -9.626097586844116
841 -0.011429379368200899 -9.634761553956206 -0.011523372074589134 -9.637620958918705
842 -0.011432811943814158 -9.64619436590002 -0.0114234852604568 -9.649044444179161
843 -0.011418059654533862 -9.657612425554555 -0.0113409920129925 -9.660385436192154
844 -0.011430790927261115 -9.669043216481816 -0.011434610188007354 -9.671820046380162
845 -0.011430232552811503 -9.680473449034627 -0.011417834646999836 -9.683237881027162
846 -0.011433090083301067 -9.691906539117928 -0.01141329356469214 -9.694651174591854
847 -0.0114299810025841 -9.703336520120512 -0.011441436689347028 -9.706092611281202
848 -0.011430069664493203 -9.714766589785006 -0.011513973027467728 -9.717606584308669
849 -0.011431336496025324 -9.726197926281031 -0.011440502060577274 -9.729047086369246
850 -0.011429884051904083 -9.737627810332935 -0.01142534501850605 -9.74047243138775
851 -0.011429388774558902 -9.749057199107494 -0.011414381396025419 -9.751886812783777
852 -0.011429264955222607 -9.760486464062716 -0.01142899775877595 -9.763315810542553
853 -0.011428601760417222 -9.771915065823134 -0.011449610348790884 -9.774765420891343
854 -0.011429317481815814 -9.78334438330495 -0.011437005782499909 -9.786202426673844
855 -0.011428055679425597 -9.794772438984376 -0.01142320903018117 -9.797625635704025
856 -0.011434897314757109 -9.806207336299133 -0.011474242480471731 -9.809099878184496
857 -0.011429811548441648 -9.817637147847575 -0.011456872895359993 -9.820556751079856
858 -0.011427178233861923 -9.829064326081438 -0.011428836127743125 -9.8319855872076
859 -0.011425572400912642 -9.840489898482351 -0.011438237223774194 -9.843423824431374
860 -0.011429831758141518 -9.851919730240493 -0.011405909620225429 -9.8548297340516
861 -0.011428940389305354 -9.863348670629797 -0.011417142441496253 -9.866246876493097
862 -0.011435061786323785 -9.874783732416121 -0.011560853896662593 -9.87780773038976
863 -0.01142914267256856 -9.88621287508869 -0.01141786789521575 -9.889225598284975
864 -0.01142665003426373 -9.897639525122953 -0.011434618523344398 -9.900660216808319
865 -0.011425956478342414 -9.909065481601296 -0.011417936673387885 -9.912078153481707
866 -0.0114264452829957 -9.920491926884292 -0.011416875850409269 -9.923495029332116
867 -0.01142915296368301 -9.931921079847974 -0.011434576520696283 -9.934929605852812
868 -0.011434194631874561 -9.943355274479849 -0.01156792757101357 -9.946497533423825
869 -0.011426184512674808 -9.954781458992525 -0.01140406341291964 -9.957901596836745
870 -0.01142581719905138 -9.966207276191575 -0.011427931487560272 -9.969329528324305
871 -0.011425031116232276 -9.977632307307807 -0.011427880683913826 -9.98075740900822
872 -0.011426267120987177 -9.989058574428794 -0.01142194247804582 -9.992179351486266
873 -0.011425826791673898 -10.000484401220469 -0.011428192537277938 -10.003607544023543
874 -0.011429586680606008 -10.011913987901075 -0.011565938405692578 -10.015173482429235
875 -0.01142751039005816 -10.023341498291133 -0.011449703294783831 -10.026623185724018
876 -0.011425548931583762 -10.034767047222717 -0.011423004791140556 -10.038046190515159
877 -0.011424142634496093 -10.046191189857213 -0.011430520564317703 -10.049476711079476
878 -0.011424370715394616 -10.057615560572607 -0.011418971233069897 -10.060895682312546
879 -0.011424752417951822 -10.069040312990559 -0.011426695249974727 -10.072322377562521
880 -0.01142663243226707 -10.080466945422826 -0.011405355902388692 -10.08372773346491
881 -0.011421603569760918 -10.091888548992587 -0.011475033033639193 -10.095202766498549
882 -0.011424925131723284 -10.103313474124311 -0.011427856842055916 -10.106630623340605
883 -0.011424829019233584 -10.114738303143545 -0.011418408434838056 -10.118049031775444
884 -0.011425434052944184 -10.126163737196489 -0.011395390797406434 -10.12944442257285
885 -0.011427508341148496 -10.137591245537637 -0.01143799009732902 -10.14088241267018
886 -0.011427490459755062 -10.149018735997393 -0.011384920030832291 -10.152267332701012
887 -0.0114266661927104 -10.160445402190103 -0.01145712030120194 -10.163724453002214
888 -0.011424071621149778 -10.171869473811253 -0.011433691391721368 -10.175158144393935
889 -0.011431555636227131 -10.18330102944748 -0.011444914108142256 -10.186603058502078
890 -0.01142818364314735 -10.194729213090627 -0.011432277411222458 -10.1980353359133
891 -0.011426705354824662 -10.206155918445452 -0.01143100969493389 -10.209466345608234
892 -0.01142951431684196 -10.217585432762293 -0.011463040579110384 -10.220929386187345
893 -0.011425932543352247 -10.229011365305645 -0.01141070774756372 -10.232340093934909
894 -0.011423318041488528 -10.240434683347134 -0.01144559495151043 -10.243785688886419
895 -0.01142921494320035 -10.251863898290335 -0.011440580477938056 -10.255226269364357
896 -0.011431796196848153 -10.263295694487184 -0.011381522472947835 -10.266607791837306
897 -0.011421374836936593 -10.27471706932412 -0.011437049601227045 -10.278044841438533
898 -0.011427901638671755 -10.286144970962793 -0.011436446150764824 -10.289481287589297
899 -0.011426642769947648 -10.29757161373274 -0.01142993224784732 -10.300911219837143
900 -0.011427632998675108 -10.308999246731416 -0.01144975987263024 -10.312360979709773
901 -0.011426692362874746 -10.32042593909429 -0.01142423008568585 -10.323785209795458
902 -0.011426912015303969 -10.331852851109595 -0.011438566353172063 -10.33522377614863
903 -0.01142599107697606 -10.343278842186571 -0.011438069865107536 -10.346661846013738
904 -0.01142559521831572 -10.354704437404887 -0.011443472746759654 -10.358105318760497
905 -0.011424125218763948 -10.36612856262365 -0.011393490619957447 -10.369498809380454
906 -0.011424594838172198 -10.377553157461822 -0.011428377544507384 -10.380927186924962
907 -0.01142720077186823 -10.38898035823369 -0.011431864136829973 -10.392359051061792
908 -0.011428383598104119 -10.400408741831795 -0.011511152982711792 -10.403870204044503
909 -0.011427162773907184 -10.411835904605702 -0.011444764537736773 -10.41531496858224
910 -0.011424536956474185 -10.423260441562176 -0.011417752085253596 -10.426732720667495
911 -0.011424613278359174 -10.434685054840536 -0.011425925651565194 -10.43815864631906
912 -0.011424216860905289 -10.446109271701442 -0.011402929713949562 -10.449561576033009
913 -0.011426598206162453 -10.457535869907604 -0.011452428111806513 -10.461014004144815
914 -0.011428657732903958 -10.468964527640507 -0.011399567732587457 -10.472413571877402
915 -0.011426820373162627 -10.48039134801367 -0.011403292370960116 -10.483816864248363
916 -0.01142819575034082 -10.491819543764011 -0.011413393775001168 -10.495230258023364
917 -0.011428670678287744 -10.5032482144423 -0.011479482566937805 -10.506709740590301
918 -0.01142526464536786 -10.514673479087667 -0.011443896498531104 -10.518153637088831
919 -0.011426469357684255 -10.526099948445351 -0.011350663099437951 -10.52950430018827
920 -0.011426797788590192 -10.537526746233942 -0.011452879756689072 -10.540957179944959
921 -0.011427598353475333 -10.548954344587417 -0.011443333700299263 -10.552400513645258
922 -0.011423405632376671 -10.560377750219793 -0.01137294196523726 -10.563773455610496
923 -0.011427695350721478 -10.571805445570515 -0.011430497979745269 -10.575203953590242
924 -0.011426737252622842 -10.583232182823139 -0.011417133687064051 -10.586621087277306
925 -0.011426686868071556 -10.59465886969121 -0.011423440463840962 -10.598044527741147
926 -0.011449175840243696 -10.606108045531455 -0.011309408582746983 -10.609353936323894
927 -0.011430200701579452 -10.617538246233034 -0.011433826899155975 -10.62078776322305
928 -0.011429916601628065 -10.628968162834662 -0.011430220352485776 -10.632217983575535
929 -0.01142962435260415 -10.640397787187267 -0.011419257754459977 -10.643637241329994
930 -0.011429460207000374 -10.651827247394268 -0.01142886271700263 -10.655066104046997
931 -0.011429852060973644 -10.663257099455242 -0.011433234065771103 -10.666499338112768
932 -0.011429156642407179 -10.67468625609765 -0.011425740178674459 -10.677925078291443
933 -0.01142832189798355 -10.686114577995633 -0.011394981853663921 -10.689320060145107
934 -0.011428867233917117 -10.69754344522955 -0.011434336472302676 -10.700754396617409
935 -0.01142792059108615 -10.708971365820636 -0.011425337428227067 -10.712179734045636
936 -0.011429072823375463 -10.720400438644011 -0.011430242052301764 -10.723609976097938
937 -0.01142769530415535 -10.731828133948166 -0.01142892288044095 -10.73503889897838
938 -0.01143161477521062 -10.743259748723377 -0.011389329005032778 -10.746428227983412
939 -0.011430520610883833 -10.75469026933426 -0.011416777921840548 -10.757845005905253
940 -0.011430120840668679 -10.766120390174928 -0.011443429999053479 -10.769288435904306
941 -0.011427598213776946 -10.777547988388704 -0.011440992122516036 -10.780729428026822
942 -0.011423959536477924 -10.788971947925182 -0.011403411300852895 -10.792132839327675
943 -0.011428933870047332 -10.800400881795229 -0.011439247708767652 -10.803572087036443
944 -0.01142872152850032 -10.811829603323728 -0.01141469539143145 -10.814986782427875
945 -0.011428035330027342 -10.823257638653756 -0.011430311296135188 -10.82641709372401
946 -0.011429492942988872 -10.834687131596745 -0.011437508696690201 -10.8378546024207
947 -0.011431149952113629 -10.846118281548858 -0.011399672226980328 -10.84925427464768
948 -0.011428552540019154 -10.857546834088877 -0.01139219980686903 -10.86064647445455
949 -0.011429613968357445 -10.868976448057234 -0.011426793737336993 -10.872073268191887
950 -0.011430888436734676 -10.880407336493969 -0.011422940809279681 -10.883496209001166
951 -0.011428017308935523 -10.891835353802904 -0.011396190803498029 -10.894892399804665
952 -0.011429518507793546 -10.903264872310697 -0.011408912390470505 -10.906301312195135
953 -0.011431411420926452 -10.914696283731622 -0.011442015320062638 -10.917743327515197
954 -0.01142935585230589 -10.926125639583928 -0.011429345747455955 -10.929172673262652
955 -0.011429936811327934 -10.937555576395257 -0.011452055349946023 -10.940624728612597
956 -0.011430646991357207 -10.948986223386614 -0.011377568542957305 -10.952002297155556
957 -0.011432231590151786 -10.960418454976766 -0.011450488399714232 -10.963452785555269
958 -0.011428597616031766 -10.971847052592798 -0.011442354135215282 -10.974895139690485
959 -0.011428875615820289 -10.983275928208618 -0.011362431291490793 -10.986257570981977
960 -0.01143179601058364 -10.994707724219202 -0.01144656864926219 -10.997704139631239
961 -0.011431198101490736 -11.006138922320693 -0.011429232405498624 -11.009133372036738
962 -0.011432050867006183 -11.017570973187699 -0.011415593838319183 -11.020548965875056
963 -0.011427300702780484 -11.02899827389048 -0.011415717471390963 -11.031964683346446
964 -0.011430760519579053 -11.040429034410058 -0.011458044406026602 -11.043422727752473
965 -0.011429735366255045 -11.051858769776313 -0.011435525305569173 -11.054858253058041
966 -0.011427321191877126 -11.063286090968191 -0.011435826029628515 -11.06629407908767
967 -0.011430848110467195 -11.074716939078659 -0.011390614416450262 -11.077684693504121
968 -0.011431523924693465 -11.086148463003353 -0.011422625603154301 -11.089107319107276
969 -0.011430370807647704 -11.097578833811001 -0.011438352568075062 -11.10054567167535
970 -0.011430828506127 -11.109009662317128 -0.011430813046172262 -11.111976484721522
971 -0.011430698959156872 -11.120440361276284 -0.01144427340477705 -11.123420758126299
972 -0.011431650258600712 -11.131872011534885 -0.011334843607619405 -11.134755601733918
973 -0.011431566812098027 -11.143303578346982 -0.011456974875181913 -11.1462125766091
974 -0.011432187398895621 -11.154735765745878 -0.011424464220181108 -11.15763704082928
975 -0.01143295569345355 -11.166168721439332 -0.011440950725227595 -11.169077991554508
976 -0.011431094212457537 -11.17759981565179 -0.011421048268675803 -11.180499039823184
977 -0.011434307741001248 -11.189034123392792 -0.01146442061290145 -11.191963460436085
978 -0.011429777508601547 -11.200463900901394 -0.011440279986709356 -11.203403740422795
979 -0.01143179931677878 -11.211895700218172 -0.011423396645113826 -11.214827137067909
980 -0.011428455309942364 -11.223324155528115 -0.011446727300062775 -11.226273864367972
981 -0.011430042376741768 -11.234754197904856 -0.011430729506537318 -11.23770459387451
982 -0.011429527681320906 -11.246183725586176 -0.011406756099313497 -11.249111349973823
983 -0.011430022167041897 -11.257613747753219 -0.011423325212672353 -11.260534675186495
984 -0.011429753387346864 -11.269043501140565 -0.011409602267667652 -11.271944277454162
985 -0.01143174646422267 -11.280475247604787 -0.011400904413312674 -11.283345181867475
986 -0.011431177332997321 -11.291906424937785 -0.01144047430716455 -11.29478565617464
987 -0.011429967964068055 -11.303336392901853 -0.011447983607649804 -11.306233639782288
988 -0.011430527223274112 -11.314766920125127 -0.011441399808973074 -11.317675039591261
989 -0.011430412996560335 -11.326197333121687 -0.011418796237558126 -11.32909383582882
990 -0.01142985476180911 -11.337627187883497 -0.011437619384378196 -11.340531455213197
991 -0.011431370116770267 -11.349058558000268 -0.011416904255747795 -11.351948359468945
992 -0.011428494285792113 -11.360487052286059 -0.011416066857054829 -11.363364426326001
993 -0.01143036992289126 -11.37191742220895 -0.011427274858579039 -11.37479170118458
994 -0.011431420687586069 -11.383348842896536 -0.01141931926831603 -11.386211020452897
995 -0.011428516684100032 -11.394777359580637 -0.011441258480772376 -11.39765227893367
996 -0.011428868770599366 -11.406206228351236 -0.011441265093162655 -11.409093544026833
997 -0.011434956453740597 -11.417641184804976 -0.011371140601113439 -11.420464684627946
998 -0.011429973505437374 -11.429071158310414 -0.011439831508323551 -11.43190451613627
999 -0.01143039739690721 -11.440501555707321 -0.011440056841820478 -11.44334457297809
1000 -0.011430978775024414 -11.451932534482346 -0.011421004496514797 -11.454765577474605
1001 -0.011430886574089527 -11.463363421056435 -0.011426082625985146 -11.46619166010059
1002 -0.011429992131888866 -11.474793413188324 -0.011442070500925184 -11.477633730601514
1003 -0.011430950323119759 -11.486224363511445 -0.011422105971723795 -11.489055836573238
1004 -0.011429757019504905 -11.49765412053095 -0.011443424364551901 -11.50049926093779
1005 -0.0114322517067194 -11.509086372237668 -0.011441614665091037 -11.511940875602882
1006 -0.011428446369245648 -11.520514818606914 -0.011468495288863779 -11.523409370891745
1007 -0.011430374812334776 -11.531945193419249 -0.011404017871245741 -11.534813388762991
1008 -0.011430408526211976 -11.543375601945462 -0.011431429721415042 -11.546244818484407
1009 -0.011429149284958839 -11.55480475123042 -0.01141184214502573 -11.557656660629434
1010 -0.011427898053079843 -11.566232649283501 -0.011289751995354891 -11.568946412624788
1011 -0.011429131822660565 -11.577661781106162 -0.011407299293205142 -11.580353711917994
1012 -0.011432208819314837 -11.589093989925477 -0.011434542248025537 -11.591788254166019
1013 -0.011431979527696968 -11.600525969453173 -0.011431039869785308 -11.603219294035805
1014 -0.011430941661819816 -11.611956911114993 -0.011400814866647124 -11.614620108902452
1015 -0.011431672610342503 -11.623388583725335 -0.01142332241870463 -11.626043431321156
1016 -0.011433032294735312 -11.634821616020071 -0.011487597646191717 -11.637531028967347
1017 -0.011434105597436428 -11.646255721617507 -0.011479840148240328 -11.649010869115587
1018 -0.011430701613426209 -11.657686423230933 -0.011427283706143498 -11.660438152821731
1019 -0.011427287897095083 -11.669113711128029 -0.011334335338324309 -11.671772488160055
1020 -0.011430669296532869 -11.680544380424562 -0.011435998836532235 -11.683208486996588
1021 -0.011430842336267233 -11.69197522276083 -0.011430300353094936 -11.694638787349682
1022 -0.011431621247902512 -11.703406844008732 -0.011422807397320867 -11.706061594747002
1023 -0.011433081841096282 -11.714839925849828 -0.011464012181386351 -11.717525606928389
1024 -0.011430236976593733 -11.726270162826422 -0.011453790543600916 -11.72897939747199
1025 -0.011431049834936858 -11.737701212661358 -0.011430234694853426 -11.740409632166843
1026 -0.011431436473503708 -11.749132649134863 -0.011438658507540823 -11.751848290674383
1027 -0.011429056618362665 -11.760561705753226 -0.01142524485476315 -11.763273535529146
1028 -0.011430560750886798 -11.771992266504112 -0.011419477825984358 -11.774693013355131
1029 -0.011422698246315121 -11.783414964750428 -0.01136323120445013 -11.786056244559582
1030 -0.011431510746479034 -11.794846475496907 -0.011425134725868702 -11.79748137928545
1031 -0.011430115113034845 -11.806276590609942 -0.011432014033198356 -11.80891339331865
1032 -0.011430669110268354 -11.81770725972021 -0.011428499035537243 -11.820341892354186
1033 -0.011429349798709154 -11.829136609518919 -0.011431921180337668 -11.831773813534523
1034 -0.011431234469637275 -11.840567843988556 -0.011418121168389916 -11.843191934702913
1035 -0.011432998534291982 -11.852000842522848 -0.011402211198583246 -11.854594145901496
1036 -0.011430467572063207 -11.863431310094912 -0.011434817546978593 -11.866028963448475
1037 -0.01143198092468083 -11.874863291019592 -0.011440938059240579 -11.877469901507716
1038 -0.01143124494701624 -11.886294535966607 -0.011424406757578253 -11.888894308265295
1039 -0.011433640494942665 -11.89772817646155 -0.011376053793355823 -11.90027036205865
1040 -0.011432154569774866 -11.909160331031325 -0.011416220292448997 -11.9116865823511
1041 -0.011432480672374368 -11.920592811703699 -0.01143249673768878 -11.923119079088789
1042 -0.011432885844260453 -11.93202569754796 -0.011440637614578008 -11.934559716703367
1043 -0.011431821482256055 -11.943457519030217 -0.011442076973617077 -11.946001793676984
1044 -0.011432309774681926 -11.954889828804898 -0.011435751756653189 -11.957437545433638
1045 -0.011431973800063134 -11.966321802604961 -0.01144641130231321 -11.96888395673595
1046 -0.011430497420951724 -11.977752300025912 -0.011428863182663918 -11.980312819918614
1047 -0.011431466741487383 -11.9891837667674 -0.011422338010743261 -11.991735157929357
1048 -0.011431470746174455 -12.000615237513575 -0.011437449790537357 -12.003172607719895
1049 -0.011430912464857102 -12.012046149978431 -0.011423481069505215 -12.0145960887894
1050 -0.011432810081169009 -12.0234789600596 -0.011426753923296928 -12.026022842712697
1051 -0.011430403217673302 -12.034909363277274 -0.011437909537926316 -12.037460752250624
1052 -0.01143113560974598 -12.04634049888702 -0.011427464755252003 -12.048888217005876
1053 -0.01143088093958795 -12.057771379826608 -0.0114235560875386 -12.060311773093416
1054 -0.011432039318606257 -12.069203419145214 -0.011414728360250592 -12.071726501453666
1055 -0.0114303195849061 -12.080633738730121 -0.011465833382681012 -12.083192334836347
1056 -0.011433366453275084 -12.092067105183396 -0.011420238669961691 -12.094612573506309
1057 -0.01143250372260809 -12.103499608906004 -0.011451351270079613 -12.106063924776388
1058 -0.011430665431544185 -12.114930274337548 -0.011446254048496484 -12.117510178824885
1059 -0.011431228928267955 -12.126361503265816 -0.01145499381236732 -12.128965172637253
1060 -0.011431395541876554 -12.137792898807692 -0.011440412420779467 -12.140405585058032
1061 -0.011429538950324059 -12.149222437758016 -0.011423409404233097 -12.151828994462265
1062 -0.011434042826294899 -12.160656480584311 -0.011512002348899842 -12.163340996811165
1063 -0.01143031194806099 -12.172086792532372 -0.011425035167485475 -12.17476603197865
1064 -0.011430397303774953 -12.183517189836147 -0.011436426313593984 -12.186202458292245
1065 -0.011430836142972111 -12.19494802597912 -0.011440850608050824 -12.197643308900295
1066 -0.011429089028388262 -12.206377115007507 -0.011419893708080053 -12.209063202608375
1067 -0.011427168967202306 -12.21780428397471 -0.011437432095408439 -12.220500634703784
1068 -0.011428545974195004 -12.229232829948904 -0.01142067057080567 -12.23192130527459
1069 -0.011434205155819655 -12.240667035104723 -0.0113454335834831 -12.243266738858072
1070 -0.01143122473731637 -12.25209825984204 -0.01142088659107685 -12.254687625449149
1071 -0.011429340299218892 -12.26352760014126 -0.011430606339126825 -12.266118231788276
1072 -0.01143063404597342 -12.274958234187233 -0.011416594777256251 -12.277534826565532
1073 -0.011431277124211192 -12.286389511311445 -0.011422272119671107 -12.288957098685202
1074 -0.011430599167943001 -12.297820110479387 -0.011433118022978306 -12.30039021670818
1075 -0.011430489644408227 -12.309250600123795 -0.011382946139201522 -12.311773162847382
1076 -0.01142872152850032 -12.320679321652294 -0.01144461459480226 -12.323217777442185
1077 -0.011431759828701616 -12.332111081480996 -0.011402167519554496 -12.334619944961739
1078 -0.011432046396657824 -12.343543127877654 -0.011446361709386111 -12.346066306671124
1079 -0.011431298591196537 -12.35497442646885 -0.011446936475113034 -12.357513243146238
1080 -0.01143086696974933 -12.3664052934386 -0.011445015529170632 -12.36895825867541
1081 -0.01143230744637549 -12.377837600884975 -0.011429778952151536 -12.380388037627561
1082 -0.011432160343974828 -12.38926976122895 -0.011436740960925817 -12.391824778588488
1083 -0.011431688349694014 -12.400701449578644 -0.011438203416764737 -12.403262982005252
1084 -0.011430375231429934 -12.412131824810075 -0.011411523493006826 -12.414674505498258
1085 -0.011430970719084143 -12.42356279552916 -0.01143504879437387 -12.426109554292632
1086 -0.011432706052437425 -12.434995501581596 -0.011381771042943 -12.437491325335575
1087 -0.011430744361132384 -12.446426245942728 -0.011476821219548582 -12.448968146555124
1088 -0.011436637490987778 -12.457862883433716 -0.011426198855042457 -12.460394345410167
1089 -0.011430885596200823 -12.469293769029917 -0.011438281601294875 -12.471832627011462
1090 -0.011430601682513952 -12.480724370712432 -0.011436931695789099 -12.483269558707251
1091 -0.011431537522003054 -12.492155908234436 -0.011431759828701616 -12.494701318535952
1092 -0.011433234671130776 -12.503589142905566 -0.011423544166609645 -12.506124862702562
1093 -0.01143115940503776 -12.515020302310605 -0.011438501393422484 -12.517563364095984
1094 -0.011431166715919972 -12.526451469026524 -0.011418620264157653 -12.528981984360142
1095 -0.01143059371970594 -12.53788206274623 -0.011407989356666804 -12.540389973716808
1096 -0.011429806798696518 -12.549311869544926 -0.01142976307310164 -12.55181973678991
1097 -0.011430846527218819 -12.560742716072145 -0.011446257354691625 -12.5632659941446
1098 -0.011435752268880606 -12.572178468341026 -0.011373809352517129 -12.574639803497117
1099 -0.011432342696934938 -12.58361081103796 -0.011437758989632129 -12.58607756248675
1100 -0.011428634775802493 -12.595039445813763 -0.011447226023301482 -12.597524788510052
1101 -0.011431358382105827 -12.606470804195869 -0.011441121809184551 -12.608965910319236
1102 -0.011431381804868579 -12.617902186000737 -0.011427644779905677 -12.620393555099142
1103 -0.011430751392617821 -12.629332937393356 -0.011440035700798035 -12.631833590799939
1104 -0.011429832084104419 -12.64076276947746 -0.011445669084787368 -12.643279259884727
1105 -0.011429253406822682 -12.652192022884282 -0.011389635875821114 -12.654668895760548
1106 -0.011430479027330876 -12.663622501911613 -0.011426850128918887 -12.666095745889466
1107 -0.011429381044581532 -12.675051882956195 -0.0114377458114177 -12.677533491700883
1108 -0.011431141151115298 -12.68648302410731 -0.011477847909554839 -12.689011339610438
1109 -0.011430529551580549 -12.697913553658891 -0.011433495441451669 -12.70044483505189
1110 -0.01143029797822237 -12.709343851637113 -0.011424232413992286 -12.711869067465882
1111 -0.011431098310276866 -12.72077494994739 -0.011440693167969584 -12.723309760633851
1112 -0.011430397257208824 -12.7322053472046 -0.011426650872454047 -12.734736411506306
1113 -0.011430888110771776 -12.743636235315371 -0.01143839959986508 -12.74617481110617
1114 -0.011430216301232577 -12.755066451616603 -0.011429712176322937 -12.757604523282494
1115 -0.011432540975511074 -12.766498992592114 -0.01140914559364319 -12.769013668876136
1116 -0.011431490443646908 -12.77793048303576 -0.011450901674106718 -12.780464570550242
1117 -0.01143113560974598 -12.789361618645506 -0.011417631292715669 -12.791882201842958
1118 -0.011430782964453101 -12.800792401609959 -0.011441531358286738 -12.803323733201244
1119 -0.011430050572380423 -12.81222245218234 -0.011414945777505636 -12.81473867897875
1120 -0.011428436683490872 -12.823650888865831 -0.011423902958631516 -12.826162581937382
1121 -0.011430549900978804 -12.83508143876681 -0.01143126431852579 -12.837593846255908
1122 -0.011432565655559302 -12.84651400442237 -0.011372241843491792 -12.8489660880994
1123 -0.011430690949782728 -12.857944695372153 -0.011424646619707346 -12.860390734719108
1124 -0.011431347206234932 -12.869376042578388 -0.011441657831892372 -12.871832392551
1125 -0.01143148629926145 -12.88080752887765 -0.011430461378768086 -12.883262853929768
1126 -0.011431511817499995 -12.89223904069515 -0.011435378203168511 -12.894698232132937
1127 -0.011431330675259232 -12.90367037137041 -0.011428841669112445 -12.906127073802049
1128 -0.011433316906914116 -12.915103688277323 -0.011524140136316419 -12.917651213938365
1129 -0.011428738525137306 -12.92653242680246 -0.011479774583131075 -12.929130988521496
1130 -0.011429180996492505 -12.937961607798952 -0.0114146136213094 -12.940545602142805
1131 -0.011426874483004213 -12.949388482281956 -0.011384447524324059 -12.95193004966713
1132 -0.011428028158843518 -12.960816510440798 -0.011464291764423252 -12.963394341431552
1133 -0.011429058061912656 -12.97224556850271 -0.0114502492826432 -12.974844590714195
1134 -0.011431956384330987 -12.983677524887042 -0.01136941323056817 -12.986214003944763
1135 -0.01142754233442247 -12.995105067221465 -0.011421066848561168 -12.997635070793324
1136 -0.011430657515302301 -13.006535724736766 -0.011416107881814241 -13.009051178675138
1137 -0.011430362751707435 -13.017966087488473 -0.011432086722925306 -13.020483265398063
1138 -0.011432421673089267 -13.029398509161561 -0.011464307131245733 -13.031947572529308
1139 -0.01143055446445942 -13.04082906362602 -0.011446781875565647 -13.043394354404874
1140 -0.011429410660639405 -13.05225847428666 -0.011421677703037859 -13.054816032107912
1141 -0.011429699417203665 -13.063688173703863 -0.01144146784208715 -13.066257499949998
1142 -0.011430961731821298 -13.075119135435685 -0.011440408369526266 -13.077697908319525
1143 -0.011428825883194804 -13.08654796131888 -0.011432707868516445 -13.089130616188042
1144 -0.01143003674224019 -13.09797799806112 -0.011456114845350385 -13.100586731033392
1145 -0.011431875685229898 -13.10940987374635 -0.011462316289544106 -13.112049047322936
1146 -0.011423881724476814 -13.120833755470827 -0.011364128207787871 -13.123413175530724
1147 -0.011431086715310812 -13.132264842186137 -0.011444728542119264 -13.134857904072843
1148 -0.011429751571267844 -13.143694593757404 -0.01142759546637535 -13.14628549953922
1149 -0.011430751951411366 -13.155125345708816 -0.011429896950721741 -13.157715396489941
1150 -0.011428916500881315 -13.166554262209697 -0.011416939971968531 -13.16913233646191
1151 -0.011423233663663268 -13.17797749587336 -0.011479736678302288 -13.180612073140212
1152 -0.011429210007190705 -13.18940670588055 -0.011441573686897754 -13.19205364682711
1153 -0.011429870733991265 -13.200836576614542 -0.011416745884343982 -13.203470392711454
1154 -0.01142901899293065 -13.212265595607473 -0.011403107503429055 -13.214873500214884
1155 -0.01142899044789374 -13.223694586055366 -0.011423884844407439 -13.226297385059292
1156 -0.011431211046874524 -13.23512579710224 -0.011418696260079741 -13.237716081319371
1157 -0.011429014196619392 -13.246554811298859 -0.011451082909479738 -13.24916716422885
1158 -0.011432676529511809 -13.257987487828371 -0.011440784763544798 -13.260607948992396
1159 -0.011429692199453712 -13.269417180027824 -0.011431586230173707 -13.27203953522257
1160 -0.011429938627406955 -13.280847118655231 -0.011427457490935922 -13.283466992713505
1161 -0.011428866954520344 -13.292275985609752 -0.011441763024777174 -13.294908755738282
1162 -0.011428430210798979 -13.303704415820551 -0.011453323112800718 -13.306362078851082
1163 -0.011430575465783476 -13.315134991286335 -0.011407146509736777 -13.317769225360818
1164 -0.01142856408841908 -13.326563555374754 -0.011436892859637737 -13.329206118220457
1165 -0.01142862793058157 -13.337992183305335 -0.01143088061362505 -13.340636998834082
1166 -0.011429551057517529 -13.349421734362853 -0.011425042431801558 -13.352062041265883
1167 -0.011429383466020227 -13.360851117828872 -0.011363134207203984 -13.363425175473088
1168 -0.01142905568704009 -13.372280173515913 -0.011437314422801137 -13.37486248989589
1169 -0.011428562738001347 -13.383708736253913 -0.011426513362675906 -13.386289003258565
1170 -0.011428641760721803 -13.395137378014635 -0.011418803688138723 -13.397707806946704
1171 -0.011426303489133715 -13.40656368150377 -0.011353016132488847 -13.409060823079193
1172 -0.011428966699168087 -13.417992648202937 -0.01143060508184135 -13.420491428161034
1173 -0.01142917750403285 -13.429421825706969 -0.011429848289117217 -13.43192127645015
1174 -0.011428573541343212 -13.440850399248312 -0.011434231093153358 -13.443355507543304
1175 -0.011428358079865576 -13.452278757328177 -0.01143045867793262 -13.454785966221236
1176 -0.011429858393967152 -13.463708615722144 -0.011432263301685452 -13.466218229522921
1177 -0.011427427129819989 -13.475136042851965 -0.011433723196387292 -13.477651952719308
1178 -0.011429479904472828 -13.486565522756438 -0.011430680472403764 -13.489082633191712
1179 -0.011425777059048414 -13.497991299815487 -0.011388055281713605 -13.500470688473426
1180 -0.01142875081859529 -13.509420050634082 -0.01141717741265893 -13.511887865886084
1181 -0.011430045869201422 -13.520850096503283 -0.011408398626372218 -13.523296264512457
1182 -0.011429464630782604 -13.532279561134066 -0.011421136977151036 -13.534717401489608
1183 -0.011434333445504308 -13.54371389457957 -0.011388523830100894 -13.54610592531971
1184 -0.011432523699477315 -13.555146418279048 -0.011457268008962273 -13.557563193328672
1185 -0.01143459784798324 -13.566581016127031 -0.011467973561957478 -13.56903116689063
1186 -0.01142893019132316 -13.578009946318355 -0.0114437036216259 -13.580474870512257
1187 -0.011431951960548758 -13.589441898278904 -0.011403207248076797 -13.591878077760333
1188 -0.011430056998506188 -13.60087195527741 -0.011421788251027465 -13.60329986601136
1189 -0.011429519858211279 -13.612301475135622 -0.011419913871213794 -13.614719779882574
1190 -0.01143078044988215 -13.623732255585503 -0.011430798890069127 -13.626150578772643
1191 -0.011429316224530339 -13.635161571810034 -0.011409166688099503 -13.637559745460743
1192 -0.01143018831498921 -13.646591760125023 -0.011396928457543254 -13.648956673918287
1193 -0.011427544010803103 -13.658019304135827 -0.011480749398469926 -13.660437423316756
1194 -0.011429590871557593 -13.669448895007385 -0.011431413423269986 -13.671868836740027
1195 -0.011430760193616153 -13.680879655201 -0.011417871154844762 -13.68328670789487
1196 -0.011424632649868727 -13.692304287850869 -0.01145874047651887 -13.694745448371389
1197 -0.011430272459983825 -13.703734560310853 -0.011427677934989333 -13.706173126306378
1198 -0.011430020397529005 -13.715164580708382 -0.0114175233989954 -13.717590649705373
1199 -0.011427741963416338 -13.726592322671799 -0.011446221871301532 -13.729036871576675
1200 -0.011429784027859569 -13.738022106699658 -0.011382431257516146 -13.74041930283419
1201 -0.011429730197414755 -13.749451836897073 -0.011398910451680422 -13.75181821328587
1202 -0.011431891657412051 -13.760883728554486 -0.011437785718590021 -13.76325599900446
1203 -0.011426979536190629 -13.772310708090677 -0.011409347923472524 -13.774665346927932
1204 -0.011428103456273675 -13.78373881154695 -0.011394078750163317 -13.786059425678095
1205 -0.011414012219756842 -13.795152823766706 -0.011529227998107672 -13.797588653676202
1206 -0.011428236681967973 -13.806581060448675 -0.011419382458552719 -13.809008036134754
1207 -0.01143026347272098 -13.818011323921397 -0.011434852983802557 -13.820442889118556
1208 -0.011429020529612898 -13.82944034445101 -0.011429022764787078 -13.831871911883344
1209 -0.011427729716524481 -13.840868074167535 -0.01143650165759027 -13.843308413540933
1210 -0.01142930523492396 -13.852297379402458 -0.011444889474660158 -13.854753303015594
1211 -0.011427730647847056 -13.863725110050305 -0.011405152035877109 -13.86615845505147
1212 -0.011427060654386877 -13.875152170704693 -0.011398710263893008 -13.877557165315364
1213 -0.011428722273558378 -13.886580892978252 -0.011393203493207693 -13.888950368808572
1214 -0.011430746084079147 -13.89801163906233 -0.011461688997223973 -13.900412057805797
1215 -0.011429359996691346 -13.909440999059022 -0.011422185460105538 -13.911834243265902
1216 -0.01142806545831263 -13.920869064517335 -0.011401374824345112 -13.923235618090247
1217 -0.011429060716181993 -13.932298125233517 -0.011417776718735695 -13.934653394808983
1218 -0.011429307656362653 -13.94372743288988 -0.011460213642567395 -13.946113608451551
1219 -0.011435465281829238 -13.955162898171709 -0.011419967468827962 -13.95753357592038
1220 -0.011429305374622344 -13.966592203546332 -0.011405436554923654 -13.968939012475303
1221 -0.011429740395396949 -13.978021943941728 -0.011420180508866905 -13.98035919298417
1222 -0.01142874862998724 -13.989450692571715 -0.011418747389689088 -13.99177794037386
1223 -0.011429682979360223 -14.000880375551075 -0.011410239851102233 -14.003188180224962
1224 -0.011430925223976374 -14.012311300775051 -0.01144129354506731 -14.014629473770029
1225 -0.011431795777752995 -14.023743096552804 -0.011450878670439124 -14.026080352440468
1226 -0.011429124791175128 -14.035172221343979 -0.011405565682798624 -14.037485918123267
1227 -0.011427836632356048 -14.046600057976335 -0.011388655845075845 -14.048874573968343
1228 -0.011429823888465761 -14.058029881864801 -0.01141141140833497 -14.060285985376678
1229 -0.011428809585049748 -14.069458691449851 -0.01140826465561986 -14.071694250032298
1230 -0.011431352235376835 -14.080890043685228 -0.011434828490018844 -14.083129078522317
1231 -0.011429599998518825 -14.092319643683746 -0.01139324689283967 -14.094522325415157
1232 -0.011431513167917729 -14.103751156851663 -0.011458011670038104 -14.105980337085196
1233 -0.011432445095852017 -14.115183601947516 -0.011427108431234956 -14.117407445516431
1234 -0.01143188141286373 -14.12661548336038 -0.01142266127280891 -14.12883010678924
1235 -0.011432342650368809 -14.13804782601075 -0.011412118608132005 -14.14024222539737
1236 -0.01142796310596168 -14.149475789116712 -0.011426570359617472 -14.151668795756988
1237 -0.011430509109050035 -14.160906298225763 -0.011574596678838135 -14.163243392435826
1238 -0.011430844757705927 -14.17233714298347 -0.011431109393015504 -14.174674501828841
1239 -0.011430794186890126 -14.183767937170359 -0.011436733417212963 -14.186111235246054
1240 -0.011429774342104793 -14.195197711512463 -0.011433549551293254 -14.197544784797348
1241 -0.011430033389478922 -14.206627744901942 -0.011436545802280308 -14.208981330599627
1242 -0.0114292211830616 -14.218056966085003 -0.011438432615250349 -14.220419763214878
1243 -0.011432880675420165 -14.229489846760423 -0.01137778819538653 -14.231797551410263
1244 -0.011431846488267183 -14.24092169324869 -0.011421014461666346 -14.24321856587193
1245 -0.011431502131745219 -14.252353195380437 -0.011424247594550251 -14.25464281346648
1246 -0.01143059735186398 -14.263783792732301 -0.01143457619473338 -14.266077389661215
1247 -0.011429354082792997 -14.275213146815094 -0.011514871055260301 -14.277592260716474
1248 -0.011427761986851692 -14.286640908801946 -0.011445855256170034 -14.289038115972645
1249 -0.011431152187287807 -14.298072060989234 -0.011431242106482387 -14.300469358079127
1250 -0.011430619331076742 -14.30950268032031 -0.011440893821418285 -14.311910251900546
1251 -0.011432005045935511 -14.320934685366247 -0.011457550572231412 -14.323367802472777
1252 -0.011429563257843256 -14.33236424862409 -0.011371356062591076 -14.334739158535369
1253 -0.011430494207888841 -14.34379474283198 -0.011407478246837854 -14.346146636782207
1254 -0.011433808039873839 -14.355228550871853 -0.011414906615391374 -14.357561543397598
1255 -0.011427327385172248 -14.366655878257026 -0.011464000167325138 -14.369025543564923
1256 -0.011430160095915198 -14.378086038352942 -0.011428615776821971 -14.380454159341745
1257 -0.011428900016471743 -14.389514938369414 -0.011418045079335571 -14.39187220442108
1258 -0.011429913202300667 -14.400944851571715 -0.011420485703274608 -14.403292690124355
1259 -0.011428456194698811 -14.412373307766414 -0.011411344772204757 -14.414704034896559
1260 -0.011426148610189557 -14.423799456376603 -0.01138206166215241 -14.426086096558711
1261 -0.011430312599986791 -14.43522976897659 -0.011443916475400329 -14.437530013034111
1262 -0.011429525027051569 -14.446659294003641 -0.011428098566830159 -14.448958111600941
1263 -0.011430300818756223 -14.458089594822397 -0.011415454465895892 -14.460373566066837
1264 -0.011428296705707908 -14.469517891528104 -0.011395055474713445 -14.47176862154155
1265 -0.011429713573306799 -14.480947605101411 -0.01142690246924758 -14.483195524010798
1266 -0.011430754046887159 -14.492378359148299 -0.011437223199754954 -14.494632747210552
1267 -0.011430511763319374 -14.503808870911618 -0.01140807280316949 -14.506040820013721
1268 -0.011431897152215242 -14.515240768063833 -0.011423142906278373 -14.517463962919999
1269 -0.011430151807144285 -14.526670919870977 -0.011425726488232613 -14.528889689408231
1270 -0.011430563824251293 -14.538101483695229 -0.011489661503583192 -14.540379350911815
1271 -0.011431095143780112 -14.54953257883901 -0.011417195713147522 -14.551796546624962
1272 -0.011430167546495795 -14.560962746385506 -0.01143715693615377 -14.563233703561115
1273 -0.011429713992401957 -14.572392460377909 -0.011435133870691061 -14.574668837431807
1274 -0.011429270310327411 -14.583821730688236 -0.011409343359991908 -14.586078180791798
1275 -0.011433267500251532 -14.595254998188487 -0.011460132850334048 -14.597538313642133
1276 -0.011430386221036315 -14.606685384409523 -0.011455357493832707 -14.608993671135966
1277 -0.011428397661074997 -14.618113782070598 -0.011415806459262967 -14.62040947759523
1278 -0.011430405639111995 -14.62954418770971 -0.011429323954507709 -14.631838801549737
1279 -0.011430124705657362 -14.640974312415368 -0.011429856531322002 -14.643268658081059
1280 -0.011428480735048652 -14.652402793150417 -0.011431495472788811 -14.654700153553847
1281 -0.011430107383057475 -14.663832900533475 -0.011415626667439938 -14.666115780221286
1282 -0.011429945006966591 -14.675262845540441 -0.011439006077125669 -14.677554786298412
1283 -0.011426323559135199 -14.686689169099576 -0.011445911787450313 -14.689000698085863
1284 -0.011428992822766304 -14.698118161922343 -0.011434656986966728 -14.70043535507283
1285 -0.011429285118356346 -14.7095474470407 -0.011428624158725142 -14.711863979231556
1286 -0.011429210286587476 -14.720976657327288 -0.01143429260700941 -14.723298271838566
1287 -0.011429055500775576 -14.732405712828063 -0.011428637802600861 -14.734726909641166
1288 -0.011429430171847343 -14.743835142999911 -0.011431469628587366 -14.746158379269753
1289 -0.011429912084713579 -14.755265055084624 -0.011405980214476585 -14.75756435948423
1290 -0.011429382720962167 -14.766694437805587 -0.011427523056045174 -14.768991882540275
1291 -0.011427727527916431 -14.778122165333503 -0.011456967191770672 -14.780448849732046
1292 -0.011429115012288094 -14.78955128034579 -0.011439967853948473 -14.791888817585995
1293 -0.01143053751438856 -14.80098181786018 -0.011419240105897187 -14.803308057691893
1294 -0.011431774077937006 -14.812413591938117 -0.01144433617591858 -14.814752393867812
1295 -0.011429310962557792 -14.823842902900676 -0.011454936349764466 -14.826207330217576
1296 -0.01142947687767446 -14.83527237977835 -0.011394076980650425 -14.837601407198227
1297 -0.011431257659569382 -14.84670363743792 -0.011474769841879607 -14.849076177040105
1298 -0.01143052726984024 -14.858134164707762 -0.011388900410383939 -14.86046507745049
1299 -0.011429576110094786 -14.869563740817856 -0.011434813356027007 -14.871899890806517
1300 -0.011429753247648477 -14.880993494065505 -0.011425045598298312 -14.883324936404815
1301 -0.011428832029923796 -14.89242232609543 -0.011425975430756807 -14.894750911835573
1302 -0.011434473376721144 -14.90385679947215 -0.011458513187244534 -14.906209425022817
1303 -0.01142813074402511 -14.915284930216176 -0.011439864290878177 -14.917649289313696
1304 -0.011427813163027167 -14.926712743379204 -0.011431084387004376 -14.9290803737007
1305 -0.011426836112514138 -14.938139579491718 -0.011431993497535587 -14.940512367198235
1306 -0.01142779658548534 -14.949567376077203 -0.011426775949075818 -14.95193914314731
1307 -0.011427861312404275 -14.960995237389607 -0.011348079470917583 -14.963287222618227
1308 -0.011428287066519261 -14.972423524456126 -0.011417211778461934 -14.974704434396688
1309 -0.01143002100288868 -14.983853545459015 -0.011430586595088244 -14.986135020991776
1310 -0.011429696436971426 -14.995283241895986 -0.01143178455531597 -14.997566805547093
1311 -0.011429246328771115 -15.006712488224757 -0.011425023572519422 -15.008991829119612
1312 -0.011430276650935411 -15.018142764875693 -0.011431272560730576 -15.020423101680343
1313 -0.011430337140336633 -15.029573102016029 -0.01141963149420917 -15.031842733174553
1314 -0.011428734753280878 -15.04100183676931 -0.011429350217804312 -15.043272083392358
1315 -0.01143175782635808 -15.052433594595668 -0.011459014937281608 -15.05473109832964
1316 -0.01143029727973044 -15.063863891875398 -0.011407542787492276 -15.066138641117131
1317 -0.01142901685088873 -15.075292908726286 -0.011425057984888553 -15.07756369910202
1318 -0.011431646114215255 -15.086724554840501 -0.011486567463725806 -15.089050266565746
1319 -0.011427361285313964 -15.098151916125815 -0.011431320570409298 -15.100481587136155
1320 -0.011429083999246359 -15.109581000125061 -0.01142532010562718 -15.111906907241782
1321 -0.011428779223933816 -15.121009779348995 -0.011418463755398988 -15.12332537099718
1322 -0.011429879767820238 -15.132439659116816 -0.01145094190724194 -15.134776312904423
1323 -0.011428791983053087 -15.14386845109987 -0.011419962532818318 -15.14619627543724
1324 -0.011428018240258098 -15.155296469340128 -0.011444220319390297 -15.157640495756631
1325 -0.011440846417099238 -15.166737315757226 -0.011398775596171617 -15.169039271352803
1326 -0.011430788226425648 -15.178168103983651 -0.011418318329378962 -15.180457589682183
1327 -0.011430245079100131 -15.189598349062752 -0.011432389076799155 -15.191889978758981
1328 -0.011429207259789109 -15.201027556322542 -0.011425867583602667 -15.203315846342583
1329 -0.011425304040312768 -15.212452860362854 -0.011362272733822464 -15.214678119076407
1330 -0.011430546082556248 -15.22388340644541 -0.011426782328635454 -15.226104901405042
1331 -0.01143074338324368 -15.235314149828653 -0.011447913898155092 -15.237552815303198
1332 -0.011429964657872915 -15.246744114486527 -0.011416962835937738 -15.248969778139136
1333 -0.011430751159787178 -15.258174865646314 -0.011445992207154632 -15.26041577034629
1334 -0.011430956982076168 -15.26960582262839 -0.011409077234566212 -15.271824847580856
1335 -0.011431583715602756 -15.281037406343993 -0.011419734545052051 -15.283244582125908
1336 -0.011432366212829947 -15.292469772556823 -0.011490494664758443 -15.294735076790667
1337 -0.011430168524384499 -15.303899941081207 -0.011438969802111388 -15.306174046592778
1338 -0.0114292127545923 -15.3153291538358 -0.011419275077059865 -15.317593321669838
1339 -0.011427549785003066 -15.326756703620802 -0.011465501459315419 -15.329058823129154
1340 -0.011430353531613946 -15.338187057152416 -0.011421683337539434 -15.340480506466694
1341 -0.011428366973996162 -15.349615424126412 -0.011440315190702677 -15.351920821657396
1342 -0.011429773829877376 -15.36104519795629 -0.01144180870614946 -15.363362630363545
1343 -0.011428845394402743 -15.372474043350692 -0.011437114793807268 -15.374799745157352
1344 -0.01142913051880896 -15.383903173869502 -0.011432145768776537 -15.386231890926128
1345 -0.011429743515327573 -15.39533291738483 -0.01148181282915175 -15.39771370375528
1346 -0.011427456699311733 -15.406760374084142 -0.011419868376106024 -15.409133572131385
1347 -0.01142748910933733 -15.418187863193479 -0.011431649792939425 -15.420565221924324
1348 -0.011426317878067494 -15.429614181071546 -0.011455499194562435 -15.432020721118887
1349 -0.011433129431679845 -15.441047310503226 -0.011439893720671534 -15.443460614839559
1350 -0.011426970874890686 -15.452474281378116 -0.011430779891088604 -15.454891394730648
1351 -0.011426511453464627 -15.46390079283158 -0.01143015455454588 -15.466321549285194
1352 -0.011422546254470945 -15.475323339086051 -0.011392821837216616 -15.47771437112241
1353 -0.011427762126550079 -15.486751101212601 -0.011383358296006918 -15.489097729418416
1354 -0.01143001946620643 -15.498181120678808 -0.011446124548092485 -15.500543853966509
1355 -0.011429314594715833 -15.509610435273524 -0.011420404817909003 -15.511964258784417
1356 -0.011428722320124507 -15.521039157593648 -0.011430054996162653 -15.52339431378058
1357 -0.011426822235807776 -15.532465979829457 -0.011411843076348304 -15.534806156856929
1358 -0.01142977699637413 -15.543895756825831 -0.011419997224584222 -15.546226154081513
1359 -0.011431137425825 -15.555326894251657 -0.01144457384943962 -15.557670727930953
1360 -0.011429461324587465 -15.566756355576244 -0.01143546961247921 -15.569106197543432
1361 -0.011429708497598768 -15.578186064073842 -0.011406954051926732 -15.580513151595358
1362 -0.011428703274577855 -15.58961476734842 -0.011470543732866646 -15.591983695328224
1363 -0.011429643072187901 -15.601044410420608 -0.011468195356428623 -15.603451890684653
1364 -0.011427895864471793 -15.61247230628508 -0.011388358380645513 -15.614840249065299
1365 -0.011428748350590467 -15.62390105463567 -0.011427148384973407 -15.626267397450272
1366 -0.0114281693007797 -15.63532922393645 -0.011420037457719445 -15.637687434907992
1367 -0.011427917797118426 -15.646757141733568 -0.011438815481960773 -15.649126250389953
1368 -0.011430078418925405 -15.658187220152493 -0.011410121526569127 -15.660536371916523
1369 -0.011423947475850581 -15.669611167628345 -0.011345125921070575 -15.671881497837594
1370 -0.011429028632119299 -15.681040196260463 -0.01142588616348803 -15.683307384001083
1371 -0.01142837549559772 -15.692468571756061 -0.011421519285067915 -15.694728903286151
1372 -0.011429093917831779 -15.703897665673892 -0.011428599758073688 -15.706157503044224
1373 -0.01142900069244206 -15.715326666366334 -0.011429533967748285 -15.717587037011972
1374 -0.011431283969432115 -15.726757950335767 -0.011515789292752742 -15.729102826304725
1375 -0.011425167880952358 -15.73818311821672 -0.011448488757014274 -15.74055131506174
1376 -0.011427799379453063 -15.749610917596172 -0.011431226553395391 -15.751982541615135
1377 -0.011427466012537479 -15.76103838360871 -0.011432034568861127 -15.763414576183996
1378 -0.01142834397032857 -15.772466727579038 -0.011432098923251033 -15.774846675107247
1379 -0.01142765423282981 -15.783894381811868 -0.011422670213505626 -15.786269345320752
1380 -0.011427128734067083 -15.795321510545934 -0.011436140723526477 -15.79770548604428
1381 -0.011425562063232064 -15.806747072609166 -0.011438036523759364 -15.80914352256804
1382 -0.01143263247795403 -15.81817970508712 -0.011486593820154666 -15.820630116388195
1383 -0.011427468573674559 -15.829607173660795 -0.011431760899722577 -15.832061877287916
1384 -0.011425920063629746 -15.841033093724425 -0.011421066569164395 -15.843482943857081
1385 -0.011431140033528209 -15.852464233757953 -0.011463133245706558 -15.854946077102788
1386 -0.011426980188116432 -15.863891213946069 -0.011415629694238306 -15.866361706797026
1387 -0.01142795393243432 -15.875319167878503 -0.011443307483568787 -15.877805014280595
1388 -0.011428699688985943 -15.88674786756749 -0.011455833958461881 -15.889260848239056
1389 -0.011428867559880018 -15.89817673512737 -0.011391142150387168 -15.900651990389443
1390 -0.011426144046708941 -15.909602879174079 -0.011414053197950125 -15.912066043587393
1391 -0.011426194198429584 -15.921029073372509 -0.011407108372077346 -15.92347315195947
1392 -0.01142511162906885 -15.932454185001578 -0.011402877187356353 -15.934876029146826
1393 -0.011427820567041636 -15.94388200556862 -0.011396851763129235 -15.946272880909955
1394 -0.011427796399220824 -15.955309801967841 -0.011432215524837374 -15.957705096434793
1395 -0.011427090130746364 -15.966736892098588 -0.01142004206776619 -15.969125138502559
1396 -0.011426344467326998 -15.978163236565916 -0.011495649768039583 -15.980620788270599
1397 -0.011426678951829672 -15.989589915517746 -0.011417717533186078 -15.992038505803785
1398 -0.011427100794389845 -16.001017016312137 -0.011427912348881363 -16.003466418152666
1399 -0.011427268711850047 -16.012444285023985 -0.011430417140945792 -16.014896835293612
1400 -0.011426985822618007 -16.023871270846602 -0.01143027120269835 -16.02632710649631
1401 -0.011427661404013634 -16.035298932250615 -0.011434954451397061 -16.037762060947706
1402 -0.011427507270127535 -16.046726439520743 -0.011427318584173918 -16.04918937953188
1403 -0.011427524778991938 -16.058153964299734 -0.011430570343509316 -16.06061994987539
1404 -0.011427521100267768 -16.0695814854 -0.011427535628899931 -16.072047485504292
1405 -0.011427774839103223 -16.081009260239103 -0.011413593450561166 -16.083461078954855
1406 -0.011426070285961033 -16.092435330525063 -0.011424116743728518 -16.094885195698584
1407 -0.011427181540057063 -16.10386251206512 -0.011434885580092669 -16.106320081278678
1408 -0.011425182223320007 -16.11528769428844 -0.01143484776839614 -16.117754929047074
1409 -0.011427982524037362 -16.126715676812477 -0.011429705377668142 -16.129184634424742
1410 -0.011427509691566229 -16.138143186504042 -0.011423957720398902 -16.140608592145142
1411 -0.011426025070250034 -16.149569211574292 -0.011406335607171058 -16.15201492775231
1412 -0.011427538795396685 -16.160996750369687 -0.01141003486700356 -16.163424962619317
1413 -0.011426316853612662 -16.1724230672233 -0.011425052909180522 -16.1748500155285
1414 -0.011423854529857636 -16.183846921753158 -0.011404415220022201 -16.18625443074852
1415 -0.011428734427317977 -16.195275656180478 -0.011428445065394043 -16.197682875813914
1416 -0.011429764004424215 -16.206705420184903 -0.011445433599874377 -16.20912830941379
1417 -0.011426098784431815 -16.218131518969336 -0.011424715491011738 -16.2205530249048
1418 -0.011429770104587077 -16.229561289073924 -0.01135090310126543 -16.231903928006066
1419 -0.011429425422102213 -16.240990714496025 -0.01141526415012777 -16.243319192156193
1420 -0.011429279576987028 -16.252419994073012 -0.011430451693013311 -16.254749643849205
1421 -0.0114296683575958 -16.26384966243061 -0.011425616312772035 -16.266175260161976
1422 -0.011429194267839194 -16.27527885669845 -0.011436163214966655 -16.277611423376943
1423 -0.011428020754829049 -16.286706877453277 -0.011416492937132715 -16.289027916314076
1424 -0.011440359288826585 -16.298147236742103 -0.011433576978743077 -16.30046149329282
1425 -0.011428740760311484 -16.309575977502416 -0.01143013797700405 -16.311891631269823
1426 -0.01142791691236198 -16.321003894414776 -0.011429225746542215 -16.323320857016366
1427 -0.011424211133271456 -16.332428105548047 -0.011401365650817752 -16.334722222667185
1428 -0.011432612501084804 -16.343860718049132 -0.011440907092764973 -16.34616312975995
1429 -0.011430289782583713 -16.355291007831717 -0.01142438231036067 -16.35758751207031
1430 -0.011434786347672343 -16.366725794179388 -0.011408674623817205 -16.368996186694126
1431 -0.011433106008917093 -16.378158900188303 -0.01144812605343759 -16.380444312747564
1432 -0.011431496171280742 -16.389590396359583 -0.011445683054625988 -16.391889995802188
1433 -0.011430951580405236 -16.401021347939988 -0.011429061274975538 -16.403319057077162
1434 -0.011429327353835107 -16.412450675293822 -0.011399221047759056 -16.414718278124923
1435 -0.011430397816002368 -16.423881073109825 -0.011440370790660381 -16.42615864891558
1436 -0.011429663002490997 -16.435310736112317 -0.011431654822081328 -16.437590303737664
1437 -0.011427231505513192 -16.446737967617832 -0.01148981899023056 -16.449080122727896
1438 -0.011432408262044192 -16.458170375879877 -0.011475102603435516 -16.46055522533133
1439 -0.01142938225530088 -16.46959975813518 -0.011426808685064316 -16.471982034016396
1440 -0.011428877990692855 -16.48102863612587 -0.011405501188710332 -16.483387535205107
1441 -0.011427157884463668 -16.492455794010333 -0.011422890610992909 -16.4948104258161
1442 -0.011430069245398045 -16.503885863255732 -0.011400027107447386 -16.50621045292355
1443 -0.011430449923500419 -16.515316313179234 -0.011425902368500829 -16.51763635529205
1444 -0.011427648225799203 -16.52674396140503 -0.011453938856720924 -16.529090294148773
1445 -0.011430984968319536 -16.538174946373353 -0.011425285367295146 -16.540515579516068
1446 -0.01142808967269957 -16.54960303604605 -0.01143657611683011 -16.551952155632897
1447 -0.011429525259882212 -16.561032561305932 -0.01144208204932511 -16.56339423768222
1448 -0.011428672773763537 -16.572461234079697 -0.011333602527156473 -16.574727840209377
1449 -0.011430743150413036 -16.58389197723011 -0.011437044106423854 -16.5861648843158
1450 -0.011429553478956222 -16.595321530709064 -0.011451859958469868 -16.59761674427427
1451 -0.011430623289197684 -16.60675215399826 -0.011414129240438341 -16.60903087351471
1452 -0.011429112916812301 -16.618181266915073 -0.011421877471730114 -16.620452750986438
1453 -0.011429649218916893 -16.62961091613399 -0.011420995462685823 -16.631873746449124
1454 -0.011428313236683607 -16.641039229370676 -0.011420776974409819 -16.643294523423535
1455 -0.011431164760142564 -16.65247039413082 -0.011410587280988694 -16.654705110704523
1456 -0.011430034646764398 -16.663900428777584 -0.011410164274275303 -16.666115274978797
1457 -0.011430119117721915 -16.675330547895307 -0.011418572952970862 -16.677533847931766
1458 -0.011430048430338503 -16.686760596325644 -0.011427404265850783 -16.68896125219762
1459 -0.011431305157020687 -16.698191901482666 -0.011449988558888435 -16.700411240756505
1460 -0.011428880086168648 -16.709620781568834 -0.011426544655114413 -16.71183778541162
1461 -0.01142716403119266 -16.721047945600027 -0.01144514256156981 -16.72328292797319
1462 -0.011428007297217846 -16.732475952897246 -0.011426601093262434 -16.734709529066453
1463 -0.01142941191792488 -16.74390536481517 -0.011413402296602726 -16.746122931363058
1464 -0.011430626502260566 -16.75533599131743 -0.011335550388321281 -16.757458481751378
1465 -0.01143160294741392 -16.766767594264845 -0.011415208177641033 -16.76887368992902
1466 -0.011430994234979152 -16.778198588499823 -0.011437144223600626 -16.78031083415262
1467 -0.011432042764499783 -16.789630631264323 -0.011440099496394397 -16.791750933649013
1468 -0.011429508263245226 -16.801060139527568 -0.011424946691840887 -16.803175880340852
1469 -0.011429386818781495 -16.81248952634635 -0.011408139718696475 -16.81458402005955
1470 -0.01143059334717691 -16.82392011969353 -0.011434694705531 -16.82601871476508
1471 -0.011430268408730626 -16.83535038810226 -0.011414127796888352 -16.83743284256197
1472 -0.011433115089312195 -16.84678350319157 -0.011404105834662915 -16.848836948396634
1473 -0.011430802941322326 -16.858214306132894 -0.011427971860393881 -16.860264920257027
1474 -0.01143224905245006 -16.869646555185344 -0.011452833143994211 -16.871717753401022
1475 -0.011429996928200126 -16.881076552113544 -0.01143135167658329 -16.883149105077607
1476 -0.011434494145214557 -16.892511046258758 -0.011453731916844845 -16.89460283699445
1477 -0.011429506540298461 -16.903940552799057 -0.011426081834360956 -16.906028918828813
1478 -0.011433202819898725 -16.915373755618955 -0.011433774512261153 -16.917462693341076
1479 -0.011430327221751213 -16.926804082840707 -0.011425810446962715 -16.928888503788038
1480 -0.011430676188319921 -16.938234759029026 -0.01144731855019927 -16.940335822338238
1481 -0.011431884905323385 -16.94966664393435 -0.01142243049107492 -16.95175825282931
1482 -0.011430547945201397 -16.961097191879553 -0.011425529792904853 -16.963183782622217
1483 -0.0114312126301229 -16.972528404509674 -0.011424055136740208 -16.974607837758956
1484 -0.01142987902276218 -16.983958283532438 -0.011394578358158469 -16.986002416117113
1485 -0.011429074872285127 -16.995387358404724 -0.011432163370773196 -16.997434579487887
1486 -0.01143060103058815 -17.006817959435313 -0.011410661088302732 -17.00884524057619
1487 -0.011429746588692068 -17.018247706024006 -0.011434782156720757 -17.02028002273291
1488 -0.011430216813459992 -17.029677922837465 -0.011429480835795402 -17.031709503568703
1489 -0.011430139373987912 -17.041108062211453 -0.011427816515788437 -17.04313732008449
1490 -0.011429062485694886 -17.05253712469715 -0.011442118138074876 -17.054579438222564
1491 -0.011429890803992749 -17.06396701550114 -0.011413773614913225 -17.065993211837476
1492 -0.011430653277784586 -17.075397668778926 -0.011432652315124869 -17.0774258641526
1493 -0.011430154694244266 -17.086827823473172 -0.01143029066734016 -17.088856154819943
1494 -0.011435374198481441 -17.098263197671653 -0.011489682784304022 -17.100345837604248
1495 -0.011429226817563176 -17.109692424489214 -0.011430743290111423 -17.11177658089436
1496 -0.011427937494590878 -17.121120361983806 -0.011447805166244506 -17.123224386060606
1497 -0.01142797595821321 -17.13254833794202 -0.01143928775563836 -17.134663673816245
1498 -0.011429691081866622 -17.143978029023884 -0.01143479677848518 -17.14609847059473
1499 -0.01142852776683867 -17.155406556790723 -0.011397889023646713 -17.157496359618378
1500 -0.011429240647703409 -17.166835797438427 -0.011450441973283886 -17.168946801591662
1501 -0.01142704039812088 -17.17826283783655 -0.011360312392935158 -17.180307113984597
1502 -0.011428931308910251 -17.18969176914546 -0.011426887800917029 -17.191734001785512
1503 -0.011430498911067843 -17.201122268056526 -0.011442775512114168 -17.203176777297628
1504 -0.011428963299840689 -17.212551231356368 -0.011418192042037844 -17.214594969339664
1505 -0.011429250752553344 -17.22398048210892 -0.01141764372587204 -17.226012613065535
1506 -0.011434628628194332 -17.235415110737115 -0.011350687127560377 -17.237363300193095
1507 -0.011429477669298648 -17.246844588406415 -0.011446535587310791 -17.248809835780406
1508 -0.011429884424433111 -17.25827447283085 -0.011416032537817955 -17.260225868318223
1509 -0.011431681318208575 -17.269706154149056 -0.011455874191597104 -17.27168174250982
1510 -0.011428554635494947 -17.28113470878455 -0.011445273086428643 -17.28312701559625
1511 -0.011429803725332022 -17.29256451250988 -0.01143022794276476 -17.294557243539014
1512 -0.01142879188992083 -17.3039933043998 -0.011413826514035464 -17.30597107005305
1513 -0.011419670237228275 -17.315412974637027 -0.011384417349472643 -17.317355487402523
1514 -0.011429553804919123 -17.326842528441947 -0.011444807657971979 -17.328800295060496
1515 -0.011429683351889253 -17.338272211793836 -0.011416060104966163 -17.340216355165463
1516 -0.011427370738238097 -17.349699582532075 -0.011372669180855156 -17.351589024346318
1517 -0.011430209781974555 -17.36112979231405 -0.01143613550812006 -17.363025159854438
1518 -0.011430947994813322 -17.372560740308863 -0.011430570296943188 -17.374455730151382
1519 -0.011429560463875532 -17.383990300772737 -0.011461212672293187 -17.385916942823677
1520 -0.011431494168937207 -17.395421794941676 -0.01140218200162053 -17.397319124825298
1521 -0.01143043558113277 -17.40685223052281 -0.011442293785512448 -17.408761418610812
1522 -0.011426562909036875 -17.418278793431845 -0.01154436506330967 -17.42030578367412
1523 -0.011429796880111098 -17.429708590311957 -0.011441663233563304 -17.431747446907682
1524 -0.01142831458710134 -17.441136904899057 -0.011426704842597247 -17.44317415175028
1525 -0.01142857107333839 -17.452565475972396 -0.011429299553856253 -17.454603451304138
1526 -0.011428063409402967 -17.4639935393818 -0.011420424561947584 -17.466023875866085
1527 -0.011428656615316867 -17.475422195997115 -0.011428959388285875 -17.477452835254372
1528 -0.011428679479286075 -17.486850875476403 -0.011432724399492144 -17.488885559653863
1529 -0.011427950533106922 -17.49827882600951 -0.01138614136725664 -17.50027170102112
1530 -0.01142969038337469 -17.509708516392884 -0.011435598134994507 -17.511707299156114
1531 -0.011430886620655657 -17.52113940301354 -0.011428836220875382 -17.52313613537699
1532 -0.011430296674370765 -17.532569699687908 -0.011432257993146778 -17.534568393370137
1533 -0.011428325576707721 -17.543998025264617 -0.011422780901193618 -17.54599117427133
1534 -0.011429277295246721 -17.555427302559863 -0.011424965411424636 -17.557416139682754
1535 -0.011427580751478672 -17.566854883311343 -0.01144876955077052 -17.568864909233525
1536 -0.011429877299815417 -17.578284760611158 -0.011433926410973072 -17.5802988356445
1537 -0.011429771268740296 -17.5897145318799 -0.011425112374126911 -17.591723948018625
1538 -0.011428638268262148 -17.601143170148163 -0.011431809980422258 -17.603155757999048
1539 -0.011430337885394692 -17.612573508033556 -0.011437477869912982 -17.61459323586896
1540 -0.01142879673279822 -17.624002304766353 -0.011421190062537789 -17.626014425931498
1541 -0.011427030665799975 -17.635429335432153 -0.011443121870979667 -17.637457547802477
1542 -0.011428966792300344 -17.646858302224455 -0.011427105683833361 -17.64888465348631
1543 -0.011428562132641673 -17.6582868643571 -0.011446499917656183 -17.660331153403966
1544 -0.011428926698863506 -17.66971579105596 -0.011412833211943507 -17.67174398661591
1545 -0.01143109193071723 -17.681146882986678 -0.01138933226466179 -17.68313331888057
1546 -0.011429697135463357 -17.69257658012214 -0.0114323397167027 -17.694565658597273
1547 -0.011428857129067183 -17.704005437251208 -0.011431046528741717 -17.705996705126015
1548 -0.011429828451946377 -17.715435265703153 -0.011432206816971302 -17.717428911942985
1549 -0.011427583266049623 -17.7268628489692 -0.011399231432005764 -17.72882814337499
1550 -0.011429298110306263 -17.73829214707951 -0.011426395224407315 -17.740254538599398
1551 -0.011430083634331822 -17.74972223071384 -0.011468861810863018 -17.75172340041026
1552 -0.01142814541235566 -17.761150376126196 -0.011431651189923286 -17.763155051600183
1553 -0.011428825603798033 -17.772579201729993 -0.011431839782744646 -17.774586891382928
1554 -0.011429740116000175 -17.784008941845993 -0.011398273892700672 -17.78598516527563
1555 -0.0114319559186697 -17.795440897764664 -0.011436256673187017 -17.797421421948815
1556 -0.011428663972765207 -17.80686956173743 -0.011418570484966039 -17.808839992433782
1557 -0.011429315386340021 -17.81829887712377 -0.011426993925124408 -17.820266986358906
1558 -0.01143029946833849 -17.829729176592107 -0.011441738065332174 -17.83170872442424
1559 -0.011427993467077614 -17.841157170059184 -0.011438551684841513 -17.84314727610908
1560 -0.011427025543525815 -17.85258419560271 -0.011381883220747114 -17.854529159329825
1561 -0.011429653316736222 -17.864013848919445 -0.011408216878771782 -17.865937376208596
1562 -0.011429204978048802 -17.875443053897495 -0.011447309236973523 -17.87738468544557
1563 -0.011429181275889277 -17.886872235173385 -0.011430655373260379 -17.88881534081883
1564 -0.011427546804770827 -17.898299781978157 -0.011435500299558043 -17.90025084111839
1565 -0.011428239662200213 -17.90972802164036 -0.011455498123541474 -17.91170633924193
1566 -0.011428772239014506 -17.921156793879373 -0.011425627628341317 -17.923131966870272
1567 -0.011427706200629472 -17.93258450008 -0.011460139509290456 -17.93459210637956
1568 -0.011426970409229398 -17.94401147048923 -0.011425454588606953 -17.94601756096817
1569 -0.011423983564600348 -17.95543545405383 -0.01146701704710722 -17.957484578015276
1570 -0.011426392989233137 -17.966861847043063 -0.011413684766739606 -17.968898262782016
1571 -0.011427840869873761 -17.978289687912937 -0.01142546054907143 -17.980323723331086
1572 -0.011427063262090087 -17.989716751175028 -0.011423490801826119 -17.99174721413291
1573 -0.011427949322387576 -18.001144700497417 -0.011416931403800845 -18.00316414553671
1574 -0.011427905736491084 -18.012572606233906 -0.011433848552405835 -18.01459799408912
1575 -0.01142739960923791 -18.024000005843146 -0.011421104613691568 -18.02601909870281
1576 -0.011427682498469949 -18.035427688341617 -0.011459049396216869 -18.037478148099026
1577 -0.011428243294358254 -18.046855931635974 -0.01143224760890007 -18.048910395707928
1578 -0.011427474627271294 -18.058283406263246 -0.011407137801870703 -18.0603175335098
1579 -0.011428265040740371 -18.06971167130399 -0.011471729027107358 -18.071789262536907
1580 -0.011427821824327111 -18.081139493128315 -0.011419568024575711 -18.08320883056148
1581 -0.011425738548859954 -18.092565231677174 -0.011380236689001321 -18.09458906725048
1582 -0.011430790601298212 -18.103996022278473 -0.011401703674346208 -18.105990770924826
1583 -0.011428662156686187 -18.11542468443516 -0.011424510832875967 -18.1174152817577
1584 -0.011428607255220413 -18.126853291690377 -0.011426533712074161 -18.128841815469777
1585 -0.01142980926670134 -18.13828310095708 -0.011370438849553466 -18.14021225431933
1586 -0.01142942700535059 -18.14971252796243 -0.011422255029901861 -18.151634509349233
1587 -0.011430013971403242 -18.16114254193383 -0.01143126841634512 -18.163065777765578
1588 -0.011430328944697976 -18.17257287087853 -0.011432939255610109 -18.174498717021187
1589 -0.01143018170259893 -18.18400305258113 -0.011429440276697279 -18.185928157297884
1590 -0.011429684283211828 -18.19543273686434 -0.011424271948635578 -18.197352429246518
1591 -0.011429215921089054 -18.20686195278543 -0.011430881544947624 -18.208783310791464
1592 -0.011429560603573918 -18.218291513389005 -0.011437129648402333 -18.220220440439867
1593 -0.011429277621209622 -18.229720791010216 -0.011471153050661088 -18.231691593490527
1594 -0.011430396558716893 -18.24115118756893 -0.011427604593336582 -18.243119198083864
1595 -0.011429603258147836 -18.25258079082708 -0.011407670751214027 -18.25452686883508
1596 -0.011431722762063145 -18.26401251358914 -0.011456533474847675 -18.265983402309928
1597 -0.011427070666104554 -18.275439584255246 -0.011423281393945217 -18.277406683703873
1598 -0.011430492578074335 -18.28687007683332 -0.011428725067526102 -18.288835408771398
1599 -0.011428881203755736 -18.298298958037076 -0.011436404520645737 -18.300271813292042
1600 -0.011429718974977732 -18.309728677012053 -0.011414933856576681 -18.31168674714862
1601 -0.011422090139240027 -18.321150767151295 -0.011493779951706529 -18.323180527100327
1602 -0.011426948849111796 -18.332577716000408 -0.011442552460357547 -18.334623079560686
1603 -0.011428242968395352 -18.344005958968804 -0.01142237512394786 -18.346045454684635
1604 -0.011426896741613745 -18.35543285571042 -0.011431875219568611 -18.357477329904203
1605 -0.011426997743546963 -18.366859853453967 -0.011431906558573245 -18.368909236462777
1606 -0.01142722968943417 -18.3782870831434 -0.011437296122312545 -18.38034653258509
1607 -0.011425385670736431 -18.38971246881414 -0.011455279076471925 -18.391801811661562
1608 -0.011426916439086198 -18.401139385253224 -0.011393780820071697 -18.403195592481634
1609 -0.011427739495411515 -18.412567124748634 -0.011453622300177813 -18.41464921478181
1610 -0.011429849406704306 -18.423996974155337 -0.011415486177429556 -18.42606470095924
1611 -0.011426336178556085 -18.435423310333892 -0.011416651867330074 -18.43748135282657
1612 -0.011428446555510164 -18.4468517568894 -0.011428363528102637 -18.448909716354674
1613 -0.011429955437779426 -18.45828171232718 -0.011401164717972279 -18.460310881072648
1614 -0.011432220973074437 -18.469713933300255 -0.011356530990451575 -18.4716674120631
1615 -0.011430224077776075 -18.481144157378033 -0.011423282418400049 -18.483090694481497
1616 -0.01142968637868762 -18.49257384375672 -0.011426414549350738 -18.49451710903085
1617 -0.011429925495758653 -18.504003769252478 -0.01141480221413076 -18.50593191124498
1618 -0.01143084797076881 -18.515434617223246 -0.011420790292322635 -18.517352701537302
1619 -0.01143002905882895 -18.526864646282075 -0.011425640434026718 -18.52877834197133
1620 -0.011429589567705989 -18.53829423584978 -0.01143905338831246 -18.54021739535964
1621 -0.011428947281092405 -18.549723183130872 -0.011446073232218624 -18.551663468591858
1622 -0.011428302293643356 -18.561151485424517 -0.011400025244802237 -18.563063493836662
1623 -0.011429017875343561 -18.57258050329986 -0.011430813279002906 -18.574494307115664
1624 -0.011428976804018021 -18.58400948010388 -0.011432019108906389 -18.58592632622457
1625 -0.011430465010926127 -18.595439945114805 -0.011422628629952669 -18.59734895485452
1626 -0.011430256068706512 -18.60687020118351 -0.011439079698175193 -18.608788034552695
1627 -0.011432749079540372 -18.61830295026305 -0.01139294165186584 -18.620180976204562
1628 -0.011431794287636876 -18.62973474455069 -0.01140145086683333 -18.631582427071397
1629 -0.011430161818861962 -18.64116490636955 -0.011425608163699507 -18.643008035235095
1630 -0.011431089974939823 -18.65259599634449 -0.011430710693821311 -18.654438745928918
1631 -0.011430504079908133 -18.6640265004244 -0.01143899285234511 -18.665877738781262
1632 -0.011430095368996262 -18.675456595793396 -0.011430963361635803 -18.6773087021429
1633 -0.011431046342477203 -18.686887642135872 -0.011418999405577779 -18.688727701548476
1634 -0.011429190309718252 -18.69831683244559 -0.011438459251075983 -18.70016616079955
1635 -0.011429152451455593 -18.709745984897047 -0.011422220850363374 -18.711588381649914
1636 -0.011430827621370553 -18.72117681251842 -0.011464996403083206 -18.723053378053
1637 -0.011431745253503323 -18.732608557771922 -0.01142958397977054 -18.734482962032768
1638 -0.011434583319351077 -18.74404314109127 -0.011355943884700537 -18.74583890591747
1639 -0.011429563537240029 -18.755472704628513 -0.01143951080739498 -18.757278416724866
1640 -0.011431100638583302 -18.766903805267095 -0.011421042215079068 -18.768699458939945
1641 -0.011431064689531922 -18.778334869956627 -0.011427211575210094 -18.780126670515155
1642 -0.011433519423007965 -18.789768389379635 -0.011409563617780805 -18.791536234132938
1643 -0.01143098301254213 -18.801199372392176 -0.011440617078915239 -18.802976851211852
1644 -0.01143062305636704 -18.812629995448543 -0.011431956011801959 -18.814408807223653
1645 -0.011430343426764012 -18.824060338875306 -0.011437633773311973 -18.825846440996965
1646 -0.011428017495200038 -18.835488356370504 -0.011400213837623597 -18.83724665483459
1647 -0.0114293048158288 -18.846917661186332 -0.011416853591799735 -18.84866350842639
1648 -0.011430577328428625 -18.85834823851476 -0.011440933821722865 -18.860104442248115
1649 -0.011434507742524146 -18.869782746257286 -0.011389666562899947 -18.871494108811014
1650 -0.011431233724579215 -18.881213979981865 -0.011434844927862287 -18.882928953738876
1651 -0.011431114934384822 -18.89264509491625 -0.011430377373471856 -18.894359331112348
1652 -0.011422419222071767 -18.904067514138323 -0.01150175011716783 -18.905861081229517
1653 -0.011430952930822968 -18.915498467069146 -0.011405599117279053 -18.917266680346795
1654 -0.01142975534312427 -18.92692822241227 -0.011421257769688964 -18.928687938116486
1655 -0.011430173553526402 -18.938358395965796 -0.011387639679014683 -18.9400755777955
1656 -0.011430397164076567 -18.949788793129873 -0.011430760892108083 -18.951506338687608
1657 -0.011434369208291172 -18.961223162338165 -0.011520477756857873 -18.963026816444465
1658 -0.011430488852784037 -18.97265365119095 -0.011419660225510598 -18.974446476669975
1659 -0.011429104395210743 -18.98408275558616 -0.011430094577372074 -18.985876571247346
1660 -0.011429432779550552 -18.995512188365712 -0.011434051906690001 -18.997310623154036
1661 -0.011429970897734166 -19.006942159263446 -0.011414955044165254 -19.008725578198202
1662 -0.01142639024183154 -19.018368549505276 -0.011453486699610948 -19.020179064897814
1663 -0.011429923307150602 -19.029798472812427 -0.011439428245648742 -19.031618493143462
1664 -0.01143232393078506 -19.04123079674321 -0.01140487235970795 -19.04302336550317
1665 -0.011430349992588162 -19.052661146735797 -0.011430402752012014 -19.054453768255183
1666 -0.01142868809401989 -19.06408983482982 -0.01144036054611206 -19.065894128801293
1667 -0.01142895631492138 -19.07551879114474 -0.011422600876539946 -19.077316729677833
1668 -0.01142893978394568 -19.08694773092869 -0.011425657896324992 -19.088742387574158
1669 -0.011429700627923011 -19.09837743155661 -0.011419019708409906 -19.100161407282567
1670 -0.0114293924998492 -19.10980682405646 -0.011425894079729914 -19.111587301362295
1671 -0.011427031783387064 -19.121233855839847 -0.011432992899790407 -19.123020294262087
1672 -0.011427032481878995 -19.132660888321727 -0.011370221339166164 -19.134390515601254
1673 -0.011431067530065776 -19.144091955851792 -0.011423862166702747 -19.145814377767955
1674 -0.011430440517142416 -19.155522396368934 -0.011435426026582717 -19.15724980379454
1675 -0.011430809926241636 -19.166953206295176 -0.011427484825253487 -19.168677288619794
1676 -0.011430782917886972 -19.178383989213064 -0.011435042088851332 -19.180112330708646
1677 -0.01142929047346115 -19.189813279686526 -0.01143444855697453 -19.19154677926562
1678 -0.011427516583353281 -19.20124079626988 -0.011450112145394088 -19.202996891411015
1679 -0.011429465329274534 -19.212670261599154 -0.011425961134955287 -19.21442285254597
1680 -0.01142960600554943 -19.224099867604703 -0.011453051539137959 -19.225875904085107
1681 -0.011428909609094262 -19.235528777213798 -0.011433813674375414 -19.237309717759484
1682 -0.011430145427584647 -19.246958922641383 -0.011429822025820612 -19.248739539785305
1683 -0.011430018441751599 -19.258388941083133 -0.011379706533625722 -19.26011924631893
1684 -0.011431689886376262 -19.26982063096951 -0.011436879262328148 -19.271556125581256
1685 -0.01142912353388965 -19.2812497545034 -0.011429094709455967 -19.282985220290712
1686 -0.011430556187406182 -19.292680310690805 -0.011408335343003274 -19.294393555633714
1687 -0.011430651508271694 -19.304110962199076 -0.011455689370632172 -19.305849245004346
1688 -0.011431734263896941 -19.315542696462973 -0.011460591712966562 -19.317309836717314
1689 -0.011431312002241612 -19.326974008465214 -0.011411621142178774 -19.328721457859494
1690 -0.011429516784846782 -19.33840352525006 -0.011428861366584896 -19.34015031922608
1691 -0.011428573168814182 -19.349832098418876 -0.011420853855088352 -19.35157117308117
1692 -0.011426642024889588 -19.361258740443766 -0.011380079993978142 -19.362951253075146
1693 -0.011430858494713902 -19.37268959893848 -0.011418502591550351 -19.374369755666695
1694 -0.011430598888546228 -19.384120197827023 -0.011418897425755858 -19.38578865309245
1695 -0.011429717624559998 -19.395549915451582 -0.011434254376217723 -19.39722290746867
1696 -0.011429638415575028 -19.406979553867156 -0.011443536216393112 -19.408666443685064
1697 -0.011432073591277004 -19.418411627458433 -0.011422793986275792 -19.42008923767134
1698 -0.011429930990561842 -19.429841558448995 -0.01143111134879291 -19.431520349020133
1699 -0.01142880953848362 -19.441270367987478 -0.011430516326799988 -19.442950865346933
1700 -0.011429537553340197 -19.45269990554082 -0.011439591366797685 -19.454390456713732
1701 -0.01142814364284277 -19.46412804918366 -0.011458988068625331 -19.465849444782357
1702 -0.011429045954719186 -19.47555709513838 -0.011423559859395027 -19.477273004641752
1703 -0.011431089928373694 -19.486988185066753 -0.011428890703245997 -19.488701895345
1704 -0.011429463280364871 -19.498417648347118 -0.011418205685913563 -19.500120101030912
1705 -0.011429350078105926 -19.509846998425225 -0.011473738634958864 -19.51159383966587
1706 -0.011428110394626856 -19.52127510881985 -0.011429126374423504 -19.523022966040294
1707 -0.011428952077403664 -19.532704060897252 -0.011436006054282188 -19.534458972094576
1708 -0.011428044782951475 -19.544132105680205 -0.011428472492843867 -19.54588744458742
1709 -0.011428712122142314 -19.55556081780235 -0.01142441094852984 -19.55731185553595
1710 -0.011429768009111285 -19.56699058581146 -0.011427317839115858 -19.568739173375064
1711 -0.011430179001763463 -19.578420764813224 -0.011410334333777427 -19.580149507708843
1712 -0.01142955026589334 -19.58985031507912 -0.011440333351492882 -19.591589841060337
1713 -0.011428039753809571 -19.601278354832928 -0.011457435926422477 -19.60304727698676
1714 -0.011427524592727422 -19.612705879425654 -0.01139950631186366 -19.614446783298625
1715 -0.011426921468228102 -19.624132800893882 -0.011407916294410824 -19.625854699593035
1716 -0.011428354540839791 -19.635561155434722 -0.011432548286393285 -19.637287247879428
1717 -0.011430413322523236 -19.646991568757244 -0.011421502428129315 -19.648708750307556
1718 -0.011429088283330202 -19.658420657040573 -0.011432771477848292 -19.660141521785405
1719 -0.011428875243291258 -19.669849532283862 -0.011435153055936098 -19.67157667484134
1720 -0.0114294845610857 -19.681279016844947 -0.011409628437831998 -19.682986303279172
1721 -0.011427463265135884 -19.692706480110083 -0.011477043805643915 -19.694463347084817
1722 -0.011428816709667444 -19.70413529681975 -0.011436845269054174 -19.70590019235387
1723 -0.011426510848104953 -19.715561807667854 -0.011389822885394096 -19.717290015239264
1724 -0.011428837571293116 -19.726990645239148 -0.011429604608565569 -19.72871961984783
1725 -0.011429305328056217 -19.738419950567206 -0.011427334509789944 -19.74014695435762
1726 -0.0114310123026371 -19.749850962869843 -0.011451026471331716 -19.75159798082895
1727 -0.011427059723064303 -19.761278022592908 -0.011413564207032323 -19.763011545035983
1728 -0.011429211357608438 -19.772707233950516 -0.011430673906579614 -19.774442218942564
1729 -0.01142749390564859 -19.784134727856166 -0.011424416257068516 -19.785866635199632
1730 -0.011429483722895383 -19.795564211579062 -0.011420282907783985 -19.797286918107417
1731 -0.011427878635004163 -19.806992090214067 -0.01143329539336264 -19.80872021350078
1732 -0.011428301734849811 -19.818420391948916 -0.011431422643363475 -19.820151636144143
1733 -0.011429468961432576 -19.829849860910347 -0.011452170647680759 -19.831603806791822
1734 -0.011431180639192462 -19.84128104154954 -0.011490627285093069 -19.843094434076914
1735 -0.011427778471261262 -19.8527088200208 -0.011435711896046996 -19.854530145972962
1736 -0.01142804566770792 -19.864136865688508 -0.011421323521062732 -19.865951469494025
1737 -0.011428840504959226 -19.875565706193466 -0.011436286848038435 -19.877387756342063
1738 -0.011428785230964422 -19.88699449142443 -0.011433665081858635 -19.888821421423923
1739 -0.011428097961470485 -19.898422589385902 -0.011428420525044202 -19.900249841948966
1740 -0.011427960451692342 -19.909850549837593 -0.011415255488827825 -19.911665097437794
1741 -0.011427610414102674 -19.921278160251696 -0.011424906551837921 -19.923090003989632
1742 -0.01142743299715221 -19.932705593248848 -0.011434879945591092 -19.93452488393522
1743 -0.01142791947349906 -19.944133512722345 -0.011426822515204549 -19.945951706450426
1744 -0.011428080732002854 -19.955561593454348 -0.011428813450038433 -19.957380519900465
1745 -0.011428281106054783 -19.966989874560404 -0.011432844400405883 -19.96881336430087
1746 -0.011426278855651617 -19.978416153416056 -0.01137077626772225 -19.980184140568593
1747 -0.01142648197710514 -19.98984263539316 -0.011404743231832982 -19.991588883800425
1748 -0.011428647115826607 -20.001271282508988 -0.011433677142485976 -20.00302256094291
1749 -0.011426558624953032 -20.012697841133942 -0.011403430486097932 -20.014425991429007
1750 -0.01142665664665401 -20.024124497780598 -0.01144683351740241 -20.02587282494641
1751 -0.011429826030507684 -20.035554323811105 -0.011431040801107883 -20.037303865747518
1752 -0.011428163899108768 -20.046982487710213 -0.011427979450672865 -20.04873184519819
1753 -0.011429774621501566 -20.058412262331714 -0.011446874542161822 -20.060178719740353
1754 -0.011427353555336594 -20.06983961588705 -0.011411147005856038 -20.07158986674621
1755 -0.011428731586784124 -20.081268347473834 -0.011417326098307968 -20.083007192844516
1756 -0.011425050953403116 -20.092693398427237 -0.011384779075160622 -20.094391971919677
1757 -0.011427675327286124 -20.104121073754524 -0.011445792159065604 -20.105837764078743
1758 -0.01142956637777388 -20.115550640132298 -0.011428228206932544 -20.117265992285674
1759 -0.011428710957989096 -20.126979351090288 -0.011423921072855591 -20.128689913358528
1760 -0.011429657740518451 -20.138409008830806 -0.01145353438332677 -20.140143447741856
1761 -0.011428622482344507 -20.14983763131315 -0.011470384011045099 -20.1516138317529
1762 -0.011431910982355475 -20.161269542295507 -0.01139978407882154 -20.163013615831723
1763 -0.011428836546838284 -20.172698378842345 -0.011418860452249647 -20.17443247628397
1764 -0.011428830865770578 -20.184127209708116 -0.011418397398665547 -20.185850873682636
1765 -0.011428749561309815 -20.195555959269427 -0.01147788935340941 -20.197328763036044
1766 -0.01142774117179215 -20.20698370044122 -0.011416446277871728 -20.208745209313914
1767 -0.011428166134282946 -20.218411866575504 -0.01142991236411035 -20.220175121678025
1768 -0.011427976144477724 -20.229839842719983 -0.011428705789148808 -20.231603827467175
1769 -0.011424666410312057 -20.241264509130296 -0.011508460529148579 -20.243112287996325
1770 -0.011426806636154651 -20.25269131576645 -0.011436653090640903 -20.254548941086966
1771 -0.011425850354135037 -20.264117166120588 -0.011423920933157205 -20.265972862020124
1772 -0.011426875367760658 -20.27554404148835 -0.011427521100267768 -20.27740038312039
1773 -0.01142611880786717 -20.286970160296217 -0.011432582885026932 -20.28883296600542
1774 -0.011426310800015927 -20.298396471096233 -0.011427314393222332 -20.300260280398643
1775 -0.01142731630243361 -20.309823787398667 -0.011434451444074512 -20.311694731842717
1776 -0.011428706580772996 -20.32125249397944 -0.011419451702386141 -20.323114183545105
1777 -0.011428008694201708 -20.332680502673643 -0.0114231301471591 -20.334537313692262
1778 -0.011430400889366865 -20.34411090356301 -0.01144634149968624 -20.345983655191947
1779 -0.011428662808611989 -20.355539566371622 -0.011427008267492055 -20.35741066345944
1780 -0.011428510118275882 -20.366968076489897 -0.011427350295707583 -20.36883801375515
1781 -0.011429853131994605 -20.37839792962189 -0.01143215917982161 -20.38027017293497
1782 -0.011425959039479494 -20.38982388866137 -0.011333346040919423 -20.39160351897589
1783 -0.011429882142692804 -20.40125377080406 -0.011442616442218423 -20.40304613541811
1784 -0.011428870819509029 -20.41268264162357 -0.011417587520554662 -20.414463722938663
1785 -0.011428606836125255 -20.424111248459695 -0.01145321256481111 -20.425916935503473
1786 -0.011427264660596848 -20.435538513120292 -0.01142603955231607 -20.43734297505579
1787 -0.011427752114832402 -20.446966265235126 -0.011441572057083248 -20.448784547112872
1788 -0.011427941266447306 -20.458394206501573 -0.011416059406474232 -20.460200606519347
1789 -0.011427730182185769 -20.469821936683758 -0.011435098620131612 -20.47163570513948
1790 -0.011426628939807415 -20.481248565623567 -0.011422766279429198 -20.48305847141891
1791 -0.011425230372697114 -20.492673795996264 -0.01149959578178823 -20.4945580672007
1792 -0.011424917168915272 -20.50409871316518 -0.01141824284568429 -20.505976310046385
1793 -0.011425086203962565 -20.515523799369145 -0.011426381068304181 -20.51740269111469
1794 -0.011424902454018592 -20.526948701823162 -0.01142185996286571 -20.528824551077555
1795 -0.011425126623362303 -20.538373828446524 -0.011419409094378353 -20.540243960171935
1796 -0.011426088213920594 -20.549799916660444 -0.011423087818548084 -20.551667047990485
1797 -0.011425572820007801 -20.561225489480453 -0.011432547960430384 -20.563099595950916
1798 -0.011426891665905714 -20.57265238114636 -0.0114247792866081 -20.574524375237523
1799 -0.01142845517024398 -20.584080836316602 -0.011414451058954 -20.585938826296477
1800 -0.01142681916244328 -20.595507655479047 -0.011423483164981008 -20.59736230946146
1801 -0.01142576327547431 -20.606933418754522 -0.011424225429072976 -20.608786534890534
1802 -0.011427298886701465 -20.618360717641224 -0.011430680006742477 -20.620217214897277
1803 -0.011428349278867244 -20.62978906692009 -0.0114651283249259 -20.631682343222202
1804 -0.01142495833337307 -20.64121402525346 -0.011412910651415586 -20.643095253873618
1805 -0.01142722307704389 -20.652641248330504 -0.011441233102232218 -20.65453648697585
1806 -0.011424822313711048 -20.664066070644214 -0.011415606830269098 -20.66595209380612
1807 -0.011426690267398953 -20.675492760911613 -0.011460481537505984 -20.677412575343624
1808 -0.011426170589402318 -20.686918931501015 -0.01141595235094428 -20.688828527694568
1809 -0.011426611337810755 -20.698345542838826 -0.011429398320615292 -20.700257926015183
1810 -0.011427878867834806 -20.70977342170666 -0.011438463535159826 -20.711696389550344
1811 -0.011426580883562566 -20.721200002590223 -0.01143719688989222 -20.723133586440238
1812 -0.011430738400667906 -20.732630740990892 -0.01140075409784913 -20.734534340538087
1813 -0.011428139451891185 -20.744058880442783 -0.011441579461097718 -20.745975919999186
1814 -0.01142784310504794 -20.75548672354783 -0.011427166033536195 -20.75740308603272
1815 -0.011428145179525017 -20.766914868727355 -0.011428065737709403 -20.76883115177043
1816 -0.011427638726308942 -20.778342507453665 -0.011425136588513851 -20.780256288358945
1817 -0.011427112342789768 -20.789769619796456 -0.011433847714215517 -20.79169013607316
1818 -0.011427438212558627 -20.801197058009013 -0.01142347096465528 -20.803113607037815
1819 -0.011428585462272167 -20.812625643471286 -0.01144317900761962 -20.814556786045436
1820 -0.011431148136034608 -20.82405679160732 -0.01129044285044074 -20.825847228895878
1821 -0.011429168283939362 -20.83548595989126 -0.011446163430809975 -20.83729339232669
1822 -0.011428112117573618 -20.846914072008833 -0.011429876647889614 -20.848723268974577
1823 -0.011428495962172746 -20.858342567971004 -0.011426751501858234 -20.860150020476436
1824 -0.011428446928039192 -20.869771014899044 -0.011433592345565558 -20.871583612822
1825 -0.011427777959033847 -20.88119879285808 -0.011420778278261424 -20.88300439110026
1826 -0.0114287453237921 -20.89262753818187 -0.011377408588305115 -20.894381799688567
1827 -0.011429541651159525 -20.90405707983303 -0.011431943625211716 -20.90581374331378
1828 -0.011430725315585732 -20.915487805148615 -0.011437195492908359 -20.91725093880669
1829 -0.01142910155467689 -20.92691690670329 -0.01143649690784514 -20.928687435714533
1830 -0.011430058628320694 -20.93834696533161 -0.011446821363642811 -20.940134257078174
1831 -0.011428771400824189 -20.949775736732434 -0.011473316699266434 -20.95160757377744
1832 -0.011428154585883022 -20.961203891318316 -0.011436534486711026 -20.963044108264153
1833 -0.011427102657034994 -20.97263099397535 -0.011438067676499486 -20.974482175940654
1834 -0.011428316542878746 -20.98405931051823 -0.011416499735787511 -20.98589867567644
1835 -0.011429249681532383 -20.995488560199764 -0.011436779284849763 -20.99733545496129
1836 -0.011431062081828713 -21.006919622281593 -0.011460298020392657 -21.008795752981683
1837 -0.011428619269281626 -21.018348241550875 -0.011422881856560707 -21.020218634838244
1838 -0.011427777027711273 -21.029776018578588 -0.011420204397290945 -21.031638839235534
1839 -0.011427456606179475 -21.041203475184766 -0.011480165552347899 -21.043119004787883
1840 -0.011425040755420923 -21.052628515940185 -0.011469199601560832 -21.054588204389443
1841 -0.011424312461167574 -21.06405282840135 -0.011430328898131847 -21.066018533287576
1842 -0.01142559414729476 -21.075478422548645 -0.01142546790651977 -21.077444001194095
1843 -0.011426972225308418 -21.086905394773954 -0.011426379205659032 -21.088870380399754
1844 -0.01142621748149395 -21.098331612255446 -0.011411684378981591 -21.100282064778735
1845 -0.0114275261759758 -21.10975913843142 -0.011429659649729728 -21.111711724428464
1846 -0.011428578523918986 -21.12118771695534 -0.011394110787659884 -21.123105835216123
1847 -0.011428230814635754 -21.132615947769978 -0.011429703654721379 -21.134535538870843
1848 -0.011428329907357693 -21.144044277677335 -0.011443169368430973 -21.145978708239273
1849 -0.011425340408459305 -21.155469618085792 -0.011463628383353353 -21.157442336622626
1850 -0.01142571228556335 -21.166895330371357 -0.011438659811392426 -21.16888099643402
1851 -0.011427173530682922 -21.17832250390204 -0.011442508548498154 -21.180323504982518
1852 -0.01142543125897646 -21.18974793516102 -0.011433190014213324 -21.19175669499673
1853 -0.011424682196229696 -21.201172617357248 -0.011517844814807176 -21.203274539811538
1854 -0.011426013289019465 -21.212598630646266 -0.011423129448667168 -21.214697669260204
1855 -0.01142605603672564 -21.22402468668299 -0.011426019668579101 -21.226123688928784
1856 -0.011425239173695445 -21.23544992585669 -0.011430810764431953 -21.237554499693214
1857 -0.011427150527015328 -21.246877076383704 -0.011432685190811753 -21.248987184884026
1858 -0.011421061726287008 -21.258298138109993 -0.011363606806844473 -21.260350791690872
1859 -0.011425831820815802 -21.26972396993081 -0.011427609529346228 -21.271778401220217
1860 -0.011425933567807078 -21.281149903498616 -0.011417563632130623 -21.283195964852347
1861 -0.011426131380721927 -21.29257603487934 -0.01141616846434772 -21.294612133316694
1862 -0.011426429031416774 -21.304002463910756 -0.011432028142735362 -21.30604416145943
1863 -0.011425979854539036 -21.315428443765295 -0.011465112026780844 -21.31750927348621
1864 -0.011425388231873512 -21.32685383199717 -0.011430752649903297 -21.328940026136113
1865 -0.011424800520762802 -21.338278632517934 -0.011434541549533606 -21.340374567685647
1866 -0.011427015159279108 -21.34970564767721 -0.0114564910531044 -21.35183105873875
1867 -0.01142745022661984 -21.36113309790383 -0.011418844806030393 -21.36324990354478
1868 -0.011426958115771413 -21.3725600560196 -0.011419590283185243 -21.374669493827966
1869 -0.011424086708575486 -21.383984142728178 -0.01148264016956091 -21.386152133997527
1870 -0.011425156099721789 -21.3954092988279 -0.011414305306971073 -21.397566439304498
1871 -0.011423966009169817 -21.40683326483707 -0.011422408185899258 -21.4089888474904
1872 -0.01142558096908033 -21.41825884580615 -0.011423697788268327 -21.420412545278666
1873 -0.011424187803640962 -21.42968303360979 -0.011422288976609707 -21.431834834255277
1874 -0.011422205483540893 -21.441105239093332 -0.01142419227398932 -21.443259026529265
1875 -0.011423313384875655 -21.452528552478206 -0.01141938604414463 -21.45467841257341
1876 -0.01142484052106738 -21.463953392999272 -0.011420720210298895 -21.46609913278371
1877 -0.011424514697864652 -21.475377907697137 -0.011409613024443387 -21.477508745808155
1878 -0.011423950828611851 -21.486801858525748 -0.011402970319613815 -21.48891171612777
1879 -0.011426122579723596 -21.498227981105472 -0.011428272956982255 -21.500339989084754
1880 -0.011426623724400998 -21.509654604829873 -0.011404838087037206 -21.511744827171793
1881 -0.0114269542042166 -21.52108155903409 -0.011416055355221033 -21.523160882527012
1882 -0.011428042082116008 -21.532509601116207 -0.011406405409798027 -21.53456728793681
1883 -0.011425680853426457 -21.543935281969635 -0.01142304395325482 -21.545990331890064
1884 -0.011424622545018793 -21.555359904514653 -0.011431757593527436 -21.55742208948359
1885 -0.011427317466586828 -21.56678722198124 -0.011424337374046445 -21.568846426857636
1886 -0.011426730221137405 -21.57821395220238 -0.011424107430502772 -21.58027053428814
1887 -0.01142693068832159 -21.589640882890702 -0.011421888321638107 -21.59169242260978
1888 -0.011428771773353219 -21.601069654664055 -0.011407605046406389 -21.603100027656186
1889 -0.01142857912927866 -21.612498233793335 -0.011448606941848993 -21.614548634598034
1890 -0.011426857206970453 -21.623925091000306 -0.011417890433222055 -21.625966525031256
1891 -0.011428918968886138 -21.63535400996919 -0.011376144364476204 -21.637342669395732
1892 -0.011428048694506287 -21.646782058663696 -0.011413949821144343 -21.648756619216876
1893 -0.011429056245833635 -21.65821111490953 -0.011419398710131645 -21.660176017927007
1894 -0.011428319523110986 -21.669639434432643 -0.01142677003517747 -21.671602787962186
1895 -0.011426016036421061 -21.681065450469063 -0.011451653996482491 -21.683054441958667
1896 -0.011426214873790742 -21.692491665342853 -0.011404975643381476 -21.694459417602047
1897 -0.01142731518484652 -21.7039189805277 -0.011432660883292556 -21.70589207848534
1898 -0.011427926691249013 -21.715346907218947 -0.011468537850305438 -21.717360616335647
1899 -0.011426200298592449 -21.72677310751754 -0.011420898465439677 -21.728781514801085
1900 -0.011427560541778802 -21.73820066805932 -0.01141643188893795 -21.740197946690024
1901 -0.011427604826167226 -21.749628272885488 -0.011416655080392957 -21.751614601770417
1902 -0.011427025170996785 -21.761055298056483 -0.011424930673092604 -21.76303953244351
1903 -0.011430579517036677 -21.77248587757352 -0.011449173698201776 -21.774488706141714
1904 -0.011427957657724619 -21.783913835231242 -0.011423195898532867 -21.785911902040247
1905 -0.011427644873037934 -21.79534148010428 -0.011422280594706536 -21.797334182634955
1906 -0.011427534837275743 -21.806769014941555 -0.011428451957181096 -21.808762634592135
1907 -0.011427361331880093 -21.818196376273434 -0.011433742614462972 -21.8201963772066
1908 -0.011429381463676691 -21.829625757737112 -0.011442950647324323 -21.831639327853924
1909 -0.011427809577435255 -21.841053567314546 -0.011423628032207488 -21.843062955886133
1910 -0.011427471134811639 -21.85248103844936 -0.011475688591599465 -21.85453864447773
1911 -0.011426775436848401 -21.863907813886208 -0.011386058572679759 -21.86592470305041
1912 -0.011427284358069301 -21.87533509824428 -0.011432703072205185 -21.877357406122616
1913 -0.011427849484607577 -21.886762947728887 -0.011425135983154177 -21.88878254210577
1914 -0.011428407253697514 -21.898191354982583 -0.011423751898109912 -21.90020629400388
1915 -0.011427377630025149 -21.909618732612607 -0.011419553542509675 -21.91162584754639
1916 -0.01142661515623331 -21.92104534776884 -0.011425742786377669 -21.92305159033277
1917 -0.0114273845218122 -21.932472732290652 -0.011428345274180175 -21.934479935606948
1918 -0.011426815157756209 -21.943899547448407 -0.011419778224080801 -21.94589971383103
1919 -0.011428223922848701 -21.955327771371255 -0.011439051339402794 -21.95733876517043
1920 -0.011427389085292816 -21.966755160456547 -0.011428342666476965 -21.968767107836907
1921 -0.011427914351224899 -21.97818307480777 -0.011447024764493108 -21.9802141326014
1922 -0.011419922346249223 -21.98960299715402 -0.011321781482547522 -21.991535914083947
1923 -0.011426898930221797 -22.00102989608424 -0.011420350102707744 -22.002956264186654
1924 -0.01142805628478527 -22.012457952369026 -0.011440835241228343 -22.01439709942788
1925 -0.011426092777401208 -22.023884045146428 -0.011426946613937616 -22.02582404604182
1926 -0.011429895646870136 -22.035313940793298 -0.01143086478114128 -22.03725491082296
1927 -0.011427656561136246 -22.046741597354433 -0.011450787773355842 -22.048705698596315
1928 -0.011428562970831991 -22.058170160325265 -0.011434535309672356 -22.060140233905987
1929 -0.011426821770146488 -22.069596982095412 -0.01143179638311267 -22.0715720302891
1930 -0.011427881754934787 -22.081024863850345 -0.011413765884935857 -22.082985796174036
1931 -0.01142626111395657 -22.092451124964303 -0.011426701210439205 -22.094412497384475
1932 -0.01142785968258977 -22.103878984646894 -0.01143444012850523 -22.10584693751298
1933 -0.011414367239922285 -22.115293351886816 -0.011276633152738214 -22.11712357066572
1934 -0.01142970696091652 -22.126723058847734 -0.011427369527518749 -22.128550940193236
1935 -0.011429387517273426 -22.13815244636501 -0.011430344404652714 -22.139981284597887
1936 -0.011429782258346677 -22.149582228623355 -0.011430499143898487 -22.151411783741786
1937 -0.011429076595231891 -22.161011305218587 -0.011425800481811165 -22.162837584223595
1938 -0.011429214524105192 -22.172440519742693 -0.011428370047360659 -22.174265954270957
1939 -0.011428608419373631 -22.183869128162065 -0.011426629079505802 -22.185692583350463
1940 -0.011429106956347823 -22.195298235118415 -0.01142866057343781 -22.1971212439239
1941 -0.011429713293910026 -22.206727948412325 -0.011428381036967038 -22.208549624960867
1942 -0.011428940482437611 -22.218156888894764 -0.011422279989346862 -22.219971904950214
1943 -0.011429468356072902 -22.229586357250838 -0.011437561828643084 -22.231409466778857
1944 -0.011430336674675346 -22.241016693925513 -0.011440168274566532 -22.242849635053425
1945 -0.011428497172892094 -22.252445191098406 -0.011435500346124172 -22.25428513539955
1946 -0.01143316221423447 -22.26387835331264 -0.011433765524998307 -22.265718900924547
1947 -0.01142973699606955 -22.275308090308712 -0.011455053510144354 -22.27717395443469
1948 -0.011427906900644302 -22.286735997209355 -0.011406207410618662 -22.28858016184531
1949 -0.011428783740848302 -22.298164780950202 -0.011431092908605934 -22.300011254753915
1950 -0.011426570732146502 -22.30959135168235 -0.011433563195168972 -22.311444817949084
1951 -0.011428956035524606 -22.321020307717873 -0.011434054281562567 -22.322878872230646
1952 -0.01142773604951799 -22.332448043767393 -0.011440685950219631 -22.334319558180866
1953 -0.011428200360387563 -22.34387624412778 -0.011460327217355371 -22.345779885398223
1954 -0.011427048360928893 -22.35530329248871 -0.01143402555026114 -22.357213910948484
1955 -0.011427204823121428 -22.36673049731183 -0.011401966959238053 -22.36861587790772
1956 -0.011427190527319908 -22.378157687839153 -0.011424725037068128 -22.38004060294479
1957 -0.01142688817344606 -22.3895845760126 -0.011424157256260514 -22.39146476020105
1958 -0.0114255347289145 -22.401010110741513 -0.011414879001677036 -22.402879639202727
1959 -0.011423377599567176 -22.41243348834108 -0.011345596192404628 -22.414225235395133
1960 -0.011427784385159612 -22.42386127272624 -0.011417290102690459 -22.425642525497825
1961 -0.011428384901955723 -22.435289657628193 -0.011431637220084667 -22.43707416271791
1962 -0.011427398351952434 -22.446717055980145 -0.011432304279878736 -22.448506466997788
1963 -0.011428609490394592 -22.45814566547054 -0.011432400066405534 -22.459938867064192
1964 -0.01142847491428256 -22.46957414038482 -0.011442802473902702 -22.471381669538093
1965 -0.01143098301254213 -22.481005123397363 -0.011453871056437493 -22.482835540594532
1966 -0.01142764170654118 -22.492432765103903 -0.011435246421024203 -22.494270787015555
1967 -0.01142813772894442 -22.503860902832848 -0.011430935515090824 -22.505701722530645
1968 -0.011429979419335722 -22.515290882252184 -0.011440219404175878 -22.51714194193482
1969 -0.011427522590383887 -22.52671840484257 -0.011427764315158129 -22.52856970624998
1970 -0.011428292794153094 -22.538146697636723 -0.011427223356440664 -22.53999692960642
1971 -0.011426849523559213 -22.549573547160282 -0.011447933502495289 -22.551444863108916
1972 -0.011430330527946352 -22.56100387768823 -0.011420235177502036 -22.56286509828642
1973 -0.011428392818197608 -22.572432270506425 -0.011421168735250831 -22.57428626702167
1974 -0.011430014483630657 -22.583862284990055 -0.011471914360299706 -22.58575818138197
1975 -0.011431189393624664 -22.59529347438368 -0.011434996221214532 -22.597193177603184
1976 -0.011428380757570267 -22.606721855141252 -0.011415292508900166 -22.608608470112085
1977 -0.01142801670357585 -22.618149871844828 -0.01142372703179717 -22.620032197143882
1978 -0.011427614791318774 -22.629577486636148 -0.01136927418410778 -22.63140147132799
1979 -0.011429039249196648 -22.641006525885345 -0.011426190659403802 -22.642827661987393
1980 -0.011428996175527572 -22.652435522060873 -0.011430381471291185 -22.654258043458686
1981 -0.011428447626531123 -22.663863969687405 -0.011439270759001374 -22.665697314217688
1982 -0.01142939473502338 -22.67529336442243 -0.011431791726499796 -22.67712910594419
1983 -0.011428130511194467 -22.686721494933625 -0.01141424044035375 -22.68854334638454
1984 -0.011424063239246607 -22.69814555817287 -0.011359787033870816 -22.699903133418413
1985 -0.011429677251726389 -22.709575235424598 -0.011440781317651272 -22.711343914736066
1986 -0.011429413734003902 -22.7210046491586 -0.011432081274688245 -22.722775996010753
1987 -0.011428858479484915 -22.732433507638085 -0.011426313314586878 -22.73420230932534
1988 -0.011428297124803066 -22.743861804762886 -0.011445943173021078 -22.745648252498363
1989 -0.011428496893495321 -22.75529030165638 -0.011423026351258159 -22.757071278849622
1990 -0.01142870201729238 -22.76671900367367 -0.011429930943995715 -22.76850120979362
1991 -0.01142498180270195 -22.778143985476373 -0.011460431991145015 -22.779961641784766
1992 -0.011427888553589583 -22.789571874029964 -0.011430655233561992 -22.791392297018326
1993 -0.011428856709972023 -22.801000730739936 -0.011431044293567538 -22.802823341311893
1994 -0.011428631702437997 -22.812429362442373 -0.011427087569609284 -22.8142504288815
1995 -0.011427735723555089 -22.823857098165927 -0.011419311305508018 -22.82566974018701
1996 -0.011427875980734825 -22.835284974146663 -0.01142222941853106 -22.83709196960554
1997 -0.011430217837914824 -22.84671519198458 -0.0114592588506639 -22.848551228456206
1998 -0.011429586634039878 -22.85814477861862 -0.011414209613576531 -22.859965438069782
1999 -0.011427749274298548 -22.869572527892917 -0.011428815498948097 -22.87139425356873
2000 -0.011428014189004899 -22.88100054208192 -0.011434952542185784 -22.882829206110916
