# Supplementary material for: Learning nonequilibrium statistical mechanics and dynamical phase transitions
Source: Nat Commun. 2024 Feb 6;15:1117. doi: 10.1038/s41467-024-45172-8 (PMC10847122; doi:10.1038/s41467-024-45172-8)
Supplement: Supplementary file 4 — Supplementary Data 1 [file 41467_2024_45172_MOESM4_ESM.zip › DPT-main/PlotTemplate/plot_KL_divergence/out/finite_time/SE/L5_D2W32K5_E100BS1k/logs-1.70/log.txt]

1 -0.010436186008155346 -0.010436186008155346 -0.010438700532540679 -0.010438700532540679
2 -0.010421286523342132 -0.02085747253149748 -0.010421755677089094 -0.02086045620962977
3 -0.010414505749940873 -0.03127197828143835 -0.010414964519441128 -0.0312754207290709
4 -0.010415938170626759 -0.04168791645206511 -0.010416847886517644 -0.04169226861558854
5 -0.010412436537444591 -0.052100352989509706 -0.01041255951859057 -0.05210482813417911
6 -0.010407398454844952 -0.06250775144435466 -0.010406863316893578 -0.06251169145107269
7 -0.010403067013248802 -0.07291081845760347 -0.010403478285297751 -0.07291516973637044
8 -0.010401134751737118 -0.0833119532093406 -0.01040162262506783 -0.08331679236143827
9 -0.010396553436294198 -0.09370850664563479 -0.01039776778779924 -0.09371456014923751
10 -0.010398270236328245 -0.10410677688196304 -0.010397376678884029 -0.10411193682812155
11 -0.010390410944819451 -0.11449718782678249 -0.010390449548140168 -0.11450238637626171
12 -0.010385156003758311 -0.1248823438305408 -0.010384662682190538 -0.12488704905845226
13 -0.010384932160377502 -0.1352672759909183 -0.010387174505740403 -0.13527422356419266
14 -0.010378480376675724 -0.14564575636759403 -0.010378662217408418 -0.14565288578160107
15 -0.010379477636888623 -0.15602523400448265 -0.010375774092972278 -0.15602865987457334
16 -0.01038078204728663 -0.16640601605176927 -0.010377582255750894 -0.16640624213032423
17 -0.010377096943557262 -0.17678311299532654 -0.010375926177948714 -0.17678216830827295
18 -0.010375359561294317 -0.18715847255662085 -0.010384396882727742 -0.1871665651910007
19 -0.01036809552460909 -0.19752656808122995 -0.010360666457563639 -0.19752723164856434
20 -0.010424936562776566 -0.20795150464400652 -0.010312706418335437 -0.20783993806689977
21 -0.010373108042404055 -0.21832461268641057 -0.010369006311520934 -0.2182089443784207
22 -0.010373706463724375 -0.22869831915013494 -0.010377381509169937 -0.22858632588759065
23 -0.01037121652625501 -0.23906953567638994 -0.010377422533929348 -0.23896374842152
24 -0.010373438755050302 -0.24944297443144026 -0.010375390574336053 -0.24933913899585605
25 -0.010368618462234736 -0.259811592893675 -0.010363410832360387 -0.25970254982821644
26 -0.010421550134196877 -0.2702331430278719 -0.010607085330411792 -0.2703096351586282
27 -0.01035316134802997 -0.2805863043759019 -0.010346496710553765 -0.280656131869182
28 -0.010352935874834657 -0.29093924025073653 -0.01035476909019053 -0.2910109009593725
29 -0.010348173836246134 -0.3012874140869827 -0.010347508499398828 -0.3013584094587713
30 -0.010344173246994614 -0.3116315873339773 -0.010347673809155822 -0.3117060832679271
31 -0.01034411727450788 -0.3219757046084852 -0.010341728897765278 -0.3220478121656924
32 -0.010343876667320728 -0.3323195812758059 -0.010348622826859355 -0.3323964349925517
33 -0.010341191524639725 -0.34266077280044566 -0.01033541257493198 -0.3427318475674837
34 -0.010341113898903131 -0.3530018866993488 -0.010325610125437378 -0.3530574576929211
35 -0.010346794920042156 -0.36334868161939093 -0.010368855809792877 -0.3634263135027139
36 -0.010337089421227574 -0.3736857710406185 -0.010337901394814253 -0.3737642148975282
37 -0.010338697070255875 -0.3840244681108744 -0.010296347225084901 -0.3840605621226131
38 -0.010339342057704926 -0.3943638101685793 -0.01036657546646893 -0.394427137589082
39 -0.010329463239759206 -0.4046932734083385 -0.010308948066085576 -0.40473608565516755
40 -0.01033094134181738 -0.4150242147501559 -0.010328671336174012 -0.41506475699134154
41 -0.010334749752655626 -0.4253589645028115 -0.010338462283834815 -0.4254032192751764
42 -0.010332904057577252 -0.4356918685603888 -0.010316489497199655 -0.43571970877237604
43 -0.01032833275385201 -0.4460202013142408 -0.010336070926859975 -0.446055779699236
44 -0.010329174203798175 -0.456349375518039 -0.010314381495118142 -0.45637016119435414
45 -0.010325212497264147 -0.46667458801530315 -0.010323016764596104 -0.46669317795895027
46 -0.010337944282218814 -0.47701253229752194 -0.010400307644158602 -0.4770934856031089
47 -0.010326572973281146 -0.4873391052708031 -0.01032514232210815 -0.487418627925217
48 -0.01034316523000598 -0.4976822705008091 -0.01058545159175992 -0.49800407951697695
49 -0.01031406526453793 -0.507996335765347 -0.010307848826050759 -0.5083119283430277
50 -0.010311148222535848 -0.5183074839878828 -0.010314072156324983 -0.5186260004993527
51 -0.010310157900676131 -0.528617641888559 -0.010310788685455919 -0.5289367891848086
52 -0.010310395481064915 -0.5389280373696239 -0.010315119754523039 -0.5392519089393316
53 -0.010307998536154628 -0.5492360359057785 -0.010302482545375824 -0.5495543914847074
54 -0.010310856206342579 -0.559546892112121 -0.010307503817602991 -0.5598618953023105
55 -0.010343696316704154 -0.5698905884288252 -0.010644314950332046 -0.5705062102526425
56 -0.010299825482070446 -0.5801904139108957 -0.010301182745024562 -0.580807392997667
57 -0.010297168837860226 -0.5904875827487559 -0.01028680126182735 -0.5910941942594944
58 -0.010300121270120144 -0.600787704018876 -0.010298245493322611 -0.601392439752817
59 -0.010298863006755709 -0.6110865670256318 -0.010296389693394303 -0.6116888294462113
60 -0.010301582422107458 -0.6213881494477392 -0.010273219691589475 -0.6219620491378007
61 -0.010298377182334662 -0.6316865266300739 -0.010299499239772558 -0.6322615483775733
62 -0.010297428537160157 -0.641983955167234 -0.010294565232470632 -0.6425561136100439
63 -0.010294323228299618 -0.6522782783955337 -0.010273024439811707 -0.6528291380498557
64 -0.01029984699562192 -0.6625781253911556 -0.010303087253123521 -0.6631322253029792
65 -0.01030890247784555 -0.6728870278690011 -0.010252685053274035 -0.6733849103562533
66 -0.010299873165786266 -0.6831869010347874 -0.010288691474124789 -0.6836736018303781
67 -0.010296320402994752 -0.6934832214377822 -0.010288901347666978 -0.6939625031780451
68 -0.010298521770164371 -0.7037817432079465 -0.010300170443952084 -0.7042626736219971
69 -0.01029501953162253 -0.714076762739569 -0.01029614806175232 -0.7145588216837494
70 -0.010294501576572657 -0.7243712643161416 -0.010289472667500377 -0.7248482943512498
71 -0.010296007012948393 -0.73466727132909 -0.01031105788424611 -0.7351593522354959
72 -0.010292216064408421 -0.7449594873934985 -0.01027898546308279 -0.7454383376985787
73 -0.010294040944427253 -0.7552535283379257 -0.010295109869912267 -0.7557334475684909
74 -0.010292374342679978 -0.7655459026806056 -0.010290850466117264 -0.7660242980346081
75 -0.0102930529974401 -0.7758389556780457 -0.010298125352710486 -0.7763224233873186
76 -0.01029934580437839 -0.7861383014824241 -0.010214712796732783 -0.7865371361840514
77 -0.0102940218988806 -0.7964323233813048 -0.010287753585726023 -0.7968248897697774
78 -0.010297230631113052 -0.8067295540124179 -0.010307973017916083 -0.8071328627876935
79 -0.010288942093029618 -0.8170184961054475 -0.010274633811786772 -0.8174074965994802
80 -0.010290424572303891 -0.8273089206777514 -0.010293902037665248 -0.8277013986371454
81 -0.010289244260638953 -0.8375981649383903 -0.010273735970258713 -0.8379751346074041
82 -0.010293459100648761 -0.8478916240390391 -0.010145707381889224 -0.8481208419892934
83 -0.010298622027039527 -0.8581902460660786 -0.010309979133307935 -0.8584308211226013
84 -0.01029528365470469 -0.8684855297207833 -0.010301262373104692 -0.868732083495706
85 -0.010295063583180308 -0.8787805933039636 -0.010306028323248029 -0.879038111818954
86 -0.010295768128708005 -0.8890763614326717 -0.010302292555570603 -0.8893404043745246
87 -0.010293456027284265 -0.8993698174599559 -0.010291482601314784 -0.8996318869758393
88 -0.01028855969198048 -0.9096583771519364 -0.010258740885183215 -0.9098906278610225
89 -0.010293049970641732 -0.9199514271225782 -0.010321588674560189 -0.9202122165355827
90 -0.010279068723320961 -0.9302304958458991 -0.010206338437274098 -0.9304185549728569
91 -0.010291996458545328 -0.9405224923044444 -0.01029063742607832 -0.9407091923989351
92 -0.010290405852720142 -0.9508128981571645 -0.010289403004571795 -0.950998595403507
93 -0.010290046827867627 -0.9611029449850321 -0.010285732615739108 -0.961284328019246
94 -0.010278419498354197 -0.9713813644833863 -0.010158204752951861 -0.9714425327721978
95 -0.010293386038392782 -0.9816747505217791 -0.010302098002284765 -0.9817446307744826
96 -0.01029007500037551 -0.9919648255221546 -0.010270817903801799 -0.9920154486782844
97 -0.010288253845646977 -1.0022530793678015 -0.01029577231965959 -1.002311220997944
98 -0.010287872375920415 -1.0125409517437218 -0.01028521996922791 -1.0125964409671717
99 -0.010286715207621455 -1.0228276669513432 -0.010281659755855798 -1.0228781007230274
100 -0.010289177950471639 -1.0331168449018149 -0.010283869691193104 -1.0331619704142205
101 -0.010286522842943669 -1.0434033677447585 -0.010286488337442279 -1.0434484587516628
102 -0.010288303531706334 -1.0536916712764648 -0.010298501141369343 -1.0537469598930322
103 -0.010286574717611074 -1.0639782459940759 -0.01032418110407889 -1.064071140997111
104 -0.010284371953457595 -1.0742626179475334 -0.010275117447599768 -1.0743462584447108
105 -0.010288292029872536 -1.084550909977406 -0.0102957624476403 -1.084642020892351
106 -0.010283239232376219 -1.0948341492097822 -0.010295122489333152 -1.0949371433816841
107 -0.0102814847137779 -1.1051156339235602 -0.010280482936650515 -1.1052176263183346
108 -0.010281790141016245 -1.1153974240645763 -0.010285784071311355 -1.115503410389646
109 -0.010281191673129797 -1.1256786157377061 -0.010253564221784472 -1.1257569746114304
110 -0.010281147621572017 -1.1359597633592782 -0.010279209073632955 -1.1360361836850634
111 -0.010286864917725324 -1.1462466282770034 -0.010270725283771754 -1.1463069089688351
112 -0.010277955187484622 -1.156524583464488 -0.010333896474912762 -1.1566408054437478
113 -0.010278826672583818 -1.1668034101370717 -0.010280732996761799 -1.1669215384405096
114 -0.010278494376689196 -1.1770819045137608 -0.010272125154733658 -1.1771936635952434
115 -0.01026880918070674 -1.1873507136944677 -0.010166833316907287 -1.1873604969121507
116 -0.01027852725237608 -1.1976292409468436 -0.010268822032958268 -1.197629318945109
117 -0.010277658281847835 -1.2079068992286914 -0.010263781342655421 -1.2078931002877644
118 -0.010276488075032831 -1.2181833873037242 -0.01029165405780077 -1.2181847543455653
119 -0.010276757273823022 -1.2284601445775472 -0.010291678877547384 -1.2284764332231126
120 -0.010276253940537572 -1.2387363985180848 -0.010266137355938555 -1.2387425705790511
121 -0.01026471285149455 -1.2490011113695794 -0.010171486530452967 -1.248914057109504
122 -0.010275582689791918 -1.2592766940593714 -0.010255306027829647 -1.2591693631373337
123 -0.010277541959658265 -1.2695542360190297 -0.01027293330989778 -1.2694422964472316
124 -0.010278493072837592 -1.2798327290918674 -0.010250085918232798 -1.2796923823654645
125 -0.01027424861676991 -1.2901069777086374 -0.010276469681411982 -1.2899688520468764
126 -0.01027645794674754 -1.300383435655385 -0.010286383097991347 -1.3002552351448677
127 -0.010277639562264084 -1.310661075217649 -0.010268560517579317 -1.3105237956624471
128 -0.010276203555986286 -1.3209372787736353 -0.010276466654613615 -1.3208002623170607
129 -0.010275378124788404 -1.3312126568984237 -0.010280958516523242 -1.331081220833584
130 -0.010258818278089166 -1.3414714751765129 -0.009951876616105438 -1.3410330974496896
131 -0.010284326132386922 -1.3517558013088997 -0.010296299448236823 -1.3513293968979263
132 -0.010283872997388244 -1.362039674306288 -0.010284090787172318 -1.3616134876850987
133 -0.010282180085778237 -1.372321854392066 -0.010278859548270703 -1.3718923472333695
134 -0.010277843195945024 -1.382599697588011 -0.010285796644166113 -1.3821781438775356
135 -0.010279728891327977 -1.392879426479339 -0.010283693810924888 -1.3924618376884605
136 -0.010283098835498095 -1.403162525314837 -0.010266940435394644 -1.402728778123855
137 -0.010275654681026935 -1.413438179995864 -0.010237480839714408 -1.4129662589635694
138 -0.01028080964460969 -1.4237189896404736 -0.010286465985700488 -1.42325272494927
139 -0.01027955999597907 -1.4339985496364527 -0.010260682553052902 -1.4335134075023228
140 -0.010259916679933668 -1.4442584663163864 -0.01054867091588676 -1.4440620784182097
141 -0.010265771672129631 -1.4545242379885162 -0.010254117706790567 -1.4543161961250002
142 -0.010268534440547228 -1.4647927724290635 -0.010268082888796926 -1.464584279013797
143 -0.010269569884985685 -1.4750623423140492 -0.010266984114423394 -1.4748512631282205
144 -0.010267444700002671 -1.4853297870140518 -0.010257292632013559 -1.485108555760234
145 -0.01026835460215807 -1.4955981416162099 -0.010268824826925992 -1.49537738058716
146 -0.010266743833199143 -1.505864885449409 -0.010272283479571343 -1.5056496640667314
147 -0.010264056082814933 -1.5161289415322239 -0.010275029996410012 -1.5159246940631415
148 -0.010268116183578969 -1.5263970577158028 -0.010268606664612889 -1.5261933007277544
149 -0.010273212660104036 -1.5366702703759068 -0.01016210955567658 -1.536355410283431
150 -0.010269450023770332 -1.546939720399677 -0.010271205333992839 -1.5466266156174238
151 -0.010267784958705306 -1.5572075053583825 -0.010264620976522565 -1.5568912365939462
152 -0.01026138374581933 -1.567468889104202 -0.010214716289192438 -1.5671059528831386
153 -0.01027868534438312 -1.577747574448585 -0.010297209629788995 -1.5774031625129277
154 -0.010270553268492221 -1.588018127717077 -0.010272660199552775 -1.5876758227124805
155 -0.010267194639891387 -1.5982853223569684 -0.010262129502370954 -1.5979379522148516
156 -0.010267693642526865 -1.6085530159994952 -0.010256782174110413 -1.608194734388962
157 -0.010270366864278912 -1.6188233828637741 -0.010382270626723766 -1.6185770050156858
158 -0.010258250823244452 -1.6290816336870186 -0.010302089108154177 -1.62887909412384
159 -0.010263128532096743 -1.6393447622191153 -0.010264436947181821 -1.6391435310710218
160 -0.010259645199403167 -1.6496044074185185 -0.010242229141294957 -1.6493857602123168
161 -0.010258668102324009 -1.6598630755208426 -0.01015394520945847 -1.6595397054217753
162 -0.01026542172767222 -1.6701284972485149 -0.010243340721353888 -1.6697830461431291
163 -0.010265000304207206 -1.6803934975527222 -0.010271246498450636 -1.6800542926415798
164 -0.01026025558821857 -1.6906537531409407 -0.010229891492053866 -1.6902841841336336
165 -0.010263315727934241 -1.7009170688688748 -0.01026044082827866 -1.7005446249619123
166 -0.010260732239112258 -1.711177801107987 -0.01019035940989852 -1.7107349843718107
167 -0.01026649116538465 -1.7214442922733717 -0.010261118365451693 -1.7209961027372624
168 -0.010265198210254312 -1.731709490483626 -0.010260448185727 -1.7312565509229894
169 -0.010263324854895473 -1.7419728153385217 -0.010266632260754704 -1.741523183183744
170 -0.010267427843064069 -1.7522402431815858 -0.01029496411792934 -1.7518181473016734
171 -0.010262963781133293 -1.7625032069627191 -0.01025476660579443 -1.7620729139074678
172 -0.010262934677302837 -1.772766141640022 -0.010260796034708619 -1.7723337099421763
173 -0.010262350831180812 -1.7830284924712028 -0.010251928446814417 -1.7825856383889906
174 -0.010264627216383816 -1.7932931196875865 -0.010271979589015245 -1.7928576179780058
175 -0.010261071752756834 -1.8035541914403435 -0.010262203961610794 -1.8031198219396165
176 -0.010264710709452628 -1.8138189021497961 -0.010289389314129949 -1.8134092112537465
177 -0.010254132375121117 -1.8240730345249172 -0.010288372728973627 -1.82369758398272
178 -0.010258064046502114 -1.8343310985714194 -0.010236810427159071 -1.8339343944098792
179 -0.010258212499320508 -1.8445893110707399 -0.010260676266625524 -1.8441950706765047
180 -0.010257232608273626 -1.8548465436790136 -0.010261205630376935 -1.8544562763068817
181 -0.010255987569689751 -1.8651025312487033 -0.010257630283012987 -1.8647139065898948
182 -0.010256914421916008 -1.8753594456706193 -0.01024625040590763 -1.8749601569958023
183 -0.01025518444366753 -1.8856146301142869 -0.010255548637360334 -1.8852157056331627
184 -0.010257488768547773 -1.8958721188828347 -0.01025521857663989 -1.8954709242098025
185 -0.010256133554503322 -1.906128252437338 -0.010274526383727788 -1.9057454505935303
186 -0.010255175223574043 -1.916383427660912 -0.010255080973729491 -1.9160005315672597
187 -0.010269358335062862 -1.9266527859959748 -0.01028690836392343 -1.9262874399311831
188 -0.010250682989135385 -1.9369034689851101 -0.010264312475919723 -1.9365517524071028
189 -0.010253306943923235 -1.9471567759290334 -0.01024429714307189 -1.9467960495501746
190 -0.010254309605807066 -1.9574110855348403 -0.010262661753222347 -1.957058711303397
191 -0.010254022106528283 -1.9676651076413687 -0.01021902277134359 -1.9672777340747407
192 -0.01025299341417849 -1.977918101055547 -0.010304459324106573 -1.9775821933988473
193 -0.010251022689044476 -1.9881691237445915 -0.010258926404640078 -1.9878411198034873
194 -0.010252033360302448 -1.998421157104894 -0.010247654095292092 -1.9980887738987794
195 -0.010256772628054023 -2.008677929732948 -0.010277292830869556 -2.008366066729649
196 -0.010251018684357405 -2.0189289484173054 -0.010216553695499897 -2.018582620425149
197 -0.010251407697796821 -2.029180356115102 -0.0102450349368155 -2.0288276553619644
198 -0.010252497158944607 -2.0394328532740467 -0.010254947049543262 -2.039082602411508
199 -0.010255077248439192 -2.0496879305224858 -0.010274504125118256 -2.0493571065366263
200 -0.01025232202373445 -2.05994025254622 -0.010239012399688363 -2.0595961189363146
201 -0.01025149249471724 -2.0701917450409373 -0.010250732069835067 -2.0698468510061496
202 -0.010249954229220749 -2.080441699270158 -0.010253483382984995 -2.0801003343891344
203 -0.01024980009533465 -2.090691499365493 -0.010254536755383015 -2.0903548711445175
204 -0.010246646171435714 -2.100938145536929 -0.010397665016353131 -2.1007525361608708
205 -0.010244975332170725 -2.1111831208690996 -0.010254458524286747 -2.1110069946851575
206 -0.010245787492021919 -2.1214289083611217 -0.010240992158651352 -2.1212479868438088
207 -0.010246076248586177 -2.131674984609708 -0.010239341342821718 -2.1314873281866307
208 -0.010246851993724704 -2.1419218366034327 -0.010247355001047254 -2.141734683187678
209 -0.010249089635908603 -2.152170926239341 -0.010253940522670747 -2.151988623710349
210 -0.010237288195639849 -2.162408214434981 -0.010293774772435427 -2.1622823984827844
211 -0.010243727220222354 -2.1726519416552033 -0.010230773035436869 -2.1725131715182213
212 -0.01024552583694458 -2.1828974674921477 -0.010248938016593457 -2.182762109534815
213 -0.010244699288159608 -2.1931421667803073 -0.010246907826513052 -2.193009017361328
214 -0.010245478805154562 -2.2033876455854617 -0.010245064087212086 -2.20325408144854
215 -0.010247527342289686 -2.2136351729277512 -0.010229985229671001 -2.213484066678211
216 -0.010242941277101635 -2.2238781142048527 -0.010310907568782567 -2.2237949742469936
217 -0.010243691643700004 -2.234121805848553 -0.010255331732332706 -2.234050305979326
218 -0.010245670657604932 -2.2443674765061576 -0.010280560608953238 -2.2443308665882795
219 -0.010242560133337974 -2.2546100366394954 -0.010221003321930766 -2.2545518699102103
220 -0.010240817116573453 -2.264850853756069 -0.01026956201530993 -2.26482143192552
221 -0.010243160603567957 -2.2750940143596368 -0.01026393035426736 -2.2750853622797877
222 -0.010241152625530959 -2.285335166985168 -0.01026834212243557 -2.2853537044022234
223 -0.010243312967941166 -2.295578479953109 -0.01023433986119926 -2.2955880442634227
224 -0.010242222715169192 -2.3058207026682784 -0.010247061494737864 -2.3058351057581605
225 -0.010243406519293785 -2.316064109187572 -0.010242346953600646 -2.3160774527117614
226 -0.010245791217312217 -2.3263099004048846 -0.010400761291384697 -2.326478214003146
227 -0.010235404642298818 -2.3365453050471836 -0.010232930583879352 -2.3367111445870257
228 -0.010237834369763731 -2.346783139416947 -0.010242508817464113 -2.3469536534044897
229 -0.010242688842117787 -2.357025828259065 -0.010249511990696191 -2.3572031653951857
230 -0.010236220061779022 -2.367262048320844 -0.01025126283057034 -2.367454428225756
231 -0.01023705918341875 -2.3774991075042626 -0.010226575192064047 -2.37768100341782
232 -0.010237320326268673 -2.3877364278305313 -0.010217396728694438 -2.3878984001465144
233 -0.010238915262743831 -2.3979753430932753 -0.010241953516378998 -2.3981403536628934
234 -0.0102375078946352 -2.4082128509879106 -0.010221674339845777 -2.408362028002739
235 -0.010239434242248536 -2.4184522852301593 -0.010235352395102381 -2.4185973803978413
236 -0.010243530571460723 -2.42869581580162 -0.01025501750409603 -2.428852397901937
237 -0.010236414475366473 -2.4389322302769862 -0.010213928949087858 -2.439066326851025
238 -0.010226486669853329 -2.4491587169468394 -0.010342909069731832 -2.449409235920757
239 -0.010237172525376082 -2.4593958894722157 -0.010237361723557114 -2.459646597644314
240 -0.010238023847341538 -2.4696339133195573 -0.010247377771884203 -2.469893975416198
241 -0.010235757008194924 -2.4798696703277523 -0.010235367994755506 -2.4801293434109533
242 -0.010231565311551094 -2.4901012356393033 -0.010153352841734886 -2.490282696252688
243 -0.01024035937152803 -2.5003415950108314 -0.010225242050364614 -2.500507938303053
244 -0.010237527778372169 -2.5105791227892036 -0.010234383773058653 -2.5107423220761116
245 -0.010236678272485733 -2.5208158010616892 -0.010262812720611691 -2.5210051347967233
246 -0.010233876062557101 -2.5310496771242463 -0.010218854015693068 -2.531223988812416
247 -0.010237420909106731 -2.541287098033353 -0.010240121791139246 -2.5414641106035556
248 -0.010238883877173066 -2.551525981910526 -0.010250788927078248 -2.551714899530634
249 -0.010233848076313733 -2.5617598299868396 -0.010258776741102338 -2.5619736762717364
250 -0.010237178299576044 -2.5719970082864156 -0.010233870800584554 -2.572207547072321
251 -0.01023717811331153 -2.5822341863997273 -0.010226023383438587 -2.5824335704557595
252 -0.010234283097088338 -2.592468469496816 -0.01022550156340003 -2.5926590720191593
253 -0.010239472147077322 -2.602707941643893 -0.010207942826673389 -2.602867014845833
254 -0.010239888867363333 -2.6129478305112563 -0.010238964390009642 -2.6131059792358426
255 -0.010236365580931306 -2.6231841960921876 -0.010232851235195994 -2.6233388304710386
256 -0.010240901866927743 -2.6334250979591154 -0.010295802168548107 -2.6336346326395867
257 -0.010236969031393529 -2.643662066990509 -0.010182112455368042 -2.643816745094955
258 -0.010236665327101945 -2.653898732317611 -0.010234217718243599 -2.6540509628131983
259 -0.010235230717808009 -2.664133963035419 -0.010221258923411369 -2.6642722217366095
260 -0.010237808618694545 -2.6743717716541138 -0.010226155631244183 -2.6744983773678537
261 -0.010240110848098994 -2.684611882502213 -0.010242581879720093 -2.684740959247574
262 -0.010237793810665608 -2.6948496763128786 -0.010234058415517212 -2.6949750176630913
263 -0.01023793751373887 -2.7050876138266173 -0.010232609929516912 -2.7052076275926082
264 -0.010240226611495018 -2.7153278404381123 -0.010261623235419393 -2.715469250828028
265 -0.010239231726154685 -2.725567072164267 -0.010265065031126142 -2.725734315859154
266 -0.010235210694372655 -2.7358022828586397 -0.010212458670139313 -2.7359467745292934
267 -0.01023868345655501 -2.746040966315195 -0.01023013428784907 -2.7461769088171426
268 -0.01023974223062396 -2.7562807085458187 -0.010246354574337601 -2.75642326339148
269 -0.01024369108490646 -2.7665243996307254 -0.009981172066181898 -2.766404435457662
270 -0.010245013562962414 -2.776769413193688 -0.010230435663834215 -2.7766348711214963
271 -0.010244251415133476 -2.7870136646088213 -0.010239462880417705 -2.786874334001914
272 -0.010241005336865783 -2.797254669945687 -0.010243252385407686 -2.797117586387322
273 -0.010242901369929313 -2.8074975713156163 -0.010232624737545848 -2.807350211124868
274 -0.010241580149158835 -2.817739151464775 -0.010240037925541401 -2.8175902490504092
275 -0.01024280097335577 -2.827981952438131 -0.010225902777165174 -2.8278161518275744
276 -0.010240617208182812 -2.8382225696463137 -0.010235975868999958 -2.8380521276965744
277 -0.010246960539370775 -2.8484695301856844 -0.010207363637164235 -2.8482594913337387
278 -0.01024396508000791 -2.8587134952656923 -0.010228432947769761 -2.8584879242815084
279 -0.010243195341899991 -2.8689566906075923 -0.010235718684270978 -2.8687236429657794
280 -0.010248829517513514 -2.879205520125106 -0.010248830495402216 -2.8789724734611815
281 -0.01024173004552722 -2.889447250170633 -0.010275321546941996 -2.8892477950081235
282 -0.010240782657638193 -2.8996880328282715 -0.010222699726000428 -2.899470494734124
283 -0.010241745319217444 -2.909929778147489 -0.010244035348296165 -2.90971453008242
284 -0.010241158260032534 -2.9201709364075215 -0.01026072264648974 -2.91997525272891
285 -0.01024169302545488 -2.9304126294329764 -0.010240747919306159 -2.930216000648216
286 -0.010238260263577104 -2.9406508896965535 -0.010248917387798429 -2.9404649180360143
287 -0.010232675727456808 -2.9508835654240104 -0.010256162844598293 -2.9507210808806126
288 -0.01024185554124415 -2.9611254209652547 -0.010268099326640367 -2.9609891802072528
289 -0.010237711574882269 -2.971363132540137 -0.010221132216975093 -2.971210312424228
290 -0.010235585598275065 -2.981598718138412 -0.010252643004059791 -2.9814629554282877
291 -0.010239059664309024 -2.9918377778027208 -0.010271273832768203 -2.991734229261056
292 -0.010240510059520602 -3.002078287862241 -0.010247763898223638 -3.0019819931592795
293 -0.010237217228859664 -3.012315505091101 -0.010233255522325634 -3.012215248681605
294 -0.010236238641664386 -3.0225517437327656 -0.01023896038532257 -3.0224542090669275
295 -0.010233623767271638 -3.032785367500037 -0.010305179050192237 -3.0327593881171198
296 -0.01023561917245388 -3.043020986672491 -0.010233196010813118 -3.042992584127933
297 -0.010234926268458367 -3.0532559129409496 -0.01023138789460063 -3.0532239720225336
298 -0.010239954013377428 -3.063495866954327 -0.010209378693252802 -3.0634333507157865
299 -0.010235133487731219 -3.0737310004420584 -0.010238111764192582 -3.0736714624799792
300 -0.010238732397556304 -3.0839697328396145 -0.010232155118137598 -3.083903617598117
301 -0.010235573584213852 -3.094205306423828 -0.010229690605774522 -3.0941333082038915
302 -0.010236530331894755 -3.104441836755723 -0.010230501368641853 -3.104363809572533
303 -0.010235721291974188 -3.1146775580476973 -0.010257595358416438 -3.1146214049309497
304 -0.010237335041165353 -3.124914893088863 -0.010209646495059132 -3.1248310514260087
305 -0.010226623713970184 -3.135141516802833 -0.01048380290158093 -3.1353148543275897
306 -0.010231084655970335 -3.1453726014588033 -0.010246809292584657 -3.145561663620174
307 -0.010229061590507627 -3.155601663049311 -0.010239371005445719 -3.15580103462562
308 -0.010229442594572901 -3.1658311056438837 -0.010226135933771729 -3.1660271705593916
309 -0.010227210959419608 -3.1760583166033034 -0.01033503352664411 -3.1763622040860358
310 -0.010231584822759033 -3.1862899014260626 -0.01020593591965735 -3.186568140005693
311 -0.010230907378718257 -3.196520808804781 -0.010231255134567619 -3.196799395140261
312 -0.010228313459083437 -3.206749122263864 -0.010240861773490905 -3.2070402569137517
313 -0.01022911537438631 -3.2169782376382505 -0.010218063741922379 -3.217258320655674
314 -0.010231560189276933 -3.2272097978275274 -0.010209625633433462 -3.227467946289108
315 -0.010231770295649766 -3.237441568123177 -0.01026040744036436 -3.237728353729472
316 -0.010232898872345686 -3.2476744669955226 -0.010253373067826033 -3.247981726797298
317 -0.010231222584843635 -3.257905689580366 -0.01021414170973003 -3.2581958685070282
318 -0.010216953186318278 -3.2681226427666843 -0.010328872548416256 -3.2685247410554443
319 -0.010229581082239748 -3.278352223848924 -0.010230094287544489 -3.2787548353429887
320 -0.010227793129161 -3.288580016978085 -0.010219752416014671 -3.2889745877590033
321 -0.010228673508390785 -3.298808690486476 -0.010230272775515914 -3.2992048605345192
322 -0.010228077927604318 -3.3090367684140807 -0.010234205797314645 -3.309439066331834
323 -0.010230839299038053 -3.319267607713119 -0.010226860968396067 -3.31966592730023
324 -0.010230921907350421 -3.3294985296204693 -0.010200456529855729 -3.329866383830086
325 -0.010231713484972715 -3.339730243105442 -0.010227036662399769 -3.3400934204924857
326 -0.010230606887489557 -3.3499608499929314 -0.010242730705067515 -3.350336151197553
327 -0.01022983891889453 -3.360190688911826 -0.010194578813388944 -3.360530730010942
328 -0.010230020713061094 -3.370420709624887 -0.010173862241208554 -3.370704592252151
329 -0.010231973696500063 -3.380652683321387 -0.01020233491435647 -3.380906927166507
330 -0.010233693988993764 -3.390886377310381 -0.010242918226867914 -3.391149845393375
331 -0.010225626872852445 -3.4011120041832332 -0.010206142859533428 -3.401355988252908
332 -0.010231591388583183 -3.4113435955718163 -0.010215871920809149 -3.411571860173717
333 -0.010232196561992169 -3.4215757921338086 -0.010232078656554223 -3.4218039388302715
334 -0.01023186519742012 -3.4318076573312286 -0.010215755645185709 -3.432019694475457
335 -0.010232144827023148 -3.4420398021582517 -0.010218641953542829 -3.442238336429
336 -0.0102432063780725 -3.452283008536324 -0.010342872096225619 -3.4525812085252254
337 -0.010230151331052184 -3.462513159867376 -0.010226262267678976 -3.4628074707929044
338 -0.01022939095273614 -3.4727425508201124 -0.010223730094730854 -3.473031200887635
339 -0.01023087282665074 -3.4829734236467633 -0.010213137045502663 -3.483244337933138
340 -0.01022937404923141 -3.4932027976959947 -0.010214344225823879 -3.4934586821589617
341 -0.010226429905742407 -3.503429227601737 -0.01026868550106883 -3.5037273676600305
342 -0.010227050120010971 -3.513656277721748 -0.010208392562344671 -3.5139357602223753
343 -0.010231424868106843 -3.523887702589855 -0.010197741445153952 -3.5241335016675293
344 -0.010231732903048397 -3.5341194354929035 -0.010216263681650161 -3.5343497653491793
345 -0.010232221568003297 -3.544351657060907 -0.01025963989086449 -3.5446094052400436
346 -0.010230332473292946 -3.5545819895341997 -0.010203345818445087 -3.554812751058489
347 -0.010231164749711752 -3.5648131542839114 -0.010228281002491712 -3.5650410320609804
348 -0.010229020239785313 -3.5750421745236967 -0.010231164563447238 -3.575272196624428
349 -0.010230102809146047 -3.5852722773328427 -0.010236207721754908 -3.5855084043461827
350 -0.010232941946014762 -3.5955052192788575 -0.01022193394601345 -3.595730338292196
351 -0.01023114905692637 -3.605736368335784 -0.010238876054063439 -3.6059692143462594
352 -0.010233077360317111 -3.615969445696101 -0.01023316727951169 -3.616202381625771
353 -0.010229024197906255 -3.6261984698940073 -0.010260614706203342 -3.6264629963319743
354 -0.010230174334719778 -3.6364286442287272 -0.010257420642301441 -3.636720416974276
355 -0.010221929615363478 -3.6466505738440906 -0.010216904105618596 -3.6469373210798945
356 -0.010227041831240059 -3.656877615675331 -0.010251004016026855 -3.6571883250959214
357 -0.010227039037272335 -3.6671046547126034 -0.010220046900212765 -3.6674083719961343
358 -0.010228797560557723 -3.677333452273161 -0.010225672321394087 -3.6776340443175286
359 -0.010226623760536313 -3.6875600760336975 -0.010226836102083326 -3.687860880419612
360 -0.010228044120594859 -3.6977881201542924 -0.010230336617678405 -3.6980912170372906
361 -0.010226827301084995 -3.708014947455377 -0.010212430357933044 -3.7083036473952236
362 -0.01022913372144103 -3.718244081176818 -0.010230447398498654 -3.718534094793722
363 -0.010226563783362508 -3.7284706449601805 -0.010239363694563509 -3.728773458488286
364 -0.010230961628258229 -3.738701606588439 -0.010254404135048389 -3.739027862623334
365 -0.010225914372131228 -3.74892752096057 -0.010227205324918031 -3.749255067948252
366 -0.010225810762494802 -3.7591533317230645 -0.01032114722765982 -3.759576215175912
367 -0.010226325085386633 -3.769379656808451 -0.010238012578338385 -3.7698142277542503
368 -0.010224047116935253 -3.7796037039253862 -0.010227523045614362 -3.7800417507998647
369 -0.010226028459146618 -3.7898297323845327 -0.010217804554849863 -3.7902595553547145
370 -0.010227206535637379 -3.80005693892017 -0.010266282269731164 -3.8005258376244457
371 -0.010226185573264957 -3.810283124493435 -0.010217177215963602 -3.8107430148404093
372 -0.010223346203565598 -3.820506470697001 -0.010216063959524036 -3.8209590787999335
373 -0.010226815659552812 -3.8307332863565535 -0.010254085110500456 -3.831213163910434
374 -0.01022614403627813 -3.840959430392832 -0.010220341151580215 -3.8414335050620143
375 -0.010225845221430063 -3.8511852756142617 -0.010246111638844013 -3.8516796167008582
376 -0.010225766757503151 -3.8614110423717647 -0.010223844787105918 -3.861903461487964
377 -0.010226457007229328 -3.871637499378994 -0.010222044261172413 -3.8721255057491364
378 -0.010241935262456536 -3.8818794346414505 -0.010145523119717836 -3.8822710288688542
379 -0.010226496541872621 -3.8921059311833233 -0.010227683326229453 -3.8924987121950836
380 -0.010227876110002398 -3.9023338072933256 -0.010228041186928749 -3.9027267533820122
381 -0.010225639306008815 -3.9125594465993343 -0.01021786560304463 -3.912944618985057
382 -0.010228633973747491 -3.9227880805730817 -0.010210901964455843 -3.923155520949513
383 -0.010228353925049305 -3.933016434498131 -0.010227923886850477 -3.9333834448363634
384 -0.01022815192118287 -3.943244586419314 -0.010230105742812157 -3.9436135505791756
385 -0.010228115087375044 -3.953472701506689 -0.01023299372754991 -3.9538465443067254
386 -0.010228307358920575 -3.9637010088656095 -0.010183690022677183 -3.9640302343294027
387 -0.010230194358155132 -3.973931203223765 -0.010208678850904106 -3.9742389131803066
388 -0.010226118564605712 -3.9841573217883703 -0.010200475621968508 -3.9844393888022753
389 -0.010228950483724474 -3.9943862722720946 -0.010224514827132224 -3.9946639036294074
390 -0.010227450774982572 -4.004613723047077 -0.010239597456529737 -4.004903501085937
391 -0.01023283670656383 -4.014846559753641 -0.010195437911897897 -4.015098938997835
392 -0.010230284463614226 -4.0250768442172555 -0.010235361475497484 -4.025334300473332
393 -0.010229909745976328 -4.035306753963232 -0.010239610495045782 -4.035573910968378
394 -0.010229070950299502 -4.045535824913531 -0.010224254429340362 -4.045798165397719
395 -0.010230171727016568 -4.055765996640548 -0.010220787720754743 -4.056018953118474
396 -0.010233424557372927 -4.065999421197921 -0.010209457948803902 -4.066228411067278
397 -0.01023007445037365 -4.0762294956482945 -0.01022910182364285 -4.07645751289092
398 -0.010228709643706679 -4.0864582052920015 -0.010213228641077876 -4.086670741531998
399 -0.010233159596100449 -4.096691364888102 -0.010230464860796928 -4.096901206392795
400 -0.010228286124765873 -4.106919651012868 -0.010228967713192105 -4.107130174105987
401 -0.010227912478148938 -4.117147563491017 -0.010224645910784601 -4.1173548200167716
402 -0.01022917334921658 -4.127376736840233 -0.010233859857544303 -4.127588679874316
403 -0.010227568820118904 -4.137604305660352 -0.010207515629008412 -4.1377961955033244
404 -0.010226940317079426 -4.147831245977431 -0.010220129881054163 -4.148016325384378
405 -0.010230533592402936 -4.1580617795698345 -0.010184586746618152 -4.158200912130996
406 -0.01023140070028603 -4.168293180270121 -0.010285836504772305 -4.168486748635769
407 -0.010229976242408156 -4.178523156512529 -0.010215408774092794 -4.1787021574098615
408 -0.010228986013680696 -4.18875214252621 -0.010233379248529673 -4.188935536658391
409 -0.010229028668254614 -4.198981171194465 -0.010220201080664992 -4.199155737739057
410 -0.010231522424146534 -4.209212693618611 -0.010265081049874425 -4.2094208187889315
411 -0.010232914425432681 -4.219445608044044 -0.010142655391246081 -4.219563474180178
412 -0.010230029141530395 -4.229675637185574 -0.010222868295386434 -4.229786342475564
413 -0.01023033820092678 -4.239905975386501 -0.010241616750136018 -4.2400279592257
414 -0.010231135319918394 -4.250137110706419 -0.010303632682189345 -4.25033159190789
415 -0.010229600593447685 -4.260366711299866 -0.010255845310166479 -4.2605874372180566
416 -0.010230196267366409 -4.270596907567233 -0.010232257144525646 -4.270819694362582
417 -0.01023294497281313 -4.280829852540046 -0.010148901958018541 -4.280968596320601
418 -0.010234152618795633 -4.291064005158842 -0.010210996540263296 -4.291179592860864
419 -0.010230838414281606 -4.301294843573124 -0.010223866533488035 -4.301403459394352
420 -0.010230538668110967 -4.311525382241235 -0.010229917708784342 -4.311633377103137
421 -0.010229531209915876 -4.321754913451151 -0.010226945485919714 -4.321860322589057
422 -0.01023042262531817 -4.331985336076468 -0.010232640150934457 -4.332092962739991
423 -0.010229102615267039 -4.342214438691736 -0.010226811794564129 -4.342319774534555
424 -0.010229415772482753 -4.3524438544642186 -0.010229437472298741 -4.3525492120068545
425 -0.01022971491329372 -4.362673569377512 -0.010230610519647599 -4.362779822526502
426 -0.010229634959250689 -4.372903204336763 -0.010231222445145249 -4.373011044971647
427 -0.010230721672996879 -4.3831339260097595 -0.010219822684302927 -4.38323086765595
428 -0.010228758864104747 -4.393362684873864 -0.010227673826739192 -4.393458541482689
429 -0.0102285320404917 -4.403591216914355 -0.010241007199510932 -4.4036995486822
430 -0.010223035793751478 -4.413814252708107 -0.010143221355974674 -4.413842770038174
431 -0.010231195157393813 -4.424045447865501 -0.010217745695263148 -4.424060515733437
432 -0.0102310951333493 -4.43427654299885 -0.010229697404429316 -4.434290213137866
433 -0.010229973215609789 -4.44450651621446 -0.010225412854924797 -4.444515625992791
434 -0.010227809892967343 -4.4547343261074275 -0.010180245758965612 -4.454695871751756
435 -0.010230948077514767 -4.464965274184943 -0.010207529505714774 -4.464903401257471
436 -0.010230945609509944 -4.475196219794452 -0.010243374668061734 -4.475146775925533
437 -0.010233801417052745 -4.4854300212115055 -0.010255091823637486 -4.485401867749171
438 -0.010230651963502169 -4.495660673175007 -0.010221761837601661 -4.495623629586772
439 -0.010229166783392429 -4.5058898399583995 -0.010247437003999948 -4.505871066590772
440 -0.010230660205706954 -4.5161205001641065 -0.01023024315945804 -4.51610130975023
441 -0.010229482175782323 -4.526349982339889 -0.010249611875042319 -4.526350921625272
442 -0.010228847991675139 -4.536578830331564 -0.010227409331128002 -4.5365783309564
443 -0.010228320630267263 -4.546807150961831 -0.010231934487819672 -4.546810265444219
444 -0.010228532832115889 -4.557035683793947 -0.010237813275307418 -4.557048078719527
445 -0.010228454601019621 -4.567264138394966 -0.010231349058449269 -4.567279427777976
446 -0.010228668246418238 -4.577492806641384 -0.010223845858126879 -4.577503273636102
447 -0.010228150524199009 -4.587720957165583 -0.010239314520731568 -4.587742588156834
448 -0.010226218774914742 -4.597947175940498 -0.01015884461812675 -4.597901432774961
449 -0.010228141862899064 -4.608175317803397 -0.01021703532896936 -4.60811846810393
450 -0.010229026945307852 -4.618404344748705 -0.010244387714192272 -4.6183628558181224
451 -0.010230420297011733 -4.6286347650457165 -0.010242845956236124 -4.628605701774359
452 -0.010230107000097632 -4.638864872045814 -0.010227830056101084 -4.63883353183046
453 -0.010228370130062104 -4.649093242175876 -0.010226955963298678 -4.649060487793759
454 -0.010221242997795343 -4.659314485173672 -0.010237292433157564 -4.659297780226916
455 -0.010226946882903576 -4.669541432056576 -0.010233542649075389 -4.669531322875992
456 -0.010226238844916224 -4.679767670901493 -0.010221419855952263 -4.679752742731944
457 -0.010226839501410723 -4.6899945104029035 -0.01023018080741167 -4.689982923539356
458 -0.010226583201438188 -4.700221093604342 -0.010226668510586023 -4.700209592049942
459 -0.010213417652994394 -4.710434511257336 -0.01027688211761415 -4.710486474167555
460 -0.010226537240669131 -4.720661048498005 -0.010233716946095229 -4.72072019111365
461 -0.010225460352376103 -4.730886508850381 -0.010234371526166797 -4.730954562639817
462 -0.010226170253008603 -4.74111267910339 -0.010234474157914519 -4.741189036797731
463 -0.010227677132934331 -4.751340356236324 -0.010217522922903299 -4.7514065597206345
464 -0.01022997866384685 -4.761570334900171 -0.010242384625598788 -4.761648944346233
465 -0.010224307188764215 -4.771794642088935 -0.010211714170873165 -4.771860658517107
466 -0.010228715930134058 -4.782023358019069 -0.010207106452435255 -4.7820677649695424
467 -0.010225883545354008 -4.792249241564424 -0.010232454119250178 -4.7923002190887924
468 -0.010222830343991518 -4.802472071908415 -0.010263245552778244 -4.802563464641571
469 -0.010226303711533546 -4.812698375619949 -0.010246511874720454 -4.8128099765162915
470 -0.01022265967912972 -4.822921035299078 -0.010226325830444694 -4.823036302346736
471 -0.010225079767405987 -4.8331461150664845 -0.01021540011279285 -4.833251702459529
472 -0.010225259000435472 -4.84337137406692 -0.010231275297701358 -4.843482977757231
473 -0.01022437964566052 -4.853595753712581 -0.010228121979162097 -4.853711099736393
474 -0.010224459134042263 -4.863820212846623 -0.010212853318080306 -4.863923953054473
475 -0.01022352990694344 -4.874043742753566 -0.010240000067278742 -4.874163953121752
476 -0.01022574664093554 -4.884269489394502 -0.010202632751315832 -4.884366585873068
477 -0.010226933704689144 -4.8944964230991905 -0.01023178999312222 -4.894598375866191
478 -0.0102265530731529 -4.904722976172343 -0.010221782512962818 -4.904820158379153
479 -0.010214089369401335 -4.914937065541745 -0.010258626658469439 -4.915078785037623
480 -0.01022094739601016 -4.925158012937755 -0.010203995602205395 -4.9252827806398285
481 -0.010225719260051846 -4.935383732197806 -0.010232362663373351 -4.935515143303202
482 -0.010225172759965062 -4.945608904957771 -0.01022988511249423 -4.945745028415696
483 -0.010227503115311265 -4.955836408073083 -0.010237440513446928 -4.955982468929143
484 -0.010224930522963405 -4.966061338596046 -0.010228780983015894 -4.966211249912159
485 -0.010219772765412926 -4.976281111361459 -0.010145847918465734 -4.976357097830625
486 -0.010232713678851724 -4.98651382504031 -0.0102534637786448 -4.986610561609269
487 -0.010224923491477966 -4.996738748531788 -0.010216218838468193 -4.996826780447737
488 -0.010226518521085382 -5.006965267052873 -0.010223701316863298 -5.0070504817646
489 -0.010226737428456544 -5.01719200448133 -0.010195581568405032 -5.017246063333006
490 -0.010224692383781075 -5.027416696865111 -0.010208592237904667 -5.02745465557091
491 -0.010225981287658215 -5.0376426781527694 -0.010224502673372627 -5.037679158244282
492 -0.010226311115548014 -5.047868989268317 -0.010210743267089128 -5.047889901511372
493 -0.010226527415215968 -5.058095516683533 -0.010247044311836363 -5.058136945823208
494 -0.010227042390033603 -5.068322559073566 -0.01018538698554039 -5.068322332808749
495 -0.010227466840296984 -5.078550025913863 -0.010229141730815173 -5.078551474539564
496 -0.010227658692747355 -5.08877768460661 -0.010220865719020367 -5.0887723402585845
497 -0.010225202655419707 -5.09900288726203 -0.010216136183589696 -5.098988476442174
498 -0.01023214953020215 -5.1092350367922315 -0.010247134184464813 -5.109235610626639
499 -0.010226715030148626 -5.11946175182238 -0.010215562582015992 -5.119451173208655
500 -0.010228515416383744 -5.129690267238764 -0.010235744807869197 -5.1296869180165245
501 -0.010223466577008367 -5.139913733815772 -0.010193424345925451 -5.13988034236245
502 -0.01022688876837492 -5.150140622584146 -0.01023019216954708 -5.150110534531997
503 -0.010227556712925434 -5.1603681792970715 -0.010226692724972963 -5.16033722725697
504 -0.010229985695332289 -5.170598164992404 -0.01024549026042223 -5.170582717517392
505 -0.010227810591459274 -5.180825975583863 -0.01022486980073154 -5.180807587318124
506 -0.010228363797068596 -5.191054339380932 -0.010214514937251807 -5.191022102255375
507 -0.010225902264937758 -5.201280241645869 -0.010264895483851432 -5.201286997739227
508 -0.010227081133052707 -5.211507322778922 -0.010232297796756029 -5.211519295535983
509 -0.010226657055318356 -5.22173397983424 -0.010210630157962442 -5.221729925693945
510 -0.01022605849429965 -5.231960038328539 -0.01022986602038145 -5.231959791714327
511 -0.010226891795173287 -5.2421869301237125 -0.01022357358597219 -5.242183365300299
512 -0.0102272086776793 -5.252414138801392 -0.01016978845000267 -5.252353153750302
513 -0.010226625436916947 -5.262640764238308 -0.010225539840757848 -5.26257869359106
514 -0.010225664637982846 -5.272866428876291 -0.010197352385148406 -5.272776045976208
515 -0.010225303051993252 -5.283091731928285 -0.01022580973803997 -5.283001855714248
516 -0.010223704669624568 -5.29331543659791 -0.010237212851643562 -5.293239068565892
517 -0.010226058261469006 -5.303541494859378 -0.01024585603736341 -5.303484924603255
518 -0.010226960992440581 -5.313768455851819 -0.010230251913890242 -5.313715176517146
519 -0.010225301003083586 -5.323993756854903 -0.01024039094336331 -5.3239555674605095
520 -0.010221796808764338 -5.334215553663667 -0.010230860207229853 -5.334186427667739
521 -0.01022564792074263 -5.34444120158441 -0.010209944332018495 -5.344396371999758
522 -0.010238115256652237 -5.354679316841063 -0.010156412934884429 -5.354552784934643
523 -0.010224047722294927 -5.364903364563357 -0.010164104821160435 -5.364716889755803
524 -0.010225851321592927 -5.37512921588495 -0.010209535947069526 -5.374926425702872
525 -0.010227902326732874 -5.385357118211683 -0.010230318736284971 -5.385156744439158
526 -0.01022864244878292 -5.395585760660466 -0.010247591650113463 -5.395404336089271
527 -0.010227674199268223 -5.405813434859734 -0.01022563362494111 -5.405629969714212
528 -0.010233051143586636 -5.416046486003321 -0.010292348312214017 -5.415922318026427
529 -0.010226521082222462 -5.426273007085543 -0.010228469222784042 -5.4261507872492105
530 -0.010226912749931216 -5.436499919835474 -0.01022851886227727 -5.436379306111488
531 -0.010227975202724338 -5.446727895038198 -0.010222645290195943 -5.446601951401684
532 -0.010226434469223023 -5.456954329507421 -0.010235827835276722 -5.4568377792369605
533 -0.010226942924782633 -5.467181272432204 -0.010223613493144513 -5.467061392730105
534 -0.01022519744001329 -5.477406469872217 -0.010233113169670105 -5.477294505899775
535 -0.010225478187203407 -5.487631948059421 -0.010237137647345662 -5.487531643547121
536 -0.01022284310311079 -5.497854791162531 -0.010232260497286916 -5.497763904044408
537 -0.010231766989454627 -5.508086558151986 -0.010326149221509696 -5.508090053265918
538 -0.01022317255847156 -5.518309730710457 -0.01023264997638762 -5.518322703242306
539 -0.010225000884383917 -5.528534731594841 -0.010202856129035353 -5.528525559371341
540 -0.010225253365933894 -5.538759984960775 -0.01021208348684013 -5.538737642858181
541 -0.0102234679274261 -5.548983452888201 -0.01024523195810616 -5.5489828748162875
542 -0.010223519057035446 -5.559206971945237 -0.010209144977852701 -5.55919201979414
543 -0.010229951515793801 -5.569436923461031 -0.010289769619703293 -5.569481789413843
544 -0.010223110811784864 -5.579660034272815 -0.010221017245203256 -5.579702806659046
545 -0.010224333871155978 -5.589884368143971 -0.010247586900368333 -5.589950393559414
546 -0.010223715100437403 -5.600108083244408 -0.010241042636334897 -5.600191436195749
547 -0.010222344798967243 -5.610330428043375 -0.010226062219589948 -5.610417498415339
548 -0.010221570171415806 -5.620551998214791 -0.010207404382526875 -5.620624902797866
549 -0.010224885633215308 -5.630776883848006 -0.010259179957211017 -5.6308840827550775
550 -0.010223760735243559 -5.64100064458325 -0.010225290339440108 -5.641109373094517
551 -0.010223943600431084 -5.651224588183681 -0.010238529229536653 -5.651347902324054
552 -0.010222680121660232 -5.661447268305341 -0.010236380901187659 -5.661584283225242
553 -0.010223042452707887 -5.671670310758049 -0.0102427925914526 -5.671827075816695
554 -0.010226546879857778 -5.681896857637907 -0.010196613799780607 -5.682023689616475
555 -0.010224938858300447 -5.692121796496208 -0.010212646285071968 -5.692236335901547
556 -0.010219726525247098 -5.702341523021455 -0.01025165501050651 -5.702487990912053
557 -0.010222421819344163 -5.7125639448408 -0.010220572026446462 -5.7127085629384995
558 -0.010222177812829613 -5.72278612265363 -0.01021942524239421 -5.722927988180894
559 -0.01022327709943056 -5.73300939975306 -0.01023403569124639 -5.73316202387214
560 -0.010221594525501133 -5.743230994278561 -0.010213247453793883 -5.743375271325934
561 -0.010220530675724149 -5.7534515249542855 -0.010237912042066455 -5.753613183368
562 -0.010223790584132076 -5.763675315538418 -0.010257810074836015 -5.763870993442836
563 -0.010234047379344701 -5.773909362917762 -0.01033128760755062 -5.774202281050387
564 -0.010220217192545534 -5.784129580110307 -0.01021083234809339 -5.784413113398481
565 -0.010220822365954518 -5.794350402476262 -0.010209897346794606 -5.794623010745275
566 -0.01021976605989039 -5.804570168536152 -0.010235703689977527 -5.804858714435253
567 -0.010220732260495424 -5.814790900796647 -0.010256783897057175 -5.81511549833231
568 -0.010217465320602059 -5.82500836611725 -0.010202238475903869 -5.825317736808214
569 -0.010221342137083412 -5.835229708254333 -0.010221790801733733 -5.8355395276099475
570 -0.010220987815409898 -5.845450696069744 -0.010230066813528537 -5.845769594423476
571 -0.010219715954735874 -5.855670412024479 -0.010212361672893166 -5.85598195609637
572 -0.010221333289518953 -5.8658917453139985 -0.010202187858521939 -5.866184143954892
573 -0.01022037835791707 -5.876112123671915 -0.010215881420299411 -5.876400025375191
574 -0.010219012666493655 -5.886331136338409 -0.010204183729365468 -5.886604209104557
575 -0.010218886053189635 -5.896550022391599 -0.010203588288277388 -5.896807797392834
576 -0.010220021707937121 -5.906770044099536 -0.010203341860324145 -5.907011139253158
577 -0.010221477691084146 -5.916991521790621 -0.010235147411003708 -5.917246286664162
578 -0.010221392102539539 -5.92721291389316 -0.01020792843773961 -5.927454215101902
579 -0.010221148189157248 -5.937434062082318 -0.010164835350587964 -5.93761905045249
580 -0.010222957795485854 -5.947657019877804 -0.010181943047791719 -5.947800993500282
581 -0.010223788395524024 -5.957880808273328 -0.01022244687192142 -5.958023440372203
582 -0.010222662659361958 -5.9681034709326894 -0.010221155267208815 -5.968244595639412
583 -0.010221273917704821 -5.9783247448503944 -0.010220415517687797 -5.9784650111571
584 -0.010220053233206272 -5.988544798083601 -0.010198622709140182 -5.98866363386624
585 -0.010223517194390297 -5.998768315277991 -0.010221545211970806 -5.998885179078211
586 -0.010223624855279922 -6.008991940133272 -0.010233494220301509 -6.009118673298513
587 -0.010222598956897855 -6.01921453909017 -0.010226642154157162 -6.01934531545267
588 -0.010222309688106179 -6.029436848778276 -0.010223216097801923 -6.0295685315504715
589 -0.010231979005038739 -6.039668827783315 -0.009956215647980571 -6.039524747198452
590 -0.010229115094989537 -6.049897942878304 -0.010229428671300412 -6.049754175869752
591 -0.010225936258211731 -6.0601238791365155 -0.01022781739011407 -6.059981993259866
592 -0.010228209104388953 -6.070352088240904 -0.01022845939733088 -6.0702104526571965
593 -0.010225151851773261 -6.080577240092677 -0.010228267312049866 -6.080438719969246
594 -0.010225750273093581 -6.090802990365771 -0.010224097594618797 -6.090662817563865
595 -0.010226656962186099 -6.101029647327957 -0.010226716240867972 -6.100889533804732
596 -0.010225548222661019 -6.111255195550618 -0.01022415729239583 -6.111113691097128
597 -0.01022629700601101 -6.121481492556629 -0.01022775457240641 -6.121341445669535
598 -0.010224927309900522 -6.13170641986653 -0.010225269105285406 -6.131566714774821
599 -0.010224890569224954 -6.141931310435755 -0.010230856714770198 -6.141797571489591
600 -0.01022470653988421 -6.152156016975639 -0.010224930616095662 -6.1520225021056865
601 -0.01022547073662281 -6.1623814877122625 -0.010222882451489567 -6.162245384557176
602 -0.01022475645877421 -6.172606244171036 -0.01023822701536119 -6.172483611572537
603 -0.01022564135491848 -6.182831885525955 -0.010229558497667313 -6.182713170070205
604 -0.010232128389179706 -6.1930640139151345 -0.010201538214460015 -6.192914708284665
605 -0.010223977733403444 -6.203287991648538 -0.010212556878104805 -6.203127265162769
606 -0.010223971074447035 -6.213511962722985 -0.010233344417065382 -6.213360609579834
607 -0.010222802823409437 -6.223734765546395 -0.010115755768492819 -6.223476365348327
608 -0.01022862303070724 -6.233963388577102 -0.010234885988757015 -6.233711251337084
609 -0.01022514859214425 -6.244188537169246 -0.010232645040377974 -6.243943896377462
610 -0.010227690357714892 -6.254416227526961 -0.010230100899934768 -6.254173997277396
611 -0.010226305946707726 -6.264642533473668 -0.010224155988544226 -6.26439815326594
612 -0.010226341476663948 -6.274868874950332 -0.010240285564213992 -6.274638438830154
613 -0.010225101327523588 -6.285093976277856 -0.01023169574327767 -6.284870134573431
614 -0.01022730078548193 -6.295321277063338 -0.0102297717705369 -6.295099906343968
615 -0.010224485909566284 -6.305545762972904 -0.010216699540615081 -6.305316605884584
616 -0.010225922102108598 -6.3157716850750125 -0.010232882108539343 -6.315549487993123
617 -0.010225654998794197 -6.3259973400738065 -0.01021803510375321 -6.325767523096876
618 -0.010228198627009988 -6.336225538700816 -0.010213204333558679 -6.335980727430434
619 -0.010226035490632057 -6.346451574191448 -0.010222720773890614 -6.346203448204325
620 -0.010220932494848966 -6.356672506686297 -0.010230806795880199 -6.356434255000205
621 -0.010226417519152164 -6.366898924205449 -0.010224311891943217 -6.3666585668921485
622 -0.010232879221439362 -6.377131803426888 -0.010182167729362845 -6.376840734621512
623 -0.010227086581289768 -6.387358890008178 -0.01021595848724246 -6.387056693108754
624 -0.010226051695644856 -6.397584941703823 -0.010222333017736673 -6.3972790261264905
625 -0.010229865182191133 -6.407814806886014 -0.010303928377106785 -6.407582954503598
626 -0.010224531311541796 -6.418039338197556 -0.010222426103428005 -6.417805380607025
627 -0.010225819936022163 -6.428265158133578 -0.010189004335552454 -6.427994384942578
628 -0.010224944306537509 -6.438490102440116 -0.010264333104714751 -6.438258718047293
629 -0.010228020371869206 -6.448718122811985 -0.010213704500347375 -6.44847242254764
630 -0.010224706446751951 -6.458942829258737 -0.010227158712223173 -6.4586995812598635
631 -0.010224873945116997 -6.469167703203854 -0.010212210658937692 -6.468911791918801
632 -0.010226036654785275 -6.479393739858639 -0.010228191083297134 -6.479139983002098
633 -0.01021997923962772 -6.489613719098267 -0.010243023000657558 -6.489383006002756
634 -0.010227738227695227 -6.499841457325962 -0.010193058056756854 -6.499576064059513
635 -0.010227698972448707 -6.51006915629841 -0.010229201335459948 -6.509805265394973
636 -0.010227896785363556 -6.520297053083774 -0.01020084973424673 -6.5200061151292195
637 -0.010226050205528737 -6.530523103289303 -0.010229398403316737 -6.530235513532536
638 -0.010225524427369237 -6.540748627716672 -0.010201293556019665 -6.540436807088556
639 -0.010224769730120898 -6.550973397446793 -0.01020349245518446 -6.5506402995437405
640 -0.010230834735557437 -6.56120423218235 -0.010190548980608583 -6.560830848524349
641 -0.01022620378062129 -6.571430435962971 -0.010199042689055204 -6.571029891213404
642 -0.010226122243329883 -6.5816565582063005 -0.010231308219954372 -6.581261199433358
643 -0.010227380134165288 -6.591883938340466 -0.010235679475590587 -6.5914968789089485
644 -0.010224643768742681 -6.602108582109208 -0.010235209204256534 -6.601732088113205
645 -0.010233416687697172 -6.612341998796905 -0.01030049785040319 -6.612032585963608
646 -0.010225035529583693 -6.622567034326489 -0.010216555139049888 -6.6222491411026585
647 -0.01022415366023779 -6.632791187986727 -0.010223736288025975 -6.6324728773906845
648 -0.010224457457661628 -6.643015645444389 -0.010222353274002671 -6.642695230664687
649 -0.01022381754592061 -6.653239462990309 -0.010192074347287416 -6.652887305011975
650 -0.010224002506583929 -6.663463465496894 -0.010225961543619632 -6.6631132665555945
651 -0.010223702155053615 -6.673687167651948 -0.010206733457744121 -6.673320000013339
652 -0.010223904298618436 -6.683911071950566 -0.010207825712859631 -6.683527825726198
653 -0.010226615378633142 -6.6941376873291984 -0.010216660890728235 -6.693744486616927
654 -0.010227272007614373 -6.704364959336813 -0.010227562300860882 -6.703972048917787
655 -0.010225324984639883 -6.714590284321453 -0.010221470193937422 -6.714193519111725
656 -0.01022495236247778 -6.724815236683931 -0.010218297690153122 -6.7244118168018785
657 -0.0102250502910465 -6.735040286974977 -0.010206773784011603 -6.73461859058589
658 -0.01022478430531919 -6.745265071280296 -0.010233659204095602 -6.744852249789985
659 -0.010225713904947042 -6.755490785185243 -0.010233291471377016 -6.755085541261362
660 -0.01022246666252613 -6.765713251847769 -0.010222358861938119 -6.7653079001233
661 -0.010225984826683998 -6.7759392366744535 -0.010197708336636423 -6.7755056084599365
662 -0.01022369652055204 -6.786162933195006 -0.010228878911584615 -6.7857344873715215
663 -0.010226016072556377 -6.796388949267562 -0.01021644971333444 -6.795950937084856
664 -0.010227391589432954 -6.806616340856995 -0.010220965603366494 -6.806171902688223
665 -0.010224340949207544 -6.816840681806203 -0.010188174527138471 -6.816360077215362
666 -0.010226983856409789 -6.827067665662613 -0.010227926773950458 -6.826588003989312
667 -0.010226671025156975 -6.837294336687769 -0.010228707175701856 -6.836816711165014
668 -0.010226015653461217 -6.84752035234123 -0.01023358809761703 -6.847050299262631
669 -0.010235250741243363 -6.857755603082474 -0.010219901660457253 -6.857270200923089
670 -0.010228932509198785 -6.867984535591672 -0.010230355570092798 -6.867500556493181
671 -0.010227269772440196 -6.878211805364113 -0.010222522774711251 -6.877723079267892
672 -0.01022619092836976 -6.888437996292482 -0.010231665521860122 -6.887954744789752
673 -0.010225145425647498 -6.89866314171813 -0.010226592514663934 -6.8981813373044165
674 -0.01022517285309732 -6.908888314571227 -0.010250015603378414 -6.908431352907795
675 -0.01022519995458424 -6.919113514525812 -0.010199712077155709 -6.91863106498495
676 -0.010225670598447322 -6.929339185124259 -0.010215601464733482 -6.928846666449684
677 -0.010226718243211507 -6.939565903367471 -0.010223142197355628 -6.93906980864704
678 -0.010226899152621627 -6.949792802520093 -0.010235632816329599 -6.94930544146337
679 -0.010223956033587455 -6.96001675855368 -0.01021176679059863 -6.959517208253969
680 -0.010226635029539466 -6.970243393583219 -0.010210823314264417 -6.969728031568233
681 -0.0102293380536139 -6.980472731636834 -0.010258801700547337 -6.97998683326878
682 -0.010223116632550955 -6.990695848269384 -0.010257885884493589 -6.990244719153274
683 -0.010223915614187718 -7.000919763883572 -0.010216683242470026 -7.000461402395745
684 -0.010224459692835808 -7.011144223576408 -0.010231899749487638 -7.010693302145232
685 -0.010224645165726543 -7.021368868742134 -0.010229783272370696 -7.020923085417603
686 -0.010225759819149971 -7.031594628561284 -0.010228850552812219 -7.031151935970414
687 -0.010224796878173948 -7.041819425439458 -0.010273650335147978 -7.041425586305563
688 -0.01022524111904204 -7.0520446665585 -0.010220471303910017 -7.051646057609473
689 -0.010223886510357261 -7.062268553068858 -0.010219914419576526 -7.061865972029049
690 -0.010222731484100222 -7.072491284552958 -0.010235525527969002 -7.072101497557019
691 -0.010220217378810048 -7.082711501931769 -0.01016866322606802 -7.082270160783087
692 -0.01022221907041967 -7.092933721002188 -0.010244215372949839 -7.0925143761560365
693 -0.010224133683368563 -7.1031578546855565 -0.010212884563952685 -7.102727260719989
694 -0.010224163765087724 -7.113382018450644 -0.010219818679615855 -7.112947079399605
695 -0.010227631544694304 -7.1236096499953385 -0.01028087129816413 -7.123227950697769
696 -0.010219974024221302 -7.13382962401956 -0.010220865765586496 -7.133448816463356
697 -0.010221704002469778 -7.14405132802203 -0.010222314577549695 -7.143671131040906
698 -0.010222252178937196 -7.154273580200967 -0.010223462712019682 -7.153894593752925
699 -0.010221548797562718 -7.16449512899853 -0.010238194419071079 -7.1641327881719965
700 -0.01021857843734324 -7.174713707435873 -0.01014670729637146 -7.174279495468368
701 -0.010221268935129046 -7.184934976371002 -0.010222048545256258 -7.184501544013624
702 -0.0102211800403893 -7.195156156411391 -0.010233420133590698 -7.194734964147215
703 -0.010221862653270363 -7.2053780190646615 -0.010215997463092208 -7.204950961610307
704 -0.010221568634733558 -7.215599587699395 -0.010233410075306893 -7.215184371685614
705 -0.010220330022275449 -7.225819917721671 -0.0102491972502321 -7.225433568935846
706 -0.010221549496054649 -7.236041467217725 -0.010211406880989671 -7.235644975816835
707 -0.010222466476261616 -7.246263933693987 -0.010216091712936758 -7.245861067529772
708 -0.010226117027923465 -7.256490050721911 -0.010236334707587957 -7.256097402237359
709 -0.010220533655956387 -7.266710584377867 -0.010225799540057779 -7.266323201777417
710 -0.01022193650715053 -7.276932520885017 -0.01025976580567658 -7.276582967583093
711 -0.010221987729892135 -7.287154508614909 -0.01020069159567356 -7.2867836591787665
712 -0.010220382735133171 -7.297374891350042 -0.010202133003622294 -7.296985792182388
713 -0.010221735294908284 -7.30759662664495 -0.010206973226740957 -7.3071927654091295
714 -0.010222206637263299 -7.317818833282214 -0.010221946984529495 -7.317414712393659
715 -0.010223785368725657 -7.328042618650939 -0.010239671962335706 -7.327654384355995
716 -0.010218871664255858 -7.338261490315195 -0.010229571023955941 -7.337883955379951
717 -0.01022098888643086 -7.348482479201626 -0.010196114052087068 -7.348080069432038
718 -0.010221461532637477 -7.358703940734263 -0.010192227363586426 -7.358272296795625
719 -0.01022467203438282 -7.368928612768646 -0.010225105239078403 -7.368497402034703
720 -0.010222826292738319 -7.379151439061384 -0.010221343021839857 -7.378718745056543
721 -0.010220498265698551 -7.389371937327082 -0.010210534930229187 -7.388929279986772
722 -0.010225448198616505 -7.3995973855256985 -0.01017679376527667 -7.399106073752049
723 -0.010226225946098566 -7.409823611471797 -0.010230067232623697 -7.4093361409846725
724 -0.010223709745332599 -7.42004732121713 -0.010241439705714584 -7.419577580690387
725 -0.010221891291439533 -7.430269212508569 -0.010218833712860942 -7.429796414403247
726 -0.010220686998218298 -7.440489899506788 -0.010244881128892302 -7.44004129553214
727 -0.010221060737967491 -7.450710960244755 -0.010211702482774854 -7.450252998014915
728 -0.010230163391679526 -7.4609411236364345 -0.01020634681917727 -7.460459344834092
729 -0.010223539359867573 -7.471164662996302 -0.01020390996709466 -7.470663254801186
730 -0.010223132651299238 -7.481387795647602 -0.01022520512342453 -7.480888459924611
731 -0.010223471885547042 -7.491611267533149 -0.0102201780769974 -7.491108638001608
732 -0.010221530450507998 -7.501832797983657 -0.010243948642164468 -7.5013525866437725
733 -0.010223053582012653 -7.51205585156567 -0.010222130129113794 -7.511574716772886
734 -0.010220796940848232 -7.522276648506518 -0.01020415173843503 -7.521778868511321
735 -0.010224984679371118 -7.5325016331858885 -0.010266388906165958 -7.5320452574174865
736 -0.010224416758865118 -7.542726049944753 -0.01022341325879097 -7.542268670676277
737 -0.01022349065169692 -7.55294954059645 -0.01022605928592384 -7.552494729962201
738 -0.010222646594047546 -7.5631721871904976 -0.010209838300943375 -7.562704568263144
739 -0.010223613865673543 -7.573395801056171 -0.010208509908989073 -7.572913078172133
740 -0.010223215585574508 -7.583619016641745 -0.010223124315962196 -7.583136202488095
741 -0.010222609620541334 -7.593841626262287 -0.010185472667217255 -7.5933216751553125
742 -0.010224264627322555 -7.6040658908896095 -0.01022474030032754 -7.60354641545564
743 -0.01022491385228932 -7.6142908047418985 -0.010225494904443622 -7.613771910360084
744 -0.01022278293967247 -7.624513587681571 -0.01022813180461526 -7.624000042164699
745 -0.010224119434133172 -7.634737707115704 -0.010228567756712437 -7.634228609921411
746 -0.010222936840727925 -7.644960643956432 -0.010244477773085237 -7.644473087694497
747 -0.010222803894430399 -7.655183447850863 -0.0102276676800102 -7.654700755374507
748 -0.010223074350506067 -7.665406522201369 -0.010238020354881883 -7.6649387757293885
749 -0.010222564171999692 -7.675629086373369 -0.010215899534523487 -7.675154675263912
750 -0.010224157478660345 -7.685853243852029 -0.01030370406806469 -7.685458379331977
751 -0.010222430201247334 -7.696075674053277 -0.01020169616676867 -7.695660075498746
752 -0.010221767425537109 -7.706297441478814 -0.010220781667158008 -7.705880857165904
753 -0.010221357783302664 -7.716518799262117 -0.010215146886184811 -7.716096004052089
754 -0.010220907721668481 -7.7267397069837855 -0.01021722354926169 -7.72631322760135
755 -0.01022562775760889 -7.736965334741394 -0.010260828537866473 -7.736574056139217
756 -0.010220286482945085 -7.7471856212243395 -0.010230510355904698 -7.746804566495122
757 -0.01022122111171484 -7.757406842336055 -0.01022538193501532 -7.757029948430137
758 -0.010222065215930342 -7.767628907551985 -0.010225416347384452 -7.7672553647775215
759 -0.01022255290299654 -7.777851460454982 -0.010195560194551945 -7.777450924972073
760 -0.010223629139363765 -7.788075089594345 -0.010264168260619044 -7.787715093232692
761 -0.010223754215985537 -7.798298843810331 -0.010246132127940654 -7.797961225360633
762 -0.01022050720639527 -7.808519351016726 -0.010196147533133627 -7.808157372893767
763 -0.010222779912874102 -7.818742130929601 -0.010211315145716071 -7.818368688039483
764 -0.01021940466016531 -7.828961535589766 -0.010205411212518811 -7.828574099252002
765 -0.01022407910786569 -7.839185614697632 -0.010243091080337764 -7.83881719033234
766 -0.010222097067162395 -7.849407711764794 -0.010213375277817249 -7.849030565610157
767 -0.010221310146152972 -7.859629021910947 -0.010195749904960394 -7.859226315515118
768 -0.010223921900615097 -7.869852943811562 -0.010209215525537729 -7.869435531040655
769 -0.01022449736483395 -7.880077441176396 -0.010227712709456683 -7.8796632437501115
770 -0.010219036042690277 -7.890296477219086 -0.010273084556683899 -7.889936328306796
771 -0.010221189633011819 -7.900517666852098 -0.010237553296610713 -7.900173881603406
772 -0.010219820402562618 -7.910737487254661 -0.010220076236873866 -7.91039395784028
773 -0.010221445048227907 -7.920958932302889 -0.01022051670588553 -7.9206144745461655
774 -0.010221706051379443 -7.9311806383542685 -0.010222802823409437 -7.930837277369575
775 -0.010220568906515837 -7.9414012072607845 -0.010223912633955478 -7.941061190003531
776 -0.01022155643440783 -7.951622763695192 -0.010223225131630898 -7.951284415135161
777 -0.010228021116927267 -7.961850784812119 -0.0102945854421705 -7.9615790005773315
778 -0.010217997943982482 -7.972068782756102 -0.01021545073017478 -7.971794451307506
779 -0.010219712695106863 -7.9822884954512086 -0.01023367983289063 -7.982028131140397
780 -0.010220304457470774 -7.99250879990868 -0.010223564459010959 -7.992251695599408
781 -0.01022060397081077 -8.00272940387949 -0.010237921448424458 -8.002489617047832
782 -0.01021881178021431 -8.012948215659705 -0.01022131172940135 -8.012710928777233
783 -0.010220242943614722 -8.023168458603319 -0.010213647224009036 -8.022924576001243
784 -0.010221001971513034 -8.033389460574831 -0.010215110424906016 -8.033139686426148
785 -0.010219812113791703 -8.043609272688624 -0.010228671366348863 -8.043368357792497
786 -0.010223870258778333 -8.053833142947402 -0.010239034472033382 -8.05360739226453
787 -0.010218499321490526 -8.064051642268893 -0.010212192498147487 -8.063819584762678
788 -0.010219304030761123 -8.074270946299654 -0.01021208385936916 -8.074031668622046
789 -0.010224447632208467 -8.084495393931862 -0.010168867977336049 -8.084200536599383
790 -0.010221050400286914 -8.094716444332148 -0.010223362036049366 -8.094423898635432
791 -0.0102199571672827 -8.104936401499431 -0.010216794954612852 -8.104640693590044
792 -0.010220440803095698 -8.115156842302527 -0.010221809521317482 -8.114862503111361
793 -0.010221980279311538 -8.125378822581839 -0.010219961917027832 -8.125082465028388
794 -0.01022196770645678 -8.135600790288295 -0.010223698103800416 -8.135306163132189
795 -0.010221948102116584 -8.145822738390413 -0.010275309300050139 -8.145581472432239
796 -0.010220248717814684 -8.156042987108227 -0.010228572273626923 -8.155810044705866
797 -0.010219728201627731 -8.166262715309855 -0.010220074700191617 -8.166030119406058
798 -0.010220275400206447 -8.176482990710062 -0.010214390279725195 -8.176244509685782
799 -0.010220676567405463 -8.186703667277467 -0.010238265478983521 -8.186482775164766
800 -0.01022237497381866 -8.196926042251285 -0.010242481715977192 -8.196725256880743
801 -0.010219913488253952 -8.207145955739538 -0.010215576691552996 -8.206940833572297
802 -0.010218761442229152 -8.217364717181766 -0.010213061841204763 -8.217153895413501
803 -0.010219086520373821 -8.22758380370214 -0.010224264021962881 -8.227378159435464
804 -0.010219666687771679 -8.237803470389911 -0.010227718856185675 -8.23760587829165
805 -0.010220952844247223 -8.248024423234158 -0.010215604910627007 -8.247821483202276
806 -0.01022116974927485 -8.258245592983434 -0.010208789957687259 -8.258030273159964
807 -0.010221937857568263 -8.268467530841002 -0.010245663160458208 -8.268275936320421
808 -0.010220392188057304 -8.278687923029059 -0.01022932231426239 -8.278505258634684
809 -0.010222828248515725 -8.288910751277575 -0.010267485585063695 -8.288772744219749
810 -0.010218184627592563 -8.299128935905168 -0.010213140770792961 -8.298985884990541
811 -0.01021949308924377 -8.309348428994412 -0.010214869119226932 -8.309200754109769
812 -0.010219192178919912 -8.31956762117333 -0.010225246427580714 -8.31942600053735
813 -0.010219126800075173 -8.329786747973406 -0.010217094048857688 -8.329643094586208
814 -0.01022102776914835 -8.340007775742555 -0.010210702242329717 -8.339853796828537
815 -0.010220397310331465 -8.350228173052885 -0.010219550505280495 -8.350073347333817
816 -0.010220091184601187 -8.360448264237487 -0.010212952457368373 -8.360286299791186
817 -0.010220751678571106 -8.370669015916057 -0.01022522458806634 -8.370511524379252
818 -0.010219976492226123 -8.380888992408284 -0.010224956087768078 -8.38073648046702
819 -0.010217150766402483 -8.391106143174687 -0.01025903020054102 -8.39099551066756
820 -0.010218682372942567 -8.40132482554763 -0.010226103197783231 -8.401221613865344
821 -0.01021978324279189 -8.411544608790422 -0.010223149368539453 -8.411444763233883
822 -0.010219704126939178 -8.421764312917361 -0.010221286863088607 -8.421666050096972
823 -0.010218015406280756 -8.431982328323642 -0.010222404077649117 -8.43188845417462
824 -0.010217781038954854 -8.442200109362597 -0.010209671733900905 -8.44209812590852
825 -0.010218366188928485 -8.452418475551525 -0.010211909795179963 -8.4523100357037
826 -0.010218502301722766 -8.462636977853247 -0.010236488096415997 -8.462546523800116
827 -0.010219834372401237 -8.472856812225649 -0.010227369097992777 -8.47277389289811
828 -0.010218046000227332 -8.483074858225876 -0.01024506357498467 -8.483018956473094
829 -0.010217763530090452 -8.493292621755966 -0.010217312816530466 -8.493236269289625
830 -0.010216817539185286 -8.50350943929515 -0.010210380516946315 -8.503446649806572
831 -0.010218479158356785 -8.513727918453508 -0.01020499118603766 -8.51365164099261
832 -0.01022211485542357 -8.523950033308932 -0.010210669273510576 -8.52386231026612
833 -0.01021648901514709 -8.534166522324078 -0.010146966530010104 -8.53400927679613
834 -0.0102228875271976 -8.544389409851275 -0.010230087535455823 -8.544239364331586
835 -0.010220757126808167 -8.554610166978083 -0.010213778028264642 -8.55445314235985
836 -0.010221207235008477 -8.564831374213092 -0.010200559115037321 -8.564653701474889
837 -0.010219466360285877 -8.575050840573379 -0.01029512844979763 -8.574948829924686
838 -0.010219835210591555 -8.58527067578397 -0.01022672695107758 -8.585175556875765
839 -0.010220200847834348 -8.595490876631805 -0.010219183377921581 -8.595394740253687
840 -0.010219917818903922 -8.60571079445071 -0.010210817120969296 -8.605605557374655
841 -0.010219265706837177 -8.615930060157547 -0.010223106853663922 -8.615828664228319
842 -0.010220510791987181 -8.626150570949534 -0.010237972205504774 -8.626066636433825
843 -0.010220075258985162 -8.636370646208519 -0.010218826495110989 -8.636285462928935
844 -0.01021919478662312 -8.646589840995142 -0.010211161617189646 -8.646496624546124
845 -0.010218865890055894 -8.656808706885199 -0.010206799628213048 -8.656703424174337
846 -0.010220796382054687 -8.667029503267253 -0.010206504305824638 -8.66690992848016
847 -0.010222149500623345 -8.677251652767877 -0.010246004862710833 -8.677155933342872
848 -0.010219794884324073 -8.687471447652202 -0.010221611242741346 -8.687377544585614
849 -0.010220584459602833 -8.697692032111805 -0.01022974974475801 -8.697607294330371
850 -0.010218445910140872 -8.707910478021946 -0.010230234777554869 -8.707837529107927
851 -0.010219000978395343 -8.718129479000341 -0.010203902563080191 -8.718041431671008
852 -0.010221280390396714 -8.728350759390738 -0.01022647893987596 -8.728267910610883
853 -0.01021873001009226 -8.73856948940083 -0.010223924415186048 -8.73849183502607
854 -0.010219115344807506 -8.748788604745636 -0.010215241415426134 -8.748707076441496
855 -0.010218534572049975 -8.759007139317687 -0.010215245001018048 -8.758922321442514
856 -0.010224882140755653 -8.769232021458443 -0.010253806179389358 -8.769176127621902
857 -0.01022132420912385 -8.779453345667566 -0.010220388788729906 -8.779396516410632
858 -0.010218941979110241 -8.789672287646676 -0.010219765082001685 -8.789616281492634
859 -0.010218599252402783 -8.799890886899078 -0.010224397107958794 -8.799840678600592
860 -0.010218338528648018 -8.810109225427727 -0.010218944447115064 -8.810059623047707
861 -0.010220692306756974 -8.820329917734483 -0.010226390464231372 -8.820286013511938
862 -0.010218817135319113 -8.830548734869803 -0.010220301849767566 -8.830506315361704
863 -0.01022055777721107 -8.840769292647014 -0.010251745814457536 -8.840758061176162
864 -0.010217259079217911 -8.850986551726232 -0.010192485805600882 -8.850950546981762
865 -0.010219132713973521 -8.861205684440206 -0.010222906060516835 -8.861173453042278
866 -0.010214232513681054 -8.871419916953887 -0.010280019836500287 -8.871453472878779
867 -0.010218597762286664 -8.881638514716172 -0.010223169950768352 -8.881676642829547
868 -0.010219610435888172 -8.89185812515206 -0.010232789907604456 -8.891909432737151
869 -0.010217728791758418 -8.902075853943819 -0.010212752688676118 -8.902122185425828
870 -0.010220203408971429 -8.91229605735279 -0.010200586589053273 -8.912322772014882
871 -0.010217895125970244 -8.922513952478761 -0.010212097130715848 -8.922534869145597
872 -0.010218636551871895 -8.932732589030634 -0.010218769731000065 -8.932753638876598
873 -0.010219931695610284 -8.942952520726244 -0.01019869395531714 -8.942952332831915
874 -0.010218309890478849 -8.953170830616724 -0.0102076580747962 -8.95315999090671
875 -0.010220341477543115 -8.963391172094267 -0.010236871242523194 -8.963396862149233
876 -0.010216317931190133 -8.973607490025458 -0.010187056940048933 -8.973583919089283
877 -0.010217228392139076 -8.983824718417598 -0.010245207184925675 -8.983829126274209
878 -0.010220677917823195 -8.994045396335421 -0.010222339024767279 -8.994051465298977
879 -0.01021924689412117 -9.004264643229542 -0.010214974265545606 -9.004266439564523
880 -0.010218746587634086 -9.014483389817176 -0.010215144138783216 -9.014481583703306
881 -0.010217091161757707 -9.024700480978934 -0.01022589411586523 -9.024707477819172
882 -0.01021726243197918 -9.034917743410913 -0.010207237815484405 -9.034914715634656
883 -0.010218394454568624 -9.045136137865482 -0.010197822004556656 -9.045112537639213
884 -0.010220157634466886 -9.05535629549995 -0.010218985006213188 -9.055331522645426
885 -0.010220024641603232 -9.065576320141552 -0.01024682754650712 -9.065578350191933
886 -0.01021933127194643 -9.075795651413499 -0.010218243533745407 -9.075796593725679
887 -0.010219513205811381 -9.08601516461931 -0.01021875855512917 -9.086015352280809
888 -0.010220194142311812 -9.096235358761621 -0.010211452189832926 -9.096226804470641
889 -0.010223958222195507 -9.106459316983816 -0.010178570309653879 -9.106405374780294
890 -0.010219894209876656 -9.116679211193693 -0.010222438164055348 -9.11662781294435
891 -0.01021907120011747 -9.12689828239381 -0.010225481819361448 -9.12685329476371
892 -0.010223839292302727 -9.137122121686113 -0.010287937289103866 -9.137141232052814
893 -0.010220096632838249 -9.147342218318952 -0.010221929801627994 -9.147363161854441
894 -0.010219332296401262 -9.157561550615354 -0.01022391621954739 -9.15758707807399
895 -0.010217173676937818 -9.167778724292292 -0.010231632785871626 -9.16781871085986
896 -0.01022524293512106 -9.178003967227413 -0.010184103390201926 -9.178002814250062
897 -0.010220524901524187 -9.188224492128937 -0.010223211254924536 -9.188226025504987
898 -0.010219814255833626 -9.19844430638477 -0.010208198195323348 -9.19843422370031
899 -0.010220535704866052 -9.208664842089636 -0.010228828573599458 -9.20866305227391
900 -0.010219988273456692 -9.218884830363093 -0.010262531461194158 -9.218925583735103
901 -0.010220176028087734 -9.229105006391181 -0.010231193248182535 -9.229156776983286
902 -0.0102204998023808 -9.239325506193563 -0.01021495396271348 -9.239371730945999
903 -0.01022014832124114 -9.249545654514804 -0.01022311937995255 -9.249594850325952
904 -0.01022103512659669 -9.2597666896414 -0.010213737469166517 -9.259808587795119
905 -0.010220603318884969 -9.269987292960286 -0.010223581409081816 -9.270032169204201
906 -0.010218921164050699 -9.280206214124336 -0.010179995559155941 -9.280212164763357
907 -0.010219677351415157 -9.290425891475751 -0.010219854628667235 -9.290432019392025
908 -0.0102204579859972 -9.300646349461749 -0.01022117086686194 -9.300653190258886
909 -0.010220459615811705 -9.310866809077561 -0.010229945136234164 -9.310883135395121
910 -0.010220692958682775 -9.321087502036244 -0.010210190759971738 -9.321093326155093
911 -0.010218685120344162 -9.331306187156589 -0.010220922948792576 -9.331314249103887
912 -0.010220459662377834 -9.341526646818966 -0.010240717325359583 -9.341554966429246
913 -0.010219453182071448 -9.351746100001037 -0.01020685387775302 -9.351761820306999
914 -0.010220623295754194 -9.361966723296792 -0.010224236035719514 -9.361986056342719
915 -0.010220696870237588 -9.37218742016703 -0.010222920123487711 -9.372208976466206
916 -0.010220662551000714 -9.382408082718031 -0.01023380276747048 -9.382442779233676
917 -0.01021880037151277 -9.392626883089545 -0.010234093107283116 -9.392676872340958
918 -0.010222875094041229 -9.402849758183585 -0.010162695497274398 -9.402839567838233
919 -0.010222357651218771 -9.413072115834805 -0.010223891027271748 -9.413063458865505
920 -0.010220791725441814 -9.423292907560246 -0.010219871532171965 -9.423283330397677
921 -0.010220588184893131 -9.433513495745139 -0.010219200933352112 -9.43350253133103
922 -0.010219523124396801 -9.443733018869535 -0.010212703002616763 -9.443715234333647
923 -0.010221122996881604 -9.453954141866417 -0.010223390255123376 -9.45393862458877
924 -0.010221102694049477 -9.464175244560467 -0.010220680199563504 -9.464159304788334
925 -0.010220673959702253 -9.47439591852017 -0.010210574697703123 -9.474369879486037
926 -0.01022056806832552 -9.484616486588495 -0.010226825717836618 -9.484596705203874
927 -0.010221088910475374 -9.49483757549897 -0.010255782026797533 -9.494852487230672
928 -0.010218599066138267 -9.505056174565109 -0.010215399693697691 -9.505067886924369
929 -0.010217972891405224 -9.515274147456514 -0.01026601642370224 -9.515333903348072
930 -0.010218891687691212 -9.525493039144205 -0.010212146351113916 -9.525546049699186
931 -0.010219494998455047 -9.535712534142661 -0.010219630366191269 -9.535765680065376
932 -0.010218807961791754 -9.545931342104453 -0.010222598258405925 -9.545988278323781
933 -0.01021991022862494 -9.556151252333077 -0.010224116407334805 -9.556212394731116
934 -0.010219074413180351 -9.566370326746258 -0.010219282284379006 -9.566431677015494
935 -0.010203349078074098 -9.576573675824331 -0.010345157468691468 -9.576776834484185
936 -0.010217852890491486 -9.586791528714823 -0.010217670444399118 -9.586994504928585
937 -0.010218116734176875 -9.597009645448999 -0.010230198036879301 -9.597224702965464
938 -0.010218109376728535 -9.607227754825727 -0.010221534967422485 -9.607446237932887
939 -0.01021337634883821 -9.617441131174566 -0.010300123319029807 -9.617746361251918
940 -0.010217690328136086 -9.627658821502703 -0.010214439034461975 -9.62796080028638
941 -0.01021803691983223 -9.637876858422535 -0.010217011207714677 -9.638177811494094
942 -0.010214908281341195 -9.648091766703876 -0.010191293293610215 -9.648369104787704
943 -0.010218370985239745 -9.658310137689115 -0.010204721009358764 -9.658573825797063
944 -0.010217949328944088 -9.668528087018059 -0.010214783530682326 -9.668788609327745
945 -0.010216879239305855 -9.678744966257364 -0.010225625243037939 -9.679014234570783
946 -0.010218768380582333 -9.688963734637946 -0.010209847334772348 -9.689224081905556
947 -0.010216809483245015 -9.699180544121191 -0.010209902096539736 -9.699433984002095
948 -0.010217128973454236 -9.709397673094646 -0.010196230001747608 -9.709630214003843
949 -0.010219036974012852 -9.719616710068658 -0.010238177422434092 -9.719868391426276
950 -0.010226761363446713 -9.729843471432105 -0.010152345849201083 -9.730020737275478
951 -0.01022029183804989 -9.740063763270154 -0.010233062738552689 -9.740253800014031
952 -0.01021878281608224 -9.750282546086236 -0.010201428970322012 -9.750455228984354
953 -0.01021888074465096 -9.760501426830887 -0.01022016191855073 -9.760675390902904
954 -0.010218294197693467 -9.77071972102858 -0.01022105966694653 -9.77089645056985
955 -0.010218566050752997 -9.780938287079334 -0.010300150793045759 -9.781196601362897
956 -0.010217594122514129 -9.791155881201847 -0.010213942034170032 -9.791410543397067
957 -0.010218613501638173 -9.801374494703486 -0.01021852446720004 -9.801629067864267
958 -0.010217895032837987 -9.811592389736324 -0.010217588255181908 -9.81184665611945
959 -0.010218797763809562 -9.821811187500133 -0.010217913053929805 -9.82206456917338
960 -0.010218520415946841 -9.83202970791608 -0.010220194421708583 -9.832284763595089
961 -0.010219023795798421 -9.842248731711878 -0.010218211077153682 -9.842502974672243
962 -0.010217784997075796 -9.852466516708954 -0.010216616187244653 -9.852719590859488
963 -0.010218607960268855 -9.862685124669223 -0.010220688534900546 -9.862940279394389
964 -0.010218063229694962 -9.872903187898919 -0.01022202717140317 -9.873162306565792
965 -0.010215954203158618 -9.883119142102077 -0.010227357689291238 -9.883389664255084
966 -0.01021307590417564 -9.893332218006252 -0.01017148862592876 -9.893561152881013
967 -0.010218309750780464 -9.903550527757032 -0.010212759068235756 -9.903773911949248
968 -0.010218475386500359 -9.913769003143532 -0.010210932185873389 -9.913984844135122
969 -0.010218385187909008 -9.92398738833144 -0.010207326617091894 -9.924192170752214
970 -0.010218938114121556 -9.934206326445562 -0.010241040494292974 -9.934433211246507
971 -0.010217564040794968 -9.944423890486357 -0.010218585887923837 -9.94465179713443
972 -0.010219259839504957 -9.954643150325863 -0.01022116611711681 -9.954872963251546
973 -0.010218683443963528 -9.964861833769826 -0.010229413118213414 -9.96510237636976
974 -0.010219006054103374 -9.97508083982393 -0.01021136217750609 -9.975313738547266
975 -0.010217620013281702 -9.985298459837212 -0.010241567436605693 -9.98555530598387
976 -0.01021318738348782 -9.9955116472207 -0.010168315470218658 -9.99572362145409
977 -0.010217912215739488 -10.00572955943644 -0.010212839301675557 -10.005936460755766
978 -0.010217656008899212 -10.01594721544534 -0.010229134932160378 -10.016165595687927
979 -0.01021848563104868 -10.026165701076389 -0.010222059627994894 -10.026387655315922
980 -0.01022354792803526 -10.036389249004424 -0.01021385113708675 -10.036601506453009
981 -0.010219572577625513 -10.04660882158205 -0.01022550454363227 -10.04682701099664
982 -0.010219148453325033 -10.056827970035375 -0.010221197735518217 -10.057048208732159
983 -0.010219068080186845 -10.067047038115561 -0.0102187879383564 -10.067266996670515
984 -0.010223183268681168 -10.077270221384243 -0.010225770762190223 -10.077492767432705
985 -0.010218956554308534 -10.08748917793855 -0.010220137378200888 -10.087712904810907
986 -0.010220755636692048 -10.097709933575242 -0.010200805868953467 -10.09791371067986
987 -0.010218391520902514 -10.107928325096145 -0.010243629338219762 -10.10815734001808
988 -0.01021897904574871 -10.118147304141894 -0.01021552705205977 -10.11837286707014
989 -0.01022254889830947 -10.128369853040203 -0.010208036145195365 -10.128580903215335
990 -0.010218091635033488 -10.138587944675237 -0.01022247145883739 -10.138803374674172
991 -0.010218660533428191 -10.148806605208666 -0.010222527710720897 -10.149025902384892
992 -0.010218101926147938 -10.159024707134813 -0.010209258552640677 -10.159235160937532
993 -0.01021955031901598 -10.16924425745383 -0.010238052718341351 -10.169473213655873
994 -0.010218050889670848 -10.179462308343501 -0.01021260260604322 -10.179685816261916
995 -0.010220271861180663 -10.189682580204682 -0.010212533408775926 -10.189898349670692
996 -0.01021813708357513 -10.199900717288257 -0.010233769472688437 -10.20013211914338
997 -0.010218124091625213 -10.210118841379883 -0.01022250559180975 -10.210354624735189
998 -0.010219664080068469 -10.220338505459951 -0.010055512702092529 -10.22041013743728
999 -0.010220975941047072 -10.230559481400999 -0.010216351877897979 -10.230626489315178
1000 -0.010220097750425339 -10.240779579151424 -0.010221956996247172 -10.240848446311425
1001 -0.010221133660525083 -10.25100071281195 -0.010223145131021738 -10.251071591442447
1002 -0.010220195958390832 -10.26122090877034 -0.010220115166157484 -10.261291706608604
1003 -0.010220888070762157 -10.271441796841103 -0.010224142065271734 -10.271515848673877
1004 -0.010219723312184214 -10.281661520153287 -0.010224033426493407 -10.28173988210037
1005 -0.010221310099586845 -10.291882830252874 -0.010244532627984882 -10.291984414728354
1006 -0.010219259699806572 -10.30210208995268 -0.01025329609401524 -10.30223771082237
1007 -0.010219490807503461 -10.312321580760184 -0.010204726597294211 -10.312442437419664
1008 -0.010220054304227233 -10.322541635064411 -0.01020991480909288 -10.322652352228756
1009 -0.010213791811838745 -10.33275542687625 -0.01020390964113176 -10.332856261869887
1010 -0.010221267957240343 -10.34297669483349 -0.010218719998374582 -10.343074981868261
1011 -0.010219636932015419 -10.353196331765506 -0.010254791565239429 -10.3533297734335
1012 -0.010216897819191217 -10.363413229584697 -0.010232351161539555 -10.36356212459504
1013 -0.010219795582816004 -10.373633025167514 -0.010243427660316228 -10.373805552255357
1014 -0.01022108281031251 -10.383854107977827 -0.010243403213098645 -10.384048955468456
1015 -0.010219273902475835 -10.394073381880302 -0.01023380747064948 -10.394282762939106
1016 -0.010217981692403556 -10.404291363572705 -0.010237231384962797 -10.404519994324069
1017 -0.010218082508072258 -10.414509446080777 -0.010218408796936274 -10.414738403121005
1018 -0.010217452887445688 -10.424726898968222 -0.010202170768752693 -10.424940573889758
1019 -0.01021909024566412 -10.434945989213887 -0.01021369588561356 -10.435154269775373
1020 -0.010212843865156173 -10.445158833079043 -0.010224375268444419 -10.445378645043817
1021 -0.010218629101291298 -10.455377462180335 -0.01022927425801754 -10.455607919301835
1022 -0.010217519104480743 -10.465594981284816 -0.01021755556575954 -10.465825474867595
1023 -0.010217743413522839 -10.47581272469834 -0.010223689582198858 -10.476049164449794
1024 -0.010218580486252904 -10.486031305184593 -0.010215115873143077 -10.486264280322937
1025 -0.010219976305961609 -10.496251281490554 -0.010232962854206561 -10.496497243177144
1026 -0.01021678065881133 -10.506468062149366 -0.010198217257857323 -10.506695460435001
1027 -0.010216753231361508 -10.516684815380728 -0.010196904744952917 -10.516892365179954
1028 -0.010220070229843259 -10.526904885610572 -0.01025088457390666 -10.52714324975386
1029 -0.010219841403886676 -10.537124727014458 -0.01022897670045495 -10.537372226454316
1030 -0.010217935219407082 -10.547342662233865 -0.01023228862322867 -10.547604515077545
1031 -0.010216709319502115 -10.557559371553367 -0.010199018521234393 -10.55780353359878
1032 -0.0102177026681602 -10.567777074221528 -0.010220518568530679 -10.56802405216731
1033 -0.010220101615414024 -10.577997175836941 -0.010215082857757806 -10.578239135025068
1034 -0.010218131169676781 -10.588215307006617 -0.01021586642600596 -10.588455001451074
1035 -0.010217137727886438 -10.598432444734504 -0.010231099836528302 -10.598686101287601
1036 -0.010219607129693031 -10.608652051864198 -0.010201387479901314 -10.608887488767502
1037 -0.010218629240989685 -10.618870681105188 -0.01020976766012609 -10.619097256427628
1038 -0.01021892037242651 -10.629089601477615 -0.010212559392675758 -10.629309815820303
1039 -0.010220481222495437 -10.63931008270011 -0.010203566309064627 -10.639513382129367
1040 -0.010219947341829539 -10.649530030041939 -0.01022487012669444 -10.649738252256062
1041 -0.010219583380967378 -10.659749613422907 -0.010222622472792865 -10.659960874728855
1042 -0.010219894256442786 -10.66996950767935 -0.010222112899646163 -10.6701829876285
1043 -0.010218995157629251 -10.680188502836979 -0.010200701234862209 -10.680383688863362
1044 -0.010221228143200279 -10.690409730980178 -0.010227518202736974 -10.690611207066098
1045 -0.010218156827613711 -10.700627887807793 -0.010209574131295085 -10.700820781197393
1046 -0.010223670676350594 -10.710851558484142 -0.010304284235462546 -10.711125065432856
1047 -0.01021821228787303 -10.721069770772015 -0.0102067566011101 -10.721331822033967
1048 -0.010218583047389984 -10.731288353819405 -0.010224132845178247 -10.731555954879145
1049 -0.010220557730644942 -10.74150891155005 -0.010215541534125804 -10.741771496413271
1050 -0.010219016578048468 -10.751727928128098 -0.010221234755590558 -10.751992731168862
1051 -0.010226010391488672 -10.761953938519586 -0.01013390184380114 -10.762126633012663
1052 -0.01022142982110381 -10.77217536834069 -0.010225660912692548 -10.772352293925355
1053 -0.010221938230097294 -10.782397306570788 -0.010220159264281391 -10.782572453189637
1054 -0.010220640106126666 -10.792617946676915 -0.010219512321054936 -10.792791965510691
1055 -0.010221248771995307 -10.80283919544891 -0.010220188461244107 -10.803012153971935
1056 -0.010219068778678776 -10.813058264227587 -0.010216640215367079 -10.813228794187301
1057 -0.010221000295132399 -10.82327926452272 -0.01023289393633604 -10.823461688123638
1058 -0.010220384551212191 -10.833499649073932 -0.010247320961207151 -10.833709009084846
1059 -0.010221654642373323 -10.843721303716306 -0.010220567369833589 -10.843929576454679
1060 -0.010218920605257153 -10.853940224321564 -0.010218328703194857 -10.854147905157873
1061 -0.010220757825300098 -10.864160982146863 -0.010217245016247035 -10.86436515017412
1062 -0.010219285497441888 -10.874380267644305 -0.010210318304598332 -10.874575468478717
1063 -0.01022035083733499 -10.88460061848164 -0.010211801482364535 -10.884787269961082
1064 -0.010222471598535777 -10.894823090080175 -0.010237459419295191 -10.895024729380378
1065 -0.010218043206259608 -10.905041133286435 -0.010211575077846646 -10.905236304458224
1066 -0.010224323300644756 -10.915265456587079 -0.010171778034418821 -10.915408082492643
1067 -0.010222920635715126 -10.925488377222795 -0.010232033813372255 -10.925640116306015
1068 -0.01022038864903152 -10.935708765871826 -0.010220153350383043 -10.935860269656398
1069 -0.01022100280970335 -10.94592976868153 -0.010218946542590857 -10.946079216198989
1070 -0.010223321290686727 -10.956153089972217 -0.010227331146597862 -10.956306547345587
1071 -0.010221448168158532 -10.966374538140375 -0.010224119620397687 -10.966530666965985
1072 -0.010219965083524584 -10.9765945032239 -0.010250170901417732 -10.976780837867404
1073 -0.010220909724012017 -10.986815412947912 -0.010222314484417438 -10.987003152351821
1074 -0.010221120994538068 -10.99703653394245 -0.010236054752022028 -10.997239207103844
1075 -0.010221204068511725 -11.007257738010962 -0.010220208484679461 -11.007459415588523
1076 -0.010224901884794236 -11.017482639895755 -0.010215132078155876 -11.017674547666678
1077 -0.010222697490826249 -11.027705337386582 -0.010182531364262105 -11.02785707903094
1078 -0.010223103361204267 -11.037928440747786 -0.010237135179340839 -11.03809421421028
1079 -0.010220836428925396 -11.04814927717671 -0.010239711031317711 -11.048333925241598
1080 -0.01021907376125455 -11.058368350937965 -0.010225527454167604 -11.058559452695766
1081 -0.010219001909717917 -11.068587352847683 -0.010219451691955327 -11.068778904387722
1082 -0.010220773750916123 -11.078808126598599 -0.01020727027207613 -11.078986174659798
1083 -0.010220724763348699 -11.089028851361947 -0.010223412979394197 -11.089209587639193
1084 -0.010219607967883348 -11.09924845932983 -0.010233251843601465 -11.099442839482794
1085 -0.010219335416331887 -11.109467794746163 -0.010209543444216252 -11.10965238292701
1086 -0.010220941109582781 -11.119688735855746 -0.010209000529721379 -11.119861383456731
1087 -0.010217554867267609 -11.129906290723014 -0.01026256661862135 -11.130123950075353
1088 -0.01021927478723228 -11.140125565510246 -0.010215063393115998 -11.140339013468468
1089 -0.010218019364401698 -11.150343584874648 -0.010207619052380323 -11.150546632520848
1090 -0.010224127816036344 -11.160567712690684 -0.010199347510933876 -11.160745980031782
1091 -0.010221744887530804 -11.170789457578215 -0.010185700701549649 -11.170931680733332
1092 -0.010218250146135689 -11.18100770772435 -0.010214177565649152 -11.181145858298981
1093 -0.010219395626336336 -11.191227103350686 -0.010229403525590897 -11.191375261824572
1094 -0.010220485785976053 -11.201447589136661 -0.010229016793891788 -11.201604278618463
1095 -0.010220395680516959 -11.211667984817177 -0.010221534641459584 -11.211825813259923
1096 -0.010221363045275211 -11.221889347862453 -0.010199817502871156 -11.222025630762793
1097 -0.010220879456028342 -11.232110227318481 -0.010215535247698426 -11.232241166010493
1098 -0.010220406856387854 -11.242330634174868 -0.010230829007923603 -11.242471995018416
1099 -0.010217437613755464 -11.252548071788624 -0.01022659447044134 -11.252698589488858
1100 -0.010222583636641502 -11.262770655425266 -0.01024360922165215 -11.26294219871051
1101 -0.010218019736930728 -11.272988675162196 -0.010224380902945996 -11.273166579613456
1102 -0.01021808865480125 -11.283206763816997 -0.010219200560823084 -11.283385780174278
1103 -0.010217632446438075 -11.293424396263434 -0.01023302278481424 -11.293618802959092
1104 -0.010218504071235656 -11.30364290033467 -0.010194813599810004 -11.303813616558902
1105 -0.010220911912620067 -11.313863812247291 -0.010248718410730362 -11.314062334969632
1106 -0.010218341695144772 -11.324082153942436 -0.010213884385302663 -11.324276219354935
1107 -0.010218892293050886 -11.334301046235487 -0.01021818732842803 -11.334494406683364
1108 -0.010218504397198559 -11.344519550632684 -0.010261129448190331 -11.344755536131554
1109 -0.01021872847341001 -11.354738279106094 -0.010218013729900121 -11.354973549861455
1110 -0.01021904507651925 -11.364957324182614 -0.01021873475983739 -11.365192284621292
1111 -0.010219612531363964 -11.375176936713977 -0.010218421975150705 -11.375410706596442
1112 -0.010218324279412628 -11.38539526099339 -0.01021942044608295 -11.385630127042525
1113 -0.010220482619479299 -11.395615743612868 -0.01023453837260604 -11.39586466541513
1114 -0.010218396643176674 -11.405834140256045 -0.010222551785409451 -11.40608721720054
1115 -0.01021879855543375 -11.416052938811479 -0.010202902974560857 -11.4162901201751
1116 -0.010223099868744612 -11.426276038680223 -0.010219842428341508 -11.426509962603442
1117 -0.010217971540987492 -11.43649401022121 -0.010204047430306673 -11.436714010033748
1118 -0.010217098845168948 -11.44671110906638 -0.010168191557750107 -11.446882201591498
1119 -0.010219393530860543 -11.45693050259724 -0.010229071089997887 -11.457111272681496
1120 -0.010219118464738131 -11.467149621061978 -0.010206969128921628 -11.467318241810418
1121 -0.010220568953081965 -11.47737019001506 -0.010225012945011259 -11.477543254755428
1122 -0.010213471483439207 -11.4875836614985 -0.010265720309689641 -11.487808975065118
1123 -0.010218916973099113 -11.497802578471598 -0.01021362622268498 -11.498022601287802
1124 -0.01021848078817129 -11.50802105925977 -0.010228435369208455 -11.508251036657011
1125 -0.010219870414584876 -11.518240929674354 -0.010228021163493395 -11.518479057820505
1126 -0.010218388820067047 -11.528459318494422 -0.010211618430912495 -11.528690676251417
1127 -0.010219573602080345 -11.538678892096502 -0.010222097532823682 -11.53891277378424
1128 -0.010217903275042772 -11.548896795371546 -0.010212151007726789 -11.549124924791967
1129 -0.010219905478879809 -11.559116700850426 -0.010219807038083673 -11.55934473183005
1130 -0.010221171053126454 -11.569337871903553 -0.010229200590401888 -11.569573932420452
1131 -0.010219414252787828 -11.57955728615634 -0.010223401291295887 -11.579797333711747
1132 -0.010220209788531064 -11.589777495944872 -0.010201702173799277 -11.589999035885546
1133 -0.01022198642604053 -11.599999482370913 -0.010096615040674805 -11.600095650926221
1134 -0.010220398381352424 -11.610219880752267 -0.010220006108283997 -11.610315657034505
1135 -0.010221756622195243 -11.620441637374462 -0.010219735652208328 -11.620535392686714
1136 -0.010220612352713942 -11.630662249727177 -0.010210627177730202 -11.630746019864445
1137 -0.010220076842233538 -11.640882326569411 -0.010219871159642934 -11.640965891024088
1138 -0.010218956507742405 -11.651101283077153 -0.010189123218879104 -11.651155014242967
1139 -0.01022194530814886 -11.661323228385303 -0.010221082437783479 -11.661376096680751
1140 -0.010221550287678838 -11.671544778672981 -0.010218173963949084 -11.6715942706447
1141 -0.010221267025917769 -11.681766045698899 -0.010189433163031936 -11.681783703807731
1142 -0.010222599562257528 -11.691988645261157 -0.01020446657203138 -11.691988170379762
1143 -0.010220217891037464 -11.702208863152194 -0.010223293397575616 -11.702211463777338
1144 -0.010221017710864543 -11.71242988086306 -0.010214766068384052 -11.712426229845722
1145 -0.010226052580401301 -11.72265593344346 -0.010298024164512753 -11.722724254010235
1146 -0.010218401765450835 -11.732874335208912 -0.010194048006087541 -11.732918302016323
1147 -0.010220833634957672 -11.743095168843869 -0.010221449472010136 -11.743139751488332
1148 -0.010222054738551378 -11.753317223582421 -0.010199809679761529 -11.753339561168094
1149 -0.010221375431865454 -11.763538599014286 -0.010229000356048346 -11.763568561524142
1150 -0.010228131478652359 -11.773766730492937 -0.010231258301064371 -11.773799819825207
1151 -0.010222753556445242 -11.783989484049382 -0.01022089021280408 -11.78402071003801
1152 -0.010222591040655971 -11.794212075090037 -0.010238928813487291 -11.794259638851498
1153 -0.010221042297780513 -11.804433117387818 -0.01020745374262333 -11.804467092594122
1154 -0.010219934862107038 -11.814653052249925 -0.01017932272516191 -11.814646415319283
1155 -0.010223067412152887 -11.824876119662077 -0.010231469664722681 -11.824877884984005
1156 -0.010221026418730617 -11.835097146080807 -0.010215790569782257 -11.835093675553788
1157 -0.010222146892920137 -11.845319292973727 -0.010219767922535539 -11.845313443476323
1158 -0.010222011199221014 -11.855541304172949 -0.010225815093144774 -11.855539258569468
1159 -0.010221627913415432 -11.865762932086364 -0.010200620722025633 -11.865739879291494
1160 -0.010223600128665567 -11.875986532215029 -0.010221156477928161 -11.875961035769423
1161 -0.010221285372972488 -11.886207817588001 -0.010269586741924287 -11.886230622511347
1162 -0.010219976538792253 -11.896427794126794 -0.010226724436506629 -11.896457346947853
1163 -0.01022112495265901 -11.906648919079453 -0.010211977222934366 -11.906669324170787
1164 -0.010222509782761336 -11.916871428862214 -0.010219290666282178 -11.916888614837069
1165 -0.010222662705928087 -11.927094091568142 -0.01020955080166459 -11.927098165638734
1166 -0.010217483434826136 -11.937311575002967 -0.010186504106968641 -11.937284669745702
1167 -0.01022208109498024 -11.947533656097947 -0.010221630753949284 -11.947506300499652
1168 -0.010221721418201924 -11.957755377516149 -0.010216371156275272 -11.957722671655928
1169 -0.010217636311426758 -11.967973013827576 -0.01021030144765973 -11.967932973103588
1170 -0.010220862738788129 -11.978193876566364 -0.010217832680791617 -11.978150805784379
1171 -0.010221843933686614 -11.98841572050005 -0.010205776989459991 -11.98835658277384
1172 -0.010223048180341721 -11.998638768680392 -0.010219124052673579 -11.998575706826513
1173 -0.010220119450241327 -12.008858888130634 -0.010225488850846887 -12.008801195677359
1174 -0.01022470137104392 -12.019083589501678 -0.010225372249260544 -12.01902656792662
1175 -0.010221841419115663 -12.029305430920793 -0.010222544614225625 -12.029249112540846
1176 -0.01022078637033701 -12.03952621729113 -0.010226501012220978 -12.039475613553067
1177 -0.010223969584330916 -12.04975018687546 -0.01024264725856483 -12.049718260811632
1178 -0.010223074909299612 -12.05997326178476 -0.01022179750725627 -12.059940058318888
1179 -0.010223631933331489 -12.070196893718093 -0.010216511646285653 -12.070156569965174
1180 -0.010222857259213925 -12.080419750977306 -0.010222359746694564 -12.08037892971187
1181 -0.010221804026514292 -12.09064155500382 -0.01022232393734157 -12.090601253649211
1182 -0.010223244596272708 -12.100864799600092 -0.010218625562265516 -12.100819879211477
1183 -0.01022324962541461 -12.111088049225508 -0.010233586933463813 -12.11105346614494
1184 -0.010223954217508435 -12.121312003443016 -0.010239294171333313 -12.121292760316273
1185 -0.010229308577254414 -12.131541312020271 -0.010272259498015046 -12.131565019814287
1186 -0.010222020745277404 -12.14176333276555 -0.010196395963430405 -12.141761415777717
1187 -0.010222129104658962 -12.151985461870208 -0.010227687889710069 -12.151989103667427
1188 -0.010221986938267947 -12.162207448808475 -0.010220285085961223 -12.162209388753388
1189 -0.010222262982279063 -12.172429711790754 -0.010224340856075287 -12.172433729609462
1190 -0.01022121231071651 -12.18265092410147 -0.010234762169420718 -12.182668491778884
1191 -0.010220681363716722 -12.192871605465186 -0.010214660642668605 -12.192883152421553
1192 -0.01022170102223754 -12.203093306487423 -0.01021891487762332 -12.203102067299175
1193 -0.010215529799461364 -12.213308836286885 -0.010239975852891802 -12.213342043152068
1194 -0.010219838051125408 -12.22352867433801 -0.010228421399369836 -12.223570464551438
1195 -0.010218042507767677 -12.233746716845777 -0.010202086856588721 -12.233772551408027
1196 -0.010220286156982183 -12.24396700300276 -0.010214789258316159 -12.243987340666344
1197 -0.01022130879573524 -12.254188311798496 -0.010222893161699175 -12.254210233828044
1198 -0.010221941210329533 -12.264410253008824 -0.010218114079907536 -12.264428347907952
1199 -0.010220390185713768 -12.274630643194538 -0.010234990669414402 -12.274663338577366
1200 -0.010220874985679983 -12.284851518180218 -0.010212654154747725 -12.284875992732113
1201 -0.010219564847648143 -12.295071083027867 -0.010247091157361865 -12.295123083889475
1202 -0.010221624793484808 -12.305292707821351 -0.010240161744877695 -12.305363245634354
1203 -0.010220299614593387 -12.315513007435944 -0.010221266746520996 -12.315584512380875
1204 -0.010219331178814173 -12.325732338614758 -0.010217535449191928 -12.325802047830066
1205 -0.010219656676054002 -12.335951995290811 -0.010226951446384192 -12.33602899927645
1206 -0.010218162694945932 -12.346170157985757 -0.010213583707809448 -12.34624258298426
1207 -0.010218177363276482 -12.356388335349033 -0.010215509356930852 -12.35645809234119
1208 -0.010220312466844916 -12.366608647815879 -0.010229062056168914 -12.36668715439736
1209 -0.010221637412905693 -12.376830285228785 -0.010188580537214876 -12.376875734934574
1210 -0.010218599764630198 -12.387048884993415 -0.010241944761946797 -12.387117679696521
1211 -0.0102183454670012 -12.397267230460416 -0.010224247304722666 -12.397341927001245
1212 -0.010219645453616977 -12.407486875914033 -0.010212446236982942 -12.407554373238227
1213 -0.010221297806128859 -12.417708173720163 -0.010199257498607039 -12.417753630736835
1214 -0.010221983632072806 -12.427930157352236 -0.010231377882882952 -12.427985008619718
1215 -0.01022028042934835 -12.438150437781584 -0.01022192882373929 -12.438206937443457
1216 -0.010222304426133633 -12.448372742207717 -0.010237587615847588 -12.448444525059305
1217 -0.010216375952586532 -12.458589118160303 -0.01018397267907858 -12.458628497738383
1218 -0.010220872377976776 -12.46880999053828 -0.01021294337697327 -12.468841441115357
1219 -0.010223270067945123 -12.479033260606224 -0.01022957107052207 -12.479071012185878
1220 -0.010219459515064954 -12.48925272012129 -0.010157431522384287 -12.489228443708262
1221 -0.010220107017084956 -12.499472827138375 -0.010208941157907247 -12.49943738486617
1222 -0.010220161033794284 -12.50969298817217 -0.010224750358611345 -12.509662135224781
1223 -0.010221450543031096 -12.519914438715201 -0.010219271434471012 -12.519881406659252
1224 -0.010220517264679074 -12.53013495597988 -0.010232335282489657 -12.530113741941742
1225 -0.010220235865563154 -12.540355191845444 -0.0102701960131526 -12.540383937954894
1226 -0.010221921745687724 -12.550577113591132 -0.010234496928751469 -12.550618434883646
1227 -0.010220994474366307 -12.560798108065498 -0.010230668168514968 -12.56084910305216
1228 -0.010218952829018236 -12.571017060894516 -0.01022088984027505 -12.571069992892435
1229 -0.01022311644628644 -12.581240177340803 -0.010254441248252987 -12.581324434140688
1230 -0.010218478692695498 -12.591458656033499 -0.010218160599470139 -12.591542594740158
1231 -0.010220198938623071 -12.601678854972121 -0.01022580242715776 -12.601768397167316
1232 -0.010221987590193748 -12.611900842562315 -0.010139943566173315 -12.611908340733489
1233 -0.010222077090293168 -12.62212291965261 -0.010210375301539898 -12.622118716035029
1234 -0.010221040714532137 -12.632343960367141 -0.01022084834985435 -12.632339564384884
1235 -0.010221324162557721 -12.642565284529699 -0.01022173003293574 -12.642561294417819
1236 -0.010220627812668682 -12.652785912342367 -0.01022181250154972 -12.652783106919369
1237 -0.010220300359651446 -12.663006212702019 -0.0102158656809479 -12.662998972600317
1238 -0.010221632430329919 -12.673227845132349 -0.010223756963387131 -12.673222729563705
1239 -0.010220936220139264 -12.683448781352489 -0.01022135722450912 -12.683444086788214
1240 -0.010221837367862464 -12.69367061872035 -0.010225365404039621 -12.693669452192253
1241 -0.010221262834966183 -12.703891881555316 -0.010213430179283023 -12.703882882371536
1242 -0.010221329797059298 -12.714113211352375 -0.010228547500446439 -12.714111429871982
1243 -0.010222298605367542 -12.724335509957742 -0.010212058015167714 -12.72432348788715
1244 -0.010220410767942667 -12.734555920725684 -0.010223129950463771 -12.734546617837614
1245 -0.010220440430566668 -12.744776361156251 -0.010226379055529833 -12.744772996893143
1246 -0.010221431311219931 -12.75499779246747 -0.010236276406794786 -12.755009273299938
1247 -0.01021811468526721 -12.765215907152738 -0.010283989366143942 -12.765293262666082
1248 -0.0102207422722131 -12.775436649424952 -0.010215074243023991 -12.775508336909107
1249 -0.010218836227431893 -12.785655485652384 -0.010221807938069104 -12.785730144847177
1250 -0.01022010613232851 -12.795875591784712 -0.010215137619525194 -12.795945282466702
1251 -0.010220023477450014 -12.806095615262162 -0.010218677204102277 -12.806163959670805
1252 -0.010219897842034698 -12.816315513104197 -0.010219807084649802 -12.816383766755454
1253 -0.010220230650156736 -12.826535743754354 -0.010204536840319633 -12.826588303595774
1254 -0.010223322547972202 -12.836759066302326 -0.010219979658722877 -12.836808283254497
1255 -0.010220035025849939 -12.846979101328175 -0.010223583597689868 -12.847031866852186
1256 -0.010219923499971629 -12.857199024828146 -0.010216227127239108 -12.857248093979425
1257 -0.01022068583406508 -12.867419710662212 -0.010232224082574248 -12.867480318062
1258 -0.010219917958602309 -12.877639628620814 -0.010217802738770843 -12.87769812080077
1259 -0.010219921311363577 -12.887859549932179 -0.010249255923554301 -12.887947376724325
1260 -0.010212186491116881 -12.898071736423296 -0.010181063320487738 -12.898128440044813
1261 -0.01021971101872623 -12.908291447442021 -0.010220470279455185 -12.908348910324268
1262 -0.010220534726977348 -12.918511982168999 -0.010223018797114491 -12.918571929121383
1263 -0.010219718515872955 -12.928731700684873 -0.01022762837819755 -12.92879955749958
1264 -0.010219762474298478 -12.93895146315917 -0.010226087085902691 -12.939025644585483
1265 -0.010220653098076581 -12.949172116257248 -0.010169589798897505 -12.94919523438438
1266 -0.010221124440431596 -12.959393240697679 -0.010220579523593187 -12.959415813907974
1267 -0.0102217567153275 -12.969614997413007 -0.010225845174863935 -12.969641659082837
1268 -0.01021857582964003 -12.979833573242647 -0.010238997591659426 -12.979880656674498
1269 -0.010217782482504845 -12.990051355725152 -0.010196439223363996 -12.990077095897862
1270 -0.010224706213921308 -13.000276061939074 -0.010220002476125955 -13.000297098373988
1271 -0.0102189717348665 -13.01049503367394 -0.010222454275935888 -13.010519552649924
1272 -0.010222871508449315 -13.02071790518239 -0.01020768154412508 -13.02072723419405
1273 -0.010219115484505891 -13.030937020666897 -0.010230411170050501 -13.0309576453641
1274 -0.010218865284696222 -13.041155885951593 -0.010227449610829354 -13.04118509497493
1275 -0.010219498723745345 -13.051375384675339 -0.010207930114120245 -13.05139302508905
1276 -0.010220068879425526 -13.061595453554764 -0.010214591585099696 -13.06160761667415
1277 -0.010221027629449963 -13.071816481184214 -0.010223261266946792 -13.071830877941098
1278 -0.010221692454069852 -13.082038173638285 -0.010220636567100882 -13.0820515145082
1279 -0.01022107251919806 -13.092259246157482 -0.01021063863299787 -13.092262153141197
1280 -0.01021997705101967 -13.102479223208501 -0.010221573663875461 -13.102483726805072
1281 -0.010210357187315822 -13.112689580395816 -0.010303241619840264 -13.112786968424913
1282 -0.010219944315031171 -13.122909524710847 -0.010207157023251057 -13.122994125448164
1283 -0.010219875117763877 -13.133129399828611 -0.010221162810921669 -13.133215288259086
1284 -0.010220530303195119 -13.143349930131807 -0.01019564107991755 -13.143410929339003
1285 -0.010219145333394408 -13.153569075465201 -0.010216143028810621 -13.153627072367813
1286 -0.010220170253887773 -13.163789245719089 -0.010219413274899124 -13.163846485642713
1287 -0.010219589993357658 -13.174008835712447 -0.010223797988146544 -13.17407028363086
1288 -0.010219853278249503 -13.184228688990697 -0.010218145512044429 -13.184288429142905
1289 -0.01022031824104488 -13.194449007231741 -0.010221021389588714 -13.194509450532493
1290 -0.010220722248777746 -13.20466972948052 -0.010221154103055597 -13.204730604635548
1291 -0.01021978366188705 -13.214889513142406 -0.010221432568505407 -13.214952037204053
1292 -0.010219870042055846 -13.225109383184462 -0.010224922047927975 -13.225176959251982
1293 -0.010219375044107437 -13.235328758228569 -0.010219974722713233 -13.235396933974695
1294 -0.010222835093736648 -13.245551593322306 -0.010249406192451715 -13.245646340167147
1295 -0.010219446383416653 -13.255771039705722 -0.010296667972579599 -13.255943008139726
1296 -0.010219391155987977 -13.265990430861711 -0.010210450785234571 -13.26615345892496
1297 -0.010218464164063334 -13.276208895025775 -0.010218092100694775 -13.276371551025655
1298 -0.010219309665262698 -13.286428204691038 -0.010220966953784227 -13.28659251797944
1299 -0.010217652516439557 -13.296645857207478 -0.010221117036417126 -13.296813635015857
1300 -0.01021835021674633 -13.306864207424224 -0.010215666284784675 -13.307029301300641
1301 -0.010218610428273678 -13.317082817852498 -0.010200472455471754 -13.317229773756113
1302 -0.010219904780387878 -13.327302722632886 -0.010204584058374166 -13.327434357814488
1303 -0.010218587890267371 -13.337521310523154 -0.010203513735905289 -13.337637871550394
1304 -0.010219690389931202 -13.347741000913086 -0.010197934601455927 -13.34783580615185
1305 -0.010223124269396066 -13.357964125182482 -0.010238573094829917 -13.358074379246679
1306 -0.010218739323318005 -13.3681828645058 -0.010218540159985422 -13.368292919406665
1307 -0.010220851190388203 -13.378403715696187 -0.010244707763195037 -13.37853762716986
1308 -0.010217867372557522 -13.388621583068744 -0.010224740114063024 -13.388762367283924
1309 -0.010217100707814097 -13.398838683776559 -0.010232999455183744 -13.398995366739108
1310 -0.01021977192722261 -13.40905845570378 -0.010230906214565039 -13.409226272953672
1311 -0.01021935259923339 -13.419277808303013 -0.010276191076263786 -13.419502464029936
1312 -0.010218822350725531 -13.42949663065374 -0.010207333089783787 -13.42970979711972
1313 -0.010218427423387766 -13.439715058077127 -0.010224874643608928 -13.439934671763329
1314 -0.010217177867889404 -13.449932235945017 -0.010186755424365401 -13.450121427187694
1315 -0.010220234980806708 -13.460152470925824 -0.010226200567558408 -13.460347627755253
1316 -0.010220279870554804 -13.470372750796379 -0.010223293211311102 -13.470570920966564
1317 -0.010220051417127252 -13.480592802213506 -0.010189482243731618 -13.480760403210295
1318 -0.010229584388434887 -13.490822386601941 -0.010226693283766509 -13.490987096494061
1319 -0.010219704266637564 -13.501042090868578 -0.0102343640755862 -13.501221460569647
1320 -0.010219399817287922 -13.511261490685866 -0.010215571708977222 -13.511437032278625
1321 -0.010220063757151366 -13.521481554443017 -0.010196970030665397 -13.521634002309291
1322 -0.01022002357058227 -13.5317015780136 -0.010216520773246885 -13.531850523082538
1323 -0.010220423666760325 -13.54192200168036 -0.01022391701117158 -13.542074440093709
1324 -0.010219709761440755 -13.5521417114418 -0.010232006572186947 -13.552306446665895
1325 -0.010218926006928086 -13.562360637448728 -0.010251416033133865 -13.562557862699029
1326 -0.01021854542195797 -13.572579182870687 -0.01022479715757072 -13.5727826598566
1327 -0.010218168748542667 -13.582797351619229 -0.010205418104305863 -13.582988077960906
1328 -0.010218406561762094 -13.593015758180991 -0.010226834658533334 -13.59321491261944
1329 -0.01022941805422306 -13.603245176235214 -0.010355234518647194 -13.603570147138086
1330 -0.010217820014804601 -13.61346299625002 -0.010223324783146382 -13.613793471921232
1331 -0.01021732403896749 -13.623680320288987 -0.010218425141647457 -13.62401189706288
1332 -0.010217241663485765 -13.633897561952473 -0.010220019007101655 -13.634231916069982
1333 -0.010216879891231656 -13.644114441843705 -0.010216474579647184 -13.644448390649629
1334 -0.010217579500749707 -13.654332021344455 -0.010214351676404476 -13.654662742326034
1335 -0.010215208446606994 -13.664547229791062 -0.010217936476692557 -13.664880678802726
1336 -0.010216661589220166 -13.674763891380282 -0.010211600176990032 -13.675092278979717
1337 -0.010216670390218497 -13.6849805617705 -0.010207866644486785 -13.685300145624204
1338 -0.010217439895495773 -13.695198001665995 -0.010232688672840596 -13.695532834297044
1339 -0.010216010175645352 -13.70541401184164 -0.010200601303949952 -13.705733435600994
1340 -0.010218095686286687 -13.715632107527927 -0.010218791384249925 -13.715952226985245
1341 -0.01021878346800804 -13.725850890995936 -0.010222584009170532 -13.726174810994415
1342 -0.010217544669285417 -13.73606843566522 -0.010209736973047256 -13.736384547967463
1343 -0.010218613082543015 -13.746287048747764 -0.010223307553678751 -13.746607855521141
1344 -0.010218991711735726 -13.756506040459499 -0.010209105676040053 -13.756816961197181
1345 -0.010223560081794859 -13.766729600541293 -0.010218767821788788 -13.76703572901897
1346 -0.010220401966944338 -13.776950002508237 -0.010216285195201635 -13.777252014214172
1347 -0.01021870388649404 -13.78716870639473 -0.010221079597249627 -13.787473093811421
1348 -0.010224641487002372 -13.797393347881734 -0.010143287852406502 -13.797616381663827
1349 -0.010220927046611905 -13.807614274928346 -0.01020929692313075 -13.807825678586958
1350 -0.010219639120623469 -13.81783391404897 -0.010214807419106364 -13.818040486006065
1351 -0.0102191801648587 -13.828053094213828 -0.010226721921935678 -13.828267207928
1352 -0.01022308822721243 -13.83827618244104 -0.01024013003334403 -13.838507337961344
1353 -0.010219659935683013 -13.848495842376723 -0.010230143135413528 -13.848737481096757
1354 -0.010217991145327687 -13.858713833522051 -0.01020784410648048 -13.858945325203237
1355 -0.01021950924769044 -13.868933342769742 -0.010223860060796142 -13.869169185264033
1356 -0.01022295574657619 -13.879156298516317 -0.010184148885309696 -13.879353334149343
1357 -0.010217181220650674 -13.889373479736967 -0.010193668445572257 -13.889547002594915
1358 -0.01022193031385541 -13.899595410050823 -0.010217409487813712 -13.899764412082728
1359 -0.010219863336533307 -13.909815273387357 -0.010221407329663635 -13.909985819412391
1360 -0.010219978075474501 -13.920035251462831 -0.010219320002943278 -13.920205139415334
1361 -0.010220337100327015 -13.930255588563158 -0.01021050470881164 -13.930415644124146
1362 -0.01022053612396121 -13.94047612468712 -0.010222774837166071 -13.940638418961312
1363 -0.010220277542248368 -13.950696402229369 -0.010224550031125546 -13.950862968992437
1364 -0.010219319676980376 -13.96091572190635 -0.010221561789512635 -13.96108453078195
1365 -0.01022126842290163 -13.971136990329251 -0.010207253880798817 -13.971291784662748
1366 -0.010219126101583242 -13.981356116430835 -0.010228224378079177 -13.981520009040826
1367 -0.010219421982765198 -13.9915755384136 -0.01022874009795487 -13.99174874913878
1368 -0.010221516340970993 -14.00179705475457 -0.010234488500282168 -14.001983237639063
1369 -0.010217011626809835 -14.012014066381381 -0.01019239630550146 -14.012175633944565
1370 -0.010219728667289018 -14.02223379504867 -0.010221956204622984 -14.022397590149188
1371 -0.010218552639707923 -14.032452347688379 -0.010233187023550272 -14.032630777172738
1372 -0.010219436511397362 -14.042671784199776 -0.010213869623839855 -14.042844646796578
1373 -0.010219812905415893 -14.05289159710519 -0.010226373095065355 -14.053071019891643
1374 -0.010217961436137558 -14.063109558541328 -0.010202135937288404 -14.06327315582893
1375 -0.010223721526563168 -14.07333328006789 -0.010208269115537405 -14.073481424944468
1376 -0.010220254585146905 -14.083553534653037 -0.010213797399774193 -14.083695222344243
1377 -0.010221169237047434 -14.093774703890084 -0.010217634402215481 -14.093912856746458
1378 -0.010221040016040206 -14.103995743906124 -0.010219273762777448 -14.104132130509235
1379 -0.01021836414001882 -14.114214108046143 -0.010236897878348828 -14.114369028387584
1380 -0.010220502084121109 -14.124434610130264 -0.01023139557801187 -14.124600423965596
1381 -0.010222782148048282 -14.134657392278312 -0.010177870653569699 -14.134778294619165
1382 -0.01022006175480783 -14.14487745403312 -0.01021382655017078 -14.144992121169336
1383 -0.010220939759165049 -14.155098393792285 -0.010218031704425812 -14.155210152873762
1384 -0.010220135888084769 -14.16531852968037 -0.010223016189411283 -14.165433169063173
1385 -0.01022024150006473 -14.175538771180435 -0.010210698004812002 -14.175643867067985
1386 -0.01022124020382762 -14.185760011384263 -0.010241342708468437 -14.185885209776453
1387 -0.010219550412148237 -14.195979561796412 -0.010210046404972672 -14.196095256181426
1388 -0.010220738453790545 -14.206200300250202 -0.01022152230143547 -14.206316778482861
1389 -0.010220950981602073 -14.216421251231804 -0.010218875436112284 -14.216535653918974
1390 -0.010221062880009412 -14.226642314111814 -0.010205718409270047 -14.226741372328245
1391 -0.010217982064932584 -14.236860296176747 -0.01026894743554294 -14.237010319763789
1392 -0.010220313165336847 -14.247080609342085 -0.010224218619987369 -14.247234538383776
1393 -0.010220142640173435 -14.257300751982259 -0.010212266491726041 -14.257446804875501
1394 -0.010218361672013999 -14.267519113654272 -0.010243754275143147 -14.267690559150644
1395 -0.010220551490783691 -14.277739665145056 -0.010223585413768888 -14.277914144564413
1396 -0.010219068033620715 -14.287958733178677 -0.010218067094683647 -14.288132211659097
1397 -0.010220162943005562 -14.298178896121682 -0.010218022717162966 -14.29835023437626
1398 -0.010217559849843382 -14.308396455971526 -0.01023829709738493 -14.308588531473644
1399 -0.010219825012609363 -14.318616280984134 -0.01022632047533989 -14.318814851948984
1400 -0.010218742676079274 -14.328835023660213 -0.01020897259004414 -14.329023824539028
1401 -0.010218129632994533 -14.339053153293207 -0.01022407547570765 -14.339247900014737
1402 -0.01021982473321259 -14.34927297802642 -0.010209103859961034 -14.349457003874697
1403 -0.010220746137201786 -14.359493724163622 -0.01021631071344018 -14.359673314588138
1404 -0.010219285637140274 -14.369713009800762 -0.010204089200124144 -14.369877403788262
1405 -0.010217972425743937 -14.379930982226506 -0.010235830536112189 -14.380113234324375
1406 -0.010218035941943527 -14.390149018168449 -0.01022181469015777 -14.390335049014533
1407 -0.01021894095465541 -14.400367959123104 -0.010216339025646448 -14.40055138804018
1408 -0.01021940871141851 -14.410587367834522 -0.010292776767164469 -14.410844164807344
1409 -0.010218110959976911 -14.420805478794499 -0.010224248887971044 -14.421068413695314
1410 -0.01021851277910173 -14.4310239915736 -0.010217622388154268 -14.431286036083469
1411 -0.010217974381521343 -14.441241965955122 -0.010211329348385334 -14.441497365431854
1412 -0.010217957850545644 -14.451459923805668 -0.010215411195531487 -14.451712776627385
1413 -0.010218687541782855 -14.461678611347452 -0.010217662481591106 -14.461930439108976
1414 -0.010219984594732523 -14.471898595942184 -0.0102201784029603 -14.472150617511936
1415 -0.01021713470108807 -14.482115730643272 -0.010220015794038773 -14.482370633305974
1416 -0.010221532033756375 -14.49233726267703 -0.010200598835945129 -14.49257123214192
1417 -0.010220401966944338 -14.502557664643973 -0.010227187350392342 -14.502798419492311
1418 -0.010218500951305031 -14.512776165595278 -0.010216263215988874 -14.5130146827083
1419 -0.010219911532476544 -14.522996077127756 -0.010224230075255036 -14.523238912783556
1420 -0.010220393585041166 -14.533216470712796 -0.010222368128597736 -14.533461280912155
1421 -0.01021868889220059 -14.543435159604996 -0.01027004150673747 -14.543731322418893
1422 -0.010216998169198632 -14.553652157774195 -0.01020615384913981 -14.553937476268032
1423 -0.010218835109844804 -14.56387099288404 -0.010215765750035643 -14.564153242018069
1424 -0.010219774814322591 -14.574090767698362 -0.010218829568475484 -14.574372071586545
1425 -0.010218808893114328 -14.584309576591476 -0.010211547836661339 -14.584583619423206
1426 -0.010219411924481392 -14.594528988515957 -0.010223224433138967 -14.594806843856345
1427 -0.01021772245876491 -14.604746710974723 -0.010191267682239413 -14.604998111538585
1428 -0.010219131270423532 -14.614965842245146 -0.010237795021384954 -14.61523590655997
1429 -0.010218305187299848 -14.625184147432446 -0.010210231132805347 -14.625446137692776
1430 -0.01021826551295817 -14.635402412945403 -0.010226793959736824 -14.635672931652513
1431 -0.010220139333978296 -14.64562255227938 -0.01021908395923674 -14.64589201561175
1432 -0.010220598336309195 -14.65584315061569 -0.010221479088068008 -14.656113494699818
1433 -0.010220228461548686 -14.666063379077238 -0.010238879034295678 -14.666352373734114
1434 -0.010220007039606571 -14.676283386116845 -0.010230183927342295 -14.676582557661456
1435 -0.010219908133149148 -14.686503294249993 -0.010217047343030573 -14.686799605004486
1436 -0.010219448758289219 -14.696722743008282 -0.01021596030332148 -14.697015565307808
1437 -0.010218128096312284 -14.706940871104594 -0.010213422868400813 -14.707228988176208
1438 -0.010215718811377884 -14.717156589915971 -0.010251292120665311 -14.717480280296874
1439 -0.010219134436920286 -14.72737572435289 -0.010214442387223244 -14.727694722684097
1440 -0.010218602139502764 -14.737594326492394 -0.010190643277019263 -14.737885365961116
1441 -0.01022157110273838 -14.747815897595132 -0.010247954772785306 -14.748133320733901
1442 -0.010217336239293218 -14.758033233834425 -0.010224289447069167 -14.75835761018097
1443 -0.010217545833438636 -14.768250779667863 -0.01021537878550589 -14.768572988966477
1444 -0.010216974886134267 -14.778467754553997 -0.010231329267844558 -14.778804318234322
1445 -0.010218241717666388 -14.788685996271663 -0.010227133007720112 -14.789031451242042
1446 -0.01021729838103056 -14.798903294652694 -0.010195121029391884 -14.799226572271435
1447 -0.010219566943123936 -14.809122861595819 -0.010224249074235558 -14.80945082134567
1448 -0.010218932200223208 -14.819341793796042 -0.01021800870075822 -14.819668830046428
1449 -0.010219512600451707 -14.829561306396494 -0.010237136762589217 -14.829905966809017
1450 -0.010219868132844567 -14.839781174529339 -0.010247016046196222 -14.840152982855214
1451 -0.010226445971056819 -14.850007620500396 -0.010174882598221302 -14.850327865453435
1452 -0.010218486655503511 -14.8602261071559 -0.010212739696726203 -14.860540605150161
1453 -0.010216613812372089 -14.87044272096827 -0.010183240845799446 -14.870723845995961
1454 -0.010219933046028019 -14.880662654014298 -0.010214687744155525 -14.880938533740117
1455 -0.010219882102683186 -14.890882536116981 -0.01022173804230988 -14.891160271782427
1456 -0.010218585794791579 -14.901101121911774 -0.010231351060792804 -14.901391622843219
1457 -0.010220487369224429 -14.911321609280998 -0.01025873958133161 -14.91165036242455
1458 -0.010219005960971117 -14.92154061524197 -0.010221941489726305 -14.921872303914277
1459 -0.010218349285423756 -14.931758964527393 -0.010215215338394045 -14.932087519252672
1460 -0.010218157852068543 -14.941977122379463 -0.010215640161186456 -14.942303159413859
1461 -0.010220457054674625 -14.952197579434138 -0.010216017393395305 -14.952519176807254
1462 -0.010220385855063796 -14.962417965289202 -0.010238166758790612 -14.962757343566045
1463 -0.01021976787596941 -14.972637733165172 -0.010212183510884643 -14.972969527076929
1464 -0.01021893830038607 -14.982856671465559 -0.010210462985560298 -14.983179990062489
1465 -0.010220828978344799 -14.993077500443903 -0.010218566283583641 -14.993398556346072
1466 -0.010220540687441826 -15.003298041131345 -0.01022600308060646 -15.00362455942668
1467 -0.010219745244830847 -15.013517786376175 -0.010225286846980453 -15.01384984627366
1468 -0.010218566795811058 -15.023736353171985 -0.010191353410482407 -15.024041199684142
1469 -0.010221740370616317 -15.033958093542601 -0.010026262234896421 -15.034067461919038
1470 -0.010221150936558843 -15.04417924447916 -0.010223121289163828 -15.044290583208202
1471 -0.010220808116719127 -15.054400052595879 -0.010217913798987866 -15.05450849700719
1472 -0.010220800479874014 -15.064620853075754 -0.01022329144179821 -15.064731788448988
1473 -0.010221326258033514 -15.074842179333787 -0.010219256207346917 -15.074951044656334
1474 -0.010221625259146095 -15.085063804592933 -0.010233348188921809 -15.085184392845257
1475 -0.010220242431387305 -15.09528404702432 -0.010219787480309606 -15.095404180325566
1476 -0.010222236439585686 -15.105506283463905 -0.010229117143899203 -15.105633297469465
1477 -0.010222115740180015 -15.115728399204086 -0.01022781222127378 -15.115861109690739
1478 -0.010217367950826884 -15.125945767154912 -0.010197239369153977 -15.126058349059893
1479 -0.01022318317554891 -15.136168950330461 -0.010216485476121306 -15.136274834536014
1480 -0.010222101956605912 -15.146391052287067 -0.010223380103707314 -15.14649821463972
1481 -0.010221175383776426 -15.156612227670843 -0.010223584854975343 -15.156721799494695
1482 -0.010220426181331278 -15.166832653852174 -0.01021214621141553 -15.166933945706111
1483 -0.01022174060344696 -15.17705439445562 -0.010209123184904457 -15.177143068891015
1484 -0.010220892354846 -15.187275286810467 -0.010198044218122959 -15.187341113109138
1485 -0.010220007691532373 -15.197495294502 -0.01022719144821167 -15.19756830455735
1486 -0.01022320669144392 -15.207718501193444 -0.01022835890762508 -15.207796663464975
1487 -0.01022075628861785 -15.217939257482062 -0.010215992433950305 -15.218012655898926
1488 -0.010221217153593897 -15.228160474635656 -0.010215033544227481 -15.228227689443154
1489 -0.01022148854099214 -15.238381963176648 -0.010220056306570769 -15.238447745749724
1490 -0.01022036224603653 -15.248602325422684 -0.010210732417181134 -15.248658478166906
1491 -0.010220608254894615 -15.258822933677578 -0.01020162352360785 -15.258860101690514
1492 -0.010221215942874552 -15.269044149620452 -0.010216184379532933 -15.269076286070048
1493 -0.010221595503389835 -15.279265745123842 -0.01022179303690791 -15.279298079106956
1494 -0.010220605134963989 -15.289486350258807 -0.010218543699011207 -15.289516622805968
1495 -0.01022241786122322 -15.29970876812003 -0.010228770179674029 -15.299745392985642
1496 -0.010221087420359255 -15.309929855540389 -0.010218299319967627 -15.30996369230561
1497 -0.010225055925548076 -15.320154911465938 -0.010149776935577393 -15.320113469241187
1498 -0.010222443426027895 -15.330377354891965 -0.01021963874809444 -15.330333107989281
1499 -0.010222473135218024 -15.340599828027184 -0.010220113955438138 -15.340553221944718
1500 -0.010222626337781548 -15.350822454364966 -0.010223444364964963 -15.350776666309683
1501 -0.010222312482073902 -15.36104476684704 -0.010225392458960415 -15.361002058768642
1502 -0.010223124409094453 -15.371267891256135 -0.010249399580061436 -15.371251458348704
1503 -0.010219699935987592 -15.381487591192123 -0.010174026573076844 -15.381425484921781
1504 -0.010223073046654462 -15.391710664238778 -0.010220845835283399 -15.391646330757064
1505 -0.01022054087370634 -15.401931205112485 -0.010214794054627418 -15.401861124811692
1506 -0.010223617358133198 -15.412154822470617 -0.010216527571901678 -15.412077652383594
1507 -0.010221877135336399 -15.422376699605953 -0.010234221257269383 -15.422311873640863
1508 -0.010221716901287436 -15.432598416507242 -0.010233142413198948 -15.432545016054062
1509 -0.010223983321338892 -15.44282239982858 -0.010190955176949502 -15.442735971231011
1510 -0.010222682449966668 -15.453045082278548 -0.010228187683969736 -15.45296415891498
1511 -0.010222808783873915 -15.463267891062422 -0.01021487107500434 -15.463179029989984
1512 -0.01022067847661674 -15.47348856953904 -0.010223481850698591 -15.473402511840682
1513 -0.010222930181771516 -15.483711499720812 -0.010231517860665918 -15.483634029701348
1514 -0.010223201103508472 -15.49393470082432 -0.010213828925043345 -15.49384785862639
1515 -0.010222491389140487 -15.50415719221346 -0.01021031872369349 -15.504058177350084
1516 -0.010222586849704385 -15.514379779063164 -0.010226417426019907 -15.514284594776104
1517 -0.010221584374085069 -15.524601363437249 -0.01021944680251181 -15.524504041578616
1518 -0.010223614796996117 -15.534824978234244 -0.010225091222673654 -15.53472913280129
1519 -0.010221842862665653 -15.54504682109691 -0.010226690815761686 -15.544955823617052
1520 -0.010224661044776439 -15.555271482141688 -0.010212465515360236 -15.555168289132412
1521 -0.010222798865288495 -15.565494281006977 -0.010223484924063086 -15.565391774056476
1522 -0.010220682574436068 -15.575714963581413 -0.010221458971500397 -15.575613233027976
1523 -0.010221228003501892 -15.585936191584915 -0.01021606014110148 -15.585829293169077
1524 -0.010222885571420193 -15.596159077156335 -0.0102734194137156 -15.596102712582793
1525 -0.010222280025482177 -15.606381357181817 -0.01022191857919097 -15.606324631161984
1526 -0.010221806121990085 -15.616603163303807 -0.010218748357146978 -15.61654337951913
1527 -0.010221159737557172 -15.626824323041365 -0.010218055453151464 -15.626761434972282
1528 -0.010221551451832057 -15.637045874493197 -0.010221427725628018 -15.636982862697911
1529 -0.010223466996103525 -15.6472693414893 -0.010238532861694693 -15.647221395559606
1530 -0.010229527158662677 -15.657498868647963 -0.010218191379681229 -15.657439586939288
1531 -0.010222435556352138 -15.667721304204315 -0.010217971680685878 -15.667657558619974
1532 -0.010222913371399045 -15.677944217575714 -0.01022213683463633 -15.67787969545461
1533 -0.010224519856274128 -15.688168737431988 -0.010246413247659802 -15.68812610870227
1534 -0.01022162064909935 -15.698390358081088 -0.010235035745427012 -15.698361144447698
1535 -0.01022049612365663 -15.708610854204744 -0.01024503936059773 -15.708606183808296
1536 -0.010221469588577748 -15.718832323793322 -0.010255956090986729 -15.718862139899283
1537 -0.010222144378349184 -15.729054468171672 -0.010239979485049844 -15.729102119384333
1538 -0.010220740782096982 -15.739275208953769 -0.010226376913487911 -15.739328496297821
1539 -0.010219815839082002 -15.749495024792852 -0.010219058394432068 -15.749547554692253
1540 -0.010221226001158356 -15.75971625079401 -0.01024044444784522 -15.759787999140098
1541 -0.010220065712928772 -15.76993631650694 -0.010242260852828622 -15.770030259992927
1542 -0.010220723040401936 -15.78015703954734 -0.01022201543673873 -15.780252275429666
1543 -0.010219899006187916 -15.790376938553528 -0.010214517870917917 -15.790466793300583
1544 -0.01022243881598115 -15.80059937736951 -0.010229877103120089 -15.800696670403703
1545 -0.01021879087202251 -15.810818168241532 -0.010193369165062905 -15.810890039568765
1546 -0.010221355594694614 -15.821039523836227 -0.010220974776893854 -15.821111014345659
1547 -0.010221325792372227 -15.831260849628599 -0.010218249401077628 -15.831329263746737
1548 -0.010220065433531999 -15.841480915062132 -0.010219970252364874 -15.841549233999102
1549 -0.010221593547612429 -15.851702508609744 -0.010232407646253706 -15.851781641645355
1550 -0.010220413794741035 -15.861922922404485 -0.010242345184087754 -15.862023986829442
1551 -0.010221229493618011 -15.872144151898103 -0.010226281033828855 -15.87225026786327
1552 -0.010219458024948835 -15.882363609923052 -0.010224855784326792 -15.882475123647597
1553 -0.010220793262124061 -15.892584403185177 -0.010224058292806149 -15.892699181940403
1554 -0.01021968456916511 -15.902804087754342 -0.010221762442961335 -15.902920944383364
1555 -0.01022036881186068 -15.913024456566204 -0.010208897711709141 -15.913129842095074
1556 -0.010220734030008316 -15.923245190596212 -0.010208266740664839 -15.92333810883574
1557 -0.010218763304874302 -15.933463953901086 -0.01023786780424416 -15.933575976639984
1558 -0.010219780215993523 -15.94368373411708 -0.010207636328414083 -15.943783612968398
1559 -0.010223153559491039 -15.95390688767657 -0.010211454657837748 -15.953995067626236
1560 -0.010221438761800528 -15.96412832643837 -0.01021533776074648 -15.964210405386982
1561 -0.0102240061853081 -15.974352332623678 -0.010224685305729508 -15.974435090692712
1562 -0.010220406483858824 -15.984572739107536 -0.010220144456252456 -15.984655235148963
1563 -0.010219280002638697 -15.994792019110175 -0.01021746606566012 -15.994872701214623
1564 -0.01022534561343491 -16.00501736472361 -0.010307067725807428 -16.00517976894043
1565 -0.010219329642131925 -16.015236694365743 -0.010222065728157759 -16.015401834668587
1566 -0.010218520602211355 -16.025455214967955 -0.010218529822304845 -16.02562036449089
1567 -0.010221083229407669 -16.035676298197362 -0.01021996778436005 -16.03584033227525
1568 -0.01022017071954906 -16.04589646891691 -0.010224206326529383 -16.04606453860178
1569 -0.010219020349904896 -16.056115489266816 -0.010222972137853503 -16.056287510739633
1570 -0.010221086768433451 -16.066336576035248 -0.010265383869409561 -16.066552894609043
1571 -0.010220049414783716 -16.07655662545003 -0.010218400368466973 -16.076771294977508
1572 -0.010219470271840692 -16.086776095721874 -0.010218639671802521 -16.08698993464931
1573 -0.010219117579981684 -16.096995213301856 -0.010219151666387916 -16.097209086315697
1574 -0.010218954784795642 -16.107214168086653 -0.01020998964086175 -16.10741907595656
1575 -0.010221890127286314 -16.11743605821394 -0.010227773478254676 -16.117646849434816
1576 -0.010217625740915537 -16.127653683954854 -0.010226319404318928 -16.127873168839134
1577 -0.010217990027740598 -16.137871673982595 -0.010208518803119659 -16.138081687642252
1578 -0.010219008941203356 -16.148090682923797 -0.010219998471438885 -16.14830168611369
1579 -0.010219324752688408 -16.158310007676487 -0.010216721659526229 -16.158518407773215
1580 -0.010218642326071859 -16.16852865000256 -0.01022666720673442 -16.16874507497995
1581 -0.01021555420011282 -16.178744204202673 -0.01018315739929676 -16.178928232379246
1582 -0.010221489379182458 -16.188965693581856 -0.010226777056232095 -16.189155009435478
1583 -0.010219181329011917 -16.19918487491087 -0.010217437706887721 -16.199372447142366
1584 -0.010221530497074128 -16.209406405407943 -0.0102571043651551 -16.209629551507522
1585 -0.010219525452703238 -16.219625930860648 -0.01022504922002554 -16.219854600727547
1586 -0.01021388084627688 -16.229839811706924 -0.010215016081929207 -16.230069616809477
1587 -0.010216642310842872 -16.24005645401777 -0.010193949565291405 -16.240263566374768
1588 -0.010218436270952225 -16.250274890288722 -0.010224510030820966 -16.25048807640559
1589 -0.010220331465825438 -16.260495221754546 -0.010206139832735061 -16.260694216238324
1590 -0.010214317729696632 -16.270709539484244 -0.010222132923081518 -16.270916349161407
1591 -0.010217266855761409 -16.280926806340005 -0.01021975725889206 -16.2811361064203
1592 -0.010217922413721681 -16.29114472875373 -0.010216146055608989 -16.291352252475907
1593 -0.010217953054234386 -16.301362681807962 -0.010229314444586635 -16.301581566920493
1594 -0.01021807910874486 -16.31158076091671 -0.010234388848766684 -16.31181595576926
1595 -0.010217568278312683 -16.321798329195023 -0.010186287062242626 -16.322002242831502
1596 -0.010221111075952648 -16.332019440270976 -0.010192925715819002 -16.332195168547322
1597 -0.010220029996708036 -16.342239470267685 -0.010216480121016502 -16.34241164866834
1598 -0.010219038929790258 -16.352458509197476 -0.010219933092594146 -16.35263158176093
1599 -0.010218835063278675 -16.362677344260753 -0.010202836617827416 -16.36283441837876
1600 -0.01022041249088943 -16.37289775675164 -0.010226564947515726 -16.373060983326276
1601 -0.010218901559710503 -16.38311665831135 -0.010224779788404702 -16.38328576311468
1602 -0.010223106713965535 -16.393339765025317 -0.01022665286436677 -16.39351241597905
1603 -0.010218882514163852 -16.40355864753948 -0.01021204744465649 -16.403724463423707
1604 -0.010217965161427856 -16.413776612700907 -0.010218460438773036 -16.41394292386248
1605 -0.010219169966876506 -16.423995782667784 -0.01021942850202322 -16.4241623523645
1606 -0.010219395998865366 -16.43421517866665 -0.010218264115974308 -16.434380616480475
1607 -0.010218378901481629 -16.444433557568132 -0.010223602317273617 -16.44460421879775
1608 -0.010218186676502228 -16.454651744244636 -0.010202576173469424 -16.45480679497122
1609 -0.010221166769042611 -16.46487291101368 -0.010213182400912046 -16.46501997737213
1610 -0.010219246102496981 -16.475092157116176 -0.010227621672675014 -16.475247599044806
1611 -0.01021862579509616 -16.485310782911274 -0.010213299049064517 -16.48546089809387
1612 -0.010217802273109556 -16.495528585184385 -0.010215537995100022 -16.49567643608897
1613 -0.010219380352646112 -16.50574796553703 -0.010212646936997772 -16.50588908302597
1614 -0.010219111712649465 -16.51596707724968 -0.01022205976769328 -16.51611114279366
1615 -0.010220968630164862 -16.526188045879845 -0.010224731545895338 -16.52633587433956
1616 -0.010219482891261577 -16.536407528771107 -0.010236631846055388 -16.536572506185614
1617 -0.010219157719984651 -16.54662668649109 -0.010133463842794298 -16.54670597002841
1618 -0.010221018455922604 -16.556847704947014 -0.01021837000735104 -16.55692434003576
1619 -0.010218587378039956 -16.567066292325055 -0.01020801872946322 -16.567132358765225
1620 -0.010219562519341707 -16.577285854844398 -0.010230704583227635 -16.577363063348454
1621 -0.01022029216401279 -16.587506147008412 -0.01020983695052564 -16.58757290029898
1622 -0.01022005444392562 -16.59772620145234 -0.010319256130605936 -16.597892156429587
1623 -0.010217928839847446 -16.607944130292186 -0.010216338839381934 -16.60810849526897
1624 -0.01021978589706123 -16.618163916189246 -0.01022737412713468 -16.618335869396102
1625 -0.010219815513119101 -16.628383731702364 -0.01023129904642701 -16.62856716844253
1626 -0.010220458498224616 -16.63860419020059 -0.010219504358246922 -16.638786672800777
1627 -0.010218195198103786 -16.64882238539869 -0.010237006889656185 -16.649023679690433
1628 -0.010217364924028517 -16.65903975032272 -0.010192238725721836 -16.659215918416155
1629 -0.010220850165933371 -16.669260600488652 -0.010208968631923198 -16.669424887048077
1630 -0.01022070338949561 -16.67948130387815 -0.010221325140446425 -16.679646212188523
1631 -0.01021881178021431 -16.68970011565836 -0.010218767682090402 -16.689864979870613
1632 -0.010219506267458201 -16.69991962192582 -0.010244689090177417 -16.700109668960792
1633 -0.010227491240948438 -16.710147113166766 -0.01031072586774826 -16.71042039482854
1634 -0.01021814770065248 -16.720365260867418 -0.010227231588214637 -16.720647626416753
1635 -0.010221846820786595 -16.730587107688205 -0.010236768191680313 -16.730884394608434
1636 -0.010220264364033938 -16.740807372052238 -0.010233153263106943 -16.741117547871543
1637 -0.010220879688858986 -16.751028251741097 -0.010238743200898171 -16.75135629107244
1638 -0.010218413081020117 -16.761246664822117 -0.01023283782415092 -16.761589128896592
1639 -0.010216792253777385 -16.771463457075896 -0.010207614209502936 -16.771796743106094
1640 -0.010218612616881728 -16.781682069692778 -0.010222389036789537 -16.782019132142885
1641 -0.010217493353411555 -16.79189956304619 -0.010203029122203588 -16.792222161265087
1642 -0.010225667618215084 -16.802125230664405 -0.010167998960241675 -16.80239016022533
1643 -0.010219222167506814 -16.812344452831912 -0.010216783778741956 -16.81260694400407
1644 -0.010219785990193487 -16.822564238822107 -0.010223527206107974 -16.822830471210178
1645 -0.010220667766407131 -16.832784906588515 -0.010213762428611517 -16.83304423363879
1646 -0.01022010687738657 -16.843005013465902 -0.010244556562975049 -16.843288790201765
1647 -0.010218183603137731 -16.85322319706904 -0.010196419805288315 -16.853485210007054
1648 -0.010218261927366256 -16.863441458996405 -0.010224679578095674 -16.86370988958515
1649 -0.010214218404144049 -16.87365567740055 -0.010250607831403613 -16.87396049741655
1650 -0.010218600323423744 -16.883874277723972 -0.010226487927138806 -16.88418698534369
1651 -0.010219990741461515 -16.894094268465434 -0.010208889842033386 -16.894395875185722
1652 -0.010218535549938679 -16.904312804015373 -0.010214192420244217 -16.904610067605965
1653 -0.010220710095018149 -16.914533514110392 -0.010218012984842062 -16.91482808059081
1654 -0.010218294942751527 -16.924751809053145 -0.01021103011444211 -16.92503911070525
1655 -0.01021993332542479 -16.93497174237857 -0.010157032776623965 -16.935196143481875
1656 -0.01021937639452517 -16.945191118773092 -0.010219172015786171 -16.945415315497662
1657 -0.010219386592507363 -16.9554105053656 -0.010223869839683175 -16.955639185337347
1658 -0.01022005951963365 -16.96563056488523 -0.010218283254653215 -16.965857468592
1659 -0.010220596473664046 -16.975851161358896 -0.010212434735149146 -16.976069903327147
1660 -0.010219238745048643 -16.986070400103944 -0.010234055249020458 -16.98630395857617
1661 -0.010218574106693268 -16.99628897421064 -0.010114824399352074 -16.99641878297552
1662 -0.010220215236768127 -17.006509189447407 -0.010219903895631433 -17.006638686871153
1663 -0.010220605134963989 -17.01672979458237 -0.010218849265947938 -17.0168575361371
1664 -0.010220698500052094 -17.026950493082424 -0.010225569270551205 -17.02708310540765
1665 -0.010220415564253927 -17.03717090864668 -0.010223141871392727 -17.037306247279044
1666 -0.010221641464158892 -17.04739255011084 -0.01020930646918714 -17.04751555374823
1667 -0.010220822924748064 -17.057613373035586 -0.010219346033409238 -17.05773489978164
1668 -0.010218773502856493 -17.067832146538443 -0.01024171570315957 -17.0679766154848
1669 -0.01022058203816414 -17.07805272857661 -0.01021419269964099 -17.07819080818444
1670 -0.010219720378518104 -17.088272448955127 -0.010227414546534419 -17.088418222730976
1671 -0.01021957267075777 -17.098492021625884 -0.01022276789881289 -17.09864099062979
1672 -0.010220924438908697 -17.10871294606479 -0.01024739774875343 -17.108888388378542
1673 -0.01022127284668386 -17.118934218911477 -0.01021149787120521 -17.119099886249746
1674 -0.010220700036734342 -17.12915491894821 -0.010219444474205374 -17.129319330723952
1675 -0.010218382533639669 -17.13937330148185 -0.010230369726195931 -17.139549700450146
1676 -0.010216441284865142 -17.149589742766715 -0.010178751917555929 -17.149728452367704
1677 -0.010220567043870688 -17.159810309810585 -0.010219616908580064 -17.159948069276282
1678 -0.010219773137941956 -17.170030082948525 -0.01023679729551077 -17.170184866571795
1679 -0.010217493725940585 -17.180247576674464 -0.010238854866474866 -17.18042372143827
1680 -0.010219585383310914 -17.190467162057775 -0.010223964229226112 -17.190647685667496
1681 -0.010219544265419244 -17.200686706323193 -0.010227369237691164 -17.200875054905186
1682 -0.010219094948843122 -17.210905801272038 -0.010217513795942068 -17.21109256870113
1683 -0.010219874326139688 -17.221125675598177 -0.010217605112120508 -17.22131017381325
1684 -0.010219630738720297 -17.231345306336898 -0.010213660774752498 -17.231523834588003
1685 -0.010220252489671112 -17.24156555882657 -0.010204401146620513 -17.241728235734623
1686 -0.010221561789512635 -17.251787120616083 -0.01023421878926456 -17.251962454523888
1687 -0.010220123548060655 -17.262007244164142 -0.010210703033953905 -17.262173157557843
1688 -0.010220829164609313 -17.27222807332875 -0.010229040309786797 -17.27240219786763
1689 -0.010221862187609076 -17.28244993551636 -0.010202539432793856 -17.282604737300424
1690 -0.010218383278697729 -17.29266831879506 -0.0102195315528661 -17.29282426885329
1691 -0.010220127739012241 -17.30288844653407 -0.01022003754042089 -17.303044306393712
1692 -0.010219587991014124 -17.313108034525083 -0.010217774007469416 -17.31326208040118
1693 -0.010220198472961784 -17.323328232998044 -0.010222867829725146 -17.323484948230906
1694 -0.010226667067036033 -17.33355490006508 -0.0101768861990422 -17.333661834429947
1695 -0.010221112379804253 -17.343776012444884 -0.0102298850659281 -17.343891719495875
1696 -0.0102212259080261 -17.35399723835291 -0.010228466568514704 -17.35412018606439
1697 -0.01022112974897027 -17.36421836810188 -0.010215116292238235 -17.364335302356626
1698 -0.010220934031531214 -17.37443930213341 -0.010212363256141544 -17.374547665612766
1699 -0.010221154382452368 -17.384660456515864 -0.010227873921394348 -17.38477553953416
1700 -0.010219748970121146 -17.394880205485986 -0.010212926985695958 -17.394988466519855
1701 -0.010219889972358943 -17.405100095458344 -0.01021362105384469 -17.4052020875737
1702 -0.010221867775544523 -17.41532196323389 -0.010226566949859262 -17.41542865452356
1703 -0.010218379320576787 -17.425540342554466 -0.01026476831175387 -17.425693422835312
1704 -0.010219827853143215 -17.435760170407608 -0.010227866470813751 -17.435921289306126
1705 -0.010219842661172152 -17.44598001306878 -0.010194059740751982 -17.446115349046877
1706 -0.010219728574156761 -17.456199741642937 -0.010222491202875971 -17.456337840249752
1707 -0.010219700960442423 -17.466419442603378 -0.010223339125514031 -17.466561179375265
1708 -0.010219523264095188 -17.476638965867473 -0.01018847324885428 -17.476749652624118
1709 -0.010221086209639907 -17.486860052077112 -0.01024064510129392 -17.486990297725413
1710 -0.010222557513043285 -17.497082609590155 -0.010216030897572637 -17.497206328622987
1711 -0.010215786565095187 -17.50729839615525 -0.01027989313006401 -17.50748622175305
1712 -0.01022074744105339 -17.517519143596303 -0.010229605203494429 -17.517715826956547
1713 -0.010221094777807593 -17.52774023837411 -0.010223828675225376 -17.527939655631773
1714 -0.010220868652686477 -17.5379611070268 -0.010237963777035475 -17.53817761940881
1715 -0.010220190044492483 -17.54818129707129 -0.010256726201623679 -17.548434345610435
1716 -0.010221439646556973 -17.55840273671785 -0.010216343263164163 -17.5586506888736
1717 -0.01022027744911611 -17.568623014166963 -0.010217590304091573 -17.56886827917769
1718 -0.010220412677153946 -17.578843426844116 -0.010226192837581038 -17.57909447201527
1719 -0.010221411846578122 -17.589064838690696 -0.010194303561002016 -17.58928877557627
1720 -0.010223077656701208 -17.599287916347397 -0.010201046429574489 -17.599489822005847
1721 -0.010219673393294215 -17.60950758974069 -0.010220952145755292 -17.6097107741516
1722 -0.010219287779182195 -17.619726877519874 -0.010221375385299325 -17.6199321495369
1723 -0.010215891106054188 -17.629942768625927 -0.01017473773099482 -17.630106887267896
1724 -0.01022103284485638 -17.640163801470784 -0.010221428144723177 -17.64032831541262
1725 -0.010220340359956026 -17.65038414183074 -0.010213690390810371 -17.65054200580343
1726 -0.010221212590113282 -17.660605354420856 -0.010240085842087864 -17.66078209164552
1727 -0.010218944121152162 -17.67082429854201 -0.0102292503695935 -17.671011342015113
1728 -0.010219441214576363 -17.681043739756586 -0.010244032181799412 -17.681255374196912
1729 -0.010219249268993735 -17.691262989025578 -0.010257381852716208 -17.69151275604963
1730 -0.01022134036757052 -17.70148432939315 -0.010215610824525356 -17.701728366874153
1731 -0.010220989165827633 -17.711705318558977 -0.01020578616298735 -17.71193415303714
1732 -0.010220190696418285 -17.721925509255396 -0.010217924416065217 -17.722152077453206
1733 -0.010216480679810047 -17.732141989935204 -0.010301529616117477 -17.732453607069324
1734 -0.01021807910874486 -17.74236006904395 -0.01022048257291317 -17.742674089642236
1735 -0.010220984043553472 -17.752581053087503 -0.010209293570369482 -17.752883383212605
1736 -0.010220210393890738 -17.762801263481393 -0.010221805050969123 -17.763105188263573
1737 -0.010217464016750454 -17.773018727498144 -0.010183515306562186 -17.773288703570135
1738 -0.010217367624863982 -17.78323609512301 -0.01020906982012093 -17.783497773390256
1739 -0.01022169142961502 -17.793457786552622 -0.01021924545057118 -17.793717018840827
1740 -0.010218939417973161 -17.803676725970597 -0.010260176286101342 -17.80397719512693
1741 -0.010219335416331887 -17.813896061386927 -0.010214980319142341 -17.81419217544607
1742 -0.010218484466895461 -17.824114545853824 -0.010222889995202423 -17.824415065441272
1743 -0.010223313653841614 -17.834337859507666 -0.01020469916984439 -17.834619764611116
1744 -0.010219118325039744 -17.844556977832706 -0.01020302651450038 -17.844822791125615
1745 -0.010219937702640892 -17.854776915535346 -0.010199762042611837 -17.855022553168226
1746 -0.010220462642610072 -17.864997378177957 -0.010221605096012354 -17.86524415826424
1747 -0.010218634549528361 -17.875216012727485 -0.010211403714492917 -17.875455561978733
1748 -0.010219891089946032 -17.88543590381743 -0.010229030344635247 -17.88568459232337
1749 -0.010218524187803269 -17.895654428005233 -0.010242829006165266 -17.895927421329535
1750 -0.01021634815260768 -17.90587077615784 -0.010266975359991192 -17.906194396689525
1751 -0.010219462076202035 -17.91609023823404 -0.010224448051303625 -17.91641884474083
1752 -0.010218737181276083 -17.926308975415317 -0.010220742644742131 -17.92663958738557
1753 -0.010219611134380103 -17.9365285865497 -0.01021985518746078 -17.93685944257303
1754 -0.010218739369884133 -17.94674732591958 -0.010220544831827282 -17.94707998740486
1755 -0.010218000039458275 -17.95696532595904 -0.01021863971836865 -17.957298627123226
1756 -0.010218396876007318 -17.967183722835046 -0.010209518484771252 -17.967508145607997
1757 -0.010219864267855882 -17.977403587102902 -0.010218952223658562 -17.977727097831657
1758 -0.010218907613307238 -17.98762249471621 -0.010216944897547365 -17.987944042729204
1759 -0.010218194779008627 -17.997840689495217 -0.010216595232486725 -17.99816063796169
1760 -0.010217889584600926 -18.00805857907982 -0.010109386825934052 -18.008270024787624
1761 -0.01021957560442388 -18.018278154684243 -0.010221009328961372 -18.018491034116586
1762 -0.010219082143157721 -18.028497236827402 -0.01022265194915235 -18.02871368606574
1763 -0.010219560796394944 -18.038716797623795 -0.010218104487285018 -18.038931790553026
1764 -0.01021997332572937 -18.048936770949524 -0.010220606299117207 -18.049152396852143
1765 -0.01021912400610745 -18.05915589495563 -0.010221796436235308 -18.059374193288377
1766 -0.010215448355302215 -18.069371343310934 -0.010206554038450121 -18.069580747326828
1767 -0.010219703195616603 -18.07959104650655 -0.010228070756420493 -18.079808818083247
1768 -0.010218806145712734 -18.089809852652262 -0.01021918235346675 -18.090028000436714
1769 -0.010219035670161247 -18.100028888322424 -0.01022461811080575 -18.10025261854752
1770 -0.01022037211805582 -18.11024926044048 -0.010214944416657091 -18.110467562964175
1771 -0.010219046007841825 -18.12046830644832 -0.010219932021573185 -18.12068749498575
1772 -0.010220232093706727 -18.130688538542028 -0.010219485126435756 -18.130906980112183
1773 -0.010220146924257278 -18.140908685466286 -0.010213665245100857 -18.141120645357283
1774 -0.010222622845321893 -18.15113130831161 -0.010192203195765614 -18.151312848553047
1775 -0.010220466973260045 -18.161351775284867 -0.01023579267784953 -18.161548641230898
1776 -0.010219506733119488 -18.171571282017986 -0.010203438904136419 -18.171752080135033
1777 -0.01022011269815266 -18.18179139471614 -0.010214669769629836 -18.181966749904664
1778 -0.010222590761259198 -18.1920139854774 -0.010211243201047182 -18.192177993105712
1779 -0.010221423488110304 -18.20223540896551 -0.010224469937384129 -18.202402463043097
1780 -0.010221278574317694 -18.212456687539827 -0.010223324177786708 -18.212625787220883
1781 -0.010221837926656008 -18.222678525466485 -0.010225143795832992 -18.222850931016715
1782 -0.010218384861946105 -18.23289691032843 -0.010254713613539935 -18.233105644630257
1783 -0.01022093677893281 -18.243117847107364 -0.010229282453656197 -18.243334927083914
1784 -0.01021768357604742 -18.25333553068341 -0.010234031034633518 -18.25356895811855
1785 -0.010217155376449228 -18.26355268605986 -0.010203040298074484 -18.263771998416622
1786 -0.010219492111355066 -18.273772178171214 -0.010223272256553173 -18.273995270673176
1787 -0.010220596054568886 -18.283992774225784 -0.010226500779390335 -18.284221771452565
1788 -0.010220237029716372 -18.2942130112555 -0.010230529634281994 -18.294452301086846
1789 -0.010219665616750718 -18.304432676872253 -0.01019322257488966 -18.304645523661737
1790 -0.01021607699804008 -18.314648753870294 -0.010180542059242726 -18.31482606572098
1791 -0.010220636008307337 -18.3248693898786 -0.010191981820389629 -18.32501804754137
1792 -0.010220994986593724 -18.335090384865193 -0.01021096222102642 -18.335229009762397
1793 -0.01021901573985815 -18.34530940060505 -0.010219944408163428 -18.34544895417056
1794 -0.01022855518385768 -18.355537955788908 -0.01025521387346089 -18.35570416804402
1795 -0.010219506919384003 -18.36575746270829 -0.01022028485313058 -18.36592445289715
1796 -0.0102194644510746 -18.375976927159368 -0.01022501620464027 -18.37614946910179
1797 -0.010218178667128087 -18.386195105826495 -0.010219939891248942 -18.38636940899304
1798 -0.010219521122053266 -18.39641462694855 -0.010217928420752287 -18.39658733741379
1799 -0.010216962033882736 -18.40663158898243 -0.010249500069767237 -18.40683683748356
1800 -0.010218637995421886 -18.416850226977854 -0.010219275020062923 -18.417056112503623
1801 -0.010218564234673978 -18.427068791212527 -0.01021729209460318 -18.427273404598225
1802 -0.010219817887991667 -18.43728860910052 -0.01020110072568059 -18.437474505323905
1803 -0.010218981141224503 -18.447507590241745 -0.010202914057299495 -18.447677419381204
1804 -0.010219494579359889 -18.457727084821105 -0.010223161336034537 -18.45790058071724
1805 -0.010219378909096122 -18.4679464637302 -0.010211459314450621 -18.46811204003169
1806 -0.010218775691464543 -18.478165239421664 -0.01022787974216044 -18.478339919773852
1807 -0.010221450077369808 -18.488386689499034 -0.01022209064103663 -18.48856201041489
1808 -0.010218873852863908 -18.498605563351898 -0.010218343045562506 -18.49878035346045
1809 -0.010219004796817898 -18.508824568148714 -0.010206712922081352 -18.50898706638253
1810 -0.010220403550192714 -18.519044971698907 -0.010242213308811188 -18.51922927969134
1811 -0.010219382867217065 -18.529264354566124 -0.010222830576822162 -18.529452110268164
1812 -0.01022432055324316 -18.539488675119365 -0.010212692292407155 -18.53966480256057
1813 -0.01022040001116693 -18.549709075130533 -0.010217738291248678 -18.54988254085182
1814 -0.010220826463773846 -18.559929901594305 -0.010209315270185471 -18.560091856122003
1815 -0.010219142399728298 -18.570149043994032 -0.010220399964600802 -18.570312256086606
1816 -0.010219673672690988 -18.580368717666722 -0.010219183331355453 -18.58053143941796
1817 -0.010216674348339439 -18.59058539201506 -0.010256955027580261 -18.59078839444554
1818 -0.010219383053481579 -18.600804775068543 -0.01019989773631096 -18.60098829218185
1819 -0.010219431621953845 -18.611024206690498 -0.010218729451298713 -18.61120702163315
1820 -0.010214908095076681 -18.621239114785574 -0.01031923429109156 -18.62152625592424
1821 -0.010218651313334704 -18.631457766098908 -0.01021736292168498 -18.631743618845928
1822 -0.010218893503770232 -18.641676659602677 -0.010225451271981 -18.64196907011791
1823 -0.01021933564916253 -18.651895995251838 -0.010218612384051085 -18.65218768250196
1824 -0.010218870034441352 -18.66211486528628 -0.010216417256742716 -18.662404099758703
1825 -0.010219891974702477 -18.672334757260984 -0.010220040241256357 -18.67262413999996
1826 -0.01021866500377655 -18.68255342226476 -0.01022020997479558 -18.682844349974758
1827 -0.010219315625727176 -18.692772737890486 -0.010216565569862723 -18.69306091554462
1828 -0.010217642551288009 -18.702990380441776 -0.010214195027947426 -18.70327511057257
1829 -0.010217544436454774 -18.71320792487823 -0.010192504432052375 -18.71346761500462
1830 -0.01021874719299376 -18.723426672071223 -0.010221171844750642 -18.723688786849372
1831 -0.01021837773732841 -18.73364504980855 -0.010222191456705332 -18.733910978306078
1832 -0.010219433391466737 -18.743864483200017 -0.010191978281363845 -18.74410295658744
1833 -0.01022061430849135 -18.754085097508508 -0.010213683731853962 -18.754316640319296
1834 -0.010219005728140473 -18.764304103236647 -0.010221946332603694 -18.7645385866519
1835 -0.010220542084425688 -18.774524645321073 -0.010220007784664632 -18.774758594436562
1836 -0.010218613594770432 -18.784743258915842 -0.010209721000865101 -18.78496831543743
1837 -0.010222281189635396 -18.794965540105476 -0.010209884168580175 -18.79517819960601
1838 -0.010221412172541022 -18.805186952278017 -0.010216149501502514 -18.805394349107512
1839 -0.010220182733610273 -18.81540713501163 -0.010214999411255121 -18.815609348518766
1840 -0.010226159542798995 -18.82563329455443 -0.010189789999276399 -18.825799138518043
1841 -0.010222410084679723 -18.83585570463911 -0.010216091899201274 -18.836015230417246
1842 -0.010219122283160686 -18.84607482692227 -0.010201173415407539 -18.846216403832653
1843 -0.010221769846975804 -18.856296596769244 -0.010215259343385696 -18.85643166317604
1844 -0.010221841279417276 -18.86651843804866 -0.010223055677488446 -18.86665471885353
1845 -0.010224366094917059 -18.87674280414358 -0.010181816155090928 -18.876836535008618
1846 -0.010221411660313606 -18.886964215803893 -0.010223934566602111 -18.88706046957522
1847 -0.01022177548147738 -18.89718599128537 -0.010222100652754307 -18.897282570227976
1848 -0.010222418885678052 -18.907408410171048 -0.010228618746623397 -18.9075111889746
1849 -0.010222164215520024 -18.917630574386568 -0.010215283837169409 -18.91772647281177
1850 -0.010221130866557359 -18.927851705253126 -0.010217394959181548 -18.92794386777095
1851 -0.010221876483410598 -18.938073581736536 -0.010226747393608094 -18.93817061516456
1852 -0.010219025006517769 -18.948292606743053 -0.0102328363340348 -18.948403451498592
1853 -0.010221442626789212 -18.958514049369843 -0.010213764058426023 -18.95861721555702
1854 -0.010219924990087748 -18.96873397435993 -0.01021680231206119 -18.96883401786908
1855 -0.010220782598480582 -18.978954756958412 -0.010219158185645939 -18.979053176054727
1856 -0.010221739113330842 -18.989176496071742 -0.01021883012726903 -18.989272006181995
1857 -0.010224404698237776 -18.99940090076998 -0.010232918988913297 -18.999504925170907
1858 -0.010221026884391905 -19.009621927654372 -0.010208014212548733 -19.009712939383455
1859 -0.010220184084028005 -19.0198421117384 -0.010222115833312274 -19.019935055216767
1860 -0.010221623117104173 -19.030063734855503 -0.010197335900738836 -19.030132391117505
1861 -0.01022050967440009 -19.040284244529904 -0.010219483030959963 -19.040351874148463
1862 -0.010220367088913917 -19.050504611618816 -0.010206404747441411 -19.050558278895906
1863 -0.010221464699134231 -19.060726076317952 -0.010209743259474635 -19.06076802215538
1864 -0.010224668029695749 -19.07095074434765 -0.01026126933284104 -19.07102929148822
1865 -0.0102222281973809 -19.08117297254503 -0.01023908336646855 -19.081268374854687
1866 -0.010220102919265627 -19.091393075464296 -0.010217946395277977 -19.091486321249967
1867 -0.010220609977841378 -19.10161368544214 -0.010225134808570147 -19.10171145605854
1868 -0.01021949010901153 -19.11183317555115 -0.010216831229627132 -19.111928287288166
1869 -0.010219552833586932 -19.122052728384737 -0.010251162573695183 -19.12217944986186
1870 -0.010218927031382918 -19.13227165541612 -0.010238060308620334 -19.13241751017048
1871 -0.01021731155924499 -19.142488966975364 -0.010210989182814956 -19.142628499353297
1872 -0.010216167336329818 -19.152705134311695 -0.01023256271146238 -19.15286106206476
1873 -0.010217850655317306 -19.16292298496701 -0.010208073863759637 -19.163069135928517
1874 -0.010219237627461552 -19.17314222259447 -0.010211663227528334 -19.173280799156046
1875 -0.010221364255994559 -19.183363586850465 -0.01022426071576774 -19.183505059871813
1876 -0.010218510311096907 -19.193582097161563 -0.010200568288564683 -19.193705628160377
1877 -0.010220271069556475 -19.20380236823112 -0.010208383528515696 -19.20391401168889
1878 -0.010217789188027382 -19.214020157419146 -0.010191049193963408 -19.214105060882854
1879 -0.010220886487513781 -19.22424104390666 -0.010236027603968977 -19.224341088486824
1880 -0.010219555534422397 -19.234460599441082 -0.010220062779262662 -19.234561151266085
1881 -0.010219925874844193 -19.244680525315925 -0.01020737481303513 -19.24476852607912
1882 -0.010218994645401835 -19.254899519961327 -0.010211274726316333 -19.254979800805437
1883 -0.010219999309629201 -19.265119519270957 -0.010226138215512038 -19.265205939020948
1884 -0.010220521548762917 -19.27534004081972 -0.010222160071134568 -19.275428099092082
1885 -0.010223450465127825 -19.285563491284847 -0.010194363025948405 -19.28562246211803
1886 -0.010218908358365298 -19.295782399643212 -0.010208095004782081 -19.295830557122812
1887 -0.010220589954406023 -19.30600298959762 -0.010220445180311798 -19.306051002303125
1888 -0.010219400003552436 -19.316222389601172 -0.010214990051463247 -19.316265992354587
1889 -0.01022044513374567 -19.32644283473492 -0.010219881683588028 -19.326485874038177
1890 -0.010220456216484309 -19.336663290951403 -0.010221748659387232 -19.336707622697563
1891 -0.010221230750903487 -19.346884521702307 -0.01020978083834052 -19.346917403535905
1892 -0.01021826472133398 -19.357102786423642 -0.01018711761571467 -19.35710452115162
1893 -0.010228483518585563 -19.367331269942227 -0.010257417801767588 -19.367361938953387
1894 -0.010220089880749583 -19.377551359822977 -0.010213588271290064 -19.37757552722468
1895 -0.010220875078812242 -19.38777223490179 -0.010218187607824803 -19.387793714832505
1896 -0.010218975832685828 -19.397991210734475 -0.010205998318269849 -19.397999713150774
1897 -0.010220350744202734 -19.408211561478677 -0.010223546763882041 -19.408223259914656
1898 -0.01021484681405127 -19.418426408292728 -0.010282516805455088 -19.41850577672011
1899 -0.010219928994774818 -19.428646337287503 -0.010216223541647196 -19.428722000261757
1900 -0.010219848528504372 -19.438866185816007 -0.010213808016851544 -19.438935808278607
1901 -0.010219941800460219 -19.449086127616468 -0.01021292400546372 -19.449148732284073
1902 -0.010221443884074689 -19.459307571500542 -0.010222954116761685 -19.459371686400836
1903 -0.010217496566474438 -19.469525068067018 -0.010213328106328846 -19.469585014507164
1904 -0.01021979353390634 -19.479744861600924 -0.010219820542261004 -19.479804835049425
1905 -0.010221484676003456 -19.489966346276926 -0.010233992477878928 -19.490038827527304
1906 -0.010220980504527688 -19.500187326781454 -0.010217437893152237 -19.500256265420457
1907 -0.01022225278429687 -19.51040957956575 -0.010205046692863106 -19.51046131211332
1908 -0.010220563551411033 -19.52063014311716 -0.01021417803131044 -19.520675490144633
1909 -0.010220533376559615 -19.53085067649372 -0.010222601797431707 -19.530898091942063
1910 -0.010218018665909767 -19.54106869515963 -0.010192719846963882 -19.541090811789026
1911 -0.010221869871020316 -19.55129056503065 -0.010219324985519052 -19.551310136774546
1912 -0.010221947357058525 -19.56151251238771 -0.010210487199947238 -19.561520623974495
1913 -0.010217238124459982 -19.571729750512173 -0.01013513277284801 -19.571655756747344
1914 -0.010222595045343041 -19.581952345557514 -0.010216625919565559 -19.58187238266691
1915 -0.010222177952528 -19.592174523510042 -0.010231317533180118 -19.592103700200088
1916 -0.01022162358276546 -19.602396147092808 -0.010223265225067734 -19.602326965425156
1917 -0.010220154142007231 -19.612616301234816 -0.010223184525966645 -19.612550149951122
1918 -0.010218841582536697 -19.62283514281735 -0.010171289369463921 -19.622721439320586
1919 -0.010222010128200055 -19.63305715294555 -0.010224002599716186 -19.632945441920302
1920 -0.010220988607034086 -19.643278141552585 -0.010227859485894442 -19.643173301406197
1921 -0.010220852121710778 -19.653498993674297 -0.010279958276078105 -19.653453259682276
1922 -0.010220523504540325 -19.663719517178837 -0.010212852014228701 -19.663666111696504
1923 -0.010222200211137534 -19.673941717389976 -0.010209113731980324 -19.673875225428485
1924 -0.010221663489937782 -19.684163380879912 -0.010211584717035293 -19.68408681014552
1925 -0.010222591971978546 -19.69438597285189 -0.01022042748518288 -19.694307237630703
1926 -0.010222435183823108 -19.704608408035714 -0.010209526773542166 -19.704516764404246
1927 -0.010220964578911662 -19.714829372614627 -0.010236443672329187 -19.714753208076576
1928 -0.010222860472276806 -19.725052233086902 -0.010215419344604015 -19.72496862742118
1929 -0.01022270112298429 -19.735274934209887 -0.010241934703662992 -19.735210562124845
1930 -0.0102223155554384 -19.745497249765325 -0.010204842919483781 -19.74541540504433
1931 -0.010221506748348475 -19.755718756513673 -0.010222335997968911 -19.7556377410423
1932 -0.010221250634640456 -19.765940007148313 -0.010217964369803666 -19.765855705412104
1933 -0.010220789443701505 -19.776160796592013 -0.010226915776729583 -19.776082621188834
1934 -0.010221846075728536 -19.786382642667743 -0.01021876554004848 -19.786301386728884
1935 -0.010220029717311263 -19.796602672385053 -0.010222711134701967 -19.796524097863585
1936 -0.010220591211691499 -19.806823263596744 -0.010218021832406521 -19.806742119695993
1937 -0.0102207709569484 -19.817044034553692 -0.010221674991771578 -19.816963794687766
1938 -0.010221387445926666 -19.82726542199962 -0.010223638312891126 -19.827187433000656
1939 -0.010220404015854001 -19.837485826015474 -0.010220302734524012 -19.83740773573518
1940 -0.010220283968374133 -19.847706109983847 -0.01021717400290072 -19.84762490973808
1941 -0.01022181510925293 -19.8579279250931 -0.01021249359473586 -19.857837403332816
1942 -0.010221192194148899 -19.86814911728725 -0.010215307120233774 -19.86805271045305
1943 -0.010216342192143202 -19.878365459479394 -0.010290062427520752 -19.878342772880572
1944 -0.010220652725547553 -19.88858611220494 -0.01022832877933979 -19.888571101659913
1945 -0.01022154320962727 -19.89880765541457 -0.010218556737527251 -19.89878965839744
1946 -0.01022087032906711 -19.909028525743636 -0.010220415936782957 -19.909010074334223
1947 -0.010222328267991543 -19.91925085401163 -0.010236913338303566 -19.919246987672526
1948 -0.010220875404775143 -19.929471729416406 -0.01023193821310997 -19.929478925885636
1949 -0.010221586283296346 -19.939693315699703 -0.01022033067420125 -19.939699256559837
1950 -0.010219241911545395 -19.94991255761125 -0.010215106187388301 -19.949914362747226
1951 -0.010220408532768488 -19.960132966144016 -0.01020905002951622 -19.960123412776742
1952 -0.010220814449712633 -19.97035378059373 -0.010212436039000749 -19.970335848815743
1953 -0.010221111215651035 -19.98057489180938 -0.01023612986318767 -19.98057197867893
1954 -0.010221159644424915 -19.990796051453803 -0.010202139988541603 -19.990774118667474
1955 -0.010222007380798459 -20.0010180588346 -0.010213617701083422 -20.000987736368558
1956 -0.010221162578091025 -20.01123922141269 -0.010216813068836927 -20.011204549437394
1957 -0.010220509022474289 -20.021459730435165 -0.010216448456048965 -20.021420997893443
1958 -0.010220616729930044 -20.031680347165096 -0.010220571467652918 -20.031641569361096
1959 -0.010220612538978458 -20.041900959704076 -0.0102181829046458 -20.04185975226574
1960 -0.010220596520230173 -20.052121556224307 -0.010220538405701519 -20.05208029067144
1961 -0.010220556939020752 -20.06234211316333 -0.010241082310676575 -20.06232137298212
1962 -0.010222031269222498 -20.07256414443255 -0.010215816553682089 -20.0725371895358
1963 -0.010220241639763117 -20.082784386072316 -0.010225694347172975 -20.082762883882975
1964 -0.010219725733622908 -20.09300411180594 -0.010204037139192223 -20.092966921022168
1965 -0.010222895303741097 -20.10322700710968 -0.010190463392063975 -20.10315738441423
1966 -0.010220604622736574 -20.11344761173242 -0.010241735354065895 -20.113399119768296
1967 -0.010221076663583517 -20.123668688396002 -0.010229605855420232 -20.123628725623718
1968 -0.010220991307869553 -20.13388967970387 -0.010229557938873767 -20.133858283562592
1969 -0.010219459189102054 -20.144109138892972 -0.010215790569782257 -20.144074074132373
1970 -0.01022055996581912 -20.154329698858792 -0.010217552585527302 -20.1542916267179
1971 -0.010220369324088097 -20.16455006818288 -0.010218328470364213 -20.164509955188265
1972 -0.010223045339807868 -20.174773113522686 -0.010210090177133679 -20.174720045365397
1973 -0.010221841325983406 -20.18499495484867 -0.010221686540171504 -20.184941731905568
1974 -0.010222445521503688 -20.195217400370172 -0.010213127313181757 -20.19515485921875
1975 -0.010222215205430984 -20.205439615575603 -0.01022666492499411 -20.205381524143743
1976 -0.010221709730103612 -20.215661325305707 -0.010216565243899823 -20.215598089387644
1977 -0.010218699462711811 -20.22588002476842 -0.010203910153359174 -20.225801999541
1978 -0.010220526438206434 -20.236100551206626 -0.01022680993191898 -20.23602880947292
1979 -0.01022188812494278 -20.246322439331568 -0.010214722668752074 -20.246243532141673
1980 -0.010222058929502963 -20.25654449826107 -0.010222701961174608 -20.25646623410285
1981 -0.01022137375548482 -20.266765872016556 -0.010219456115737557 -20.266685690218587
1982 -0.01022078269161284 -20.276986654708168 -0.010185846360400319 -20.276871536578987
1983 -0.010220458311960102 -20.287207113020127 -0.010225628828629851 -20.287097165407616
1984 -0.010220619663596154 -20.297427732683722 -0.010218775365501642 -20.297315940773117
1985 -0.010220979573205113 -20.307648712256928 -0.010248174192383885 -20.3075641149655
1986 -0.010220702504739165 -20.317869414761667 -0.010173404822126031 -20.317737519787627
1987 -0.010222468432039023 -20.328091883193707 -0.01020767423324287 -20.32794519402087
1988 -0.010222464939579368 -20.338314348133288 -0.01023567239753902 -20.33818086641841
1989 -0.010223135305568575 -20.348537483438857 -0.010218017641454935 -20.348398884059865
1990 -0.010220843367278576 -20.358758326806136 -0.010219987574964761 -20.358618871634828
1991 -0.010221287608146667 -20.368979614414283 -0.010233771800994874 -20.368852643435822
1992 -0.010219176951795816 -20.37919879136608 -0.01022871108725667 -20.37908135452308
1993 -0.010220089601352811 -20.389418880967433 -0.010225317673757672 -20.389306672196838
1994 -0.010220551397651434 -20.399639432365085 -0.010204642824828625 -20.399511315021666
1995 -0.010222687944769859 -20.409862120309853 -0.010221692454069852 -20.409733007475737
1996 -0.010221207235008477 -20.420083327544862 -0.01022004671394825 -20.419953054189683
1997 -0.010220818826928735 -20.430304146371792 -0.010219773044809699 -20.430172827234493
1998 -0.010220513073727488 -20.44052465944552 -0.010200133034959435 -20.440372960269453
1999 -0.01022974387742579 -20.450754403322943 -0.010251017520204186 -20.450623977789657
2000 -0.010220229346305131 -20.46097463266925 -0.010225593345239758 -20.460849571134897
