# Supplementary material for: Learning nonequilibrium statistical mechanics and dynamical phase transitions
Source: Nat Commun. 2024 Feb 6;15:1117. doi: 10.1038/s41467-024-45172-8 (PMC10847122; doi:10.1038/s41467-024-45172-8)
Supplement: Supplementary file 4 — Supplementary Data 1 [file 41467_2024_45172_MOESM4_ESM.zip › DPT-main/PlotTemplate/plot_KL_divergence/out/finite_time/SE/L5_D2W32K5_E100BS1k/logs-1.75/log.txt]

1 -0.009306454192847013 -0.009306454192847013 -0.00930911498144269 -0.00930911498144269
2 -0.009293766366317869 -0.01860022055916488 -0.00929402131587267 -0.01860313629731536
3 -0.009287566086277366 -0.027887786645442246 -0.00928800879046321 -0.02789114508777857
4 -0.00929004275240004 -0.03717782939784228 -0.009291042806580663 -0.03718218789435923
5 -0.00928612081333995 -0.04646395021118223 -0.009286800073459745 -0.046468987967818974
6 -0.009282525116577744 -0.055746475327759976 -0.009282104345038534 -0.055751092312857506
7 -0.009277947200462221 -0.0650244225282222 -0.009278151486068965 -0.06502924379892647
8 -0.009276539087295532 -0.07430096161551773 -0.009277896815910935 -0.0743071406148374
9 -0.009273198759183287 -0.08357416037470101 -0.009274499863386155 -0.08358164047822356
10 -0.00927566671743989 -0.0928498270921409 -0.009275449393317103 -0.09285708987154066
11 -0.009268675837665797 -0.1021185029298067 -0.00926848384551704 -0.1021255737170577
12 -0.009263387322425843 -0.11138189025223255 -0.00926258903928101 -0.11138816275633871
13 -0.009264080692082644 -0.1206459709443152 -0.009267290495336056 -0.12065545325167477
14 -0.009258756414055824 -0.12990472735837102 -0.009258404979482293 -0.12991385823115706
15 -0.009259798377752305 -0.13916452573612334 -0.009254481364041566 -0.13916833959519861
16 -0.009258134989067912 -0.14842266072519125 -0.009253352647647262 -0.14842169224284588
17 -0.009261244488880039 -0.1576839052140713 -0.009262945223599672 -0.15768463746644554
18 -0.009258606703951955 -0.16694251191802326 -0.009268470015376807 -0.16695310748182235
19 -0.009250768134370447 -0.1761932800523937 -0.009243379952386022 -0.17619648743420838
20 -0.009256112109869718 -0.18544939216226342 -0.00923623819835484 -0.18543272563256322
21 -0.00924725942313671 -0.19469665158540012 -0.009235384408384562 -0.19466811004094778
22 -0.009247486805543303 -0.2039441383909434 -0.0091740389354527 -0.2038421489764005
23 -0.009253597864881159 -0.21319773625582458 -0.009251333214342594 -0.2130934821907431
24 -0.009257647907361388 -0.22245538416318597 -0.009259077487513423 -0.2223525596782565
25 -0.009252196550369263 -0.23170758071355524 -0.00925184995867312 -0.23160440963692963
26 -0.009251980809494853 -0.2409595615230501 -0.009252046048641206 -0.24085645568557085
27 -0.009240001486614347 -0.25019956300966445 -0.00918766506947577 -0.2500441207550466
28 -0.00925476523116231 -0.25945432824082676 -0.009250286547467113 -0.25929440730251374
29 -0.00924691786058247 -0.2687012461014092 -0.00924790119752288 -0.26854230850003663
30 -0.009241041028872132 -0.27794228713028135 -0.009239662159234285 -0.2777819706592709
31 -0.009246019506826996 -0.28718830663710837 -0.009265563357621432 -0.2870475340168923
32 -0.009242935432121157 -0.29643124206922955 -0.009239279618486761 -0.29628681363537906
33 -0.009241499798372388 -0.30567274186760196 -0.009264419740065932 -0.305551233375445
34 -0.009238027222454547 -0.3149107690900565 -0.009235980408266186 -0.31478721378371116
35 -0.00922630662098527 -0.3241370757110418 -0.009215237945318222 -0.32400245172902936
36 -0.009236432146281004 -0.3333735078573228 -0.009247826086357236 -0.3332502778153866
37 -0.009235889138653874 -0.34260939699597664 -0.009284311393275856 -0.3425345892086624
38 -0.009227896155789495 -0.35183729315176615 -0.009229798102751374 -0.3517643873114138
39 -0.00922669400461018 -0.36106398715637633 -0.00922141275368631 -0.3609858000651001
40 -0.009225628990679979 -0.3702896161470563 -0.009296269109472632 -0.37028206917457274
41 -0.009225155040621758 -0.37951477118767807 -0.009220642084255815 -0.37950271125882856
42 -0.009223808487877249 -0.3887385796755553 -0.009223795775324107 -0.3887265070341527
43 -0.009221196034923195 -0.3979597757104785 -0.009222522610798478 -0.39794902964495116
44 -0.009220889257267117 -0.40718066496774563 -0.009218460973352193 -0.4071674906183034
45 -0.009215222997590899 -0.41639588796533655 -0.009215551428496838 -0.4163830420468002
46 -0.00922065256163478 -0.42561654052697134 -0.009217604855075478 -0.4256006469018757
47 -0.009218886122107505 -0.43483542664907887 -0.009223830001428724 -0.43482447690330445
48 -0.009216481493785978 -0.4440519081428648 -0.009189577354118229 -0.4440140542574227
49 -0.009218818740919232 -0.45327072688378406 -0.009223867999389767 -0.4532379222568125
50 -0.009213057905435562 -0.46248378478921964 -0.009124170709401368 -0.46236209296621383
51 -0.009217462735250592 -0.47170124752447024 -0.00921413153409958 -0.4715762245003134
52 -0.009216978726908565 -0.4809182262513788 -0.009219231316819787 -0.4807954558171332
53 -0.00921509750187397 -0.4901333237532528 -0.009217960899695754 -0.4900134167168289
54 -0.009215198550373315 -0.49934852230362614 -0.009220026899129152 -0.49923344361595806
55 -0.009214763762429357 -0.5085632860660555 -0.009211871214210987 -0.5084453148301691
56 -0.009215879440307616 -0.5177791655063632 -0.009194651339203119 -0.5176399661693722
57 -0.00920927277766168 -0.5269884382840249 -0.009106673114001752 -0.526746639283374
58 -0.009217587253078818 -0.5362060255371037 -0.009220146108418703 -0.5359667853917927
59 -0.009219063725322486 -0.5454250892624262 -0.009214355982840062 -0.5451811413746327
60 -0.009218197781592607 -0.5546432870440188 -0.009223294863477349 -0.5544044362381101
61 -0.0092002188321203 -0.5638435058761391 -0.009135849680751562 -0.5635402859188616
62 -0.009214551653712988 -0.5730580575298521 -0.00920294071547687 -0.5727432266343385
63 -0.009218248492106795 -0.5822763060219589 -0.009228388732299208 -0.5819716153666378
64 -0.009212959511205553 -0.5914892655331645 -0.009194682072848081 -0.5911662974394859
65 -0.009216107428073883 -0.6007053729612384 -0.00922513990662992 -0.6003914373461158
66 -0.009215112635865807 -0.6099204855971042 -0.009262259304523467 -0.6096536966506393
67 -0.00921003082767129 -0.6191305164247755 -0.009210177324712276 -0.6188638739753516
68 -0.009219988156110049 -0.6283505045808855 -0.009270800417289138 -0.6281346743926407
69 -0.009203954925760626 -0.6375544595066461 -0.009207307128235698 -0.6373419815208764
70 -0.009203028539195657 -0.6467574880458418 -0.009192461892962456 -0.6465344434138388
71 -0.009209726890549063 -0.6559672149363909 -0.00931334774941206 -0.6558477911632509
72 -0.009198028920218348 -0.6651652438566092 -0.009191093919798731 -0.6650388850830496
73 -0.009199024783447385 -0.6743642686400566 -0.009205442992970348 -0.67424432807602
74 -0.009201054694131017 -0.6835653233341876 -0.009220942994579673 -0.6834652710705996
75 -0.009196345414966344 -0.692761668749154 -0.009199634101241827 -0.6926649051718414
76 -0.009197835531085729 -0.7019595042802398 -0.009182872297242285 -0.7018477774690837
77 -0.00919754565693438 -0.7111570499371742 -0.009301118459552527 -0.7111488959286362
78 -0.009191646846011281 -0.7203486967831855 -0.009186170436441899 -0.720335066365078
79 -0.009193916572257876 -0.7295426133554433 -0.009202796127647161 -0.7295378624927252
80 -0.00919700595550239 -0.7387396193109458 -0.009234699141234159 -0.7387725616339594
81 -0.009185893274843693 -0.7479255125857894 -0.00919836787506938 -0.7479709295090288
82 -0.009191743331030011 -0.7571172559168194 -0.009196283854544162 -0.757167213363573
83 -0.009191744355484843 -0.7663090002723043 -0.009196594171226025 -0.7663638075347989
84 -0.009188832808285951 -0.7754978330805903 -0.00917834541760385 -0.7755421529524028
85 -0.009189051110297441 -0.7846868841908877 -0.009191437903791667 -0.7847335908561944
86 -0.00919111301191151 -0.7938779972027993 -0.009169962489977479 -0.7939035533461719
87 -0.00919337715022266 -0.8030713743530219 -0.009140404919162393 -0.8030439582653343
88 -0.009191150264814495 -0.8122625246178364 -0.009191574901342392 -0.8122355331666766
89 -0.009188725054264069 -0.8214512496721005 -0.00918964077718556 -0.8214251739438622
90 -0.009189821360632778 -0.8306410710327332 -0.009190380573272705 -0.8306155545171349
91 -0.009189561568200588 -0.8398306326009338 -0.009187601879239083 -0.8398031563963739
92 -0.009188604913651944 -0.8490192375145857 -0.009187218593433499 -0.8489903749898075
93 -0.009190094936639071 -0.8582093324512248 -0.009201580053195357 -0.8581919550430028
94 -0.009183430997654795 -0.8673927634488796 -0.009154325816780329 -0.8673462808597832
95 -0.009188779629766941 -0.8765815430786466 -0.009192906133830548 -0.8765391869936137
96 -0.009186999034136533 -0.8857685421127831 -0.009182393411174416 -0.8857215804047881
97 -0.009178728610277177 -0.8949472707230602 -0.009189822198823094 -0.8949114026036112
98 -0.009184700297191739 -0.904131971020252 -0.009185950411483646 -0.9040973530150949
99 -0.009182914113625883 -0.9133148851338779 -0.009180651884526015 -0.9132780048996209
100 -0.009185637114569545 -0.9225005222484475 -0.009178975783288478 -0.9224569806829094
101 -0.009183725994080304 -0.9316842482425278 -0.00918535552918911 -0.9316423362120985
102 -0.009184521250426769 -0.9408687694929546 -0.009190956177189947 -0.9408332923892884
103 -0.00918325842358172 -0.9500520279165363 -0.009222463890910148 -0.9500557562801986
104 -0.009178918693214655 -0.959230946609751 -0.009197979560121894 -0.9592537358403205
105 -0.009182782098650932 -0.9684137287084019 -0.00917110750451684 -0.9684248433448374
106 -0.009177983785048128 -0.97759171249345 -0.009181722812354565 -0.9776065661571919
107 -0.009178809076547622 -0.9867705215699977 -0.009184058569371701 -0.9867906247265635
108 -0.009181398805230856 -0.9959519203752285 -0.009192361542955042 -0.9959829862695185
109 -0.00918263322673738 -1.0051345536019658 -0.009148856531828642 -1.0051318428013472
110 -0.009178105695173144 -1.014312659297139 -0.009175540274009108 -1.0143073830753562
111 -0.00920256725512445 -1.0235152265522633 -0.009140375722199678 -1.023447758797556
112 -0.009179860493168235 -1.0326950870454317 -0.009195659589022399 -1.0326434183865782
113 -0.009181533521041275 -1.041876620566473 -0.009174000704661012 -1.0418174190912393
114 -0.009181537153199314 -1.0510581577196723 -0.009185460163280368 -1.0510028792545196
115 -0.009181352704763413 -1.0602395104244358 -0.009183150297030807 -1.0601860295515504
116 -0.009178469656035304 -1.069417980080471 -0.009188074432313443 -1.0693741039838638
117 -0.009175601555034519 -1.0785935816355057 -0.009133458323776721 -1.0785075623076406
118 -0.009170237649232148 -1.0877638192847379 -0.009204497234895826 -1.0877120595425365
119 -0.009178254520520568 -1.0969420738052584 -0.009186903946101665 -1.0968989634886381
120 -0.009178439620882273 -1.1061205134261407 -0.009165936335921287 -1.1060648998245595
121 -0.009179515764117241 -1.115300029190258 -0.00919598382897675 -1.1152608836535363
122 -0.009171223547309638 -1.1244712527375675 -0.00914142606779933 -1.1244023097213356
123 -0.009179640235379339 -1.133650892972947 -0.009173216158524155 -1.1335755258798597
124 -0.009177027037367225 -1.1428279200103142 -0.00914637539535761 -1.1427219012752172
125 -0.009171852422878147 -1.1519997724331923 -0.009184774151071906 -1.1519066754262892
126 -0.009177590906620025 -1.1611773633398124 -0.009174013463780283 -1.1610806888900695
127 -0.009176143258810044 -1.1703535065986224 -0.009176603658124805 -1.1702572925481944
128 -0.009167506825178862 -1.1795210134238012 -0.009224442997947335 -1.1794817355461418
129 -0.009179293178021908 -1.1887003066018231 -0.009208075795322656 -1.1886898113414643
130 -0.009174364572390913 -1.197874671174214 -0.009172139409929513 -1.197861950751394
131 -0.009174761036410928 -1.207049432210625 -0.009217257797718047 -1.207079208549112
132 -0.009169380273669958 -1.216218812484295 -0.00918095326051116 -1.2162601618096232
133 -0.009172971965745092 -1.2253917844500402 -0.0091711790766567 -1.2254313408862798
134 -0.009170114761218429 -1.2345618992112586 -0.009174608718603849 -1.2346059496048836
135 -0.009172394452616573 -1.2437342936638751 -0.009147574566304684 -1.2437535241711883
136 -0.009158797841519118 -1.2528930915053942 -0.009264600416645407 -1.2530181245878338
137 -0.009170363284647464 -1.2620634547900416 -0.00917864041402936 -1.262196765001863
138 -0.009169943816959857 -1.2712333986070015 -0.00915457927621901 -1.2713513442780822
139 -0.009167291270568968 -1.2804006898775704 -0.009171780385076999 -1.2805231246631592
140 -0.009181290771812201 -1.2895819806493827 -0.009079229971393942 -1.2896023546345532
141 -0.00917266383767128 -1.298754644487054 -0.00917448210529983 -1.2987768367398531
142 -0.009170247940346599 -1.3079248924274005 -0.00916999252513051 -1.3079468292649836
143 -0.009169636806473137 -1.3170945292338736 -0.009173237020149827 -1.3171200662851335
144 -0.009168794937431812 -1.3262633241713053 -0.009163509216159582 -1.326283575501293
145 -0.009170499630272388 -1.3354338238015777 -0.009178557433187962 -1.335462132934481
146 -0.00916659478098154 -1.3446004185825593 -0.009175669448450208 -1.344637802382931
147 -0.009165314678102731 -1.353765733260662 -0.009172886889427901 -1.353810689272359
148 -0.009166976436972618 -1.3629327096976347 -0.009164381818845869 -1.3629750710912047
149 -0.009166087117046117 -1.3720987968146807 -0.009153849817812443 -1.3721289209090173
150 -0.009162751818075776 -1.3812615486327564 -0.009113518800586463 -1.3812424397096037
151 -0.009168669069185852 -1.3904302177019423 -0.009179809084162115 -1.3904222487937659
152 -0.009163566399365664 -1.399593784101308 -0.009127339581027627 -1.3995495883747935
153 -0.00916830929927528 -1.4087620934005833 -0.00918568386696279 -1.4087352722417563
154 -0.009165030252188445 -1.4179271236527717 -0.009218231635168194 -1.4179535038769244
155 -0.009165785321965814 -1.4270929089747375 -0.009165492746978999 -1.4271189966239035
156 -0.009165685856714845 -1.4362585948314524 -0.009150661760941148 -1.4362696583848447
157 -0.009167522192001343 -1.4454261170234537 -0.009223596146330237 -1.445493254531175
158 -0.009162193443626166 -1.4545883104670798 -0.009178642230108381 -1.4546718967612833
159 -0.009159470628947019 -1.4637477810960269 -0.009141161106526852 -1.4638130578678101
160 -0.009161495417356492 -1.4729092765133833 -0.009152609342709183 -1.4729656672105194
161 -0.009164066566154361 -1.4820733430795376 -0.009183634817600251 -1.4821493020281196
162 -0.009164776280522346 -1.49123811936006 -0.00916402810253203 -1.4913133301306516
163 -0.009163233637809753 -1.5004013529978697 -0.00917583708651364 -1.5004891672171652
164 -0.009163119271397591 -1.5095644722692674 -0.009184073936194182 -1.5096732411533593
165 -0.009159323666244746 -1.5187237959355122 -0.009126490540802478 -1.5187997316941617
166 -0.009162985673174261 -1.5278867816086865 -0.009153384435921907 -1.5279531161300837
167 -0.009162931516766549 -1.537049713125453 -0.009182687988504768 -1.5371358041185885
168 -0.00916339703835547 -1.5462131101638086 -0.009170061117038131 -1.5463058652356267
169 -0.009165379451587796 -1.5553784896153964 -0.00917582088150084 -1.5554816861171277
170 -0.009163221856579185 -1.5645417114719755 -0.009164086636155843 -1.5646457727532834
171 -0.009160892060026526 -1.573702603532002 -0.009149252763018012 -1.5737950255163013
172 -0.009161812346428632 -1.5828644158784306 -0.009169218502938748 -1.5829642440192402
173 -0.00916371620260179 -1.5920281320810323 -0.00913390596397221 -1.5920981499832123
174 -0.00917139435186982 -1.6011995264329022 -0.00921345162205398 -1.6013116016052662
175 -0.009161240700632334 -1.6103607671335345 -0.009154440788552164 -1.6104660423938184
176 -0.009158911323174835 -1.6195196784567094 -0.00915372334420681 -1.6196197657380251
177 -0.009180735237896443 -1.628700413694606 -0.009010128257796169 -1.6286298939958213
178 -0.009162595821544528 -1.6378630095161504 -0.009148129913955926 -1.6377780239097772
179 -0.009164340235292912 -1.6470273497514434 -0.009162846254184842 -1.646940870163962
180 -0.009165347507223486 -1.656192697258667 -0.009186649695038795 -1.6561275198590009
181 -0.00915974024683237 -1.6653524375054993 -0.009152152016758919 -1.6652796718757599
182 -0.009164333809167147 -1.6745167713146665 -0.009164502890780569 -1.6744441747665404
183 -0.009155529318377376 -1.6836723006330439 -0.0092223207000643 -1.6836664954666047
184 -0.009163194429129362 -1.6928354950621731 -0.009158867690712214 -1.692825363157317
185 -0.00915923141874373 -1.7019947264809168 -0.009188537253066897 -1.7020139004103838
186 -0.009161100396886468 -1.7111558268778033 -0.009155782731249928 -1.7111696831416336
187 -0.009160837111994623 -1.720316663989798 -0.009162738732993603 -1.7203324218746272
188 -0.009164678957313299 -1.7294813429471112 -0.009183501917868852 -1.729515923792496
189 -0.009158886596560478 -1.7386402295436716 -0.009153441479429602 -1.7386693652719256
190 -0.00915793776512146 -1.747798167308793 -0.00914748627692461 -1.7478168515488501
191 -0.009162496589124203 -1.7569606638979172 -0.009151359647512436 -1.7569682111963625
192 -0.009157898835837841 -1.766118562733755 -0.009173052944242954 -1.7661412641406053
193 -0.009159608976915479 -1.7752781717106705 -0.009153176052495837 -1.7752944401931012
194 -0.009158093808218836 -1.7844362655188892 -0.009160634130239487 -1.7844550743233407
195 -0.009176193131133914 -1.793612458650023 -0.009231447800993919 -1.7936865221243345
196 -0.009158841334283352 -1.8027712999843064 -0.009149100119248032 -1.8028356222435826
197 -0.009155826177448034 -1.8119271261617544 -0.009153733169659973 -1.8119893554132427
198 -0.009158412180840968 -1.8210855383425955 -0.009168911073356868 -1.8211582664865995
199 -0.009158558398485183 -1.8302440967410807 -0.009172518597915768 -1.8303307850845152
200 -0.009156207973137497 -1.8394003047142182 -0.009145805705338716 -1.8394765907898538
201 -0.009157416224479676 -1.8485577209386979 -0.009166206698864698 -1.8486427974887185
202 -0.009164422564208508 -1.8577221435029063 -0.009192036837339402 -1.857834834326058
203 -0.00915535525418818 -1.8668774987570944 -0.009154472080990673 -1.8669893064070486
204 -0.009155118465423584 -1.876032617222518 -0.0091573357116431 -1.8761466421186916
205 -0.009160078130662441 -1.8851926953531803 -0.009207932883873582 -1.8853545750025653
206 -0.009154224768280983 -1.8943469201214613 -0.009152482450008392 -1.8945070574525738
207 -0.009154221834614873 -1.9035011419560761 -0.009149706130847335 -1.9036567635834212
208 -0.00915589639917016 -1.9126570383552464 -0.0091971131041646 -1.9128538766875858
209 -0.009151560300961138 -1.9218085986562075 -0.009150485321879388 -1.9220043620094651
210 -0.009153941227123142 -1.9309625398833306 -0.009159387042745947 -1.931163749052211
211 -0.009140529995784163 -1.9401030698791146 -0.009060828806832432 -1.9402245778590435
212 -0.00915516703389585 -1.9492582369130105 -0.009169137012213469 -1.949393714871257
213 -0.009152115602046252 -1.9584103525150567 -0.009149500448256732 -1.9585432153195137
214 -0.009156404342502356 -1.967566756857559 -0.009178754733875394 -1.967721970053389
215 -0.009158969437703491 -1.9767257262952624 -0.009148390451446175 -1.9768703605048352
216 -0.009154084650799633 -1.985879810946062 -0.009158509830012918 -1.986028870334848
217 -0.009154599346220493 -1.9950344102922826 -0.009152256231755019 -1.995181126566603
218 -0.009155712928622961 -2.0041901232209054 -0.009144894313067198 -2.0043260208796703
219 -0.00915446006692946 -2.013344583287835 -0.00915662720799446 -2.0134826480876646
220 -0.009152615396305918 -2.0224971986841407 -0.009142119251191617 -2.0226247673388564
221 -0.009162848675623536 -2.031660047359764 -0.009172256058081984 -2.0317970233969382
222 -0.00915703629143536 -2.0408170836511994 -0.009173157345503568 -2.0409701807424416
223 -0.009153788862749934 -2.049970872513949 -0.009155187709257006 -2.0501253684516985
224 -0.00915477522648871 -2.059125647740438 -0.009142061881721019 -2.0592674303334193
225 -0.009155135042965412 -2.0682807827834035 -0.00917486622929573 -2.068442296562715
226 -0.009153937548398971 -2.0774347203318024 -0.009173039766028523 -2.0776153363287433
227 -0.009151521977037192 -2.0865862423088397 -0.009145290963351727 -2.086760627292095
228 -0.009151376923546195 -2.095737619232386 -0.009155866224318743 -2.095916493516414
229 -0.009155697841197252 -2.104893317073583 -0.009163635736331343 -2.105080129252745
230 -0.00915064411237836 -2.1140439611859616 -0.009151058830320835 -2.1142311880830658
231 -0.009151641000062227 -2.1231956021860237 -0.009184891264885664 -2.1234160793479515
232 -0.009152867877855898 -2.1323484700638797 -0.009120388980954885 -2.1325364683289063
233 -0.009153657918795943 -2.1415021279826756 -0.009137891419231891 -2.141674359748138
234 -0.00915160933509469 -2.15065373731777 -0.009154725912958383 -2.1508290856610963
235 -0.009151927940547467 -2.1598056652583177 -0.009152909787371755 -2.1599819954484683
236 -0.009152360539883376 -2.1689580257982013 -0.009144478663802146 -2.16912647411227
237 -0.0091549267526716 -2.178112952550873 -0.00922386571764946 -2.1783503398299198
238 -0.00914654745720327 -2.1872595000080763 -0.009169901674613356 -2.187520241504533
239 -0.009150026738643647 -2.19640952674672 -0.009150594845414162 -2.196670836349947
240 -0.009151353361085057 -2.205560880107805 -0.009153258986771107 -2.2058240953367183
241 -0.009148966567590833 -2.214709846675396 -0.009144328767433763 -2.214968424104152
242 -0.009149559959769248 -2.223859406635165 -0.009158403938636183 -2.224126828042788
243 -0.009151666844263672 -2.2330110734794286 -0.009134772885590791 -2.2332616009283788
244 -0.009152919938787817 -2.2421639934182163 -0.009206710662692786 -2.2424683115910717
245 -0.009148449869826436 -2.2513124432880427 -0.009150772914290428 -2.251619084505362
246 -0.009150001732632519 -2.2604624450206754 -0.009157050028443336 -2.2607761345338053
247 -0.009151824796572328 -2.269614269817248 -0.009186607878655195 -2.2699627424124604
248 -0.00914760073646903 -2.278761870553717 -0.009146498469635844 -2.279109240882096
249 -0.009147703647613525 -2.2879095742013305 -0.009153579082340001 -2.288262819964436
250 -0.009147713147103786 -2.297057287348434 -0.009143070876598358 -2.297405890841034
251 -0.009149112459272146 -2.306206399807706 -0.009136736392974854 -2.306542627234009
252 -0.00914447191171348 -2.3153508717194193 -0.009135191980749368 -2.3156778192147582
253 -0.009148320881649852 -2.324499192601069 -0.009155640378594398 -2.3248334595933526
254 -0.00915357880294323 -2.3336527714040125 -0.009130659652873874 -2.3339641192462266
255 -0.00914843617938459 -2.3428012075833973 -0.009142259834334254 -2.343106379080561
256 -0.009151226235553622 -2.351952433818951 -0.009152930416166782 -2.3522593094967275
257 -0.009148620069026947 -2.3611010538879778 -0.009143086243420839 -2.361402395740148
258 -0.009168204525485635 -2.3702692584134635 -0.009186486015096307 -2.3705888817552445
259 -0.009150418220087886 -2.3794196766335514 -0.009154735039919615 -2.379743616795164
260 -0.009149439027532935 -2.388569115661084 -0.00916753439232707 -2.388911151187491
261 -0.00913481186144054 -2.397703927522525 -0.009206235036253929 -2.398117386223745
262 -0.00914536821655929 -2.406849295739084 -0.009157207934185863 -2.407274594157931
263 -0.009147401247173548 -2.415996696986258 -0.009144444763660432 -2.4164190389215916
264 -0.00914699430577457 -2.4251436912920323 -0.009148558601737022 -2.4255675975233286
265 -0.009146715328097344 -2.43429040662013 -0.009151824191212654 -2.4347194217145414
266 -0.009145799465477467 -2.4434362060856074 -0.00914516458287835 -2.4438645862974195
267 -0.00914723570458591 -2.4525834417901935 -0.009140120120719075 -2.4530047064181386
268 -0.009148124465718865 -2.4617315662559123 -0.009151960397139192 -2.462156666815278
269 -0.009141790773719549 -2.4708733570296317 -0.009147499222308397 -2.4713041660375863
270 -0.00914674992673099 -2.4800201069563625 -0.009150075120851397 -2.4804542411584376
271 -0.009143801918253303 -2.489163908874616 -0.00917791691608727 -2.489632158074525
272 -0.009145203651860357 -2.4983091125264765 -0.009153694519773126 -2.498785852594298
273 -0.009145497810095549 -2.507454610336572 -0.009144774824380874 -2.507930627418679
274 -0.009141183644533157 -2.516595793981105 -0.009190702298656105 -2.5171213297173347
275 -0.009145913133397698 -2.5257417071145025 -0.009148923959583045 -2.526270253676918
276 -0.009144722810015082 -2.5348864299245175 -0.009149794792756438 -2.5354200484696743
277 -0.00914417514577508 -2.5440306050702928 -0.009145151451230049 -2.5445651999209042
278 -0.009145614365115762 -2.5531762194354086 -0.00918976990506053 -2.553754969825965
279 -0.00914359358139336 -2.562319813016802 -0.009145062137395143 -2.56290003196336
280 -0.009144870936870575 -2.5714646839536726 -0.009131786366924643 -2.5720318183302844
281 -0.0091431874781847 -2.5806078714318574 -0.00915856184437871 -2.581190380174663
282 -0.00914422059431672 -2.589752092026174 -0.009136893227696419 -2.5903272734023597
283 -0.009145030472427606 -2.5988971224986015 -0.009136135270819069 -2.599463408673179
284 -0.009145086444914342 -2.608042208943516 -0.00912130088545382 -2.6085847095586328
285 -0.009146067360416055 -2.6171882763039322 -0.009149704361334443 -2.617734413919967
286 -0.009145831782370805 -2.626334108086303 -0.009148226259276271 -2.6268826401792436
287 -0.009144650818780065 -2.635478758905083 -0.009148476086556912 -2.6360311162658006
288 -0.009160079108551145 -2.6446388380136345 -0.009290255140513182 -2.6453213714063137
289 -0.009139884635806084 -2.6537787226494407 -0.009136426215991377 -2.654457797622305
290 -0.009142225002869963 -2.6629209476523106 -0.009136045444756746 -2.6635938430670616
291 -0.009143509063869714 -2.67206445671618 -0.009147445298731327 -2.672741288365793
292 -0.009143320610746741 -2.681207777326927 -0.009144038008525968 -2.681885326374319
293 -0.009142839256674052 -2.690350616583601 -0.00914634233340621 -2.6910316687077254
294 -0.009141597012057901 -2.699492213595659 -0.009148028260096908 -2.7001796969678225
295 -0.009142884518951178 -2.7086350981146103 -0.00912188128568232 -2.7093015782535046
296 -0.009140756772831082 -2.7177758548874413 -0.009165214141830802 -2.7184667923953354
297 -0.00914191105403006 -2.7269177659414714 -0.009169648308306933 -2.7276364407036424
298 -0.009143634093925357 -2.7360614000353967 -0.009136142581701279 -2.736772583285344
299 -0.009142006514593959 -2.7452034065499906 -0.009146624337881803 -2.7459192076232255
300 -0.009141854383051396 -2.754345260933042 -0.00912197190336883 -2.7550411795265943
301 -0.009142021415755153 -2.7634872823487973 -0.009140194579958915 -2.764181374106553
302 -0.00912372670136392 -2.772611009050161 -0.009213636768981815 -2.773395010875535
303 -0.009139520348981023 -2.781750529399142 -0.00912726200185716 -2.782522272877392
304 -0.009140771673992276 -2.790891301073134 -0.009138471679762006 -2.791660744557154
305 -0.009140908252447844 -2.800032209325582 -0.009135643159970641 -2.8007963877171247
306 -0.009142037760466338 -2.8091742470860486 -0.009169407142326235 -2.8099657948594507
307 -0.009156733797863126 -2.818330980883912 -0.009061779081821441 -2.819027573941272
308 -0.009140186244621873 -2.8274711671285337 -0.009101389115676284 -2.8281289630569484
309 -0.009143833955749869 -2.8366150010842834 -0.009146883245557546 -2.837275846302506
310 -0.009143507201224565 -2.845758508285508 -0.009140256326645613 -2.8464161026291515
311 -0.009141723532229662 -2.8549002318177377 -0.009127465542405844 -2.8555435681715573
312 -0.009142071753740311 -2.864042303571478 -0.00914607234299183 -2.864689640514549
313 -0.009157213428989053 -2.8731995170004674 -0.009169461950659753 -2.873859102465209
314 -0.009142243163660168 -2.8823417601641275 -0.009145314851775766 -2.883004417316985
315 -0.00914283087477088 -2.8914845910388984 -0.009134808741509914 -2.892139226058495
316 -0.009142539137974382 -2.900627130176873 -0.00913981832563877 -2.9012790443841334
317 -0.009143918799236418 -2.9097710489761095 -0.009140991047024727 -2.9104200354311582
318 -0.00914267236366868 -2.918913721339778 -0.009143057512119412 -2.9195630929432776
319 -0.009143185336142778 -2.928056906675921 -0.009153235796838998 -2.9287163287401166
320 -0.009143524058163165 -2.9372004307340838 -0.009154748683795334 -2.937871077423912
321 -0.009142522560432553 -2.9463429532945162 -0.00913341366685927 -2.9470044910907713
322 -0.009142858488485218 -2.9554858117830016 -0.009135984303429722 -2.956140475394201
323 -0.00914332438260317 -2.964629136165605 -0.009138323599472642 -2.9652787989936735
324 -0.009142314037308096 -2.973771450202913 -0.009155266545712947 -2.9744340655393864
325 -0.009144484344869853 -2.982915934547783 -0.009120793780311942 -2.9835548593196983
326 -0.009147679107263685 -2.9920636136550467 -0.009112817281857134 -2.9926676766015556
327 -0.00914070182479918 -3.001204315479846 -0.009106145380064845 -3.0017738219816206
328 -0.009145689569413662 -3.0103500050492595 -0.009199270885437727 -3.0109730928670584
329 -0.009137756749987602 -3.019487761799247 -0.009046937059611081 -3.0200200299266693
330 -0.009138704789802433 -3.0286264665890497 -0.009101998759433627 -3.029122028686103
331 -0.009143031062558293 -3.037769497651608 -0.009157646773383021 -3.038279675459486
332 -0.009144796058535576 -3.0469142937101434 -0.009136095503345132 -3.047415770962831
333 -0.009144198335707187 -3.0560584920458504 -0.00914410250261426 -3.0565598734654453
334 -0.009144953126087785 -3.0652034451719383 -0.009146179910749197 -3.0657060533761946
335 -0.009145814925432205 -3.0743492600973705 -0.009142255038022995 -3.0748483084142175
336 -0.009143707435578107 -3.0834929675329485 -0.009121452923864126 -3.0839697613380816
337 -0.00914515876211226 -3.0926381262950606 -0.009133297950029373 -3.093103059288111
338 -0.00914298053830862 -3.101781106833369 -0.009147575497627259 -3.1022506347857384
339 -0.009145821304991841 -3.110926928138361 -0.009099147189408541 -3.111349781975147
340 -0.009146217117086053 -3.120073145255447 -0.00912971911020577 -3.1204795010853528
341 -0.009145395178347827 -3.129218540433795 -0.009134755562990904 -3.1296142566483436
342 -0.009149361588060855 -3.1383679020218556 -0.009150097519159317 -3.138764354167503
343 -0.009149061841890216 -3.1475169638637457 -0.009033714327961207 -3.1477980684954643
344 -0.009148052847012877 -3.1566650167107584 -0.009142852015793323 -3.1569409205112575
345 -0.00914968242868781 -3.165814699139446 -0.009149994980543853 -3.1660909154918015
346 -0.00914912261068821 -3.174963821750134 -0.0091528395190835 -3.175243755010885
347 -0.009146738052368163 -3.184110559802502 -0.009149938682094216 -3.184393693692979
348 -0.009146610600873828 -3.193257170403376 -0.009160957718268036 -3.193554651411247
349 -0.009147323528304696 -3.2024044939316805 -0.009151672199368476 -3.2027063236106152
350 -0.009152413299307226 -3.2115569072309875 -0.00920665767043829 -3.2119129812810536
351 -0.009148334385827184 -3.2207052416168147 -0.009227019688114523 -3.221140000969168
352 -0.009146650368347765 -3.2298518919851626 -0.009155617468059063 -3.230295618437227
353 -0.009143988927826285 -3.238995880912989 -0.009142953949049116 -3.2394385723862764
354 -0.00914336871355772 -3.2481392496265467 -0.00915070865303278 -3.248589281039309
355 -0.009135430632159113 -3.2572746802587056 -0.009208672353997827 -3.257797953393307
356 -0.009140982618555426 -3.266415662877261 -0.009133446635678411 -3.2669314000289855
357 -0.009139989549294115 -3.275555652426555 -0.009128303220495581 -3.276059703249481
358 -0.009143076138570905 -3.284698728565126 -0.009140661591663957 -3.285200364841145
359 -0.009132460597902537 -3.2938311891630287 -0.009152955142781138 -3.294353319983926
360 -0.00914176506921649 -3.3029729542322452 -0.009146022889763118 -3.3034993428736894
361 -0.009140761336311698 -3.312113715568557 -0.009118997352197766 -3.312618340225887
362 -0.009142144070938229 -3.321255859639495 -0.009186206385493279 -3.3218045466113804
363 -0.00914644468575716 -3.330402304325252 -0.009105221321806311 -3.3309097679331865
364 -0.009143962385132908 -3.339546266710385 -0.009131408669054509 -3.340041176602241
365 -0.009146771300584078 -3.348693038010969 -0.009096135618165135 -3.3491373122204062
366 -0.00914204348810017 -3.357835081499069 -0.009165182057768107 -3.3583024942781745
367 -0.009141029976308345 -3.366976111475377 -0.009139315132051707 -3.3674418094102263
368 -0.009132242063060403 -3.3761083535384375 -0.009301201300695538 -3.3767430107109218
369 -0.009138781856745482 -3.385247135395183 -0.009141958924010396 -3.3858849696349322
370 -0.0091398932505399 -3.394387028645723 -0.009130989899858832 -3.395015959534791
371 -0.009138858411461115 -3.4035258870571843 -0.009152212552726269 -3.4041681720875174
372 -0.00914027807302773 -3.412666165130212 -0.009130747895687819 -3.4132989199832053
373 -0.009141350956633687 -3.4218075160868455 -0.009171794075518847 -3.4224707140587243
374 -0.009139664098620414 -3.430947180185466 -0.009115862054750323 -3.4315865761134745
375 -0.009140190109610558 -3.4400873702950765 -0.009148026211187243 -3.4407346023246617
376 -0.009140539122745395 -3.449227909417822 -0.009179887548089027 -3.4499144898727505
377 -0.009140699030831456 -3.4583686084486533 -0.009167403215542436 -3.459081893088293
378 -0.009145154617726803 -3.46751376306638 -0.009124604985117912 -3.468206498073411
379 -0.009140660427510739 -3.476654423493891 -0.009151493152603506 -3.477357991226014
380 -0.009144433308392763 -3.4857988568022837 -0.009121355600655079 -3.4864793468266693
381 -0.009138598991557955 -3.4949374557938415 -0.00910372301004827 -3.4955830698367176
382 -0.009139017341658473 -3.5040764731355 -0.009147323900833726 -3.5047303937375514
383 -0.00913955206051469 -3.513216025196015 -0.009148208471015096 -3.5138786022085666
384 -0.009138848213478924 -3.522354873409494 -0.00917075020261109 -3.523049352411178
385 -0.00913911177776754 -3.5314939851872618 -0.009134740009903908 -3.532184092421082
386 -0.009138932591304183 -3.540632917778566 -0.009139228984713555 -3.5413233214057955
387 -0.00913985730148852 -3.5497727750800547 -0.009136073384433984 -3.5504593947902294
388 -0.009139040345326066 -3.5589118154253807 -0.009129219688475132 -3.5595886144787046
389 -0.009142085304483771 -3.5680539007298644 -0.009155810764059424 -3.568744425242764
390 -0.00914045232348144 -3.5771943530533457 -0.009141069557517766 -3.5778854948002814
391 -0.009143395069986581 -3.586337748123332 -0.009148369636386633 -3.587033864436668
392 -0.009167934628203511 -3.5955056827515355 -0.008902314072474837 -3.5959361785091426
393 -0.009141849214211106 -3.6046475319657465 -0.00913731143809855 -3.605073489947241
394 -0.009145118203014136 -3.6137926501687607 -0.009140627179294824 -3.6142141171265356
395 -0.009144542086869479 -3.6229371922556304 -0.009140340844169259 -3.623354457970705
396 -0.009142397437244654 -3.632079589692875 -0.009156829351559282 -3.6325112873222642
397 -0.009142916230484844 -3.64122250592336 -0.009142880141735078 -3.6416541674639995
398 -0.009143411926925183 -3.6503659178502854 -0.009147720504552126 -3.6508018879685515
399 -0.00914309280924499 -3.6595090106595305 -0.009144561644643546 -3.6599464496131953
400 -0.009143026359379292 -3.66865203701891 -0.009165449999272823 -3.669111899612468
401 -0.009141797805204988 -3.677793834824115 -0.009128749370574951 -3.678240648983043
402 -0.009144737757742405 -3.6869385725818575 -0.009161895466968417 -3.6874025444500114
403 -0.009143877308815718 -3.6960824498906732 -0.00909781684167683 -3.696500361291688
404 -0.009144058311358094 -3.7052265082020313 -0.009150439733639359 -3.7056508010253273
405 -0.009142790827900172 -3.7143692990299315 -0.009138320293277501 -3.7147891213186046
406 -0.009146489202976227 -3.7235157882329077 -0.009184949705377221 -3.723974071023982
407 -0.009145786333829165 -3.732661574566737 -0.009096316015347838 -3.7330703870393296
408 -0.00914456183090806 -3.741806136397645 -0.009175665397197007 -3.7422460524365264
409 -0.009141854848712683 -3.750947991246358 -0.009134932700544596 -3.751380985137071
410 -0.00912137101404369 -3.760069362260402 -0.009006743924692273 -3.7603877290617636
411 -0.009142482047900557 -3.7692118443083023 -0.00913314325734973 -3.7695208723191134
412 -0.009142816998064518 -3.7783546613063668 -0.009140340099111199 -3.7786612124182244
413 -0.009143825666978956 -3.787498486973346 -0.00914366296492517 -3.7878048753831495
414 -0.00914356871508062 -3.7966420556884266 -0.009145589265972375 -3.7969504646491217
415 -0.009144163224846125 -3.8057862189132727 -0.009147039148956537 -3.806097503798078
416 -0.00914270430803299 -3.8149289232213057 -0.009146640775725245 -3.8152441445738035
417 -0.009142204793170095 -3.824071128014476 -0.009176040720194577 -3.824420185293998
418 -0.009141986537724734 -3.833213114552201 -0.009147949749603868 -3.8335681350436017
419 -0.00914212134666741 -3.8423552358988684 -0.00914095463231206 -3.842709089675914
420 -0.00914319190196693 -3.8514984278008355 -0.00914960978552699 -3.8518586994614408
421 -0.009149643639102579 -3.8606480714399383 -0.00918609295040369 -3.8610447924118443
422 -0.009141921205446124 -3.8697899926453845 -0.009141768561676145 -3.8701865609735204
423 -0.009139902703464032 -3.8789298953488487 -0.009149511950090528 -3.879336072923611
424 -0.009145726868882775 -3.8880756222177313 -0.009157228795811535 -3.8884933017194228
425 -0.009140192484483122 -3.8972158147022142 -0.009143563825637102 -3.89763686554506
426 -0.009140723710879683 -3.906356538413094 -0.00914213340729475 -3.9067789989523547
427 -0.009140216279774904 -3.9154967546928687 -0.009140105545520782 -3.9159191044978754
428 -0.009139504190534354 -3.924636258883403 -0.009132986329495907 -3.9250520908273714
429 -0.009140022052451967 -3.933776280935855 -0.009115755837410689 -3.9341678466647823
430 -0.009157077921554447 -3.9429333588574096 -0.009243715135380626 -3.943411561800163
431 -0.00913678528741002 -3.9520701441448196 -0.009156486298888922 -3.952568048099052
432 -0.009140472393482924 -3.9612106165383025 -0.00913893487304449 -3.9617069829720966
433 -0.009140839474275709 -3.9703514560125783 -0.009133685939013958 -3.9708406689111104
434 -0.009139713644981385 -3.97949116965756 -0.009145720629021525 -3.979986389540132
435 -0.009137768903747201 -3.988628938561307 -0.009139761840924621 -3.9891261513810568
436 -0.009137680102139712 -3.997766618663447 -0.009129925118759274 -3.998256076499816
437 -0.009141258569434286 -4.006907877232881 -0.00915183532051742 -4.007407911820334
438 -0.009140966087579727 -4.016048843320461 -0.009121018415316939 -4.01652893023565
439 -0.00914424187503755 -4.0251930851954985 -0.009094648808240891 -4.0256235790438915
440 -0.0091418185736984 -4.034334903769197 -0.009130749106407165 -4.034754328150298
441 -0.009121363097801805 -4.043456266866999 -0.008998600486665963 -4.043752928636964
442 -0.00914598791860044 -4.052602254785599 -0.009147923812270165 -4.052900852449234
443 -0.009143282799050212 -4.061745537584649 -0.009145222837105393 -4.062046075286339
444 -0.009142433293163776 -4.070887970877813 -0.009143149573355913 -4.071189224859696
445 -0.009142221789807082 -4.0800301926676195 -0.009145843842998148 -4.080335068702694
446 -0.009142926754429936 -4.08917311942205 -0.009139346331357956 -4.089474415034052
447 -0.00914137689396739 -4.098314496316017 -0.009145062370225786 -4.098619477404277
448 -0.009141935175284744 -4.107456431491301 -0.009126387489959597 -4.107745864894237
449 -0.00914375651627779 -4.116600188007579 -0.009150580409914255 -4.1168964453041506
450 -0.009140209574252368 -4.125740397581832 -0.00916558071039617 -4.126062026014547
451 -0.009140935400500894 -4.134881332982332 -0.009147855918854475 -4.1352098819334016
452 -0.009140703966841102 -4.144022036949173 -0.009109049709513784 -4.144318931642915
453 -0.00914365784265101 -4.1531656947918245 -0.009142029052600264 -4.153460960695515
454 -0.009141293400898576 -4.162306988192723 -0.009182606311514973 -4.16264356700703
455 -0.009141042130067945 -4.171448030322791 -0.00913842199370265 -4.171781989000732
456 -0.00914116483181715 -4.180589195154608 -0.009139408124610782 -4.180921397125343
457 -0.009138808539137244 -4.189728003693745 -0.009129831194877624 -4.190051228320221
458 -0.009135456802323461 -4.198863460496069 -0.009069293597713112 -4.199120521917934
459 -0.009142750408500433 -4.2080062109045695 -0.009146766550838948 -4.2082672884687735
460 -0.009143580961972476 -4.217149791866542 -0.0091422816272825 -4.217409570096056
461 -0.009142517251893878 -4.226292309118436 -0.009143977193161845 -4.2265535472892175
462 -0.009142635436728597 -4.2354349445551644 -0.009129086183384061 -4.235682633472601
463 -0.00914444550871849 -4.244579390063883 -0.009120231634005905 -4.244802865106607
464 -0.009142223093658686 -4.253721613157542 -0.009124430594965816 -4.253927295701573
465 -0.009142783749848605 -4.262864396907391 -0.0091619361191988 -4.263089231820771
466 -0.00914240488782525 -4.272006801795216 -0.009135984117165208 -4.272225215937937
467 -0.009143630880862475 -4.281150432676078 -0.009129006648436189 -4.281354222586373
468 -0.009145847614854574 -4.290296280290933 -0.009138288628309964 -4.290492511214683
469 -0.00914283273741603 -4.299439113028349 -0.00914003336802125 -4.299632544582704
470 -0.009142085490748287 -4.308581198519097 -0.009103702008724212 -4.308736246591429
471 -0.00914750057272613 -4.317728699091823 -0.00907625574618578 -4.317812502337614
472 -0.009143529320135712 -4.326872228411959 -0.009140656143426896 -4.326953158481041
473 -0.0091425861697644 -4.336014814581723 -0.009147721156477929 -4.336100879637519
474 -0.009155405778437853 -4.345170220360162 -0.009096563048660754 -4.34519744268618
475 -0.009142338158562779 -4.354312558518725 -0.00912951068021357 -4.354326953366393
476 -0.009144118567928673 -4.363456677086654 -0.009142043255269527 -4.363468996621663
477 -0.009144588746130467 -4.372601265832784 -0.009149973187595606 -4.372618969809258
478 -0.009143584221601487 -4.381744850054385 -0.009152063727378845 -4.381771033536637
479 -0.009148046839982271 -4.390892896894368 -0.009131742222234607 -4.390902775758872
480 -0.009142808336764573 -4.400035705231132 -0.009139795601367951 -4.40004257136024
481 -0.009148252848535775 -4.409183958079668 -0.00912954551167786 -4.409172116871918
482 -0.009149324893951417 -4.418333282973619 -0.009053083881735802 -4.418225200753654
483 -0.00914460038766265 -4.427477883361282 -0.009134766366332769 -4.427359967119987
484 -0.009145535016432404 -4.436623418377714 -0.009144350700080395 -4.436504317820067
485 -0.009145156247541308 -4.445768574625255 -0.00914871897548437 -4.445653036795552
486 -0.009151294082403182 -4.454919868707658 -0.009317854838445782 -4.454970891633997
487 -0.0091423318721354 -4.464062200579794 -0.009137561777606606 -4.464108453411604
488 -0.00914280624128878 -4.4732050068210825 -0.009141145087778569 -4.4732495984993825
489 -0.009143119864165782 -4.482348126685248 -0.00914455521851778 -4.4823941537179
490 -0.009142579045146704 -4.491490705730395 -0.009146361844614148 -4.491540515562514
491 -0.009142353432253003 -4.500633059162648 -0.009142544260248542 -4.500683059822762
492 -0.009142497275024652 -4.509775556437672 -0.009143422683700919 -4.509826482506464
493 -0.00914267492480576 -4.518918231362478 -0.00914351837709546 -4.518970000883559
494 -0.009142047259956598 -4.528060278622434 -0.009140970977023244 -4.528110971860583
495 -0.009142367402091622 -4.537202646024526 -0.009143467899411917 -4.5372544397599945
496 -0.009141905745491386 -4.546344551770018 -0.00914337714202702 -4.546397816902021
497 -0.0091408624779433 -4.555485414247961 -0.009135224670171738 -4.555533041572193
498 -0.009141672495752573 -4.564627086743714 -0.009142269473522901 -4.5646753110457166
499 -0.00914202919229865 -4.573769115936013 -0.0091364077758044 -4.573811718821521
500 -0.009143211273476481 -4.58291232720949 -0.00919910822995007 -4.583010827051471
501 -0.009141802554950118 -4.59205412976444 -0.00914713335223496 -4.592157960403705
502 -0.00914103458635509 -4.601195164350795 -0.009149615420028567 -4.601307575823734
503 -0.009140690695494414 -4.610335855046289 -0.009157932782545685 -4.610465508606279
504 -0.009142487496137618 -4.619478342542426 -0.009170000907033682 -4.619635509513313
505 -0.009138995176181197 -4.628617337718608 -0.009131306735798716 -4.628766816249112
506 -0.00914418902248144 -4.637761526741089 -0.009113612957298756 -4.63788042920641
507 -0.009139156714081765 -4.646900683455171 -0.0091516075655818 -4.647032036771992
508 -0.00914935115724802 -4.656050034612419 -0.00920779462903738 -4.656239831401029
509 -0.009140771767124533 -4.6651908063795435 -0.009137004986405373 -4.665376836387434
510 -0.00914046266116202 -4.674331269040706 -0.009147200267761946 -4.674524036655196
511 -0.009139737393707038 -4.683471006434413 -0.009130283165723086 -4.683654319820919
512 -0.00914011881686747 -4.692611125251281 -0.009259326057508588 -4.692913645878427
513 -0.009140710672363639 -4.701751835923645 -0.009149862639605998 -4.702063508518033
514 -0.009137436700984835 -4.710889272624629 -0.009140283288434147 -4.711203791806467
515 -0.009138489374890924 -4.72002776199952 -0.009147074073553085 -4.72035086588002
516 -0.00913715991191566 -4.729164921911436 -0.009137097233906388 -4.729487963113926
517 -0.00914205415174365 -4.738306976063179 -0.009132949309423566 -4.738620912423349
518 -0.009136179136112333 -4.747443155199291 -0.009141326462849975 -4.7477622388861995
519 -0.009140026196837426 -4.756583181396128 -0.009097358118742705 -4.756859597004942
520 -0.009136326983571053 -4.765719508379699 -0.009145774552598596 -4.76600537155754
521 -0.009138788376003504 -4.774858296755703 -0.009142251266166568 -4.775147622823707
522 -0.009138287510722876 -4.783996584266426 -0.009142564283683896 -4.78429018710739
523 -0.009138437593355775 -4.793135021859781 -0.009127074759453535 -4.793417261866844
524 -0.00913717532530427 -4.8022721971850855 -0.009144857013598084 -4.8025621188804415
525 -0.009146180842071772 -4.811418378027157 -0.00909910979680717 -4.811661228677249
526 -0.009139608219265937 -4.820557986246423 -0.009130685590207577 -4.820791914267456
527 -0.00914051434956491 -4.829698500595988 -0.009134467784315347 -4.829926382051772
528 -0.009146314626559616 -4.838844815222548 -0.009102075546979903 -4.839028457598752
529 -0.009139546286314726 -4.847984361508863 -0.00913234381005168 -4.848160801408803
530 -0.009139805147424341 -4.857124166656288 -0.009139232663437724 -4.857300034072241
531 -0.009139749081805348 -4.866263915738093 -0.00913713313639164 -4.866437167208633
532 -0.009144647512584925 -4.875408563250678 -0.009226490184664727 -4.875663657393297
533 -0.009138999180868268 -4.884547562431546 -0.009136117529124022 -4.8847997749224215
534 -0.009139404352754354 -4.8936869667843 -0.009136176854372024 -4.893935951776793
535 -0.009138392517343163 -4.9028253593016435 -0.009143233019858598 -4.903079184796652
536 -0.009140540892258287 -4.911965900193902 -0.009138971148058773 -4.912218155944711
537 -0.00913826609030366 -4.921104166284206 -0.0091158842202276 -4.921334040164938
538 -0.009138962160795927 -4.930243128445001 -0.009134817449375988 -4.930468857614314
539 -0.009135576011613012 -4.939378704456614 -0.009107514936476945 -4.939576372550791
540 -0.009139083651825785 -4.948517788108441 -0.009140058560296893 -4.948716431111087
541 -0.00913817915134132 -4.9576559672597815 -0.009143845224753023 -4.957860276335841
542 -0.009137775050476193 -4.966793742310258 -0.009141684230417012 -4.967001960566257
543 -0.009145920723676681 -4.975939663033935 -0.009215703513473273 -4.976217664079731
544 -0.009135634126141667 -4.985075297160076 -0.009129670960828663 -4.98534733504056
545 -0.009136958234012126 -4.994212255394088 -0.009128661872819067 -4.994475996913379
546 -0.00913872360251844 -5.003350978996607 -0.009144173050299288 -5.003620169963678
547 -0.00913699478842318 -5.01248797378503 -0.009093253687024117 -5.012713423650703
548 -0.009140324359759689 -5.0216282981447895 -0.009140496188774706 -5.021853919839478
549 -0.009139200812205673 -5.030767498956995 -0.009142456576228142 -5.030996376415706
550 -0.009139812691137195 -5.039907311648132 -0.009150877920910716 -5.040147254336617
551 -0.00914255129173398 -5.0490498629398655 -0.009183096326887607 -5.049330350663505
552 -0.009137980174273252 -5.058187843114139 -0.009143097465857864 -5.058473448129362
553 -0.009137622406706214 -5.067325465520845 -0.00914416266605258 -5.0676176107954145
554 -0.00913529023528099 -5.076460755756126 -0.009147396637126803 -5.076765007432542
555 -0.009138121828436851 -5.085598877584563 -0.00912871458567679 -5.085893722018218
556 -0.00913850641809404 -5.0947373840026575 -0.009125344594940544 -5.095019066613158
557 -0.009136597532778979 -5.103873981535436 -0.00913242157548666 -5.104151488188645
558 -0.009140206640586257 -5.113014188176022 -0.009153971308842301 -5.113305459497488
559 -0.009135093586519361 -5.122149281762542 -0.009081803960725665 -5.122387263458213
560 -0.009138482296839357 -5.131287764059381 -0.009139899490401148 -5.131527162948615
561 -0.00913796415552497 -5.140425728214906 -0.009143570205196738 -5.1406707331538115
562 -0.009135699039325118 -5.1495614272542305 -0.009096358297392726 -5.149767091451205
563 -0.00913801472634077 -5.158699441980572 -0.009131924901157617 -5.158899016352362
564 -0.009138970682397485 -5.167838412662969 -0.009129459224641322 -5.168028475577003
565 -0.00914019658230245 -5.176978609245272 -0.00914292261004448 -5.177171398187047
566 -0.009137573326006532 -5.186116182571278 -0.009131632884964347 -5.186303031072011
567 -0.00913926106877625 -5.195255443640055 -0.009173879865556955 -5.195476910937568
568 -0.009137040609493852 -5.204392484249548 -0.009137466223910451 -5.204614377161478
569 -0.00913896127603948 -5.213531445525588 -0.009138763137161731 -5.21375314029864
570 -0.009139170544221998 -5.222670616069809 -0.00912141390144825 -5.2228745542000885
571 -0.009138296637684108 -5.231808912707494 -0.00914082396775484 -5.232015378167843
572 -0.009139541117474437 -5.240948453824968 -0.009129518270492553 -5.241144896438336
573 -0.00913894372060895 -5.2500873975455775 -0.009150357451289892 -5.250295253889626
574 -0.009138998808339238 -5.259226396353917 -0.009134104568511247 -5.259429358458138
575 -0.009137756610289215 -5.268364152964206 -0.009146964037790894 -5.268576322495929
576 -0.00913680400699377 -5.2775009569712 -0.0091435881331563 -5.277719910629085
577 -0.009138475917279721 -5.28663943288848 -0.009149271715432405 -5.2868691823445175
578 -0.00913774073123932 -5.295777173619719 -0.009135774802416563 -5.296004957146934
579 -0.009138349210843444 -5.304915522830562 -0.009151646681129933 -5.305156603828064
580 -0.009136398229748011 -5.31405192106031 -0.009131092112511396 -5.314287695940576
581 -0.009140711603686213 -5.3231926326639964 -0.009174164664000273 -5.323461860604576
582 -0.00914084818214178 -5.332333480846138 -0.00912357196211815 -5.332585432566694
583 -0.009136989107355475 -5.341470469953494 -0.009170320210978388 -5.341755752777673
584 -0.00913696358911693 -5.350607433542611 -0.009137207549065352 -5.350892960326738
585 -0.009136916138231754 -5.359744349680843 -0.009137247782200575 -5.360030208108939
586 -0.009138162666931748 -5.368882512347774 -0.0091400190256536 -5.3691702271345925
587 -0.009137824643403292 -5.378020336991177 -0.009138930682092905 -5.378309157816686
588 -0.009137167362496257 -5.387157504353674 -0.00914417514577508 -5.387453332962461
589 -0.009140299819409847 -5.396297804173083 -0.0092079883441329 -5.396661321306594
590 -0.009135183366015553 -5.405432987539099 -0.009135751146823167 -5.405797072453417
591 -0.00913641657680273 -5.414569404115902 -0.009137054858729243 -5.414934127312146
592 -0.009137548599392175 -5.423706952715294 -0.009140004683285952 -5.424074131995432
593 -0.00913564874790609 -5.4328426014632 -0.009137314278632402 -5.433211446274065
594 -0.009136262396350504 -5.441978863859551 -0.00913334684446454 -5.442344793118529
595 -0.009135254146531224 -5.451114118006082 -0.009148773178458214 -5.451493566296987
596 -0.009136711712926626 -5.460250829719008 -0.009160546027123928 -5.460654112324111
597 -0.009136782586574554 -5.469387612305583 -0.009145863261073828 -5.469799975585184
598 -0.009134363802149891 -5.478521976107733 -0.009074654802680016 -5.478874630387864
599 -0.009134621266275645 -5.487656597374008 -0.009150888537988067 -5.488025518925852
600 -0.009135905327275396 -5.496792502701283 -0.009136417135596275 -5.497161936061448
601 -0.009137692907825113 -5.505930195609109 -0.009140947042033077 -5.506302883103481
602 -0.009135742578655482 -5.515065938187764 -0.009146380564197898 -5.515449263667679
603 -0.009136459091678262 -5.524202397279442 -0.008982184575870633 -5.52443144824355
604 -0.009138117404654622 -5.533340514684097 -0.009138621762394905 -5.533570070005944
605 -0.009138060733675957 -5.542478575417773 -0.00913805845193565 -5.54270812845788
606 -0.009138133330270647 -5.5516167087480435 -0.009140517143532634 -5.551848645601413
607 -0.009138659248128534 -5.560755367996172 -0.009136978862807154 -5.56098562446422
608 -0.00914109656587243 -5.569896464562044 -0.009134512487798929 -5.57012013695202
609 -0.009136111894622444 -5.579032576456666 -0.009148801350966096 -5.579268938302985
610 -0.009143133787438274 -5.588175710244104 -0.009142051450908184 -5.588410989753894
611 -0.009138160618022084 -5.597313870862126 -0.009141211863607168 -5.597552201617501
612 -0.009141164598986506 -5.606455035461113 -0.009170341538265347 -5.606722543155766
613 -0.00913585303351283 -5.6155908884946255 -0.009145742980763316 -5.615868286136529
614 -0.009137037396430969 -5.624727925891056 -0.009139425400644541 -5.625007711537174
615 -0.009136447263881565 -5.633864373154938 -0.009126005880534648 -5.634133717417709
616 -0.009136860631406308 -5.643001233786344 -0.009109552158042789 -5.643243269575751
617 -0.009139133803546428 -5.65214036758989 -0.009157238807529212 -5.6524005083832805
618 -0.009138834243640304 -5.661279201833531 -0.009140781173482538 -5.661541289556763
619 -0.009136845264583826 -5.670416047098114 -0.009127607941627503 -5.67066889749839
620 -0.009131971281021833 -5.679548018379136 -0.00914999577216804 -5.679818893270558
621 -0.009137083170935511 -5.688685101550072 -0.009143093833699822 -5.688961987104258
622 -0.009138190420344472 -5.697823291970416 -0.0091214410495013 -5.698083428153759
623 -0.009138064412400126 -5.706961356382816 -0.009145848173648118 -5.707229276327407
624 -0.00913746734149754 -5.716098823724314 -0.009115729900076985 -5.716345006227484
625 -0.0091369170229882 -5.725235740747302 -0.009123536525294185 -5.725468542752778
626 -0.009132880344986915 -5.7343686210922895 -0.00910248439759016 -5.734571027150368
627 -0.009137658355757593 -5.743506279448047 -0.009138478757813573 -5.743709505908182
628 -0.009137948509305716 -5.752644227957353 -0.009137374442070722 -5.752846880350253
629 -0.009137244429439306 -5.761781472386792 -0.009145536320284009 -5.761992416670537
630 -0.009139337670058012 -5.77092081005685 -0.00915674977004528 -5.7711491664405825
631 -0.009137371834367514 -5.780058181891218 -0.009129483532160521 -5.780278649972743
632 -0.00913755502551794 -5.789195736916736 -0.009138434333726764 -5.78941708430647
633 -0.009135736152529716 -5.798331473069266 -0.009139383491128684 -5.7985564677975985
634 -0.009141464252024889 -5.8074729373212906 -0.00916122910566628 -5.807717696903265
635 -0.009135720692574978 -5.816608658013865 -0.009133126679807901 -5.816850823583073
636 -0.009135165624320507 -5.825743823638185 -0.00913465223275125 -5.825985475815824
637 -0.009137035859748722 -5.834880859497934 -0.009156749537214636 -5.835142225353039
638 -0.009133033268153668 -5.844013892766088 -0.00914220381528139 -5.8442844291683205
639 -0.009135946491733193 -5.853149839257822 -0.009135461179539561 -5.85341989034786
640 -0.009136033011600375 -5.862285872269422 -0.009139963518828153 -5.8625598538666885
641 -0.009135088743641972 -5.871420961013064 -0.009063599817454814 -5.871623453684143
642 -0.009138277219608425 -5.880559238232673 -0.0091293687466532 -5.8807528224307966
643 -0.009137974074110388 -5.889697212306783 -0.009131361404433847 -5.88988418383523
644 -0.00913994894362986 -5.8988371612504125 -0.009112132806330919 -5.898996316641561
645 -0.009137414721772074 -5.907974575972185 -0.009139156341552735 -5.908135472983114
646 -0.009138427162542938 -5.917113003134728 -0.009143518563359977 -5.917278991546474
647 -0.00913685504347086 -5.926249858178198 -0.009147652238607407 -5.926426643785081
648 -0.009137808112427592 -5.935387666290626 -0.009142584260553121 -5.935569228045635
649 -0.009138309862464666 -5.94452597615309 -0.009112443635240197 -5.9446816716808755
650 -0.009136638836935163 -5.953662614990026 -0.009122900757938623 -5.9538045724388144
651 -0.009137860592454672 -5.962800475582481 -0.00913278474472463 -5.962937357183539
652 -0.009138341573998333 -5.971938817156479 -0.009133071638643742 -5.972070428822183
653 -0.009137787809595465 -5.981076604966074 -0.009119577053934336 -5.981190005876117
654 -0.009138614125549793 -5.990215219091624 -0.009142555948346853 -5.990332561824464
655 -0.009137921547517181 -5.999353140639141 -0.009099659183993936 -5.999432221008457
656 -0.009139921888709069 -6.00849306252785 -0.009148908127099276 -6.008581129135557
657 -0.009139258647337556 -6.017632321175188 -0.009138043643906713 -6.017719172779463
658 -0.009137992048636079 -6.026770313223824 -0.009140353091061116 -6.026859525870524
659 -0.009138267766684294 -6.035908580990508 -0.009141726698726416 -6.036001252569251
660 -0.00913816224783659 -6.045046743238345 -0.00913963452912867 -6.04514088709838
661 -0.009138667304068804 -6.054185410542414 -0.009136550035327673 -6.054277437133707
662 -0.009137410717085005 -6.063322821259499 -0.009136490896344185 -6.063413928030051
663 -0.009138643555343152 -6.072461464814842 -0.009122962458059191 -6.07253689048811
664 -0.009138473495841026 -6.081599938310683 -0.009141390025615693 -6.081678280513726
665 -0.009138898039236665 -6.09073883634992 -0.009137426130473613 -6.0908157066442
666 -0.009140430903062224 -6.099879267252982 -0.009146921103820205 -6.09996262774802
667 -0.009138564532622694 -6.1090178317856045 -0.009141083387658 -6.1091037111356785
668 -0.009138400945812464 -6.118156232731417 -0.009139473736286163 -6.1182431848719645
669 -0.009137783804908395 -6.127294016536325 -0.009136777464300394 -6.127379962336265
670 -0.009138795780017972 -6.136432812316343 -0.009133210079744459 -6.136513172416009
671 -0.009137645969167352 -6.14557045828551 -0.009140663174912333 -6.145653835590922
672 -0.00913756568916142 -6.154708023974671 -0.009128171345219016 -6.154782006936141
673 -0.009140917612239719 -6.163848941586911 -0.009130523819476367 -6.163912530755618
674 -0.009138643415644765 -6.172987585002556 -0.009134504245594144 -6.173047035001212
675 -0.009141492145135998 -6.1821290771476916 -0.009131475258618594 -6.18217851025983
676 -0.009136875998228789 -6.19126595314592 -0.009136093175038695 -6.191314603434869
677 -0.00914065665565431 -6.200406609801575 -0.009131777193397283 -6.200446380628267
678 -0.009138460364192724 -6.209545070165768 -0.009160530613735318 -6.209606911242003
679 -0.009138274332508444 -6.2186833444982765 -0.009134647343307734 -6.21874155858531
680 -0.009137677680701017 -6.227821022178977 -0.00912322299554944 -6.22786478158086
681 -0.00913595468737185 -6.236956976866349 -0.009116448648273944 -6.236981230229134
682 -0.009139072010293603 -6.246096048876643 -0.009133598627522587 -6.246114828856657
683 -0.009138598525896668 -6.255234647402539 -0.009135291306301951 -6.255250120162959
684 -0.00913926879875362 -6.264373916201293 -0.009139490360394121 -6.264389610523353
685 -0.009138984652236105 -6.273512900853529 -0.009143506037071347 -6.273533116560425
686 -0.009141288977116347 -6.282654189830645 -0.0091473997104913 -6.282680516270916
687 -0.009138166857883333 -6.2917923566885285 -0.009126058826223016 -6.291806575097139
688 -0.009139393176883458 -6.300931749865412 -0.009141768654808402 -6.300948343751948
689 -0.00914602163247764 -6.310077771497889 -0.009228740725666285 -6.310177084477614
690 -0.009137702779844404 -6.319215474277733 -0.009141519526019692 -6.319318604003634
691 -0.009137349063530564 -6.328352823341264 -0.009136573085561395 -6.328455177089195
692 -0.00913825137540698 -6.337491074716671 -0.009137353440746666 -6.337592530529942
693 -0.009137291880324482 -6.346628366596995 -0.009137911489233375 -6.346730442019175
694 -0.009137285174801946 -6.355765651771797 -0.009140183357521892 -6.355870625376697
695 -0.009137528901919722 -6.364903180673717 -0.009134957194328308 -6.365005582571025
696 -0.009137742733582855 -6.3740409234073 -0.009134544059634209 -6.374140126630659
697 -0.009141612565144897 -6.383182535972445 -0.009121588384732603 -6.383261715015392
698 -0.009138114005327224 -6.392320649977772 -0.009131127363070845 -6.392392842378463
699 -0.009137819334864617 -6.401458469312637 -0.009135677106678486 -6.401528519485142
700 -0.009138462785631418 -6.410596932098268 -0.009153755474835634 -6.410682274959978
701 -0.009137674886733293 -6.419734606985001 -0.009142766986042262 -6.41982504194602
702 -0.009137355769053102 -6.428871962754054 -0.009124343004077672 -6.428949384950098
703 -0.009138764580711722 -6.438010727334766 -0.009150667302310466 -6.438100052252408
704 -0.009138465020805597 -6.447149192355572 -0.009134035324677825 -6.447234087577086
705 -0.009137836331501604 -6.456287028687074 -0.00914795850403607 -6.456382046081122
706 -0.009143182961270212 -6.465430211648344 -0.009186886856332422 -6.465568932937454
707 -0.009137750696390867 -6.474567962344735 -0.009143889090046287 -6.4747128220275
708 -0.009139734786003828 -6.483707697130739 -0.009183234674856067 -6.483896056702355
709 -0.009135244647040963 -6.49284294177778 -0.009136544447392226 -6.493032601149747
710 -0.009136039623990655 -6.501978981401771 -0.009138831729069352 -6.502171432878817
711 -0.00913563366048038 -6.511114615062251 -0.00913608274422586 -6.511307515623042
712 -0.00913641918450594 -6.520251034246757 -0.009181622741743922 -6.520489138364787
713 -0.009135274030268193 -6.529386308277025 -0.009146428992971778 -6.529635567357759
714 -0.009135201526805758 -6.5385215098038305 -0.009134248504415155 -6.538769815862174
715 -0.00913626686669886 -6.54765777667053 -0.009172938112169505 -6.547942753974343
716 -0.009134030714631081 -6.556791807385161 -0.009134383592754602 -6.557077137567098
717 -0.009134254232048989 -6.56592606161721 -0.009134055580943823 -6.566211193148042
718 -0.009135472681373357 -6.575061534298584 -0.00913556208834052 -6.5753467552363825
719 -0.0091330302413553 -6.584194564539939 -0.009102284722030164 -6.584449039958413
720 -0.009136590035632252 -6.593331154575572 -0.009130897605791688 -6.593579937564204
721 -0.009136279951781035 -6.602467434527353 -0.009140560124069452 -6.602720497688273
722 -0.009137406293302775 -6.611604840820656 -0.009130798652768135 -6.611851296341041
723 -0.009132823208346963 -6.6207376640290025 -0.009109390759840607 -6.620960687100882
724 -0.009134899079799651 -6.629872563108802 -0.009129696385934949 -6.6300903834868175
725 -0.00913664703257382 -6.639009210141376 -0.009136039484292268 -6.6392264229711095
726 -0.009136566519737243 -6.648145776661114 -0.009133821958675981 -6.648360244929785
727 -0.009131974773481488 -6.657277751434595 -0.009120781207457185 -6.657481026137242
728 -0.009139254735782743 -6.666417006170378 -0.009147010743618011 -6.66662803688086
729 -0.009135742532089352 -6.675552748702468 -0.009153109509497881 -6.675781146390358
730 -0.009133759886026382 -6.684686508588494 -0.009138183947652579 -6.684919330338011
731 -0.009135468956083059 -6.6938219775445775 -0.009174706460908056 -6.694094036798919
732 -0.009134319284930826 -6.702956296829508 -0.009173819189891219 -6.703267855988811
733 -0.009134937496855854 -6.712091234326364 -0.009134994586929679 -6.7124028505757405
734 -0.009108517924323678 -6.721199752250687 -0.008898900821805 -6.7213017513975455
735 -0.009140219818800688 -6.730339972069488 -0.0091385280713439 -6.73044027946889
736 -0.009139156248420478 -6.7394791283179085 -0.009137103985995054 -6.739577383454884
737 -0.00913938255980611 -6.748618510877715 -0.009140694886446 -6.74871807834133
738 -0.009138135192915797 -6.75775664607063 -0.00913665620610118 -6.757854734547431
739 -0.00913786836899817 -6.766894514439628 -0.009135758550837637 -6.766990493098269
740 -0.009138662973418832 -6.776033177413047 -0.009138724533841014 -6.77612921763211
741 -0.009137946600094437 -6.785171124013141 -0.009138514660298825 -6.785267732292408
742 -0.009138209233060478 -6.7943093332462015 -0.009143091551959515 -6.794410823844368
743 -0.009137679543346166 -6.803447012789547 -0.009139962354674935 -6.803550786199043
744 -0.009137910697609187 -6.812584923487156 -0.009126373287290334 -6.812677159486333
745 -0.009138167696073651 -6.82172309118323 -0.009134347317740321 -6.821811506804074
746 -0.00913643604144454 -6.830859527224675 -0.009117945563048124 -6.830929452367122
747 -0.009139271778985858 -6.839998799003661 -0.009143015882000328 -6.840072468249122
748 -0.009137258678674699 -6.849136057682336 -0.009136600513011217 -6.849209068762134
749 -0.009136532014235855 -6.858272589696572 -0.009123763255774974 -6.858332832017909
750 -0.00913871000520885 -6.86741129970178 -0.009107385016977786 -6.867440217034886
751 -0.009139686822891235 -6.876550986524672 -0.00914440006017685 -6.876584617095063
752 -0.009138250816613435 -6.8856892373412855 -0.00913390046916902 -6.885718517564232
753 -0.009140134276822209 -6.8948293716181075 -0.0091426033526659 -6.894861120916898
754 -0.009136898210272193 -6.90396626982838 -0.009128651581704617 -6.903989772498603
755 -0.009137600706890226 -6.91310387053527 -0.009112059464678168 -6.9131018319632815
756 -0.009138605697080493 -6.92224247623235 -0.009147420339286328 -6.922249252302568
757 -0.009139162162318826 -6.931381638394669 -0.009147526416927575 -6.931396778719495
758 -0.009138121083378793 -6.940519759478048 -0.009130607033148408 -6.9405273857526435
759 -0.009139271872118115 -6.949659031350166 -0.009093133127316832 -6.949620518879961
760 -0.009138504369184374 -6.95879753571935 -0.009143959917128085 -6.958764478797089
761 -0.009139710571616888 -6.967937246290967 -0.009142121067270637 -6.967906599864359
762 -0.009138694312423468 -6.977075940603391 -0.009140893025323749 -6.977047492889683
763 -0.00914011881686747 -6.986216059420259 -0.009133038343861699 -6.986180531233544
764 -0.009136209404096008 -6.995352268824354 -0.0091057269833982 -6.995286258216942
765 -0.00913739250972867 -7.004489661334083 -0.00913852397352457 -7.004424782190466
766 -0.009139383630827069 -7.01362904496491 -0.009150053793564438 -7.013574835984031
767 -0.009137398842722178 -7.022766443807632 -0.009126649284735323 -7.022701485268766
768 -0.00913757854141295 -7.031904022349045 -0.009135250002145767 -7.031836735270912
769 -0.009135836036875844 -7.041039858385921 -0.009157314617186784 -7.0409940498880985
770 -0.009138251654803753 -7.050178110040725 -0.009138534916564823 -7.050132584804663
771 -0.009139123558998107 -7.059317233599723 -0.009141311515122652 -7.059273896319786
772 -0.009139134688302875 -7.068456368288025 -0.009145756252110004 -7.068419652571896
773 -0.00913822310976684 -7.0775945913977925 -0.00913800192065537 -7.077557654492551
774 -0.009139795880764722 -7.0867343872785575 -0.009126601461321115 -7.086684255953872
775 -0.009139860235154628 -7.095874247513712 -0.009139970503747463 -7.09582422645762
776 -0.009131822921335696 -7.1050060704350475 -0.00916471895761788 -7.104988945415238
777 -0.009136137552559376 -7.114142207987607 -0.009129359014332294 -7.114118304429571
778 -0.009137108828872443 -7.123279316816479 -0.009134751185774804 -7.123253055615345
779 -0.009137683222070337 -7.132417000038549 -0.009142311802133919 -7.132395367417479
780 -0.009138268092647195 -7.141555268131196 -0.009152470855042338 -7.141547838272522
781 -0.009143614349886775 -7.150698882481082 -0.009097559563815593 -7.150645397836337
782 -0.009137951396405697 -7.159836833877488 -0.009160732803866267 -7.159806130640203
783 -0.009137863619253039 -7.168974697496742 -0.009127684868872166 -7.168933815509075
784 -0.009138097567483783 -7.178112795064226 -0.009140293393284083 -7.17807410890236
785 -0.009137965179979802 -7.187250760244205 -0.009138817666098475 -7.187212926568458
786 -0.009136010613292455 -7.196386770857497 -0.009128625923767685 -7.196341552492226
787 -0.009133233875036239 -7.205520004732533 -0.009075165819376707 -7.205416718311603
788 -0.009139651292935013 -7.214659656025469 -0.00913424980826676 -7.21455096811987
789 -0.009138944512233137 -7.223798600537702 -0.009136659931391478 -7.223687628051261
790 -0.009139293478801847 -7.232937894016503 -0.009141397150233387 -7.232829025201494
791 -0.009139866242185235 -7.242077760258688 -0.009138331143185496 -7.24196735634468
792 -0.00913875550031662 -7.251216515759005 -0.009136846568435431 -7.251104202913115
793 -0.009139280114322901 -7.260355795873328 -0.009139863401651382 -7.260244066314767
794 -0.009138820273801685 -7.26949461614713 -0.009137307479977607 -7.269381373794745
795 -0.009138829121366144 -7.278633445268496 -0.009139848360791802 -7.278521222155536
796 -0.009137510135769845 -7.287770955404266 -0.009138054586946965 -7.287659276742483
797 -0.009139356855303048 -7.296910312259569 -0.009147017495706677 -7.2968062942381895
798 -0.009138612635433674 -7.306048924895003 -0.009135947190225124 -7.305942241428415
799 -0.009136846056208014 -7.315185770951211 -0.00912699089385569 -7.315069232322271
800 -0.009138694033026695 -7.324324464984238 -0.009140037884935736 -7.324209270207207
801 -0.009139789920300245 -7.333464254904538 -0.009134124359115958 -7.333343394566323
802 -0.009136127214878798 -7.342600382119416 -0.009139291336759925 -7.342482685903083
803 -0.009143149154260755 -7.3517435312736765 -0.009104550164192916 -7.351587236067276
804 -0.00914359143935144 -7.360887122713028 -0.009140856610611082 -7.3607280926778875
805 -0.009137760289013386 -7.370024883002041 -0.00913658426143229 -7.3698646769393195
806 -0.009138162853196264 -7.379163045855237 -0.009140712628141045 -7.37900538956746
807 -0.009136684704571962 -7.388299730559809 -0.00915438188239932 -7.3881597714498595
808 -0.00913754403591156 -7.39743727459572 -0.009140720870345832 -7.3973004923202055
809 -0.009137983992695808 -7.406575258588417 -0.009138319035992026 -7.406438811356198
810 -0.009137182869017125 -7.415712441457433 -0.009139016224071383 -7.415577827580269
811 -0.009138313774019479 -7.424850755231453 -0.009133733855560423 -7.42471156143583
812 -0.009136972390115261 -7.433987727621568 -0.009135156124830245 -7.43384671756066
813 -0.009137646574527026 -7.443125374196095 -0.009123960649594665 -7.442970678210254
814 -0.009137644758448004 -7.452263018954543 -0.009123850846663117 -7.452094529056917
815 -0.009139626799151302 -7.461402645753695 -0.00912482119165361 -7.46121935024857
816 -0.009138840856030584 -7.470541486609725 -0.009140234300866723 -7.4703595845494375
817 -0.009138050070032478 -7.4796795366797575 -0.009144388046115637 -7.479503972595553
818 -0.009140321006998419 -7.488819857686756 -0.009128408646211028 -7.4886323812417634
819 -0.009141789143905043 -7.497961646830661 -0.009126420691609382 -7.497758801933373
820 -0.009139506658539177 -7.5071011534892005 -0.00914418320171535 -7.506902985135088
821 -0.00913840178400278 -7.516239555273203 -0.009135726653039456 -7.516038711788128
822 -0.009138466045260429 -7.525378021318463 -0.0091339323669672 -7.525172644155095
823 -0.009137204987928272 -7.534515226306391 -0.009131613839417695 -7.5343042579945125
824 -0.009138301387429238 -7.54365352769382 -0.009139830153435469 -7.543444088147948
825 -0.009138099197298289 -7.552791626891119 -0.009148261696100234 -7.552592349844048
826 -0.009139014268293976 -7.561930641159413 -0.00914004072546959 -7.561732390569517
827 -0.00913977031596005 -7.571070411475373 -0.009140684688463806 -7.570873075257981
828 -0.009138843743130565 -7.580209255218503 -0.009135673986747861 -7.580008749244729
829 -0.00913984254002571 -7.589349097758529 -0.00913572134450078 -7.58914447058923
830 -0.009142383700236678 -7.598491481458765 -0.00917603257112205 -7.598320503160352
831 -0.009139080019667744 -7.607630561478433 -0.009139980608597397 -7.607460483768949
832 -0.009138409094884992 -7.616768970573318 -0.009139230055734516 -7.616599713824684
833 -0.009138974593952298 -7.62590794516727 -0.009141737595200539 -7.625741451419884
834 -0.009137896914035082 -7.635045842081306 -0.009136770758777857 -7.634878222178662
835 -0.009138685930520297 -7.644184528011826 -0.009140047803521156 -7.644018269982183
836 -0.009140389785170556 -7.653324917796997 -0.00911287716589868 -7.653131147148082
837 -0.009137029107660056 -7.662461946904657 -0.009143104730173945 -7.662274251878256
838 -0.009137276653200388 -7.671599223557858 -0.009149364428594708 -7.671423616306851
839 -0.009139637788757681 -7.680738861346616 -0.009126631822437049 -7.680550248129288
840 -0.009138737199828028 -7.6898775985464445 -0.00915791755542159 -7.68970816568471
841 -0.00913997828029096 -7.699017576826735 -0.00914382808841765 -7.698851993773127
842 -0.009136417740955948 -7.708153994567692 -0.00913892569951713 -7.707990919472644
843 -0.009135284833610058 -7.717289279401301 -0.009139093663543462 -7.717130013136188
844 -0.009136098809540272 -7.726425378210841 -0.009137347154319287 -7.726267360290508
845 -0.009135208558291197 -7.735560586769132 -0.009139807941392065 -7.7354071682319
846 -0.009136829990893602 -7.744697416760026 -0.0091324626468122 -7.744539630878712
847 -0.009137425990775227 -7.753834842750801 -0.009127083979547024 -7.75366671485826
848 -0.009140283381566406 -7.762975126132368 -0.009170711366459727 -7.76283742622472
849 -0.009136937977746128 -7.772112064110114 -0.009130723820999265 -7.771968150045719
850 -0.00913816299289465 -7.781250227103008 -0.009138845093548297 -7.781106995139267
851 -0.009136451175436378 -7.790386678278445 -0.009130760747939348 -7.7902377558872065
852 -0.009137494815513491 -7.799524173093959 -0.00914085409604013 -7.799378609983247
853 -0.009136974578723311 -7.808661147672682 -0.00913732941262424 -7.808515939395871
854 -0.00913642575033009 -7.817797573423012 -0.009131207270547748 -7.817647146666419
855 -0.009134661173447967 -7.82693223459646 -0.009142671758309007 -7.826789818424728
856 -0.00913784308359027 -7.83607007768005 -0.009137410717085005 -7.835927229141813
857 -0.009137421380728483 -7.845207499060779 -0.009137596376240254 -7.845064825518053
858 -0.00913685285486281 -7.854344351915642 -0.009138548234477639 -7.85420337375253
859 -0.009136512503027916 -7.86348086441867 -0.00913745490834117 -7.8633408286608715
860 -0.009135346952825784 -7.872616211371496 -0.00912923999130726 -7.872470068652179
861 -0.009134317794814707 -7.881750529166311 -0.009127671830356121 -7.881597740482535
862 -0.00913709164597094 -7.890887620812282 -0.00914532239548862 -7.890743062878023
863 -0.0091399353928864 -7.900027556205168 -0.009169969614595175 -7.899913032492618
864 -0.009133262326940894 -7.909160818532109 -0.009117063833400607 -7.909030096326019
865 -0.009137875121086835 -7.918298693653195 -0.009141804091632367 -7.918171900417651
866 -0.009136161720380186 -7.927434855373575 -0.009116373676806688 -7.927288274094457
867 -0.009137972304597498 -7.936572827678173 -0.009126724116504193 -7.936414998210961
868 -0.009138171561062336 -7.945710999239235 -0.009151303954422475 -7.945566302165384
869 -0.00913704913109541 -7.954848048370331 -0.009141347603872418 -7.954707649769256
870 -0.009143837541341782 -7.963991885911673 -0.00909599675796926 -7.963803646527225
871 -0.009138710750266909 -7.97313059666194 -0.009137300867587328 -7.972940947394813
872 -0.009137456165626645 -7.982268052827567 -0.009137720242142678 -7.982078667636955
873 -0.009138325881212949 -7.9914063787087795 -0.00914000729098916 -7.991218674927945
874 -0.00913803237490356 -8.000544411083682 -0.009134427504613995 -8.000353102432559
875 -0.009138157311826944 -8.00968256839551 -0.009139640582725405 -8.009492743015285
876 -0.009137680707499384 -8.01882024910301 -0.009140680311247706 -8.018633423326532
877 -0.00913850162178278 -8.027958750724792 -0.009155108826234937 -8.027788532152767
878 -0.009137459238991142 -8.037096209963783 -0.009131240379065274 -8.036919772531833
879 -0.009137809975072742 -8.046234019938856 -0.009130589244887233 -8.04605036177672
880 -0.009137219190597535 -8.055371239129453 -0.009132218640297651 -8.055182580417018
881 -0.009137914003804325 -8.064509153133258 -0.009146734513342381 -8.06432931493036
882 -0.009138983860611915 -8.07364813699387 -0.009134020702913404 -8.073463335633273
883 -0.00913575841113925 -8.08278389540501 -0.00911633218638599 -8.082579667819658
884 -0.009137714141979813 -8.09192160954699 -0.009139958629384637 -8.091719626449043
885 -0.00913847335614264 -8.101060082903132 -0.009144776407629252 -8.100864402856672
886 -0.009137552557513117 -8.110197635460645 -0.00914053083397448 -8.110004933690647
887 -0.009138840064406396 -8.119336475525051 -0.009162549395114183 -8.11916748308576
888 -0.009138418221846223 -8.128474893746898 -0.009119315166026353 -8.128286798251787
889 -0.009137806622311473 -8.137612700369209 -0.00914311856031418 -8.137429916812101
890 -0.009137693746015429 -8.146750394115225 -0.009135433519259096 -8.14656535033136
891 -0.009142038691788913 -8.155892432807013 -0.009088566200807691 -8.155653916532167
892 -0.009138027159497141 -8.165030459966511 -0.009138158895075322 -8.164792075427242
893 -0.009139140136539936 -8.17416960010305 -0.009131236514076591 -8.173923311941317
894 -0.009138497058302164 -8.183308097161353 -0.009135102992877365 -8.183058414934195
895 -0.009137110458686948 -8.19244520762004 -0.0091519589535892 -8.192210373887784
896 -0.009135367767885327 -8.201580575387926 -0.009143973048776389 -8.20135434693656
897 -0.009133773110806941 -8.210714348498733 -0.009162907162681222 -8.21051725409924
898 -0.009137324895709753 -8.219851673394443 -0.00913490359671414 -8.219652157695954
899 -0.009139248030260205 -8.228990921424703 -0.009119912656024099 -8.228772070351978
900 -0.009138235123828053 -8.238129156548531 -0.009144043689593673 -8.237916114041571
901 -0.009137577097862958 -8.247266733646395 -0.009143624594435096 -8.247059738636006
902 -0.009138497337698937 -8.256405230984093 -0.009133093664422632 -8.256192832300428
903 -0.009138758713379502 -8.265543989697473 -0.009164608037099242 -8.265357440337528
904 -0.009137665992602706 -8.274681655690076 -0.009142607310786843 -8.274500047648315
905 -0.009136573458090425 -8.283818229148165 -0.009131614072248339 -8.283631661720564
906 -0.00913750296458602 -8.292955732112752 -0.009126817528158426 -8.292758479248723
907 -0.009139857441186904 -8.30209558955394 -0.009101300407201052 -8.301859779655924
908 -0.009139727521687745 -8.311235317075628 -0.009160212287679315 -8.311019991943603
909 -0.009139587823301553 -8.32037490489893 -0.009145555458962918 -8.320165547402565
910 -0.009139089053496719 -8.329513993952427 -0.009140990814194084 -8.329306538216759
911 -0.009136018855497242 -8.338650012807923 -0.009127559000626206 -8.338434097217386
912 -0.009133799932897091 -8.34778381274082 -0.009109184239059686 -8.347543281456446
913 -0.009137645689770579 -8.356921458430591 -0.009146915981546044 -8.356690197437992
914 -0.009139652131125331 -8.366061110561716 -0.00918457736261189 -8.365874774800604
915 -0.009138618130236864 -8.375199728691953 -0.00915073910728097 -8.375025513907884
916 -0.009136653458699583 -8.384336382150654 -0.009142071101814508 -8.384167585009699
917 -0.009136981982737779 -8.393473364133392 -0.009131250577047468 -8.393298835586746
918 -0.00913653327152133 -8.402609897404913 -0.009139296691864729 -8.402438132278611
919 -0.009139129985123872 -8.411749027390037 -0.00916920704767108 -8.411607339326283
920 -0.009138557454571128 -8.420887584844609 -0.009139876812696457 -8.42074721613898
921 -0.00913735656067729 -8.430024941405286 -0.009138053935021161 -8.429885270074001
922 -0.009135894197970628 -8.439160835603257 -0.009130700444802641 -8.439015970518804
923 -0.009136140206828713 -8.448296975810086 -0.009142942726612091 -8.448158913245416
924 -0.009136608801782131 -8.457433584611868 -0.009151029773056507 -8.457309943018473
925 -0.009136086562648416 -8.466569671174517 -0.009120147489011288 -8.466430090507483
926 -0.009136958979070187 -8.475706630153587 -0.009131464501842856 -8.475561555009326
927 -0.009136395528912544 -8.4848430256825 -0.009150539757683873 -8.48471209476701
928 -0.009137886902317404 -8.493980912584817 -0.009142083395272494 -8.493854178162282
929 -0.009135766373947262 -8.503116678958765 -0.009129746351391077 -8.502983924513673
930 -0.009135792870074511 -8.51225247182884 -0.009141386300325394 -8.512125310813998
931 -0.009136078367009758 -8.52138855019585 -0.00912930928170681 -8.521254620095705
932 -0.009137852303683757 -8.530526402499534 -0.009126208443194627 -8.5303808285389
933 -0.009137162240222096 -8.539663564739756 -0.009153126971796155 -8.539533955510697
934 -0.00913670975714922 -8.548800274496905 -0.00914377961307764 -8.548677735123775
935 -0.009132966212928296 -8.557933240709833 -0.009250293672084808 -8.55792802879586
936 -0.009135095728561282 -8.567068336438394 -0.009142452152445912 -8.567070480948306
937 -0.009133861726149916 -8.576202198164545 -0.00913318688981235 -8.576203667838119
938 -0.009135117521509528 -8.585337315686054 -0.00913875112310052 -8.585342418961218
939 -0.00913394633680582 -8.59447126202286 -0.009138090023770928 -8.59448050898499
940 -0.009133409662172198 -8.603604671685034 -0.009149238653481006 -8.603629747638472
941 -0.009132643276825548 -8.612737314961858 -0.009143081633374095 -8.612772829271846
942 -0.009133296180516481 -8.621870611142375 -0.009131868323311209 -8.621904697595157
943 -0.00913460636511445 -8.63100521750749 -0.009125760477036237 -8.631030458072194
944 -0.009132666559889913 -8.640137884067379 -0.009163369424641132 -8.640193827496836
945 -0.009134323522448539 -8.649272207589828 -0.009136805078014731 -8.64933063257485
946 -0.009136269660666585 -8.658408477250495 -0.009127443144097924 -8.658458075718949
947 -0.009132496919482947 -8.667540974169977 -0.009106468642130494 -8.66756454436108
948 -0.009134959103539586 -8.676675933273517 -0.009135229978710413 -8.67669977433979
949 -0.009134726831689477 -8.685810660105206 -0.00914631150662899 -8.68584608584642
950 -0.00913788927718997 -8.694948549382396 -0.009130107983946801 -8.694976193830366
951 -0.009133527521044016 -8.70408207690344 -0.009109361888840794 -8.704085555719207
952 -0.009134574746713042 -8.713216651650153 -0.009126848541200161 -8.713212404260407
953 -0.00913632265292108 -8.722352974303075 -0.009122120263054968 -8.722334524523461
954 -0.009135751333087683 -8.731488725636162 -0.009136560931801796 -8.731471085455263
955 -0.009136034129187464 -8.74062475976535 -0.009124101558700203 -8.740595187013964
956 -0.009135386487469078 -8.749760146252818 -0.009104067739099265 -8.749699254753063
957 -0.009140177257359028 -8.758900323510177 -0.009117741463705897 -8.758816996216769
958 -0.009136761212721467 -8.768037084722899 -0.009132502134889364 -8.767949498351658
959 -0.009134706761687993 -8.777171791484587 -0.009143008524551988 -8.77709250687621
960 -0.009135881578549743 -8.786307673063137 -0.009137437958270312 -8.78622994483448
961 -0.009134894981980324 -8.795442568045116 -0.009138920716941357 -8.79536886555142
962 -0.009136527264490723 -8.804579095309608 -0.009133209940046072 -8.804502075491467
963 -0.009136565821245312 -8.813715661130853 -0.009133483003824949 -8.813635558495292
964 -0.009135727118700743 -8.822851388249553 -0.00913742040283978 -8.822772978898133
965 -0.009137628972530365 -8.831989017222083 -0.00917438417673111 -8.831947363074864
966 -0.009134828159585596 -8.841123845381668 -0.00914561590179801 -8.841092978976661
967 -0.009134657261893154 -8.85025850264356 -0.009128052275627851 -8.850221031252289
968 -0.009135108953341842 -8.859393611596902 -0.009139398019760847 -8.85936042927205
969 -0.009135455451905727 -8.868529067048808 -0.009134283335879446 -8.868494712607928
970 -0.009136699000373482 -8.877665766049182 -0.009135747561231256 -8.87763046016916
971 -0.009137705853208899 -8.886803471902391 -0.009145995182916523 -8.886776455352075
972 -0.009135724464431404 -8.895939196366824 -0.009135583462193609 -8.895912038814268
973 -0.009133378462865948 -8.90507257482969 -0.009130687965080143 -8.905042726779348
974 -0.009133760537952184 -8.914206335367643 -0.009168511722236872 -8.914211238501585
975 -0.009135147416964173 -8.923341482784608 -0.009136133128777146 -8.923347371630362
976 -0.009134903969243168 -8.932476386753851 -0.009134294698014855 -8.932481666328377
977 -0.009132848493754864 -8.941609235247606 -0.009145998256281018 -8.941627664584658
978 -0.009133773902431131 -8.950743009150036 -0.009135277150198818 -8.950762941734856
979 -0.009134260239079595 -8.959877269389116 -0.009142913296818734 -8.959905855031675
980 -0.009136499604210258 -8.969013768993326 -0.009141014516353607 -8.969046869548029
981 -0.009135107602924108 -8.97814887659625 -0.009140272531658411 -8.978187142079687
982 -0.009134765900671481 -8.987283642496923 -0.009129301924258471 -8.987316444003945
983 -0.009135115100070835 -8.996418757596993 -0.009139638906344772 -8.996456082910289
984 -0.009134046267718077 -9.005552803864711 -0.009151169704273343 -9.005607252614562
985 -0.009133978467434644 -9.014686782332147 -0.009127482026815414 -9.014734734641378
986 -0.009135160781443118 -9.02382194311359 -0.009145165653899312 -9.023879900295277
987 -0.00913382270373404 -9.032955765817325 -0.009139003604650498 -9.033018903899928
988 -0.009131239959970117 -9.042087005777296 -0.009128651535138487 -9.042147555435067
989 -0.009134657727554441 -9.05122166350485 -0.00913699329830706 -9.051284548733374
990 -0.009135766001418234 -9.060357429506267 -0.009142658580094576 -9.060427207313468
991 -0.00913669024594128 -9.069494119752209 -0.009148795949295163 -9.069576003262764
992 -0.009132071444764734 -9.078626191196973 -0.009144886862486601 -9.07872089012525
993 -0.009135345462709665 -9.087761536659682 -0.009137272229418158 -9.087858162354669
994 -0.009133877884596586 -9.09689541454428 -0.009138139942660928 -9.09699630229733
995 -0.009134422242641448 -9.106029836786922 -0.009121056366711854 -9.106117358664042
996 -0.009134634211659432 -9.11516447099858 -0.009126783488318324 -9.11524414215236
997 -0.009130215784534813 -9.124294686783115 -0.009167811134830117 -9.12441195328719
998 -0.009132652822881938 -9.133427339605996 -0.009138203598558903 -9.133550156885748
999 -0.009134436957538128 -9.142561776563534 -0.009148083114996552 -9.142698240000746
1000 -0.009135232400149107 -9.151697008963684 -0.009126798156648875 -9.151825038157394
1001 -0.009134124219417571 -9.160831133183102 -0.00913773444481194 -9.160962772602206
1002 -0.009132432751357555 -9.16996356593446 -0.00910103041678667 -9.170063803018992
1003 -0.009136453736573458 -9.179100019671033 -0.009141217172145843 -9.179205020191139
1004 -0.00913440464064479 -9.188234424311677 -0.009130903938785195 -9.188335924129925
1005 -0.00913430592045188 -9.197368730232128 -0.00913470690138638 -9.197470631031312
1006 -0.009135644976049661 -9.206504375208178 -0.009092815080657601 -9.20656344611197
1007 -0.009133667079731822 -9.21563804228791 -0.009130267286673188 -9.215693713398643
1008 -0.009134644409641623 -9.224772686697552 -0.00913239768706262 -9.224826111085706
1009 -0.009134813817217946 -9.23390750051477 -0.009138263063505292 -9.233964374149211
1010 -0.00913578923791647 -9.243043289752686 -0.009107634052634239 -9.243072008201846
1011 -0.009136077295988799 -9.252179367048674 -0.009134616004303098 -9.25220662420615
1012 -0.009135534428060055 -9.261314901476734 -0.009133308287709951 -9.26133993249386
1013 -0.009135449305176735 -9.27045035078191 -0.009136924194172025 -9.270476856688031
1014 -0.00913537791930139 -9.279585728701212 -0.00913024744950235 -9.279607104137533
1015 -0.009135868540033698 -9.288721597241246 -0.009136877162382007 -9.288743981299914
1016 -0.009136015968397259 -9.297857613209644 -0.009133899584412575 -9.297877880884327
1017 -0.009136774856597186 -9.30699438806624 -0.0091529231518507 -9.307030804036177
1018 -0.009134697588160634 -9.316129085654401 -0.00912075163796544 -9.316151555674143
1019 -0.009135713241994381 -9.325264798896395 -0.009134289575740695 -9.325285845249883
1020 -0.009137094067409635 -9.334401892963804 -0.009138661855831742 -9.334424507105716
1021 -0.009136349754408002 -9.343538242718212 -0.009140211855992675 -9.343564718961709
1022 -0.009136460069566966 -9.352674702787779 -0.009125450160354376 -9.352690169122063
1023 -0.009135434869676828 -9.361810137657455 -0.009146419167518616 -9.36183658828958
1024 -0.009134259773418307 -9.370944397430874 -0.009151448681950568 -9.370988036971532
1025 -0.009136844193562865 -9.380081241624437 -0.009157197317108512 -9.38014523428864
1026 -0.00913675962947309 -9.38921800125391 -0.009134007524698973 -9.38927924181334
1027 -0.009135258849710226 -9.39835326010362 -0.009130672831088305 -9.398409914644427
1028 -0.009135292517021299 -9.407488552620642 -0.009130982868373393 -9.407540897512801
1029 -0.00913549168035388 -9.416624044300995 -0.009135265508666635 -9.416676163021467
1030 -0.009134875331073999 -9.42575891963207 -0.009132183250039816 -9.425808346271507
1031 -0.009130660071969032 -9.43488957970404 -0.009088535886257887 -9.434896882157766
1032 -0.009135531261563301 -9.444025110965603 -0.009131425153464079 -9.44402830731123
1033 -0.009136253781616688 -9.453161364747219 -0.009134572744369508 -9.453162880055599
1034 -0.009135690983384848 -9.462297055730604 -0.009134709648787976 -9.462297589704386
1035 -0.009135770983994007 -9.471432826714597 -0.009137263894081116 -9.471434853598467
1036 -0.009138485928997398 -9.480571312643594 -0.009129443345591426 -9.480564296944058
1037 -0.009134769206866622 -9.48970608185046 -0.009127196110785007 -9.489691493054844
1038 -0.009134821686893701 -9.498840903537355 -0.009144584834575652 -9.49883607788942
1039 -0.009137342218309641 -9.507978245755664 -0.009148225607350468 -9.507984303496771
1040 -0.009135780669748784 -9.517114026425412 -0.009140821639448404 -9.51712512513622
1041 -0.009136562468484044 -9.526250588893896 -0.009144743951037527 -9.526269869087256
1042 -0.009136429522186518 -9.535387018416083 -0.009151807054877281 -9.535421676142134
1043 -0.009134044824168085 -9.544521063240252 -0.009140894282609224 -9.544562570424743
1044 -0.00913505363278091 -9.553656116873032 -0.009142875205725431 -9.553705445630468
1045 -0.009134985972195864 -9.562791102845228 -0.009133590571582317 -9.562839036202051
1046 -0.00913608456030488 -9.571927187405533 -0.009140839567407966 -9.57197987576946
1047 -0.009135662112385035 -9.581062849517918 -0.009144053841009737 -9.581123929610468
1048 -0.009135248372331262 -9.59019809789025 -0.009117721486836672 -9.590241651097305
1049 -0.009134481474757195 -9.599332579365006 -0.009137556655332446 -9.599379207752637
1050 -0.009134192299097777 -9.608466771664103 -0.009125145198777319 -9.608504352951414
1051 -0.009137972490862012 -9.617604744154965 -0.009111951151862741 -9.617616304103276
1052 -0.009136844705790282 -9.626741588860755 -0.009135981230065227 -9.62675228533334
1053 -0.009135189885273575 -9.635876778746029 -0.009132012398913503 -9.635884297732254
1054 -0.00913531957194209 -9.645012098317972 -0.009132831962779165 -9.645017129695033
1055 -0.009132082760334014 -9.654144181078307 -0.009132065065205097 -9.654149194760238
1056 -0.009134524548426271 -9.663278705626732 -0.009143418213352562 -9.66329261297359
1057 -0.009137081122025848 -9.672415786748758 -0.009147623972967266 -9.672440236946558
1058 -0.009135034820064902 -9.681550821568823 -0.009137761732563376 -9.681577998679122
1059 -0.00913452017121017 -9.690685341740034 -0.009148041531443597 -9.690726040210565
1060 -0.009135123156011105 -9.699820464896044 -0.009132347768172622 -9.699858387978738
1061 -0.009135502669960261 -9.708955967566004 -0.009131393115967511 -9.708989781094706
1062 -0.009137178072705865 -9.71809314563871 -0.00912881181575358 -9.718118592910459
1063 -0.009136171359568835 -9.727229316998278 -0.009120079455897212 -9.727238672366356
1064 -0.009137461287900805 -9.736366778286179 -0.009125776868313552 -9.736364449234669
1065 -0.009137390181422234 -9.745504168467601 -0.009147109230980277 -9.74551155846565
1066 -0.00913822129368782 -9.754642389761289 -0.009116996359080077 -9.754628554824729
1067 -0.009135110443457961 -9.763777500204746 -0.00913808629848063 -9.76376664112321
1068 -0.009136389335617423 -9.772913889540364 -0.009136218996718525 -9.77290286011993
1069 -0.009141469467431306 -9.782055359007796 -0.009138784743845463 -9.782041644863774
1070 -0.009135921811684966 -9.791191280819481 -0.009130070684477687 -9.791171715548252
1071 -0.009135766047984361 -9.800327046867466 -0.00913904677145183 -9.800310762319704
1072 -0.009136744122952224 -9.809463790990417 -0.009122833237051963 -9.809433595556756
1073 -0.009135860437527298 -9.818599651427945 -0.009124389663338662 -9.818557985220094
1074 -0.009136712877079844 -9.827736364305025 -0.009144878154620529 -9.827702863374714
1075 -0.009137897426262498 -9.836874261731287 -0.009120116708800197 -9.836822980083515
1076 -0.009136928990483285 -9.84601119072177 -0.00914231757633388 -9.845965297659848
1077 -0.009137240936979651 -9.85514843165875 -0.009149372903630137 -9.855114670563479
1078 -0.009137671487405897 -9.864286103146155 -0.00918975011445582 -9.864304420677934
1079 -0.00913546672090888 -9.873421569867064 -0.009128955053165555 -9.8734333757311
1080 -0.009135083295404911 -9.88255665316247 -0.009135496709495783 -9.882568872440595
1081 -0.009135802835226059 -9.891692455997696 -0.009135971358045936 -9.89170484379864
1082 -0.009135784953832627 -9.900828240951528 -0.009140627086162567 -9.900845470884803
1083 -0.00913601852953434 -9.909964259481063 -0.009133665962144733 -9.909979136846948
1084 -0.009134847903624177 -9.919099107384687 -0.009132381016388535 -9.919111517863337
1085 -0.00913440720178187 -9.928233514586468 -0.009153711004182696 -9.92826522886752
1086 -0.009134884364902974 -9.93736839895137 -0.009136200463399292 -9.937401429330919
1087 -0.00913523775525391 -9.946503636706625 -0.009144455334171653 -9.94654588466509
1088 -0.009133816184476017 -9.955637452891102 -0.009135908167809247 -9.9556817928329
1089 -0.009134848322719335 -9.964772301213822 -0.00911897118203342 -9.964800764014933
1090 -0.009137508599087596 -9.973909809812909 -0.009127199137583374 -9.973927963152518
1091 -0.009135803999379277 -9.983045613812289 -0.009117734152823687 -9.983045697305341
1092 -0.009135569306090474 -9.99218118311838 -0.009109012968838214 -9.99215471027418
1093 -0.009135585371404886 -10.001316768489785 -0.009134265640750528 -10.00128897591493
1094 -0.009135296754539012 -10.010452065244325 -0.00912376013584435 -10.010412736050775
1095 -0.009136166144162416 -10.019588231388488 -0.009138454729691148 -10.019551190780465
1096 -0.009136087074875832 -10.028724318463363 -0.009151907870545983 -10.028703098651011
1097 -0.00913601005449891 -10.037860328517862 -0.009131593257188797 -10.0378346919082
1098 -0.009135327627882361 -10.046995656145745 -0.00913395225070417 -10.046968644158904
1099 -0.00913711627945304 -10.056132772425197 -0.009129137312993408 -10.056097781471896
1100 -0.009133606823161245 -10.065266379248358 -0.009142965730279683 -10.065240747202177
1101 -0.009134817775338889 -10.074401197023697 -0.009114043088629842 -10.074354790290807
1102 -0.009132913360372186 -10.083534110384068 -0.009138315450400114 -10.083493105741207
1103 -0.009135473100468517 -10.092669583484536 -0.009138941159471869 -10.092632046900679
1104 -0.00913646724075079 -10.101806050725287 -0.009119312837719917 -10.1017513597384
1105 -0.009135441714897751 -10.110941492440185 -0.009140849206596613 -10.110892208944996
1106 -0.00913627352565527 -10.12007776596584 -0.009130018251016735 -10.120022227196014
1107 -0.009135144716128706 -10.12921291068197 -0.009143948648124933 -10.129166175844139
1108 -0.00913535114377737 -10.138348261825747 -0.009146138979122042 -10.138312314823262
1109 -0.00913794981315732 -10.147486211638904 -0.009130790224298834 -10.14744310504756
1110 -0.009133537113666535 -10.15661974875257 -0.009143688157200814 -10.156586793204761
1111 -0.009133137390017509 -10.165752886142588 -0.009108064090833068 -10.165694857295595
1112 -0.009137279354035854 -10.174890165496624 -0.009144241409376263 -10.174839098704972
1113 -0.009137274790555238 -10.18402744028718 -0.009135886933654547 -10.183974985638626
1114 -0.009136777045205236 -10.193164217332384 -0.009138025064021348 -10.193113010702648
1115 -0.009136725170537829 -10.202300942502923 -0.00913600898347795 -10.202249019686127
1116 -0.009136037481948734 -10.211436979984871 -0.0091337647754699 -10.211382784461597
1117 -0.009136112174019217 -10.22057309215889 -0.009137223288416863 -10.220520007750013
1118 -0.00912637896835804 -10.229699471127248 -0.009105572197586297 -10.2296255799476
1119 -0.009138599503785372 -10.238838070631033 -0.00913228765130043 -10.2387578675989
1120 -0.009137700730934738 -10.247975771361968 -0.009138425439596176 -10.247896293038497
1121 -0.009137015696614981 -10.257112787058583 -0.009143115766346455 -10.257039408804843
1122 -0.009138525696471334 -10.266251312755054 -0.009107031812891363 -10.266146440617735
1123 -0.009137437818571926 -10.275388750573626 -0.009139334410429 -10.275285775028165
1124 -0.009136307053267956 -10.284525057626894 -0.009141958085820079 -10.284427733113985
1125 -0.009138705302029848 -10.293663762928924 -0.009131600661203266 -10.293559333775187
1126 -0.00913734151981771 -10.302801104448742 -0.009125813655555249 -10.302685147430742
1127 -0.009137353114783763 -10.311938457563526 -0.00913468599319458 -10.311819833423936
1128 -0.009138041408732533 -10.321076498972259 -0.009183091623708606 -10.321002925047644
1129 -0.009136175410822034 -10.33021267438308 -0.009135400597006082 -10.33013832564465
1130 -0.009136653738096356 -10.339349328121177 -0.009134528553113341 -10.339272854197764
1131 -0.00913646286353469 -10.34848579098471 -0.00913320411927998 -10.348406058317044
1132 -0.009136180486530065 -10.357621971471241 -0.00915043093264103 -10.357556489249685
1133 -0.009133614553138613 -10.36675558602438 -0.009183840453624725 -10.36674032970331
1134 -0.009134602965787053 -10.375890188990168 -0.009130212198942899 -10.375870541902254
1135 -0.009135869331657887 -10.385026058321825 -0.009136214153841138 -10.385006756056095
1136 -0.00913578406907618 -10.394161842390902 -0.00912931994535029 -10.394136076001445
1137 -0.009135384857654572 -10.403297227248556 -0.009138047322630882 -10.403274123324076
1138 -0.009136114176362753 -10.412433341424919 -0.009141939133405686 -10.412416062457481
1139 -0.009134956542402506 -10.42156829796732 -0.009136663191020489 -10.421552725648501
1140 -0.0091308718547225 -10.430699169822043 -0.009078253852203488 -10.430630979500705
1141 -0.009135501133278013 -10.439834670955321 -0.009137553442269564 -10.439768532942974
1142 -0.009135835990309715 -10.448970506945631 -0.009134145360440016 -10.448902678303414
1143 -0.009135286044329404 -10.458105792989961 -0.009139550849795341 -10.45804222915321
1144 -0.009135089302435517 -10.467240882292398 -0.009137558005750179 -10.46717978715896
1145 -0.009135849680751562 -10.476376731973149 -0.009140055626630783 -10.47631984278559
1146 -0.009136135084554553 -10.485512867057704 -0.00914923450909555 -10.485469077294686
1147 -0.009134224988520146 -10.494647092046224 -0.009132965141907335 -10.494602042436593
1148 -0.009135215170681476 -10.503782307216905 -0.009138185810297728 -10.50374022824689
1149 -0.009135478781536222 -10.512917785998441 -0.009134334325790406 -10.51287456257268
1150 -0.00913597084581852 -10.52205375684426 -0.00913500036112964 -10.52200956293381
1151 -0.009134357236325741 -10.531188114080585 -0.009155879449099302 -10.53116544238291
1152 -0.00913516767323017 -10.540323281753816 -0.009129269141703844 -10.540294711524615
1153 -0.009135511796921491 -10.549458793550738 -0.009138994291424752 -10.549433705816039
1154 -0.0091355015989393 -10.558594295149677 -0.009142767218872905 -10.558576473034911
1155 -0.009133173478767275 -10.567727468628444 -0.009132575476542115 -10.567709048511453
1156 -0.009134744666516781 -10.57686221329496 -0.009135261457413436 -10.576844309968866
1157 -0.009135461878031492 -10.585997675172992 -0.009134476631879806 -10.585978786600746
1158 -0.009135028161108494 -10.5951327033341 -0.009136530151590706 -10.595115316752336
1159 -0.009134705364704131 -10.604267408698805 -0.009137102169916034 -10.604252418922252
1160 -0.00913480599410832 -10.613402214692913 -0.009135252796113491 -10.613387671718366
1161 -0.009137757355347276 -10.62253997204826 -0.009180676704272629 -10.622568348422638
1162 -0.009134109737351537 -10.631674081785611 -0.009138909541070462 -10.631707257963708
1163 -0.00913538010790944 -10.640809461893522 -0.00913634947501123 -10.640843607438718
1164 -0.009134253626689315 -10.64994371552021 -0.009128583781421184 -10.64997219122014
1165 -0.009134927345439792 -10.65907864286565 -0.009135800832882523 -10.659107992053023
1166 -0.009134154906496406 -10.668212797772146 -0.00913166319951415 -10.668239655252538
1167 -0.009135645721107722 -10.677348443493253 -0.009126540645956993 -10.677366195898495
1168 -0.009135765582323074 -10.686484209075577 -0.009138705022633076 -10.686504900921127
1169 -0.009136510454118252 -10.695620719529694 -0.009124267287552357 -10.69562916820868
1170 -0.00913660521619022 -10.704757324745884 -0.009137453138828277 -10.704766621347508
1171 -0.009134578052908182 -10.713891902798792 -0.009124564053490759 -10.713891185400998
1172 -0.009135017544031144 -10.723026920342823 -0.009140004636719823 -10.723031190037718
1173 -0.009134723059833049 -10.732161643402657 -0.009131619334220886 -10.732162809371939
1174 -0.00913579254411161 -10.741297435946768 -0.00912492540664971 -10.741287734778588
1175 -0.00913507780060172 -10.75043251374737 -0.009143189107999206 -10.750430923886586
1176 -0.009133976325392723 -10.759566490072762 -0.009120884258300066 -10.759551808144886
1177 -0.009136205445975066 -10.768702695518737 -0.009149231668561696 -10.768701039813449
1178 -0.009136299090459942 -10.777838994609198 -0.009133706288412213 -10.777834746101862
1179 -0.00913503933697939 -10.786974033946176 -0.009151224279776216 -10.786985970381638
1180 -0.009134232718497514 -10.796108266664675 -0.009129267418757081 -10.796115237800395
1181 -0.009135093307122588 -10.805243359971797 -0.009136450616642833 -10.805251688417037
1182 -0.009135281527414918 -10.814378641499212 -0.009137122519314289 -10.814388810936352
1183 -0.009135328885167836 -10.823513970384381 -0.009143580356612802 -10.823532391292964
1184 -0.009135411260649562 -10.83264938164503 -0.009132640296593308 -10.832665031589558
1185 -0.00913403108716011 -10.841783412732191 -0.00912186331115663 -10.841786894900714
1186 -0.009136120323091745 -10.850919533055283 -0.009135801205411553 -10.850922696106126
1187 -0.009135034820064902 -10.860054567875348 -0.00913645108230412 -10.86005914718843
1188 -0.009134691394865512 -10.869189259270215 -0.009153370605781674 -10.869212517794212
1189 -0.009133195504546165 -10.87832245477476 -0.009126581018790603 -10.878339098813003
1190 -0.009134826669469475 -10.887457281444231 -0.009132075402885676 -10.887471174215888
1191 -0.009136103186756372 -10.896593384630988 -0.009132242295891047 -10.896603416511779
1192 -0.00913460492156446 -10.905727989552553 -0.009136226074770094 -10.905739642586548
1193 -0.009135734941810369 -10.914863724494364 -0.0091339863371104 -10.914873628923658
1194 -0.009135849634185433 -10.92399957412855 -0.009138167556375264 -10.924011796480034
1195 -0.009134982200339436 -10.93313455632889 -0.009164048451930284 -10.933175844931965
1196 -0.00913553237915039 -10.94227008870804 -0.00913684070110321 -10.942312685633068
1197 -0.009134642826393247 -10.951404731534433 -0.009135591890662908 -10.951448277523731
1198 -0.009135678363963961 -10.960540409898398 -0.009132795967161655 -10.960581073490893
1199 -0.009135019080713392 -10.96967542897911 -0.009135056985542178 -10.969716130476435
1200 -0.009135112864896655 -10.978810541844007 -0.009131742408499122 -10.978847872884934
1201 -0.009135000640526414 -10.987945542484534 -0.009135912032797932 -10.987983784917732
1202 -0.009135074494406582 -10.99708061697894 -0.009133257623761892 -10.997117042541495
1203 -0.009135426906868815 -11.006216043885809 -0.009141673194244504 -11.00625871573574
1204 -0.009135052049532532 -11.015351095935342 -0.00913538495078683 -11.015394100686526
1205 -0.009140190901234746 -11.024491286836577 -0.009119421383365989 -11.024513522069892
1206 -0.009137038188055158 -11.033628325024631 -0.009147386718541383 -11.033660908788434
1207 -0.00913528334349394 -11.042763608368125 -0.00913610989227891 -11.042797018680712
1208 -0.009134575305506588 -11.05189818367363 -0.00913665322586894 -11.051933671906582
1209 -0.009135585883632303 -11.061033769557262 -0.0091395640745759 -11.061073235981159
1210 -0.009136196877807378 -11.07016996643507 -0.009147991472855211 -11.070221227454013
1211 -0.009137279074639081 -11.07930724550971 -0.00916422177106142 -11.079385449225075
1212 -0.009134496795013547 -11.088441742304724 -0.009134517097845674 -11.08851996632292
1213 -0.009134857496246696 -11.09757659980097 -0.00914435526356101 -11.097664321586482
1214 -0.009134591883048415 -11.106711191684019 -0.009100094158202409 -11.106764415744685
1215 -0.009135750541463494 -11.115846942225483 -0.009141122922301292 -11.115905538666986
1216 -0.009135322412475944 -11.124982264637959 -0.009131377143785358 -11.125036915810771
1217 -0.009136356879025698 -11.134118621516985 -0.00912215569987893 -11.13415907151065
1218 -0.009134185593575239 -11.14325280711056 -0.009143097093328834 -11.143302168603979
1219 -0.009134955098852515 -11.152387762209413 -0.00913173845037818 -11.152433907054357
1220 -0.009133733017370105 -11.161521495226783 -0.009124594740569592 -11.161558501794927
1221 -0.009136223094537854 -11.170657718321321 -0.00913860397413373 -11.17069710576906
1222 -0.00913547440432012 -11.179793192725642 -0.009126733150333166 -11.179823838919393
1223 -0.009134422428905964 -11.188927615154547 -0.00916842627339065 -11.188992265192784
1224 -0.009134362312033772 -11.198061977466581 -0.00913391150534153 -11.198126176698125
1225 -0.009134880267083645 -11.207196857733665 -0.009128304896876216 -11.207254481595001
1226 -0.009132948564365506 -11.216329806298031 -0.009069695416837931 -11.216324177011838
1227 -0.0091345620341599 -11.22546436833219 -0.009125981340184807 -11.225450158352023
1228 -0.009136418392881752 -11.234600786725071 -0.0091242091730237 -11.234574367525047
1229 -0.009135672869160772 -11.243736459594231 -0.00913599831983447 -11.243710365844882
1230 -0.009134670440107583 -11.25287113003434 -0.009139240812510252 -11.252849606657392
1231 -0.009135581133887172 -11.262006711168226 -0.009153815917670727 -11.262003422575063
1232 -0.009136927360668779 -11.271143638528894 -0.009156310884281992 -11.271159733459346
1233 -0.009135334566235543 -11.280278973095129 -0.009141412377357484 -11.280301145836702
1234 -0.009134414605796337 -11.289413387700925 -0.009141834359616042 -11.289442980196318
1235 -0.009134834725409746 -11.298548222426335 -0.009133744193241 -11.298576724389559
1236 -0.009137554978951811 -11.307685777405288 -0.009151140367612243 -11.30772786475717
1237 -0.009135565347969532 -11.316821342753258 -0.00914006056264043 -11.31686792531981
1238 -0.009135684277862311 -11.32595702703112 -0.009130702028051019 -11.325998627347861
1239 -0.009136046282947063 -11.335093073314066 -0.009131499705836177 -11.335130127053697
1240 -0.009137097839266061 -11.344230171153333 -0.009122030157595874 -11.344252157211292
1241 -0.009137003496289254 -11.353367174649621 -0.009141593892127275 -11.35339375110342
1242 -0.00913655273616314 -11.362503727385784 -0.009136290661990643 -11.36253004176541
1243 -0.009135203016921879 -11.371638930402705 -0.009134439565241338 -11.37166448133065
1244 -0.009135892707854509 -11.38077482311056 -0.009146099304780364 -11.380810580635432
1245 -0.009138880204409361 -11.389913703314969 -0.009122208692133427 -11.389932789327565
1246 -0.009136756649240851 -11.39905045996421 -0.00913907801732421 -11.399071867344889
1247 -0.00913588427938521 -11.408186344243594 -0.009145500650629402 -11.408217367995517
1248 -0.009136485029011964 -11.417322829272607 -0.009129934152588249 -11.417347302148105
1249 -0.009136012429371477 -11.426458841701978 -0.009131454955786466 -11.426478757103892
1250 -0.009136409452185034 -11.435595251154163 -0.009135628305375575 -11.435614385409268
1251 -0.009134489111602306 -11.444729740265766 -0.009132291236892343 -11.44474667664616
1252 -0.009134505968540907 -11.453864246234307 -0.009142660070210695 -11.45388933671637
1253 -0.00913632744923234 -11.463000573683539 -0.009123732522130012 -11.463013069238501
1254 -0.009143931465223432 -11.472144505148762 -0.009139902284368872 -11.47215297152287
1255 -0.009135526511818171 -11.48128003166058 -0.00914250621572137 -11.481295477738591
1256 -0.009135724138468504 -11.490415755799049 -0.009130679164081812 -11.490426156902673
1257 -0.009136060113087296 -11.499551815912136 -0.009118103235960007 -11.499544260138633
1258 -0.00913602914661169 -11.508687845058748 -0.009140428341925144 -11.508684688480558
1259 -0.009137761080637574 -11.517825606139386 -0.009168203547596931 -11.517852892028156
1260 -0.009137188829481602 -11.526962794968867 -0.009139311779290438 -11.526992203807445
1261 -0.009134424338117241 -11.536097219306985 -0.009134970093145966 -11.536127173900592
1262 -0.009135045064613222 -11.545232264371599 -0.009136369125917554 -11.54526354302651
1263 -0.009135234076529742 -11.554367498448128 -0.009135251631960273 -11.55439879465847
1264 -0.009135186020284892 -11.563502684468412 -0.009129718644544482 -11.563528513303014
1265 -0.009136621048673988 -11.572639305517086 -0.009134009527042509 -11.572662522830056
1266 -0.009136403491720558 -11.581775709008806 -0.009136411594226956 -11.581798934424283
1267 -0.009133496042340993 -11.590909205051148 -0.009142248425632715 -11.590941182849916
1268 -0.009135941043496132 -11.600045146094644 -0.009136749291792512 -11.600077932141708
1269 -0.009136286936700344 -11.609181433031344 -0.00914118424989283 -11.609219116391602
1270 -0.009136500908061862 -11.618317933939405 -0.009141087345778943 -11.61836020373738
1271 -0.00913416682742536 -11.627452100766831 -0.009129755338653922 -11.627489959076033
1272 -0.009135770052671433 -11.636587870819502 -0.009136854764074087 -11.636626813840108
1273 -0.009134255629032851 -11.645722126448534 -0.009143912326544523 -11.645770726166653
1274 -0.009136351849883794 -11.654858478298419 -0.009137265803292393 -11.654907991969946
1275 -0.009136425703763962 -11.663994904002182 -0.009137562289834023 -11.66404555425978
1276 -0.009138258127495646 -11.673133162129679 -0.009111354826018214 -11.673156909085797
1277 -0.009136241162195802 -11.682269403291874 -0.009138905722647906 -11.682295814808445
1278 -0.00913585522212088 -11.691405258513996 -0.00913402228616178 -11.691429837094606
1279 -0.009137193392962217 -11.700542451906959 -0.009109936561435461 -11.700539773656041
1280 -0.009135775500908494 -11.709678227407867 -0.009140103915706277 -11.709679877571748
1281 -0.00913672219030559 -11.718814949598173 -0.009138371190056204 -11.718818248761805
1282 -0.00913662943057716 -11.72795157902875 -0.009140367899090052 -11.727958616660894
1283 -0.009136810945346952 -11.737088389974096 -0.009127769945189356 -11.737086386606084
1284 -0.009136716090142726 -11.746225106064239 -0.009178986214101315 -11.746265372820185
1285 -0.009134748252108693 -11.755359854316348 -0.009139535762369633 -11.755404908582554
1286 -0.00913609443232417 -11.764495948748673 -0.009137581335380673 -11.764542489917934
1287 -0.009135530469939113 -11.773631479218611 -0.009131192322820425 -11.773673682240755
1288 -0.009135991940274835 -11.782767471158886 -0.009134614933282137 -11.782808297174038
1289 -0.009135651867836714 -11.791903123026723 -0.009161383286118508 -11.791969680460156
1290 -0.009134979685768485 -11.801038102712491 -0.009148646844550967 -11.801118327304707
1291 -0.009135087905451655 -11.810173190617943 -0.009130030311644078 -11.81024835761635
1292 -0.009134787926450371 -11.819307978544394 -0.009145262697711588 -11.819393620314061
1293 -0.009133423212915659 -11.82844140175731 -0.009138356102630496 -11.828531976416691
1294 -0.009128682361915708 -11.837570084119225 -0.009165738336741924 -11.837697714753434
1295 -0.009134922549128533 -11.846705006668353 -0.009133829781785608 -11.846831544535219
1296 -0.009135211072862148 -11.855840217741216 -0.009138746093958617 -11.855970290629177
1297 -0.0091361740604043 -11.864976391801621 -0.009160261368378997 -11.865130551997556
1298 -0.009137469716370106 -11.87411386151799 -0.009181519923731684 -11.874312071921288
1299 -0.009133454458788038 -11.883247315976778 -0.009141661785542965 -11.883453733706832
1300 -0.009134090691804885 -11.892381406668584 -0.009125599404796958 -11.892579333111629
1301 -0.009133401326835155 -11.901514807995419 -0.009129516780376434 -11.901708849892005
1302 -0.009133371897041798 -11.91064817989246 -0.009134625876322388 -11.910843475768328
1303 -0.00913270409218967 -11.91978088398465 -0.009113936405628919 -11.919957412173957
1304 -0.009136064536869526 -11.92891694852152 -0.00910795177333057 -11.929065363947288
1305 -0.00913697313517332 -11.938053921656694 -0.009180397121235728 -11.938245761068524
1306 -0.009134631138294935 -11.947188552794989 -0.009138021431863309 -11.947383782500387
1307 -0.009132134681567549 -11.956320687476557 -0.009129883628338576 -11.956513666128725
1308 -0.009132786048576235 -11.965453473525134 -0.009123171214014292 -11.965636837342739
1309 -0.009134406503289939 -11.974587880028423 -0.009134908812120557 -11.97477174615486
1310 -0.009132789261639119 -11.983720669290062 -0.009129862068220973 -11.98390160822308
1311 -0.009132782043889166 -11.99285345133395 -0.009114458737894893 -11.993016066960974
1312 -0.009134578425437212 -12.001988029759387 -0.009138618456199765 -12.002154685417175
1313 -0.009133716486394406 -12.01112174624578 -0.009132551681250333 -12.011287237098426
1314 -0.009137241542339325 -12.02025898778812 -0.009128618752583861 -12.02041585585101
1315 -0.009133371245115995 -12.029392359033237 -0.00912934341467917 -12.029545199265689
1316 -0.009133252874016761 -12.038525611907254 -0.009134032065048814 -12.038679231330738
1317 -0.009133992297574878 -12.047659604204828 -0.009139797231182457 -12.04781902856192
1318 -0.009133957838639618 -12.056793562043467 -0.009123400459066034 -12.056942429020985
1319 -0.00913416468538344 -12.06592772672885 -0.009140977868810296 -12.066083406889796
1320 -0.009136036317795516 -12.075063763046645 -0.009138190001249314 -12.075221596891044
1321 -0.00913413385860622 -12.08419789690525 -0.009125557821244001 -12.084347154712288
1322 -0.009129960834980012 -12.09332785774023 -0.00912152612581849 -12.093468680838107
1323 -0.00913036777637899 -12.102458225516608 -0.009111357713118195 -12.102580038551226
1324 -0.009133960446342826 -12.111592185962952 -0.009134529810398816 -12.111714568361625
1325 -0.00913462219759822 -12.12072680816055 -0.009126901580020785 -12.120841469941647
1326 -0.009133996861055493 -12.129860805021606 -0.00912013598717749 -12.129961605928825
1327 -0.009134791838005186 -12.13899559685961 -0.009136143047362566 -12.139097748976187
1328 -0.009134092554450034 -12.148129689414061 -0.009134305082261563 -12.148232054058449
1329 -0.009133764589205385 -12.157263454003266 -0.009137092903256417 -12.157369146961704
1330 -0.00912974146194756 -12.166393195465213 -0.009131683316081763 -12.166500830277785
1331 -0.009133903589099646 -12.175527099054312 -0.00914143375121057 -12.175642264028996
1332 -0.0091343202162534 -12.184661419270565 -0.009136830549687147 -12.184779094578683
1333 -0.009134041517972947 -12.193795460788538 -0.009138627303764224 -12.193917721882448
1334 -0.009133616602048278 -12.202929077390586 -0.009133414644747973 -12.203051136527195
1335 -0.009132610633969307 -12.212061688024555 -0.009136396273970605 -12.212187532801165
1336 -0.00913159204646945 -12.221193280071024 -0.00912579232826829 -12.221313325129433
1337 -0.009133215248584747 -12.23032649531961 -0.009127064375206828 -12.23044038950464
1338 -0.009132616268470884 -12.23945911158808 -0.0091526307631284 -12.239593020267769
1339 -0.009134600684046746 -12.248593712272125 -0.009130038507282733 -12.248723058775052
1340 -0.009123472264036536 -12.257717184536162 -0.009087284049019217 -12.257810342824072
1341 -0.009135415218770504 -12.266852599754932 -0.009135462064296006 -12.266945804888369
1342 -0.009134592022746801 -12.275987191777679 -0.009126797271892428 -12.276072602160262
1343 -0.009135691123083234 -12.285122882900762 -0.009136053174734116 -12.285208655334996
1344 -0.009135101269930602 -12.294257984170692 -0.009155046846717595 -12.294363702181714
1345 -0.009133881935849786 -12.30339186610654 -0.009153088880702853 -12.303516791062417
1346 -0.009131894633173942 -12.312523760739715 -0.00919665708206594 -12.312713448144484
1347 -0.009134598728269338 -12.321658359467985 -0.00913641187362373 -12.321849860018107
1348 -0.009135681483894587 -12.33079404095188 -0.009118882985785604 -12.330968743003892
1349 -0.009136137366294862 -12.339930178318173 -0.009148538531735539 -12.340117281535628
1350 -0.00913454033434391 -12.349064718652517 -0.009133569058030843 -12.34925085059366
1351 -0.009134716680273413 -12.358199435332791 -0.009148652711883188 -12.358399503305542
1352 -0.00913468119688332 -12.367334116529674 -0.009136570338159799 -12.367536073643702
1353 -0.009134798729792237 -12.376468915259467 -0.009137470414862037 -12.376673544058564
1354 -0.00913569233380258 -12.38560460759327 -0.00915137343108654 -12.38582491748965
1355 -0.009136396925896406 -12.394741004519167 -0.00918084653094411 -12.395005764020594
1356 -0.009135055262595415 -12.403876059781762 -0.009129694569855929 -12.40413545859045
1357 -0.009134431788697838 -12.41301049157046 -0.00913662500679493 -12.413272083597244
1358 -0.009133636811748147 -12.42214412838221 -0.009101479407399892 -12.422373563004644
1359 -0.009133988479152321 -12.431278116861362 -0.009134743129834533 -12.431508306134479
1360 -0.009134307131171226 -12.440412423992534 -0.009132286394014954 -12.440640592528494
1361 -0.009135144902393222 -12.449547568894927 -0.009142110589891672 -12.449782703118386
1362 -0.009133766731247306 -12.458681335626174 -0.009120242204517126 -12.458902945322903
1363 -0.009133723517879843 -12.467815059144055 -0.009138894500210881 -12.468041839823114
1364 -0.009134676028043031 -12.476949735172099 -0.009143359307199717 -12.477185199130313
1365 -0.009135019313544036 -12.486084754485642 -0.00913060987368226 -12.486315809003996
1366 -0.009134312300011516 -12.495219066785653 -0.009130957443267107 -12.495446766447262
1367 -0.00913491970859468 -12.504353986494248 -0.009136667614802719 -12.504583434062065
1368 -0.009132704744115473 -12.513486691238363 -0.009145664377138018 -12.513729098439203
1369 -0.009134127711877226 -12.52262081895024 -0.009105299832299352 -12.522834398271502
1370 -0.009133907128125429 -12.531754726078367 -0.009130839724093676 -12.531965237995596
1371 -0.009126740461215376 -12.540881466539583 -0.009153015073388815 -12.541118253068985
1372 -0.009131894959136844 -12.550013361498719 -0.009140318119898438 -12.550258571188884
1373 -0.009134141681715845 -12.559147503180435 -0.009135823044925929 -12.55939439423381
1374 -0.009135230723768473 -12.568282733904203 -0.00914435861632228 -12.568538752850131
1375 -0.0091324248816818 -12.577415158785884 -0.00913577047176659 -12.577674523321898
1376 -0.009136514132842421 -12.586551672918727 -0.009155766339972615 -12.58683028966187
1377 -0.009133352804929018 -12.595685025723656 -0.009132049232721328 -12.595962338894592
1378 -0.00913325701840222 -12.604818282742057 -0.00913288863375783 -12.60509522752835
1379 -0.009133406355977059 -12.613951689098034 -0.009136916697025299 -12.614232144225376
1380 -0.009133747639134526 -12.623085436737169 -0.009136471385136246 -12.623368615610513
1381 -0.009125365503132343 -12.632210802240301 -0.009219506988301873 -12.632588122598815
1382 -0.00913463025353849 -12.64134543249384 -0.009149284893646836 -12.641737407492462
1383 -0.00913232765160501 -12.650477760145444 -0.009128198539838196 -12.6508656060323
1384 -0.009131706599146128 -12.65960946674459 -0.009133137902244926 -12.659998743934544
1385 -0.009132909402251244 -12.66874237614684 -0.00912858177907765 -12.669127325713621
1386 -0.00913275321945548 -12.677875129366296 -0.009148940118029714 -12.67827626583165
1387 -0.009133634949102997 -12.687008764315399 -0.009135846374556422 -12.687412112206207
1388 -0.009132832102477551 -12.696141596417876 -0.009116350905969739 -12.696528463112177
1389 -0.009131708461791278 -12.705273304879666 -0.009136410523205995 -12.705664873635383
1390 -0.009133656229823827 -12.714406961109491 -0.009129792265594006 -12.714794665900977
1391 -0.009133193362504243 -12.723540154471996 -0.00913784964941442 -12.723932515550391
1392 -0.009132954990491271 -12.732673109462487 -0.009135402832180261 -12.733067918382572
1393 -0.009133092174306513 -12.741806201636793 -0.009128825273364782 -12.742196743655937
1394 -0.009132352471351624 -12.750938554108144 -0.009137988276779651 -12.751334731932717
1395 -0.009131774911656976 -12.7600703290198 -0.009125680197030306 -12.760460412129747
1396 -0.009131572768092155 -12.769201901787893 -0.009124447079375386 -12.769584859209123
1397 -0.009138927049934863 -12.778340828837829 -0.009110044315457344 -12.778694903524581
1398 -0.009134724969044328 -12.787475553806873 -0.009135639993473887 -12.787830543518055
1399 -0.009133813250809909 -12.796609367057682 -0.009138442575931549 -12.796968986093987
1400 -0.009134098002687097 -12.805743465060369 -0.009145530126988887 -12.806114516220976
1401 -0.009134364267811178 -12.81487782932818 -0.009136344958096742 -12.815250861179074
1402 -0.00913472450338304 -12.824012553831563 -0.0091360819991678 -12.824386943178242
1403 -0.009133404912427067 -12.833145958743991 -0.009121114574372768 -12.833508057752615
1404 -0.00913231777958572 -12.842278276523576 -0.009130535833537578 -12.842638593586154
1405 -0.009134558914229273 -12.851412835437806 -0.0091348335146904 -12.851773427100843
1406 -0.00913420394062996 -12.860547039378435 -0.009129292983561754 -12.860902720084406
1407 -0.009135007485747337 -12.869682046864183 -0.009135040128603578 -12.870037760213009
1408 -0.009134779032319785 -12.878816825896502 -0.00915747475810349 -12.879195234971112
1409 -0.009134392580017447 -12.88795121847652 -0.0091303292196244 -12.888325564190737
1410 -0.00913542089983821 -12.897086639376358 -0.009123412147164344 -12.897448976337902
1411 -0.009131948230788112 -12.906218587607146 -0.009117763908579945 -12.906566740246483
1412 -0.009134508529677987 -12.915353096136824 -0.009140064148232341 -12.915706804394715
1413 -0.009135128138586879 -12.92448822427541 -0.00912724700756371 -12.924834051402279
1414 -0.009138294635340572 -12.933626518910751 -0.009191569173708558 -12.934025620575987
1415 -0.009132564533501863 -12.942759083444253 -0.009129160968586802 -12.943154781544575
1416 -0.009133936557918786 -12.951893020002172 -0.009136313525959849 -12.952291095070535
1417 -0.009134025685489178 -12.961027045687661 -0.009139132499694825 -12.96143022757023
1418 -0.009134157188236713 -12.970161202875898 -0.009157371148467064 -12.970587598718696
1419 -0.009134624013677239 -12.979295826889576 -0.00915070897899568 -12.979738307697692
1420 -0.009134144382551312 -12.988429971272128 -0.00912544820457697 -12.988863755902269
1421 -0.009136210195720196 -12.997566181467848 -0.009134434163570404 -12.99799819006584
1422 -0.009132391167804598 -13.006698572635653 -0.009122437704354525 -13.007120627770194
1423 -0.009134299913421273 -13.015832872549074 -0.0091336150187999 -13.016254242788994
1424 -0.009134892700240016 -13.024967765249315 -0.009134163847193122 -13.025388406636187
1425 -0.009135123947635293 -13.03410288919695 -0.009152043936774134 -13.034540450572962
1426 -0.0091326171066612 -13.043235506303612 -0.009121720772236585 -13.043662171345199
1427 -0.0091335934586823 -13.052369099762293 -0.009129138896241784 -13.05279131024144
1428 -0.00913380142301321 -13.061502901185307 -0.009138870937749743 -13.061930181179191
1429 -0.009134229272603989 -13.07063713045791 -0.009136769268661738 -13.071066950447852
1430 -0.00913376840762794 -13.079770898865538 -0.009137163078412414 -13.080204113526264
1431 -0.009133824938908219 -13.088904723804447 -0.009128346433863043 -13.089332459960128
1432 -0.009135220386087894 -13.098039944190536 -0.009138222923502326 -13.09847068288363
1433 -0.00913613592274487 -13.10717608011328 -0.009158501867204905 -13.107629184750834
1434 -0.00913470471277833 -13.116310784826059 -0.009128232393413782 -13.116757417144248
1435 -0.009134729951620102 -13.12544551477768 -0.009103363240137696 -13.125860780384386
1436 -0.009136908268556 -13.134582423046234 -0.0091326710768044 -13.13499345146119
1437 -0.009134829929098486 -13.143717252975334 -0.009137752000242472 -13.144131203461432
1438 -0.00913507491350174 -13.152852327888835 -0.009136928943917155 -13.15326813240535
1439 -0.009135529072955251 -13.16198785696179 -0.009133078996092081 -13.162401211401441
1440 -0.009131438611075283 -13.171119295572865 -0.009125190647318959 -13.17152640204876
1441 -0.009133593551814556 -13.180252889124679 -0.009132383484393358 -13.180658785533154
1442 -0.009133499627932907 -13.189386388752611 -0.009142765775322914 -13.189801551308477
1443 -0.009134997148066759 -13.198521385900678 -0.009125943994149566 -13.198927495302627
1444 -0.00913594588637352 -13.207657331787052 -0.009116573771461845 -13.208044069074088
1445 -0.00912945349700749 -13.216786785284059 -0.00914429808035493 -13.217188367154442
1446 -0.009132651472464203 -13.225919436756524 -0.009147621225565672 -13.226335988380008
1447 -0.009134703082963824 -13.235054139839487 -0.009158057486638426 -13.235494045866647
1448 -0.009134316863492132 -13.244188456702979 -0.009145560394972562 -13.24463960626162
1449 -0.009129641624167562 -13.253318098327146 -0.009118667198345065 -13.253758273459965
1450 -0.00913422992452979 -13.262452328251676 -0.009159913007169961 -13.262918186467136
1451 -0.009137884760275484 -13.271590213011951 -0.009119289042428137 -13.272037475509563
1452 -0.009133136598393321 -13.280723349610344 -0.009127648500725626 -13.28116512401029
1453 -0.009130786033347249 -13.289854135643692 -0.009058390837162733 -13.290223514847453
1454 -0.00913392063230276 -13.298988056275995 -0.009133462654426694 -13.29935697750188
1455 -0.00913548138923943 -13.308123537665235 -0.009136545611545444 -13.308493523113425
1456 -0.009134920127689839 -13.317258457792924 -0.009124931553378702 -13.317618454666803
1457 -0.009135575219988822 -13.326394033012914 -0.00913799749687314 -13.326756452163677
1458 -0.009135786909610033 -13.335529819922524 -0.009117353009060025 -13.335873805172737
1459 -0.009135422948747873 -13.344665242871272 -0.009133304422721266 -13.345007109595459
1460 -0.009134401381015778 -13.353799644252287 -0.00911208800971508 -13.354119197605174
1461 -0.0091364701744169 -13.362936114426704 -0.009147628303617239 -13.363266825908791
1462 -0.009133791597560049 -13.372069906024263 -0.009111446421593427 -13.372378272330385
1463 -0.009136280044913292 -13.381206186069177 -0.009135201899334788 -13.38151347422972
1464 -0.009135678363963961 -13.390341864433141 -0.009145690267905593 -13.390659164497626
1465 -0.009133606357499957 -13.399475470790641 -0.009142178297042846 -13.39980134279467
1466 -0.009137292299419642 -13.40861276309006 -0.009147580619901419 -13.40894892341457
1467 -0.009133878443390132 -13.41774664153345 -0.009135726932436227 -13.418084650347007
1468 -0.009135436825454235 -13.426882078358904 -0.009132126718759537 -13.427216777065766
1469 -0.009133951645344496 -13.436016030004248 -0.00913061243481934 -13.436347389500586
1470 -0.009134576516225934 -13.445150606520475 -0.009116020379588008 -13.445463409880174
1471 -0.009134326642379165 -13.454284933162853 -0.009132474102079869 -13.454595883982254
1472 -0.00913512851111591 -13.463420061673968 -0.009137009084224702 -13.463732893066478
1473 -0.00913513652049005 -13.472555198194458 -0.009139013662934303 -13.472871906729413
1474 -0.009135418478399515 -13.481690616672857 -0.009137733839452267 -13.482009640568865
1475 -0.009134192578494548 -13.490824809251352 -0.009117380157113076 -13.491127020725978
1476 -0.009136694623157382 -13.499961503874509 -0.00914073190651834 -13.500267752632496
1477 -0.00913599212653935 -13.509097496001049 -0.009138102317228914 -13.509405854949724
1478 -0.009135247115045786 -13.518232743116094 -0.009140714816749097 -13.518546569766473
1479 -0.0091344328597188 -13.527367175975813 -0.009133972227573395 -13.527680541994046
1480 -0.009135954873636365 -13.53650313084945 -0.009143137698993086 -13.53682367969304
1481 -0.009141036588698626 -13.545644167438148 -0.009137669019401074 -13.54596134871244
1482 -0.009134809812530875 -13.55477897725068 -0.00913208439014852 -13.55509343310259
1483 -0.009134876588359476 -13.563913853839038 -0.00913016996346414 -13.564223603066054
1484 -0.009135180013254285 -13.573049033852293 -0.009147007577121257 -13.573370610643176
1485 -0.00913745523430407 -13.582186489086597 -0.00910527859814465 -13.582475889241321
1486 -0.00913669764995575 -13.591323186736552 -0.00915186875499785 -13.591627757996319
1487 -0.009134591510519385 -13.600457778247073 -0.009141455264762044 -13.600769213261081
1488 -0.009134100237861275 -13.609591878484935 -0.009135172190144657 -13.609904385451227
1489 -0.009134012972936034 -13.61872589145787 -0.009121045004576445 -13.619025430455803
1490 -0.00913469293154776 -13.627860584389419 -0.009137951442971826 -13.628163381898775
1491 -0.009134713280946016 -13.636995297670365 -0.009129873383790255 -13.637293255282565
1492 -0.009132637502625584 -13.646127935172991 -0.009141960879787803 -13.646435216162352
1493 -0.009133959794417024 -13.655261894967408 -0.009141890425235033 -13.655577106587588
1494 -0.009134500799700618 -13.664396395767108 -0.009125719778239727 -13.664702826365827
1495 -0.009134844737127423 -13.673531240504236 -0.009143067337572575 -13.6738458937034
1496 -0.00913544329814613 -13.682666683802381 -0.009125865157693624 -13.682971758861093
1497 -0.009138875687494875 -13.691805559489875 -0.009144901717081665 -13.692116660578176
1498 -0.009135700948536395 -13.700941260438412 -0.00913110477849841 -13.701247765356674
1499 -0.009134366782382131 -13.710075627220794 -0.009136965777724982 -13.710384731134399
1500 -0.009134490322321654 -13.719210117543115 -0.00913292015902698 -13.719517651293426
1501 -0.009135273331776262 -13.72834539087489 -0.009110392397269606 -13.728628043690696
1502 -0.009135885769501329 -13.737481276644392 -0.009125509299337864 -13.737753552990034
1503 -0.009134333347901702 -13.746615609992293 -0.009118897933512926 -13.746872450923547
1504 -0.009136870130896568 -13.75575248012319 -0.009142816672101617 -13.756015267595648
1505 -0.00913861501030624 -13.764891095133496 -0.009169238060712815 -13.76518450565636
1506 -0.009137494722381234 -13.774028589855877 -0.009140724083408713 -13.77432522973977
1507 -0.009134525200352073 -13.78316311505623 -0.00913951569236815 -13.783464745432138
1508 -0.009134125197306275 -13.792297240253536 -0.009133958956226707 -13.792598704388364
1509 -0.009135404275730253 -13.801432644529266 -0.009133102372288704 -13.801731806760653
1510 -0.009134475141763687 -13.81056711967103 -0.009142844472080469 -13.810874651232734
1511 -0.009131303848698735 -13.819698423519728 -0.009125696821138262 -13.820000348053872
1512 -0.00913475318811834 -13.828833176707846 -0.009137662453576922 -13.82913801050745
1513 -0.00913445744663477 -13.83796763415448 -0.009133668383583426 -13.838271678891033
1514 -0.009134944062680006 -13.84710257821716 -0.009133265679702162 -13.847404944570735
1515 -0.00913535333238542 -13.856237931549547 -0.009133354807272554 -13.856538299378007
1516 -0.009136339742690324 -13.865374271292238 -0.00918956557288766 -13.865727864950895
1517 -0.009134002961218357 -13.874508274253456 -0.009135008323937654 -13.874862873274832
1518 -0.009133364167064428 -13.88364163842052 -0.009129930660128594 -13.88399280393496
1519 -0.009134167758747935 -13.89277580617927 -0.009128670208156109 -13.893121474143117
1520 -0.009134066989645362 -13.901909873168915 -0.00914301392622292 -13.90226448806934
1521 -0.009133250126615167 -13.91104312329553 -0.0091614690143615 -13.911425957083702
1522 -0.009134968649595976 -13.920178091945125 -0.009126144461333752 -13.920552101545036
1523 -0.009133972926065326 -13.92931206487119 -0.009141326928511263 -13.929693428473547
1524 -0.009134454978629946 -13.93844651984982 -0.009144094539806247 -13.938837523013353
1525 -0.009133740095421672 -13.947580259945243 -0.009130606474354864 -13.947968129487707
1526 -0.009133721189573406 -13.956713981134817 -0.009077583299949765 -13.957045712787657
1527 -0.009133747592568398 -13.965847728727384 -0.009135815687477589 -13.966181528475134
1528 -0.009134250879287719 -13.974981979606673 -0.00913919871672988 -13.975320727191864
1529 -0.009135419828817248 -13.98411739943549 -0.009135740855708719 -13.984456468047572
1530 -0.009134991047903895 -13.993252390483395 -0.009138163831084966 -13.993594631878658
1531 -0.009134721010923386 -14.002387111494318 -0.009140205197036266 -14.002734837075694
1532 -0.009134257677942514 -14.01152136917226 -0.00915294261649251 -14.011887779692186
1533 -0.009133423632010817 -14.020654792804272 -0.009119330113753677 -14.02100710980594
1534 -0.009138624090701342 -14.029793416894973 -0.009128243941813708 -14.030135353747752
1535 -0.009134741919115185 -14.03892815881409 -0.009126747446134686 -14.039262101193888
1536 -0.009130110871046782 -14.048058269685136 -0.009131715772673488 -14.048393816966561
1537 -0.009136489918455481 -14.057194759603592 -0.009164452692493797 -14.057558269659054
1538 -0.009134782385081053 -14.066329541988672 -0.009131291648373008 -14.066689561307427
1539 -0.009134445991367101 -14.07546398798004 -0.00913476487621665 -14.075824326183644
1540 -0.009134276444092393 -14.084598264424132 -0.009129916550591588 -14.084954242734236
1541 -0.00913384179584682 -14.09373210621998 -0.009139423677697777 -14.094093666411935
1542 -0.00913457404822111 -14.102866680268201 -0.009138087928295135 -14.10323175434023
1543 -0.009133682772517204 -14.11200036304072 -0.009129934664815664 -14.112361689005047
1544 -0.009134808136150242 -14.121135171176869 -0.00913233943283558 -14.121494028437882
1545 -0.009128324082121253 -14.13026349525899 -0.009111250331625343 -14.130605278769506
1546 -0.009135753521695733 -14.139399248780686 -0.009143140027299523 -14.139748418796806
1547 -0.009133646171540022 -14.148532894952226 -0.009140194999054075 -14.14888861379586
1548 -0.009134351601824164 -14.15766724655405 -0.009144492307677865 -14.158033106103538
1549 -0.009134924365207553 -14.166802170919258 -0.009147600922733545 -14.167180707026272
1550 -0.009134500799700618 -14.175936671718958 -0.009150935849174858 -14.176331642875446
1551 -0.009134705131873488 -14.185071376850832 -0.009137708460912108 -14.185469351336359
1552 -0.009131953492760659 -14.194203330343592 -0.009114523837342858 -14.194583875173702
1553 -0.009133276948705315 -14.203336607292298 -0.009134837239980698 -14.203718712413682
1554 -0.009135506907477975 -14.212472114199777 -0.009150806441903114 -14.212869518855586
1555 -0.009134260332211852 -14.221606374531989 -0.009135465929284691 -14.22200498478487
1556 -0.009133435552939773 -14.230739810084929 -0.009129794966429471 -14.2311347797513
1557 -0.0091319864615798 -14.239871796546508 -0.009119630604982377 -14.240254410356282
1558 -0.009134459728375077 -14.249006256274884 -0.009133324958384037 -14.249387735314667
1559 -0.009134284639731049 -14.258140540914615 -0.00913436645641923 -14.258522101771085
1560 -0.009134531393647194 -14.267275072308262 -0.009129543555900455 -14.267651645326985
1561 -0.009134146198630334 -14.276409218506892 -0.009134447714313865 -14.276786093041299
1562 -0.009136180300265551 -14.285545398807157 -0.00912875896319747 -14.285914852004495
1563 -0.00913259359076619 -14.294677992397924 -0.009126873593777418 -14.295041725598272
1564 -0.009134151693433522 -14.303812144091358 -0.009121213061735033 -14.304162938660008
1565 -0.009134621731936932 -14.312946765823295 -0.009127092128619552 -14.313290030788627
1566 -0.009135229419916869 -14.322081995243211 -0.009132419154047966 -14.322422449942675
1567 -0.009135174937546254 -14.331217170180757 -0.009134527342393995 -14.331556977285068
1568 -0.009133435599505902 -14.340350605780262 -0.009136153617873788 -14.340693130902942
1569 -0.009135582391172648 -14.349486188171435 -0.009132177708670497 -14.349825308611612
1570 -0.009135660761967302 -14.358621848933401 -0.009135816665366291 -14.358961125276979
1571 -0.009134562872350215 -14.367756411805752 -0.009135746955871582 -14.36809687223285
1572 -0.009136093640699982 -14.376892505446452 -0.009133292222395539 -14.377230164455247
1573 -0.00913707776926458 -14.386029583215716 -0.009124631388112902 -14.38635479584336
1574 -0.009136191895231604 -14.395165775110948 -0.00913825137540698 -14.395493047218768
1575 -0.009135289350524545 -14.404301064461473 -0.009134577075019478 -14.404627624293788
1576 -0.00913648409768939 -14.413437548559163 -0.009126595128327608 -14.413754219422115
1577 -0.009135196590796113 -14.422572745149958 -0.009134817775338889 -14.422889037197454
1578 -0.009134786110371352 -14.43170753126033 -0.009138322994112968 -14.432027360191567
1579 -0.009135620994493365 -14.440843152254823 -0.009133450547233224 -14.4411608107388
1580 -0.00913648004643619 -14.44997963230126 -0.009134285803884267 -14.450295096542686
1581 -0.009138784231618046 -14.459118416532878 -0.009153356775641441 -14.459448453318327
1582 -0.009132734360173344 -14.468251150893051 -0.009139407798647881 -14.468587861116974
1583 -0.009135170793160795 -14.477386321686213 -0.009133241698145866 -14.47772110281512
1584 -0.009135905792936683 -14.48652222747915 -0.009136811085045337 -14.486857913900167
1585 -0.009136263560503722 -14.495658491039652 -0.009107352094724774 -14.495965265994892
1586 -0.009135092981159687 -14.504793584020812 -0.009131729463115334 -14.505096995458008
1587 -0.009135101828724146 -14.513928685849535 -0.009134299261495471 -14.514231294719503
1588 -0.009135797247290611 -14.523064483096826 -0.009135697688907384 -14.52336699240841
1589 -0.009135166928172112 -14.532199650024998 -0.00913517759181559 -14.532502170000226
1590 -0.00913497949950397 -14.541334629524501 -0.009128224384039641 -14.541630394384265
1591 -0.009134713700041175 -14.550469343224542 -0.009137336909770966 -14.550767731294036
1592 -0.009134734747931361 -14.559604077972473 -0.009133400907739998 -14.559901132201775
1593 -0.009136277623474598 -14.568740355595947 -0.009142912225797772 -14.569044044427573
1594 -0.009135683812201024 -14.577876039408148 -0.009155091969296337 -14.578199136396869
1595 -0.009136864030733705 -14.58701290343888 -0.009133087377995253 -14.587332223774863
1596 -0.009136299695819616 -14.5961492031347 -0.009131518844515085 -14.59646374261938
1597 -0.009135948866605759 -14.605285152001306 -0.009119293559342623 -14.605583036178722
1598 -0.00913178464397788 -14.614416936645284 -0.009139693668112158 -14.614722729846834
1599 -0.009135116217657923 -14.623552052862943 -0.009136626729741693 -14.623859356576576
1600 -0.009135374799370766 -14.632687427662313 -0.009142125304788352 -14.633001481881363
1601 -0.009133101580664516 -14.641820529242977 -0.009150958387181163 -14.642152440268545
1602 -0.009133192570880055 -14.650953721813858 -0.009141154028475285 -14.65129359429702
1603 -0.009135238220915198 -14.660088960034773 -0.009126951592043043 -14.660420545889062
1604 -0.009134657168760895 -14.669223617203535 -0.009137284150347114 -14.669557830039409
1605 -0.009131996147334575 -14.67835561335087 -0.009139845333993434 -14.678697675373403
1606 -0.009134052367880941 -14.68748966571875 -0.009150999365374446 -14.687848674738778
1607 -0.009134162589907647 -14.696623828308658 -0.009142750268802046 -14.69699142500758
1608 -0.009132974967360496 -14.705756803276019 -0.009077513730153442 -14.706068938737733
1609 -0.009136368287727237 -14.714893171563746 -0.009138596756383777 -14.715207535494116
1610 -0.009135055309161543 -14.724028226872909 -0.009137131925672292 -14.724344667419789
1611 -0.009135378710925578 -14.733163605583835 -0.009131489228457213 -14.733476156648246
1612 -0.009135351469740271 -14.742298957053576 -0.009136692062020302 -14.742612848710266
1613 -0.00913598327897489 -14.751434940332551 -0.009126139851287008 -14.751738988561552
1614 -0.009137188782915473 -14.760572129115467 -0.009122762829065323 -14.760861751390618
1615 -0.00913402745500207 -14.769706156570468 -0.00911371111869812 -14.769975462509315
1616 -0.009137265244498849 -14.778843421814967 -0.009127188287675381 -14.77910265079699
1617 -0.009139249520376324 -14.787982671335344 -0.009157836064696312 -14.788260486861686
1618 -0.009136470966041088 -14.797119142301385 -0.009135733637958766 -14.797396220499644
1619 -0.009135850751772524 -14.806254993053157 -0.00913623017258942 -14.806532450672234
1620 -0.00913593489676714 -14.815390927949924 -0.009134250180795788 -14.815666700853031
1621 -0.009136033104732632 -14.824526961054657 -0.009136235062032937 -14.824802935915065
1622 -0.00913562448695302 -14.83366258554161 -0.009132648166269065 -14.833935584081333
1623 -0.009136592363938689 -14.84279917790555 -0.00912528159096837 -14.843060865672301
1624 -0.009135936852544546 -14.851935114758094 -0.009134819637984038 -14.852195685310285
1625 -0.009136180533096195 -14.86107129529119 -0.009138990566134453 -14.861334675876419
1626 -0.009136050334200263 -14.87020734562539 -0.009138592332601548 -14.87047326820902
1627 -0.009136383282020688 -14.879343728907411 -0.009126636385917663 -14.879599904594938
1628 -0.009137134533375502 -14.888480863440787 -0.009126516338437796 -14.888726420933375
1629 -0.00913599357008934 -14.897616857010876 -0.009133976325392723 -14.897860397258768
1630 -0.009135471982881426 -14.906752328993758 -0.009137196373194456 -14.906997593631962
1631 -0.009136025654152035 -14.91588835464791 -0.009134620986878872 -14.916132214618841
1632 -0.009139363933354617 -14.925027718581264 -0.009189740428701043 -14.925321955047542
1633 -0.009134717797860504 -14.934162436379124 -0.009130955673754215 -14.934452910721296
1634 -0.009134885994717479 -14.94329732237384 -0.009134909836575389 -14.943587820557871
1635 -0.00913509908132255 -14.952432421455164 -0.009134464850649237 -14.952722285408521
1636 -0.009135423274710775 -14.961567844729874 -0.009136360557749867 -14.961858645966272
1637 -0.00913540469482541 -14.9707032494247 -0.009134052833542228 -14.970992698799813
1638 -0.009134729998186231 -14.979837979422886 -0.009137039072811604 -14.980129737872625
1639 -0.00913464860059321 -14.988972628023479 -0.009136166470125318 -14.98926590434275
1640 -0.009135888935998083 -14.998108516959476 -0.009132679738104343 -14.998398584080855
1641 -0.009138507163152098 -15.007247024122629 -0.009197212383151054 -15.007595796464006
1642 -0.009135574288666248 -15.016382598411296 -0.009139418229460716 -15.016735214693467
1643 -0.00913412133231759 -15.025516719743614 -0.009135192353278398 -15.025870407046746
1644 -0.00913444384932518 -15.034651163592939 -0.009133594622835518 -15.03500400166958
1645 -0.009133856184780598 -15.043785019777719 -0.009144454170018435 -15.044148455839599
1646 -0.009132839879021049 -15.05291785965674 -0.009122803434729576 -15.053271259274329
1647 -0.009133831271901727 -15.06205169092864 -0.009127284213900567 -15.062398543488229
1648 -0.00913431765511632 -15.071186008583757 -0.009139263490214943 -15.071537806978444
1649 -0.009133705962449312 -15.080319714546206 -0.009138180036097765 -15.080675987014542
1650 -0.009134144987910986 -15.089453859534117 -0.009131255280226468 -15.08980724229477
1651 -0.009136309614405036 -15.098590169148522 -0.009111719764769077 -15.098918962059539
1652 -0.009133959328755737 -15.107724128477278 -0.009126900834962726 -15.108045862894501
1653 -0.009134801151230932 -15.116858929628508 -0.009132180130109191 -15.11717804302461
1654 -0.009136469336226583 -15.125995398964735 -0.00913306069560349 -15.126311103720214
1655 -0.009134817076846958 -15.135130216041581 -0.009151516109704971 -15.13546261982992
1656 -0.009136666776612401 -15.144266882818194 -0.009150442574173212 -15.144613062404092
1657 -0.009134358819574117 -15.153401241637768 -0.009136622585356236 -15.153749684989448
1658 -0.009135121991857887 -15.162536363629625 -0.009131300123408436 -15.162880985112857
1659 -0.00913494392298162 -15.171671307552607 -0.009133222792297602 -15.172014207905153
1660 -0.009135260758921505 -15.180806568311528 -0.00913394009694457 -15.181148148002098
1661 -0.009135524230077862 -15.189942092541607 -0.009125020727515221 -15.190273168729613
1662 -0.00913509475067258 -15.199077187292279 -0.00913600530475378 -15.199409174034367
1663 -0.009135592170059681 -15.208212779462338 -0.00913488888181746 -15.208544062916184
1664 -0.009133140230551362 -15.217345919692889 -0.009154473710805178 -15.217698536626989
1665 -0.00913614295423031 -15.226482062647118 -0.009138580365106463 -15.226837116992096
1666 -0.009134848695248365 -15.235616911342367 -0.009132180269807577 -15.235969297261903
1667 -0.009135104482993484 -15.24475201582536 -0.00913484450429678 -15.2451041417662
1668 -0.00913617992773652 -15.253888195753097 -0.009131948603317142 -15.254236090369517
1669 -0.009134120447561145 -15.263022316200658 -0.009127475414425134 -15.263363565783942
1670 -0.00913449339568615 -15.272156809596344 -0.009138553449884058 -15.272502119233826
1671 -0.009138859855011106 -15.281295669451355 -0.009111445816233753 -15.28161356505006
1672 -0.009136127214878798 -15.290431796666233 -0.009138152049854398 -15.290751717099914
1673 -0.009135132189840078 -15.299566928856073 -0.009136642748489975 -15.299888359848405
1674 -0.00913528623059392 -15.308702215086667 -0.00913842865265906 -15.309026788501063
1675 -0.009136170241981744 -15.317838385328649 -0.00913619315251708 -15.31816298165358
1676 -0.009138228930532932 -15.326976614259182 -0.009145047189667821 -15.327308028843248
1677 -0.009134048409759999 -15.336110662668942 -0.009143598796799778 -15.336451627640049
1678 -0.009135390724986791 -15.345246053393929 -0.009135835152119399 -15.345587462792167
1679 -0.00912884990684688 -15.354374903300776 -0.009129137266427279 -15.354716600058595
1680 -0.009133233036845923 -15.363508136337622 -0.009144552983343601 -15.363861153041938
1681 -0.009135181363672019 -15.372643317701293 -0.009134372510015965 -15.372995525551953
1682 -0.009134563058614731 -15.381777880759907 -0.009133738046512008 -15.382129263598465
1683 -0.009135105507448315 -15.390912986267356 -0.009136138251051307 -15.391265401849516
1684 -0.009134250460192561 -15.400047236727548 -0.009134354675188661 -15.400399756524704
1685 -0.009134529531002045 -15.40918176625855 -0.009136504447087645 -15.409536260971793
1686 -0.009135708818212152 -15.418317475076762 -0.009133664797991515 -15.418669925769784
1687 -0.00913529247045517 -15.427452767547218 -0.00913471351377666 -15.427804639283561
1688 -0.009134306292980909 -15.4365870738402 -0.009133935393765568 -15.436938574677328
1689 -0.009136724891141057 -15.44572379873134 -0.009131251275539399 -15.446069825952867
1690 -0.009135062340646982 -15.454858861071987 -0.009135422296822071 -15.455205248249689
1691 -0.00913478173315525 -15.463993642805143 -0.009131218818947674 -15.464336467068636
1692 -0.009135790774598718 -15.473129433579741 -0.00913666901178658 -15.473473136080422
1693 -0.009134401008486748 -15.482263834588228 -0.009136816253885627 -15.482609952334307
1694 -0.00913520399481058 -15.491399038583038 -0.009129509422928095 -15.491739461757236
1695 -0.009134387504309416 -15.500533426087348 -0.009141139453276992 -15.500880601210513
1696 -0.009131683316081763 -15.509665109403429 -0.009112942684441804 -15.509993543894955
1697 -0.009134415769949555 -15.518799525173378 -0.00914530986919999 -15.519138853764156
1698 -0.009136013546958565 -15.527935538720337 -0.009131407644599677 -15.528270261408755
1699 -0.009135817410424352 -15.537071356130761 -0.0091358526609838 -15.53740611406974
1700 -0.009135450050234795 -15.546206806180995 -0.009132625441998244 -15.546538739511737
1701 -0.009136018017306924 -15.555342824198302 -0.009136795112863184 -15.5556755346246
1702 -0.009136780863627791 -15.56447960506193 -0.009133132081478834 -15.564808666706078
1703 -0.009135629143565893 -15.573615234205496 -0.009136722981929779 -15.573945389688008
1704 -0.00913521060720086 -15.582750444812698 -0.009141427697613835 -15.583086817385622
1705 -0.009135357988998293 -15.591885802801697 -0.009110938338562847 -15.592197755724184
1706 -0.009136552456766367 -15.601022355258463 -0.009130942402407527 -15.601328698126592
1707 -0.009135678876191378 -15.610158034134654 -0.009136182442307472 -15.6104648805689
1708 -0.00913642388768494 -15.61929445802234 -0.009136403305456042 -15.619601283874356
1709 -0.009135158080607653 -15.628429616102947 -0.009146077698096633 -15.628747361572453
1710 -0.009133067121729255 -15.637562683224676 -0.009143931185826659 -15.63789129275828
1711 -0.00913482140749693 -15.646697504632172 -0.009141576336696744 -15.647032869094977
1712 -0.009135450422763824 -15.655832955054937 -0.009120212960988283 -15.656153082055965
1713 -0.009136060997843743 -15.66496901605278 -0.009138556942343713 -15.665291638998308
1714 -0.009140753606334328 -15.674109769659115 -0.009165363293141127 -15.67445700229145
1715 -0.00913668954744935 -15.683246459206565 -0.009137303149327636 -15.683594305440776
1716 -0.009136222256347536 -15.692382681462913 -0.009139699349179863 -15.692734004789957
1717 -0.009136095037683844 -15.701518776500597 -0.009131134347990155 -15.701865139137947
1718 -0.009135865513235331 -15.710654642013832 -0.009133362257853151 -15.7109985013958
1719 -0.009136274782940745 -15.719790916796773 -0.00913883401080966 -15.720137335406609
1720 -0.009133717464283108 -15.728924634261057 -0.009155800798907876 -15.729293136205516
1721 -0.009136950829997659 -15.738061585091055 -0.009144569234922528 -15.73843770544044
1722 -0.00913435365073383 -15.747195938741788 -0.009135151514783502 -15.747572856955223
1723 -0.00913461628369987 -15.756330555025487 -0.009122111275792122 -15.756694968231015
1724 -0.009136580862104893 -15.765467135887592 -0.009136625612154604 -15.765831593843169
1725 -0.009134635282680392 -15.774601771170273 -0.009134337911382318 -15.77496593175455
1726 -0.009135553985834122 -15.783737325156107 -0.00912943370640278 -15.784095365460953
1727 -0.009136283863335848 -15.792873609019443 -0.009138391399756075 -15.793233756860708
1728 -0.009134978242218494 -15.802008587261662 -0.009137342404574155 -15.802371099265283
1729 -0.009133581165224313 -15.811142168426887 -0.009123987751081586 -15.811495087016365
1730 -0.00913410964421928 -15.820276278071105 -0.009144843881949782 -15.820639930898315
1731 -0.009135334054008126 -15.829411612125114 -0.009137075813487171 -15.829777006711803
1732 -0.009138817293569445 -15.838550429418683 -0.009175950242206455 -15.838952956954008
1733 -0.00913461814634502 -15.847685047565028 -0.009134347923099995 -15.848087304877108
1734 -0.009135044319555164 -15.856820091884583 -0.009130395809188485 -15.857217700686297
1735 -0.009134877054020763 -15.865954968938603 -0.009143235255032777 -15.86636093594133
1736 -0.009134978195652366 -15.875089947134255 -0.009131336864084006 -15.875492272805413
1737 -0.00913426810875535 -15.88422421524301 -0.009129470866173505 -15.884621743671588
1738 -0.009137458819895982 -15.893361674062907 -0.009151108469814062 -15.893772852141401
1739 -0.009135527536273003 -15.90249720159918 -0.009141718409955502 -15.902914570551356
1740 -0.009134628623723984 -15.911631830222904 -0.009133667452260852 -15.912048238003617
1741 -0.009134442964568733 -15.920766273187473 -0.009131105290725828 -15.921179343294343
1742 -0.009134389413520693 -15.929900662600994 -0.009139234200119972 -15.930318577494463
1743 -0.00913491602987051 -15.939035578630865 -0.009138873172923922 -15.939457450667387
1744 -0.009135565022006631 -15.948171143652871 -0.009132068371400237 -15.948589519038787
1745 -0.009134235559031367 -15.957305379211903 -0.009134372929111123 -15.957723891967898
1746 -0.009134156676009298 -15.966439535887911 -0.00913114044815302 -15.966855032416051
1747 -0.009135441761463881 -15.975574977649375 -0.009124147472903132 -15.975979179888954
1748 -0.00913466135971248 -15.984709639009088 -0.00913418484851718 -15.98511336473747
1749 -0.00913535337895155 -15.99384499238804 -0.009135471470654011 -15.994248836208124
1750 -0.009134425595402718 -16.002979417983443 -0.00914042224176228 -16.003389258449886
1751 -0.009134352440014482 -16.012113770423458 -0.009140020748600364 -16.012529279198485
1752 -0.009131484618410467 -16.02124525504187 -0.009160690475255251 -16.02168996967374
1753 -0.0091350925154984 -16.03038034755737 -0.009134710906073451 -16.030824680579816
1754 -0.00913492850959301 -16.03951527606696 -0.009161097463220358 -16.039985778043036
1755 -0.009133901912719011 -16.04864917797968 -0.00913558560423553 -16.04912136364727
1756 -0.009136509289965034 -16.057785687269647 -0.009137139422819018 -16.05825850307009
1757 -0.009134255582466722 -16.066919942852113 -0.009139394713565707 -16.067397897783653
1758 -0.009134217398241162 -16.076054160250354 -0.009137939987704157 -16.076535837771356
1759 -0.009134103264659642 -16.085188263515015 -0.009138826420530677 -16.085674664191888
1760 -0.009133624145761132 -16.094321887660776 -0.009118142025545239 -16.094792806217434
1761 -0.009135697688907384 -16.103457585349684 -0.00910797156393528 -16.10390077778137
1762 -0.009134369529783725 -16.112591954879466 -0.009140062890946866 -16.113040840672316
1763 -0.009134737215936184 -16.121726692095404 -0.009134169481694699 -16.12217501015401
1764 -0.009134470950812101 -16.130861163046216 -0.009135261503979563 -16.131310271657988
1765 -0.009133241465315222 -16.13999440451153 -0.009133608685806394 -16.140443880343796
1766 -0.009134884271770716 -16.1491292887833 -0.009126769285649062 -16.149570649629446
1767 -0.009134539496153593 -16.158263828279452 -0.009138223249465227 -16.15870887287891
1768 -0.009135676547884941 -16.167399504827337 -0.009136310685425997 -16.16784518356434
1769 -0.009134309273213148 -16.17653381410055 -0.009140251064673066 -16.17698543462901
1770 -0.00913527924567461 -16.185669093346227 -0.00911660324782133 -16.186102037876832
1771 -0.00913526127114892 -16.194804354617375 -0.009138241782784462 -16.195240279659618
1772 -0.009135702811181545 -16.203940057428557 -0.009165026294067503 -16.204405305953685
1773 -0.009136465657502413 -16.21307652308606 -0.009122490696609021 -16.213527796650293
1774 -0.009135174565017223 -16.222211697651076 -0.009124900307506323 -16.222652696957798
1775 -0.009135355008766055 -16.231347052659842 -0.009143112180754542 -16.231795809138553
1776 -0.009134913189336657 -16.240481965849177 -0.009129958366975189 -16.24092576750553
1777 -0.009134168224409222 -16.249616134073587 -0.009133636485785246 -16.250059403991315
1778 -0.009134430950507522 -16.258750565024094 -0.009151787450537085 -16.259211191441853
1779 -0.009134351648390293 -16.267884916672486 -0.009142155479639768 -16.268353346921494
1780 -0.009134554164484143 -16.27701947083697 -0.00912780580110848 -16.2774811527226
1781 -0.009130538813769818 -16.28615000965074 -0.009113767230883241 -16.286594919953483
1782 -0.009134943317621946 -16.295284952968363 -0.00914071169681847 -16.295735631650302
1783 -0.009126682067289948 -16.304411635035652 -0.009080894058570266 -16.304816525708873
1784 -0.009135764185339212 -16.31354739922099 -0.009137375140562653 -16.313953900849434
1785 -0.009137164475396276 -16.322684563696388 -0.009140641847625374 -16.32309454269706
1786 -0.009136373177170753 -16.33182093687356 -0.009141657641157508 -16.33223620033822
1787 -0.009135112352669238 -16.34095604922623 -0.00913074091076851 -16.34136694124899
1788 -0.009136257087811827 -16.35009230631404 -0.009144070837646723 -16.350511012086635
1789 -0.009134873328730465 -16.35922717964277 -0.009155304683372379 -16.359666316770006
1790 -0.00913461558520794 -16.368361795227976 -0.009132738318294286 -16.3687990550883
1791 -0.009135635895654559 -16.37749743112363 -0.00906892097555101 -16.37786797606385
1792 -0.009135456988587976 -16.386632888112217 -0.009136220905929804 -16.38700419696978
1793 -0.009135759295895695 -16.39576864740811 -0.009136186493560673 -16.39614038346334
1794 -0.009135311609134078 -16.404903959017247 -0.00914099495857954 -16.40528137842192
1795 -0.009135365299880505 -16.414039324317127 -0.009133991366252304 -16.41441536978817
1796 -0.009136326378211379 -16.423175650695338 -0.009142918325960637 -16.42355828811413
1797 -0.0091358108446002 -16.43231146153994 -0.009132507489994168 -16.432690795604124
1798 -0.00913697904907167 -16.44144844058901 -0.009155160887166858 -16.441845956491292
1799 -0.009135931404307485 -16.45058437199332 -0.00913023091852665 -16.450976187409818
1800 -0.009138197917491198 -16.45972256991081 -0.009091427456587553 -16.460067614866407
1801 -0.009135088138282298 -16.468857658049092 -0.009134154487401246 -16.46920176935381
1802 -0.009135620761662721 -16.477993278810754 -0.009138769702985883 -16.478340539056795
1803 -0.009135876828804613 -16.487129155639558 -0.009142858255654574 -16.48748339731245
1804 -0.00913565857335925 -16.496264814212918 -0.009126379853114486 -16.496609777165563
1805 -0.009133040532469749 -16.505397854745386 -0.009066034154966474 -16.50567581132053
1806 -0.009136561257764696 -16.51453441600315 -0.00912792356684804 -16.514803734887376
1807 -0.009135864116251469 -16.523670280119404 -0.009135831613093615 -16.52393956650047
1808 -0.009137160563841461 -16.532807440683246 -0.009138298593461514 -16.533077865093933
1809 -0.009137011878192425 -16.541944452561438 -0.009139236202463508 -16.542217101296398
1810 -0.009135502902790905 -16.55107995546423 -0.009118725499138235 -16.551335826795537
1811 -0.00913597159087658 -16.560215927055104 -0.009143264079466463 -16.560479090875003
1812 -0.009133859351277352 -16.56934978640638 -0.009147970844060183 -16.569627061719064
1813 -0.009135735826566816 -16.57848552223295 -0.009127350896596909 -16.578754412615663
1814 -0.009136360697448253 -16.587621882930396 -0.009134501591324807 -16.58788891420699
1815 -0.009136215457692743 -16.59675809838809 -0.009134256513789296 -16.597023170720778
1816 -0.009135940438136458 -16.605894038826225 -0.009135345090180635 -16.606158515810957
1817 -0.009135392773896456 -16.61502943160012 -0.009140263963490724 -16.61529877977445
1818 -0.009133200114592909 -16.624162631714714 -0.009130231710150838 -16.6244290114846
1819 -0.009135449025779962 -16.633298080740495 -0.009137677494436502 -16.633566688979037
1820 -0.009135057963430882 -16.642433138703925 -0.009193284250795842 -16.642759973229833
1821 -0.009135543089359998 -16.651568681793286 -0.009141563903540373 -16.651901537133373
1822 -0.009135849820449949 -16.660704531613735 -0.009138094261288643 -16.66103963139466
1823 -0.009136030310764908 -16.6698405619245 -0.009138536034151911 -16.670178167428812
1824 -0.009135876270011067 -16.67897643819451 -0.009135432541370392 -16.679313599970182
1825 -0.009132566256448626 -16.688109004450958 -0.009115892415866255 -16.68842949238605
1826 -0.009135951614007353 -16.697244956064964 -0.009137108456343412 -16.697566600842393
1827 -0.009134915238246322 -16.70637987130321 -0.009134947275742888 -16.706701548118136
1828 -0.009138640947639942 -16.71551851225085 -0.009157658973708748 -16.715859207091846
1829 -0.009136153804138302 -16.724654666054988 -0.00914785237982869 -16.725007059471675
1830 -0.009135991707444191 -16.733790657762434 -0.009141506534069777 -16.734148566005747
1831 -0.009135245345532894 -16.742925903107967 -0.009136238973587752 -16.743284804979336
1832 -0.0091349009424448 -16.752060804050412 -0.00913574555888772 -16.752420550538222
1833 -0.009136044327169657 -16.761196848377583 -0.009144891379401087 -16.76156544191762
1834 -0.009135512867942452 -16.770332361245526 -0.00913714449852705 -16.77070258641615
1835 -0.009135176427662373 -16.779467537673188 -0.009139719512313604 -16.77984230592846
1836 -0.009137329505756497 -16.788604867178943 -0.009144966676831245 -16.788987272605294
1837 -0.009137222217395902 -16.79774208939634 -0.009088004333898425 -16.79807527693919
1838 -0.00913721863180399 -16.806879308028144 -0.00913514387793839 -16.80721042081713
1839 -0.009136387798935174 -16.81601569582708 -0.009139139112085104 -16.816349559929215
1840 -0.009136253921315073 -16.825151949748395 -0.009136927127838135 -16.825486487057052
1841 -0.009136500163003802 -16.834288449911398 -0.00913621843792498 -16.834622705494976
1842 -0.009135684557259082 -16.843424134468655 -0.009131570858880878 -16.843754276353856
1843 -0.009137337747961282 -16.852561472216617 -0.009140475140884518 -16.85289475149474
1844 -0.009136121114715933 -16.861697593331332 -0.009133536694571375 -16.86202828818931
1845 -0.009136672830209136 -16.87083426616154 -0.009132078476250171 -16.87116036666556
1846 -0.009132805047556758 -16.879967071209098 -0.009157411009073257 -16.880317777674634
1847 -0.009135914361104369 -16.8891029855702 -0.009137193066999316 -16.88945497074163
1848 -0.009135551098734141 -16.898238536668934 -0.009134737681597472 -16.89858970842323
1849 -0.009135612193495036 -16.90737414886243 -0.009141188068315386 -16.907730896491547
1850 -0.009134935727342964 -16.916509084589773 -0.009144911076873541 -16.91687580756842
1851 -0.009138255380094051 -16.925647339969867 -0.009179957350715995 -16.926055764919138
1852 -0.0091347336769104 -16.934782073646776 -0.009136951994150877 -16.93519271691329
1853 -0.00913429823704064 -16.943916371883816 -0.009133235132321716 -16.94432595204561
1854 -0.00913510941900313 -16.95305148130282 -0.009134916495531798 -16.953460868541143
1855 -0.009135585883632303 -16.962187067186452 -0.009134744526818395 -16.96259561306796
1856 -0.009133413899689913 -16.971320481086142 -0.009141739690676332 -16.971737352758637
1857 -0.009134455490857363 -16.980454936577 -0.009141512261703611 -16.98087886502034
1858 -0.00913517433218658 -16.989590110909187 -0.009139260882511735 -16.990018125902854
1859 -0.009136615321040154 -16.998726726230228 -0.009198588924482465 -16.999216714827337
1860 -0.009134765900671481 -17.0078614921309 -0.00912934415973723 -17.008346058987076
1861 -0.009134955750778318 -17.016996447881677 -0.009129922278225422 -17.017475981265303
1862 -0.009134862991049885 -17.026131310872728 -0.009138424415141344 -17.026614405680444
1863 -0.009136210195720196 -17.035267521068448 -0.009129726327955723 -17.0357441320084
1864 -0.009135921997949482 -17.044403443066397 -0.00913976808078587 -17.044883900089186
1865 -0.009131436189636587 -17.053534879256034 -0.009099844843149185 -17.053983744932335
1866 -0.009134406084194779 -17.062669285340228 -0.00913613666780293 -17.063119881600137
1867 -0.009134861780330539 -17.07180414712056 -0.00913446843624115 -17.072254350036378
1868 -0.009135274030268193 -17.080939421150827 -0.00912640681490302 -17.08138075685128
1869 -0.009137178678065539 -17.090076599828894 -0.00908407587558031 -17.090464832726862
1870 -0.009136217134073376 -17.099212816962968 -0.009134184988215565 -17.09959901771508
1871 -0.009136290941387414 -17.108349107904356 -0.009135067509487272 -17.108734085224565
1872 -0.009135419502854347 -17.11748452740721 -0.0091384616214782 -17.117872546846044
1873 -0.009135382901877164 -17.12661991030909 -0.009140783594921232 -17.127013330440967
1874 -0.009135000873357058 -17.135754911182445 -0.009123096242547035 -17.136136426683514
1875 -0.009134991466999054 -17.144889902649446 -0.009159145643934608 -17.14529557232745
1876 -0.0091352095361799 -17.154025112185625 -0.009138555359095335 -17.154434127686542
1877 -0.009136228868737818 -17.163161341054362 -0.009131434140726924 -17.16356556182727
1878 -0.00913593741133809 -17.1722972784657 -0.009143121168017387 -17.172708682995285
1879 -0.009134584246203304 -17.181431862711904 -0.009106612578034402 -17.18181529557332
1880 -0.009135292144492269 -17.190567154856396 -0.00913636856712401 -17.190951664140442
1881 -0.009136086376383901 -17.19970324123278 -0.009141851728782058 -17.200093515869224
1882 -0.009135766560211778 -17.208839007792992 -0.009130153059959411 -17.209223668929184
1883 -0.009136703424155712 -17.217975711217147 -0.009136383421719074 -17.218360052350903
1884 -0.009133409103378653 -17.227109120320524 -0.009163324441760778 -17.227523376792664
1885 -0.009135027788579464 -17.236244148109105 -0.009129854757338763 -17.236653231550005
1886 -0.009134828811511397 -17.245378976920616 -0.009134306805208325 -17.245787538355213
1887 -0.0091350965667516 -17.254514073487368 -0.009135893546044827 -17.254923431901258
1888 -0.00913433199748397 -17.26364840548485 -0.009133958024904132 -17.264057389926162
1889 -0.009134517796337605 -17.272782923281188 -0.009134017024189233 -17.27319140695035
1890 -0.009134777961298824 -17.281917701242488 -0.009138969704508781 -17.28233037665486
1891 -0.009134355699643493 -17.29105205694213 -0.009132967889308929 -17.291463344544166
1892 -0.00913537535816431 -17.300187432300294 -0.00913614286109805 -17.300599487405265
1893 -0.009135985793545843 -17.30932341809384 -0.009131015138700604 -17.309730502543964
1894 -0.009135045856237412 -17.318458463950076 -0.009136730199679732 -17.318867232743642
1895 -0.009135048184543849 -17.32759351213462 -0.00913721532560885 -17.32800444806925
1896 -0.009135412750765681 -17.336728924885385 -0.009184338385239244 -17.33718878645449
1897 -0.009134816098958254 -17.345863740984342 -0.009134911792352795 -17.34632369824684
1898 -0.009134035790339112 -17.35499777677468 -0.009141167299821973 -17.355464865546665
1899 -0.009135149605572223 -17.364132926380254 -0.009134136559441685 -17.364599002106107
1900 -0.009134037373587488 -17.373266963753842 -0.009131301706656814 -17.373730303812764
1901 -0.009133916068822145 -17.382400879822665 -0.009135269839316607 -17.38286557365208
1902 -0.009135967213660478 -17.391536847036324 -0.009132406301796436 -17.391997979953874
1903 -0.009134260797873139 -17.400671107834196 -0.009126191772520543 -17.401124171726394
1904 -0.009134644037112593 -17.409805751871307 -0.009141495637595653 -17.41026566736399
1905 -0.009134090831503272 -17.41893984270281 -0.009110998967662454 -17.419376666331654
1906 -0.009134583314880729 -17.42807442601769 -0.009139854554086923 -17.42851652088574
1907 -0.00913229091092944 -17.43720671692862 -0.009162463247776031 -17.437678984133516
1908 -0.00913312085904181 -17.44633983778766 -0.009126678435131907 -17.446805662568647
1909 -0.009135076263919472 -17.45547491405158 -0.009135877666994929 -17.455941540235642
1910 -0.00913399588316679 -17.46460890993475 -0.009127156855538488 -17.46506869709118
1911 -0.00913707767613232 -17.473745987610883 -0.009135072911158204 -17.474203770002337
1912 -0.009135009674355387 -17.48288099728524 -0.009131476050242782 -17.48333524605258
1913 -0.009134420938789845 -17.492015418224028 -0.00913657620549202 -17.49247182225807
1914 -0.009134785505011678 -17.50115020372904 -0.009135025413706898 -17.501606847671777
1915 -0.009133185120299458 -17.510283388849338 -0.009130533318966627 -17.510737380990744
1916 -0.009135745838284493 -17.519419134687624 -0.009148402884602547 -17.519885783875345
1917 -0.009133243700489402 -17.528552378388113 -0.009157126955687999 -17.529042910831034
1918 -0.009136156877502799 -17.537688535265616 -0.009149402845650911 -17.538192313676685
1919 -0.009129292285069823 -17.546817827550687 -0.009066919004544616 -17.54725923268123
1920 -0.009135778015479445 -17.555953605566167 -0.009133696742355823 -17.556392929423588
1921 -0.00913547007367015 -17.565089075639836 -0.009133982565253973 -17.56552691198884
1922 -0.009135345462709665 -17.574224421102546 -0.009134899545460939 -17.574661811534302
1923 -0.009135648282244802 -17.583360069384792 -0.009135805675759912 -17.583797617210063
1924 -0.009135208744555711 -17.59249527812935 -0.009137110877782106 -17.592934728087844
1925 -0.00913610621355474 -17.6016313843429 -0.009136268449947239 -17.60207099653779
1926 -0.009135436033830047 -17.610766820376732 -0.009132657665759325 -17.61120365420355
1927 -0.009135512076318264 -17.61990233245305 -0.009131182078272104 -17.62033483628182
1928 -0.009134866390377283 -17.629037198843427 -0.009132292913272977 -17.629467129195092
1929 -0.009135752357542515 -17.63817295120097 -0.00912531311623752 -17.638592442311328
1930 -0.00913677252829075 -17.64730972372926 -0.009143164660781623 -17.64773560697211
1931 -0.00913544287905097 -17.65644516660831 -0.009131258260458708 -17.65686686523257
1932 -0.00913555989973247 -17.665580726508043 -0.009137655282393098 -17.666004520514964
1933 -0.009131798055022955 -17.674712524563066 -0.009132668655365706 -17.67513718917033
1934 -0.009135682182386518 -17.683848206745452 -0.00913758291862905 -17.68427477208896
1935 -0.009134963899850846 -17.692983170645302 -0.009135900577530266 -17.693410672666488
1936 -0.009135233331471681 -17.702118403976772 -0.009139982145279646 -17.702550654811766
1937 -0.00913508990779519 -17.711253493884566 -0.009149945434182882 -17.711700600245948
1938 -0.00913781994022429 -17.72039131382479 -0.009162175795063376 -17.72086277604101
1939 -0.009135801065713166 -17.729527114890505 -0.00913013806566596 -17.729992914106674
1940 -0.009134398680180312 -17.738661513570687 -0.009132131561636924 -17.73912504566831
1941 -0.009135040221735835 -17.747796553792423 -0.009133913926780224 -17.74825895959509
1942 -0.00913534052670002 -17.756931894319123 -0.009135182807222008 -17.757394142402312
1943 -0.009135736944153905 -17.766067631263276 -0.009124220861122013 -17.766518363263433
1944 -0.00913577564060688 -17.775203406903884 -0.009137367643415929 -17.77565573090685
1945 -0.00913465335033834 -17.78433806025422 -0.009132525138556957 -17.784788256045406
1946 -0.009133128356188536 -17.79347118861041 -0.009140467597171664 -17.793928723642576
1947 -0.009138095006346703 -17.802609283616757 -0.00916584194637835 -17.803094565588953
1948 -0.009135245624929667 -17.811744529241686 -0.009143385430797934 -17.81223795101975
1949 -0.00913763870485127 -17.820882167946536 -0.00913258921355009 -17.8213705402333
1950 -0.009134809812530875 -17.830016977759065 -0.009132597781717777 -17.83050313801502
1951 -0.00913444859907031 -17.839151426358136 -0.009140327712520957 -17.83964346572754
1952 -0.009136350220069289 -17.848287776578204 -0.009127618512138724 -17.84877108423968
1953 -0.009134783502668142 -17.85742256008087 -0.00914225224405527 -17.857913336483733
1954 -0.009134226525202394 -17.866556786606072 -0.00914058955386281 -17.867053926037595
1955 -0.009133674297481775 -17.875690460903552 -0.009141681529581547 -17.876195607567176
1956 -0.009135175449773669 -17.884825636353327 -0.009131129737943411 -17.88532673730512
1957 -0.009132487839087844 -17.893958124192416 -0.009161995863541961 -17.894488733168664
1958 -0.009134080167859793 -17.903092204360277 -0.00912933200597763 -17.90361806517464
1959 -0.00913476157002151 -17.912226965930298 -0.009134724223986267 -17.912752789398628
1960 -0.009135546535253525 -17.921362512465553 -0.00913660330697894 -17.921889392705605
1961 -0.009134738706052303 -17.930497251171605 -0.009138627676293254 -17.9310280203819
1962 -0.009134519472718238 -17.939631770644322 -0.009135564230382443 -17.940163584612282
1963 -0.009135340852662922 -17.948767111496984 -0.00913710417225957 -17.949300688784543
1964 -0.009135236172005535 -17.95790234766899 -0.009131539426743985 -17.958432228211286
1965 -0.009137606341391801 -17.96703995401038 -0.009074649168178439 -17.967506877379464
1966 -0.009134652838110924 -17.976174606848492 -0.009138182690367102 -17.97664506006983
1967 -0.009135689679533243 -17.985310296528024 -0.009134628949686885 -17.98577968901952
1968 -0.00913544585928321 -17.994445742387306 -0.009135595569387079 -17.994915284588906
1969 -0.009135399386286736 -18.003581141773594 -0.00913410224020481 -18.00404938682911
1970 -0.009135171817615629 -18.01271631359121 -0.009126335382461548 -18.01317572221157
1971 -0.009132996853441 -18.02184931044465 -0.009111044416204094 -18.022286766627776
1972 -0.009135373821482062 -18.030984684266134 -0.009138179896399378 -18.031424946524176
1973 -0.00913534634746611 -18.0401200306136 -0.009137513814494014 -18.04056246033867
1974 -0.00913656735792756 -18.049256597971528 -0.00914411125704646 -18.049706571595717
1975 -0.009135718271136285 -18.058392316242664 -0.009138361876830458 -18.058844933472546
1976 -0.009134604595601559 -18.067526920838265 -0.009137083636596799 -18.06798201710914
1977 -0.009135718224570155 -18.076662639062835 -0.009139614319428802 -18.07712163142857
1978 -0.00913736755028367 -18.08580000661312 -0.009105064207687974 -18.08622669563626
1979 -0.009135069372132421 -18.09493507598525 -0.009128949092701077 -18.09535564472896
1980 -0.009136609314009548 -18.10407168529926 -0.009134537866339087 -18.1044901825953
1981 -0.00913606765680015 -18.11320775295606 -0.009138718945905566 -18.113628901541205
1982 -0.009136827988550067 -18.12234458094461 -0.009137022821232677 -18.122765924362437
1983 -0.009142477996647358 -18.131487058941257 -0.009132911590859294 -18.131898835953297
1984 -0.009135048650205136 -18.14062210759146 -0.009131091646850109 -18.141029927600147
1985 -0.009135928563773632 -18.149758036155234 -0.009138124994933605 -18.15016805259508
1986 -0.00913433232344687 -18.158892368478682 -0.00908373431302607 -18.159251786908108
1987 -0.009135335730388761 -18.16802770420907 -0.009136509383097291 -18.168388296291205
1988 -0.00913659855723381 -18.177164302766304 -0.009137253789231182 -18.177525550080436
1989 -0.00913623059168458 -18.18630053335799 -0.009139009332284332 -18.18666455941272
1990 -0.009136998699977994 -18.19543753205797 -0.009137039305642247 -18.19580159871836
1991 -0.009136072639375926 -18.204573604697345 -0.009133325517177581 -18.204934924235538
1992 -0.00913563035428524 -18.21370923505163 -0.009137028036639095 -18.214071952272178
1993 -0.00913607245311141 -18.22284530750474 -0.00913088689558208 -18.22320283916776
1994 -0.009136285120621323 -18.231981592625363 -0.00914070000872016 -18.232343539176483
1995 -0.009135666023939847 -18.241117258649304 -0.009131092438474297 -18.241474631614956
1996 -0.009136501466855407 -18.25025376011616 -0.009138459945097566 -18.250613091560055
1997 -0.009137098444625735 -18.259390858560785 -0.009132332867011428 -18.259745424427066
1998 -0.009136899001896381 -18.26852775756268 -0.009158878400921822 -18.268904302827988
1999 -0.009133510012179612 -18.27766126757486 -0.009113856730982662 -18.27801815955897
2000 -0.00913720396347344 -18.286798471538333 -0.009135856991633773 -18.287154016550605
