# Supplementary material for: Learning nonequilibrium statistical mechanics and dynamical phase transitions
Source: Nat Commun. 2024 Feb 6;15:1117. doi: 10.1038/s41467-024-45172-8 (PMC10847122; doi:10.1038/s41467-024-45172-8)
Supplement: Supplementary file 4 — Supplementary Data 1 [file 41467_2024_45172_MOESM4_ESM.zip › DPT-main/PlotTemplate/plot_KL_divergence/out/finite_time/SE/L5_D2W32K5_E100BS1k/logs-1.80/log.txt]

1 -0.008300947025418282 -0.008300947025418282 -0.00830343528650701 -0.00830343528650701
2 -0.008286608755588532 -0.01658755578100681 -0.008286933042109012 -0.016590368328616024
3 -0.00828158799558878 -0.02486914377659559 -0.00828214050270617 -0.024872508831322193
4 -0.008284228434786201 -0.03315337221138179 -0.008285143412649632 -0.033157652243971825
5 -0.008282477920874953 -0.041435850132256744 -0.008283093245700002 -0.041440745489671825
6 -0.008278735587373376 -0.04971458571963012 -0.008278501918539405 -0.04971924740821123
7 -0.008274868270382285 -0.0579894539900124 -0.008275332069024444 -0.05799457947723567
8 -0.008274470968171955 -0.06626392495818435 -0.008274779841303825 -0.0662693593185395
9 -0.008271301165223122 -0.07453522612340747 -0.008272359147667885 -0.07454171846620739
10 -0.008274057181552052 -0.08280928330495953 -0.008273536758497357 -0.08281525522470475
11 -0.0082672952208668 -0.09107657852582633 -0.008268069988116623 -0.09108332521282136
12 -0.00826422655954957 -0.0993408050853759 -0.008259839145466685 -0.09934316435828805
13 -0.008264809707179665 -0.10760561479255557 -0.008263957034796477 -0.10760712139308452
14 -0.008259475510567427 -0.11586509030312299 -0.008258289843797683 -0.11586541123688221
15 -0.008260970516130329 -0.12412606081925331 -0.008261827286332846 -0.12412723852321506
16 -0.008264106744900346 -0.13239016756415367 -0.008264340599998832 -0.1323915791232139
17 -0.008256292529404163 -0.14064646009355783 -0.00824575051665306 -0.14063732963986694
18 -0.00826681163161993 -0.14891327172517776 -0.00830363747663796 -0.1489409671165049
19 -0.008253293577581644 -0.1571665653027594 -0.008253108942881227 -0.15719407605938612
20 -0.008247771253809332 -0.16541433655656873 -0.008257498452439904 -0.16545157451182602
21 -0.008248294703662395 -0.17366263126023113 -0.008248342154547571 -0.17369991666637358
22 -0.00825757421553135 -0.1819202054757625 -0.008307477040216327 -0.18200739370658992
23 -0.008243329729884863 -0.19016353520564735 -0.008245592238381505 -0.19025298594497142
24 -0.00824499698355794 -0.1984085321892053 -0.008219565590843558 -0.19847255153581497
25 -0.008233146229758858 -0.20664167841896414 -0.008195223659276963 -0.20666777519509194
26 -0.008250390412285924 -0.21489206883125006 -0.008260575495660305 -0.21492835069075225
27 -0.008240090915933251 -0.2231321597471833 -0.008252796763554216 -0.22318114745430648
28 -0.008243839861825109 -0.23137599960900843 -0.008245423575863242 -0.23142657103016973
29 -0.00824320325627923 -0.23961920286528765 -0.008227787911891937 -0.23965435894206166
30 -0.008229673095047473 -0.2478488759603351 -0.008216149499639868 -0.24787050844170153
31 -0.008240604493767022 -0.2560894804541021 -0.008236458990722895 -0.25610696743242445
32 -0.008240430895239115 -0.26432991134934125 -0.00824212096631527 -0.2643490883987397
33 -0.008236973406746983 -0.27256688475608826 -0.008226830279454589 -0.2725759186781943
34 -0.008241064054891467 -0.2808079488109797 -0.008270376035943628 -0.2808462947141379
35 -0.008230563718825579 -0.2890385125298053 -0.00822670259512961 -0.2890729973092675
36 -0.008237355528399349 -0.2972758680582046 -0.008252633409574628 -0.2973256307188421
37 -0.008235229784622789 -0.3055110978428274 -0.008233241504058242 -0.30555887222290035
38 -0.008231091918423772 -0.3137421897612511 -0.008230353612452746 -0.31378922583535307
39 -0.008230822440236808 -0.32197301220148794 -0.008231014711782336 -0.3220202405471354
40 -0.008226929372176528 -0.33019994157366445 -0.008229440450668335 -0.3302496809978037
41 -0.008232710184529424 -0.33843265175819387 -0.008236724231392146 -0.3384864052291959
42 -0.008228904101997614 -0.3466615558601915 -0.008228665357455612 -0.34671507058665146
43 -0.00822669961489737 -0.35488825547508884 -0.008221762860193849 -0.3549368334468453
44 -0.008227627072483302 -0.36311588254757216 -0.008191853016614913 -0.3631286864634602
45 -0.00822562798857689 -0.37134151053614906 -0.008230839250609278 -0.3713595257140695
46 -0.008230583788827062 -0.37957209432497613 -0.008222094317898155 -0.37958162003196766
47 -0.00822581173852086 -0.387797906063497 -0.008251540269702673 -0.3878331603016703
48 -0.008226189436390996 -0.396024095499888 -0.008221256220713258 -0.39605441652238355
49 -0.008226375421509146 -0.40425047092139715 -0.008231137506663799 -0.40428555402904737
50 -0.00822227611206472 -0.4124727470334619 -0.008214537380263209 -0.4125000914093106
51 -0.008224463975057005 -0.42069721100851887 -0.00820704996585846 -0.42070714137516907
52 -0.008222175668925047 -0.4289193866774439 -0.008228669175878167 -0.42893581055104724
53 -0.008222857024520636 -0.43714224370196453 -0.008196187391877174 -0.4371319979429244
54 -0.008236072072759271 -0.4453783157747238 -0.008149902243167162 -0.44528190018609154
55 -0.008226771047338844 -0.45360508682206263 -0.00823743799701333 -0.45351933818310486
56 -0.008225391432642937 -0.4618304782547056 -0.008226812398061157 -0.461746150581166
57 -0.008225547522306443 -0.470056025777012 -0.008226704970002174 -0.4699728555511682
58 -0.00822478230111301 -0.478280808078125 -0.008208439452573657 -0.47818129500374185
59 -0.00822443636134267 -0.4865052444394677 -0.008277358394116164 -0.486458653397858
60 -0.008220298727974296 -0.494725543167442 -0.008220039308071136 -0.4946786927059291
61 -0.008218888333067298 -0.5029444315005093 -0.008214388648048044 -0.5028930813539771
62 -0.00821992876008153 -0.5111643602605908 -0.00822064452804625 -0.5111137258820234
63 -0.0082167265471071 -0.5193810868076979 -0.00821114587597549 -0.5193248717579989
64 -0.008221810543909669 -0.5276028973516076 -0.008226204384118318 -0.5275510761421173
65 -0.008236889587715268 -0.5358397869393229 -0.00817416780628264 -0.5357252439483999
66 -0.008224104717373847 -0.5440638916566968 -0.008245053747668863 -0.5439702976960687
67 -0.008222667779773474 -0.5522865594364702 -0.008238208200782537 -0.5522085058968513
68 -0.008218741649761796 -0.560505301086232 -0.00822931774891913 -0.5604378236457704
69 -0.008214102825149894 -0.5687194039113819 -0.008212913619354367 -0.5686507372651248
70 -0.008214426692575216 -0.5769338306039571 -0.008218078780919314 -0.5768688160460441
71 -0.008213447127491235 -0.5851472777314484 -0.00821127281524241 -0.5850800888612865
72 -0.00820537842810154 -0.5933526561595499 -0.008149890461936593 -0.5932299793232231
73 -0.008217253861948848 -0.6015699100214987 -0.008182951482012868 -0.601412930805236
74 -0.008215582743287087 -0.6097854927647858 -0.00822036094032228 -0.6096332917455582
75 -0.008215436479076743 -0.6180009292438625 -0.008209534455090761 -0.617842826200649
76 -0.008214502409100533 -0.626215431652963 -0.008207789622247219 -0.6260506158228962
77 -0.008213260304182768 -0.6344286919571458 -0.008216697396710515 -0.6342673132196067
78 -0.008225853415206074 -0.6426545453723519 -0.008186666108667851 -0.6424539793282745
79 -0.00821266914717853 -0.6508672145195304 -0.008211088506504894 -0.6506650678347794
80 -0.008209904981777072 -0.6590771195013075 -0.008206014009192585 -0.658871081843972
81 -0.008212005067616702 -0.6672891245689242 -0.008205794729292393 -0.6670768765732644
82 -0.008212016243487597 -0.6755011408124117 -0.00817758748307824 -0.6752544640563427
83 -0.008212146768346428 -0.6837132875807582 -0.00820044344291091 -0.6834549074992536
84 -0.008257643319666386 -0.6919709309004246 -0.008587150042876602 -0.6920420575421302
85 -0.008206059643998741 -0.7001769905444234 -0.008203964959830046 -0.7002460225019602
86 -0.00820275112055242 -0.7083797416649759 -0.008200901513919234 -0.7084469240158795
87 -0.008201897935941815 -0.7165816396009177 -0.008199483761563897 -0.7166464077774434
88 -0.008203821908682584 -0.7247854615096003 -0.008203242672607303 -0.7248496504500507
89 -0.008201910834759473 -0.7329873723443598 -0.008202743204310536 -0.7330523936543613
90 -0.008199509140104056 -0.7411868814844639 -0.008185097575187683 -0.741237491229549
91 -0.008200586028397083 -0.749387467512861 -0.008230484556406736 -0.7494679757859557
92 -0.008199573261663318 -0.7575870407745243 -0.00818112543784082 -0.7576491012237965
93 -0.00820272034034133 -0.7657897611148656 -0.008206917252391577 -0.765856018476188
94 -0.00822225771844387 -0.7740120188333095 -0.008410200756043196 -0.7742662192322312
95 -0.008194161532446741 -0.7822061803657563 -0.008200384257361294 -0.7824666034895924
96 -0.00819344180636108 -0.7903996221721173 -0.00819251430220902 -0.7906591177918014
97 -0.008191854879260062 -0.7985914770513775 -0.008195418864488602 -0.79885453665629
98 -0.008194781187921763 -0.8067862582392992 -0.0081936857663095 -0.8070482224225995
99 -0.008193697640672326 -0.8149799558799715 -0.008193768607452512 -0.815241991030052
100 -0.008195949159562588 -0.8231759050395341 -0.008194745657965541 -0.8234367366880175
101 -0.008192796679213642 -0.8313687017187478 -0.008201333880424499 -0.8316380705684421
102 -0.008196167647838593 -0.8395648693665864 -0.008201145054772496 -0.8398392156232146
103 -0.008195527549833059 -0.8477603969164195 -0.008209454920142889 -0.8480486705433575
104 -0.00819522449746728 -0.8559556214138867 -0.008180521102622152 -0.8562291916459797
105 -0.00819379836320877 -0.8641494197770955 -0.00820830068551004 -0.8644374923314897
106 -0.008193549839779735 -0.8723429696168752 -0.008190120663493871 -0.8726276129949836
107 -0.008190502924844623 -0.8805334725417198 -0.008189620357006789 -0.8808172333519904
108 -0.008193202689290047 -0.8887266752310098 -0.00818822397850454 -0.8890054573304949
109 -0.008188390359282493 -0.8969150655902923 -0.00818395302630961 -0.8971894103568044
110 -0.00819236426614225 -0.9051074298564346 -0.008194140810519456 -0.9053835511673239
111 -0.008194519625976681 -0.9133019494824113 -0.008190958993509412 -0.9135745101608334
112 -0.008189207781106234 -0.9214911572635175 -0.008198881288990378 -0.9217733914498237
113 -0.00819239136762917 -0.9296835486311467 -0.008201963035389781 -0.9299753544852135
114 -0.0081956772133708 -0.9378792258445174 -0.008310106443241238 -0.9382854609284548
115 -0.008187653543427587 -0.946066879387945 -0.008185119275003672 -0.9464705802034584
116 -0.00818779096007347 -0.9542546703480185 -0.00818547336384654 -0.954656053567305
117 -0.008190412539988756 -0.9624450828880072 -0.00819265185855329 -0.9628487054258583
118 -0.008188275760039688 -0.9706333586480469 -0.008186502801254391 -0.9710352082271128
119 -0.008187603345140815 -0.9788209619931877 -0.008180529717355967 -0.9792157379444687
120 -0.008186005428433419 -0.9870069674216211 -0.008187806652858853 -0.9874035445973276
121 -0.008190778829157353 -0.9951977462507784 -0.008183385897427797 -0.9955869304947554
122 -0.008198152296245098 -1.0033958985470235 -0.008280894299969078 -1.0038678247947246
123 -0.008187594497576356 -1.0115834930446 -0.008189082099124789 -1.0120569068938494
124 -0.008184458687901497 -1.0197679517325013 -0.008190713590011 -1.0202476204838604
125 -0.00818315432406962 -1.027951106056571 -0.008176815742626787 -1.0284244362264872
126 -0.008187089301645755 -1.0361381953582167 -0.008224656339734793 -1.036649092566222
127 -0.008187580294907093 -1.044325775653124 -0.008192223403602839 -1.0448413159698249
128 -0.008185850735753775 -1.0525116263888776 -0.008188192965462804 -1.0530295089352877
129 -0.00816845977678895 -1.0606800861656667 -0.008095345087349414 -1.061124854022637
130 -0.008186629321426154 -1.0688667154870928 -0.00818355418741703 -1.0693084082100541
131 -0.008187546767294407 -1.0770542622543873 -0.008186091016978026 -1.077494499227032
132 -0.00818700292147696 -1.0852412651758643 -0.008190144039690494 -1.0856846432667226
133 -0.00818417090922594 -1.0934254360850901 -0.008194658951833845 -1.0938793022185564
134 -0.008188895648345351 -1.1016143317334355 -0.008245460968464614 -1.102124763187021
135 -0.008183964900672436 -1.109798296634108 -0.00818337369710207 -1.110308136884123
136 -0.008181912777945399 -1.1179802094120534 -0.008201270690187812 -1.1185094075743107
137 -0.008186474349349738 -1.1261666837614033 -0.008210492273792624 -1.1267198998481034
138 -0.008184996619820594 -1.134351680381224 -0.008184472844004632 -1.134904372692108
139 -0.00818632529117167 -1.1425380056723955 -0.008178544556722045 -1.14308291724883
140 -0.008184065343812108 -1.1507220710162076 -0.008183738961815835 -1.1512666562106457
141 -0.0081839338876307 -1.1589060049038382 -0.008188752178102731 -1.1594554083887485
142 -0.00818438632413745 -1.1670903912279758 -0.008183580357581377 -1.1676389887463299
143 -0.008184944232925772 -1.1752753354609016 -0.008189109154045582 -1.1758280979003755
144 -0.008184639643877745 -1.1834599751047794 -0.008166464883834124 -1.1839945627842097
145 -0.008187590725719928 -1.1916475658304992 -0.008216426940634847 -1.1922109897248445
146 -0.00818373542279005 -1.1998313012532893 -0.008165764342993497 -1.200376754067838
147 -0.008183816680684686 -1.208015117933974 -0.008185202395543456 -1.2085619564633816
148 -0.008181485813111067 -1.216196603747085 -0.008169120037928223 -1.2167310765013097
149 -0.008168819174170495 -1.2243654229212555 -0.008241209713742138 -1.2249722862150518
150 -0.008180956682190299 -1.2325463796034457 -0.008176111569628119 -1.23314839778468
151 -0.008181591564789415 -1.240727971168235 -0.008183995354920625 -1.2413323931396005
152 -0.008172914804890751 -1.2489008859731259 -0.008134840754792094 -1.2494672338943926
153 -0.00818036738783121 -1.257081253360957 -0.008189505897462368 -1.257656739791855
154 -0.008182457601651549 -1.2652637109626086 -0.008212695270776749 -1.2658694350626318
155 -0.008180162357166409 -1.273443873319775 -0.008182782027870417 -1.2740522170905022
156 -0.00818201582878828 -1.2816258891485632 -0.008182792365550995 -1.2822350094560533
157 -0.008183494256809355 -1.2898093834053725 -0.008105948334559798 -1.290340957790613
158 -0.008180370461195708 -1.2979897538665683 -0.008186158444732427 -1.2985271162353456
159 -0.00818144497461617 -1.3061711988411846 -0.008175779646262527 -1.306702895881608
160 -0.00818230388686061 -1.3143535027280453 -0.008223991934210062 -1.314926887815818
161 -0.008184124995023013 -1.3225376277230683 -0.008170793252065777 -1.3230976810678838
162 -0.00818371376954019 -1.3307213414926085 -0.0081745149102062 -1.33127219597809
163 -0.00818345146253705 -1.3389047929551454 -0.008175050280988217 -1.3394472462590783
164 -0.008177279541268945 -1.3470820724964143 -0.00812715576030314 -1.3475744020193814
165 -0.008183136349543929 -1.3552652088459582 -0.008182479441165924 -1.3557568814605474
166 -0.00818563224747777 -1.363450841093436 -0.008247837936505676 -1.364004719397053
167 -0.00818145191296935 -1.3716322930064053 -0.008176305890083313 -1.3721810252871363
168 -0.008181373542174696 -1.37981366654858 -0.00818252181634307 -1.3803635471034794
169 -0.008181120874360204 -1.3879947874229404 -0.008179214177653193 -1.3885427612811325
170 -0.008178074099123477 -1.3961728615220639 -0.008170717023313045 -1.3967134783044455
171 -0.008182124327868223 -1.404354985849932 -0.00818749382160604 -1.4049009721260515
172 -0.008182131731882692 -1.4125371175818147 -0.008178137009963393 -1.4130791091360149
173 -0.008180280774831772 -1.4207173983566463 -0.00818532365374267 -1.4212644327897574
174 -0.00819815848954022 -1.4289155568461867 -0.008286588964983821 -1.4295510217547414
175 -0.008179763797670603 -1.4370953206438573 -0.008185682678595185 -1.4377367044333365
176 -0.008175249211490154 -1.4452705698553474 -0.008167309081181883 -1.4459040135145182
177 -0.008166403928771614 -1.453436973784119 -0.008248921763151885 -1.45415293527767
178 -0.008175443112850189 -1.4616124168969693 -0.008168540336191655 -1.4623214756138618
179 -0.008175670076161623 -1.469788086973131 -0.008181752311065793 -1.4705032279249277
180 -0.00819024401716888 -1.4779783309902998 -0.008365840604528784 -1.4788690685294565
181 -0.0081748953089118 -1.4861532262992116 -0.008169090328738093 -1.4870381588581947
182 -0.008172781625762581 -1.4943260079249743 -0.008169877249747515 -1.4952080361079423
183 -0.008172537852078676 -1.502498545777053 -0.008172034891322255 -1.5033800709992646
184 -0.00817415090277791 -1.510672696679831 -0.008171422593295573 -1.5115514935925602
185 -0.008175310119986534 -1.5188480067998176 -0.008173669222742319 -1.5197251628153026
186 -0.008173204120248556 -1.527021210920066 -0.008180455258116125 -1.5279056180734187
187 -0.008177029620856046 -1.5351982405409221 -0.008181799901649356 -1.536087417975068
188 -0.008186719845980406 -1.5433849603869025 -0.008343698550015688 -1.5444311165250837
189 -0.008173396345227957 -1.5515583567321305 -0.008180722640827299 -1.552611839165911
190 -0.008170150266960264 -1.5597285069990907 -0.00816838424652815 -1.560780223412439
191 -0.00816887100227177 -1.5678973780013625 -0.008170465333387255 -1.5689506887458262
192 -0.008170122373849153 -1.5760675003752116 -0.00820469125173986 -1.5771553799975662
193 -0.008148900186643004 -1.5842164005618546 -0.008288097148761154 -1.5854434771463273
194 -0.008169962605461479 -1.592386363167316 -0.00814700173214078 -1.593590478878468
195 -0.008170821843668819 -1.600557185010985 -0.008179125934839248 -1.6017696048133072
196 -0.008169234963133931 -1.608726419974119 -0.008170935697853566 -1.6099405405111609
197 -0.008172194520011545 -1.6168986144941304 -0.008125858195126057 -1.6180663987062869
198 -0.008172242064028978 -1.6250708565581593 -0.008171436330303549 -1.6262378350365905
199 -0.008170864870771765 -1.633241721428931 -0.008173532225191594 -1.6344113672617822
200 -0.00817012726329267 -1.6414118486922236 -0.008167189918458462 -1.6425785571802407
201 -0.008171288901939988 -1.6495831375941636 -0.008175185229629279 -1.65075374240987
202 -0.008170322701334953 -1.6577534602954986 -0.008162567624822259 -1.6589163100346922
203 -0.008170312456786632 -1.6659237727522853 -0.008160930126905441 -1.6670772401615976
204 -0.008168480405583978 -1.6740922531578692 -0.008300047228112816 -1.6753772873897104
205 -0.008170005772262812 -1.6822622589301321 -0.008149076532572509 -1.6835263639222828
206 -0.0081700942479074 -1.6904323531780396 -0.00817166967317462 -1.6916980335954575
207 -0.008169288467615842 -1.6986016416456555 -0.008169629564508795 -1.6998676631599663
208 -0.008169534895569087 -1.7067711765412246 -0.008169811451807618 -1.708037474611774
209 -0.008168990863487125 -1.7149401674047118 -0.008174522034823894 -1.7162119966465978
210 -0.008168001007288695 -1.7231081684120004 -0.008156984485685826 -1.7243689811322838
211 -0.008167767291888594 -1.731275935703889 -0.008160432567819953 -1.7325294137001037
212 -0.008168599987402558 -1.7394445356912915 -0.008149206591770052 -1.7406786202918738
213 -0.008169709844514728 -1.7476142455358064 -0.008189962804317474 -1.7488685830961912
214 -0.008167852088809014 -1.7557820976246155 -0.008183471485972404 -1.7570520545821635
215 -0.008172734966501593 -1.763954832591117 -0.008137129712849855 -1.7651891842950134
216 -0.008169140946120024 -1.772123973537237 -0.008155612461268901 -1.7733447967562823
217 -0.008168165013194085 -1.7802921385504311 -0.008174820384010673 -1.781519617140293
218 -0.008167094970121979 -1.7884592335205531 -0.008129556011408568 -1.7896491731517015
219 -0.008177939802408218 -1.7966371733229614 -0.00826541124843061 -1.797914584400132
220 -0.008171114884316922 -1.8048082882072782 -0.008176277531310916 -1.806090861931443
221 -0.008169641718268394 -1.8129779299255466 -0.008173050684854388 -1.8142639126162974
222 -0.008166650542989373 -1.821144580468536 -0.008151270868256687 -1.8224151834845541
223 -0.008174558822065591 -1.8293191392906016 -0.008170063560828566 -1.8305852470453827
224 -0.008170185843482614 -1.8374893251340843 -0.008157530007883907 -1.8387427770532667
225 -0.008170282049104572 -1.8456596071831888 -0.00817228052765131 -1.8469150575809181
226 -0.008170385379344225 -1.853829992562533 -0.00817542802542448 -1.8550904856063426
227 -0.008169922977685928 -1.861999915540219 -0.008171849232167006 -1.8632623348385096
228 -0.008166357781738043 -1.870166273321957 -0.008190808026120067 -1.8714531428646297
229 -0.008170970249921083 -1.8783372435718781 -0.00817347289994359 -1.8796266157645733
230 -0.008169181365519761 -1.886506424937398 -0.008166616084054112 -1.8877932318486275
231 -0.008166535571217538 -1.8946729605086154 -0.008158640936017036 -1.8959518727846445
232 -0.008169574197381735 -1.9028425347059972 -0.008199286088347435 -1.904151158872992
233 -0.008170962193980813 -1.911013496899978 -0.008179753506556153 -1.9123309123795482
234 -0.008169270772486924 -1.9191827676724649 -0.00816851770505309 -1.9204994300846012
235 -0.008170351153239608 -1.9273531188257045 -0.008174311462789774 -1.928673741547391
236 -0.00816854126751423 -1.9355216600932188 -0.008183053368702531 -1.9368567949160935
237 -0.008166677644476294 -1.943688337737695 -0.008160743350163101 -1.9450175382662567
238 -0.008175512915477157 -1.9518638506531722 -0.008124556578695773 -1.9531420948449525
239 -0.008172766817733646 -1.9600366174709059 -0.008189891232177615 -1.96133198607713
240 -0.008170882938429713 -1.9682075004093356 -0.008175355661660434 -1.9695073417387905
241 -0.008170218067243695 -1.9763777184765792 -0.008164070313796401 -1.977671412052587
242 -0.00816870778799057 -1.9845464262645698 -0.00815284620039165 -1.9858242582529786
243 -0.00816889009438455 -1.9927153163589544 -0.008198638213798404 -1.994022896466777
244 -0.008169203484430908 -2.0008845198433853 -0.00814543985761702 -2.002168336324394
245 -0.008170073945075273 -2.0090545937884605 -0.008166857343167067 -2.010335193667561
246 -0.00816950830630958 -2.01722410209477 -0.008155644545331598 -2.0184908382128928
247 -0.008174871373921633 -2.025398973468692 -0.008212454989552498 -2.0267032932024454
248 -0.008168842922896147 -2.0335678163915882 -0.008163562463596463 -2.0348668556660416
249 -0.008166373195126652 -2.0417341895867147 -0.008098826836794614 -2.042965682502836
250 -0.008170762937515974 -2.0499049525242308 -0.008176143234595656 -2.0511418257374316
251 -0.008173305122181774 -2.0580782576464127 -0.0081553990021348 -2.0592972247395664
252 -0.008177953725680708 -2.0662562113720933 -0.008250246616080403 -2.0675474713556468
253 -0.00817203582264483 -2.074428247194738 -0.008155971253290772 -2.0757034426089374
254 -0.008169972337782383 -2.0825982195325206 -0.008171712001785635 -2.083875154610723
255 -0.008170243725180626 -2.0907684632577013 -0.008170923683792353 -2.092046078294515
256 -0.008170373132452368 -2.0989388363901536 -0.008169369027018546 -2.1002154473215335
257 -0.008170353714376688 -2.1071091901045302 -0.008161170128732919 -2.1083766174502663
258 -0.008170825615525245 -2.1152800157200553 -0.008156268624588847 -2.116532886074855
259 -0.008169430959969758 -2.123449446680025 -0.008157765306532384 -2.1246906513813877
260 -0.008172210911288858 -2.131621657591314 -0.008165523735806346 -2.132856175117194
261 -0.00818343311548233 -2.1398050907067963 -0.008134131226688624 -2.1409903063438827
262 -0.008173017762601376 -2.1479781084693976 -0.008172093331813813 -2.1491623996756966
263 -0.008171707484871149 -2.1561498159542687 -0.008169979928061366 -2.157332379603758
264 -0.008171867206692695 -2.1643216831609613 -0.008171643875539304 -2.1655040234792975
265 -0.0081716725602746 -2.172493355721236 -0.008169964095577598 -2.173673987574875
266 -0.008170454017817973 -2.1806638097390536 -0.008165528066456318 -2.1818395156413315
267 -0.008172235544770956 -2.1888360452838245 -0.008181999251246453 -2.190021514892578
268 -0.00817005019634962 -2.197006095480174 -0.008175571076571941 -2.19819708596915
269 -0.008171615377068519 -2.2051777108572423 -0.008223846508190035 -2.20642093247734
270 -0.008170285727828741 -2.213347996585071 -0.008161907736212014 -2.2145828402135517
271 -0.008171011926606297 -2.2215190085116774 -0.008175475662574172 -2.222758315876126
272 -0.008168268902227282 -2.2296872774139045 -0.008174540381878615 -2.2309328562580046
273 -0.008171362709254027 -2.2378586401231586 -0.00815499764867127 -2.239087853906676
274 -0.0081731375772506 -2.2460317777004093 -0.008172815339639783 -2.247260669246316
275 -0.008170498115941883 -2.2542022758163514 -0.008166333241388202 -2.2554270024877043
276 -0.008169775968417526 -2.262372051784769 -0.008168694097548723 -2.263595696585253
277 -0.00816831891424954 -2.2705403706990186 -0.00816981983371079 -2.271765516418964
278 -0.008169817505404353 -2.278710188204423 -0.008171646995469928 -2.279937163414434
279 -0.00817026374861598 -2.286880451953039 -0.008164117904379964 -2.2881012813188137
280 -0.008177506504580379 -2.2950579584576194 -0.00827047387138009 -2.2963717551901937
281 -0.00816890993155539 -2.303226868389175 -0.00817428776063025 -2.304546042950824
282 -0.008169677527621388 -2.311396545916796 -0.008167609758675098 -2.312713652709499
283 -0.008167398255318403 -2.3195639441721143 -0.008173198718577624 -2.3208868514280767
284 -0.008167969295755029 -2.3277319134678693 -0.008159894123673439 -2.32904674555175
285 -0.008169543650001287 -2.3359014571178705 -0.008164320420473815 -2.337211065972224
286 -0.008167957654222846 -2.3440694147720933 -0.008156182151287794 -2.345367248123512
287 -0.008171077677980065 -2.3522404924500733 -0.008169381273910403 -2.3535366293974223
288 -0.00816791709512472 -2.360408409545198 -0.008168745506554841 -2.361705374903977
289 -0.008170244703069329 -2.368578654248267 -0.008191167097538709 -2.3698965420015154
290 -0.008172458643093706 -2.3767511128913608 -0.00809193323366344 -2.377988475235179
291 -0.008170390501618385 -2.384921503392979 -0.008171794470399618 -2.3861602697055786
292 -0.008169850055128335 -2.3930913534481073 -0.008172813896089792 -2.3943330836016683
293 -0.00816862601786852 -2.401259979465976 -0.008134195301681756 -2.40246727890335
294 -0.008172438899055123 -2.409432418365031 -0.00812739422544837 -2.410594673128798
295 -0.008170726103708148 -2.417603144468739 -0.008171562943607569 -2.418766236072406
296 -0.008169393055140972 -2.42577253752388 -0.008168838080018758 -2.4269350741524245
297 -0.00817033420316875 -2.433942871727049 -0.008175442041829229 -2.435110516194254
298 -0.008176263235509396 -2.4421191349625584 -0.008134598610922694 -2.4432451148051766
299 -0.008171295840293169 -2.4502904308028515 -0.008159977477043867 -2.4514050922822204
300 -0.008171624457463621 -2.458462055260315 -0.008177636051550507 -2.459582728333771
301 -0.00816995999775827 -2.466632015258073 -0.008165162289515138 -2.467747890623286
302 -0.008177050156518817 -2.474809065414592 -0.008122296491637825 -2.4758701871149236
303 -0.008170270919799804 -2.4829793363343917 -0.008175483951345087 -2.484045671066269
304 -0.008171488530933857 -2.4911508248653256 -0.008173800352960826 -2.49221947141923
305 -0.008169375732541085 -2.4993202005978667 -0.00817545405589044 -2.50039492547512
306 -0.008170445216819644 -2.5074906458146864 -0.008165915543213487 -2.5085608410183338
307 -0.008151900302618743 -2.5156425461173053 -0.008279679622501136 -2.516840520640835
308 -0.008169047441333533 -2.523811593558639 -0.008177507668733597 -2.5250180283095687
309 -0.008169714547693729 -2.5319813081063325 -0.008170857978984713 -2.533188886288553
310 -0.008169705979526043 -2.5401510140858585 -0.008166392892599105 -2.5413552791811522
311 -0.008169197430834173 -2.5483202115166925 -0.00816922658123076 -2.549524505762383
312 -0.008167254691943526 -2.556487466208636 -0.008171554794535041 -2.557696060556918
313 -0.008168445387855171 -2.564655911596491 -0.008171091228723526 -2.5658671517856417
314 -0.00817007408477366 -2.5728259856812645 -0.008189150365069509 -2.5740563021507112
315 -0.00816930029541254 -2.580995285976677 -0.008181753987446427 -2.5822380561381575
316 -0.008160777250304818 -2.589156063226982 -0.008039044495671988 -2.5902771006338297
317 -0.008168551418930293 -2.5973246146459124 -0.008146339422091841 -2.5984234400559214
318 -0.008171354746446013 -2.6054959693923583 -0.008171676704660059 -2.6065951167605816
319 -0.008170945616438986 -2.6136669150087974 -0.00816577412188053 -2.614760890882462
320 -0.00817009354941547 -2.621837008558213 -0.008168913098052144 -2.6229298039805142
321 -0.008170628547668457 -2.6300076371058814 -0.00817829379811883 -2.631108097778633
322 -0.008170449640601873 -2.6381780867464832 -0.008168564364314079 -2.639276662142947
323 -0.008170747151598334 -2.6463488338980814 -0.008174007851630449 -2.6474506699945772
324 -0.00817339178174734 -2.6545222256798287 -0.00814275019802153 -2.6555934201925986
325 -0.008170159626752138 -2.6626923853065807 -0.008172900974750518 -2.663766321167349
326 -0.008170284749940037 -2.6708626700565206 -0.00817273068241775 -2.6719390518497668
327 -0.008171381754800677 -2.679034051811321 -0.008181401249021291 -2.680120453098788
328 -0.008168594632297754 -2.6872026464436187 -0.008183138398453593 -2.6883035914972413
329 -0.008177828602492809 -2.6953804750461114 -0.008241872442886234 -2.6965454639401276
330 -0.00816821977496147 -2.7035486948210727 -0.008148925239220261 -2.704694389179348
331 -0.008172200759872794 -2.7117208955809455 -0.00814316663891077 -2.7128375558182585
332 -0.008170736161991954 -2.7198916317429376 -0.008175382949411869 -2.7210129387676703
333 -0.008169094799086452 -2.728060726542024 -0.008167984057217836 -2.729180922824888
334 -0.00816964115947485 -2.736230367701499 -0.008176360605284571 -2.7373572834301725
335 -0.00817034924402833 -2.744400716945527 -0.008160751080140471 -2.745518034510313
336 -0.008168028062209487 -2.7525687450077365 -0.008126683859154582 -2.7536447183694674
337 -0.008169162459671498 -2.760737907467408 -0.008170895092189313 -2.761815613461657
338 -0.008170190686360001 -2.768908098153768 -0.008173092734068632 -2.7699887061957256
339 -0.008172706561163067 -2.777080804714931 -0.008249242324382067 -2.7782379485201076
340 -0.008169008139520883 -2.7852498128544516 -0.008169890753924847 -2.7864078392740326
341 -0.008168042497709393 -2.793417855352161 -0.008167932508513331 -2.794575771782546
342 -0.008166625443845988 -2.801584480796007 -0.008167780330404639 -2.8027435521129505
343 -0.008168923389166593 -2.8097534041851735 -0.008170425612479448 -2.8109139777254297
344 -0.008166789216920734 -2.8179201934020943 -0.008170295413583517 -2.8190842731390133
345 -0.008168454561382533 -2.826088647963477 -0.008170992461964488 -2.8272552656009777
346 -0.008168644551187754 -2.834257292514665 -0.00813609822653234 -2.83539136382751
347 -0.008171637449413538 -2.8424289299640786 -0.008123848820105195 -2.843515212647615
348 -0.00816707955673337 -2.850596009520812 -0.008226690627634526 -2.85174190327525
349 -0.00816810606047511 -2.858764115581287 -0.00816325256600976 -2.8599051558412594
350 -0.008167937770485878 -2.866932053351773 -0.008160408306866884 -2.868065564148126
351 -0.008168907556682824 -2.8751009609084557 -0.008175292098894716 -2.876240856247021
352 -0.008174527389928698 -2.883275488298384 -0.008186214976012707 -2.8844270712230338
353 -0.008165785763412713 -2.8914412740617967 -0.008124746335670351 -2.892551817558704
354 -0.008169002970680595 -2.8996102770324774 -0.008165784878656268 -2.90071760243736
355 -0.00816766764037311 -2.9077779446728504 -0.00816386896185577 -2.908881471399216
356 -0.008167743356898427 -2.915945688029749 -0.008166648354381323 -2.9170481197535976
357 -0.0081681446172297 -2.9241138326469787 -0.008176323166117072 -2.9252244429197147
358 -0.008170157624408602 -2.932283990271387 -0.00815745028667152 -2.9333818932063864
359 -0.008167849574238061 -2.940451839845625 -0.008156827231869102 -2.9415387204382557
360 -0.008168005477637052 -2.948619845323262 -0.008167328406125307 -2.949706048844381
361 -0.008172237733379006 -2.9567920830566408 -0.008216063119471073 -2.957922111963852
362 -0.008168662432581186 -2.964960745489222 -0.00816554962657392 -2.966087661590426
363 -0.008167485520243645 -2.9731282310094658 -0.008151375781744718 -2.9742390373721705
364 -0.00816717934794724 -2.981295410357413 -0.008170014433562755 -2.982409051805733
365 -0.008168103685602546 -2.989463514043016 -0.00816227556206286 -2.990571327367796
366 -0.008167919097468257 -2.997631433140484 -0.008211435237899422 -2.9987827626056953
367 -0.008165766717866063 -3.00579719985835 -0.00816841865889728 -3.0069511812645926
368 -0.008166995225474238 -3.0139641950838243 -0.008165512466803193 -3.015116693731396
369 -0.008167980192229151 -3.0221321752760533 -0.008166975667700171 -3.023283669399096
370 -0.008167330641299486 -3.0302995059173528 -0.008171411603689194 -3.031455081002785
371 -0.008161053992807865 -3.0384605599101606 -0.008180531114339829 -3.039635612117125
372 -0.008165545249357819 -3.0466261051595183 -0.008163804328069091 -3.0477994164451943
373 -0.008166453568264842 -3.054792558727783 -0.008178481459617614 -3.055977897904812
374 -0.008168773120269179 -3.062961331848052 -0.008207678655162453 -3.064185576559974
375 -0.008166013937443494 -3.0711273457854955 -0.008178703067824245 -3.0723642796277986
376 -0.008166892174631356 -3.0792942379601267 -0.00818246863782406 -3.080546748265623
377 -0.008164915675297379 -3.087459153635424 -0.008158271200954914 -3.0887050194665777
378 -0.008170536858960986 -3.095629690494385 -0.008122703013941645 -3.096827722480519
379 -0.008166606305167079 -3.103796296799552 -0.008159757824614644 -3.104987480305134
380 -0.0081664034165442 -3.1119627002160963 -0.008168293116614222 -3.113155773421748
381 -0.00816727806814015 -3.1201299782842367 -0.008168513793498278 -3.1213242872152462
382 -0.008166857575997711 -3.1282968358602345 -0.008166292821988464 -3.129490580037235
383 -0.00816769441589713 -3.1364645302761316 -0.00816519926302135 -3.137655779300256
384 -0.008167346613481641 -3.1446318768896133 -0.008172450959682465 -3.1458282302599385
385 -0.008168061450123786 -3.152799938339737 -0.00816778214648366 -3.1539960124064224
386 -0.008167826570570469 -3.1609677649103074 -0.008146130852401257 -3.1621421432588237
387 -0.008166832849383354 -3.1691345977596908 -0.008169997250661254 -3.170312140509485
388 -0.00816644518636167 -3.1773010429460524 -0.008181807165965439 -3.1784939476754506
389 -0.008166177291423082 -3.1854672202374754 -0.00816946397535503 -3.1866634116508057
390 -0.008165410347282886 -3.193632630584758 -0.008141599455848336 -3.194805011106654
391 -0.008168771769851446 -3.2018014023546097 -0.008163787890225649 -3.2029687989968796
392 -0.008167541353031993 -3.2099689437076417 -0.008169542811810971 -3.2111383418086907
393 -0.008166351774707436 -3.218135295482349 -0.008166446397081018 -3.219304788205772
394 -0.00816626800224185 -3.226301563484591 -0.008170353434979915 -3.2274751416407517
395 -0.008167624613270164 -3.234469188097861 -0.008163811871781945 -3.2356389535125336
396 -0.008166526723653079 -3.2426357148215144 -0.008165793400257826 -3.2438047469127915
397 -0.008168607065454126 -3.2508043218869687 -0.008179018599912524 -3.251983765512704
398 -0.00816251072101295 -3.2589668326079817 -0.008221072982996703 -3.2602048384957008
399 -0.008165761968120933 -3.2671325945761027 -0.008131890604272485 -3.2683367290999734
400 -0.008169257175177335 -3.27530185175128 -0.008145771780982613 -3.276482500880956
401 -0.008171727135777473 -3.2834735788870573 -0.00814407248981297 -3.284626573370769
402 -0.008169927448034287 -3.2916435063350917 -0.008204573253169655 -3.2928311466239384
403 -0.008166898600757122 -3.2998104049358488 -0.008164627850055695 -3.300995774473994
404 -0.008170390268787742 -3.3079807952046365 -0.008192288689315319 -3.3091880631633095
405 -0.008166369702666997 -3.3161471649073033 -0.00815418353304267 -3.3173422466963522
406 -0.008162247901782393 -3.3243094128090855 -0.008112133434042334 -3.3254543801303944
407 -0.008168283849954605 -3.33247769665904 -0.008149267826229333 -3.3336036479566236
408 -0.008169636921957135 -3.340647333580997 -0.008153048763051628 -3.341756696719675
409 -0.008170568430796266 -3.3488179020117936 -0.008165555633604526 -3.3499222523532795
410 -0.008177037769928574 -3.356994939781722 -0.008241968275979162 -3.358164220629259
411 -0.008168370835483075 -3.365163310617205 -0.00816472340375185 -3.3663289440330106
412 -0.008166724164038897 -3.3733300347812443 -0.00816599722020328 -3.374494941253214
413 -0.008166647888720036 -3.3814966826699644 -0.008162659779191016 -3.3826576010324048
414 -0.008167646173387767 -3.3896643288433523 -0.008163137873634697 -3.3908207389060396
415 -0.008165748463943601 -3.397830077307296 -0.008194647496566176 -3.399015386402606
416 -0.0081633432302624 -3.4059934205375586 -0.008166336733847857 -3.407181723136454
417 -0.008165835542604328 -3.414159256080163 -0.00817025019787252 -3.4153519733343263
418 -0.008165349438786506 -3.4223246055189493 -0.008177110832184553 -3.423529084166511
419 -0.008164666872471572 -3.430489272391421 -0.008154397504404188 -3.431683481670915
420 -0.00816617296077311 -3.438655445352194 -0.00816412754356861 -3.4398476092144836
421 -0.008162830863147974 -3.446818276215342 -0.008149724639952182 -3.4479973338544356
422 -0.008165615517646075 -3.4549838917329883 -0.008164502680301666 -3.4561618365347373
423 -0.008168447436764837 -3.463152339169753 -0.008115749200806021 -3.4642775857355432
424 -0.008165221568197012 -3.4713175607379503 -0.00817365050315857 -3.472451236238702
425 -0.008166759693995117 -3.479484320431945 -0.008168039424344898 -3.480619275663047
426 -0.008166117640212179 -3.4876504380721576 -0.008166899345815182 -3.4887861750088622
427 -0.008169626025483013 -3.4958200640976407 -0.008161375764757395 -3.4969475507736196
428 -0.008166800159960986 -3.5039868642576018 -0.00816817288286984 -3.5051157236564894
429 -0.008166654221713542 -3.512153518479315 -0.008163719950243831 -3.5132794436067334
430 -0.008166522672399878 -3.520320041151715 -0.008163559716194868 -3.5214430033229283
431 -0.008168865088373422 -3.528488906240088 -0.008157536620274186 -3.5296005399432024
432 -0.008165958849713207 -3.5366548650898015 -0.008178303297609091 -3.5377788432408117
433 -0.008169575175270439 -3.544824440265072 -0.00815742057748139 -3.545936263818293
434 -0.008166593499481678 -3.552991033764554 -0.008181194541975856 -3.554117458360269
435 -0.00816739215515554 -3.5611584259197095 -0.008170862169936299 -3.562288320530205
436 -0.00816559586673975 -3.5693240217864495 -0.00815710979513824 -3.5704454303253432
437 -0.008166147861629725 -3.577490169648079 -0.008166056731715799 -3.578611487057059
438 -0.008167528593912721 -3.585657698241992 -0.00816864795051515 -3.586780135007574
439 -0.008185452967882156 -3.593843151209874 -0.008070949511602522 -3.594851084519177
440 -0.008168264618143439 -3.6020114158280174 -0.008169940439984202 -3.603021024959161
441 -0.008167066518217326 -3.610178482346235 -0.008166512474417686 -3.6111875374335787
442 -0.008167329197749495 -3.618345811543984 -0.008166691055521369 -3.6193542284891
443 -0.0081683695781976 -3.626514181122182 -0.008171228738501669 -3.627525457227602
444 -0.008167973859235645 -3.6346821549814177 -0.008161376183852553 -3.6356868334114543
445 -0.0081668006721884 -3.642848955653606 -0.008161251060664653 -3.643848084472119
446 -0.008167783170938492 -3.6510167388245445 -0.008161741215735674 -3.6520098256878546
447 -0.008167346334084868 -3.6591840851586293 -0.008184033771976828 -3.6601938594598313
448 -0.008166854688897728 -3.667350939847527 -0.00817503328435123 -3.6683688927441827
449 -0.008168449066579342 -3.6755193889141062 -0.008168805064633489 -3.6765376978088162
450 -0.008166922256350517 -3.6836863111704568 -0.008169366000220179 -3.6847070638090362
451 -0.008166658226400614 -3.6918529693968574 -0.008156250650063156 -3.692863314459099
452 -0.008166435873135924 -3.7000194052699933 -0.00816720030270517 -3.7010305147618046
453 -0.008168994216248393 -3.7081883994862417 -0.008148352056741715 -3.7091788668185464
454 -0.008167223166674375 -3.716355622652916 -0.008168253488838673 -3.717347120307385
455 -0.008167703030630946 -3.724523325683547 -0.008156894845888019 -3.7255040151532732
456 -0.008167572598904372 -3.7326908982824514 -0.008171475538983942 -3.7336754906922573
457 -0.008169491169974208 -3.7408603894524255 -0.008179929247125984 -3.7418554199393834
458 -0.008167812088504433 -3.7490282015409298 -0.008168098982423544 -3.750023518921807
459 -0.008159728720784187 -3.757187930261714 -0.00813910816796124 -3.758162627089768
460 -0.008167026843875647 -3.7653549571055898 -0.008141044573858381 -3.7663036716636267
461 -0.0081705991178751 -3.773525556223465 -0.00818835343234241 -3.7744920250959693
462 -0.00816828953102231 -3.781693845754487 -0.008161839842796326 -3.7826538649387658
463 -0.008165450952947139 -3.789859296707434 -0.008194035477936268 -3.790847900416702
464 -0.00816679112613201 -3.798026087833566 -0.008168073603883386 -3.7990159740205853
465 -0.008166282437741756 -3.8061923702713076 -0.008166717877611519 -3.807182691898197
466 -0.008167186751961708 -3.8143595570232693 -0.008174676075577736 -3.8153573679737747
467 -0.00816914364695549 -3.8225287006702247 -0.008205359615385533 -3.8235627275891604
468 -0.008165462547913194 -3.830694163218138 -0.008170382538810372 -3.8317331101279706
469 -0.008165130438283087 -3.838859293656421 -0.008159117866307497 -3.839892227994278
470 -0.00816651531495154 -3.847025808971373 -0.008138091443106532 -3.8480303194373846
471 -0.00816676034592092 -3.855192569317294 -0.00815007984638214 -3.8561803992837667
472 -0.008165159588679671 -3.8633577289059735 -0.008166106278076768 -3.8643465055618433
473 -0.008164697885513305 -3.8715224267914867 -0.008170846663415433 -3.872517352225259
474 -0.008171497657895089 -3.879693924449382 -0.008145809825509786 -3.8806631620507686
475 -0.008169376198202372 -3.8878633006475845 -0.008148598717525601 -3.888811760768294
476 -0.00816786866635084 -3.896031169313935 -0.008169877342879772 -3.896981638111174
477 -0.008166474802419544 -3.904197644116355 -0.008168387738987804 -3.905150025850162
478 -0.008167112478986382 -3.912364756595341 -0.008165942598134279 -3.913315968448296
479 -0.008166655339300633 -3.920531411934642 -0.008166681276634336 -3.9214826497249304
480 -0.008166470564901829 -3.9286978824995438 -0.008166037825867533 -3.929648687550798
481 -0.008168344339355826 -3.9368662268388994 -0.008159353956580162 -3.937808041507378
482 -0.008166145952418446 -3.9450323727913177 -0.008152960101142526 -3.9459610016085205
483 -0.008167281793430448 -3.9531996545847483 -0.008167196065187454 -3.954128197673708
484 -0.00816988293081522 -3.9613695375155635 -0.00817764811217785 -3.962305845785886
485 -0.008167380560189485 -3.969536918075753 -0.008165819011628628 -3.9704716647975147
486 -0.008179525099694728 -3.9777164431754475 -0.008254853822290898 -3.9787265186198058
487 -0.008164714137092233 -3.98588115731254 -0.00816496266052127 -3.986891481280327
488 -0.008166967425495386 -3.9940481247380353 -0.00817317976616323 -3.99506466104649
489 -0.008165493421256543 -4.002213618159292 -0.008166134171187878 -4.003230795217678
490 -0.008165503805503248 -4.010379121964795 -0.008157333405688406 -4.011388128623366
491 -0.008165369974449277 -4.018544491939244 -0.00817211326211691 -4.019560241885483
492 -0.008165781991556287 -4.0267102739308 -0.00819539837539196 -4.027755640260875
493 -0.008161015016958118 -4.034871288947758 -0.008152938773855567 -4.035908579034731
494 -0.00816445481032133 -4.04303574375808 -0.008177674235776066 -4.044086253270508
495 -0.008163738809525967 -4.051199482567606 -0.008148327888920903 -4.0522345811594285
496 -0.008165985066443681 -4.059365467634049 -0.008152804104611278 -4.06038738526404
497 -0.008163054892793297 -4.0675285225268425 -0.008149574976414442 -4.068536960240454
498 -0.008166001457720996 -4.075694523984564 -0.008168765669688582 -4.076705725910143
499 -0.008165162988007069 -4.083859686972571 -0.008159455517306924 -4.08486518142745
500 -0.00815748139284551 -4.092017168365416 -0.008196968119591475 -4.093062149547041
501 -0.00816463427618146 -4.100181802641598 -0.00816321987658739 -4.101225369423629
502 -0.008164715766906739 -4.108346518408505 -0.008161633368581533 -4.109387002792211
503 -0.008166116569191218 -4.1165126349776955 -0.008161071175709366 -4.11754807396792
504 -0.008164717489853502 -4.124677352467549 -0.008162993146106601 -4.125711067114026
505 -0.008165318425744772 -4.132842670893293 -0.008166117686778307 -4.133877184800805
506 -0.008172117918729783 -4.141014788812023 -0.008138288417831064 -4.142015473218636
507 -0.008166091749444604 -4.149180880561468 -0.008174633141607046 -4.150190106360243
508 -0.00817094761878252 -4.15735182818025 -0.008192854514345527 -4.158382960874588
509 -0.008166235312819481 -4.165518063493069 -0.008166887518018483 -4.166549848392607
510 -0.008166964026167988 -4.173685027519237 -0.008170427102595568 -4.174720275495202
511 -0.00816633515059948 -4.181851362669837 -0.008141457941383124 -4.182861733436585
512 -0.008166455570608378 -4.190017818240445 -0.008172131096944212 -4.191033864533529
513 -0.008165082801133395 -4.198182901041578 -0.008194224396720528 -4.19922808893025
514 -0.008164825243875384 -4.206347726285454 -0.008172830753028392 -4.207400919683278
515 -0.008165454678237438 -4.214513180963691 -0.008166882721707226 -4.215567802404985
516 -0.008163611637428403 -4.22267679260112 -0.008153951587155461 -4.223721753992141
517 -0.00815797527320683 -4.2308347678743266 -0.008182221790775657 -4.231903975782917
518 -0.00816353685222566 -4.238998304726552 -0.008142872760072351 -4.240046848542989
519 -0.008163959626108408 -4.24716226435266 -0.008161344937980175 -4.248208193480969
520 -0.008163465093821288 -4.255325729446481 -0.008159476844593883 -4.256367670325563
521 -0.008164581237360835 -4.263490310683842 -0.008158285962417721 -4.264525956287981
522 -0.008161032805219293 -4.2716513434890615 -0.008272015955299139 -4.27279797224328
523 -0.00816229423508048 -4.279813637724142 -0.008154324628412724 -4.280952296871693
524 -0.008163410937413573 -4.287977048661555 -0.008165396703407168 -4.2891176935751
525 -0.008162951329723 -4.296139999991278 -0.008183164335787297 -4.297300857910887
526 -0.008162968419492244 -4.304302968410771 -0.0081365916877985 -4.305437449598686
527 -0.008163555199280382 -4.312466523610051 -0.008173765474930405 -4.313611215073617
528 -0.00816536988131702 -4.320631893491368 -0.008222215017303825 -4.32183343009092
529 -0.008162456704303623 -4.328794350195671 -0.008174564503133298 -4.3300079945940535
530 -0.008162964740768075 -4.336957314936439 -0.008153866278007627 -4.338161860872061
531 -0.008163133636116982 -4.345120448572556 -0.008166707446798682 -4.34632856831886
532 -0.008162332139909268 -4.3532827807124646 -0.008140874933451414 -4.354469443252311
533 -0.008163891406729818 -4.361446672119194 -0.00816050530411303 -4.362629948556425
534 -0.008162650745362043 -4.369609322864556 -0.008163155149668455 -4.370793103706093
535 -0.008163081761449576 -4.377772404626006 -0.00815835278481245 -4.378951456490906
536 -0.008164665848016738 -4.385937070474022 -0.008161042397841812 -4.387112498888748
537 -0.008162795379757882 -4.39409986585378 -0.008162898663431405 -4.395275397552179
538 -0.008163837669417261 -4.4022637035231975 -0.008148516807705165 -4.403423914359885
539 -0.008163735177367926 -4.410427438700565 -0.008166867820546032 -4.411590782180431
540 -0.008164066122844815 -4.41859150482341 -0.008154682395979763 -4.419745464576411
541 -0.008162724552676082 -4.426754229376086 -0.00817443453706801 -4.427919899113479
542 -0.008164077997207642 -4.434918307373294 -0.0081431498285383 -4.436063048942017
543 -0.008164920518174768 -4.443083227891468 -0.008164283726364375 -4.444227332668381
544 -0.008166625211015344 -4.4512498531024836 -0.008147180639207363 -4.452374513307589
545 -0.008163949102163314 -4.459413802204647 -0.00816931459121406 -4.460543827898803
546 -0.008164330245926976 -4.467578132450575 -0.008164641866460442 -4.4687084697652635
547 -0.008164782589301468 -4.475742915039876 -0.008114551799371839 -4.476823021564635
548 -0.008164984220638872 -4.483907899260515 -0.008164854114875197 -4.4849878756795105
549 -0.008165425388142467 -4.492073324648658 -0.008164492342621088 -4.493152368022131
550 -0.008164780773222446 -4.5002381054218805 -0.008167684264481067 -4.501320052286612
551 -0.008164848294109106 -4.50840295371599 -0.008119943086057901 -4.50943999537267
552 -0.008165174769237638 -4.516568128485227 -0.008160277176648379 -4.517600272549318
553 -0.008166840765625238 -4.5247349692508525 -0.008173450874164701 -4.525773723423483
554 -0.00816757115535438 -4.532902540406207 -0.008155690971761942 -4.533929414395245
555 -0.008166448306292295 -4.5410689887124995 -0.008169163204729556 -4.542098577599974
556 -0.008161000721156598 -4.549229989433656 -0.008201125822961331 -4.550299703422936
557 -0.008165935426950455 -4.557395924860606 -0.008169945422559976 -4.558469648845496
558 -0.008162979083135725 -4.565558903943742 -0.008142766123637558 -4.566612414969134
559 -0.008166437316685916 -4.573725341260428 -0.00819369605742395 -4.574806111026557
560 -0.008163360832259058 -4.581888702092687 -0.008151344023644924 -4.582957455050202
561 -0.008164438186213374 -4.590053140278901 -0.008168511604890228 -4.591125966655093
562 -0.008167207892984151 -4.598220348171885 -0.00816138000227511 -4.599287346657368
563 -0.008160351449623704 -4.606380699621508 -0.008124601747840642 -4.6074119484052085
564 -0.008163765491917729 -4.6145444651134255 -0.008118846081197261 -4.615530794486406
565 -0.008166801603510975 -4.622711266716936 -0.008167527010664343 -4.623698321497071
566 -0.008166747447103263 -4.63087801416404 -0.008162662386894226 -4.631860983883965
567 -0.008165566017851233 -4.639043580181891 -0.008159793633967637 -4.6400207775179325
568 -0.008168133720755578 -4.647211713902647 -0.008191292081028223 -4.64821206959896
569 -0.008164995443075895 -4.655376709345723 -0.00816207965835929 -4.65637414925732
570 -0.008166431589052081 -4.663543140934775 -0.00815549585968256 -4.664529645117002
571 -0.008165761921554804 -4.67170890285633 -0.008171394001692533 -4.672701039118695
572 -0.008165298029780388 -4.67987420088611 -0.008186393743380904 -4.680887432862076
573 -0.008165804296731949 -4.688040005182843 -0.00816793842241168 -4.689055371284488
574 -0.008167528081685305 -4.696207533264528 -0.008173173666000367 -4.697228544950488
575 -0.008165220730006695 -4.704372753994535 -0.008169734245166182 -4.705398279195655
576 -0.008165837172418833 -4.712538591166953 -0.008167423168197274 -4.713565702363852
577 -0.008164836512878536 -4.720703427679831 -0.008169572288170456 -4.721735274652023
578 -0.008162436354905368 -4.728865864034737 -0.008180652186274529 -4.729915926838297
579 -0.008163373684510589 -4.7370292377192476 -0.008166136592626572 -4.738082063430923
580 -0.008164653647691011 -4.745193891366939 -0.008166348561644554 -4.746248411992568
581 -0.008165648579597473 -4.753359539946536 -0.008179639512673021 -4.754428051505241
582 -0.008163649635389448 -4.761523189581926 -0.00817242027260363 -4.762600471777844
583 -0.008162901317700744 -4.769686090899627 -0.008153753913938999 -4.770754225691784
584 -0.008165057562291623 -4.777851148461918 -0.008172600995749235 -4.778926826687533
585 -0.008163908775895835 -4.786015057237814 -0.008161905640736222 -4.787088732328269
586 -0.008165149949491024 -4.794180207187305 -0.008168864762410522 -4.7952575970906794
587 -0.00816494827158749 -4.802345155458893 -0.008167375158518553 -4.803424972249198
588 -0.008170569501817226 -4.81051572496071 -0.008083563810214401 -4.811508536059413
589 -0.008165860036388039 -4.818681584997098 -0.00816271612420678 -4.819671252183619
590 -0.008165196841582656 -4.826846781838681 -0.008165895519778133 -4.827837147703398
591 -0.008164642238989472 -4.8350114240776705 -0.008159987768158317 -4.835997135471556
592 -0.008165393862873316 -4.843176817940543 -0.008163889637216926 -4.8441610251087726
593 -0.00816364879719913 -4.851340466737742 -0.00816650246270001 -4.852327527571473
594 -0.008166528679430485 -4.859506995417172 -0.008177325502038002 -4.86050485307351
595 -0.008163462346419691 -4.867670457763592 -0.0081825599540025 -4.868687413027513
596 -0.008165404386818408 -4.87583586215041 -0.0081616195384413 -4.876849032565954
597 -0.008164276415482164 -4.884000138565892 -0.008151432080194355 -4.885000464646149
598 -0.00816410779953003 -4.8921642463654225 -0.008176466776058077 -4.893176931422207
599 -0.008163658808916808 -4.900327905174339 -0.008165914565324783 -4.901342845987532
600 -0.008165000611916185 -4.908492905786255 -0.008160815155133606 -4.909503661142666
601 -0.008165527042001486 -4.916658432828256 -0.008161874953657389 -4.917665536096323
602 -0.008161038951948285 -4.9248194717802045 -0.008213039487600327 -4.925878575583924
603 -0.00816366421058774 -4.932983135990792 -0.008161014458164573 -4.934039590042088
604 -0.00816402668133378 -4.9411471626721255 -0.008161153085529805 -4.942200743127618
605 -0.008163153566420079 -4.949310316238545 -0.008151111099869013 -4.9503518542274865
606 -0.008164412202313542 -4.957474728440859 -0.008162602549418807 -4.958514456776905
607 -0.008164534205570817 -4.96563926264643 -0.008163521066308022 -4.966677977843213
608 -0.00816486282274127 -4.973804125469171 -0.008158941799774767 -4.974836919642988
609 -0.008162919851019978 -4.981967045320191 -0.008165139704942703 -4.983002059347931
610 -0.008164002513512968 -4.990131047833704 -0.008157939743250608 -4.991159999091182
611 -0.008162003010511398 -4.998293050844215 -0.008114031003788113 -4.99927403009497
612 -0.008164372015744447 -5.00645742285996 -0.008168947603553533 -5.007442977698523
613 -0.008164551109075546 -5.014621973969035 -0.008182724379003048 -5.015625702077526
614 -0.008165548741817474 -5.0227875227108525 -0.008167746569961309 -5.023793448647488
615 -0.008165599219501019 -5.030953121930353 -0.008169565815478563 -5.031963014462966
616 -0.00816584718413651 -5.039118969114489 -0.008172106184065341 -5.040135120647031
617 -0.008164697047322988 -5.047283666161812 -0.008150936430320143 -5.048286057077352
618 -0.00816640816628933 -5.0554500743281015 -0.008163022622466088 -5.056449079699818
619 -0.00816519083455205 -5.063615265162653 -0.008161356346681714 -5.064610436046499
620 -0.008165684156119823 -5.071780949318773 -0.008142987685278057 -5.072753423731777
621 -0.008168196259066462 -5.07994914557784 -0.008160935156047345 -5.080914358887824
622 -0.008165953774005174 -5.088115099351845 -0.008166595688089728 -5.089080954575914
623 -0.00816621989943087 -5.096281319251276 -0.008167815720662474 -5.097248770296577
624 -0.00816602436825633 -5.104447343619532 -0.008168827975168824 -5.105417598271746
625 -0.008165553538128733 -5.112612897157661 -0.008149870345368982 -5.113567468617115
626 -0.008163783699274063 -5.1207766808569355 -0.008141795126721262 -5.121709263743836
627 -0.008167664939537644 -5.128944345796473 -0.008168775076046585 -5.129878038819882
628 -0.008166477223858238 -5.137110823020331 -0.008161517046391963 -5.138039555866274
629 -0.008164223795756698 -5.145275046816088 -0.0082148477435112 -5.1462544036097855
630 -0.008163801487535238 -5.153438848303623 -0.008165387203916907 -5.154419790813702
631 -0.0081655518617481 -5.161604400165372 -0.008161909505724907 -5.162581700319428
632 -0.008165433164685964 -5.169769833330058 -0.008177343942224979 -5.1707590442616524
633 -0.008183798333629966 -5.177953631663688 -0.008087054919451475 -5.178846099181104
634 -0.008167328918352723 -5.18612096058204 -0.008170259883627295 -5.187016359064732
635 -0.008168277563527226 -5.194289238145568 -0.008171295607462525 -5.1951876546721945
636 -0.008165598334744572 -5.202454836480312 -0.008172166300937533 -5.203359820973132
637 -0.008167308801785112 -5.210622145282097 -0.008174301125109196 -5.211534122098241
638 -0.008165890211239457 -5.218788035493337 -0.008165198331698775 -5.21969932042994
639 -0.008168461127206683 -5.226956496620544 -0.008159390510991215 -5.227858710940931
640 -0.008172990288585424 -5.23512948690913 -0.008088152995333076 -5.235946863936264
641 -0.008168683387339115 -5.243298170296469 -0.00816234303638339 -5.244109206972648
642 -0.008167710248380899 -5.25146588054485 -0.008170423936098814 -5.252279630908746
643 -0.008167349547147752 -5.259633230091998 -0.008175615267828108 -5.260455246176575
644 -0.00816718190908432 -5.267800412001082 -0.008165429811924696 -5.268620675988499
645 -0.008167093619704247 -5.275967505620787 -0.008169884933158756 -5.276790560921658
646 -0.008168563665822148 -5.284136069286609 -0.008191176410764455 -5.284981737332422
647 -0.008168380334973335 -5.292304449621582 -0.008141873916611076 -5.293123611249033
648 -0.008167822798714041 -5.300472272420296 -0.008142615016549826 -5.301266226265583
649 -0.00816784854978323 -5.30864012097008 -0.00815504090860486 -5.309421267174188
650 -0.00816692658700049 -5.31680704755708 -0.00817683027125895 -5.317598097445447
651 -0.008167330780997873 -5.324974378338077 -0.00816675997339189 -5.3257648574188385
652 -0.00816648411564529 -5.333140862453723 -0.008175965305417776 -5.333940822724256
653 -0.008166576875373721 -5.341307439329096 -0.008207333972677588 -5.3421481566969335
654 -0.008164661517366768 -5.349472100846463 -0.008175465371459722 -5.350323622068394
655 -0.008165493421256543 -5.35763759426772 -0.008168321009725333 -5.358491943078119
656 -0.00816643526777625 -5.3658040295354965 -0.008175201294943691 -5.3666671443730625
657 -0.008164315996691585 -5.373968345532188 -0.008184295846149325 -5.374851440219212
658 -0.008166930824518203 -5.382135276356706 -0.008140950882807373 -5.382992391102019
659 -0.008166769938543438 -5.39030204629525 -0.00816589929163456 -5.391158290393654
660 -0.008165299613028764 -5.398467345908278 -0.008172120060771703 -5.399330410454426
661 -0.00816653217189014 -5.406633878080168 -0.008196422923356294 -5.407526833377783
662 -0.008169291121885181 -5.414803169202053 -0.00817299671471119 -5.4156998300924934
663 -0.00816500592045486 -5.4229681751225085 -0.008168321195989847 -5.423868151288484
664 -0.00816498314961791 -5.431133158272126 -0.008163565304130316 -5.432031716592614
665 -0.008164952276274562 -5.439298110548401 -0.008201108127832413 -5.440232824720447
666 -0.008166633965447544 -5.447464744513848 -0.008190239733085036 -5.448423064453531
667 -0.00816463422961533 -5.455629378743463 -0.008165656216442585 -5.456588720669974
668 -0.008164919214323163 -5.4637942979577865 -0.008171173185110093 -5.464759893855084
669 -0.008162753144279122 -5.471957051102065 -0.008172935200855136 -5.47293282905594
670 -0.00816398998722434 -5.48012104108929 -0.008152102632448078 -5.481084931688388
671 -0.008163967728614807 -5.488285008817905 -0.008160481275990606 -5.489245412964379
672 -0.008163802698254586 -5.496448811516159 -0.008157566888257861 -5.4974029798526365
673 -0.008164830086752773 -5.504613641602912 -0.008162266528233885 -5.50556524638087
674 -0.008169066533446312 -5.512782708136358 -0.00818385467864573 -5.513749101059516
675 -0.008162472955882549 -5.520945181092241 -0.008162748161703348 -5.52191184922122
676 -0.008163328049704432 -5.529108509141945 -0.008188012801110745 -5.530099862022331
677 -0.008164335880428553 -5.537272845022374 -0.008153126435354352 -5.538252988457685
678 -0.008163733594119548 -5.545436578616493 -0.008165400847792626 -5.546418389305478
679 -0.00816361759789288 -5.5536001962143855 -0.008161786058917642 -5.5545801753643955
680 -0.00816442323848605 -5.561764619452871 -0.008157152589410544 -5.562737327953806
681 -0.008161523099988698 -5.56992614255286 -0.008146286476403475 -5.570883614430209
682 -0.00816446733660996 -5.57809060988947 -0.008164535136893391 -5.579048149567103
683 -0.008164447220042347 -5.586255057109512 -0.00816626106388867 -5.587214410630992
684 -0.008165391674265266 -5.594420448783778 -0.008168999012559653 -5.595383409643551
685 -0.00816368400119245 -5.60258413278497 -0.00816458514891565 -5.603547994792467
686 -0.008164010243490338 -5.61074814302846 -0.008160125417634844 -5.611708120210102
687 -0.008164280140772463 -5.618912423169233 -0.008164317207410931 -5.619872437417513
688 -0.008167003653943539 -5.627079426823176 -0.008144293958321214 -5.628016731375834
689 -0.008166102692484856 -5.635245529515661 -0.008186467504128814 -5.636203198879963
690 -0.0081654766574502 -5.643411006173111 -0.008155645243823529 -5.644358844123786
691 -0.008167575066909193 -5.65157858124002 -0.008197174081578851 -5.652556018205365
692 -0.008163641719147564 -5.659742222959168 -0.008164099417626858 -5.660720117622992
693 -0.008160361275076865 -5.667902584234245 -0.008201277628540993 -5.668921395251533
694 -0.008162285154685377 -5.67606486938893 -0.008155169198289514 -5.6770765644498224
695 -0.008163317805156112 -5.684228187194086 -0.008160363649949431 -5.685236928099772
696 -0.008160564908757805 -5.692388752102844 -0.008205353561788798 -5.693442281661561
697 -0.008162996079772711 -5.700551748182617 -0.008160276850685478 -5.7016025585122465
698 -0.00816276385448873 -5.708714512037106 -0.008161716582253575 -5.7097642750945
699 -0.008162148715928196 -5.716876660753034 -0.008158699376508594 -5.7179229744710085
700 -0.008165073860436679 -5.7250417346134705 -0.008155888831242918 -5.726078863302251
701 -0.008163510030135513 -5.733205244643606 -0.008166444394737482 -5.734245307696988
702 -0.008164535416290164 -5.7413697800598955 -0.00815160763449967 -5.742396915331488
703 -0.008164434507489205 -5.749534214567385 -0.008171936264261603 -5.75056885159575
704 -0.008162733633071184 -5.757696948200456 -0.008160144882276654 -5.758728996478027
705 -0.008163406606763601 -5.76586035480722 -0.00817354186438024 -5.766902538342407
706 -0.008162610232830048 -5.77402296504005 -0.008160329982638359 -5.775062868325046
707 -0.008162960736081004 -5.782185925776131 -0.008163861511275173 -5.783226729836321
708 -0.008162889210507274 -5.790348814986639 -0.008167388569563627 -5.791394118405885
709 -0.008163755107671023 -5.79851257009431 -0.008166007092222571 -5.7995601254981075
710 -0.00816390560939908 -5.806676475703709 -0.008166373614221812 -5.807726499112329
711 -0.008164059184491635 -5.814840534888201 -0.00812897584401071 -5.81585547495634
712 -0.008163553522899747 -5.823004088411101 -0.008163180528208613 -5.824018655484549
713 -0.008164524845778943 -5.83116861325688 -0.008165908465161919 -5.832184563949711
714 -0.008163820020854473 -5.839332433277734 -0.008164460863918066 -5.840349024813629
715 -0.008164308639243245 -5.847496741916977 -0.008164676884189249 -5.848513701697819
716 -0.008163365395739674 -5.855660107312717 -0.00817077187821269 -5.856684473576031
717 -0.008162000449374318 -5.863822107762092 -0.008136590430513024 -5.864821064006544
718 -0.008164673019200564 -5.871986780781292 -0.008164166379719973 -5.872985230386264
719 -0.008164327545091509 -5.880151108326383 -0.008169964980334043 -5.881155195366598
720 -0.008164296019822359 -5.888315404346206 -0.008172705583274365 -5.889327900949873
721 -0.00816199672408402 -5.89647740107029 -0.008131171157583595 -5.8974590721074565
722 -0.00816452237777412 -5.904641923448064 -0.008158808946609497 -5.905617881054066
723 -0.008164068916812539 -5.912805992364876 -0.008163046464323998 -5.913780927518389
724 -0.008160543115809559 -5.9209665354806855 -0.008171244384720921 -5.9219521719031105
725 -0.008160562114790082 -5.929127097595476 -0.008148572966456413 -5.930100744869567
726 -0.008164408151060343 -5.937291505746536 -0.008149097207933664 -5.938249842077501
727 -0.008167527848854661 -5.945459033595391 -0.008159969933331013 -5.946409812010832
728 -0.008165595680475235 -5.9536246292758666 -0.008160521229729056 -5.954570333240561
729 -0.008163533918559552 -5.961788163194426 -0.008159959223121405 -5.962730292463682
730 -0.008166403556242586 -5.969954566750669 -0.008166397316381335 -5.970896689780064
731 -0.008165140589699148 -5.978119707340368 -0.008168801479041577 -5.979065491259106
732 -0.00816370197571814 -5.986283409316086 -0.008171435445547104 -5.987236926704653
733 -0.008165108971297741 -5.994448518287384 -0.008162029739469289 -5.995398956444122
734 -0.008148287562653423 -6.002596805850037 -0.008044134266674519 -6.003443090710796
735 -0.008166603045538068 -6.010763408895575 -0.008166452962905168 -6.011609543673702
736 -0.008166814036667348 -6.018930222932243 -0.008165277354419232 -6.019774821028121
737 -0.008166341669857502 -6.0270965646021 -0.008166932128369808 -6.027941753156491
738 -0.00816555884666741 -6.035262123448768 -0.008165425341576337 -6.036107178498067
739 -0.008166696410626173 -6.043428819859394 -0.008165965182706713 -6.044273143680774
740 -0.008165350928902627 -6.051594170788297 -0.008163728192448616 -6.052436871873223
741 -0.008168703690171242 -6.059762874478468 -0.008211766695603728 -6.060648638568827
742 -0.008164970204234123 -6.0679278446827025 -0.008165050530806184 -6.068813689099633
743 -0.008164999587461353 -6.076092844270164 -0.008154346747323871 -6.076968035846956
744 -0.008165512280538679 -6.084258356550703 -0.008209132915362715 -6.0851771687623195
745 -0.008164481399580837 -6.092422837950283 -0.00816821027547121 -6.093345379037791
746 -0.008165302267298103 -6.100588140217582 -0.008169052004814149 -6.101514431042605
747 -0.00816410188563168 -6.108752242103213 -0.008164659608155489 -6.1096790906507605
748 -0.008166007744148374 -6.1169182498473615 -0.008159997360780834 -6.117839088011541
749 -0.008161406638100744 -6.125079656485462 -0.00814005322754383 -6.125979141239085
750 -0.008166856411844493 -6.133246512897307 -0.00823764973320067 -6.134216790972286
751 -0.008164048613980412 -6.141410561511287 -0.008166107395663858 -6.14238289836795
752 -0.008163283905014395 -6.149573845416302 -0.008159007038921117 -6.150541905406872
753 -0.008163618249818682 -6.157737463666121 -0.008165600569918751 -6.158707505976791
754 -0.008163092797622085 -6.165900556463742 -0.00816234634257853 -6.166869852319369
755 -0.008164353901520371 -6.174064910365263 -0.008157139271497726 -6.175026991590867
756 -0.008163164649158717 -6.182228075014422 -0.008166073076426982 -6.183193064667294
757 -0.008164058765396475 -6.1903921337798185 -0.008165710791945457 -6.191358775459239
758 -0.008162513934075832 -6.198554647713895 -0.008150242827832698 -6.199509018287072
759 -0.008164574112743139 -6.206719221826638 -0.008152518374845385 -6.2076615366619174
760 -0.00816356991417706 -6.2148827917408145 -0.008184601087123156 -6.215846137749041
761 -0.00816579763777554 -6.22304858937859 -0.008152241818606853 -6.2239983795676475
762 -0.008162945182994008 -6.2312115345615835 -0.008146586874499918 -6.2321449664421475
763 -0.008164612436667084 -6.239376146998251 -0.008166683232411742 -6.24031164967456
764 -0.008164144540205597 -6.247540291538456 -0.00816947310231626 -6.248481122776876
765 -0.008165247365832328 -6.255705538904289 -0.008160454779863357 -6.256641577556739
766 -0.008165446575731039 -6.26387098548002 -0.008151038130745292 -6.264792615687485
767 -0.0081645879894495 -6.27203557346947 -0.008157779136672616 -6.272950394824157
768 -0.00816504806280136 -6.280200621532272 -0.008168316259980202 -6.2811187110841376
769 -0.008164459560066461 -6.288365081092338 -0.0081643789075315 -6.289283089991669
770 -0.008170129312202335 -6.2965352104045405 -0.008129277033731341 -6.297412367025401
771 -0.008164250105619431 -6.30469946051016 -0.00816723913885653 -6.305579606164257
772 -0.008165270974859595 -6.3128647314850195 -0.008168823411688208 -6.313748429575946
773 -0.008163591520860792 -6.32102832300588 -0.008160182973369956 -6.321908612549316
774 -0.00816435031592846 -6.329192673321808 -0.008162677567452193 -6.330071290116768
775 -0.008159743575379252 -6.337352416897187 -0.008185000065714121 -6.338256290182482
776 -0.00816611321642995 -6.345518530113617 -0.00816130954772234 -6.346417599730204
777 -0.008164301281794906 -6.353682831395412 -0.008162324596196414 -6.3545799243264005
778 -0.008163629053160548 -6.3618464604485725 -0.008160856738686561 -6.362740781065087
779 -0.008167322678491473 -6.370013783127064 -0.008128602104261518 -6.370869383169349
780 -0.008164674043655396 -6.378178457170719 -0.008174835611134768 -6.379044218780483
781 -0.008163576386868954 -6.386342033557588 -0.008167770877480506 -6.387211989657963
782 -0.008167063351720572 -6.394509096909308 -0.008131797052919864 -6.3953437867108835
783 -0.00816577672958374 -6.402674873638892 -0.008162170136347412 -6.403505956847231
784 -0.008166079549118877 -6.410840953188011 -0.008164667384698987 -6.41167062423193
785 -0.008165116421878338 -6.419006069609889 -0.008168413490056991 -6.419839037721987
786 -0.008165775146335364 -6.4271718447562245 -0.008171814307570458 -6.428010852029558
787 -0.008166909124702216 -6.435338753880926 -0.00818224037066102 -6.436193092400218
788 -0.008168460614979268 -6.443507214495906 -0.008140106778591871 -6.444333199178811
789 -0.008165579196065665 -6.451672793691971 -0.008165703155100346 -6.452498902333911
790 -0.008166404301300645 -6.459839197993272 -0.008154243836179376 -6.46065314617009
791 -0.008166898461058735 -6.468006096454331 -0.008179488452151417 -6.468832634622242
792 -0.008165824925526977 -6.476171921379858 -0.008181383507326246 -6.477014018129568
793 -0.00816264320164919 -6.4843345645815065 -0.008171756751835346 -6.485185774881403
794 -0.008164522191509604 -6.492499086773016 -0.008171247318387032 -6.49335702219979
795 -0.008165508648380638 -6.500664595421396 -0.008170374995097518 -6.501527397194888
796 -0.0081645583268255 -6.508829153748222 -0.008169240131974221 -6.509696637326862
797 -0.008164791436865926 -6.516993945185088 -0.008166625536978245 -6.51786326286384
798 -0.008161231316626072 -6.5251551765017135 -0.00824623517692089 -6.5261094980407615
799 -0.008162953332066536 -6.53331812983378 -0.008173467544838785 -6.5342829655856
800 -0.008164185285568237 -6.541482315119348 -0.008172095147892832 -6.542455060733493
801 -0.008163746958598495 -6.549646062077946 -0.008161354390904308 -6.550616415124398
802 -0.008164760004729033 -6.557810822082676 -0.008196547068655491 -6.558812962193053
803 -0.00816239733248949 -6.565973219415165 -0.008169785933569073 -6.566982748126622
804 -0.00816223225556314 -6.5741354516707275 -0.008160175615921616 -6.575142923742544
805 -0.008163852989673615 -6.582299304660401 -0.008173289941623807 -6.583316213684168
806 -0.008163702581077814 -6.590463007241478 -0.008158117113634945 -6.591474330797803
807 -0.00816353214904666 -6.598626539390525 -0.008175295032560825 -6.599649625830364
808 -0.008161563333123923 -6.606788102723648 -0.008161955140531063 -6.607811580970895
809 -0.008162672072649002 -6.614950774796297 -0.008159005036577582 -6.615970586007473
810 -0.008163054659962653 -6.623113829456259 -0.008163477014750242 -6.624134063022223
811 -0.008162613539025188 -6.631276442995285 -0.008164866268634796 -6.632298929290857
812 -0.008163527492433787 -6.639439970487718 -0.008154287934303284 -6.6404532172251605
813 -0.008166151028126479 -6.647606121515844 -0.00820764284580946 -6.64866086007097
814 -0.008161592530086637 -6.655767714045931 -0.008162726741284132 -6.656823586812254
815 -0.008161200489848853 -6.66392891453578 -0.008159404480829835 -6.664982991293084
816 -0.008161833928897976 -6.672090748464678 -0.008160427724942566 -6.673143419018027
817 -0.00816122111864388 -6.680251969583321 -0.008163245208561421 -6.681306664226589
818 -0.008161651389673352 -6.6884136209729945 -0.00816407036036253 -6.689470734586951
819 -0.00816200478002429 -6.6965756257530185 -0.008161260280758142 -6.697631994867709
820 -0.008161984197795392 -6.704737609950814 -0.008164747385308146 -6.705796742253018
821 -0.008161483006551862 -6.7128990929573655 -0.008163887215778232 -6.7139606294687955
822 -0.008160343673080207 -6.721059436630446 -0.008162678778171539 -6.722123308246967
823 -0.008162797102704645 -6.72922223373315 -0.008142425213009119 -6.7302657334599765
824 -0.008161966549232602 -6.737384200282383 -0.008159088157117366 -6.738424821617094
825 -0.008161992626264691 -6.745546192908648 -0.008171842619776725 -6.74659666423687
826 -0.008162208553403615 -6.753708401462052 -0.008157373918220402 -6.754754038155091
827 -0.008162236772477627 -6.761870638234529 -0.008166727656498552 -6.7629207658115895
828 -0.00816228250041604 -6.770032920734946 -0.008173970505595207 -6.771094736317185
829 -0.008161369850859046 -6.778194290585804 -0.008163537411019207 -6.779258273728204
830 -0.008166523883119226 -6.786360814468924 -0.008185701910406351 -6.7874439756386105
831 -0.008162798080593347 -6.794523612549517 -0.00816408465616405 -6.795608060294774
832 -0.008162479102611541 -6.802686091652128 -0.008159763133153319 -6.803767823427927
833 -0.008161940099671482 -6.810848031751799 -0.008168641617521644 -6.811936465045449
834 -0.008161760494112968 -6.819009792245913 -0.008165773330256343 -6.820102238375705
835 -0.008161739446222782 -6.8271715316921355 -0.008156320545822382 -6.828258558921528
836 -0.008162027038633824 -6.8353335587307695 -0.008162187691777945 -6.836420746613306
837 -0.008160254079848528 -6.843493812810618 -0.008187026716768742 -6.8446077733300745
838 -0.008161477884277702 -6.851655290694896 -0.008165094861760735 -6.852772868191836
839 -0.008161562029272318 -6.859816852724168 -0.008164486335590481 -6.860937354527426
840 -0.008161824848502874 -6.867978677572671 -0.008158609131351113 -6.869095963658777
841 -0.008164496580138802 -6.876143174152809 -0.008157568937167525 -6.877253532595945
842 -0.008163695223629475 -6.884306869376439 -0.008174719475209712 -6.885428252071154
843 -0.008160142041742802 -6.892467011418182 -0.00814414224587381 -6.893572394317028
844 -0.00816346202045679 -6.900630473438639 -0.008188712876290083 -6.901761107193318
845 -0.008161184145137668 -6.908791657583777 -0.00816051559522748 -6.909921622788545
846 -0.008162668393924832 -6.916954325977701 -0.008162561431527137 -6.918084184220072
847 -0.008161585126072169 -6.925115911103774 -0.008157470310106874 -6.9262416545301795
848 -0.008161740889772773 -6.933277651993547 -0.008138981088995934 -6.934380635619175
849 -0.00816348334774375 -6.94144113534129 -0.008161660190671683 -6.942542295809846
850 -0.008161557978019119 -6.949602693319309 -0.00815631439909339 -6.950698610208939
851 -0.008162697730585932 -6.957765391049895 -0.008183414023369551 -6.958882024232309
852 -0.008161867968738079 -6.965927259018633 -0.008159990981221199 -6.96704201521353
853 -0.008160827914252877 -6.974088086932886 -0.008162245899438859 -6.975204261112969
854 -0.008161055156961083 -6.982249142089847 -0.00817260011099279 -6.983376861223962
855 -0.008162472257390618 -6.990411614347238 -0.008159567741677165 -6.991536428965639
856 -0.008161710295826196 -6.998573324643064 -0.008163993200287222 -6.999700422165926
857 -0.008162092231214047 -7.006735416874278 -0.008163252286612988 -7.007863674452539
858 -0.008161642588675022 -7.014897059462953 -0.008165262499824166 -7.016028936952363
859 -0.008162623504176736 -7.02305968296713 -0.008152996562421322 -7.024181933514784
860 -0.008159984182566405 -7.0312196671496965 -0.00817932323552668 -7.032361256750311
861 -0.00816308306530118 -7.0393827502149975 -0.008167738420888781 -7.0405289951712
862 -0.00815776507370174 -7.047540515288699 -0.008044995786622166 -7.048573990957822
863 -0.008163747377693653 -7.055704262666393 -0.008160280995070934 -7.056734271952893
864 -0.008163374569267034 -7.06386763723566 -0.00816577603109181 -7.0649000479839845
865 -0.008162569534033538 -7.072030206769694 -0.008160634571686387 -7.0730606825556706
866 -0.008163039945065976 -7.080193246714759 -0.008160710847005249 -7.081221393402676
867 -0.008163285115733743 -7.088356531830493 -0.008167155412957072 -7.089388548815633
868 -0.008164173969998956 -7.096520705800492 -0.008166542649269104 -7.097555091464902
869 -0.008163916133344173 -7.104684621933836 -0.008164705010131001 -7.105719796475033
870 -0.00816409606486559 -7.112848717998701 -0.00815990511327982 -7.113879701588313
871 -0.008163864398375154 -7.121012582397076 -0.008162681572139263 -7.122042383160452
872 -0.008163288561627268 -7.129175870958703 -0.008146938029676675 -7.130189321190129
873 -0.008163303835317492 -7.137339174794021 -0.008149432856589556 -7.1383387540467185
874 -0.008163424069061875 -7.145502598863083 -0.008160039642825722 -7.1464987936895445
875 -0.008163448143750428 -7.153666047006833 -0.008165442664176226 -7.154664236353721
876 -0.008165659941732883 -7.161831706948567 -0.008154339948669076 -7.16281857630239
877 -0.008164079766720534 -7.169995786715287 -0.00816308269277215 -7.170981658995163
878 -0.008162507601082326 -7.178158294316369 -0.008164969366043806 -7.179146628361207
879 -0.00816569128073752 -7.186323985597107 -0.008187373634427786 -7.187334001995635
880 -0.00816363599151373 -7.19448762158862 -0.008167100185528398 -7.195501102181163
881 -0.008164858352392912 -7.202652479941013 -0.008161843521520495 -7.203662945702684
882 -0.008163092611357569 -7.21081557255237 -0.008164316322654486 -7.211827262025338
883 -0.008163597714155913 -7.218979170266526 -0.008160688728094102 -7.219987950753432
884 -0.008163897274062037 -7.227143067540588 -0.008143215207383037 -7.228131165960815
885 -0.008163007861003279 -7.235306075401591 -0.008161730784922838 -7.236292896745738
886 -0.008163965307176113 -7.243470040708767 -0.008164391666650773 -7.244457288412389
887 -0.008164176438003778 -7.251634217146771 -0.008165365550667048 -7.252622653963056
888 -0.008163256663829088 -7.2597974738106 -0.008166213193908334 -7.260788867156964
889 -0.008163070678710938 -7.267960544489311 -0.008162828674539924 -7.268951695831504
890 -0.00816337326541543 -7.2761239177547266 -0.008151357620954513 -7.277103053452459
891 -0.00816411986015737 -7.284288037614884 -0.008138948446139693 -7.285242001898599
892 -0.0081653808709234 -7.292453418485807 -0.008183420868590474 -7.293425422767189
893 -0.008164099603891372 -7.300617518089698 -0.008164715394377709 -7.301590138161567
894 -0.008163758413866162 -7.308781276503565 -0.008165216539055109 -7.309755354700622
895 -0.008152660494670273 -7.316933936998235 -0.008228494646027684 -7.31798384934665
896 -0.00816360260359943 -7.325097539601835 -0.008161720214411616 -7.326145569561062
897 -0.008162861689925194 -7.33326040129176 -0.008161329990252852 -7.334306899551315
898 -0.008162757940590381 -7.341423159232351 -0.008163615874946118 -7.342470515426261
899 -0.00816281707957387 -7.349585976311925 -0.00816326872445643 -7.350633784150718
900 -0.008163571963086725 -7.357749548275011 -0.008192740334197878 -7.358826524484916
901 -0.008161846222355962 -7.365911394497367 -0.008156643388792873 -7.366983167873708
902 -0.008162760594859719 -7.374074155092226 -0.008163853781297803 -7.375147021655006
903 -0.008162780478596688 -7.382236935570823 -0.008159473119303585 -7.38330649477431
904 -0.008162893215194344 -7.390399828786018 -0.00816124496050179 -7.391467739734812
905 -0.00816277232952416 -7.398562601115542 -0.008159598335623741 -7.399627338070435
906 -0.008162504760548472 -7.406725105876091 -0.00815539862960577 -7.4077827367000415
907 -0.008162433793768287 -7.414887539669859 -0.008139321533963084 -7.415922058234004
908 -0.008163797901943326 -7.423051337571803 -0.008175688190385699 -7.4240977464243905
909 -0.008162219682708383 -7.431213557254511 -0.00815652720630169 -7.432254273630692
910 -0.008162342431023716 -7.439375899685534 -0.008171320473775268 -7.440425594104467
911 -0.008164143888279796 -7.447540043573814 -0.00815578824840486 -7.448581382352872
912 -0.008163065556436777 -7.45570310913025 -0.008164209965616464 -7.456745592318488
913 -0.008165723318234086 -7.463868832448484 -0.008182604983448982 -7.464928197301937
914 -0.008163147326558828 -7.472031979775043 -0.008145178202539682 -7.473073375504477
915 -0.008163592545315623 -7.480195572320358 -0.00816030353307724 -7.481233679037554
916 -0.008164343982934951 -7.488359916303294 -0.00816503595560789 -7.489398714993162
917 -0.008164751343429089 -7.496524667646723 -0.008162844739854336 -7.4975615597330165
918 -0.008163814805448056 -7.5046884824521705 -0.008146598003804684 -7.505708157736821
919 -0.008162787975743413 -7.512851270427914 -0.008155757980421185 -7.513863915717242
920 -0.008162684692069887 -7.521013955119984 -0.008158729691058398 -7.522022645408301
921 -0.008162799058482051 -7.529176754178466 -0.008157755713909864 -7.530180401122211
922 -0.008163062995299697 -7.537339817173765 -0.008170050429180264 -7.538350451551391
923 -0.008163801627233624 -7.545503618800999 -0.00816252576187253 -7.546512977313264
924 -0.0081643957644701 -7.553668014565469 -0.00816261926665902 -7.554675596579923
925 -0.008164091920480131 -7.561832106485949 -0.008149647945538163 -7.562825244525461
926 -0.00816309112124145 -7.569995197607191 -0.008158282097429036 -7.57098352662289
927 -0.008163584163412452 -7.578158781770603 -0.008164201630279422 -7.57914772825317
928 -0.008163666632026435 -7.58632244840263 -0.008165599033236503 -7.587313327286406
929 -0.008164489269256591 -7.594486937671887 -0.008198375860229135 -7.595511703146635
930 -0.008162685390561818 -7.602649623062448 -0.008162029320374131 -7.603673732467009
931 -0.00816248613409698 -7.610812109196545 -0.008161206450313329 -7.6118349389173225
932 -0.008163238037377596 -7.618975347233923 -0.00816344036720693 -7.61999837928453
933 -0.008163563162088393 -7.627138910396011 -0.008165475074201822 -7.628163854358732
934 -0.008164734579622746 -7.635303644975634 -0.008164064260199666 -7.636327918618932
935 -0.00816527516581118 -7.643468920141445 -0.008196496265009045 -7.644524414883941
936 -0.008162397937849165 -7.6516313180792945 -0.008174448879435659 -7.652698863763376
937 -0.008162398589774966 -7.6597937166690695 -0.00814209571108222 -7.660840959474458
938 -0.00816550743766129 -7.667959224106731 -0.008144967118278145 -7.668985926592737
939 -0.008162861224263906 -7.676122085330995 -0.00816224841400981 -7.677148175006747
940 -0.008163102669641376 -7.684285188000636 -0.008170703426003456 -7.68531887843275
941 -0.008166938787326217 -7.692452126787963 -0.008156572794541716 -7.693475451227292
942 -0.00816426770761609 -7.7006163944955786 -0.00816258010454476 -7.701638031331837
943 -0.008163067698478698 -7.708779462194057 -0.00816343380138278 -7.70980146513322
944 -0.008164784824475645 -7.7169442470185325 -0.00816327459178865 -7.717964739725009
945 -0.008161231875419617 -7.725105478893952 -0.008173911413177849 -7.726138651138187
946 -0.008162513375282288 -7.7332679922692344 -0.00816188775934279 -7.734300538897529
947 -0.008162990072742104 -7.741430982341977 -0.008178987447172404 -7.7424795263447015
948 -0.008162526739761233 -7.7495935090817385 -0.008144213212653994 -7.750623739557356
949 -0.008162670396268367 -7.757756179478007 -0.008174371020868421 -7.758798110578224
950 -0.008165460499003529 -7.765921639977011 -0.008167481888085604 -7.76696559246631
951 -0.008161799097433687 -7.774083439074444 -0.008160296594724059 -7.775125889061034
952 -0.008163289539515972 -7.78224672861396 -0.008162923017516732 -7.783288812078551
953 -0.008163526887074113 -7.790410255501034 -0.008160310843959451 -7.7914491229225105
954 -0.008163662860170007 -7.798573918361204 -0.008165850536897779 -7.799614973459408
955 -0.008162736473605037 -7.806736654834809 -0.008173346193507314 -7.807788319652915
956 -0.008163312915712595 -7.814899967750522 -0.008137770928442478 -7.815926090581358
957 -0.00816504000686109 -7.823065007757383 -0.00815874505788088 -7.824084835639239
958 -0.008163673151284457 -7.8312286809086675 -0.00815978622995317 -7.832244621869192
959 -0.008161858562380076 -7.839390539471047 -0.008168724644929171 -7.840413346514121
960 -0.008163266209885478 -7.847553805680933 -0.008165644435212015 -7.848578990949333
961 -0.008163545280694962 -7.855717350961628 -0.008164290804415941 -7.856743281753749
962 -0.008164422074332833 -7.863881773035961 -0.008159693237394095 -7.864902974991143
963 -0.008163636224344373 -7.872045409260305 -0.008160809008404612 -7.873063783999547
964 -0.008162808464840054 -7.880208217725145 -0.008160919742658734 -7.881224703742206
965 -0.008163099968805909 -7.888371317693951 -0.008146003261208535 -7.8893707070034145
966 -0.00816367813386023 -7.896534995827811 -0.008163642603904009 -7.8975343496073185
967 -0.008163030771538616 -7.90469802659935 -0.008162204874679446 -7.905696554481998
968 -0.008162171486765147 -7.912860198086115 -0.008167141349986196 -7.913863695831984
969 -0.008163611823692917 -7.921023809909808 -0.008165065944194794 -7.922028761776179
970 -0.008166473731398583 -7.929190283641206 -0.008159169787541031 -7.9301879315637205
971 -0.008163863979279994 -7.937354147620486 -0.008165060868486762 -7.938352992432208
972 -0.008163767820224165 -7.94551791544071 -0.008161105401813983 -7.946514097834021
973 -0.008161964314058422 -7.953679879754768 -0.008184923510998487 -7.95469902134502
974 -0.008163497876375913 -7.961843377631144 -0.008151887590065599 -7.962850908935085
975 -0.008163707703351975 -7.970007085334496 -0.008148612221702933 -7.970999521156788
976 -0.008160402718931436 -7.978167488053427 -0.008132046042010187 -7.979131567198798
977 -0.008164322283118964 -7.986331810336546 -0.0081650382373482 -7.987296605436146
978 -0.008164387196302414 -7.994496197532849 -0.008163139689713717 -7.99545974512586
979 -0.008164720563217997 -8.002660918096067 -0.008166288677603006 -8.003626033803464
980 -0.008162528881803155 -8.01082344697787 -0.008172736782580615 -8.011798770586044
981 -0.008164965314790606 -8.01898841229266 -0.00816128239966929 -8.019960052985713
982 -0.00816225865855813 -8.027150670951219 -0.008154100319370628 -8.028114153305083
983 -0.008164420211687683 -8.035315091162907 -0.008167250594124199 -8.036281403899206
984 -0.008163681114092469 -8.043478772277 -0.008162843249738216 -8.044444247148945
985 -0.008163625281304121 -8.051642397558304 -0.008212594501674175 -8.05265684165062
986 -0.00816193213686347 -8.059804329695167 -0.008162056701257825 -8.060818898351878
987 -0.0081624586135149 -8.067966788308683 -0.008164484286680818 -8.068983382638558
988 -0.008162401942536235 -8.07612919025122 -0.008164193574339151 -8.077147576212898
989 -0.008163916179910302 -8.08429310643113 -0.008158782962709665 -8.085306359175608
990 -0.008162700012326241 -8.092455806443455 -0.008162825228646397 -8.093469184404254
991 -0.008163109701126815 -8.100618916144581 -0.00816724942997098 -8.101636433834225
992 -0.008160470752045512 -8.108779386896627 -0.008165412629023195 -8.109801846463247
993 -0.008163856668397784 -8.116943243565025 -0.008175107464194298 -8.11797695392744
994 -0.008161200024187566 -8.125104443589212 -0.008158513577654958 -8.126135467505096
995 -0.008162581128999591 -8.133267024718212 -0.00816282918676734 -8.134298296691863
996 -0.00816174354404211 -8.141428768262253 -0.008165127830579877 -8.142463424522443
997 -0.00816069943830371 -8.149589467700556 -0.008162267040461302 -8.150625691562905
998 -0.008163421461358667 -8.157752889161914 -0.008150573633611203 -8.158776265196515
999 -0.008162239147350193 -8.165915128309264 -0.008188821421936155 -8.16696508661845
1000 -0.00816111550666392 -8.174076243815927 -0.008162302477285267 -8.175127389095735
1001 -0.00816220473498106 -8.182238448550908 -0.00816339603625238 -8.183290785131987
1002 -0.008161692507565021 -8.190400141058474 -0.00815678802318871 -8.191447573155177
1003 -0.008163039851933718 -8.198563180910407 -0.008180592209100723 -8.199628165364278
1004 -0.008161458047106862 -8.206724638957514 -0.008163578296080231 -8.207791743660358
1005 -0.008162476308643817 -8.214887115266158 -0.008136856183409692 -8.215928599843767
1006 -0.008161410083994269 -8.223048525350153 -0.008156135166063904 -8.224084735009832
1007 -0.008162434212863445 -8.231210959563017 -0.008161245426163078 -8.232245980435994
1008 -0.00816304930485785 -8.239374008867875 -0.008164451085031032 -8.240410431521026
1009 -0.008164230640977621 -8.247538239508852 -0.008158610062673688 -8.2485690415837
1010 -0.008158646477386355 -8.25569688598624 -0.00823190282098949 -8.25680094440469
1011 -0.008162929443642497 -8.263859815429882 -0.00815986474044621 -8.264960809145135
1012 -0.008161483705043793 -8.272021299134925 -0.00816119140945375 -8.273122000554588
1013 -0.00816144743002951 -8.280182746564956 -0.008156458148732781 -8.281278458703321
1014 -0.008162194536998868 -8.288344941101954 -0.008163756923750043 -8.289442215627071
1015 -0.0081617986317724 -8.296506739733726 -0.008168037747964263 -8.297610253375035
1016 -0.008161561749875545 -8.304668301483602 -0.008159025805070996 -8.305769279180106
1017 -0.008163813594728708 -8.312832115078331 -0.008168494282290339 -8.313937773462397
1018 -0.00816300893202424 -8.320995124010356 -0.008170490292832256 -8.32210826375523
1019 -0.008161525055766106 -8.329156649066121 -0.008163678506389261 -8.330271942261618
1020 -0.008160505909472704 -8.337317154975594 -0.008165571093559264 -8.338437513355178
1021 -0.008159095142036676 -8.345476250117631 -0.0081543555483222 -8.3465918689035
1022 -0.008162190718576313 -8.353638440836207 -0.008157368004322051 -8.354749236907823
1023 -0.008162957057356835 -8.361801397893563 -0.008156749047338962 -8.362905985955162
1024 -0.008162736659869552 -8.369964134553433 -0.008195244753733278 -8.371101230708895
1025 -0.008161160675808788 -8.37812529522924 -0.008151587191969156 -8.379252817900865
1026 -0.00816296599805355 -8.386288261227294 -0.008157516317442059 -8.387410334218307
1027 -0.008155173948034644 -8.39444343517533 -0.008152551110833883 -8.395562885329142
1028 -0.008161509362980723 -8.40260494453831 -0.008161188010126353 -8.403724073339268
1029 -0.008162623643875122 -8.410767568182186 -0.008166354661807419 -8.411890428001074
1030 -0.008162709651514888 -8.4189302778337 -0.008163375873118639 -8.420053803874193
1031 -0.008157033892348408 -8.42708731172605 -0.00810009683482349 -8.428153900709017
1032 -0.008163744769990443 -8.43525105649604 -0.008165006479248404 -8.436318907188266
1033 -0.008163277665153146 -8.443414334161194 -0.00816771136596799 -8.444486618554233
1034 -0.00816217395476997 -8.451576508115963 -0.008161436952650546 -8.452648055506884
1035 -0.008160163927823306 -8.459736672043785 -0.00818903516046703 -8.46083709066735
1036 -0.008163559855893255 -8.467900231899678 -0.008164938678964973 -8.469002029346315
1037 -0.008162520173937083 -8.476062752073615 -0.008170324424281717 -8.477172353770596
1038 -0.008163176663219928 -8.484225928736835 -0.00816193181090057 -8.485334285581496
1039 -0.008164187474176288 -8.492390116211011 -0.008156514400616289 -8.493490799982112
1040 -0.00816265968605876 -8.50055277589707 -0.008164204470813275 -8.501655004452925
1041 -0.008162978990003466 -8.508715754887074 -0.008158438932150602 -8.509813443385076
1042 -0.008163385232910514 -8.516879140119984 -0.008159701200202107 -8.517973144585278
1043 -0.008163363486528397 -8.525042503606512 -0.00816801181063056 -8.526141156395909
1044 -0.00816422151401639 -8.533206725120529 -0.008166090259328485 -8.534307246655237
1045 -0.008162627788260579 -8.54136935290879 -0.008165531139820815 -8.542472777795057
1046 -0.008163057966157794 -8.549532410874948 -0.0081708372104913 -8.550643615005548
1047 -0.008162716776132584 -8.55769512765108 -0.008163321670144797 -8.558806936675692
1048 -0.008161742007359862 -8.56585686965844 -0.008169502019882202 -8.566976438695574
1049 -0.008162233466282486 -8.574019103124723 -0.008163563581183553 -8.575140002276758
1050 -0.008161978516727685 -8.582181081641451 -0.008163245860487223 -8.583303248137245
1051 -0.008162588020786643 -8.590343669662238 -0.008162232860922814 -8.591465480998167
1052 -0.008162638824433088 -8.598506308486671 -0.008164547430351377 -8.599630028428518
1053 -0.008159535471349955 -8.606665843958021 -0.00818554712459445 -8.607815575553111
1054 -0.00816226345486939 -8.61482810741289 -0.008162879431620241 -8.615978454984731
1055 -0.008161855116486549 -8.622989962529378 -0.008162633189931512 -8.624141088174662
1056 -0.008161727152764798 -8.631151689682142 -0.00816467902623117 -8.632305767200894
1057 -0.008164920518174768 -8.639316610200316 -0.008164277346804739 -8.640470044547698
1058 -0.008161874674260616 -8.647478484874577 -0.008156228670850396 -8.648626273218548
1059 -0.008162489533424378 -8.655640974408001 -0.008142142742872237 -8.656768415961421
1060 -0.008162635378539562 -8.663803609786541 -0.008158134669065476 -8.664926550630486
1061 -0.008163874736055732 -8.671967484522597 -0.008161569479852915 -8.67308812011034
1062 -0.008166281227022409 -8.68013376574962 -0.008179849153384567 -8.681267969263724
1063 -0.008162003010511398 -8.688295768760131 -0.008172423299401998 -8.689440392563126
1064 -0.008162745367735624 -8.696458514127867 -0.008158414158970118 -8.697598806722096
1065 -0.008156639011576771 -8.704615153139445 -0.008146852860227228 -8.705745659582323
1066 -0.00816281852312386 -8.712777971662568 -0.00816821469925344 -8.713913874281577
1067 -0.008164207451045513 -8.720942179113614 -0.008160257013514638 -8.722074131295091
1068 -0.008162783039733768 -8.729104962153347 -0.008159748511388898 -8.73023387980648
1069 -0.008163997856900095 -8.737268960010248 -0.008170459605753421 -8.738404339412234
1070 -0.008163438085466624 -8.745432398095714 -0.00814936850219965 -8.746553707914433
1071 -0.008163310540840029 -8.753595708636555 -0.00815749866887927 -8.754711206583313
1072 -0.00816397238522768 -8.761759681021783 -0.008185673225671052 -8.762896879808984
1073 -0.00816334648989141 -8.769923027511673 -0.008160318247973919 -8.771057198056958
1074 -0.008163871755823494 -8.778086899267496 -0.008164919773116707 -8.779222117830075
1075 -0.008162937499582768 -8.786249836767078 -0.008135508419945836 -8.78735762625002
1076 -0.008162753563374281 -8.794412590330452 -0.008164721820503474 -8.795522348070524
1077 -0.008163066860288382 -8.80257565719074 -0.008159730629995466 -8.803682078700518
1078 -0.008163416245952248 -8.810739073436693 -0.00816243952140212 -8.811844518221921
1079 -0.008163689449429513 -8.818902762886122 -0.008163393568247556 -8.820007911790169
1080 -0.00816402742639184 -8.827066790312514 -0.008171557309105992 -8.828179469099275
1081 -0.008162786159664393 -8.835229576472178 -0.008164093317463993 -8.83634356241674
1082 -0.008162518218159675 -8.843392094690339 -0.008168503502383828 -8.844512065919124
1083 -0.008163711242377757 -8.851555805932717 -0.008190180640667677 -8.852702246559792
1084 -0.008163813222199678 -8.859719619154918 -0.008142415340989828 -8.860844661900781
1085 -0.00816248613409698 -8.867882105289015 -0.008163114776834846 -8.869007776677616
1086 -0.008162222942337394 -8.876044328231352 -0.008172691706568003 -8.877180468384184
1087 -0.008163948357105256 -8.884208276588456 -0.008134020818397402 -8.885314489202582
1088 -0.008165987953543664 -8.892374264542 -0.008188472827896476 -8.893502962030478
1089 -0.008163077989593148 -8.900537342531592 -0.008168340986594557 -8.901671303017073
1090 -0.0081626005936414 -8.908699943125233 -0.008167505403980613 -8.909838808421053
1091 -0.008164179371669888 -8.916864122496904 -0.008162765856832266 -8.918001574277886
1092 -0.00816369354724884 -8.925027816044153 -0.00816643526777625 -8.926168009545663
1093 -0.008163155568763614 -8.933190971612916 -0.008163455827161669 -8.934331465372825
1094 -0.008165624970570207 -8.941356596583486 -0.00816984036937356 -8.942501305742198
1095 -0.008162699081003666 -8.949519295664489 -0.008164968295022845 -8.950666274037221
1096 -0.008162310160696507 -8.957681605825185 -0.00816614469513297 -8.958832418732355
1097 -0.008162304759025574 -8.96584391058421 -0.008161281980574132 -8.966993700712928
1098 -0.008161648362874984 -8.974005558947086 -0.008163128094747663 -8.975156828807675
1099 -0.00816019526682794 -8.982165754213915 -0.008161748433485628 -8.98331857724116
1100 -0.008162978058680891 -8.990328732272596 -0.008160984981805086 -8.991479562222965
1101 -0.008164138533174992 -8.998492870805771 -0.008167312573641538 -8.999646874796607
1102 -0.008163852244615554 -9.006656723050387 -0.008158073527738452 -9.007804948324345
1103 -0.008162565203383565 -9.01481928825377 -0.008165694493800401 -9.015970642818147
1104 -0.008162549789994955 -9.022981838043766 -0.0081478510517627 -9.02411849386991
1105 -0.008162380289286375 -9.031144218333052 -0.008158639259636401 -9.032277133129547
1106 -0.008163350960239768 -9.039307569293292 -0.008164964150637388 -9.040442097280184
1107 -0.008162938011810183 -9.047470507305103 -0.00816358565352857 -9.048605682933713
1108 -0.008164165075868368 -9.055634672380972 -0.008164912788197398 -9.056770595721911
1109 -0.00816229460760951 -9.063796966988582 -0.008165808580815791 -9.064936404302728
1110 -0.008164920238777995 -9.07196188722736 -0.008152387803420424 -9.073088792106148
1111 -0.008162506204098464 -9.080124393431458 -0.008163206512108445 -9.081251998618256
1112 -0.008162902854382991 -9.088287296285841 -0.008149965666234493 -9.089401964284491
1113 -0.00816317442804575 -9.096450470713886 -0.00815919148735702 -9.097561155771848
1114 -0.008155635930597782 -9.104606106644484 -0.008098078519105911 -9.105659234290954
1115 -0.008164446055889129 -9.112770552700374 -0.008168257446959615 -9.113827491737913
1116 -0.008164103562012314 -9.120934656262387 -0.008163763955235482 -9.121991255693148
1117 -0.008164165820926429 -9.129098822083312 -0.008162271324545145 -9.130153527017693
1118 -0.008163814386352896 -9.137262636469666 -0.00816378933377564 -9.138317316351468
1119 -0.008164169359952211 -9.145426805829619 -0.008165513398125768 -9.146482829749594
1120 -0.00816529612056911 -9.153592101950188 -0.008172512147575616 -9.15465534189717
1121 -0.008162023313343526 -9.161754125263531 -0.008144977316260339 -9.16280031921343
1122 -0.008164803590625524 -9.169918928854157 -0.0081590604968369 -9.170959379710267
1123 -0.008163638086989522 -9.178082566941146 -0.00816291500814259 -9.17912229471841
1124 -0.008163604326546193 -9.186246171267692 -0.008172889146953822 -9.187295183865363
1125 -0.008163951942697168 -9.194410123210389 -0.00815975763835013 -9.195454941503712
1126 -0.008163956366479397 -9.202574079576868 -0.00815644534304738 -9.20361138684676
1127 -0.00816387408412993 -9.210737953660997 -0.008166579343378545 -9.211777966190137
1128 -0.008165071858093143 -9.21890302551909 -0.008163972105830909 -9.219941938295968
1129 -0.008163712685927749 -9.227066738205018 -0.008156824437901378 -9.228098762733868
1130 -0.008164291875436902 -9.235231030080454 -0.00816422225907445 -9.236262984992942
1131 -0.008164328010752796 -9.243395358091208 -0.008162303967401386 -9.244425288960343
1132 -0.008169255312532186 -9.25156461340374 -0.008220988977700471 -9.252646277938045
1133 -0.008162449626252056 -9.259727063029992 -0.008171071019023656 -9.260817348957069
1134 -0.008162685530260205 -9.267889748560252 -0.008163112122565508 -9.268980461079634
1135 -0.008162883901968598 -9.276052632462221 -0.008162116585299372 -9.277142577664934
1136 -0.008162956964224578 -9.284215589426445 -0.008162422152236105 -9.28530499981717
1137 -0.008163416804745794 -9.29237900623119 -0.008160482812672853 -9.293465482629843
1138 -0.008162741689011455 -9.300541747920201 -0.00816264101304114 -9.301628123642883
1139 -0.00816302103921771 -9.30870476895942 -0.008166100457310676 -9.309794224100195
1140 -0.008161685429513454 -9.316866454388933 -0.008152986830100416 -9.317947210930296
1141 -0.00816185395233333 -9.325028308341267 -0.008173850970342756 -9.326121061900638
1142 -0.008161794859915972 -9.333190103201183 -0.008158987015485763 -9.334280048916124
1143 -0.008163788868114353 -9.341353892069296 -0.00816001077182591 -9.34244005968795
1144 -0.00816493253223598 -9.349518824601532 -0.008148853154852986 -9.350588912842804
1145 -0.008163852989673615 -9.357682677591205 -0.00815609428100288 -9.358745007123806
1146 -0.00816243183799088 -9.365845109429197 -0.008153391303494573 -9.3668983984273
1147 -0.00816373541019857 -9.374008844839395 -0.0081480432767421 -9.375046441704043
1148 -0.008163803489878774 -9.382172648329274 -0.008164446847513319 -9.383210888551556
1149 -0.008164229057729244 -9.390336877387004 -0.00816416614688933 -9.391375054698445
1150 -0.0081660111900419 -9.398502888577045 -0.008179792761802673 -9.399554847460248
1151 -0.008163734339177608 -9.406666622916223 -0.008162968512624501 -9.407717815972873
1152 -0.00816388032399118 -9.414830503240214 -0.008167396811768413 -9.41588521278464
1153 -0.008162627182900905 -9.422993130423116 -0.00816533868201077 -9.424050551466651
1154 -0.008161419304087758 -9.431154549727204 -0.008159430092200637 -9.432209981558852
1155 -0.008165061520412565 -9.439319611247615 -0.008173563005402684 -9.440383544564256
1156 -0.008163303183391691 -9.447482914431006 -0.00816234122030437 -9.44854588578456
1157 -0.008164061512798072 -9.455646975943804 -0.008160159643739461 -9.4567060454283
1158 -0.008164336998015642 -9.46381131294182 -0.008180511370301246 -9.464886556798602
1159 -0.008163095451891422 -9.471974408393711 -0.008158632088452578 -9.473045188887054
1160 -0.00816309410147369 -9.480137502495184 -0.00816336707212031 -9.481208555959174
1161 -0.008169153239578009 -9.488306655734762 -0.008110134210437537 -9.489318690169611
1162 -0.008165012858808041 -9.49647166859357 -0.008163246465846897 -9.497481936635458
1163 -0.00816440829075873 -9.504636076884328 -0.008165451418608426 -9.505647388054067
1164 -0.008164127357304096 -9.512800204241632 -0.00816560024395585 -9.513812988298023
1165 -0.008164179557934404 -9.520964383799566 -0.008163182064890862 -9.521976170362914
1166 -0.008163500484079123 -9.529127884283644 -0.00817000842653215 -9.530146178789446
1167 -0.008163203811272978 -9.537291088094918 -0.008167214738205076 -9.53831339352765
1168 -0.008164262305945158 -9.545455350400863 -0.008172139758244157 -9.546485533285894
1169 -0.008164178999140858 -9.553619529400004 -0.008168597426265477 -9.55465413071216
1170 -0.008163752360269427 -9.561783281760274 -0.008160522254183889 -9.562814652966344
1171 -0.008163852617144585 -9.569947134377419 -0.008189528807997703 -9.571004181774342
1172 -0.008162724925205112 -9.578109859302623 -0.008161928504705429 -9.579166110279047
1173 -0.008163658389821648 -9.586273517692446 -0.008165402337908745 -9.587331512616956
1174 -0.008162237936630845 -9.594435755629076 -0.008162978710606695 -9.595494491327562
1175 -0.008162455819547176 -9.602598211448624 -0.008158509666100145 -9.603653000993662
1176 -0.008162769116461277 -9.610760980565086 -0.008160639181733131 -9.611813640175395
1177 -0.00816378160379827 -9.618924762168884 -0.008153937291353941 -9.619967577466749
1178 -0.008165292721241713 -9.627090054890125 -0.008160219015553593 -9.628127796482303
1179 -0.008161384519189597 -9.635251439409315 -0.008178769517689944 -9.636306565999993
1180 -0.008163236360996962 -9.64341467577031 -0.008166975667700171 -9.644473541667693
1181 -0.008162991050630808 -9.651577666820941 -0.008164113899692894 -9.652637655567386
1182 -0.008162153046578169 -9.65973981986752 -0.008173125889152288 -9.660810781456538
1183 -0.00816344772465527 -9.667903267592175 -0.008175603207200765 -9.66898638466374
1184 -0.008163078268989921 -9.676066345861164 -0.008156988257542252 -9.677143372921282
1185 -0.008150596264749765 -9.684216942125914 -0.008100231131538748 -9.685243604052822
1186 -0.008164613647386432 -9.6923815557733 -0.008163432450965047 -9.693407036503787
1187 -0.008164380583912135 -9.700545936357212 -0.008162705088034272 -9.701569741591822
1188 -0.00816428572870791 -9.70871022208592 -0.008165621012449265 -9.70973536260427
1189 -0.00816385387443006 -9.71687407596035 -0.008158448850736022 -9.717893811455006
1190 -0.008164271572604775 -9.725038347532955 -0.008161963755264878 -9.726055775210272
1191 -0.008164202701300383 -9.733202550234255 -0.00816361466422677 -9.734219389874498
1192 -0.008164614951238037 -9.741367165185492 -0.008161193365231157 -9.74238058323973
1193 -0.008162881061434746 -9.749530046246926 -0.008170622168108821 -9.750551205407838
1194 -0.00816448088735342 -9.75769452713428 -0.008165604760870337 -9.758716810168709
1195 -0.008164005214348435 -9.765858532348629 -0.008162304665893317 -9.766879114834602
1196 -0.008161739306524396 -9.774020271655154 -0.008170474553480744 -9.775049589388082
1197 -0.008162958547472954 -9.782183230202627 -0.008166545815765858 -9.783216135203848
1198 -0.008160654129460454 -9.790343884332087 -0.00822146306745708 -9.791437598271305
1199 -0.008162575121968985 -9.798506459454055 -0.008166940044611692 -9.799604538315917
1200 -0.008162535028532147 -9.806668994482587 -0.008161456044763326 -9.80776599436068
1201 -0.008162734704092145 -9.814831729186679 -0.008162546111270786 -9.815928540471951
1202 -0.008162480685859919 -9.822994209872538 -0.008164214668795466 -9.824092755140747
1203 -0.008163018291816116 -9.831157228164354 -0.008162373257800937 -9.832255128398547
1204 -0.008162122638896107 -9.839319350803251 -0.008161395136266947 -9.840416523534813
1205 -0.008161193504929543 -9.84748054430818 -0.008161021070554853 -9.848577544605368
1206 -0.008163577178493142 -9.855644121486673 -0.00815383200533688 -9.856731376610705
1207 -0.008162407018244267 -9.863806528504917 -0.008163507841527463 -9.864894884452232
1208 -0.008164362842217087 -9.871970891347134 -0.00818343386054039 -9.873078318312773
1209 -0.008163277665153146 -9.880134169012287 -0.008158070500940084 -9.881236388813713
1210 -0.008163797855377197 -9.888297966867665 -0.008164952555671335 -9.889401341369384
1211 -0.008161615952849388 -9.896459582820514 -0.008156622620299458 -9.897557963989684
1212 -0.00815962809138 -9.904619210911894 -0.008173755463212728 -9.905731719452897
1213 -0.008162519708275796 -9.91278173062017 -0.008155134180560708 -9.913886853633457
1214 -0.008162128599360585 -9.92094385921953 -0.00816234964877367 -9.922049203282231
1215 -0.008163365861400962 -9.929107225080932 -0.008168227318674327 -9.930217430600905
1216 -0.008162088366225362 -9.937269313447157 -0.008165358053520321 -9.938382788654426
1217 -0.008163259737193585 -9.94543257318435 -0.00813809190876782 -9.946520880563194
1218 -0.008162891585379839 -9.95359546476973 -0.008159482199698687 -9.954680362762891
1219 -0.008163912920281291 -9.961759377690012 -0.008167980378493667 -9.962848343141385
1220 -0.00816284092143178 -9.969922218611444 -0.008161625172942878 -9.971009968314327
1221 -0.008162460196763277 -9.978084678808207 -0.008173803519457578 -9.979183771833785
1222 -0.00816170503385365 -9.98624638384206 -0.008158311247825623 -9.98734208308161
1223 -0.00816264315508306 -9.994409026997143 -0.008162665041163563 -9.995504748122775
1224 -0.008161609107628465 -10.002570636104771 -0.008168231416493654 -10.00367297953927
1225 -0.0081629887688905 -10.010733624873662 -0.00821050712838769 -10.011883486667656
1226 -0.008161906059831381 -10.018895530933493 -0.00816894038580358 -10.02005242705346
1227 -0.00816151793114841 -10.027057048864641 -0.008161053527146578 -10.028213480580607
1228 -0.008161383680999279 -10.03521843254564 -0.008161296602338552 -10.036374777182946
1229 -0.008161590062081813 -10.043380022607723 -0.008161777490749955 -10.044536554673696
1230 -0.008161199977621436 -10.051541222585344 -0.008159645181149245 -10.052696199854845
1231 -0.008161784568801522 -10.059703007154146 -0.008162903971970082 -10.060859103826814
1232 -0.008162277610972523 -10.06786528476512 -0.00813756682910025 -10.068996670655915
1233 -0.008161894278600812 -10.07602717904372 -0.008168860338628292 -10.077165530994543
1234 -0.008161734230816365 -10.084188913274536 -0.008161623356863856 -10.085327154351408
1235 -0.008161390712484718 -10.09235030398702 -0.008162850746884942 -10.093490005098293
1236 -0.008162364829331636 -10.100512668816352 -0.0081723399925977 -10.10166234509089
1237 -0.008161720959469676 -10.108674389775821 -0.008208241639658808 -10.10987058673055
1238 -0.00816167714074254 -10.116836066916564 -0.00815988341346383 -10.118030470144014
1239 -0.008161450736224651 -10.124997517652789 -0.008158458489924669 -10.126188928633939
1240 -0.008162685064598918 -10.133160202717388 -0.008165427623316646 -10.134354356257255
1241 -0.008161122305318713 -10.141321325022707 -0.008164554229006171 -10.142518910486261
1242 -0.008161225449293852 -10.149482550472001 -0.008146043960005045 -10.150664954446267
1243 -0.00816305517219007 -10.157645605644191 -0.008192425547167658 -10.158857379993435
1244 -0.008161307824775577 -10.165806913468966 -0.008162963669747114 -10.167020343663182
1245 -0.008161374041810632 -10.173968287510776 -0.008160425024107099 -10.175180768687289
1246 -0.008161768130958081 -10.182130055641734 -0.008164888294413686 -10.183345656981702
1247 -0.008162920363247395 -10.190292976004981 -0.00815645009279251 -10.191502107074495
1248 -0.008158957213163376 -10.198451933218145 -0.008174907276406884 -10.199677014350902
1249 -0.008160980697721244 -10.206612913915865 -0.008165847789496184 -10.207842862140398
1250 -0.008162167342379689 -10.214775081258246 -0.008163732383400202 -10.216006594523797
1251 -0.00816454659216106 -10.222939627850407 -0.008197862142696976 -10.224204456666495
1252 -0.008160526026040315 -10.231100153876447 -0.008162048971280455 -10.232366505637776
1253 -0.008160547818988562 -10.239260701695436 -0.008156935498118401 -10.240523441135894
1254 -0.0081616654060781 -10.247422367101514 -0.008162574982270599 -10.248686016118164
1255 -0.008160813758149744 -10.255583180859663 -0.008156218705698848 -10.256842234823862
1256 -0.008162702852860092 -10.263745883712524 -0.008163991989567876 -10.26500622681343
1257 -0.00816101860255003 -10.271906902315074 -0.008157688565552235 -10.273163915378982
1258 -0.00816162065602839 -10.280068522971103 -0.00816232869401574 -10.281326244072998
1259 -0.008162500197067856 -10.288231023168171 -0.008193540619686246 -10.289519784692684
1260 -0.008163783932104707 -10.296394807100276 -0.008174359565600753 -10.297694144258285
1261 -0.00816124314442277 -10.304556050244699 -0.00816114516928792 -10.305855289427573
1262 -0.008161846129223705 -10.312717896373922 -0.008161203190684318 -10.314016492618258
1263 -0.008161049522459506 -10.320878945896382 -0.00816225609742105 -10.322178748715679
1264 -0.008161053201183677 -10.329039999097565 -0.008160480484366416 -10.330339229200046
1265 -0.008157894713804126 -10.33719789381137 -0.008186772465705872 -10.338526001665752
1266 -0.008161433041095734 -10.345359326852465 -0.008167542889714241 -10.346693544555466
1267 -0.008161604218184949 -10.35352093107065 -0.008162194630131125 -10.354855739185597
1268 -0.00816073026508093 -10.36168166133573 -0.008161425963044167 -10.36301716514864
1269 -0.00815994031727314 -10.369841601653004 -0.008136311452835799 -10.371153476601476
1270 -0.008161358581855894 -10.37800296023486 -0.008162371162325145 -10.3793158477638
1271 -0.008162059960886836 -10.386165020195746 -0.008168008364737033 -10.387483856128538
1272 -0.008161903778091072 -10.394326923973837 -0.008152596978470683 -10.39563645310701
1273 -0.008160175336524845 -10.402487099310362 -0.008168746577575802 -10.403805199684586
1274 -0.008161388058215379 -10.410648487368578 -0.008163361577317119 -10.411968561261903
1275 -0.008157617365941405 -10.41880610473452 -0.00809815088286996 -10.420066712144772
1276 -0.008162454143166542 -10.426968558877686 -0.008164784451946617 -10.428231496596718
1277 -0.00816228287294507 -10.435130841750631 -0.00816277083940804 -10.436394267436127
1278 -0.008161511784419418 -10.44329235353505 -0.008162199659273029 -10.4445564670954
1279 -0.008162376098334789 -10.451454729633385 -0.008160353591665625 -10.452716820687066
1280 -0.008162164641544224 -10.459616894274928 -0.008161310525611042 -10.460878131212677
1281 -0.00815958846360445 -10.467776482738532 -0.00818529836833477 -10.469063429581013
1282 -0.008162531815469266 -10.475939014554001 -0.008174833562225103 -10.477238263143239
1283 -0.008161751599982382 -10.484100766153983 -0.008162836823612452 -10.48540109996685
1284 -0.008161426009610295 -10.492262192163594 -0.008165643457323313 -10.493566743424173
1285 -0.008161276439204812 -10.500423468602799 -0.00816175709478557 -10.50172850051896
1286 -0.008161031361669301 -10.508584499964469 -0.008159732865169644 -10.50988823338413
1287 -0.008160113217309117 -10.516744613181778 -0.008161518815904855 -10.518049752200035
1288 -0.008162107365205885 -10.524906720546984 -0.008167020278051496 -10.526216772478087
1289 -0.008161988621577621 -10.53306870916856 -0.008161538140848279 -10.534378310618935
1290 -0.008161114109680057 -10.54122982327824 -0.008164706965908408 -10.542543017584844
1291 -0.008161351829767228 -10.549391175108006 -0.008167042443528772 -10.550710060028372
1292 -0.008161837188526987 -10.557553012296534 -0.008180412277579308 -10.55889047230595
1293 -0.008162513561546802 -10.565715525858081 -0.008161559607833624 -10.567052031913784
1294 -0.008158022584393621 -10.573873548442474 -0.008148323511704803 -10.575200355425489
1295 -0.008162193791940808 -10.582035742234416 -0.008160513639450074 -10.583360869064938
1296 -0.008161415066570043 -10.590197157300986 -0.008159993635490536 -10.59152086270043
1297 -0.008159919502213597 -10.5983570768032 -0.008143164869397878 -10.599664027569828
1298 -0.008163071004673839 -10.606520147807874 -0.008171745296567678 -10.607835772866396
1299 -0.008160160155966878 -10.614680307963841 -0.008186281099915505 -10.616022053966311
1300 -0.008160419389605522 -10.622840727353447 -0.008171937149018049 -10.62419399111533
1301 -0.008160045789554714 -10.631000773143002 -0.008139682514593006 -10.632333673629923
1302 -0.008161229453980923 -10.639162002596983 -0.008157207258045673 -10.640490880887969
1303 -0.008162717428058386 -10.647324720025042 -0.008160685515031218 -10.648651566403
1304 -0.008161758026108145 -10.65548647805115 -0.008165591675788165 -10.656817158078788
1305 -0.008161300932988525 -10.663647778984139 -0.00815815250389278 -10.66497531058268
1306 -0.008160814037546515 -10.671808593021685 -0.008166091702878474 -10.673141402285559
1307 -0.008161546476185323 -10.67997013949787 -0.008161916211247445 -10.681303318496806
1308 -0.008161142934113741 -10.688131282431984 -0.008158582961186767 -10.689461901457992
1309 -0.008162650698795914 -10.69629393313078 -0.00816280534490943 -10.697624706802902
1310 -0.008164154598489404 -10.70445808772927 -0.008180381823331117 -10.705805088626233
1311 -0.008159008156508208 -10.712617095885777 -0.008113773446530104 -10.713918862072763
1312 -0.008160928310826421 -10.720778024196603 -0.008159263478592037 -10.722078125551356
1313 -0.008161012642085552 -10.728939036838689 -0.008155701216310263 -10.730233826767666
1314 -0.008161944104358554 -10.737100980943048 -0.008159362617880106 -10.738393189385546
1315 -0.00816349033266306 -10.74526447127571 -0.008198167057707905 -10.746591356443254
1316 -0.008162096748128534 -10.753426568023839 -0.00815885402262211 -10.754750210465875
1317 -0.008161686547100543 -10.76158825457094 -0.008164009684696794 -10.762914220150572
1318 -0.008160814130678772 -10.76974906870162 -0.00816454659216106 -10.771078766742733
1319 -0.008161031128838658 -10.777910099830459 -0.00816970095038414 -10.779248467693117
1320 -0.008160475082695485 -10.786070574913154 -0.008163098711520433 -10.787411566404637
1321 -0.008161858608946203 -10.794232433522101 -0.00815363428555429 -10.795565200690191
1322 -0.008161089988425374 -10.802393523510526 -0.008156671235337854 -10.803721871925529
1323 -0.008152652811259032 -10.810546176321784 -0.008107403991743922 -10.811829275917272
1324 -0.008162462152540684 -10.818708638474325 -0.008159873634576797 -10.81998914955185
1325 -0.00816316450946033 -10.826871802983785 -0.00816322760656476 -10.828152377158414
1326 -0.008161641843616962 -10.835033444827403 -0.008162594679743052 -10.836314971838156
1327 -0.008164863241836429 -10.843198308069239 -0.008192468341439963 -10.844507440179596
1328 -0.008161906478926539 -10.851360214548166 -0.008153409603983164 -10.852660849783579
1329 -0.008161245239898562 -10.859521459788064 -0.008158444706350566 -10.860819294489929
1330 -0.008161723846569657 -10.867683183634634 -0.008156724134460091 -10.86897601862439
1331 -0.00816219225525856 -10.875845375889893 -0.00815830179490149 -10.877134320419291
1332 -0.00816155169159174 -10.884006927581485 -0.008154787076637148 -10.885289107495929
1333 -0.008163488563150167 -10.892170416144635 -0.008154265396296979 -10.893443372892225
1334 -0.008162934798747301 -10.900333350943383 -0.00816475236788392 -10.90160812526011
1335 -0.008162661828100682 -10.908496012771483 -0.008166642673313618 -10.909774767933422
1336 -0.008161719562485814 -10.916657732333968 -0.008200446097180247 -10.917975214030603
1337 -0.008161271782591939 -10.92481900411656 -0.008157100854441523 -10.926132314885045
1338 -0.008161509083583951 -10.932980513200144 -0.008162097167223692 -10.93429441205227
1339 -0.008161954395473004 -10.941142467595617 -0.008159234747290611 -10.94245364679956
1340 -0.008159696636721493 -10.949302164232337 -0.008154502836987376 -10.950608149636547
1341 -0.008158325124531985 -10.957460489356869 -0.008176109567284585 -10.958784259203831
1342 -0.008162002917379141 -10.965622492274248 -0.008161411806941032 -10.966945671010773
1343 -0.00816227081231773 -10.973784763086565 -0.008171080285683275 -10.975116751296456
1344 -0.008161575254052877 -10.981946338340618 -0.008152435487136244 -10.983269186783593
1345 -0.008161542005836964 -10.990107880346455 -0.00815964313223958 -10.991428829915833
1346 -0.008161050220951437 -10.998268930567408 -0.008166058082133531 -10.999594887997967
1347 -0.008161191083490848 -11.006430121650899 -0.008162072813138365 -11.007756960811106
1348 -0.008164840657263995 -11.014594962308163 -0.008116103289648891 -11.015873064100754
1349 -0.00816216585226357 -11.022757128160427 -0.008164177928119899 -11.024037242028873
1350 -0.008161286357790232 -11.030918414518217 -0.00816390267573297 -11.032201144704606
1351 -0.008160844817757607 -11.039079259335974 -0.008161279978230596 -11.040362424682836
1352 -0.008166353451088071 -11.047245612787062 -0.008178945863619447 -11.048541370546456
1353 -0.00816220734268427 -11.055407820129746 -0.008133485680446029 -11.056674856226902
1354 -0.008163778902962803 -11.06357159903271 -0.008152741612866521 -11.064827597839768
1355 -0.008162614703178406 -11.071734213735887 -0.008162939455360174 -11.072990537295128
1356 -0.008162718871608377 -11.079896932607495 -0.008161379676312207 -11.081151916971441
1357 -0.008162056002765894 -11.08805898861026 -0.008161450177431107 -11.089313367148872
1358 -0.008163487305864692 -11.096222475916125 -0.008149332692846655 -11.097462699841719
1359 -0.008161608688533306 -11.104384084604659 -0.008161485753953457 -11.105624185595673
1360 -0.008162436634302139 -11.112546521238961 -0.0081548226531595 -11.113779008248832
1361 -0.008163262158632278 -11.120709783397594 -0.008168194768950343 -11.121947203017783
1362 -0.00816269963979721 -11.12887248303739 -0.008168336609378457 -11.13011553962716
1363 -0.008163617178797721 -11.13703610021619 -0.008130840677767991 -11.13824638030493
1364 -0.008165089599788188 -11.145201189815978 -0.008178556477651 -11.14642493678258
1365 -0.008163250889629126 -11.153364440705607 -0.008161498047411442 -11.15458643482999
1366 -0.00816320814192295 -11.16152764884753 -0.008161869272589684 -11.16274830410258
1367 -0.008162745833396911 -11.169690394680927 -0.008164661144837737 -11.170912965247418
1368 -0.008163012471050024 -11.177853407151977 -0.008169385837391019 -11.179082351084809
1369 -0.008166734082624316 -11.186020141234602 -0.00816990747116506 -11.187252258555974
1370 -0.008162812190130353 -11.194182953424733 -0.008160643465816974 -11.195412902021792
1371 -0.008161990623921155 -11.202344944048654 -0.008181645674631 -11.203594547696422
1372 -0.008163150260224938 -11.21050809430888 -0.008160531939938664 -11.211755079636362
1373 -0.008163063134998084 -11.218671157443877 -0.00816042311489582 -11.219915502751258
1374 -0.008163475571200252 -11.226834633015077 -0.008162568043917417 -11.228078070795176
1375 -0.0081644787453115 -11.234999111760388 -0.00815992378629744 -11.236237994581474
1376 -0.008165438938885928 -11.243164550699273 -0.008161923522129655 -11.244399918103603
1377 -0.008164414390921592 -11.251328965090195 -0.008156165899708866 -11.252556084003313
1378 -0.008162935497239232 -11.259491900587435 -0.00816488298587501 -11.260720966989188
1379 -0.00816519488580525 -11.26765709547324 -0.008194342069327832 -11.268915309058515
1380 -0.008163012377917767 -11.275820107851157 -0.008163736062124371 -11.27707904512064
1381 -0.008162244549021124 -11.283982352400178 -0.008164989342913032 -11.285244034463553
1382 -0.008162703830748796 -11.292145056230927 -0.008161594858393073 -11.293405629321946
1383 -0.008166955458000303 -11.300312011688927 -0.00818777522072196 -11.301593404542668
1384 -0.008162259310483932 -11.308474270999412 -0.008162686973810196 -11.309756091516478
1385 -0.00816245754249394 -11.316636728541905 -0.008162270113825799 -11.317918361630303
1386 -0.008162155793979765 -11.324798884335884 -0.0081604796461761 -11.326078841276479
1387 -0.008162963343784213 -11.332961847679668 -0.0081689462531358 -11.334247787529614
1388 -0.008162687346339226 -11.341124535026006 -0.00815094830468297 -11.342398735834298
1389 -0.008162393234670162 -11.349286928260677 -0.008164451224729419 -11.350563187059027
1390 -0.008162096329033374 -11.35744902458971 -0.00816489034332335 -11.35872807740235
1391 -0.008162299636751413 -11.365611324226462 -0.008167528081685305 -11.366895605484036
1392 -0.008163554687052965 -11.373774878913515 -0.008157866215333343 -11.375053471699369
1393 -0.008163552358746528 -11.381938431272262 -0.00817712969146669 -11.383230601390835
1394 -0.008163100760430097 -11.390101532032693 -0.008173701586201787 -11.391404302977037
1395 -0.008162705367431045 -11.398264237400124 -0.008168247435241938 -11.399572550412278
1396 -0.00815811539068818 -11.406422352790813 -0.008182751107960939 -11.40775530152024
1397 -0.008161706291139126 -11.414584059081951 -0.0081596702337265 -11.415914971753967
1398 -0.008161682402715087 -11.422745741484666 -0.008161550015211105 -11.424076521769178
1399 -0.008161592343822122 -11.430907333828488 -0.00816245567984879 -11.432238977449027
1400 -0.008161472342908382 -11.439068806171397 -0.008159994147717953 -11.440398971596744
1401 -0.008162299450486899 -11.447231105621883 -0.00816478170454502 -11.44856375330129
1402 -0.0081620623357594 -11.455393167957643 -0.008162819407880306 -11.45672657270917
1403 -0.008161599421873689 -11.463554767379517 -0.008161211339756846 -11.464887784048928
1404 -0.00816094600595534 -11.471715713385471 -0.008163687074556947 -11.473051471123485
1405 -0.008161027682945132 -11.479876741068416 -0.008163129724562169 -11.481214600848046
1406 -0.008161241095513106 -11.48803798216393 -0.008149811392650008 -11.489364412240697
1407 -0.008162798080593347 -11.496200780244523 -0.008154441695660352 -11.497518853936358
1408 -0.008162553422152996 -11.504363333666676 -0.008159710839390755 -11.505678564775748
1409 -0.008162203477695584 -11.512525537144372 -0.008158277766779066 -11.513836842542526
1410 -0.008162028109654784 -11.520687565254027 -0.008160421857610345 -11.521997264400136
1411 -0.008161567337810993 -11.528849132591839 -0.008198391227051616 -11.530195655627187
1412 -0.008161727944388986 -11.537010860536228 -0.008159724110737444 -11.538355379737924
1413 -0.008161979401484132 -11.545172839937711 -0.00814807447604835 -11.546503454213973
1414 -0.008162586018443108 -11.553335425956154 -0.008163581183180214 -11.554667035397152
1415 -0.00816167676821351 -11.561497102724369 -0.008160879788920283 -11.562827915186073
1416 -0.00816278364509344 -11.569659886369463 -0.008170177089050412 -11.570998092275124
1417 -0.00815829229541123 -11.577818178664874 -0.008102841628715395 -11.57910093390384
1418 -0.008162984205409885 -11.585981162870283 -0.00816263658925891 -11.587263570493098
1419 -0.0081632561981678 -11.594144419068451 -0.00815830840729177 -11.59542187890039
1420 -0.008162688324227929 -11.60230710739268 -0.008162072161212564 -11.603583951061603
1421 -0.00816337764263153 -11.61047048503531 -0.008159569278359414 -11.611743520339962
1422 -0.008163622254505754 -11.618634107289816 -0.008158934256061911 -11.619902454596025
1423 -0.008163351099938154 -11.626797458389754 -0.008162264805287122 -11.628064719401312
1424 -0.008164378069341182 -11.634961836459096 -0.00815742970444262 -11.636222149105755
1425 -0.008162679662927986 -11.643124516122024 -0.008172604907304048 -11.64439475401306
1426 -0.008161489106714725 -11.651286005228739 -0.008137597562745213 -11.652532351575806
1427 -0.008161607012152673 -11.659447612240891 -0.008155589504167438 -11.660687941079972
1428 -0.008163326140493154 -11.667610938381385 -0.00809933664277196 -11.668787277722744
1429 -0.008164715301245452 -11.67577565368263 -0.008164364658296109 -11.67695164238104
1430 -0.008163848286494612 -11.683939501969125 -0.008167393319308758 -11.685119035700348
1431 -0.008162780571728945 -11.692102282540853 -0.008157531451433896 -11.693276567151782
1432 -0.008163905330002308 -11.700266187870856 -0.008165808022022247 -11.701442375173805
1433 -0.008164870319887996 -11.708431058190744 -0.008164986735209823 -11.709607361909015
1434 -0.008163398271426559 -11.71659445646217 -0.008148925891146064 -11.71775628780016
1435 -0.00816429303959012 -11.72475874950176 -0.008166441740468145 -11.725922729540628
1436 -0.008164024073630571 -11.73292277357539 -0.00816341289319098 -11.734086142433819
1437 -0.00816328041255474 -11.741086053987946 -0.008169281529262662 -11.742255423963082
1438 -0.008163791568949818 -11.749249845556896 -0.008158531272783875 -11.750413955235866
1439 -0.008163157477974891 -11.757413003034872 -0.008176207775250077 -11.758590163011116
1440 -0.008163263509050011 -11.765576266543922 -0.008163604140281677 -11.766753767151398
1441 -0.008164463052526116 -11.77374072959645 -0.008159308088943362 -11.774913075240342
1442 -0.008159358520060778 -11.78190008811651 -0.008185392804443836 -11.783098468044786
1443 -0.008164516650140285 -11.79006460476665 -0.00816009142436087 -11.791258559469147
1444 -0.008163697086274624 -11.798228301852925 -0.008160959742963315 -11.79941951921211
1445 -0.00816356404684484 -11.80639186589977 -0.00816081939265132 -11.807580338604762
1446 -0.008163724653422832 -11.814555590553192 -0.008178877783939243 -11.8157592163887
1447 -0.008167577255517245 -11.822723167808709 -0.008194634038954974 -11.823953850427655
1448 -0.008162938663735986 -11.830886106472445 -0.008164087543264031 -11.832117937970919
1449 -0.008162521896883846 -11.839048628369328 -0.00816208403557539 -11.840280022006494
1450 -0.008164499653503299 -11.847213128022831 -0.008149470807984472 -11.848429492814478
1451 -0.008160049607977272 -11.855373177630808 -0.00817348281852901 -11.856602975633008
1452 -0.008163272636011243 -11.86353645026682 -0.008164757303893566 -11.864767732936901
1453 -0.008167556626722217 -11.871704006893541 -0.00824731825850904 -11.87301505119541
1454 -0.00816019494086504 -11.879864201834407 -0.008149989414960146 -11.88116504061037
1455 -0.008161727059632539 -11.88802592889404 -0.008160501671954989 -11.889325542282325
1456 -0.008161845616996288 -11.896187774511036 -0.008162657590582966 -11.897488199872909
1457 -0.008161652879789472 -11.904349427390825 -0.008162037469446659 -11.905650237342355
1458 -0.008161670016124844 -11.91251109740695 -0.008161489106714725 -11.91381172644907
1459 -0.008162611490115523 -11.920673708897066 -0.008171258121728897 -11.9219829845708
1460 -0.008161982288584113 -11.92883569118565 -0.008158389898017048 -11.930141374468818
1461 -0.00816184962168336 -11.936997540807333 -0.008169955294579267 -11.938311329763398
1462 -0.00816290145739913 -11.945160442264733 -0.008152979984879493 -11.946464309748277
1463 -0.008162425411865116 -11.953322867676597 -0.008168119471520185 -11.954632429219798
1464 -0.008162149135023356 -11.96148501681162 -0.008154761279001832 -11.9627871904988
1465 -0.008158515393733978 -11.969643532205355 -0.008170041535049678 -11.970957232033848
1466 -0.008162196725606918 -11.977805728930962 -0.008169942162930965 -11.97912717419678
1467 -0.00816133776679635 -11.985967066697759 -0.008164786035194993 -11.987291960231975
1468 -0.008160565327852965 -11.994127632025611 -0.008167389314621687 -11.995459349546596
1469 -0.008162810700014234 -12.002290442725625 -0.008175750495865941 -12.003635100042462
1470 -0.008160264650359749 -12.010450707375986 -0.008182552643120289 -12.011817652685583
1471 -0.008161158207803965 -12.01861186558379 -0.008166953502222896 -12.019984606187805
1472 -0.00816212808713317 -12.026773993670922 -0.008166118245571851 -12.028150724433377
1473 -0.00816081608645618 -12.034934809757377 -0.008155728690326214 -12.036306453123704
1474 -0.008159975288435817 -12.043094785045813 -0.008155881799757481 -12.04446233492346
1475 -0.008161519933491946 -12.051256304979304 -0.008182218205183745 -12.052644553128644
1476 -0.00816196803934872 -12.059418273018654 -0.008169414242729545 -12.060813967371374
1477 -0.008161055063828826 -12.067579328082482 -0.008162041893228889 -12.068976009264603
1478 -0.00816091625019908 -12.075740244332682 -0.008183138724416495 -12.077159147989018
1479 -0.008160038758069277 -12.08390028309075 -0.008163636596873403 -12.085322784585891
1480 -0.008160738041624427 -12.092061021132375 -0.008171300636604428 -12.093494085222495
1481 -0.008157579135149718 -12.100218600267524 -0.008144004084169865 -12.101638089306665
1482 -0.008161280350759626 -12.108379880618283 -0.008160197548568249 -12.109798286855233
1483 -0.008161180885508657 -12.116541061503792 -0.008161230571568012 -12.1179595174268
1484 -0.008161375997588038 -12.12470243750138 -0.008161132456734776 -12.126120649883536
1485 -0.00816112607717514 -12.132863563578555 -0.008165097748860716 -12.134285747632397
1486 -0.008161291340366006 -12.141024854918921 -0.008173440769314765 -12.142459188401713
1487 -0.008161908248439431 -12.14918676316736 -0.008160286489874125 -12.150619474891586
1488 -0.008161310572177172 -12.157348073739538 -0.008160772500559688 -12.158780247392146
1489 -0.008160921186208725 -12.165508994925746 -0.008161496557295322 -12.166941743949442
1490 -0.008161742007359862 -12.173670736933106 -0.008160345582291484 -12.175102089531734
1491 -0.008160579344257712 -12.181831316277364 -0.008132228767499328 -12.183234318299233
1492 -0.00816203630529344 -12.189993352582658 -0.00816084137186408 -12.191395159671098
1493 -0.008161883847787977 -12.198155236430445 -0.008166676061227918 -12.199561835732325
1494 -0.008164172805845738 -12.20631940923629 -0.008155147079378366 -12.207716982811704
1495 -0.008162811538204551 -12.214482220774494 -0.00816059485077858 -12.215877577662482
1496 -0.008161533623933792 -12.222643754398428 -0.008166524721309543 -12.224044102383791
1497 -0.008160719834268092 -12.230804474232697 -0.008210682403296232 -12.232254784787088
1498 -0.00816230964846909 -12.238966783881166 -0.008163333497941494 -12.24041811828503
1499 -0.008161346521228552 -12.247128130402395 -0.00815982036292553 -12.248577938647955
1500 -0.008161879936233163 -12.255290010338628 -0.008162408927455544 -12.25674034757541
1501 -0.008160732127726078 -12.263450742466354 -0.008160233404487372 -12.264900580979898
1502 -0.008161012642085552 -12.27161175510844 -0.008161220606416464 -12.273061801586314
1503 -0.008161214785650373 -12.27977296989409 -0.008157459367066622 -12.28121926095338
1504 -0.008161679282784462 -12.287934649176874 -0.008165382267907261 -12.289384643221288
1505 -0.008161421306431294 -12.296096070483305 -0.008165880152955652 -12.297550523374243
1506 -0.008161607291549444 -12.304257677774855 -0.008159737288951873 -12.305710260663195
1507 -0.008160740556195378 -12.31241841833105 -0.008144403714686633 -12.313854664377882
1508 -0.008162449207156896 -12.320580867538208 -0.008154714247211814 -12.322009378625093
1509 -0.008162426762282848 -12.32874329430049 -0.008161832811310887 -12.330171211436404
1510 -0.008161958772689104 -12.33690525307318 -0.008163953479379416 -12.338335164915783
1511 -0.00816119839437306 -12.345066451467552 -0.00815571565181017 -12.346490880567593
1512 -0.008162524737417697 -12.35322897620497 -0.008172834059223533 -12.354663714626817
1513 -0.008161522774025797 -12.361390498978997 -0.008169034030288458 -12.362832748657105
1514 -0.008161575673148036 -12.369552074652145 -0.008155869413167238 -12.370988618070273
1515 -0.008161778375506402 -12.37771385302765 -0.0081622458063066 -12.37915086387658
1516 -0.008161256276071071 -12.385875109303722 -0.008177000656723976 -12.387327864533304
1517 -0.008161440584808588 -12.394036549888531 -0.0081668920814991 -12.395494756614804
1518 -0.008159115817397833 -12.402195665705928 -0.00815084222704172 -12.403645598841846
1519 -0.008161244727671147 -12.410356910433599 -0.008162812562659383 -12.411808411404506
1520 -0.008165221568197012 -12.418522132001796 -0.00816674460656941 -12.419975156011075
1521 -0.008161746384575962 -12.426683878386372 -0.008181218476966023 -12.428156374488042
1522 -0.008160511497408152 -12.43484438988378 -0.008169878087937833 -12.436326252575979
1523 -0.008163757482543587 -12.443008147366324 -0.008173636440187693 -12.444499889016166
1524 -0.008164497464895249 -12.45117264483122 -0.00816067629493773 -12.452660565311104
1525 -0.00816158759407699 -12.459334232425297 -0.008159404806792735 -12.460819970117898
1526 -0.00816150102764368 -12.46749573345294 -0.008186123892664909 -12.469006094010563
1527 -0.008161691064015032 -12.475657424516955 -0.008157772198319434 -12.477163866208883
1528 -0.008160916483029723 -12.483818340999985 -0.008159247552976012 -12.48532311376186
1529 -0.008162090275436639 -12.491980431275422 -0.008164021372795104 -12.493487135134655
1530 -0.008161040535196663 -12.500141471810618 -0.008160084718838334 -12.501647219853494
1531 -0.008163448050618171 -12.508304919861237 -0.00816305293701589 -12.50981027279051
1532 -0.008161628106608986 -12.516466547967847 -0.008157024206593633 -12.517967296997103
1533 -0.008161167893558741 -12.524627715861405 -0.008165781572461128 -12.526133078569565
1534 -0.008163451356813312 -12.532791167218218 -0.00814611790701747 -12.534279196476582
1535 -0.008161513088271021 -12.54095268030649 -0.008160337852314115 -12.542439534328896
1536 -0.008161538746207952 -12.549114219052697 -0.0081547518260777 -12.550594286154974
1537 -0.0081617780495435 -12.557275997102241 -0.008145775599405169 -12.55874006175438
1538 -0.008161784755066038 -12.565437781857307 -0.008165955217555166 -12.566906016971934
1539 -0.008161441283300519 -12.573599223140608 -0.00816251477226615 -12.5750685317442
1540 -0.008162693725898862 -12.581761916866506 -0.008166975434869527 -12.58323550717907
1541 -0.008160238154232502 -12.589922155020739 -0.008159126155078411 -12.591394633334149
1542 -0.008162461221218109 -12.598084616241957 -0.008163631008937956 -12.599558264343086
1543 -0.00816253935918212 -12.606247155601139 -0.008167620981112123 -12.607725885324198
1544 -0.00816174764186144 -12.614408903243 -0.008119360450655222 -12.615845245774853
1545 -0.00816253605298698 -12.622571439295987 -0.008164396090433002 -12.624009641865285
1546 -0.008162647392600775 -12.630734086688587 -0.008161505730822683 -12.632171147596107
1547 -0.008162543224170805 -12.638896629912757 -0.008164879120886325 -12.640336026716994
1548 -0.008162701595574617 -12.647059331508332 -0.008162444038316608 -12.64849847075531
1549 -0.008162952354177832 -12.65522228386251 -0.008166327048093081 -12.656664797803403
1550 -0.00816269270144403 -12.663384976563954 -0.008161642588675022 -12.664826440392078
1551 -0.008162171766161918 -12.671547148330117 -0.008155203377828001 -12.672981643769907
1552 -0.008163768704980612 -12.679710917035097 -0.00816852762363851 -12.681150171393545
1553 -0.008161542611196638 -12.687872459646293 -0.00814838083460927 -12.689298552228154
1554 -0.008164194505661726 -12.696036654151955 -0.008153609512373806 -12.697452161740527
1555 -0.008163158735260367 -12.704199812887216 -0.00816333582624793 -12.705615497566775
1556 -0.008162868162617087 -12.712362681049834 -0.0081639074254781 -12.713779404992254
1557 -0.008163551054894923 -12.72052623210473 -0.008161286637187005 -12.72194069162944
1558 -0.00816347859799862 -12.728689710702728 -0.00816132603213191 -12.730102017661572
1559 -0.00816734302788973 -12.736857053730617 -0.008149837283417583 -12.73825185494499
1560 -0.008163871336728334 -12.745020925067346 -0.008159713493660093 -12.74641156843865
1561 -0.00816335715353489 -12.75318428222088 -0.00816330434754491 -12.754574872786193
1562 -0.008163294335827232 -12.761347576556707 -0.008196417894214391 -12.762771290680408
1563 -0.00816186461597681 -12.769509441172683 -0.008185384841635824 -12.770956675522044
1564 -0.00816290294751525 -12.777672344120198 -0.008163585467264057 -12.779120260989307
1565 -0.008162139216437936 -12.785834483336636 -0.008174072252586484 -12.787294333241894
1566 -0.008161514718085527 -12.793995998054722 -0.00816329508088529 -12.79545762832278
1567 -0.008161278162151574 -12.802157276216874 -0.008159724297001958 -12.803617352619781
1568 -0.00816701790317893 -12.810324294120054 -0.008231772808358073 -12.81184912542814
1569 -0.008161240536719561 -12.818485534656773 -0.008160953596234321 -12.820010079024375
1570 -0.008161223307251931 -12.826646757964024 -0.008164535695686936 -12.828174614720062
1571 -0.008160776551812887 -12.834807534515837 -0.008161147776991128 -12.836335762497054
1572 -0.00816165255382657 -12.842969187069665 -0.0081609180662781 -12.844496680563331
1573 -0.008161143958568573 -12.851130331028234 -0.008160729100927711 -12.852657409664259
1574 -0.008160742884501814 -12.859291073912736 -0.008163366140797735 -12.860820775805056
1575 -0.008161933766677976 -12.867453007679414 -0.008165576634928584 -12.868986352439984
1576 -0.008161358442157507 -12.875614366121571 -0.008160798018798232 -12.877147150458782
1577 -0.00816360730677843 -12.88377797342835 -0.008164660586044193 -12.885311811044826
1578 -0.008161508152261377 -12.89193948158061 -0.008171105477958917 -12.893482916522785
1579 -0.008161986246705055 -12.900101467827316 -0.008163261413574218 -12.90164617793636
1580 -0.00816404721699655 -12.908265515044313 -0.008158928016200662 -12.909805105952561
1581 -0.008158536721020937 -12.916424051765334 -0.008147465623915195 -12.917952571576476
1582 -0.008161713648587466 -12.924585765413921 -0.008163019921630621 -12.926115591498107
1583 -0.008162153465673328 -12.932747918879594 -0.008163415128365159 -12.934279006626472
1584 -0.008160821022465825 -12.94090873990206 -0.008155660424381494 -12.942434667050854
1585 -0.008161101443693041 -12.949069841345754 -0.008161608781665563 -12.95059627583252
1586 -0.00816178061068058 -12.957231621956435 -0.00816068947315216 -12.958756965305673
1587 -0.008161561749875545 -12.965393183706311 -0.008158480143174529 -12.966915445448848
1588 -0.008162396913394331 -12.973555580619706 -0.008142917975783348 -12.975058363424631
1589 -0.008162722177803516 -12.98171830279751 -0.00816284972243011 -12.983221213147061
1590 -0.008162449905648827 -12.98988075270316 -0.008162410650402307 -12.991383623797464
1591 -0.00816229204647243 -12.998043044749632 -0.008155947737395763 -12.99953957153486
1592 -0.008162128273397684 -13.00620517302303 -0.008159614680334926 -13.007699186215195
1593 -0.008165613748133183 -13.014370786771163 -0.008190853195264936 -13.01589003941046
1594 -0.008162893960252405 -13.022533680731415 -0.008162546111270786 -13.02405258552173
1595 -0.008161559794098138 -13.030695240525514 -0.00815910492092371 -13.032211690442654
1596 -0.008165208343416452 -13.038860448868931 -0.008144241757690907 -13.040355932200345
1597 -0.0081616444978863 -13.047022093366817 -0.008161992020905017 -13.048517924221251
1598 -0.008161928271874785 -13.055184021638691 -0.008160809008404612 -13.056678733229656
1599 -0.008162100147455931 -13.063346121786147 -0.008164351247251034 -13.064843084476907
1600 -0.008162808092311024 -13.071508929878458 -0.008163997670635581 -13.073007082147543
1601 -0.008162919571623206 -13.079671849450081 -0.00815098094753921 -13.081158063095081
1602 -0.0081634106580168 -13.087835260108099 -0.008156274957582355 -13.089314338052663
1603 -0.008160820323973894 -13.095996080432073 -0.008172777807340026 -13.097487115860003
1604 -0.008162867184728384 -13.104158947616801 -0.00816133888438344 -13.105648454744387
1605 -0.008161824056878686 -13.11232077167368 -0.008164942916482686 -13.11381339766087
1606 -0.00816060728393495 -13.120481378957615 -0.008152825525030494 -13.1219662231859
1607 -0.008161728782579303 -13.128643107740194 -0.008161809900775552 -13.130128033086676
1608 -0.008163374988362193 -13.136806482728556 -0.008162012044340371 -13.138290045131017
1609 -0.008163294056430459 -13.144969776784986 -0.008160555828362703 -13.14645060095938
1610 -0.00816316674463451 -13.15313294352962 -0.008166712243109941 -13.15461731320249
1611 -0.008163343649357557 -13.161296287178978 -0.00817193822003901 -13.162789251422529
1612 -0.0081645461730659 -13.169460833352044 -0.008140870975330472 -13.17093012239786
1613 -0.008163480227813125 -13.177624313579857 -0.008163644047454 -13.179093766445312
1614 -0.008163236360996962 -13.185787549940853 -0.008166431915014982 -13.187260198360327
1615 -0.008163667423650623 -13.193951217364503 -0.00816403292119503 -13.195424231281523
1616 -0.00816339896991849 -13.202114616334422 -0.008163221320137382 -13.20358745260166
1617 -0.008163152448832988 -13.210277768783255 -0.008162864437326788 -13.211750317038987
1618 -0.008163857366889715 -13.218441626150145 -0.008155693346634508 -13.219906010385621
1619 -0.008162022475153208 -13.226603648625298 -0.008153402805328369 -13.22805941319095
1620 -0.008161854557693004 -13.234765503182992 -0.008130458276718855 -13.23618987146767
1621 -0.008164393762126566 -13.242929896945117 -0.008158917352557183 -13.244348788820226
1622 -0.008163751009851694 -13.251093647954969 -0.008163700718432665 -13.252512489538658
1623 -0.008164717815816402 -13.259258365770785 -0.008165605599060655 -13.260678095137719
1624 -0.00816339859738946 -13.267421764368175 -0.008165018446743489 -13.268843113584461
1625 -0.00816607652232051 -13.275587840890495 -0.008164023282006383 -13.277007136866468
1626 -0.008164131036028265 -13.283751971926524 -0.008162424108013511 -13.28516956097448
1627 -0.008161153225228191 -13.291913125151751 -0.008198338514193892 -13.293367899488675
1628 -0.00816250229254365 -13.300075627444295 -0.008176334807649255 -13.301544234296324
1629 -0.008163731312379241 -13.308239358756675 -0.008162441058084368 -13.309706675354409
1630 -0.008163747191429139 -13.316403105948103 -0.008164122374728322 -13.317870797729137
1631 -0.008163472590968012 -13.324566578539072 -0.008173453621566296 -13.326044251350703
1632 -0.00816303794272244 -13.332729616481794 -0.00816480778157711 -13.33420905913228
1633 -0.008163123950362205 -13.340892740432157 -0.008162108436226844 -13.342371167568508
1634 -0.0081619412638247 -13.349054681695982 -0.008166227769106627 -13.350537395337614
1635 -0.008162090508267283 -13.35721677220425 -0.008160432009026409 -13.35869782734664
1636 -0.008163090702146292 -13.365379862906396 -0.008171656494960189 -13.366869483841601
1637 -0.008163101738318801 -13.373542964644715 -0.008161980099976063 -13.375031463941577
1638 -0.008162999153137207 -13.381705963797852 -0.008162585413083434 -13.38319404935466
1639 -0.008162191556766629 -13.38986815535462 -0.008162901038303971 -13.391356950392964
1640 -0.008161447802558541 -13.398029603157179 -0.008173670759424568 -13.399530621152389
1641 -0.008163854666054248 -13.406193457823234 -0.0081624791957438 -13.407693100348132
1642 -0.008165544969961048 -13.414359002793194 -0.008150131907314062 -13.415843232255446
1643 -0.008161768596619368 -13.422520771389813 -0.008156498754397034 -13.423999731009843
1644 -0.008162193559110164 -13.430682964948923 -0.008159964391961694 -13.432159695401804
1645 -0.008163178246468306 -13.438846143195391 -0.0081584133207798 -13.440318108722584
1646 -0.008156377589330077 -13.447002520784721 -0.00808989000506699 -13.448407998727651
1647 -0.008163914550095797 -13.455166435334817 -0.008165167178958654 -13.45657316590661
1648 -0.008163904212415219 -13.463330339547232 -0.008162081940099597 -13.46473524784671
1649 -0.008163125952705741 -13.471493465499938 -0.008165255235508085 -13.472900503082217
1650 -0.008163910731673241 -13.47965737623161 -0.008163053728640079 -13.481063556810858
1651 -0.008162722177803516 -13.487820098409415 -0.008163138944655656 -13.489226695755514
1652 -0.008163331868126988 -13.495983430277542 -0.008161859726533294 -13.497388555482047
1653 -0.008163338340818883 -13.50414676861836 -0.008171662269160152 -13.505560217751206
1654 -0.008164195902645588 -13.512310964521006 -0.00816646204330027 -13.513726679794507
1655 -0.008163303975015879 -13.520474268496022 -0.00817427858710289 -13.52190095838161
1656 -0.008163818810135125 -13.528638087306158 -0.00816642758436501 -13.530067385965975
1657 -0.008166312472894788 -13.536804399779053 -0.008181874034926295 -13.538249260000901
1658 -0.008163073984906077 -13.54496747376396 -0.008165277494117617 -13.54641453749502
1659 -0.008162756497040392 -13.553130230260999 -0.00816233898513019 -13.55457687648015
1660 -0.00816365503706038 -13.56129388529806 -0.008158260490745306 -13.562735136970895
1661 -0.00816614031791687 -13.569460025615976 -0.008134417375549674 -13.570869554346444
1662 -0.008163894107565284 -13.57762391972354 -0.008168009761720895 -13.579037564108166
1663 -0.008164035668596626 -13.585787955392137 -0.008165348507463931 -13.58720291261563
1664 -0.008163612755015492 -13.593951568147153 -0.0081638362724334 -13.595366748888065
1665 -0.008164081582799554 -13.602115649729953 -0.008166334312409162 -13.603533083200475
1666 -0.008163044136017561 -13.61027869386597 -0.008153581572696567 -13.61168666477317
1667 -0.00816168966703117 -13.618440383533 -0.008164802007377148 -13.619851466780547
1668 -0.0081631978508085 -13.62660358138381 -0.008162316726520657 -13.628013783507068
1669 -0.008163353521376848 -13.634766934905187 -0.008164327125996351 -13.636178110633065
1670 -0.008159689232707023 -13.642926624137894 -0.008193893544375896 -13.644372004177441
1671 -0.008162600779905915 -13.6510892249178 -0.008148149261251092 -13.652520153438692
1672 -0.00816288972273469 -13.659252114640536 -0.008162522688508034 -13.6606826761272
1673 -0.008162750024348497 -13.667414864664885 -0.008161464799195528 -13.668844140926396
1674 -0.008162721386179328 -13.675577586051064 -0.008158037764951586 -13.677002178691348
1675 -0.00816451027058065 -13.683742096321645 -0.008162770885974169 -13.685164949577322
1676 -0.00816259984858334 -13.691904696170228 -0.008155507501214743 -13.693320457078537
1677 -0.008162618754431606 -13.70006731492466 -0.008163097687065602 -13.701483554765602
1678 -0.008162479382008314 -13.708229794306668 -0.008155171386897564 -13.7096387261525
1679 -0.00816979049704969 -13.716399584803717 -0.008154745446518064 -13.717793471599018
1680 -0.008163840137422084 -13.72456342494114 -0.00816564094275236 -13.725959112541771
1681 -0.008163812337443233 -13.732727237278583 -0.008166059013456106 -13.734125171555227
1682 -0.008163005067035555 -13.74089024234562 -0.008162385318428278 -13.742287556873656
1683 -0.008163166558369994 -13.74905340890399 -0.008161313133314252 -13.75044887000697
1684 -0.008163706120103597 -13.757217115024094 -0.008167220791801811 -13.758616090798771
1685 -0.008161337487399578 -13.765378452511493 -0.008188577182590962 -13.766804667981361
1686 -0.008163146721199156 -13.773541599232692 -0.008167991787195206 -13.774972659768556
1687 -0.008163165440782905 -13.781704764673474 -0.008164054015651345 -13.783136713784208
1688 -0.0081634059548378 -13.789868170628312 -0.008162686182186008 -13.791299399966393
1689 -0.00816295025870204 -13.798031120887014 -0.008162550767883659 -13.799461950734276
1690 -0.008162794448435307 -13.806193915335449 -0.008162474259734154 -13.80762442499401
1691 -0.008163791289553047 -13.814357706625001 -0.008172949263826012 -13.815797374257837
1692 -0.008163848193362355 -13.822521554818364 -0.008178732311353087 -13.82397610656919
1693 -0.008164036972448229 -13.830685591790813 -0.00817051217891276 -13.832146618748103
1694 -0.008162244828417898 -13.83884783661923 -0.008161783497780562 -13.840308402245883
1695 -0.008163266954943538 -13.847011103574173 -0.008160816831514239 -13.848469219077398
1696 -0.008162299450486899 -13.85517340302466 -0.008162277052178979 -13.856631496129577
1697 -0.008162729814648629 -13.863336132839308 -0.008162146853283047 -13.86479364298286
1698 -0.008162766601890326 -13.871498899441198 -0.008163548354059458 -13.87295719133692
1699 -0.00816327529028058 -13.879662174731479 -0.008172797691076993 -13.881129989027997
1700 -0.008162537449970841 -13.88782471218145 -0.008156906068325042 -13.889286895096323
1701 -0.008162964275106788 -13.895987676456556 -0.008160904981195927 -13.897447800077519
1702 -0.008161943452432752 -13.904149619908988 -0.008158864127472043 -13.90560666420499
1703 -0.008168205665424467 -13.912317825574412 -0.008265485009178519 -13.91387214921417
1704 -0.00816045249812305 -13.920478278072535 -0.008158716466277837 -13.922030865680448
1705 -0.008161555184051395 -13.928639833256586 -0.00816060248762369 -13.930191468168072
1706 -0.00816156566143036 -13.936801398918016 -0.008161740563809871 -13.938353208731883
1707 -0.008161909226328135 -13.944963308144343 -0.008161602169275283 -13.946514810901158
1708 -0.008160933619365096 -13.953124241763708 -0.008159636333584786 -13.954674447234742
1709 -0.008162511466071009 -13.96128675322978 -0.008159923413768411 -13.96283437064851
1710 -0.008162291394546628 -13.969449044624326 -0.00816595614887774 -13.971000326797387
1711 -0.008160482905805112 -13.97760952753013 -0.00817284588702023 -13.979173172684408
1712 -0.0081635897513479 -13.985773117281479 -0.008187970332801341 -13.98736114301721
1713 -0.00816064770333469 -13.993933764984813 -0.008155256090685726 -13.995516399107895
1714 -0.008160634944215418 -14.002094399929028 -0.008161414787173272 -14.003677813895068
1715 -0.008161550620570779 -14.010255950549599 -0.00815823501907289 -14.011836048914141
1716 -0.00816091955639422 -14.018416870105993 -0.0081629176158458 -14.019998966529986
1717 -0.008162776287645102 -14.026579646393637 -0.008159433212131261 -14.028158399742118
1718 -0.008161064703017473 -14.034740711096655 -0.008161759516224266 -14.036320159258342
1719 -0.008160856226459146 -14.042901567323113 -0.008159557729959488 -14.0444797169883
1720 -0.008160750335082411 -14.051062317658197 -0.008163051819428802 -14.05264276880773
1721 -0.008161845989525318 -14.059224163647722 -0.008145746635273099 -14.060788515443003
1722 -0.008161600027233363 -14.067385763674954 -0.00815675496123731 -14.06894527040424
1723 -0.008160833641886711 -14.07554659731684 -0.008154679043218493 -14.07709994944746
1724 -0.008160376595333219 -14.083706973912173 -0.008157542487606407 -14.085257491935065
1725 -0.008161704847589135 -14.091868678759763 -0.00816227225586772 -14.093419764190934
1726 -0.00816176445223391 -14.100030443211997 -0.008162926277145743 -14.10158269046808
1727 -0.008161228522658348 -14.108191671734655 -0.008164976350963115 -14.109747666819043
1728 -0.008160531148314476 -14.11635220288297 -0.008188820164650678 -14.117936486983695
1729 -0.008161789225414395 -14.124513992108385 -0.008179493807256221 -14.126115980790951
1730 -0.00816096067428589 -14.13267495278267 -0.008159201592206955 -14.134275182383158
1731 -0.008161812694743276 -14.140836765477413 -0.008164476975798607 -14.142439659358956
1732 -0.008161783358082176 -14.148998548835495 -0.008161716675385833 -14.150601376034341
1733 -0.008162544993683695 -14.15716109382918 -0.008144250325858592 -14.1587456263602
1734 -0.008161566220223904 -14.165322660049403 -0.008160412684082985 -14.166906039044283
1735 -0.008164356602355838 -14.173487016651759 -0.008135564671829344 -14.175041603716112
1736 -0.008162285760045051 -14.181649302411804 -0.008165335049852729 -14.183206938765965
1737 -0.00816356115974486 -14.189812863571548 -0.008165194699540735 -14.191372133465505
1738 -0.008162325294688345 -14.197975188866236 -0.00816185986623168 -14.199533993331736
1739 -0.008163627935573459 -14.20613881680181 -0.00816119802184403 -14.20769519135358
1740 -0.00816224068403244 -14.214301057485843 -0.008154153544455766 -14.215849344898036
1741 -0.008163241250440479 -14.222464298736282 -0.008157826820388436 -14.224007171718425
1742 -0.008162126783281565 -14.230626425519564 -0.008149829553440213 -14.232157001271865
1743 -0.008162441104650498 -14.238788866624214 -0.00815250026062131 -14.240309501532487
1744 -0.008160372031852603 -14.246949238656066 -0.008145582303404808 -14.248455083835891
1745 -0.008163379272446036 -14.255112617928512 -0.008163214242085815 -14.256618298077976
1746 -0.00816247435286641 -14.26327509228138 -0.00816025324165821 -14.264778551319635
1747 -0.008162775030359625 -14.27143786731174 -0.008129507908597589 -14.272908059228232
1748 -0.008163230959326029 -14.279601098271065 -0.008161287009716033 -14.281069346237949
1749 -0.00816390970721841 -14.287765007978283 -0.008164606848731637 -14.289233953086681
1750 -0.008163660299032927 -14.295928668277316 -0.00816357098519802 -14.29739752407188
1751 -0.008163463976234197 -14.304092132253551 -0.008160089468583464 -14.305557613540463
1752 -0.008163923677057029 -14.312256055930607 -0.008174378983676433 -14.31373199252414
1753 -0.008162439242005349 -14.320418495172612 -0.008168262429535389 -14.321900254953675
1754 -0.008163108583539724 -14.328581603756152 -0.00815831134095788 -14.330058566294634
1755 -0.008162707043811678 -14.336744310799965 -0.008159564854577184 -14.33821813114921
1756 -0.00816307244822383 -14.344907383248188 -0.008159982785582543 -14.346378113934792
1757 -0.008163288841024042 -14.353070672089212 -0.008164167916402221 -14.354542281851193
1758 -0.008163434080779552 -14.361234106169992 -0.00815993919968605 -14.36270222105088
1759 -0.008166339807212352 -14.369400445977204 -0.008114546677097679 -14.370816767727977
1760 -0.008163330284878612 -14.377563776262082 -0.008165099332109094 -14.378981867060086
1761 -0.008162919851019978 -14.385726696113103 -0.008160203462466598 -14.387142070522552
1762 -0.00816378677263856 -14.393890482885741 -0.00816389755345881 -14.395305968076011
1763 -0.008164588455110788 -14.402055071340852 -0.008167438860982656 -14.403473406936994
1764 -0.008163620578125119 -14.410218691918978 -0.008131720498204232 -14.411605127435198
1765 -0.008163651591166854 -14.418382343510144 -0.008172563649713993 -14.419777691084912
1766 -0.008163988823071122 -14.426546332333215 -0.008164819423109293 -14.427942510508021
1767 -0.008163578808307648 -14.434709911141523 -0.008162148157134652 -14.436104658665156
1768 -0.008163796737790108 -14.442873707879313 -0.008160314010456204 -14.444264972675613
1769 -0.008162830723449588 -14.451036538602763 -0.008163888985291124 -14.452428861660904
1770 -0.008163577923551203 -14.459200116526313 -0.008164651039987803 -14.46059351270089
1771 -0.008163608703762293 -14.467363725230076 -0.008156616846099496 -14.46875012954699
1772 -0.008163679437711836 -14.475527404667787 -0.008150965347886086 -14.476901094894876
1773 -0.008169758226722479 -14.48369716289451 -0.008162940992042423 -14.485064035886918
1774 -0.00816345401108265 -14.491860616905592 -0.008164471294730902 -14.493228507181648
1775 -0.008163563860580324 -14.500024180766173 -0.008161076391115785 -14.501389583572763
1776 -0.008162452792748808 -14.508186633558923 -0.00815916107967496 -14.509548744652438
1777 -0.008163655828684568 -14.516350289387608 -0.008166511496528982 -14.517715256148968
1778 -0.008167836349457502 -14.524518125737066 -0.008233946608379483 -14.525949202757348
1779 -0.00816194205544889 -14.532680067792514 -0.008155960822477937 -14.534105163579826
1780 -0.008162606693804263 -14.540842674486319 -0.00816515008918941 -14.542270313669015
1781 -0.008162724878638982 -14.549005399364958 -0.008162306807935237 -14.55043262047695
1782 -0.008162148389965295 -14.557167547754924 -0.008166313404217362 -14.558598933881168
1783 -0.008162528183311224 -14.565330075938235 -0.00816285889595747 -14.566761792777125
1784 -0.008162671094760298 -14.573492747032995 -0.00815926850773394 -14.57492106128486
1785 -0.00815963433124125 -14.581652381364236 -0.008145080832764506 -14.583066142117625
1786 -0.008162804041057825 -14.589815185405294 -0.008166530216112734 -14.591232672333737
1787 -0.00816245754249394 -14.597977642947788 -0.008156714355573058 -14.59938938668931
1788 -0.008163358038291334 -14.60614100098608 -0.008163324696943164 -14.607552711386253
1789 -0.008162562828511 -14.614303563814591 -0.008165427669882774 -14.615718139056137
1790 -0.008161956258118153 -14.622465520072709 -0.008145833434537054 -14.623863972490673
1791 -0.00816274369135499 -14.630628263764063 -0.008165466459468007 -14.632029438950141
1792 -0.008162153139710426 -14.638790416903774 -0.008165157819166779 -14.640194596769309
1793 -0.00816311566159129 -14.646953532565366 -0.008160726772621274 -14.64835532354193
1794 -0.008164762752130628 -14.655118295317497 -0.008175649167969822 -14.6565309727099
1795 -0.008163380529731512 -14.663281675847228 -0.00816473555751145 -14.664695708267411
1796 -0.008162827277556062 -14.671444503124784 -0.008157690241932868 -14.672853398509345
1797 -0.008161147497594357 -14.679605650622378 -0.00815353631041944 -14.681006934819765
1798 -0.00816385936923325 -14.687769509991611 -0.00816404763609171 -14.689170982455856
1799 -0.008163254242390394 -14.695932764234001 -0.008153479313477874 -14.697324461769334
1800 -0.008161858096718788 -14.70409462233072 -0.008168777264654637 -14.705493239033988
1801 -0.008164721773937345 -14.712259344104657 -0.00815105508081615 -14.713644294114804
1802 -0.008164447266608477 -14.720423791371266 -0.008163840416818858 -14.721808134531623
1803 -0.00816327384673059 -14.728587065217996 -0.008159089693799615 -14.729967224225422
1804 -0.008163393614813686 -14.736750458832809 -0.00816421047784388 -14.738131434703266
1805 -0.008162680454552174 -14.74491313928736 -0.008161109592765569 -14.746292544296033
1806 -0.008163616340607405 -14.753076755627967 -0.008162277098745108 -14.754454821394777
1807 -0.008163729542866349 -14.761240485170834 -0.008164577558636666 -14.762619398953413
1808 -0.008164244890213012 -14.769404730061048 -0.008168686274439096 -14.770788085227853
1809 -0.00816435213200748 -14.777569082193056 -0.008155846316367388 -14.77894393154422
1810 -0.008164289873093367 -14.785733372066149 -0.008170257648453116 -14.787114189192673
1811 -0.008163795853033663 -14.793897167919182 -0.00815862319432199 -14.795272812386996
1812 -0.00816113487817347 -14.802058302797356 -0.008169513847678899 -14.803442326234675
1813 -0.008163030026480556 -14.810221332823836 -0.00816253605298698 -14.811604862287663
1814 -0.008163454988971353 -14.818384787812807 -0.00816617445088923 -14.819771036738551
1815 -0.00816333363763988 -14.826548121450447 -0.008164006797596813 -14.827935043536147
1816 -0.008162035001441836 -14.834710156451889 -0.008160925982519985 -14.836095969518666
1817 -0.008162392303347588 -14.842872548755237 -0.00815882976166904 -14.844254799280336
1818 -0.008162739733234049 -14.85103528848847 -0.008163344254717231 -14.852418143535052
1819 -0.008162801200523973 -14.859198089688993 -0.008165080565959215 -14.860583224101012
1820 -0.008163083950057626 -14.86736117363905 -0.008167154947295785 -14.868750379048308
1821 -0.008162935497239232 -14.87552410913629 -0.008162952028214931 -14.876913331076523
1822 -0.00816102703101933 -14.883685136167308 -0.008169293403625488 -14.885082624480148
1823 -0.008163699554279447 -14.891848835721587 -0.008169930009171367 -14.893252554489319
1824 -0.008162638172507286 -14.900011473894095 -0.008158170199021698 -14.90141072468834
1825 -0.008158835303038358 -14.908170309197134 -0.008104764856398106 -14.909515489544738
1826 -0.0081622370518744 -14.916332546249008 -0.008160455757752061 -14.91767594530249
1827 -0.008163164416328073 -14.924495710665335 -0.008159983484074474 -14.925835928786563
1828 -0.008164742914959788 -14.932660453580295 -0.008170217974111438 -14.934006146760675
1829 -0.008163329446688294 -14.940823783026984 -0.00816111066378653 -14.942167257424462
1830 -0.008163887215778232 -14.948987670242762 -0.008169392682611942 -14.950336650107074
1831 -0.008162257634103299 -14.957149927876864 -0.008154663303866983 -14.95849131341094
1832 -0.008163160132244229 -14.96531308800911 -0.008162528276443481 -14.966653841687384
1833 -0.008162894612178206 -14.973475982621288 -0.008169159339740873 -14.974823001027124
1834 -0.008163674222305416 -14.981639656843594 -0.008172210492193698 -14.982995211519318
1835 -0.008161733020097017 -14.989801389863691 -0.008141970541328192 -14.991137182060646
1836 -0.008163672871887684 -14.99796506273558 -0.00817446201108396 -14.99931164407173
1837 -0.008163115568459034 -15.006128178304039 -0.00816637445241213 -15.007478018524141
1838 -0.008163292100653053 -15.014291470404691 -0.008165459102019667 -15.015643477626162
1839 -0.008163060201331973 -15.022454530606023 -0.008158589899539947 -15.023802067525702
1840 -0.008161860005930065 -15.030616390611954 -0.008159588277339935 -15.031961655803043
1841 -0.00816367994993925 -15.038780070561893 -0.008157407073304057 -15.040119062876347
1842 -0.008164845407009125 -15.046944915968902 -0.008165073441341519 -15.048284136317688
1843 -0.008162536099553109 -15.055107452068455 -0.008164098719134927 -15.056448235036823
1844 -0.008163879485800862 -15.063271331554256 -0.008177329367026687 -15.06462556440385
1845 -0.008162959851324559 -15.07143429140558 -0.008158880099654198 -15.072784444503503
1846 -0.008162757754325867 -15.079597049159906 -0.008197373896837234 -15.08098181840034
1847 -0.008164011081680656 -15.087761060241586 -0.008162780851125716 -15.089144599251467
1848 -0.008163101598620414 -15.095924161840207 -0.008164505334571004 -15.097309104586039
1849 -0.008162815729156137 -15.104086977569363 -0.00816154950298369 -15.105470654089022
1850 -0.008163580298423767 -15.112250557867787 -0.008160761930048466 -15.11363141601907
1851 -0.008164182817563415 -15.12041474068535 -0.008167166775092483 -15.121798582794161
1852 -0.008163740718737244 -15.128578481404087 -0.008161564311012625 -15.129960147105175
1853 -0.00816416023299098 -15.136742641637078 -0.008181632915511727 -15.138141780020687
1854 -0.008162833889946342 -15.144905475527024 -0.008169702719897032 -15.146311482740584
1855 -0.008162110578268766 -15.153067586105292 -0.008167928364127875 -15.154479411104711
1856 -0.008161636861041188 -15.161229222966334 -0.008165588602423668 -15.162644999707135
1857 -0.008158572018146515 -15.16938779498448 -0.0081438307184726 -15.170788830425607
1858 -0.008162985555827618 -15.177550780540308 -0.008166155545040965 -15.178954985970648
1859 -0.008162105595692993 -15.185712886136 -0.008160607097670436 -15.187115593068318
1860 -0.008162936242297292 -15.193875822378297 -0.008158482797443866 -15.195274075865763
1861 -0.008161906618624926 -15.202037728996922 -0.00818917052820325 -15.203463246393966
1862 -0.008162476168945432 -15.210200205165867 -0.008164665848016738 -15.211627912241983
1863 -0.008162122825160623 -15.218362327991027 -0.008157562045380474 -15.219785474287363
1864 -0.008162032393738628 -15.226524360384765 -0.00816072290763259 -15.227946197194996
1865 -0.008162849862128497 -15.234687210246893 -0.008161295019090176 -15.236107492214085
1866 -0.008163122413679957 -15.242850332660574 -0.008169822208583356 -15.244277314422668
1867 -0.008162796311080456 -15.251013128971653 -0.008148253243416548 -15.252425567666084
1868 -0.008162879105657338 -15.259176008077311 -0.008171320660039783 -15.260596888326123
1869 -0.008162569859996438 -15.267338577937307 -0.00816005254164338 -15.268756940867767
1870 -0.008164609130471946 -15.275503187067779 -0.008158244425430894 -15.276915185293198
1871 -0.008162191743031144 -15.28366537881081 -0.008154394710436464 -15.285069580003634
1872 -0.008161573624238371 -15.291826952435049 -0.00816821064800024 -15.293237790651634
1873 -0.008163081435486674 -15.299990033870536 -0.008170610340312124 -15.301408400991946
1874 -0.008161910297349095 -15.308151944167886 -0.008145970292389393 -15.309554371284335
1875 -0.008161813393235207 -15.31631375756112 -0.008166039455682039 -15.317720410740018
1876 -0.008164012245833874 -15.324477769806954 -0.00816682567819953 -15.325887236418216
1877 -0.008163254661485552 -15.33264102446844 -0.008161558583378793 -15.334048795001594
1878 -0.008160743257030844 -15.340801767725472 -0.008175150072202087 -15.342223945073796
1879 -0.008164108218625187 -15.348965875944097 -0.008168484736233949 -15.35039242981003
1880 -0.008161574602127075 -15.357127450546225 -0.00814948002807796 -15.358541909838108
1881 -0.008162464061751962 -15.365289914607976 -0.008159278240054847 -15.366701188078162
1882 -0.008163347141817212 -15.373453261749793 -0.008138251258060336 -15.374839439336222
1883 -0.008161889342591166 -15.381615151092385 -0.008162373071536421 -15.383001812407759
1884 -0.008162301080301405 -15.389777452172686 -0.00816336665302515 -15.391165179060785
1885 -0.008161929855123162 -15.39793938202781 -0.00816550231538713 -15.399330681376172
1886 -0.008163064997643233 -15.406102447025452 -0.008166477037593722 -15.407497158413767
1887 -0.008163568982854485 -15.414266016008307 -0.008156395284458995 -15.415653553698226
1888 -0.008163618529215455 -15.422429634537522 -0.008157422579824925 -15.42381097627805
1889 -0.008162555284798145 -15.43059218982232 -0.00815688893198967 -15.431967865210039
1890 -0.008166450913995505 -15.438758640736316 -0.008203239738941192 -15.44017110494898
1891 -0.008161422656849026 -15.446920063393165 -0.008162840362638235 -15.448333945311619
1892 -0.008161684963852167 -15.455081748357017 -0.008159843552857638 -15.456493788864476
1893 -0.008162024477496744 -15.463243772834513 -0.008160310704261065 -15.464654099568737
1894 -0.008162503177300096 -15.471406276011813 -0.008162869233638048 -15.472816968802375
1895 -0.008162226248532533 -15.479568502260346 -0.008162254607304931 -15.48097922340968
1896 -0.008162418939173221 -15.48773092119952 -0.008167804172262549 -15.489147027581943
1897 -0.008162342337891459 -15.495893263537411 -0.00816304781474173 -15.497310075396685
1898 -0.008162152161821723 -15.504055415699233 -0.008162298565730452 -15.505472373962416
1899 -0.00816232799552381 -15.512217743694757 -0.008164450014010071 -15.513636823976427
1900 -0.008161924686282874 -15.52037966838104 -0.008162050368264317 -15.521798874344691
1901 -0.008163221459835768 -15.528542889840875 -0.008160777995362878 -15.529959652340054
1902 -0.008162186667323112 -15.536705076508198 -0.00815994143486023 -15.538119593774914
1903 -0.008166009513661265 -15.54487108602186 -0.008192287245765328 -15.54631188102068
1904 -0.008160833641886711 -15.553031919663747 -0.00816156193614006 -15.55447344295682
1905 -0.008161584753543139 -15.56119350441729 -0.008162647485733032 -15.562636090442552
1906 -0.008161759236827493 -15.569355263654117 -0.008160278620198368 -15.570796369062752
1907 -0.008161566592752934 -15.57751683024687 -0.008164747525006533 -15.578961116587758
1908 -0.008162064710631967 -15.585678894957502 -0.008162298845127225 -15.587123415432885
1909 -0.008162068435922265 -15.593840963393424 -0.008164337091147899 -15.595287752524033
1910 -0.008161513041704893 -15.602002476435128 -0.00816711070947349 -15.603454863233507
1911 -0.008162523712962865 -15.610165000148092 -0.008168211532756686 -15.611623074766264
1912 -0.008161356626078486 -15.61832635677417 -0.00816690381616354 -15.619789978582428
1913 -0.008161049941554666 -15.626487406715725 -0.00814920966513455 -15.627939188247563
1914 -0.008163632592186332 -15.634651039307911 -0.008132963441312313 -15.636072151688875
1915 -0.008164500864222646 -15.642815540172133 -0.008203919557854534 -15.644276071246729
1916 -0.008160961838439108 -15.650976502010572 -0.008164769411087036 -15.652440840657816
1917 -0.00816193912178278 -15.659138441132354 -0.008169882511720062 -15.660610723169535
1918 -0.008154956297948957 -15.667293397430303 -0.008074963418766855 -15.668685686588303
1919 -0.008162526087835431 -15.675455923518138 -0.008161855908110738 -15.676847542496413
1920 -0.008163126045837998 -15.683619049563976 -0.008161316951736807 -15.68500885944815
1921 -0.008163397200405598 -15.691782446764382 -0.008164638746529817 -15.69317349819468
1922 -0.008163687819615007 -15.699946134583996 -0.008163264906033873 -15.701336763100715
1923 -0.008163190865889191 -15.708109325449886 -0.008159582689404487 -15.70949634579012
1924 -0.008163203531876207 -15.716272528981762 -0.008162193838506937 -15.717658539628626
1925 -0.008164259651675821 -15.724436788633437 -0.008164605125784874 -15.725823144754411
1926 -0.008163244649767875 -15.732600033283205 -0.008161033084616066 -15.733984177839027
1927 -0.008164608897641302 -15.740764642180846 -0.008151383092626929 -15.742135560931654
1928 -0.00816309847868979 -15.748927740659536 -0.008163111098110677 -15.750298672029764
1929 -0.008162483852356673 -15.757090224511892 -0.008179487241432071 -15.758478159271196
1930 -0.008163338666781783 -15.765253563178673 -0.008158092433586717 -15.766636251704782
1931 -0.008153312234207987 -15.773406875412881 -0.008052461640909314 -15.774688713345691
1932 -0.008164803124964237 -15.781571678537846 -0.00816278182901442 -15.782851495174706
1933 -0.008164634136483074 -15.789736312674329 -0.008164372574537993 -15.791015867749243
1934 -0.008164683869108558 -15.797900996543436 -0.008163078222423792 -15.799178945971667
1935 -0.008164204377681016 -15.806065200921118 -0.008159857755526901 -15.807338803727193
1936 -0.008164822589606047 -15.814230023510724 -0.00817117253318429 -15.815509976260378
1937 -0.008164688339456916 -15.822394711850182 -0.008163940114900469 -15.823673916375279
1938 -0.00816418081521988 -15.830558892665401 -0.0081607717089355 -15.831834688084214
1939 -0.008164591249078512 -15.83872348391448 -0.008156571257859468 -15.839991259342074
1940 -0.008164233854040503 -15.84688771776852 -0.008171613654121756 -15.848162872996197
1941 -0.008165167225524784 -15.855052884994045 -0.008157625002786517 -15.856320497998983
1942 -0.00816398048773408 -15.863216865481778 -0.008166941767558455 -15.864487439766542
1943 -0.008165678568184375 -15.871382544049963 -0.008165700687095523 -15.872653140453638
1944 -0.00816589747555554 -15.879548441525518 -0.008168326551094651 -15.880821467004733
1945 -0.008167361002415418 -15.887715802527934 -0.00816781441681087 -15.888989281421544
1946 -0.008164049917832017 -15.895879852445766 -0.008163075335323811 -15.897152356756868
1947 -0.008164172293618321 -15.904044024739385 -0.008163708355277776 -15.905316065112146
1948 -0.008164525777101517 -15.912208550516485 -0.008159943809732794 -15.91347600892188
1949 -0.00816483311355114 -15.920373383630036 -0.008150641014799476 -15.921626649936679
1950 -0.008165662083774805 -15.92853904571381 -0.008163770567625761 -15.929790420504304
1951 -0.008165472559630871 -15.93670451827344 -0.008166417945176363 -15.93795683844948
1952 -0.008165605179965497 -15.944870123453406 -0.008165673119947314 -15.946122511569428
1953 -0.00816581305116415 -15.95303593650457 -0.008168594678863883 -15.954291106248291
1954 -0.008164847316220403 -15.96120078382079 -0.008172949403524398 -15.962464055651816
1955 -0.008165840106084944 -15.969366623926874 -0.008166056359186769 -15.970630112011003
1956 -0.008164739143103361 -15.977531363069977 -0.008164608338847756 -15.978794720349851
1957 -0.008164097368717194 -15.985695460438693 -0.008154428424313664 -15.986949148774166
1958 -0.008165554935112595 -15.993861015373806 -0.008160699578002095 -15.995109848352168
1959 -0.008165715215727686 -16.002026730589535 -0.008169818250462414 -16.00327966660263
1960 -0.008164901332929731 -16.010191631922464 -0.008161695580929518 -16.01144136218356
1961 -0.00816422482021153 -16.018355856742676 -0.008160801790654659 -16.019602163974216
1962 -0.008162846276536583 -16.026518703019214 -0.00817233589477837 -16.027774499868993
1963 -0.008163473196327686 -16.03468217621554 -0.008165827812626958 -16.03594032768162
1964 -0.008164516417309642 -16.04284669263285 -0.00816226857714355 -16.044102596258764
1965 -0.008163987752050161 -16.0510106803849 -0.008165038749575615 -16.052267635008338
1966 -0.008164302539080381 -16.059174982923977 -0.008184140035882592 -16.06045177504422
1967 -0.008163349376991392 -16.06733833230097 -0.008159605506807565 -16.06861138055103
1968 -0.008164645452052356 -16.075502977753022 -0.008168606972321867 -16.076779987523352
1969 -0.00816616602241993 -16.08366914377544 -0.008181652380153536 -16.084961639903504
1970 -0.008163478318601846 -16.091832622094042 -0.008156437566503883 -16.09311807747001
1971 -0.008163115521892906 -16.099995737615934 -0.008157700160518288 -16.101275777630526
1972 -0.008163407864049076 -16.108159145479984 -0.008175895549356937 -16.109451673179883
1973 -0.008163570798933506 -16.11632271627892 -0.008162618149071932 -16.117614291328955
1974 -0.008164973370730877 -16.12448768964965 -0.008147404296323657 -16.12576169562528
1975 -0.008163197804242373 -16.132650887453895 -0.008160377480089664 -16.133922073105367
1976 -0.008163894340395928 -16.14081478179429 -0.00816429778933525 -16.142086370894702
1977 -0.008163722464814782 -16.148978504259105 -0.008160571847110987 -16.150246942741813
1978 -0.008162950491532683 -16.157141454750636 -0.00810584407299757 -16.15835278681481
1979 -0.008164619794115424 -16.165306074544752 -0.008167001092806459 -16.166519787907617
1980 -0.00816440898925066 -16.173470483534004 -0.00816330681554973 -16.174683094723168
1981 -0.008164310222491622 -16.181634793756494 -0.008165658405050635 -16.18284875312822
1982 -0.008164330571889877 -16.189799124328385 -0.008170744590461253 -16.19101949771868
1983 -0.008163739228621125 -16.197962863557006 -0.008162831468507648 -16.199182329187188
1984 -0.008164080465212465 -16.20612694402222 -0.008147407835349441 -16.207329737022537
1985 -0.008163857413455844 -16.214290801435677 -0.008163715712726116 -16.215493452735263
1986 -0.00816449630074203 -16.22245529773642 -0.008160960348322987 -16.223654413083587
1987 -0.008164495881646871 -16.230619793618068 -0.00816014795564115 -16.23181456103923
1988 -0.008164067193865776 -16.238783860811935 -0.008170565217733383 -16.23998512625696
1989 -0.008164172805845738 -16.24694803361778 -0.008161544427275657 -16.248146670684235
1990 -0.008164888899773359 -16.255112922517554 -0.008168142661452294 -16.25631481334569
1991 -0.008164141653105616 -16.26327706417066 -0.008174754725769163 -16.264489568071458
1992 -0.00816400214098394 -16.271441066311642 -0.008152466686442494 -16.2726420347579
1993 -0.00816215225495398 -16.279603218566596 -0.008169951103627681 -16.28081198586153
1994 -0.008163742627948523 -16.287766961194546 -0.008163925958797336 -16.288975911820327
1995 -0.008164325496181846 -16.295931286690728 -0.00816540103405714 -16.297141312854382
1996 -0.008163817692548037 -16.304095104383276 -0.008162679709494114 -16.305303992563875
1997 -0.008164041256532074 -16.312259145639807 -0.008165866835042834 -16.313469859398918
1998 -0.008164168009534479 -16.320423313649343 -0.008163434453308582 -16.321633293852226
1999 -0.00816418300382793 -16.32858749665317 -0.008165925741195679 -16.329799219593422
2000 -0.00816406044177711 -16.33675155709495 -0.008164912555366754 -16.337964132148787
