# Supplementary material for: Learning nonequilibrium statistical mechanics and dynamical phase transitions
Source: Nat Commun. 2024 Feb 6;15:1117. doi: 10.1038/s41467-024-45172-8 (PMC10847122; doi:10.1038/s41467-024-45172-8)
Supplement: Supplementary file 4 — Supplementary Data 1 [file 41467_2024_45172_MOESM4_ESM.zip › DPT-main/PlotTemplate/plot_KL_divergence/out/finite_time/SE/L5_D2W32K5_E100BS1k/logs-1.85/log.txt]

1 -0.007401137799024582 -0.007401137799024582 -0.007403599936515093 -0.007403599936515093
2 -0.007388741546310485 -0.014789879345335067 -0.0073890277650207285 -0.014792627701535822
3 -0.007384128193370998 -0.022174007538706065 -0.007384812622331083 -0.022177440323866905
4 -0.00738787732552737 -0.029561884864233435 -0.007388859894126654 -0.029566300217993557
5 -0.007386491727083921 -0.036948376591317354 -0.007387265423312783 -0.03695356564130634
6 -0.007383518130518496 -0.04433189472183585 -0.007382993609644473 -0.04433655925095081
7 -0.007379860011860728 -0.05171175473369658 -0.007380415475927294 -0.051716974726878105
8 -0.007379539171233773 -0.059091293904930356 -0.007379005150869489 -0.0590959798777476
9 -0.007376499753445387 -0.06646779365837574 -0.007376775308512151 -0.06647275518625975
10 -0.007379065593704581 -0.07384685925208032 -0.007377466466277838 -0.07385022165253759
11 -0.007374189235270024 -0.08122104848735034 -0.007374163367785513 -0.0812243850203231
12 -0.00737049481831491 -0.08859154330566525 -0.007368233473971486 -0.08859261849429459
13 -0.007371775270439684 -0.09596331857610493 -0.007370303198695183 -0.09596292169298977
14 -0.007366753043606877 -0.1033300716197118 -0.007365148607641458 -0.10332807030063122
15 -0.007369371899403632 -0.11069944351911544 -0.007374414103105664 -0.11070248440373688
16 -0.00737192363012582 -0.11807136714924125 -0.007375313993543386 -0.11807779839728026
17 -0.007365524629130959 -0.12543689177837222 -0.007360874256119132 -0.1254386726533994
18 -0.007380293193273246 -0.13281718497164546 -0.007413254422135651 -0.13285192707553503
19 -0.007362117455340922 -0.1401793024269864 -0.007364576798863709 -0.14021650387439874
20 -0.007359810499474406 -0.1475391129264608 -0.007360248314216733 -0.14757675218861546
21 -0.00735726326238364 -0.15489637618884444 -0.007355735776945949 -0.15493248796556142
22 -0.0073566425824537875 -0.16225301877129822 -0.007355768349952996 -0.1622882563155144
23 -0.00735261794179678 -0.169605636713095 -0.007335752760991454 -0.16962400907650588
24 -0.007361974846571684 -0.1769676115596667 -0.007363698538392782 -0.17698770761489865
25 -0.007348237582482398 -0.1843158491421491 -0.007323880796320736 -0.1843115884112194
26 -0.007376408716663718 -0.19169225785881283 -0.007446995447389781 -0.19175858385860917
27 -0.007347525306977331 -0.19903978316579016 -0.007336572255007922 -0.19909515611361708
28 -0.007356413383968174 -0.20639619654975833 -0.007351922802627087 -0.20644707891624417
29 -0.007353548984974622 -0.21374974553473294 -0.007347806799225509 -0.21379488571546967
30 -0.0074701336678117515 -0.22121987920254468 -0.0076835815561935306 -0.2214784672716632
31 -0.007342119445092976 -0.22856199864763765 -0.007339157909154892 -0.2288176251808181
32 -0.007342206337489188 -0.23590420498512685 -0.007341767870821058 -0.23615939305163916
33 -0.007340216659940779 -0.24324442164506763 -0.0073400101158767935 -0.24349940316751595
34 -0.0073415573686361315 -0.2505859790137038 -0.007333715539425611 -0.2508331187069416
35 -0.007340331678278744 -0.2579263106919825 -0.007343844673596322 -0.2581769633805379
36 -0.0073406877228990195 -0.26526699841488155 -0.007341082650236785 -0.2655180460307747
37 -0.007340637245215475 -0.27260763566009705 -0.007344574434682727 -0.27286262046545745
38 -0.007338095712475479 -0.2799457313725725 -0.007335513597354293 -0.28019813406281174
39 -0.007324461778625846 -0.28727019315119834 -0.007227439153939486 -0.2874255732167512
40 -0.007340202014893294 -0.2946103951660916 -0.007338585122488439 -0.29476415833923963
41 -0.007344337017275393 -0.301954732183367 -0.007345446432009339 -0.302109604771249
42 -0.0073399415472522374 -0.30929467373061925 -0.007336059771478176 -0.30944566454272715
43 -0.0073468976886942984 -0.31664157141931354 -0.00740941686090082 -0.31685508140362795
44 -0.007335687917657196 -0.32397725933697075 -0.007339479099027812 -0.32419456050265577
45 -0.007335805357433856 -0.3313130646944046 -0.007338120019994676 -0.33153268052265045
46 -0.007340095401741564 -0.33865316009614616 -0.007345921383239329 -0.33887860190588975
47 -0.00733343327883631 -0.34598659337498244 -0.0073638544650748376 -0.34624245637096457
48 -0.0073340902337804435 -0.3533206836087629 -0.0073491209652274845 -0.35359157733619206
49 -0.007334631402045488 -0.3606553150108084 -0.0073331733467057346 -0.3609247506828978
50 -0.007332209660671651 -0.36798752467148005 -0.007333820848725736 -0.36825857153162356
51 -0.007332099787890911 -0.37531962445937095 -0.007331109116785228 -0.3755896806484088
52 -0.007333264104090631 -0.3826528885634616 -0.007334255217574537 -0.38292393586598333
53 -0.0073311717715114355 -0.389984060334973 -0.007336947857402265 -0.3902608837233856
54 -0.007332551130093634 -0.39731661146506664 -0.007337225414812565 -0.39759810913819815
55 -0.00734505953732878 -0.4046616710023954 -0.007445006258785724 -0.4050431153969839
56 -0.007329286867752671 -0.4119909578701481 -0.0073325108271092175 -0.41237562622409313
57 -0.007327820966020226 -0.41931877883616836 -0.007325909193605184 -0.41970153541769833
58 -0.007327114022336901 -0.42664589285850524 -0.0073304049437865615 -0.4270319403614849
59 -0.0073275858303532004 -0.43397347868885844 -0.007343042222782969 -0.4343749825842679
60 -0.007330800639465451 -0.4413042793283239 -0.0073383120121434334 -0.4417132945964113
61 -0.007304888009093702 -0.44860916733741757 -0.007189680263400078 -0.44890297485981134
62 -0.007328015496022999 -0.4559371828334406 -0.007324768765829504 -0.45622774362564084
63 -0.007328715571202338 -0.46326589840464294 -0.007329424982890487 -0.4635571686085313
64 -0.00733101291116327 -0.4705969113158062 -0.007330752233974636 -0.4708879208425059
65 -0.007331869704648853 -0.47792878102045505 -0.00732916328124702 -0.4782170841237529
66 -0.007330021820962429 -0.4852588028414175 -0.007327861525118351 -0.48554494564887124
67 -0.007329288637265563 -0.49258809147868304 -0.007330706249922514 -0.49287565189879373
68 -0.00733054920565337 -0.4999186406843364 -0.00733563241083175 -0.5002112843096255
69 -0.007324231369420886 -0.5072428720537573 -0.00742480494081974 -0.5076360892504452
70 -0.007322834967635572 -0.5145657070213928 -0.0073210824048146605 -0.5149571716552599
71 -0.007323441840708256 -0.521889148862101 -0.007316227909177542 -0.5222733995644374
72 -0.007323764520697296 -0.5292129133827983 -0.007318468787707389 -0.5295918683521448
73 -0.0073210992850363255 -0.5365340126678346 -0.007343617919832468 -0.5369354862719773
74 -0.007322284230031073 -0.5438562968978657 -0.007332208869047463 -0.5442676951410248
75 -0.007321269949898124 -0.5511775668477639 -0.007324589160270989 -0.5515922843012958
76 -0.007322456152178347 -0.5585000229999422 -0.007311766804195941 -0.5589040511054918
77 -0.007344634272158146 -0.5658446572721003 -0.007643050723709166 -0.566547101829201
78 -0.007313729333691299 -0.5731583866057917 -0.0073088750708848235 -0.5738559769000858
79 -0.007313993969000876 -0.5804723805747926 -0.0073148849420249466 -0.5811708618421108
80 -0.007312188879586757 -0.5877845694543793 -0.007311700447462499 -0.5884825622895733
81 -0.007314166217111051 -0.5950987356714903 -0.007317825057543814 -0.5958003873471172
82 -0.0073140070773661135 -0.6024127427488564 -0.007311712461523711 -0.6031120998086409
83 -0.0073153141653165225 -0.6097280569141729 -0.0073199999053031204 -0.610432099713944
84 -0.007312382711097598 -0.6170404396252704 -0.007318290555849672 -0.6177503902697936
85 -0.007314402563497424 -0.6243548421887679 -0.007308589620515704 -0.6250589798903093
86 -0.007315109483897686 -0.6316699516726656 -0.007310338271781802 -0.6323693181620912
87 -0.007332768617197871 -0.6390027202898635 -0.007489724829792976 -0.6398590429918841
88 -0.007310968497768045 -0.6463136887876315 -0.007312610326334834 -0.6471716533182189
89 -0.00731228671502322 -0.6536259755026548 -0.007312301057390868 -0.6544839543756098
90 -0.007309952471405268 -0.6609359279740601 -0.007307188166305423 -0.6617911425419152
91 -0.007310305628925562 -0.6682462336029856 -0.007313962583430112 -0.6691051051253453
92 -0.007311063283123076 -0.6755572968861087 -0.007304580206982792 -0.676409685332328
93 -0.007314108940772712 -0.6828714058268813 -0.007315448112785816 -0.6837251334451139
94 -0.007308163587003947 -0.6901795694138853 -0.007308494322933257 -0.6910336277680471
95 -0.007311104540713131 -0.6974906739545984 -0.007308230944909155 -0.6983418587129563
96 -0.007311287266202271 -0.7048019612208006 -0.007311372691765428 -0.7056532314047217
97 -0.007311556721106172 -0.7121135179419068 -0.007307557482272386 -0.7129607888869941
98 -0.007356390473432839 -0.7194699084153396 -0.007588536594994366 -0.7205493254819885
99 -0.00730585060082376 -0.7267757590161634 -0.007311534648761153 -0.7278608601307496
100 -0.007306966953910888 -0.7340827259700743 -0.007309760735370219 -0.7351706208661198
101 -0.007304662698879838 -0.7413873886689542 -0.007308240374550223 -0.7424788612406701
102 -0.007306868699379266 -0.7486942573683334 -0.007306523411534727 -0.7497853846522048
103 -0.007306756498292088 -0.7560010138666254 -0.007308641890995204 -0.7570940265432
104 -0.007308170874603092 -0.7633091847412286 -0.007311329082585871 -0.7644053556257859
105 -0.007308968505822122 -0.7706181532470506 -0.00732450201176107 -0.771729857637547
106 -0.007307244674302637 -0.7779253979213533 -0.007322704512625932 -0.7790525621501729
107 -0.007313154172152281 -0.7852385520935056 -0.007350076385773718 -0.7864026385359466
108 -0.007305342447943985 -0.7925438945414496 -0.007295234664343298 -0.79369787320029
109 -0.007306941226124764 -0.7998508357675743 -0.007334780762903392 -0.8010326539631933
110 -0.007304208539426327 -0.8071550443070007 -0.007301478576846421 -0.8083341325400397
111 -0.007319459156133234 -0.8144745034631339 -0.007285782764665782 -0.8156199153047055
112 -0.007306019635871052 -0.821780523099005 -0.007312437938526273 -0.8229323532432318
113 -0.007308141957037151 -0.8290886650560421 -0.007305990695022047 -0.8302383439382538
114 -0.007306107715703547 -0.8363947727717456 -0.0073057864094153045 -0.8375441303476691
115 -0.007304689171724022 -0.8436994619434696 -0.007295852270908653 -0.8448399826185777
116 -0.007305684988386929 -0.8510051469318565 -0.00728216867428273 -0.8521221512928605
117 -0.007308860006742179 -0.8583140069385986 -0.007312599988654256 -0.8594347512815148
118 -0.007302445336245 -0.8656164522748436 -0.0073219775455072526 -0.866756728827022
119 -0.007308203517459333 -0.8729246557923029 -0.00733464234508574 -0.8740913711721078
120 -0.007307715970091522 -0.8802323717623944 -0.007290810905396938 -0.8813821820775047
121 -0.007312503759749234 -0.8875448755221437 -0.007350712921470404 -0.8887328949989751
122 -0.00729866384062916 -0.8948435393627728 -0.00722857506480068 -0.8959614700637758
123 -0.00730599039234221 -0.9021495297551151 -0.007302027847617865 -0.9032634979113937
124 -0.007305765524506569 -0.9094552952796217 -0.007304869568906724 -0.9105683674803005
125 -0.007305714534595609 -0.9167610098142173 -0.007300898409448564 -0.917869265889749
126 -0.007303858478553593 -0.9240648682927709 -0.007302985899150372 -0.9251722517888994
127 -0.00730788977816701 -0.9313727580709379 -0.007314280397258699 -0.9324865321861581
128 -0.0073213467840105295 -0.9386941048549484 -0.007199985580518842 -0.9396865177666769
129 -0.007307453313842416 -0.9460015581687908 -0.007296364451758563 -0.9469828822184354
130 -0.007308781216852367 -0.9533103393856432 -0.007305826176889241 -0.9542887083953246
131 -0.0073089206125587225 -0.960619259998202 -0.007306986069306731 -0.9615956944646313
132 -0.00731132545042783 -0.9679305854486298 -0.0073091434082016345 -0.968904837872833
133 -0.007308902265504002 -0.9752394877141337 -0.007315011043101549 -0.9762198489159345
134 -0.0073048758786171675 -0.9825443635927509 -0.007330640777945518 -0.98355048969388
135 -0.0073078710353001956 -0.989852234628051 -0.00730911954306066 -0.9908596092369407
136 -0.00730798039585352 -0.9971602150239046 -0.007307985611259937 -0.9981675948482006
137 -0.007313746144063771 -1.0044739611679683 -0.007363702589645982 -1.0055312974378465
138 -0.007303835172206163 -1.0117777963401744 -0.007308707130141557 -1.0128400045679882
139 -0.0073031542589887975 -1.0190809505991631 -0.007314970251172781 -1.020154974819161
140 -0.007310868171043694 -1.0263918187702068 -0.007283856044523418 -1.0274388308636844
141 -0.007307229726575315 -1.033699048496782 -0.007315792632289231 -1.0347546234959737
142 -0.007296564313583076 -1.0409956128103652 -0.007393326610326767 -1.0421479501063005
143 -0.007304746401496231 -1.0483003592118614 -0.007309938501566649 -1.0494578886078672
144 -0.007304137805476785 -1.0556044970173382 -0.007295562024228275 -1.0567534506320955
145 -0.0073051657527685165 -1.0629096627701067 -0.007313067791983485 -1.064066518424079
146 -0.007303612329997123 -1.070213275100104 -0.007335389358922839 -1.0714019077830017
147 -0.007302236626856029 -1.07751551172696 -0.0073073340579867365 -1.0787092418409885
148 -0.0073019964620471 -1.084817508189007 -0.007302363798953593 -1.086011605639942
149 -0.007302695722319186 -1.0921202039113262 -0.00729884619358927 -1.0933104518335313
150 -0.007296857004985213 -1.0994170609163114 -0.007233800436370075 -1.1005442522699014
151 -0.007304277666844427 -1.1067213385831558 -0.007300320477224886 -1.1078445727471262
152 -0.007303330954164267 -1.1140246695373202 -0.00729284796398133 -1.1151374207111076
153 -0.007303897850215435 -1.1213285673875355 -0.007320275623351335 -1.1224576963344588
154 -0.007305842242203653 -1.1286344096297392 -0.007312688743695617 -1.1297703850781544
155 -0.007304911082610488 -1.1359393207123496 -0.007305213226936757 -1.137075598305091
156 -0.007304188166745007 -1.1432435088790946 -0.007300832099281252 -1.1443764304043724
157 -0.00730525425169617 -1.150548763130791 -0.007300455495715142 -1.1516768859000877
158 -0.007305961311794817 -1.1578547244425856 -0.007308860495686531 -1.1589857463957742
159 -0.0073007396422326565 -1.1651554640848183 -0.007279388862662018 -1.1662651352584363
160 -0.007305620377883315 -1.1724610844627017 -0.0073506109649315475 -1.1736157462233678
161 -0.0073033144231885675 -1.1797643988858904 -0.00730228740721941 -1.1809180336305873
162 -0.007303538639098406 -1.1870679375249888 -0.007303384249098599 -1.188221417879686
163 -0.007300407905131578 -1.1943683454301204 -0.007348290947265923 -1.195569708826952
164 -0.007304566004313529 -1.201672911434434 -0.007305619912222028 -1.202875328739174
165 -0.007303444715216756 -1.2089763561496507 -0.007307321229018271 -1.2101826499681922
166 -0.0073014911962673065 -1.216277847345918 -0.007312107249163091 -1.2174947572173553
167 -0.007302170898765325 -1.2235800182446832 -0.007287752907723188 -1.2247825101250784
168 -0.007301841024309396 -1.2308818592689925 -0.007308197859674692 -1.2320907079847532
169 -0.007301034149713814 -1.2381828934187062 -0.00729760869871825 -1.2393883166834714
170 -0.007302426407113672 -1.24548531982582 -0.007299993233755231 -1.2466883099172266
171 -0.007296261726878583 -1.2527815815526986 -0.007255595573224127 -1.2539439054904506
172 -0.007303845812566578 -1.260085427365265 -0.007298353291116655 -1.2612422587815673
173 -0.007302618771791458 -1.2673880461370566 -0.0073117638472467664 -1.2685540226288141
174 -0.007302140188403428 -1.27469018632546 -0.007301615225151182 -1.2758556378539654
175 -0.007300843019038439 -1.2819910293444985 -0.00730676488019526 -1.2831624027341606
176 -0.007301050703972578 -1.289292080048471 -0.007294509909115732 -1.2904569126432763
177 -0.00730206617154181 -1.2965941462200128 -0.007295195409096777 -1.297752108052373
178 -0.0073023403761908415 -1.3038964865962037 -0.0072993438225239515 -1.305051451874897
179 -0.007302021887153387 -1.311198508483357 -0.00730209588073194 -1.312353547755629
180 -0.00731328462716192 -1.318511793110519 -0.007399836252443492 -1.3197533840080724
181 -0.0073020806768909095 -1.32581387378741 -0.0073007838102057574 -1.3270541678182781
182 -0.007300605624914169 -1.333114479412324 -0.007302372925914824 -1.3343565407441929
183 -0.007299927505664527 -1.3404144069179884 -0.007300305226817727 -1.3416568459710105
184 -0.007301496574655175 -1.3477159034926436 -0.007300881133414805 -1.3489577271044253
185 -0.007300817361101508 -1.3550167208537451 -0.0072987467050552365 -1.3562564738094804
186 -0.007293507922440767 -1.362310228776186 -0.007363121211528778 -1.3636195950210093
187 -0.007296668482013047 -1.369606897258199 -0.0072967543499544265 -1.3709163493709637
188 -0.007299980171956122 -1.3769068774301552 -0.007300607883371413 -1.3782169572543352
189 -0.0072998548159375785 -1.3842067322460927 -0.007289426564238965 -1.3855063838185742
190 -0.007299304148182273 -1.391506036394275 -0.007296706852503121 -1.3928030906710773
191 -0.007303200080059469 -1.3988092364743345 -0.00717475307174027 -1.3999778437428176
192 -0.007300008158199489 -1.406109244632534 -0.007316474942490459 -1.4072943186853082
193 -0.007297324435785413 -1.4134065690683195 -0.007317862077616155 -1.4146121807629244
194 -0.007301693316549063 -1.4207082623848686 -0.0072988137835636735 -1.421910994546488
195 -0.0073048016522079704 -1.4280130640370765 -0.007313112006522715 -1.4292241065530107
196 -0.00729862586595118 -1.4353116899030276 -0.007255712943151593 -1.4364798194961623
197 -0.00730108495336026 -1.442612774856388 -0.0072945961728692055 -1.4437744156690315
198 -0.007302459655329585 -1.4499152345117174 -0.007300465716980398 -1.451074881386012
199 -0.007301980908960104 -1.4572172154206775 -0.007305980171076953 -1.4583808615570888
200 -0.007300174585543573 -1.4645173900062212 -0.007316711009480059 -1.4656975725665689
201 -0.007302954746410251 -1.4718203447526315 -0.00732278183568269 -1.4730203544022515
202 -0.007304720324464142 -1.4791250650770955 -0.007328796107321978 -1.4803491505095736
203 -0.007300883019343019 -1.4864259480964386 -0.007250940916128457 -1.4876000914257022
204 -0.007300323992967606 -1.4937262720894062 -0.007320120488293469 -1.4949202119139957
205 -0.007300571678206325 -1.5010268437676126 -0.007298482512123883 -1.5022186944261195
206 -0.007300606556236744 -1.5083274503238493 -0.007305363868363201 -1.5095240582944827
207 -0.007302731811068952 -1.5156301821349183 -0.00733565567061305 -1.5168597139650957
208 -0.007300403784029186 -1.5229305859189475 -0.007299295160919428 -1.524159009126015
209 -0.00730020604096353 -1.530230791959911 -0.007307307841256261 -1.5314663169672713
210 -0.007298333011567593 -1.5375291249714786 -0.007387916301377117 -1.5388542332686483
211 -0.0072993236826732755 -1.544828448654152 -0.007306968932971359 -1.5461612022016198
212 -0.0072973643662408 -1.5521258130203928 -0.007296018651686609 -1.5534572208533064
213 -0.0072970520704984665 -1.5594228650908912 -0.007294326717965305 -1.5607515475712717
214 -0.007298407424241304 -1.5667212725151325 -0.007294234889559448 -1.5680457824608312
215 -0.00729936573188752 -1.57402063824702 -0.00729322989936918 -1.5753390123602002
216 -0.0072962592355906965 -1.5813168974826108 -0.007297755335457623 -1.5826367676956579
217 -0.007298246584832668 -1.5886151440674434 -0.007296469621360302 -1.589933237317018
218 -0.007296462473459542 -1.595911606540903 -0.0072164872195571664 -1.5971497245365753
219 -0.007301743375137448 -1.6032133499160404 -0.007310912245884538 -1.6044606367824599
220 -0.007299839262850582 -1.6105131891788909 -0.007305654208175838 -1.6117662909906356
221 -0.007299879216589034 -1.61781306839548 -0.007302801636978984 -1.6190690926276146
222 -0.007305746525526046 -1.6251188149210058 -0.007330874074250459 -1.626399966701865
223 -0.0072986400220543144 -1.6324174549430601 -0.0072950096102431415 -1.633694976312108
224 -0.007300424529239536 -1.6397178794722997 -0.007312252023257315 -1.6410072283353654
225 -0.00729938733857125 -1.647017266810871 -0.007299862871877849 -1.6483070912072433
226 -0.00729884987231344 -1.6543161166831843 -0.007290214160457253 -1.6555973053677004
227 -0.007297495822422206 -1.6616136125056065 -0.007307819882407784 -1.6629051252501081
228 -0.007298427913337946 -1.6689120404189444 -0.007295823586173355 -1.6702009488362815
229 -0.007301640417426825 -1.6762136808363712 -0.007321708695963025 -1.6775226575322444
230 -0.007303122826851904 -1.683516803663223 -0.007367423339746893 -1.6848900808719913
231 -0.007297096285037696 -1.6908138999482607 -0.007291758549399674 -1.692181839421391
232 -0.0072965688770636914 -1.6981104688253243 -0.007304318621754647 -1.6994861580431457
233 -0.007298072311095893 -1.7054085411364202 -0.007300604903139174 -1.706786762946285
234 -0.007297529093921185 -1.7127060702303414 -0.007292590406723321 -1.7140793533530083
235 -0.007296662195585668 -1.720002732425927 -0.007378880563192069 -1.7214582339162003
236 -0.007295841025188566 -1.7272985734511157 -0.007295816973783076 -1.7287540508899835
237 -0.007290198840200901 -1.7345887722913167 -0.007204070105217397 -1.7359581209952009
238 -0.0072967191226780415 -1.7418854914139947 -0.0073080263566225765 -1.7432661473518234
239 -0.007296912930905819 -1.7491824043449005 -0.007297075865790248 -1.7505632232176136
240 -0.007297669094987214 -1.7564800734398878 -0.0072946159169077875 -1.7578578391345214
241 -0.007297859899699688 -1.7637779333395875 -0.007294405112043023 -1.7651522442465644
242 -0.007301472313702107 -1.7710794056532897 -0.007317169685848057 -1.7724694139324124
243 -0.007296971045434475 -1.7783763766987242 -0.007306001964025199 -1.7797754158964376
244 -0.007298369868658483 -1.7856747465673826 -0.0072932328097522255 -1.7870686487061898
245 -0.007305552810430526 -1.792980299377813 -0.007299561076797545 -1.7943682097829874
246 -0.007298965658992529 -1.8002792650368056 -0.0073042642557993535 -1.8016724740387868
247 -0.007288629515096545 -1.807567894551902 -0.007282663462683558 -1.8089551375014703
248 -0.007298858882859349 -1.8148667534347613 -0.007309440057724714 -1.816264577559195
249 -0.007296973001211881 -1.8221637264359731 -0.007299160771071911 -1.823563738330267
250 -0.007288523111492395 -1.8294522495474654 -0.007382308226078748 -1.8309460465563456
251 -0.007299054367467761 -1.8367513039149332 -0.0072964339051395655 -1.8382424804614852
252 -0.007291463972069323 -1.8440427678870026 -0.007282771146856248 -1.8455252516083414
253 -0.007296367827802896 -1.8513391357148055 -0.007289944612421095 -1.8528151962207624
254 -0.00729526630602777 -1.8586344020208332 -0.007294422271661461 -1.860109618492424
255 -0.007297787209972739 -1.8659321892308058 -0.007298944448120892 -1.8674085629405448
256 -0.007296404452063143 -1.873228593682869 -0.007308313436806202 -1.874716876377351
257 -0.007295550126582384 -1.8805241438094513 -0.007300425972789526 -1.8820173023501405
258 -0.007295689429156482 -1.8878198332386078 -0.0073201658204197885 -1.8893374681705604
259 -0.007296023820526898 -1.8951158570591347 -0.007298286259174347 -1.8966357544297348
260 -0.007297804788686335 -1.902413661847821 -0.00726301521062851 -1.9038987696403633
261 -0.00729711982421577 -1.9097107816720367 -0.007292868453077972 -1.9111916380934413
262 -0.007295256387442351 -1.9170060380594791 -0.0072967796586453915 -1.9184884177520867
263 -0.007278791721910238 -1.9242848297813893 -0.007472640415653586 -1.9259610581677402
264 -0.0072888585971668364 -1.9315736883785561 -0.007296378631144762 -1.933257436798885
265 -0.007292803842574358 -1.9388664922211305 -0.007291494798846543 -1.9405489315977316
266 -0.007294268324039876 -1.9461607605451703 -0.00729288647416979 -1.9478418180719013
267 -0.007293590647168458 -1.9534543511923388 -0.007292449125088751 -1.95513426719699
268 -0.007293747132644057 -1.9607480983249828 -0.00729155691806227 -1.9624258241150523
269 -0.007293602940626443 -1.9680417012656093 -0.007290352298878133 -1.9697161764139304
270 -0.007294528442434967 -1.9753362297080443 -0.0072938747936859725 -1.9770100512076163
271 -0.0072952387621626254 -1.9826314684702069 -0.007298425352200866 -1.9843084765598171
272 -0.007293077651411295 -1.9899245461216182 -0.00730533585883677 -1.991613812418654
273 -0.007296240841969848 -1.997220786963588 -0.007305373507551849 -1.9989191859262059
274 -0.007289487845264375 -2.0045102748088524 -0.007314525567926467 -2.0062337114941324
275 -0.007293469272553921 -2.0118037440814063 -0.007292529637925327 -2.0135262411320576
276 -0.007293440820649266 -2.0190971849020554 -0.00729818178806454 -2.020824422920122
277 -0.007285229652188719 -2.026382414554244 -0.007332394155673683 -2.028156817075796
278 -0.007292872387915849 -2.03367528694216 -0.007290269038639963 -2.035447086114436
279 -0.007292076037265361 -2.0409673629794254 -0.007289664004929364 -2.0427367501193654
280 -0.007292988942936063 -2.0482603519223614 -0.007273348909802735 -2.0500100990291683
281 -0.007293137605302036 -2.0555534895276635 -0.007300930609926581 -2.057311029639095
282 -0.007293759938329458 -2.062847249465993 -0.007287832838483155 -2.0645988624775784
283 -0.007292332639917731 -2.0701395821059108 -0.007295444910414517 -2.0718943073879927
284 -0.007293301145546138 -2.077432883251457 -0.007287823338992893 -2.0791821307269855
285 -0.0072892174590379 -2.084722100710495 -0.007235792768187821 -2.086417923495173
286 -0.007294337241910398 -2.092016437952405 -0.007295849383808672 -2.093713772878982
287 -0.0072951224399730565 -2.099311560392378 -0.007287071901373565 -2.1010008447803554
288 -0.007294481713324785 -2.1066060421057027 -0.007307209284044802 -2.1083080540644
289 -0.00729324147105217 -2.113899283576755 -0.00728803570382297 -2.115596089768223
290 -0.007321831258013845 -2.1212211148347686 -0.007162214233539998 -2.122758304001763
291 -0.0072971133049577475 -2.1285182281397264 -0.00730306978803128 -2.130061373789794
292 -0.007298874971456826 -2.135817103111183 -0.007300973171368241 -2.1373623469611625
293 -0.007297638221643865 -2.143114741332827 -0.007298012101091445 -2.1446603590622537
294 -0.007298481441102922 -2.15041322277393 -0.00729588270187378 -2.1519562417641276
295 -0.007297617988660932 -2.157710840762591 -0.007291191210970283 -2.1592474329750977
296 -0.007296727667562663 -2.1650075684301537 -0.007290849625132978 -2.166538282600231
297 -0.007298057852312923 -2.1723056262824665 -0.007319201296195388 -2.1738574838964264
298 -0.007294062105938792 -2.1795996883884055 -0.0073077271459624175 -2.181165211042389
299 -0.007295920001342893 -2.186895608389748 -0.007304250844754279 -2.188469461887143
300 -0.007294621807523072 -2.1941902301972713 -0.00727138037327677 -2.19574084226042
301 -0.007279703812673688 -2.201469934009945 -0.007055692700669169 -2.202796534961089
302 -0.0073005320271477105 -2.2087704660370924 -0.007302808715030551 -2.2100993436761196
303 -0.007300171977840364 -2.2160706380149326 -0.007296105683781207 -2.2173954493599006
304 -0.007300063665024936 -2.2233707016799578 -0.007297827326692641 -2.2246932766865934
305 -0.007299058302305639 -2.2306697599822636 -0.007296990510076285 -2.23199026719667
306 -0.007298523932695389 -2.237968283914959 -0.007303720572963357 -2.239293987769633
307 -0.007293244800530374 -2.2452615287154893 -0.0073192366398870945 -2.2466132244095203
308 -0.007299084332771599 -2.252560613048261 -0.007295845984481275 -2.2539090703940015
309 -0.007298635388724506 -2.2598592484369853 -0.0072926023276522756 -2.2612016727216537
310 -0.007295352360233665 -2.2671546007972188 -0.007331532752141356 -2.268533205473795
311 -0.007296930206939578 -2.2744515310041584 -0.007289695669896901 -2.275822901143692
312 -0.007297443551942706 -2.281748974556101 -0.007298664934933185 -2.2831215660786253
313 -0.007297214539721608 -2.2890461890958225 -0.007300641853362322 -2.2904222079319876
314 -0.007299022166989744 -2.296345211262812 -0.007267554616555571 -2.297689762548543
315 -0.0072987404419109225 -2.303643951704723 -0.007282532379031181 -2.304972294927574
316 -0.007310757436789573 -2.310954709141513 -0.007394391042180359 -2.3123666859697547
317 -0.007297617406584323 -2.318252326548097 -0.007305422821082175 -2.319672108790837
318 -0.007296861661598086 -2.3255491882096955 -0.007294977339915932 -2.326967086130753
319 -0.007295803655870259 -2.332844991865566 -0.007298343256115914 -2.334265429386869
320 -0.007294943812303245 -2.340139935677869 -0.007290091924369335 -2.3415555213112382
321 -0.0072858889354392884 -2.3474258246133086 -0.0073612738400697705 -2.348916795151308
322 -0.007295511732809246 -2.3547213363461177 -0.007290078070946037 -2.356206873222254
323 -0.00729535217396915 -2.362016688520087 -0.007299552881158888 -2.3635064261034127
324 -0.007295036572031677 -2.3693117250921185 -0.007292232709005475 -2.370798658812418
325 -0.007305170455947518 -2.376616895548066 -0.007185566308908165 -2.377984225121326
326 -0.007296270318329334 -2.3839131658663955 -0.007299562427215278 -2.3852837875485413
327 -0.007297514798119664 -2.391210680664515 -0.007296118745580315 -2.3925799062941215
328 -0.007296653534285724 -2.3985073341988006 -0.007310422929003834 -2.3998903292231253
329 -0.007298301346600056 -2.4058056355454007 -0.007309005921706557 -2.4071993351448318
330 -0.007292577251791954 -2.4130982127971925 -0.007262630527839065 -2.414461965672671
331 -0.007295194314792752 -2.4203934071119853 -0.007303889491595328 -2.4217658551642662
332 -0.007294246135279537 -2.427687653247265 -0.007200948265381158 -2.428966803429647
333 -0.00729844958987087 -2.4349861028371356 -0.007294687093235552 -2.4362614905228828
334 -0.007299059652723372 -2.442285162489859 -0.007303456775844097 -2.443564947298727
335 -0.007298424048349262 -2.4495835865382083 -0.007301847683265805 -2.4508667949819927
336 -0.007297520618885755 -2.456881107157094 -0.007289402699097991 -2.458156197681091
337 -0.007299127941951156 -2.464180235099045 -0.007324145827442408 -2.465480343508533
338 -0.007296579517424106 -2.471476814616469 -0.007302608224563301 -2.4727829517330964
339 -0.0072979460237547755 -2.4787747606402237 -0.007296258583664894 -2.4800792103167613
340 -0.007297566020861268 -2.486072326661085 -0.007297784299589693 -2.487376994616351
341 -0.0072890205541625615 -2.4933613472152474 -0.0072899730643257495 -2.4946669676806765
342 -0.007295399392023683 -2.500656746607271 -0.007299689296633005 -2.5019666569773094
343 -0.007295901491306722 -2.5079526480985774 -0.007299052574671805 -2.5092657095519812
344 -0.007300314749591053 -2.5152529628481686 -0.007300432282499969 -2.516566141834481
345 -0.007298772409558296 -2.5225517352577267 -0.00738680837675929 -2.5239529502112403
346 -0.007294646766968072 -2.5298463820246946 -0.007295403932221234 -2.5312483541434614
347 -0.007295285048894584 -2.5371416670735893 -0.007294636592268944 -2.5385429907357304
348 -0.007293083798140287 -2.5444347508717295 -0.007289533480070531 -2.545832524215801
349 -0.007293512905016541 -2.551728263776746 -0.007281514746136963 -2.553114038961938
350 -0.007298744446597993 -2.559027008223344 -0.007357784919440747 -2.560471823881379
351 -0.007293862965889275 -2.5663208711892334 -0.0072813143488019705 -2.567753138230181
352 -0.007293291902169585 -2.573614163091403 -0.007290143030695617 -2.5750432812608763
353 -0.007294379849918186 -2.580908542941321 -0.007292812061496079 -2.5823360933223722
354 -0.007294006436131895 -2.588202549377453 -0.007309850375168026 -2.58964594369754
355 -0.0072849334450438615 -2.595487482822497 -0.007310733385384083 -2.596956677082924
356 -0.007292986172251404 -2.6027804689947485 -0.007304965169169009 -2.604261642252093
357 -0.007293920777738094 -2.6100743897724867 -0.007295279554091394 -2.6115569218061845
358 -0.007295667449943722 -2.6173700572224305 -0.00728605471085757 -2.6188429765170422
359 -0.007295175152830779 -2.6246652323752615 -0.007287020026706159 -2.6261299965437486
360 -0.007290339190512895 -2.6319555715657743 -0.00728428007569164 -2.6334142766194404
361 -0.007298939232714474 -2.6392545107984886 -0.007373983226716519 -2.6407882598461567
362 -0.007294981833547353 -2.646549492632036 -0.007282824139110744 -2.6480710839852675
363 -0.00729235359467566 -2.6538418462267117 -0.007294270466081798 -2.6553653544513494
364 -0.007292371755465865 -2.6611342179821778 -0.007280876534059644 -2.662646230985409
365 -0.00729322147089988 -2.668427439453078 -0.0072901599342003465 -2.6699363909196094
366 -0.007293055579066276 -2.6757204950321443 -0.007306031347252428 -2.677242422266862
367 -0.007291880948469043 -2.6830123759806135 -0.007295458787120878 -2.684537881053983
368 -0.0072919587604701516 -2.6903043347410835 -0.007296272809617222 -2.6918341538636
369 -0.007292231358587742 -2.6975965660996715 -0.007298312452621758 -2.6991324663162217
370 -0.007292952574789524 -2.704889518674461 -0.007283833157271147 -2.706416299473493
371 -0.007296021142974496 -2.7121855398174355 -0.007274192501790821 -2.713690491975284
372 -0.007294605066999793 -2.7194801448844355 -0.007357709272764623 -2.7210482012480486
373 -0.007292188797146082 -2.7267723336815815 -0.007286771154031158 -2.7283349724020796
374 -0.0072928896406665444 -2.734065223322248 -0.007293040119111538 -2.735628012521191
375 -0.0072925386251881715 -2.741357761947436 -0.007295190566219389 -2.7429232030874102
376 -0.007291981531307101 -2.7486497434787434 -0.0072657906915992495 -2.7501889937790094
377 -0.007291403063572943 -2.7559411465423165 -0.007317273714579642 -2.757506267493589
378 -0.007293313252739608 -2.763234459795056 -0.007304700766690075 -2.764810968260279
379 -0.0072934332769364115 -2.7705278930719923 -0.007291645626537502 -2.7721026138868163
380 -0.00729258528444916 -2.7778204783564413 -0.007293778983876109 -2.7793963928706926
381 -0.007293043215759099 -2.7851135215722005 -0.007303083478473127 -2.786699476349166
382 -0.0072855225298553705 -2.792399044102056 -0.007361326366662979 -2.794060802715829
383 -0.0072915559401735665 -2.7996906000422292 -0.007285947562195361 -2.8013467502780243
384 -0.007291594473645091 -2.806982194515874 -0.0072903716005384925 -2.808637121878563
385 -0.007291884766891599 -2.814274079282766 -0.007290316862054169 -2.815927438740617
386 -0.007291370839811862 -2.8215654501225775 -0.007285588956438005 -2.823213027697055
387 -0.007291667233221233 -2.8288571173557986 -0.00729066610801965 -2.8305036938050745
388 -0.007293365313671529 -2.83615048266947 -0.007326852856203913 -2.8378305466612783
389 -0.007290720916353166 -2.843441203585823 -0.00730515259783715 -2.8451356992591155
390 -0.007291132863610983 -2.8507323364494344 -0.007298402371816337 -2.852434101630932
391 -0.007292789174243808 -2.858025125623678 -0.007261935155838728 -2.8596960367867705
392 -0.007289859536103904 -2.865314985159782 -0.00729323117993772 -2.866989267966708
393 -0.0072910713497549295 -2.872606056509537 -0.007291204971261322 -2.8742804729379694
394 -0.007285013049840927 -2.8798910695593776 -0.007329336646944284 -2.881609809584914
395 -0.007291802624240518 -2.887182872183618 -0.0072904758155345915 -2.8889002854004486
396 -0.007287469250150025 -2.894470341433768 -0.007326543680392206 -2.896226829080841
397 -0.00729091432876885 -2.901761255762537 -0.0072951559908688065 -2.9035219850717096
398 -0.007291041035205126 -2.909052296797742 -0.007303279428742826 -2.910825264500452
399 -0.007295859465375543 -2.9163481562631173 -0.007293490855954587 -2.918118755356407
400 -0.0072906324174255134 -2.9236387886805426 -0.007296038069762289 -2.925414793426169
401 -0.0072896931087598205 -2.9309284817893024 -0.0072902391199022535 -2.9327050325460715
402 -0.007290439819917083 -2.9382189216092196 -0.007291281130164862 -2.9399963136762364
403 -0.007291306462138891 -2.9455102280713583 -0.007288875989615917 -2.9472851896658523
404 -0.0072909057140350345 -2.9528011337853934 -0.007289076340384781 -2.954574266006237
405 -0.007291814708150923 -2.9600929484935445 -0.007270234148018062 -2.961844500154255
406 -0.007308683544397354 -2.9674016320379417 -0.007411885727196932 -2.969256385881452
407 -0.007287923921830952 -2.9746895559597726 -0.007283145398832858 -2.9765395312802845
408 -0.007289485144428909 -2.9819790411042013 -0.00728478857781738 -2.983824319858102
409 -0.007290359400212765 -2.9892694005044143 -0.007283678161911666 -2.9911079980200137
410 -0.007288145180791616 -2.996557545685206 -0.0072847909294068815 -2.9983927889494204
411 -0.007286928780376911 -3.003844474465583 -0.007276208302937448 -3.005668997252358
412 -0.007289235852658749 -3.0111337103182416 -0.007286114804446697 -3.0129551120568046
413 -0.007287543173879385 -3.018421253492121 -0.007301265490241349 -3.020256377547046
414 -0.007290348107926547 -3.025711601600048 -0.007287222286686301 -3.027543599833732
415 -0.007292227470315993 -3.033003829070364 -0.007287412602454424 -3.0348310124361864
416 -0.007303345459513366 -3.040307174529877 -0.00738304820843041 -3.042214060644617
417 -0.007287528621964157 -3.0475947031518413 -0.007285529607906937 -3.0494995902525237
418 -0.007289228797890246 -3.0548839319497314 -0.007285859808325768 -3.0567854500608496
419 -0.0072890174807980655 -3.0621729494305296 -0.007287189760245383 -3.064072639821095
420 -0.0072899996535852555 -3.069462949084115 -0.007287201355211437 -3.0713598411763066
421 -0.007286792877130211 -3.0767497419612453 -0.0072768822778016325 -3.078636723454108
422 -0.007288850285112858 -3.0840385922463582 -0.007280995999462902 -3.085917719453571
423 -0.0072906449204310775 -3.0913292371667893 -0.007324535818770528 -3.0932422552723415
424 -0.007288508303463459 -3.0986177454702526 -0.0072900491766631605 -3.1005323044490045
425 -0.007290468108840287 -3.105908213579093 -0.00723225069232285 -3.1077645551413275
426 -0.007288858271203935 -3.113197071850297 -0.0072781247552484276 -3.115042679896576
427 -0.007291590026579797 -3.120488661876877 -0.007289674296043813 -3.12233235419262
428 -0.007290713605470955 -3.1277793754823477 -0.007287952583283186 -3.129620306775903
429 -0.007291072281077504 -3.1350704477634252 -0.007296697027049959 -3.136917003802953
430 -0.007300998200662434 -3.1423714459640877 -0.007360918400809169 -3.144277922203762
431 -0.007285636849701405 -3.149657082813789 -0.007301340787671506 -3.1515792629914334
432 -0.007290274347178638 -3.1569473571609676 -0.007293490110896528 -3.15887275310233
433 -0.007290780614130199 -3.1642381377750977 -0.007287430879659951 -3.1661601839819897
434 -0.00728948840405792 -3.1715276261791554 -0.007278194837272167 -3.1734383788192617
435 -0.007289750361815095 -3.1788173765409704 -0.00728095667436719 -3.1807193354936287
436 -0.0072916720528155565 -3.186109048593786 -0.0072791160782799125 -3.1879984515719086
437 -0.00729033569805324 -3.193399384291839 -0.00728862730320543 -3.195287078875114
438 -0.0072902333689853546 -3.2006896176608244 -0.007294999435544014 -3.202582078310658
439 -0.007291127857752144 -3.2079807455185767 -0.007290937728248537 -3.2098730160389066
440 -0.007291885861195624 -3.215272631379772 -0.0072897085919976234 -3.2171627246309042
441 -0.007287819287739694 -3.222560450667512 -0.0072709470055997375 -3.224433671636504
442 -0.007291261735372245 -3.2298517124028843 -0.007287122472189367 -3.2317207941086936
443 -0.00729158113244921 -3.2371432935353335 -0.0072905197739601135 -3.2390113138826537
444 -0.007292130403220654 -3.244435423938554 -0.007292299787513912 -3.2463036136701677
445 -0.00729279771912843 -3.251728221657683 -0.007299586082808673 -3.2536031997529764
446 -0.007289592269808054 -3.259017813927491 -0.007295933342538774 -3.2608991330955153
447 -0.007291257148608565 -3.2663090710760994 -0.007291547162458301 -3.2681906802579737
448 -0.007299808831885457 -3.273608879907985 -0.0073606456397101285 -3.2755513258976836
449 -0.0072890961775556205 -3.280897976085541 -0.007287157443352043 -3.2828384833410356
450 -0.00729054210241884 -3.2881885181879595 -0.007289922400377691 -3.290128405741413
451 -0.007290895073674619 -3.295479413261634 -0.0072913866490125654 -3.297419792390426
452 -0.007290273415856063 -3.30276968667749 -0.007293070876039564 -3.3047128632664653
453 -0.007292293081991375 -3.3100619797594812 -0.007280141441151499 -3.3119930047076167
454 -0.007290892954915762 -3.317352872714397 -0.007302297838032245 -3.319295302545649
455 -0.00728981257416308 -3.32464268528856 -0.007293021469376981 -3.326588324015026
456 -0.007291272189468146 -3.3319339574780282 -0.007290256978012622 -3.3338785809930385
457 -0.007289930037222803 -3.339223887515251 -0.00728166657499969 -3.341160247568038
458 -0.007291432237252593 -3.3465153197525037 -0.007291196356527507 -3.3484514439245654
459 -0.00727438775356859 -3.3537897075060723 -0.007351856213063002 -3.3558033001376284
460 -0.007288829865865409 -3.3610785373719376 -0.00728785628452897 -3.3630911564221573
461 -0.007289618300274014 -3.368368155672212 -0.007293784571811557 -3.370384940993969
462 -0.007290775724686682 -3.3756589313968983 -0.007290324941277504 -3.3776752659352467
463 -0.007290404522791505 -3.38294933591969 -0.007285826001316309 -3.384961091936563
464 -0.0072890147799626 -3.3902383506996525 -0.007277981704100966 -3.392239073640664
465 -0.007290204707533121 -3.3975285554071855 -0.007289150846190751 -3.3995282244868545
466 -0.007288494752719999 -3.4048170501599055 -0.007298189634457231 -3.4068264141213116
467 -0.0072875233134254815 -3.412104573473331 -0.0072925688931718465 -3.4141189830144834
468 -0.007292727730236948 -3.419397301203568 -0.007273296150378883 -3.4213922791648623
469 -0.007292337971739471 -3.4266896391753074 -0.007303399592638015 -3.4286956787575003
470 -0.007290885900147259 -3.4339805250754547 -0.007285208115354181 -3.4359808868728545
471 -0.0072910893242806194 -3.4412716143997355 -0.007260568020865321 -3.44324145489372
472 -0.007292207144200802 -3.4485638215439365 -0.007290135673247278 -3.450531590566967
473 -0.007291094004176557 -3.455854915548113 -0.007288260548375547 -3.457819851115343
474 -0.007290934631600976 -3.4631458501797137 -0.007288645836524665 -3.4651084969518675
475 -0.007283040718175471 -3.4704288908978893 -0.0073371407808735965 -3.4724456377327413
476 -0.00729080846067518 -3.4777196993585644 -0.007296268898062408 -3.4797419066308035
477 -0.007289648312143982 -3.4850093476707085 -0.007289497251622379 -3.4870314038824257
478 -0.007289717299863696 -3.492299064970572 -0.00729177356697619 -3.494323177449402
479 -0.007291326019912958 -3.499590390990485 -0.007290527783334255 -3.501613705232736
480 -0.007290297793224454 -3.5068806887837094 -0.0072895314311608676 -3.508903236663897
481 -0.0072905910667032 -3.5141712798504128 -0.007291670516133308 -3.5161949071800302
482 -0.007289478089660406 -3.521460757940073 -0.0072904415661469105 -3.5234853487461772
483 -0.007291418267413974 -3.528752176207487 -0.007309111813083291 -3.5307944605592607
484 -0.007290544779971242 -3.5360427209874583 -0.007302741822786629 -3.538097202382047
485 -0.007288611633703113 -3.5433313326211615 -0.007297804951667786 -3.545395007333715
486 -0.007271252502687275 -3.550602585123849 -0.0071245173690840605 -3.552519524702799
487 -0.00729251482989639 -3.5578950999537455 -0.007293956796638667 -3.5598134814994378
488 -0.007292711222544312 -3.56518781117629 -0.007291800552047789 -3.5671052820514855
489 -0.007292763376608491 -3.5724805745528987 -0.007290987647138536 -3.574396269698624
490 -0.007291825790889561 -3.579772400343788 -0.007292921910993755 -3.581689191609618
491 -0.007292877254076302 -3.587065277597864 -0.007294275145977735 -3.5889834667555958
492 -0.007291839737445116 -3.5943571173353095 -0.007293780473992229 -3.596277247229588
493 -0.0072906844085082415 -3.601647801743818 -0.007284426665864885 -3.603561673895453
494 -0.00729298465885222 -3.60894078640267 -0.007298077666200697 -3.6108597515616534
495 -0.00729034508112818 -3.6162311314837985 -0.007281851372681558 -3.618141602934335
496 -0.007294291956350207 -3.6235254234401486 -0.007301766681484878 -3.62544336961582
497 -0.007289519556798041 -3.6308149429969467 -0.007281404873356223 -3.632724774489176
498 -0.007291638245806098 -3.6381065812427527 -0.0072978402255102996 -3.6400226147146864
499 -0.007292600418440998 -3.6453991816611935 -0.007291695685125887 -3.6473143103998122
500 -0.007292259205132723 -3.652691440866326 -0.007288572425022721 -3.654602882824835
501 -0.007281083078123629 -3.65997252394445 -0.007232535071671009 -3.6618354178965062
502 -0.007293032319284976 -3.6672655562637346 -0.0072871200973168015 -3.669122537993823
503 -0.007293883012607694 -3.6745594392763423 -0.0072865692200139165 -3.676409107213837
504 -0.007293675933033228 -3.6818531152093756 -0.007293234532698989 -3.6837023417465358
505 -0.007293385080993175 -3.6891465002903687 -0.007298200391232967 -3.6910005421377687
506 -0.007290481822565198 -3.696436982112934 -0.007306235027499497 -3.6983067771652682
507 -0.0072925938060507175 -3.7037295759189846 -0.007287989999167621 -3.705594767164436
508 -0.007292090263217687 -3.7110216661822024 -0.007294424227438867 -3.712889191391875
509 -0.00729295474011451 -3.718314620922317 -0.007290122588165105 -3.72017931398004
510 -0.007293717376887799 -3.725608338299205 -0.007292761863209307 -3.7274720758432496
511 -0.007276330888271332 -3.7328846691874764 -0.00730645249132067 -3.7347785283345702
512 -0.007289880025200546 -3.740174549212677 -0.007280118553899229 -3.7420586468884696
513 -0.007291972683742642 -3.7474665218964196 -0.007293931418098509 -3.749352578306568
514 -0.007291463273577392 -3.754757985169997 -0.007293695025146008 -3.756646273331714
515 -0.0072920343838632105 -3.76205001955386 -0.00729258107021451 -3.7639388544019288
516 -0.0072926770662888885 -3.769342696620149 -0.00728708493988961 -3.7712259393418184
517 -0.007286527799442411 -3.7766292244195916 -0.007303944765590131 -3.7785298841074084
518 -0.007289804401807487 -3.783919028821399 -0.007283930364064872 -3.7858138144714735
519 -0.007291710074059665 -3.7912107388954586 -0.007292178994975984 -3.7931059934664493
520 -0.007291590142995119 -3.798502329038454 -0.007291937828995287 -3.8003979312954446
521 -0.0072917045094072815 -3.805794033547861 -0.007290329597890377 -3.807688260893335
522 -0.007288022665306926 -3.813082056213168 -0.007349658268503844 -3.815037919161839
523 -0.00729045425541699 -3.820372510468585 -0.007293977518565952 -3.8223318966804047
524 -0.007291556894779205 -3.827664067363364 -0.0073085312964394685 -3.829640427976844
525 -0.007290829112753272 -3.8349548964761175 -0.007299316255375743 -3.83693974423222
526 -0.007291606185026467 -3.842246502661144 -0.007295522885397076 -3.844235267117617
527 -0.007291702344082296 -3.8495382050052265 -0.007285666349343955 -3.8515209334669613
528 -0.007292893994599581 -3.8568310989998262 -0.007279559620656073 -3.8588004930876174
529 -0.00729114559944719 -3.8641222445992733 -0.00728632491081953 -3.866086817998437
530 -0.007291037333197891 -3.871413281932471 -0.007292935461737216 -3.873379753460174
531 -0.007291714963503182 -3.878704996895974 -0.007287389086559415 -3.8806671425467334
532 -0.0073011602275073525 -3.8860061571234814 -0.007414896204136312 -3.88808203875087
533 -0.00728923138231039 -3.8932953885057917 -0.007291972148232162 -3.895374010899102
534 -0.007289891736581922 -3.9005852802423737 -0.0072910375194624065 -3.9026650484185645
535 -0.007290213834494352 -3.907875494076868 -0.007288940832950175 -3.9099539892515147
536 -0.007289649848826229 -3.9151651439256945 -0.007289118645712733 -3.9172431078972276
537 -0.007289798674173653 -3.922454942599868 -0.007288726978003979 -3.9245318348752316
538 -0.007289987802505493 -3.9297449304023737 -0.007287924666889012 -3.9318197595421207
539 -0.007290155533701182 -3.937035085936075 -0.0073201872641220685 -3.9391399468062427
540 -0.007293202728033066 -3.9443282886641082 -0.007287184870801866 -3.9464271316770447
541 -0.007289400021545589 -3.951617688685654 -0.0072867583716288205 -3.9537138900486735
542 -0.007288842438720166 -3.958906531124374 -0.007266969326883555 -3.960980859375557
543 -0.007290834723971784 -3.966197365848346 -0.007289348193444312 -3.9682702075690015
544 -0.0072901334380730985 -3.9734874992864193 -0.007286860723979771 -3.9755570682929813
545 -0.007290933607146144 -3.9807784328935654 -0.0072789016179740425 -3.9828359699109552
546 -0.007291725720278919 -3.9880701586138443 -0.007286759419366717 -3.990122729330322
547 -0.00729068317450583 -3.99536084178835 -0.007278900640085339 -3.9974016299704074
548 -0.007289477996528149 -4.002650319784878 -0.0073040008777752515 -4.004705630848183
549 -0.007288172980770469 -4.009938492765648 -0.007283610943704844 -4.011989241791888
550 -0.007290783082135021 -4.017229275847783 -0.007298126979731023 -4.019287368771619
551 -0.007289843913167715 -4.024519119760951 -0.007274396857246757 -4.026561765628865
552 -0.007290087640285492 -4.031809207401237 -0.0072848865995183585 -4.033846652228384
553 -0.007291618129238486 -4.0391008255304754 -0.007294052327051759 -4.041140704555436
554 -0.007290432951413095 -4.046391258481888 -0.007293795910663902 -4.0484345004661
555 -0.007291526324115694 -4.0536827848060035 -0.007290414907038212 -4.055724915373138
556 -0.007290928042493761 -4.060973712848497 -0.007286978513002395 -4.063011893886141
557 -0.007288385555148125 -4.068262098403645 -0.007259563473053276 -4.070271457359194
558 -0.007291072420775891 -4.075553170824421 -0.007292904471978545 -4.077564361831173
559 -0.007291212654672563 -4.0828443834790935 -0.007291649281978607 -4.0848560111131516
560 -0.007290619285777211 -4.090135002764871 -0.007293163379654288 -4.092149174492806
561 -0.007290135766379535 -4.097425138531251 -0.007295088446699083 -4.099444262939505
562 -0.007291281712241471 -4.104716420243492 -0.007271874463185668 -4.106716137402691
563 -0.007297905255109071 -4.112014325498602 -0.007332820538431406 -4.114048957941122
564 -0.007290672161616385 -4.119304997660218 -0.007295922189950943 -4.1213448801310735
565 -0.0072918828343972565 -4.126596880494615 -0.007290407526306808 -4.128635287657381
566 -0.007291891984641552 -4.133888772479256 -0.0072888011345639825 -4.135924088791945
567 -0.007293330575339496 -4.141182103054596 -0.007339588203467429 -4.143263676995412
568 -0.0072915071155875925 -4.148473610170183 -0.007297320826910436 -4.150560997822322
569 -0.007291088276542723 -4.155764698446726 -0.007291955430991948 -4.157852953253314
570 -0.007290628273040056 -4.163055326719766 -0.007295886566862464 -4.165148839820176
571 -0.007290856656618416 -4.170346183376385 -0.007289586192928255 -4.172438426013104
572 -0.0072921115905046465 -4.177638294966889 -0.007279545534402132 -4.179717971547507
573 -0.007292191847227514 -4.184930486814117 -0.007302417466416955 -4.187020389013924
574 -0.0072932149516418575 -4.192223701765759 -0.007325969147495925 -4.19434635816142
575 -0.007290313974954188 -4.1995140157407125 -0.0072908341651782395 -4.201637192326598
576 -0.007290953840129078 -4.206804969580841 -0.007286898768506944 -4.208924091095105
577 -0.007289003604091704 -4.214093973184933 -0.007298730034381151 -4.216222821129486
578 -0.007294567325152457 -4.221388540510085 -0.00725749465636909 -4.223480315785856
579 -0.0072913220385089515 -4.228679862548594 -0.007290285290218889 -4.230770601076075
580 -0.007291029929183424 -4.235970892477777 -0.007295595807954669 -4.23806619688403
581 -0.007291122968308627 -4.243262015446086 -0.007300605135969818 -4.2453668020199995
582 -0.00729088697116822 -4.250552902417254 -0.0072897548321634534 -4.252656556852163
583 -0.00729001397266984 -4.257842916389923 -0.00727627279702574 -4.2599328296491885
584 -0.007292208774015307 -4.265135125163939 -0.007296805479563772 -4.267229635128753
585 -0.007290747785009444 -4.272425872948948 -0.007280726195313036 -4.274510361324066
586 -0.007292014942504465 -4.279717887891453 -0.007297592400573194 -4.281807953724639
587 -0.007292483071796596 -4.287010370963249 -0.007311504380777478 -4.289119458105417
588 -0.007289997627958655 -4.294300368591208 -0.0072844265261664985 -4.296403884631584
589 -0.007290849299170077 -4.301591217890378 -0.00720625608228147 -4.303610140713865
590 -0.007290308666415513 -4.308881526556793 -0.00729264875408262 -4.310902789467948
591 -0.0072922548046335574 -4.316173781361427 -0.007288203691132367 -4.318190993159081
592 -0.007292783004231751 -4.323466564365659 -0.007292381627485156 -4.3254833747865655
593 -0.007291514077223837 -4.330758078442883 -0.0072948568733409045 -4.332778231659907
594 -0.0072920579928904775 -4.338050136435773 -0.007292473572306335 -4.340070705232213
595 -0.007292054989375174 -4.345342191425148 -0.007290545757859946 -4.3473612509900725
596 -0.007292711525224149 -4.352634902950372 -0.007298727426677943 -4.35465997841675
597 -0.007291968516074121 -4.359926871466446 -0.007292169891297817 -4.361952148308048
598 -0.007292141416110098 -4.367219012882557 -0.007286355854012072 -4.36923850416206
599 -0.007292237016372383 -4.374511249898929 -0.007281536073423922 -4.376520040235484
600 -0.007292505307123065 -4.381803755206052 -0.007290386664681137 -4.3838104269001645
601 -0.007306875055655837 -4.389110630261708 -0.007216976722702384 -4.391027403622867
602 -0.007291376055218279 -4.396402006316927 -0.007294634403660893 -4.398322038026528
603 -0.007294240826740861 -4.403696247143667 -0.007295526005327702 -4.405617564031855
604 -0.0072938056197017435 -4.410990052763369 -0.0072927202330902215 -4.412910284264946
605 -0.007293255953118205 -4.418283308716487 -0.007291411003097892 -4.420201695268044
606 -0.007292925450019539 -4.425576234166506 -0.007288993452675641 -4.427490688720719
607 -0.007294149254448712 -4.432870383420955 -0.007296626386232674 -4.434787315106952
608 -0.0072938225930556655 -4.4401642060140105 -0.007293890323489904 -4.442081205430442
609 -0.007292928989045322 -4.447457135003056 -0.007295253942720592 -4.449376459373163
610 -0.007292647263966501 -4.454749782267022 -0.007290794909931719 -4.4566672542830945
611 -0.007292131124995649 -4.462041913392018 -0.00728629210498184 -4.463953546388076
612 -0.0072943581966683265 -4.469336271588687 -0.007299323356710375 -4.471252869744786
613 -0.007293389993719757 -4.476629661582407 -0.007309957523830235 -4.478562827268616
614 -0.007292385678738356 -4.483922047261145 -0.007289677695371211 -4.4858525049639875
615 -0.007293419889174401 -4.49121546715032 -0.007295090332627296 -4.493147595296615
616 -0.007293356792069971 -4.49850882394239 -0.0072606950998306274 -4.500408290396446
617 -0.007293165940791368 -4.505801989883182 -0.007287998637184501 -4.50769628903363
618 -0.00729374079965055 -4.513095730682832 -0.007288401667028666 -4.5149846907006586
619 -0.00729309506714344 -4.520388825749976 -0.007283782726153732 -4.522268473426812
620 -0.007288215076550841 -4.527677040826527 -0.007303364435210824 -4.529571837862023
621 -0.007293520029634237 -4.534970560856161 -0.007303718267939985 -4.536875556129963
622 -0.007293015066534281 -4.5422635759226955 -0.007294116984121501 -4.544169673114085
623 -0.00729312845505774 -4.549556704377753 -0.007295713806524873 -4.55146538692061
624 -0.007294653379358351 -4.556851357757112 -0.00731680744793266 -4.5587821943685425
625 -0.007291856268420815 -4.564143214025533 -0.007282090676017106 -4.566064285044559
626 -0.007293439214117825 -4.571436653239651 -0.0072945087449625134 -4.573358793789522
627 -0.007293029711581767 -4.5787296829512325 -0.007295828429050744 -4.580654622218573
628 -0.007292454410344362 -4.586022137361577 -0.007292405399493873 -4.587947027618067
629 -0.007292967545799911 -4.593315104907377 -0.007294319849461317 -4.595241347467528
630 -0.007291510538198054 -4.6006066154455745 -0.007290247199125588 -4.602531594666654
631 -0.007286298158578575 -4.607892913604153 -0.0072482179151847955 -4.609779812581839
632 -0.0072925946675241 -4.615185508271677 -0.0072923354804515835 -4.617072148062291
633 -0.00729343113489449 -4.622478939406571 -0.007293674349784851 -4.624365822412075
634 -0.00729270747397095 -4.629771646880542 -0.007292093941941857 -4.631657916354017
635 -0.00729325304273516 -4.637064899923277 -0.0072947894921526315 -4.63895270584617
636 -0.007293220981955529 -4.644358120905232 -0.007294564181938768 -4.646247270028108
637 -0.007294111419469118 -4.651652232324701 -0.007299054251052439 -4.65354632427916
638 -0.007287571486085653 -4.658939803810787 -0.007331697107292712 -4.660878021386453
639 -0.0072915705386549234 -4.666231374349442 -0.007283663609996438 -4.668161684996449
640 -0.0072929487796500325 -4.673524323129092 -0.007284705643542111 -4.6754463906399915
641 -0.007293517561629414 -4.680817840690722 -0.007282735640183091 -4.682729126280175
642 -0.007292617508210242 -4.688110458198932 -0.0072934677125886084 -4.690022593992763
643 -0.007294158334843814 -4.695404616533776 -0.007286384701728821 -4.697308978694492
644 -0.007286794856190682 -4.702691411389966 -0.007305268687196076 -4.704614247381688
645 -0.007292218646034599 -4.7099836300360005 -0.0072920061647892 -4.711906253546477
646 -0.007292184606194496 -4.717275814642195 -0.0072992689907550815 -4.719205522537232
647 -0.0072919227415695785 -4.724567737383765 -0.00730426658410579 -4.726509789121337
648 -0.007291990728117525 -4.731859728111883 -0.0072951122187077996 -4.733804901340045
649 -0.00729202819056809 -4.739151756302451 -0.007297771121375263 -4.7411026724614205
650 -0.007292577694170177 -4.746444333996621 -0.0072916022967547175 -4.7483942747581755
651 -0.007292334060184658 -4.753736668056805 -0.007300053187645972 -4.755694327945822
652 -0.007292843260802329 -4.7610295113176075 -0.007315999059937894 -4.76301032700576
653 -0.007289892015978694 -4.768319403333586 -0.007318980433046818 -4.770329307438806
654 -0.0072910429676994685 -4.775610446301285 -0.007288874639198184 -4.777618182078005
655 -0.0072912245756015185 -4.782901670876886 -0.0072839789558202025 -4.784902161033825
656 -0.00729255243204534 -4.790194223308932 -0.007297255797311664 -4.792199416831137
657 -0.007288654847070575 -4.797482878156003 -0.007284929626621306 -4.799484346457758
658 -0.007291663088835776 -4.804774541244838 -0.007291228184476495 -4.806775574642234
659 -0.007294368394650519 -4.812068909639489 -0.00727821032050997 -4.814053784962744
660 -0.007291127927601337 -4.81936003756709 -0.007283034408465028 -4.821336819371209
661 -0.0072927703615278 -4.826652807928618 -0.0072910493239760395 -4.828627868695185
662 -0.007291649281978607 -4.833944457210597 -0.00729235983453691 -4.835920228529722
663 -0.007292296295054257 -4.841236753505651 -0.007298183254897594 -4.84321841178462
664 -0.007290014228783548 -4.848526767734435 -0.007288746582344174 -4.850507158366964
665 -0.007289411313831806 -4.855816179048267 -0.007329446403309703 -4.857836604770274
666 -0.007291874126531183 -4.863108053174798 -0.00729565501678735 -4.865132259787061
667 -0.007290980592370033 -4.8703990337671685 -0.007299652346409858 -4.872431912133471
668 -0.007291049184277654 -4.877690082951446 -0.007289208099246025 -4.879721120232717
669 -0.007290954003110528 -4.8849810369545565 -0.0072938945377245545 -4.887015014770442
670 -0.0072913529118523 -4.892272389866409 -0.007311840495094657 -4.894326855265536
671 -0.007290816982276738 -4.899563206848685 -0.007291019661352038 -4.901617874926888
672 -0.0072916832752525805 -4.906854890123938 -0.0072961705038324 -4.908914045430721
673 -0.0072930025635287166 -4.914147892687467 -0.007282207463867962 -4.916196252894589
674 -0.007292757672257721 -4.921440650359725 -0.007301210286095738 -4.923497463180685
675 -0.007290344964712858 -4.928730995324438 -0.00728779339697212 -4.930785256577657
676 -0.007290846551768482 -4.936021841876206 -0.007303660199977457 -4.938088916777635
677 -0.007289135339669883 -4.9433109772158765 -0.00729515515267849 -4.945384071930313
678 -0.007288310513831675 -4.950599287729708 -0.007283494295552373 -4.952667566225865
679 -0.007291033258661627 -4.95789032098837 -0.007290440029464662 -4.95995800625533
680 -0.007291250792331993 -4.965181571780702 -0.007286274386569857 -4.9672442806419
681 -0.007290384219959378 -4.972471956000661 -0.00728253060951829 -4.974526811251418
682 -0.00729210264980793 -4.97976405865047 -0.007288610865361989 -4.98181542211678
683 -0.007292534597218037 -4.987056593247687 -0.007304382766596973 -4.9891198048833765
684 -0.007291278732009232 -4.994347871979697 -0.007300253864377737 -4.996420058747754
685 -0.0072912323288619515 -5.001639104308559 -0.007311574276536703 -5.003731633024291
686 -0.007292327145114541 -5.008931431453673 -0.007295989594422281 -5.011027622618713
687 -0.007291151117533446 -5.016222582571206 -0.007286697463132441 -5.018314320081846
688 -0.007292499137111008 -5.023515081708317 -0.007288332073949277 -5.025602652155795
689 -0.007292453525587916 -5.0308075352339054 -0.007309023011475802 -5.032911675167271
690 -0.007290886831469834 -5.038098422065375 -0.007297176076099277 -5.04020885124337
691 -0.0072847707895562054 -5.045383192854931 -0.007236254261806607 -5.047445105505177
692 -0.007291897688992322 -5.052675090543923 -0.007289578556083143 -5.05473468406126
693 -0.007292166235856712 -5.05996725677978 -0.007289547589607537 -5.0620242316508675
694 -0.007291478966362774 -5.067258735746143 -0.00729657975025475 -5.069320811401123
695 -0.007291155238635838 -5.074549890984779 -0.007280531106516719 -5.076601342507639
696 -0.007292089983820915 -5.0818419809685995 -0.007286728173494339 -5.083888070681134
697 -0.007290833350270987 -5.08913281431887 -0.007291867886669934 -5.091179938567803
698 -0.007298177969641983 -5.0964309922885125 -0.007318892749026418 -5.09849883131683
699 -0.007290052273310721 -5.103721044561823 -0.0072881232248619195 -5.105786954541692
700 -0.007291030511260033 -5.1110120750730825 -0.007291982532478869 -5.113078937074171
701 -0.0072904456406831745 -5.118302520713765 -0.007290779775939882 -5.120369716850111
702 -0.007290732627734542 -5.1255932533415 -0.00733522332739085 -5.127704940177502
703 -0.007289532432332635 -5.132882785773833 -0.007289102161303162 -5.134994042338805
704 -0.007289971923455596 -5.140172757697289 -0.007287117885425687 -5.142281160224231
705 -0.007288952660746873 -5.147461710358035 -0.0072859674226492645 -5.14956712764688
706 -0.007289480301551521 -5.154751190659587 -0.007286175130866468 -5.156853302777747
707 -0.007293638284318149 -5.162044828943905 -0.007298376341350376 -5.164151679119097
708 -0.007290465896949172 -5.169335294840854 -0.007288214284926653 -5.171439893404024
709 -0.007289786660112441 -5.1766250815009665 -0.007289313618093729 -5.178729207022117
710 -0.00728836040943861 -5.183913441910405 -0.007245777011848986 -5.185974984033966
711 -0.0072901766048744324 -5.191203618515279 -0.0072899166960269214 -5.193264900729993
712 -0.00729115167632699 -5.198494770191606 -0.007293148594908416 -5.2005580493249015
713 -0.007292137411423027 -5.205786907603029 -0.007293536770157516 -5.207851586095059
714 -0.007291038194671274 -5.2130779457977 -0.00728824099060148 -5.215139827085661
715 -0.0072920899605378505 -5.220370035758238 -0.007279865653254091 -5.2224196927389155
716 -0.007290456490591168 -5.2276604922488294 -0.007294516847468913 -5.229714209586384
717 -0.007291685184463858 -5.234952177433294 -0.007291316357441247 -5.237005525943825
718 -0.0072909687878564 -5.24224314622115 -0.007293862383812666 -5.244299388327638
719 -0.007290196442045272 -5.249533342663195 -0.007274494227021933 -5.25157388255466
720 -0.007291181199252606 -5.256824523862448 -0.007293521333485842 -5.2588674038881456
721 -0.007292087841778994 -5.264116611704226 -0.007294722273945809 -5.266162126162091
722 -0.0072914393385872245 -5.271408051042814 -0.007292270823381841 -5.273454396985473
723 -0.007292708964087069 -5.278700760006901 -0.007304711919277907 -5.280759108904751
724 -0.007289267284795642 -5.285990027291696 -0.00729463251773268 -5.288053741422483
725 -0.007293726876378059 -5.293283754168074 -0.007303462037816644 -5.295357203460299
726 -0.007291687373071909 -5.300575441541146 -0.00729088494554162 -5.302648088405841
727 -0.0072926274500787255 -5.307868068991225 -0.007290887529961765 -5.309938975935803
728 -0.007296389178372919 -5.3151644581695985 -0.007294580852612853 -5.317233556788416
729 -0.007292067585512996 -5.322456525755111 -0.007270166673697532 -5.324503723462113
730 -0.007291463366709649 -5.329747989121821 -0.007297063153237105 -5.33180078661535
731 -0.0072916009929031135 -5.337039590114724 -0.007287587015889585 -5.33908837363124
732 -0.007289110333658755 -5.344328700448383 -0.007327449019066989 -5.346415822650307
733 -0.007290404220111668 -5.351619104668495 -0.007292955461889505 -5.353708778112197
734 -0.007290395675227046 -5.358909500343722 -0.007292337296530604 -5.361001115408728
735 -0.007290946086868644 -5.36620044643059 -0.007292561256326735 -5.368293676665054
736 -0.007291586557403207 -5.373492032987993 -0.007290128339082003 -5.375583805004136
737 -0.00729112655390054 -5.380783159541894 -0.007292909664101899 -5.382876714668238
738 -0.0072902827989310024 -5.388073442340825 -0.0072864613495767115 -5.390163176017815
739 -0.007290592440403998 -5.395364034781228 -0.007286627753637731 -5.397449803771453
740 -0.00729429314378649 -5.402658327925015 -0.007275447738356889 -5.404725251509809
741 -0.007292649545706809 -5.4099509774707215 -0.007293016347102821 -5.412018267856912
742 -0.007292042579501867 -5.417243020050224 -0.007292123115621507 -5.419310390972534
743 -0.007288751960732043 -5.424531772010956 -0.00724046970717609 -5.4265508606797095
744 -0.0072931791190057995 -5.431824951129961 -0.007291780575178564 -5.433842641254888
745 -0.007292835577391088 -5.439117786707352 -0.007292884937487543 -5.441135526192375
746 -0.00729267958085984 -5.446410466288212 -0.007291302643716335 -5.448426828836092
747 -0.007293123984709382 -5.453703590272921 -0.007297788723371923 -5.455724617559464
748 -0.007291977247223258 -5.460995567520144 -0.00729505957569927 -5.463019677135163
749 -0.007294423226267099 -5.4682899907464115 -0.0073027031030505896 -5.470322380238214
750 -0.007292597438208759 -5.47558258818462 -0.007297029905021191 -5.477619410143235
751 -0.007290880591608584 -5.482873468776229 -0.007295657903887332 -5.484915068047122
752 -0.00729180050548166 -5.490165269281711 -0.007293857494369149 -5.492208925541491
753 -0.007291925000026822 -5.497457194281738 -0.007291379221715033 -5.499500304763206
754 -0.007291223993524909 -5.504748418275263 -0.007291232305578888 -5.506791537068785
755 -0.007293770671822131 -5.512042188947085 -0.007340871798805893 -5.5141324088675905
756 -0.0072893345495685935 -5.519331523496653 -0.007294496987015009 -5.5214269058546055
757 -0.0072916473494842645 -5.526623170846138 -0.007290005031973123 -5.528716910886579
758 -0.007290292531251907 -5.53391346337739 -0.007288068323396147 -5.536004979209975
759 -0.007290527387522161 -5.541203990764912 -0.00730461161583662 -5.543309590825811
760 -0.007289601932279765 -5.548493592697192 -0.007295898790471256 -5.550605489616283
761 -0.00729033297393471 -5.555783925671127 -0.007282816478982568 -5.557888306095265
762 -0.007291212724521756 -5.563075138395649 -0.007284012553282082 -5.565172318648547
763 -0.007291718758642674 -5.5703668571542915 -0.007290633721277117 -5.572462952369825
764 -0.007290917099453509 -5.577657774253745 -0.0072879638522863385 -5.579750916222111
765 -0.007292235433124006 -5.584950009686869 -0.007286891131661833 -5.587037807353773
766 -0.007291042595170438 -5.59224105228204 -0.007290209806524217 -5.594328017160297
767 -0.007291724462993443 -5.599532776745033 -0.007286089495755732 -5.6016141066560525
768 -0.007292221020907164 -5.60682499776594 -0.0072916965698823335 -5.608905803225935
769 -0.007291739084757864 -5.614116736850698 -0.007280886895023287 -5.616186690120958
770 -0.007295013149268925 -5.621411749999967 -0.007277355692349374 -5.623464045813307
771 -0.007291879435069859 -5.628703629435037 -0.00729342030826956 -5.630757466121577
772 -0.007292239204980433 -5.635995868640018 -0.007292311592027545 -5.638049777713604
773 -0.007291133259423077 -5.643287001899441 -0.0072885038098320365 -5.645338281523436
774 -0.007294420944526791 -5.650581422843969 -0.007290805736556649 -5.652629087259993
775 -0.007292242813855409 -5.657873665657824 -0.007293292437680066 -5.659922379697673
776 -0.0072936962591484186 -5.665167361916973 -0.007287497934885323 -5.667209877632558
777 -0.00729205368552357 -5.672459415602496 -0.007291371282190084 -5.674501248914749
778 -0.007291903300210833 -5.679751318902707 -0.007286658277735114 -5.681787907192484
779 -0.0072919795056805015 -5.687043298408388 -0.007299449644051492 -5.689087356836535
780 -0.007289993017911911 -5.694333291426299 -0.007270239666104317 -5.696357596502639
781 -0.007292736298404634 -5.701626027724704 -0.0072866541799157854 -5.703644250682555
782 -0.007292224420234561 -5.708918252144939 -0.007290802546776831 -5.710935053229332
783 -0.007293206523172557 -5.716211458668112 -0.007297926931641996 -5.718232980160974
784 -0.007292383490130306 -5.723503842158242 -0.007303015887737274 -5.725535996048712
785 -0.007292152428999543 -5.7307959945872415 -0.007299700123257935 -5.7328356961719695
786 -0.007293154392391444 -5.738089148979633 -0.007288885838352144 -5.7401245820103215
787 -0.007296747481450439 -5.745385896461083 -0.00735289161093533 -5.747477473621257
788 -0.007289833319373429 -5.7526757297804565 -0.007296459097415209 -5.754773932718672
789 -0.00729109609965235 -5.759966825880109 -0.007290360471233726 -5.762064293189906
790 -0.00729096787981689 -5.767257793759925 -0.007291460782289505 -5.769355753972195
791 -0.007290324196219444 -5.774548117956145 -0.0072912267642095685 -5.7766469807364045
792 -0.00729007029440254 -5.781838188250547 -0.007290670764632523 -5.783937651501037
793 -0.007291219942271709 -5.789129408192819 -0.0072895966470241545 -5.791227248148061
794 -0.007291052117943763 -5.796420460310763 -0.007292054942809045 -5.79851930309087
795 -0.0072908334666863086 -5.803711293777449 -0.007291310559958219 -5.805810613650829
796 -0.00729092622641474 -5.811002220003864 -0.007290927623398602 -5.813101541274228
797 -0.007291321665979922 -5.818293541669844 -0.007294443482533097 -5.820395984756761
798 -0.007291909004561603 -5.825585450674406 -0.007288305042311549 -5.827684289799072
799 -0.00729176898021251 -5.832877219654618 -0.00728590099606663 -5.834970190795139
800 -0.007291698874905705 -5.840168918529524 -0.007288818573579192 -5.842259009368719
801 -0.0072920153383165594 -5.847460933867841 -0.007291754893958569 -5.849550764262677
802 -0.007290564524009824 -5.854751498391851 -0.007290373928844929 -5.8568411381915215
803 -0.007300405553542078 -5.862051903945392 -0.007256494066677987 -5.8640976322582
804 -0.007292287983000278 -5.869344191928393 -0.007294011954218149 -5.871391644212418
805 -0.007292543025687337 -5.87663673495408 -0.007292888197116554 -5.878684532409534
806 -0.007292180042713881 -5.883928914996794 -0.007289761793799698 -5.885974294203334
807 -0.007292576553300023 -5.891221491550094 -0.007290014927275479 -5.893264309130609
808 -0.007290957681834698 -5.898512449231928 -0.0072850542142987255 -5.900549363344908
809 -0.007292766147293151 -5.905805215379221 -0.007286550127901137 -5.907835913472809
810 -0.007293256861157715 -5.913098472240379 -0.007291112001985312 -5.915127025474794
811 -0.007294144434854388 -5.920392616675233 -0.007279656128957868 -5.922406681603752
812 -0.0072907126974314455 -5.927683329372664 -0.007297086878679693 -5.929703768482431
813 -0.007292557461187244 -5.934975886833851 -0.007289828034117818 -5.936993596516549
814 -0.007292639976367354 -5.942268526810219 -0.0072951879352331165 -5.944288784451782
815 -0.007290715863928199 -5.949559242674147 -0.0073171632131561635 -5.951605947664938
816 -0.007290784083306789 -5.956850026757454 -0.007311385963112116 -5.95891733362805
817 -0.0072914193850010635 -5.964141446142455 -0.00729404129087925 -5.966211374918929
818 -0.007291577709838748 -5.971433023852294 -0.007295146840624512 -5.973506521759553
819 -0.007287771883420646 -5.978720795735715 -0.007323181605897844 -5.980829703365451
820 -0.007290610275231302 -5.986011406010946 -0.0072933422634378076 -5.988123045628889
821 -0.007290444732643664 -5.99330185074359 -0.00729213326703757 -5.995415178895927
822 -0.007290072087198496 -6.000591922830789 -0.007289060903713107 -6.00270423979964
823 -0.007290337979793548 -6.007882260810582 -0.007288044155575335 -6.009992283955215
824 -0.007290937099605798 -6.015173197910189 -0.007303906930610537 -6.017296190885826
825 -0.007290726131759584 -6.022463924041948 -0.007296519074589014 -6.024592709960415
826 -0.007289575156755745 -6.029753499198704 -0.007287613186053932 -6.031880323146469
827 -0.0072919857455417516 -6.037045484944246 -0.007317956653423607 -6.039198279799892
828 -0.007289941050112247 -6.044335425994358 -0.007292007002979517 -6.046490286802872
829 -0.007290916121564806 -6.051626342115923 -0.007302179140970111 -6.053792465943841
830 -0.00729121551848948 -6.0589175576344125 -0.007293077441863716 -6.061085543385705
831 -0.0072910357266664505 -6.066208593361079 -0.0072903451044112446 -6.068375888490116
832 -0.007290282822214067 -6.073498876183293 -0.007280476344749332 -6.075656364834865
833 -0.007291110488586128 -6.080789986671879 -0.007295407308265567 -6.08295177214313
834 -0.007288835616782308 -6.088078822288661 -0.007279683952219784 -6.09023145609535
835 -0.007289325748570263 -6.095368148037231 -0.0072934705764055256 -6.097524926671755
836 -0.007291116239503026 -6.102659264276734 -0.0072922742459923025 -6.104817200917748
837 -0.007291644415818155 -6.109950908692552 -0.007282402296550572 -6.112099603214299
838 -0.007294053467921913 -6.117244962160473 -0.007260538008995354 -6.119360141223294
839 -0.007291540829464793 -6.124536502989939 -0.007293286942876875 -6.126653428166171
840 -0.0072918539633974435 -6.131828356953336 -0.007289013732224703 -6.133942441898395
841 -0.0072918509831652045 -6.139120207936501 -0.007291350979357958 -6.141233792877753
842 -0.007291356287896633 -6.1464115642243975 -0.007295500976033509 -6.1485292938537865
843 -0.007291082944720984 -6.153702647169118 -0.00729674797039479 -6.155826041824182
844 -0.007291894312947989 -6.160994541482066 -0.0072872979333624245 -6.163113339757544
845 -0.007291044574230909 -6.168285586056297 -0.007293890812434256 -6.170407230569978
846 -0.007291056821122766 -6.175576642877419 -0.0072930217254906895 -6.177700252295469
847 -0.0072910538874566555 -6.182867696764876 -0.007286999886855483 -6.184987252182324
848 -0.00729165852535516 -6.190159355290231 -0.007301751314662397 -6.192289003496986
849 -0.007290632394142449 -6.197449987684374 -0.007338280323892832 -6.199627283820879
850 -0.007290411787107587 -6.204740399471482 -0.007290800986811519 -6.206918084807691
851 -0.007290782476775348 -6.212031181948257 -0.0072897993959486485 -6.214207884203639
852 -0.007290078816004098 -6.219321260764261 -0.007288538385182619 -6.221496422588822
853 -0.0072913618292659525 -6.226612622593526 -0.007298975321464241 -6.228795397910286
854 -0.007290129386819899 -6.233902751980346 -0.007295423420146108 -6.236090821330432
855 -0.007290006917901337 -6.241192758898247 -0.007283721072599292 -6.243374542403031
856 -0.007290795282460749 -6.248483554180708 -0.007295981445349753 -6.250670523848381
857 -0.007290691719390452 -6.255774245900098 -0.007278142985887826 -6.2579486668342685
858 -0.007290848111733794 -6.263065094011832 -0.007294156472198665 -6.265242823306467
859 -0.007293520215898752 -6.270358614227731 -0.007298175478354096 -6.272540998784821
860 -0.007291485741734505 -6.277650099969465 -0.007288101525045931 -6.279829100309867
861 -0.007290704012848437 -6.284940803982313 -0.007290075812488794 -6.287119176122356
862 -0.007289940142072737 -6.292230744124386 -0.007260737754404545 -6.294379913876761
863 -0.007290894375182688 -6.299521638499569 -0.007290683081373572 -6.301670596958135
864 -0.007292486750520766 -6.3068141252500896 -0.007300362712703646 -6.308970959670838
865 -0.007291195960715413 -6.314105321210805 -0.007287021563388407 -6.3162579812342265
866 -0.007292749430052936 -6.321398070640858 -0.007304456899873912 -6.3235624381341005
867 -0.007289666379801929 -6.32868773702066 -0.00730522854719311 -6.330867666681294
868 -0.007292633433826268 -6.335980370454486 -0.00729318792000413 -6.3381608546012975
869 -0.007290438446216285 -6.343270808900702 -0.007287959125824273 -6.345448813727121
870 -0.007290308270603419 -6.3505611171713054 -0.007301670568995178 -6.352750484296116
871 -0.007290662033483386 -6.357851779204789 -0.007286581280641258 -6.3600370655767575
872 -0.007291110907681286 -6.3651428901124705 -0.007291518989950419 -6.367328584566708
873 -0.0072906202170997855 -6.372433510329571 -0.007290116301737726 -6.374618700868445
874 -0.0072910126065835355 -6.379724522936154 -0.007288729026913643 -6.381907429895358
875 -0.007291196379810572 -6.387015719315965 -0.007299570017494261 -6.389206999912853
876 -0.007290726108476519 -6.394306445424442 -0.0072863053297623995 -6.396493305242615
877 -0.007292563654482364 -6.401599009078924 -0.007280747569166124 -6.403774052811781
878 -0.007290397840552032 -6.408889406919476 -0.007296578260138631 -6.41107063107192
879 -0.007291237032040954 -6.416180643951517 -0.007291321665979922 -6.418361952737899
880 -0.007290427200496196 -6.423471071152013 -0.007271386496722698 -6.425633339234622
881 -0.007284534955397248 -6.430755606107411 -0.0073484824039042 -6.432981821638526
882 -0.007289417739957571 -6.438045023847368 -0.007292138109914958 -6.440273959748441
883 -0.00729072573594749 -6.4453357495833155 -0.0072942015016451475 -6.447568161250087
884 -0.007290315954014659 -6.45262606553733 -0.007288484391756356 -6.454856645641843
885 -0.007290780311450362 -6.45991684584878 -0.007286679232493043 -6.462143324874336
886 -0.007290189363993704 -6.467207035212774 -0.007297091255895794 -6.469440416130231
887 -0.0072906249668449165 -6.474497660179619 -0.007287331065163017 -6.476727747195394
888 -0.007289525051601231 -6.48178718523122 -0.0072942629223689435 -6.484022010117763
889 -0.007288071769289672 -6.48907525700051 -0.0072946673259139064 -6.491316677443677
890 -0.007288462109863758 -6.4963637191103745 -0.007297215494327247 -6.498613892938004
891 -0.007290683453902602 -6.503654402564277 -0.007283962098881602 -6.505897855036886
892 -0.007291010930202901 -6.51094541349448 -0.007294000592082739 -6.5131918556289685
893 -0.007289614272303879 -6.518235027766784 -0.007277901773341 -6.520469757402309
894 -0.00729050396475941 -6.525525531731543 -0.007292234199121594 -6.527761991601431
895 -0.007290084240958094 -6.532815615972502 -0.007294064690358937 -6.53505605629179
896 -0.007290782546624542 -6.540106398519126 -0.00728868911974132 -6.5423447454115315
897 -0.007292156503535807 -6.547398555022662 -0.007261478458531201 -6.549606223870063
898 -0.007291494286619127 -6.554690049309281 -0.007293146708980203 -6.556899370579043
899 -0.007291423087008297 -6.5619814723962895 -0.007295361347496509 -6.5641947319265395
900 -0.007291075168177485 -6.569272547564467 -0.007292916462756693 -6.571487648389296
901 -0.007291404623538255 -6.576563952188006 -0.007294354378245771 -6.578782002767542
902 -0.007290145265869796 -6.583854097453876 -0.00729481156449765 -6.586076814332039
903 -0.007290305872447789 -6.591144403326323 -0.0072733872337266805 -6.593350201565766
904 -0.00729026913177222 -6.598434672458096 -0.007294059148989618 -6.6006442607147555
905 -0.007290658354759216 -6.605725330812855 -0.00728822429664433 -6.6079324850114
906 -0.007290865667164326 -6.613016196480019 -0.007289611268788576 -6.615222096280188
907 -0.007290821895003319 -6.620307018375022 -0.00729676028713584 -6.622518856567324
908 -0.007291339570656419 -6.627598357945678 -0.0072912487899884585 -6.629810105357312
909 -0.007291498640552163 -6.634889856586231 -0.007292035291902721 -6.6371021406492146
910 -0.0072909744922071695 -6.642180831078438 -0.007283963006921112 -6.644386103656136
911 -0.007288922718726098 -6.649469753797164 -0.007311321212910116 -6.651697424869046
912 -0.007289706473238766 -6.656759460270403 -0.007281060307286679 -6.658978485176333
913 -0.007290652836672962 -6.664050113107076 -0.007292789244093001 -6.666271274420426
914 -0.007290397258475423 -6.671340510365551 -0.007296618446707726 -6.673567892867133
915 -0.007290770625695586 -6.678631280991247 -0.007291168486699462 -6.680859061353833
916 -0.007290596165694297 -6.685921877156941 -0.007293114135973155 -6.688152175489806
917 -0.007290003565140068 -6.693211880722082 -0.007282307627610863 -6.695434483117417
918 -0.007290810369886458 -6.700502691091968 -0.0072998878546059135 -6.702734370972022
919 -0.007290088105946779 -6.707792779197915 -0.007283893227577209 -6.7100182641996
920 -0.007290242053568363 -6.715083021251483 -0.007243847008794546 -6.717262111208394
921 -0.0072904749307781454 -6.722373496182262 -0.00728932695928961 -6.724551438167684
922 -0.007291166251525283 -6.729664662433787 -0.007290798798203468 -6.731842236965888
923 -0.007292893319390714 -6.736957555753177 -0.007297013234347105 -6.739139250200235
924 -0.007291734567843378 -6.7442492903210205 -0.00728859209921211 -6.746427842299448
925 -0.0072922175750136375 -6.751541507896034 -0.007288296730257571 -6.753716139029705
926 -0.007291250419802964 -6.758832758315837 -0.007299320632591843 -6.761015459662297
927 -0.007285570050589741 -6.766118328366426 -0.007311064726673066 -6.7683265243889705
928 -0.007291035586968064 -6.7734093639533945 -0.0072944795712828634 -6.775621003960254
929 -0.007290516514331102 -6.780699880467726 -0.00729536828584969 -6.782916372246103
930 -0.007290594349615276 -6.787990474817341 -0.007288604392670095 -6.7902049766387735
931 -0.007291395659558475 -6.7952818704769 -0.007279427419416606 -6.79748440405819
932 -0.007291541737504304 -6.802573412214404 -0.0072900764644145966 -6.804774480522605
933 -0.007291970727965236 -6.809865382942369 -0.007297347718849778 -6.8120718282414545
934 -0.007290914142504335 -6.817156297084873 -0.007297180499881506 -6.819369008741336
935 -0.007290611369535327 -6.824446908454409 -0.007233079872094095 -6.82660208861343
936 -0.00729063325561583 -6.831737541710025 -0.007295514293946326 -6.833897602907376
937 -0.007291612029075622 -6.839029153739101 -0.007287722406908869 -6.841185325314285
938 -0.007291480689309538 -6.84632063442841 -0.00729441789444536 -6.84847974320873
939 -0.007294838200323284 -6.853615472628733 -0.007285873801447451 -6.855765617010178
940 -0.0072919779224321244 -6.860907450551165 -0.007291658571921289 -6.863057275582099
941 -0.007291983463801444 -6.868199434014967 -0.007294938224367798 -6.870352213806466
942 -0.007296694139949977 -6.875496128154917 -0.007304402231238782 -6.877656616037705
943 -0.007291350443847477 -6.882787478598765 -0.007292988453991711 -6.884949604491697
944 -0.007292306981980801 -6.890079785580745 -0.007295278017409146 -6.8922448825091065
945 -0.007291565230116248 -6.897371350810862 -0.007289993437007069 -6.899534875946114
946 -0.007291181245818734 -6.904662532056681 -0.007291432819329202 -6.906826308765443
947 -0.007291243760846555 -6.911953775817527 -0.0072918164543807505 -6.914118125219824
948 -0.007291745813563466 -6.91924552163109 -0.007292283186689019 -6.921410408406513
949 -0.007291514449752868 -6.926537036080843 -0.007287743804045022 -6.928698152210558
950 -0.007292117760516703 -6.9338291538413594 -0.007293524988926947 -6.9359916771994845
951 -0.007289752154611051 -6.94111890599597 -0.007296089408919215 -6.943287766608404
952 -0.007291554706171155 -6.948410460702141 -0.0072926541324704885 -6.950580420740875
953 -0.007291775429621339 -6.955702236131763 -0.007291240291669965 -6.957871661032544
954 -0.007290449575521052 -6.962992685707284 -0.007287120469845832 -6.96515878150239
955 -0.007291394541971386 -6.970284080249255 -0.007298251264728606 -6.972457032767118
956 -0.007290606573224068 -6.977574686822479 -0.007324736285954714 -6.979781769053073
957 -0.007291167043149471 -6.984865853865628 -0.007283854368142784 -6.987065623421215
958 -0.0072919999482110144 -6.992157853813839 -0.0072840442415326835 -6.994349667662748
959 -0.007290188432671129 -6.99944804224651 -0.007295896671712399 -7.00164556433446
960 -0.007291999598965049 -7.006740041845475 -0.007278837985359133 -7.008924402319819
961 -0.007291918806731701 -7.014031960652207 -0.007290730439126492 -7.016215132758945
962 -0.007291388791054487 -7.021323349443262 -0.007294584019109607 -7.0235097167780545
963 -0.007292926823720336 -7.028616276266982 -0.007285704556852579 -7.030795421334907
964 -0.007291138777509332 -7.035907415044491 -0.007288419432006777 -7.038083840766913
965 -0.007292583328671753 -7.043199998373163 -0.0073043002746999265 -7.045388141041613
966 -0.007291381829418242 -7.0504913802025815 -0.0072954337578266856 -7.05268357479944
967 -0.007291086600162089 -7.057782466802744 -0.0072914662305265665 -7.059975041029967
968 -0.007291078078560531 -7.0650735448813045 -0.007290215929970145 -7.067265256959937
969 -0.007291707093827426 -7.072365251975132 -0.007330445223487914 -7.074595702183425
970 -0.007288618921302259 -7.0796538708964345 -0.007292404468171298 -7.081888106651596
971 -0.007291677361354232 -7.0869455482577886 -0.007290860847570002 -7.0891789674991665
972 -0.007290584244765341 -7.094236132502554 -0.0072850027121603485 -7.096463970211327
973 -0.007289680745452642 -7.101525813248007 -0.007293867459520697 -7.103757837670848
974 -0.007291549211367964 -7.108817362459376 -0.0072754872497171165 -7.111033324920565
975 -0.007290681870654225 -7.11610804433003 -0.007291031815111637 -7.118324356735677
976 -0.007292549498379231 -7.123400593828409 -0.007302553043700755 -7.125626909779378
977 -0.0072927943663671614 -7.130693388194776 -0.007296862569637597 -7.132923772349015
978 -0.007290455093607306 -7.137983843288383 -0.007283293665386737 -7.140207066014401
979 -0.007291303551755846 -7.145275146840139 -0.007290039886720478 -7.147497105901122
980 -0.007289824262261391 -7.1525649711024 -0.007283875602297485 -7.15478098150342
981 -0.007292533852159977 -7.1598575049545605 -0.007286500558257103 -7.162067482061676
982 -0.007290971861220896 -7.167148476815782 -0.007291547581553459 -7.16935902964323
983 -0.007291819271631539 -7.174440296087413 -0.007293773163110018 -7.17665280280634
984 -0.007291367696598172 -7.181731663784011 -0.007290314603596926 -7.183943117409937
985 -0.007291476195678115 -7.189023139979689 -0.0072882813168689605 -7.191231398726806
986 -0.007291594869457185 -7.196314734849146 -0.007299244799651205 -7.198530643526458
987 -0.007293879915960133 -7.203608614765106 -0.007279268256388605 -7.205809911782846
988 -0.007291967049241066 -7.2109005818143475 -0.007289868523366749 -7.213099780306213
989 -0.007292062742635608 -7.218192644556983 -0.00729088990483433 -7.220390670211048
990 -0.007291392446495593 -7.225484037003478 -0.007291818992234767 -7.227682489203282
991 -0.0072922809980809685 -7.23277631800156 -0.007292284024879336 -7.234974773228162
992 -0.007287189294584095 -7.240063507296144 -0.007285401504486799 -7.242260174732649
993 -0.007291521155275404 -7.24735502845142 -0.007294480525888503 -7.249554655258537
994 -0.007291962322779 -7.254646990774199 -0.0072978116571903225 -7.256852466915728
995 -0.007291502738371492 -7.26193849351257 -0.007282299967482686 -7.264134766883211
996 -0.007291454239748418 -7.269229947752319 -0.007289425167255103 -7.271424192050466
997 -0.007290859636850655 -7.276520807389169 -0.007295855786651373 -7.278720047837117
998 -0.00729098916053772 -7.283811796549707 -0.007297173188999295 -7.286017221026117
999 -0.0072921668644994496 -7.291103963414207 -0.007229371019639075 -7.293246592045755
1000 -0.007292884401977062 -7.298396847816184 -0.007291638478636742 -7.300538230524392
1001 -0.007293384033255279 -7.305690231849439 -0.007293544244021177 -7.307831774768413
1002 -0.007292655622586608 -7.312982887472026 -0.0072929405374452475 -7.315124715305858
1003 -0.00729405211750418 -7.32027693958953 -0.007297279173508286 -7.322421994479367
1004 -0.007292829803191125 -7.3275697693927215 -0.007288768724538386 -7.329710763203905
1005 -0.007292265794239939 -7.334862035186961 -0.0072916651144623755 -7.3370024283183675
1006 -0.007288532028906047 -7.342150567215867 -0.007286596833728254 -7.344289025152095
1007 -0.0072911949129775165 -7.349441762128845 -0.0072899149032309655 -7.351578940055326
1008 -0.007292412756942213 -7.356734174885787 -0.007304068002849817 -7.358883008058176
1009 -0.007291769492439926 -7.364025944378227 -0.007276079477742314 -7.366159087535919
1010 -0.007291953684762121 -7.371317898062989 -0.007288980879820883 -7.3734480684157395
1011 -0.0072920482838526365 -7.378609946346842 -0.007302613672800362 -7.38075068208854
1012 -0.0072915418539196255 -7.385901488200761 -0.007294736057519913 -7.38804541814606
1013 -0.00729177026078105 -7.393193258461542 -0.0072946918429806825 -7.395340109989041
1014 -0.007292903843335807 -7.400486162304878 -0.007292128447443247 -7.402632238436484
1015 -0.00729116362053901 -7.407777325925417 -0.00728874250780791 -7.4099209809442925
1016 -0.00729132469277829 -7.415068650618195 -0.007274799863807857 -7.4171957808081
1017 -0.00729269755538553 -7.42236134817358 -0.007294419943355024 -7.424490200751455
1018 -0.0072924954583868384 -7.429653843631967 -0.007283882307820022 -7.431774083059275
1019 -0.007292025932110846 -7.436945869564078 -0.007293770485557616 -7.439067853544833
1020 -0.007291889912448823 -7.444237759476527 -0.0072930497117340565 -7.446360903256567
1021 -0.007291813450865448 -7.4515295729273925 -0.0072866849368438125 -7.4536475881934106
1022 -0.007292294315993786 -7.458821867243386 -0.007265825802460313 -7.460913413995871
1023 -0.0072937874589115385 -7.466115654702297 -0.007289213570766151 -7.4682026275666376
1024 -0.007293120608665049 -7.473408775310962 -0.007293301005847752 -7.475495928572485
1025 -0.007293070130981505 -7.480701845441944 -0.007294100150465966 -7.482790028722951
1026 -0.007291548862121999 -7.487993394304066 -0.007295319670811295 -7.490085348393762
1027 -0.007293946109712124 -7.495287340413778 -0.007295866380445659 -7.497381214774208
1028 -0.007292830990627408 -7.502580171404405 -0.007286808802746236 -7.504668023576954
1029 -0.0072928126202896236 -7.509872984024695 -0.007291503180749714 -7.511959526757704
1030 -0.007292883028276265 -7.517165867052971 -0.007295923447236419 -7.51925545020494
1031 -0.00729270635638386 -7.524458573409355 -0.007288654404692352 -7.526544104609632
1032 -0.007291025435552001 -7.531749598844907 -0.007282559294253588 -7.533826663903886
1033 -0.007293838495388627 -7.539043437340295 -0.007298641512170434 -7.541125305416056
1034 -0.007292722561396658 -7.546336159901692 -0.007290660054422915 -7.548415965470479
1035 -0.007292866474017501 -7.5536290263757095 -0.007291560107842088 -7.555707525578321
1036 -0.007292907312512397 -7.560921933688222 -0.00729645793326199 -7.563003983511583
1037 -0.0072932306211441755 -7.5682151643093665 -0.007277939934283495 -7.570281923445867
1038 -0.0072930891066789625 -7.575508253416046 -0.007288443366996944 -7.577570366812864
1039 -0.007293464848771691 -7.582801718264817 -0.007291874755173922 -7.584862241568038
1040 -0.007292335014790296 -7.590094053279608 -0.007290676096454262 -7.592152917664492
1041 -0.0072922478429973125 -7.597386301122605 -0.0072771047707647085 -7.599430022435257
1042 -0.007292924332432449 -7.604679225455038 -0.007298928475938738 -7.6067289509111955
1043 -0.0072926914552226664 -7.61197191691026 -0.007293140259571373 -7.614022091170767
1044 -0.007293009548448026 -7.619264926458708 -0.007292911247350276 -7.621315002418117
1045 -0.00729285990819335 -7.626557786366901 -0.0072904308559373025 -7.628605433274054
1046 -0.007292405259795487 -7.6338501916266965 -0.0072880626888945695 -7.635893495962949
1047 -0.007293440238572657 -7.641143631865269 -0.007291769678704441 -7.6431852656416535
1048 -0.0072921418584883215 -7.648435773723757 -0.007296675094403326 -7.650481940736057
1049 -0.00729218537453562 -7.655727959098293 -0.007296636025421322 -7.657778576761478
1050 -0.007291854009963572 -7.6630198131082565 -0.00729306407738477 -7.665071640838863
1051 -0.007293194625526666 -7.6703130077337836 -0.007292233500629663 -7.672363874339493
1052 -0.007293108012527227 -7.677606115746311 -0.007305653649382293 -7.679669527988875
1053 -0.007292048260569573 -7.6848981640068805 -0.007295010425150394 -7.686964538414026
1054 -0.007291974779218435 -7.692190138786099 -0.007291876897215843 -7.694256415311242
1055 -0.007292256108485162 -7.699482394894584 -0.007291146949864924 -7.701547562261107
1056 -0.007291988702490926 -7.706774383597075 -0.007291722856462002 -7.708839285117569
1057 -0.0072931245435029265 -7.7140675081405785 -0.007295619952492416 -7.716134905070061
1058 -0.0072918370831757786 -7.721359345223754 -0.00727447746321559 -7.723409382533276
1059 -0.007292709988541901 -7.728652055212296 -0.007293286453932524 -7.730702668987209
1060 -0.007292922073975206 -7.735944977286271 -0.007295142696239054 -7.737997811683448
1061 -0.007292293128557503 -7.743237270414829 -0.007290361309424042 -7.745288172992872
1062 -0.007295551826246083 -7.750532822241075 -0.007320829760283231 -7.752609002753156
1063 -0.0072936429642140865 -7.757826465205289 -0.007269799732603133 -7.759878802485758
1064 -0.0072920347796753045 -7.765118499984965 -0.007291682623326778 -7.7671704851090855
1065 -0.007291473285295069 -7.77240997327026 -0.007290653954260051 -7.774461139063345
1066 -0.007293018233031035 -7.7797029915032905 -0.0072833711979910735 -7.781744510261336
1067 -0.007293538353405893 -7.7869965298566965 -0.007292323559522629 -7.789036833820859
1068 -0.0072924173437058926 -7.794288947200402 -0.007289567845873535 -7.796326401666732
1069 -0.0072925802087411284 -7.801581527409144 -0.007291203853674233 -7.803617605520406
1070 -0.007293046033009887 -7.808874573442154 -0.007292324118316174 -7.810909929638722
1071 -0.007292048586532473 -7.816166622028686 -0.00729772390332073 -7.818207653542043
1072 -0.007292427122592926 -7.823459049151279 -0.0073110171593725685 -7.825518670701415
1073 -0.007293346500955522 -7.830752395652235 -0.00730515739414841 -7.832823828095563
1074 -0.007293551415205002 -7.83804594706744 -0.007290285103954375 -7.840114113199517
1075 -0.007293260144069791 -7.845339207211509 -0.007287175836972892 -7.84740128903649
1076 -0.0073017972521483895 -7.852641004463658 -0.0072654694551602 -7.854666758491651
1077 -0.007293412322178483 -7.859934416785837 -0.007295721210539341 -7.86196247970219
1078 -0.007293351623229682 -7.867227768409067 -0.007294779131188989 -7.869257258833379
1079 -0.007292168377898633 -7.874519936786966 -0.0072939136065542694 -7.8765511724399335
1080 -0.0072946782456710935 -7.881814615032637 -0.007302857656031847 -7.883854030095965
1081 -0.007291944138705731 -7.889106559171342 -0.007300509372726083 -7.891154539468691
1082 -0.007292598253116012 -7.896399157424458 -0.007291797921061516 -7.898446337389752
1083 -0.007294087996706366 -7.903693245421165 -0.007307956577278674 -7.905754293967031
1084 -0.007292448077350855 -7.910985693498516 -0.00729155708104372 -7.913045851048075
1085 -0.007292765798047185 -7.9182784592965625 -0.0072911839932203295 -7.920337035041295
1086 -0.0072917563142254945 -7.925570215610788 -0.007311486545950175 -7.927648521587245
1087 -0.007291887700557709 -7.932862103311346 -0.0072959269862622024 -7.934944448573507
1088 -0.007292068051174283 -7.94015417136252 -0.0072927369037643075 -7.942237185477271
1089 -0.007292289100587368 -7.947446460463108 -0.007289399718865752 -7.949526585196137
1090 -0.007294582622125745 -7.954741043085233 -0.00726978899911046 -7.956796374195248
1091 -0.00729325155261904 -7.962034294637853 -0.007289590523578226 -7.9640859647188265
1092 -0.0072929074987769125 -7.96932720213663 -0.0072907807771116495 -7.971376745495938
1093 -0.007292778347618878 -7.976619980484249 -0.007289461744949222 -7.978666207240887
1094 -0.00729044945910573 -7.9839104299433545 -0.007266790838912129 -7.985932998079799
1095 -0.007292780559509993 -7.9912032105028645 -0.007290722383186221 -7.993223720462986
1096 -0.007292408309876919 -7.998495618812742 -0.00730909111443907 -8.000532811577425
1097 -0.007293278956785798 -8.005788897769527 -0.0072922799969092015 -8.007825091574334
1098 -0.007292602979578078 -8.013081500749106 -0.007293765782378614 -8.015118857356713
1099 -0.0072930954629555345 -8.020374596212061 -0.007292190752923489 -8.022411048109637
1100 -0.007292771385982633 -8.027667367598044 -0.007293256046250462 -8.029704304155887
1101 -0.007293100003153086 -8.034960467601197 -0.007300751120783389 -8.037005055276671
1102 -0.007292331173084676 -8.042252798774282 -0.007286715274676681 -8.044291770551348
1103 -0.0072933093179017305 -8.049546108092184 -0.007287787413224578 -8.051579557964573
1104 -0.007292765658348799 -8.056838873750532 -0.007294345716945827 -8.05887390368152
1105 -0.007293025380931795 -8.064131899131464 -0.007292100065387786 -8.066166003746908
1106 -0.007293416000902653 -8.071425315132366 -0.007292403979226947 -8.073458407726134
1107 -0.007291880738921464 -8.078717195871288 -0.007300458778627217 -8.08075886650476
1108 -0.007292451499961316 -8.086009647371249 -0.007294462737627327 -8.088053329242388
1109 -0.007293085474520922 -8.09330273284577 -0.007293051644228399 -8.095346380886618
1110 -0.007291873777285218 -8.100594606623055 -0.0072938752826303245 -8.102640256169249
1111 -0.0072897571139037606 -8.107884363736959 -0.007272664504125714 -8.109912920673374
1112 -0.007290716795250773 -8.11517508053221 -0.00728237412404269 -8.117195294797416
1113 -0.007292675832286477 -8.122467756364495 -0.007294076541438699 -8.124489371338854
1114 -0.007293761125765741 -8.12976151749026 -0.0073046901961788535 -8.131794061535032
1115 -0.007290333532728255 -8.137051851022989 -0.007301156618632376 -8.139095218153665
1116 -0.007291016494855284 -8.144342867517844 -0.007287306454963982 -8.14638252460863
1117 -0.007292210380546749 -8.15163507789839 -0.007293922966346145 -8.153676447574975
1118 -0.007292867149226367 -8.158927945047617 -0.007302817585878074 -8.160979265160853
1119 -0.00729121717158705 -8.166219162219205 -0.007285823510028422 -8.16826508867088
1120 -0.007292060973122716 -8.173511223192328 -0.007290857122279703 -8.17555594579316
1121 -0.007291634217835963 -8.180802857410164 -0.007291916548274458 -8.182847862341434
1122 -0.007292666728608311 -8.188095524138772 -0.007294585835188628 -8.190142448176623
1123 -0.007291409815661609 -8.195386933954433 -0.0072877814527601 -8.197430229629383
1124 -0.007291746861301363 -8.202678680815735 -0.0072897942271083595 -8.204720023856492
1125 -0.007290637912228703 -8.209969318727964 -0.007280930946581066 -8.212000954803074
1126 -0.007293031876906752 -8.217262350604871 -0.007327012391760946 -8.219327967194834
1127 -0.007292071031406522 -8.224554421636277 -0.007293247245252132 -8.226621214440087
1128 -0.007291247928515076 -8.231845669564793 -0.007290972047485411 -8.233912186487572
1129 -0.007291614217683673 -8.239137283782476 -0.007292664726264775 -8.241204851213837
1130 -0.007291270210407675 -8.246428553992883 -0.00729154113214463 -8.24849639234598
1131 -0.007291781739331782 -8.253720335732215 -0.007293562754057348 -8.255789955100038
1132 -0.007292002951726317 -8.26101233868394 -0.00729630496352911 -8.263086260063567
1133 -0.007292120833881199 -8.268304459517822 -0.007300171907991171 -8.270386431971557
1134 -0.007293418305926025 -8.275597877823747 -0.007320597465150058 -8.277707029436707
1135 -0.007290648925118148 -8.282888526748865 -0.007296327548101544 -8.285003356984808
1136 -0.007291280128993094 -8.290179806877857 -0.007296149549074471 -8.292299506533881
1137 -0.0072899991646409035 -8.297469806042498 -0.0072893693810328845 -8.299588875914914
1138 -0.007291139662265777 -8.304760945704764 -0.007296521170064807 -8.30688539708498
1139 -0.00728689378593117 -8.312047839490695 -0.007305721659213305 -8.314191118744192
1140 -0.007290045241825282 -8.319337884732521 -0.007290344778448343 -8.321481463522641
1141 -0.007291307975538075 -8.32662919270806 -0.007291998597793281 -8.328773462120434
1142 -0.007290308806113898 -8.333919501514174 -0.007280367030762136 -8.336053829151197
1143 -0.00729090659879148 -8.341210408112966 -0.007290733885020018 -8.343344563036217
1144 -0.007292584097012877 -8.348502992209978 -0.007300831913016737 -8.350645394949234
1145 -0.00729071949608624 -8.355793711706065 -0.007282563345506787 -8.357927958294741
1146 -0.0072902548359707 -8.363083966542035 -0.007281255209818482 -8.36520921350456
1147 -0.007291777385398745 -8.370375743927434 -0.007292463537305593 -8.372501677041866
1148 -0.007290780241601169 -8.377666524169035 -0.007294643530622124 -8.379796320572488
1149 -0.0072907172609120606 -8.384957241429946 -0.007288745208643377 -8.387085065781132
1150 -0.007283658138476312 -8.392240899568423 -0.007261459552682936 -8.394346525333816
1151 -0.0072918347083032135 -8.399532734276725 -0.007290470576845109 -8.40163699591066
1152 -0.007291557476855814 -8.406824291753582 -0.007295318669639528 -8.4089323145803
1153 -0.007291544089093804 -8.414115835842676 -0.007292858953587711 -8.416225173533887
1154 -0.00729192397557199 -8.421407759818248 -0.007296856911852956 -8.42352203044574
1155 -0.007291373028419912 -8.428699132846667 -0.007291471771895886 -8.430813502217637
1156 -0.0072912137722596524 -8.435990346618926 -0.007277954113669693 -8.438091456331307
1157 -0.007290941686369479 -8.443281288305295 -0.007292195316404104 -8.445383651647711
1158 -0.007292176131159067 -8.450573464436454 -0.007306251581758261 -8.45268990322947
1159 -0.0072908828966319564 -8.457864347333086 -0.007292264117859304 -8.459982167347329
1160 -0.007290574489161372 -8.465154921822247 -0.007287235953845084 -8.467269403301174
1161 -0.0072989884531125425 -8.472453910275359 -0.0072120341937989 -8.474481437494973
1162 -0.007292747241444885 -8.479746657516804 -0.0072888655355200175 -8.481770303030492
1163 -0.007292952388525009 -8.48703960990533 -0.007292175712063908 -8.489062478742555
1164 -0.007292812108062208 -8.494332422013391 -0.007292122580111027 -8.496354601322667
1165 -0.007292797858826816 -8.501625219872219 -0.007294135983102024 -8.503648737305769
1166 -0.007292514969594777 -8.508917734841814 -0.0072915837401524184 -8.51094032104592
1167 -0.007292261370457709 -8.516209996212272 -0.007293414650484919 -8.518233735696406
1168 -0.007292255316860974 -8.523502251529132 -0.007296720752492547 -8.525530456448898
1169 -0.007292750407941639 -8.530795001937074 -0.007284857565537095 -8.532815314014435
1170 -0.007288300711661577 -8.538083302648735 -0.007266414188779891 -8.540081728203216
1171 -0.007293652673251927 -8.545376955321986 -0.007299046567641199 -8.547380774770858
1172 -0.007293091760948301 -8.552670047082934 -0.00729319266974926 -8.554673967440607
1173 -0.007293198211118579 -8.559963245294053 -0.00729791943449527 -8.561971886875103
1174 -0.007292746915481985 -8.567255992209535 -0.007281540706753731 -8.569253427581856
1175 -0.007292805146425963 -8.57454879735596 -0.007290291506797076 -8.576543719088653
1176 -0.00729313816409558 -8.581841935520057 -0.007293066964484752 -8.583836786053137
1177 -0.007293370785191655 -8.589135306305248 -0.007292660698294639 -8.591129446751431
1178 -0.00729114911518991 -8.596426455420438 -0.0072967478074133394 -8.598426194558844
1179 -0.007292658137157559 -8.603719113557595 -0.0072856718907132745 -8.605711866449557
1180 -0.007296076184138656 -8.611015189741734 -0.007298013847321272 -8.613009880296879
1181 -0.007292889035306871 -8.61830807877704 -0.007293885690160096 -8.620303765987039
1182 -0.007292313617654145 -8.625600392394695 -0.007291373261250555 -8.627595139248289
1183 -0.007296393834985792 -8.632896786229681 -0.007263872632756829 -8.634859011881046
1184 -0.007292695832438767 -8.64018948206212 -0.007292278157547116 -8.642151290038592
1185 -0.007293792674317956 -8.647483274736437 -0.0072960369521752 -8.649447326990767
1186 -0.007293561170808971 -8.654776835907246 -0.007296347711235285 -8.656743674702003
1187 -0.007296592695638537 -8.662073428602884 -0.00729225545655936 -8.664035930158562
1188 -0.007293395581655204 -8.66936682418454 -0.007299006660468876 -8.671334936819031
1189 -0.007293036696501077 -8.67665986088104 -0.007292540231719613 -8.678627477050751
1190 -0.007292435923591256 -8.683952296804632 -0.007315835845656693 -8.685943312896407
1191 -0.00729342873673886 -8.691245725541371 -0.007298237015493214 -8.693241549911901
1192 -0.007292419043369591 -8.698538144584742 -0.007292094617150724 -8.700533644529052
1193 -0.007291907328180969 -8.705830051912923 -0.007295489404350519 -8.707829133933403
1194 -0.0072923128493130205 -8.713122364762235 -0.007293010759167373 -8.71512214469257
1195 -0.007291012024506926 -8.720413376786741 -0.00729186327662319 -8.722414007969194
1196 -0.007289782096631825 -8.727703158883372 -0.007289996067993343 -8.729704004037186
1197 -0.007290525687858462 -8.734993684571231 -0.00729392513167113 -8.736997929168858
1198 -0.0072919664904475216 -8.742285651061678 -0.0072950533591210846 -8.744292982527979
1199 -0.007291988702490926 -8.74957763976417 -0.007291128649376333 -8.751584111177355
1200 -0.007292676530778408 -8.756870316294947 -0.00731100239790976 -8.758895113575264
1201 -0.00729182600043714 -8.764162142295383 -0.007292284653522075 -8.766187398228785
1202 -0.0072915945434942845 -8.771453736838877 -0.0072928665205836294 -8.773480264749368
1203 -0.007291156961582601 -8.778744893800459 -0.007290955493226647 -8.780771220242595
1204 -0.007289114245213568 -8.786034008045673 -0.0072732722153887154 -8.788044492457985
1205 -0.007291315402835607 -8.793325323448508 -0.007291216566227376 -8.795335709024211
1206 -0.00729108511004597 -8.800616408558554 -0.007284207781776786 -8.802619916805988
1207 -0.007289762189611792 -8.807906170748165 -0.007268904405646026 -8.809888821211633
1208 -0.007292190054431558 -8.815198360802597 -0.007292426563799382 -8.817181247775432
1209 -0.007293378259055317 -8.822491739061652 -0.007284520054236054 -8.824465767829668
1210 -0.007292092801071704 -8.829783831862724 -0.007288794801570475 -8.83175456263124
1211 -0.007292087492533028 -8.837075919355257 -0.0072931862669065595 -8.839047748898146
1212 -0.007287820894271135 -8.844363740249529 -0.007318951468914747 -8.84636670036706
1213 -0.00729143840726465 -8.851655178656793 -0.007293647504411638 -8.853660347871472
1214 -0.00729186728131026 -8.858947045938104 -0.007292635948397219 -8.86095298381987
1215 -0.007291296543553471 -8.866238342481656 -0.007289940887130797 -8.868242924707
1216 -0.0072918597143143415 -8.87353020219597 -0.007293077185750008 -8.87553600189275
1217 -0.007291286671534181 -8.880821488867506 -0.00729138026945293 -8.882827382162203
1218 -0.007291716430336237 -8.888113205297842 -0.007291831448674202 -8.890119213610877
1219 -0.007290130178444087 -8.895403335476285 -0.007275496842339635 -8.897394710453217
1220 -0.0072921940591186285 -8.902695529535404 -0.007290968066081404 -8.904685678519298
1221 -0.0072917848825454715 -8.909987314417949 -0.0072964969091117386 -8.91198217542841
1222 -0.007292082789354027 -8.917279397207302 -0.00729187757242471 -8.919274053000834
1223 -0.007292628800496459 -8.924572026007798 -0.007304805074818432 -8.926578858075652
1224 -0.0072916759178042415 -8.931863701925602 -0.0072919693775475025 -8.9338708274532
1225 -0.007292033452540636 -8.939155735378142 -0.007290931208990515 -8.94116175866219
1226 -0.007291907933540643 -8.946447643311682 -0.00729571133852005 -8.94845747000071
1227 -0.0072929154383018615 -8.953740558749985 -0.007309180730953812 -8.955766650731663
1228 -0.007290994795039296 -8.961031553545023 -0.007286191498860717 -8.963052842230523
1229 -0.007290726946666837 -8.968322280491691 -0.0072894211858510975 -8.970342263416374
1230 -0.007290361635386944 -8.975612642127079 -0.007290204335004091 -8.977632467751377
1231 -0.007291283272206783 -8.982903925399285 -0.007288372050970793 -8.984920839802347
1232 -0.007291652937419712 -8.990195578336705 -0.007269264338538051 -8.992190104140885
1233 -0.007292698905803263 -8.997488277242509 -0.007292392570525408 -8.99948249671141
1234 -0.007291342108510434 -9.00477961935102 -0.007290110993199051 -9.00677260770461
1235 -0.007291050488129258 -9.012070669839149 -0.0072939155856147405 -9.014066523290225
1236 -0.007290752185508609 -9.019361422024657 -0.00728460093960166 -9.021351124229827
1237 -0.0072869664756581186 -9.026648388500314 -0.007230649655684829 -9.028581773885513
1238 -0.007292737881653011 -9.033941126381967 -0.007297590700909495 -9.035879364586423
1239 -0.007292664097622037 -9.04123379047959 -0.007292763842269778 -9.043172128428692
1240 -0.007292830292135477 -9.048526620771725 -0.007292253687046469 -9.050464382115738
1241 -0.007292433618567884 -9.055819054390293 -0.007293514208868146 -9.057757896324606
1242 -0.0072915886994451284 -9.063110643089738 -0.007303484808653593 -9.06506138113326
1243 -0.007294275378808379 -9.070404918468546 -0.007308784988708794 -9.072370166121969
1244 -0.007292301650159061 -9.077697220118704 -0.007295071799308062 -9.079665237921278
1245 -0.007292242744006217 -9.08498946286271 -0.007292662002146244 -9.086957899923425
1246 -0.007291335868649185 -9.092280798731359 -0.00730069640558213 -9.094258596329007
1247 -0.007291841111145914 -9.099572639842505 -0.007288096775300801 -9.101546693104309
1248 -0.00729105134960264 -9.106863691192107 -0.007298394409008324 -9.108845087513318
1249 -0.007293259049765766 -9.114156950241872 -0.007281373650766909 -9.116126461164084
1250 -0.007291137776337564 -9.12144808801821 -0.007294799899682403 -9.123421261063767
1251 -0.0072919913101941345 -9.128740079328404 -0.007292307773604989 -9.130713568837372
1252 -0.0072918444406241175 -9.136031923769028 -0.007293284428305924 -9.138006853265678
1253 -0.007292975415475666 -9.143324899184504 -0.007319216104224324 -9.145326069369903
1254 -0.00729135531000793 -9.150616254494512 -0.0072936572600156065 -9.152619726629919
1255 -0.007292597345076502 -9.157908851839588 -0.007290242449380457 -9.1599099690793
1256 -0.0072889788774773475 -9.165197830717066 -0.007269514282234013 -9.167179483361533
1257 -0.007291628443636 -9.172489459160701 -0.007291133725084364 -9.174470617086618
1258 -0.0072917222743853925 -9.179781181435086 -0.0072926761582493786 -9.181763293244867
1259 -0.007291539828293026 -9.187072721263378 -0.007288309559226036 -9.189051602804092
1260 -0.007290757470764219 -9.194363478734143 -0.007279678550548852 -9.196331281354642
1261 -0.007292484515346587 -9.20165596324949 -0.007296764058992267 -9.203628045413634
1262 -0.007291452353820204 -9.20894741560331 -0.007285247300751507 -9.210913292714386
1263 -0.007291852659545839 -9.216239268262855 -0.0072846130933612585 -9.218197905807747
1264 -0.007291371515020728 -9.223530639777875 -0.007289462559856475 -9.225487368367604
1265 -0.007291941833682358 -9.230822581611557 -0.007291809469461441 -9.232779177837065
1266 -0.0072936308570206165 -9.238116212468578 -0.007298864680342377 -9.240078042517407
1267 -0.007293121702969074 -9.245409334171546 -0.007291540247388184 -9.247369582764795
1268 -0.007292189029976725 -9.252701523201523 -0.007293230411596597 -9.254662813176392
1269 -0.0072930545778945085 -9.259994577779418 -0.007270073983818293 -9.26193288716021
1270 -0.007293292228132487 -9.26728787000755 -0.007294784206897021 -9.269227671367107
1271 -0.007291720155626536 -9.274579590163176 -0.007293788786046207 -9.276521460153154
1272 -0.007286897371523082 -9.2818664875347 -0.007303643575869501 -9.283825103729024
1273 -0.007292794645763934 -9.289159282180464 -0.007292831549420953 -9.291117935278445
1274 -0.007292578485794366 -9.296451860666258 -0.007292404491454363 -9.2984103397699
1275 -0.007292552525177598 -9.303744413191435 -0.0072946600848808885 -9.30570499985478
1276 -0.007292082300409675 -9.311036495491845 -0.007282279408536851 -9.312987279263318
1277 -0.007292354269884527 -9.318328849761729 -0.007292229076847434 -9.320279508340166
1278 -0.007290088548325002 -9.325618938310054 -0.007293849461711943 -9.327573357801878
1279 -0.007292978302575648 -9.33291191661263 -0.007273064949549735 -9.334846422751427
1280 -0.007292249845340848 -9.340204166457971 -0.007297074259258807 -9.342143497010687
1281 -0.007297593750990927 -9.347501760208962 -0.007277497230097652 -9.349420994240784
1282 -0.007292478228919208 -9.354794238437881 -0.007292998186312616 -9.356713992427096
1283 -0.00729305346030742 -9.362087291898188 -0.007292485190555453 -9.364006477617652
1284 -0.007292769965715706 -9.369380061863904 -0.00729607914108783 -9.37130255675874
1285 -0.007293056114576757 -9.37667311797848 -0.00729344084393233 -9.378595997602673
1286 -0.007291457219980657 -9.383964575198462 -0.007286614086478948 -9.385882611689151
1287 -0.007292252103798092 -9.39125682730226 -0.007291348674334586 -9.393173960363486
1288 -0.007293045893311501 -9.398549873195572 -0.007297683553770184 -9.400471643917255
1289 -0.007292627822607756 -9.40584250101818 -0.007295751920901239 -9.407767395838157
1290 -0.007291564834304154 -9.413134065852484 -0.0072943764505907895 -9.415061772288748
1291 -0.007292145048268139 -9.420426210900752 -0.007286655018106103 -9.422348427306854
1292 -0.00729256677441299 -9.427718777675166 -0.0072969305096194145 -9.429645357816474
1293 -0.00729219070635736 -9.435010968381523 -0.007285871310159564 -9.436931229126634
1294 -0.007291340082883835 -9.442302308464406 -0.007285819295793772 -9.444217048422427
1295 -0.0072919178754091265 -9.449594226339816 -0.007299012946896255 -9.451516061369324
1296 -0.007292082463391125 -9.456886308803206 -0.007288068765774369 -9.458804130135098
1297 -0.007293140585534275 -9.464179449388741 -0.00729472734965384 -9.466098857484752
1298 -0.007304191845469177 -9.47148364123421 -0.007375524169765413 -9.473474381654517
1299 -0.007292064558714628 -9.478775705792925 -0.007296151807531714 -9.48077053346205
1300 -0.00729127477388829 -9.486066980566813 -0.007290954305790365 -9.48806148776784
1301 -0.007291409652680159 -9.493358390219493 -0.00729215273167938 -9.49535364049952
1302 -0.007291781390085817 -9.500650171609578 -0.007292554248124361 -9.502646194747644
1303 -0.007291533867828548 -9.507941705477407 -0.007293605990707874 -9.509939800738351
1304 -0.0072921456303447485 -9.515233851107752 -0.007291141408495605 -9.517230942146847
1305 -0.007291112397797406 -9.52252496350555 -0.007291261362843216 -9.52452220350969
1306 -0.007290917355567217 -9.529815880861117 -0.007294880412518978 -9.53181708392221
1307 -0.00729189389385283 -9.53710777475497 -0.007299612206406891 -9.539116696128616
1308 -0.0072907856432721015 -9.544398560398243 -0.007294546999037266 -9.546411243127654
1309 -0.007292162487283349 -9.551690722885526 -0.007294769654981792 -9.553706012782635
1310 -0.007293533277697861 -9.558984256163225 -0.0073063308373093605 -9.561012343619945
1311 -0.007292530313134193 -9.566276786476358 -0.007291280943900347 -9.568303624563844
1312 -0.0072897238656878475 -9.573566510342046 -0.007285043667070568 -9.575588668230916
1313 -0.0072854077210649845 -9.58085191806311 -0.007259226799942553 -9.582847895030858
1314 -0.00729258896317333 -9.588144507026284 -0.007291313284076751 -9.590139208314934
1315 -0.00729182914365083 -9.595436336169934 -0.007292252243496477 -9.59743146055843
1316 -0.007291944418102503 -9.602728280588037 -0.007291471981443465 -9.604722932539874
1317 -0.007290562009438872 -9.610018842597476 -0.0073060955386608836 -9.612029028078535
1318 -0.007291313912719488 -9.617310156510197 -0.0072960126213729385 -9.619325040699907
1319 -0.0072910743299871685 -9.624601230840184 -0.007292255759239197 -9.626617296459147
1320 -0.007295334688387811 -9.631896565528573 -0.007276458782143891 -9.63389375524129
1321 -0.007292058644816279 -9.63918862417339 -0.00729863797314465 -9.641192393214435
1322 -0.007291725859977305 -9.646480350033366 -0.007290393393486738 -9.648482786607921
1323 -0.007288360735401511 -9.653768710768768 -0.007279186905361712 -9.655761973513282
1324 -0.007291150442324579 -9.661059861211092 -0.00728889238089323 -9.663050865894176
1325 -0.00729206835385412 -9.668351929564945 -0.007290328899398446 -9.670341194793574
1326 -0.007290937914513051 -9.675642867479459 -0.007296013808809221 -9.677637208602382
1327 -0.007295459182932973 -9.682938326662391 -0.007289354223757982 -9.68492656282614
1328 -0.007291676383465529 -9.690230003045857 -0.007290985551662743 -9.692217548377803
1329 -0.00729082515463233 -9.697520828200489 -0.0072881975444033745 -9.699505745922206
1330 -0.0072912037372589115 -9.704812031937747 -0.007330865180119872 -9.706836611102325
1331 -0.00729126560036093 -9.712103297538109 -0.0072880415478721264 -9.714124652650197
1332 -0.007290656166151166 -9.71939395370426 -0.007291042082943022 -9.72141569473314
1333 -0.0072912063216790555 -9.726685160025939 -0.0072944373823702335 -9.728710132115511
1334 -0.007290883921086788 -9.733976043947026 -0.0072909782640635966 -9.736001110379574
1335 -0.007291511096991598 -9.741267555044017 -0.0072887921007350085 -9.743289902480308
1336 -0.007290899241343141 -9.74855845428536 -0.007291755941696465 -9.750581658422005
1337 -0.007291646441444755 -9.755850100726805 -0.007292201090604067 -9.757873859512609
1338 -0.007290871394798159 -9.763140972121603 -0.007291141035966575 -9.765165000548576
1339 -0.007289154082536697 -9.77043012620414 -0.007302045356482267 -9.772467045905058
1340 -0.007292052777484059 -9.777722178981623 -0.007295769383199513 -9.779762815288258
1341 -0.007291018706746399 -9.78501319768837 -0.007289302535355091 -9.787052117823613
1342 -0.007291140384040773 -9.79230433807241 -0.007294372119940817 -9.794346489943553
1343 -0.007290566642768681 -9.79959490471518 -0.007291766186244786 -9.801638256129799
1344 -0.007291305530816317 -9.806886210245997 -0.007289736997336149 -9.808927993127135
1345 -0.007283594412729144 -9.814169804658727 -0.007295890990644693 -9.816223884117779
1346 -0.0072914643445983526 -9.821461269003326 -0.00728470750618726 -9.823508591623966
1347 -0.007290504057891667 -9.828751773061217 -0.007291020476259291 -9.830799612100225
1348 -0.007288994686678052 -9.836040767747896 -0.00729854260571301 -9.83809815470594
1349 -0.0072909316280856725 -9.843331699375982 -0.007292558322660625 -9.8453907130286
1350 -0.007290668529458344 -9.85062236790544 -0.007289049657993018 -9.852679762686593
1351 -0.007291301526129246 -9.85791366943157 -0.007292172592133284 -9.859971935278727
1352 -0.007292020879685879 -9.865205690311255 -0.00729230809956789 -9.867264243378296
1353 -0.007289531128481031 -9.872495221439737 -0.0072785615222528575 -9.874542804900548
1354 -0.007291605207137763 -9.879786826646875 -0.007287697424180806 -9.881830502324728
1355 -0.007290901918895543 -9.887077728565771 -0.007286503864452243 -9.889117006189181
1356 -0.0072882174979895355 -9.894365946063761 -0.007307164277881384 -9.896424170467062
1357 -0.007291264622472227 -9.901657210686233 -0.007289491640403867 -9.903713662107466
1358 -0.007290223706513643 -9.908947434392747 -0.007291555707342923 -9.91100521781481
1359 -0.007291034259833395 -9.91623846865258 -0.0072928810026496645 -9.91829809881746
1360 -0.007290281774476171 -9.923528750427057 -0.00729036252014339 -9.925588461337602
1361 -0.007290439680218697 -9.930819190107275 -0.007235669135116041 -9.932824130472719
1362 -0.00729130192194134 -9.938110492029217 -0.007292960630729794 -9.940117091103449
1363 -0.007291265530511737 -9.945401757559729 -0.007293558260425925 -9.947410649363874
1364 -0.007291459175758064 -9.952693216735486 -0.007292436133138835 -9.954703085497012
1365 -0.007290300168097019 -9.959983516903584 -0.00727233006618917 -9.961975415563202
1366 -0.007291552284732461 -9.967275069188316 -0.007290338422171772 -9.969265753985374
1367 -0.007292030984535814 -9.974567100172852 -0.0072922819759696726 -9.976558035961343
1368 -0.007292177178896964 -9.981859277351749 -0.0072759407805278896 -9.98383397674187
1369 -0.007291867490857839 -9.989151144842607 -0.007279091794043779 -9.991113068535913
1370 -0.00729096916038543 -9.996442114002992 -0.007289227284491062 -9.998402295820405
1371 -0.007299115951173008 -10.003741229954166 -0.007262117089703679 -10.005664412910109
1372 -0.007291506347246468 -10.011032736301413 -0.007300862250849605 -10.012965275160958
1373 -0.0072929853107780215 -10.018325721612191 -0.007293604826554656 -10.020258879987512
1374 -0.007292561628855765 -10.025618283241046 -0.007292907661758363 -10.027551787649271
1375 -0.007291663181968033 -10.032909946423015 -0.0072942853439599276 -10.034846072993231
1376 -0.007292675576172769 -10.040202621999187 -0.0072909275535494086 -10.04213700054678
1377 -0.007292070472612977 -10.0474946924718 -0.0072909030364826325 -10.049427903583263
1378 -0.007292607752606273 -10.054787300224406 -0.0072921147570014 -10.056720018340265
1379 -0.007292457483708858 -10.062079757708116 -0.007292942213825882 -10.064012960554091
1380 -0.0072925079613924025 -10.069372265669507 -0.007294073142111302 -10.071307033696202
1381 -0.007291832310147584 -10.076664097979656 -0.007292020623572171 -10.078599054319774
1382 -0.0072920231614261866 -10.083956121141082 -0.007292179996147752 -10.085891234315921
1383 -0.007292359764687717 -10.091248480905769 -0.007291561388410628 -10.093182795704331
1384 -0.007291823253035545 -10.098540304158805 -0.007293046545237302 -10.100475842249569
1385 -0.007292413548566401 -10.10583271770737 -0.007296399329788983 -10.107772241579358
1386 -0.007291945978067815 -10.113124663685438 -0.007252610009163618 -10.115024851588522
1387 -0.00729347444139421 -10.120418138126832 -0.007292887475341558 -10.122317739063863
1388 -0.0072924005798995495 -10.127710538706731 -0.007291841343976558 -10.12960958040784
1389 -0.007292965496890247 -10.135003504203622 -0.0072920366656035185 -10.136901617073443
1390 -0.007293204544112086 -10.142296708747734 -0.007292285584844649 -10.144193902658287
1391 -0.0072926873806864025 -10.149589396128421 -0.007293458981439471 -10.151487361639727
1392 -0.007292971853166819 -10.156882367981588 -0.007291977549903095 -10.15877933918963
1393 -0.007293492858298123 -10.164175860839887 -0.007291407091543078 -10.166070746281173
1394 -0.00729163009673357 -10.171467490936621 -0.007306417590007186 -10.17337716387118
1395 -0.007291929051280022 -10.178759419987902 -0.007289849268272519 -10.180667013139452
1396 -0.007294323970563709 -10.186053743958466 -0.00729037665296346 -10.187957389792416
1397 -0.0072929718066006895 -10.193346715765067 -0.007295350590720773 -10.195252740383136
1398 -0.007292001508176327 -10.200638717273243 -0.007290715794079005 -10.202543456177215
1399 -0.007292823470197618 -10.207931540743441 -0.007305200747214258 -10.20984865692443
1400 -0.007292810129001737 -10.215224350872443 -0.0072928840760141615 -10.217141541000444
1401 -0.007291700388304889 -10.222516051260747 -0.007298700651153922 -10.224440241651598
1402 -0.007291844068095088 -10.229807895328843 -0.00729043735191226 -10.23173067900351
1403 -0.007296643638983369 -10.237104538967827 -0.007318310323171318 -10.239048989326681
1404 -0.007291441923007369 -10.244395980890834 -0.007288791867904365 -10.246337781194585
1405 -0.007291703601367772 -10.251687684492202 -0.007294129440560937 -10.253631910635146
1406 -0.007291044387966394 -10.258978728880168 -0.007278506993316114 -10.260910417628462
1407 -0.007293339003808796 -10.266272067883977 -0.007295729569159448 -10.268206147197622
1408 -0.007292884774506092 -10.273564952658482 -0.0073011514963582155 -10.27550729869398
1409 -0.007291344041004777 -10.280856296699486 -0.0072925469605252145 -10.282799845654505
1410 -0.007291452563367784 -10.288147749262855 -0.007290106918662787 -10.290089952573169
1411 -0.007290973677299917 -10.295438722940155 -0.007277804403565824 -10.297367756976735
1412 -0.007291654730215669 -10.30273037767037 -0.00729218942578882 -10.304659946402523
1413 -0.007291053282096982 -10.310021430952467 -0.007292186096310616 -10.311952132498835
1414 -0.007291927514597773 -10.317313358467064 -0.007295890152454377 -10.319248022651289
1415 -0.00729254730977118 -10.324605905776835 -0.007307063578628004 -10.326555086229916
1416 -0.007292316854000091 -10.331898222630835 -0.0072989736683666704 -10.333854059898282
1417 -0.0072918694466352465 -10.339190092077471 -0.007301783910952509 -10.341155843809235
1418 -0.00729100510943681 -10.346481097186908 -0.0072972140274941925 -10.348453057836728
1419 -0.0072912751929834485 -10.353772372379892 -0.0072880880907177925 -10.355741145927446
1420 -0.007291056332178414 -10.36106342871207 -0.007288564252667129 -10.363029710180113
1421 -0.007290277001447976 -10.368353705713519 -0.00729862975422293 -10.370328339934336
1422 -0.007291675265878439 -10.375645380979398 -0.007296362868510186 -10.377624702802846
1423 -0.007292425376363099 -10.382937806355761 -0.007302089035511017 -10.384926791838357
1424 -0.007290373230352998 -10.390228179586114 -0.007292141229845584 -10.392218933068202
1425 -0.007288775383494794 -10.397516954969609 -0.007274889992550016 -10.399493823060752
1426 -0.007291023666039109 -10.404807978635647 -0.007289584819227457 -10.40678340787998
1427 -0.007291397987864911 -10.412099376623512 -0.007292460440658033 -10.414075868320637
1428 -0.007291852356866002 -10.419391228980379 -0.007288054726086557 -10.421363923046723
1429 -0.007290492043830454 -10.42668172102421 -0.007284275442361832 -10.428648198489086
1430 -0.007288271537981927 -10.433969992562192 -0.0072898778831586245 -10.435938076372244
1431 -0.007290850696153939 -10.441260843258346 -0.0072796991094946865 -10.443217775481738
1432 -0.007291222969070077 -10.448552066227416 -0.007292724726721644 -10.450510500208459
1433 -0.007292446191422641 -10.455844512418839 -0.0072974375449121 -10.45780793775337
1434 -0.007291780039668083 -10.463136292458508 -0.007303714472800493 -10.465111652226172
1435 -0.007290924550034106 -10.470427217008542 -0.0072920317063108085 -10.472403683932482
1436 -0.0072903123684227465 -10.477717529376964 -0.007291924860328436 -10.479695608792811
1437 -0.0072910359362140294 -10.485008565313178 -0.007290930766612291 -10.486986539559423
1438 -0.007290470111183822 -10.492299035424361 -0.007295408914797008 -10.49428194847422
1439 -0.007291638036258518 -10.49959067346062 -0.007290879939682781 -10.501572828413902
1440 -0.007290843222290277 -10.50688151668291 -0.007284925947897136 -10.508857754361799
1441 -0.00729135621804744 -10.514172872900957 -0.007283887825906277 -10.516141642187705
1442 -0.007291780365630984 -10.521464653266587 -0.007282522087916732 -10.523424164275621
1443 -0.007291400572285056 -10.528756053838872 -0.00729142299387604 -10.530715587269498
1444 -0.007293523848056793 -10.53604957768693 -0.007273236336186528 -10.537988823605684
1445 -0.007291949051432311 -10.543341526738361 -0.007291673473082483 -10.545280497078766
1446 -0.007291697128675878 -10.550633223867036 -0.007291682111099362 -10.552572179189864
1447 -0.007291423925198615 -10.557924647792236 -0.007291245367377996 -10.559863424557243
1448 -0.0072912626899778845 -10.565215910482214 -0.007287447946146131 -10.567150872503388
1449 -0.007291833427734673 -10.572507743909949 -0.007294676639139653 -10.574445549142528
1450 -0.007291883626021445 -10.57979962753597 -0.007289599184878171 -10.581735148327406
1451 -0.007292820839211345 -10.58709244837518 -0.007292127143591643 -10.589027275470997
1452 -0.007291679410263896 -10.594384127785444 -0.007288025645539165 -10.596315301116537
1453 -0.007292618951760232 -10.601676746737205 -0.007296235323883593 -10.60361153644042
1454 -0.0072931124363094565 -10.608969859173515 -0.007298222812823951 -10.610909759253245
1455 -0.007291251607239246 -10.616261110780753 -0.007287655002437532 -10.618197414255683
1456 -0.007291254284791648 -10.623552365065544 -0.00729628223925829 -10.62549369649494
1457 -0.0072915198514238 -10.630843884916969 -0.007290517864748836 -10.63278421435969
1458 -0.0072923909407109026 -10.63813627585768 -0.007286818791180849 -10.640071033150871
1459 -0.007293195207603275 -10.645429471065283 -0.007301783678121865 -10.647372816828993
1460 -0.007291697873733937 -10.652721168939017 -0.007301457482390106 -10.654674274311382
1461 -0.007292994996532798 -10.66001416393555 -0.007309315050952137 -10.661983589362334
1462 -0.007292834110558033 -10.667306998046108 -0.0072913805954158304 -10.66927496995775
1463 -0.007291592773981392 -10.67459859082009 -0.007292314013466239 -10.676567283971215
1464 -0.007290438981726766 -10.681889029801816 -0.007288357522338629 -10.683855641493553
1465 -0.007289849687367678 -10.689178879489184 -0.007294868282042444 -10.691150509775595
1466 -0.007290026522241533 -10.696468906011425 -0.007285950728692115 -10.698436460504286
1467 -0.007290924014523625 -10.703759830025948 -0.007293277117423713 -10.70572973762171
1468 -0.007291438500396907 -10.711051268526345 -0.007291570049710571 -10.71302130767142
1469 -0.007291197357699275 -10.718342465884044 -0.007298973109573126 -10.720320280780994
1470 -0.007290372764691711 -10.725632838648735 -0.007292758789844811 -10.727613039570839
1471 -0.007291006739251316 -10.732923845387987 -0.007288255798630417 -10.73490129536947
1472 -0.0072915335185825825 -10.74021537890657 -0.007293739216402173 -10.742195034585873
1473 -0.007291598943993449 -10.747506977850563 -0.007285556150600314 -10.749480590736473
1474 -0.007291469699703157 -10.754798447550266 -0.00728747972752899 -10.756768070464002
1475 -0.0072907052468508485 -10.762089152797117 -0.007277398509904743 -10.764045468973906
1476 -0.007293278281576931 -10.769382431078693 -0.0073069435544312 -10.771352412528337
1477 -0.007291622273623943 -10.776674053352316 -0.007284905738197267 -10.778637318266535
1478 -0.007292130030691624 -10.783966183383008 -0.007303102966398 -10.785940421232933
1479 -0.007291083573363721 -10.791257266956372 -0.0072939064586535094 -10.793234327691586
1480 -0.007292099948972464 -10.798549366905345 -0.00729294668417424 -10.80052727437576
1481 -0.007292394968681037 -10.805841761874026 -0.007294730353169143 -10.80782200472893
1482 -0.007291159592568874 -10.813132921466595 -0.007289344281889498 -10.81511134901082
1483 -0.00729175207670778 -10.820424673543302 -0.0073136967606842514 -10.822425045771505
1484 -0.007291014445945621 -10.827715687989247 -0.00729207256808877 -10.829717118339593
1485 -0.00729071251116693 -10.835006400500415 -0.007290955749340355 -10.837008074088933
1486 -0.007292646961286664 -10.842299047461701 -0.007301128446124494 -10.844309202535058
1487 -0.007291355356574059 -10.849590402818276 -0.007295214524492622 -10.851604417059551
1488 -0.007293737889267504 -10.856884140707542 -0.007271905732341111 -10.858876322791893
1489 -0.0072911151219159365 -10.864175255829458 -0.0072934234514832495 -10.866169746243376
1490 -0.007290751533582806 -10.871466007363042 -0.007291987305507064 -10.873461733548883
1491 -0.007292068074457347 -10.8787580754375 -0.007324988674372435 -10.880786722223256
1492 -0.00729028470814228 -10.886048360145642 -0.007285180501639843 -10.888071902724896
1493 -0.00729075325652957 -10.893339113402172 -0.0072927940636873245 -10.895364696788583
1494 -0.007291196123696863 -10.90063030952587 -0.007293048780411482 -10.902657745568995
1495 -0.007291143340989947 -10.907921452866859 -0.007288217800669372 -10.909945963369664
1496 -0.007290767412632704 -10.915212220279491 -0.007288167811930179 -10.917234131181594
1497 -0.007288725837133825 -10.922500946116624 -0.007283971249125898 -10.92451810243072
1498 -0.007290637958794833 -10.929791584075419 -0.007287550391629339 -10.93180565282235
1499 -0.007291107019409537 -10.937082691094828 -0.0072922402061522005 -10.939097893028501
1500 -0.007291527930647135 -10.944374219025475 -0.007290456187911331 -10.946388349216413
1501 -0.007290926855057478 -10.951665145880533 -0.007290652696974575 -10.953679001913388
1502 -0.007291393773630262 -10.958956539654164 -0.0072981207864359025 -10.960977122699823
1503 -0.007290471042506397 -10.96624701069667 -0.00728526518214494 -10.968262387881968
1504 -0.0072931907372549174 -10.973540201433924 -0.00728857887443155 -10.9755509667564
1505 -0.007291367300786078 -10.98083156873471 -0.0072914469754323365 -10.982842413731833
1506 -0.007291566301137209 -10.988123135035847 -0.007292453339323402 -10.990134867071156
1507 -0.007291738269850611 -10.995414873305698 -0.007290578773245215 -10.997425445844401
1508 -0.007289862469770014 -11.002704735775469 -0.007297063223086297 -11.004722509067488
1509 -0.007291594357229769 -11.009996330132699 -0.007292458997108042 -11.012014968064596
1510 -0.0072905484586954115 -11.017286878591394 -0.00729392624925822 -11.019308894313854
1511 -0.0072896036086604 -11.024576482200054 -0.0072847734671086075 -11.026593667780963
1512 -0.007291679223999381 -11.031868161424054 -0.007285287277773023 -11.033878955058736
1513 -0.007291558641009032 -11.039159720065063 -0.0072937261313199995 -11.041172681190055
1514 -0.007289807708002627 -11.046449527773065 -0.0072997122071683405 -11.048472393397223
1515 -0.007291181641630828 -11.053740709414695 -0.00728832317981869 -11.05576071657704
1516 -0.007290273485705256 -11.0610309829004 -0.007280773925594985 -11.063041490502636
1517 -0.007290814933367073 -11.068321797833766 -0.007288327999413013 -11.07032981850205
1518 -0.0072911439929157495 -11.075612941826682 -0.007291230722330511 -11.07762104922438
1519 -0.007290324429050088 -11.082903266255732 -0.00730469583068043 -11.08492574505506
1520 -0.00729197608307004 -11.090195242338803 -0.007292678323574364 -11.092218423378634
1521 -0.007290918938815593 -11.097486161277619 -0.007292654970660806 -11.099511078349295
1522 -0.0072894737822934985 -11.104775635059912 -0.007288658851757645 -11.106799737201053
1523 -0.00729441330768168 -11.112070048367594 -0.007324617705307901 -11.11412435490636
1524 -0.007291131769306958 -11.1193611801369 -0.0072934342548251156 -11.121417789161185
1525 -0.007289728592149913 -11.12665090872905 -0.007290245126932859 -11.128708034288119
1526 -0.007290634815581143 -11.133941543544632 -0.007296585850417614 -11.136004620138536
1527 -0.007290826202370227 -11.141232369747001 -0.0072875292738899585 -11.143292149412426
1528 -0.007290329597890377 -11.148522699344891 -0.007277990621514618 -11.15057014003394
1529 -0.00729026049375534 -11.155812959838647 -0.007294246531091631 -11.157864386565032
1530 -0.007290769275277853 -11.163103729113924 -0.007324184849858284 -11.165188571414891
1531 -0.007290300121530891 -11.170394029235455 -0.007290502544492483 -11.172479073959384
1532 -0.007289916113950312 -11.177683945349406 -0.007289167074486613 -11.17976824103387
1533 -0.007290563522838056 -11.184974508872244 -0.0072912369854748246 -11.187059478019345
1534 -0.007289872877299786 -11.192264381749544 -0.007280809828080237 -11.194340287847425
1535 -0.007290938356891275 -11.199555320106436 -0.007293077209033072 -11.201633365056457
1536 -0.007290166174061597 -11.206845486280498 -0.007287572976201773 -11.208920938032659
1537 -0.0072911521419882774 -11.214136638422486 -0.0072706967359408734 -11.216191634768599
1538 -0.0072928885463625194 -11.22142952696885 -0.007301290659233928 -11.223492925427832
1539 -0.007290403242222965 -11.228719930211073 -0.007291830913163722 -11.230784756340997
1540 -0.007290367712266743 -11.23601029792334 -0.007288954686373472 -11.23807371102737
1541 -0.0072898455429822205 -11.243300143466321 -0.007260808767750859 -11.24533451979512
1542 -0.007292133290320635 -11.250592276756642 -0.007291481946595013 -11.252626001741715
1543 -0.0072912361938506365 -11.257883512950492 -0.007289805961772799 -11.259915807703488
1544 -0.0072919597616419194 -11.265175472712134 -0.0072898200247436765 -11.26720562772823
1545 -0.007291766814887524 -11.272467239527021 -0.0072900397470220925 -11.274495667475254
1546 -0.007291443715803325 -11.279758683242825 -0.007289843587204814 -11.28178551106246
1547 -0.007291887537576258 -11.287050570780401 -0.0072850666241720315 -11.289070577686632
1548 -0.007292276108637452 -11.29434284688904 -0.007294940762221813 -11.296365518448853
1549 -0.007291425880976021 -11.301634272770015 -0.007293874677270651 -11.303659393126123
1550 -0.007291195192374289 -11.30892546796239 -0.0072919178754091265 -11.310951311001533
1551 -0.007290603616274894 -11.316216071578664 -0.00728165921755135 -11.318232970219084
1552 -0.007289914623834192 -11.323505986202498 -0.00729237690102309 -11.325525347120108
1553 -0.0072918891906738285 -11.330797875393172 -0.00729612628929317 -11.332821473409401
1554 -0.007292213244363665 -11.338090088637536 -0.007289390196092427 -11.340110863605494
1555 -0.00729137435555458 -11.34538146299309 -0.007289815507829189 -11.347400679113322
1556 -0.007295740256085992 -11.352677203249177 -0.007327734329737723 -11.35472841344306
1557 -0.007290986622683704 -11.35996818987186 -0.007289261487312615 -11.362017674930373
1558 -0.007291091443039477 -11.367259281314901 -0.007290268247015774 -11.369307943177388
1559 -0.0072919575730338694 -11.374551238887936 -0.007294516218826175 -11.376602459396214
1560 -0.007291097310371697 -11.381842336198307 -0.007314007310196757 -11.38391646670641
1561 -0.007290425780229271 -11.389132761978537 -0.0072898207930848 -11.391206287499495
1562 -0.0072906682966277 -11.396423430275165 -0.007288359478116036 -11.39849464697761
1563 -0.0072906361892819405 -11.403714066464447 -0.0072888018330559134 -11.405783448810666
1564 -0.00729063453618437 -11.411004701000632 -0.0072926696157082915 -11.413076118426375
1565 -0.007290644501335919 -11.418295345501967 -0.0072894162265583875 -11.420365534652934
1566 -0.007290175184607506 -11.425585520686575 -0.007292528566904366 -11.427658063219837
1567 -0.007288809819146991 -11.432874330505722 -0.007292441441677511 -11.434950504661515
1568 -0.007290423265658319 -11.44016475377138 -0.007291740877553821 -11.442242245539068
1569 -0.007290615793317556 -11.447455369564699 -0.007290954794734716 -11.449533200333804
1570 -0.007291183224879205 -11.454746552789578 -0.007294616918079555 -11.456827817251883
1571 -0.007290891581214964 -11.462037444370793 -0.007293902267701924 -11.464121719519584
1572 -0.007291178521700204 -11.469328622892494 -0.007287873118184507 -11.471409592637768
1573 -0.007290286524221301 -11.476618909416715 -0.007283327542245388 -11.478692920180013
1574 -0.0072924762032926084 -11.483911385620008 -0.007297645905055106 -11.485990566085068
1575 -0.007291073491796851 -11.491202459111804 -0.0072925676824525 -11.49328313376752
1576 -0.00729045276530087 -11.498492911877104 -0.007291101384907961 -11.500574235152428
1577 -0.007291154027916491 -11.50578406590502 -0.007289930316619575 -11.507864165469048
1578 -0.0072906335117295384 -11.51307469941675 -0.007291136286221444 -11.51515530175527
1579 -0.007291927677579224 -11.52036662709433 -0.007299647107720375 -11.52245494886299
1580 -0.007291712379083037 -11.527658339473412 -0.0072916587581858035 -11.529746607621176
1581 -0.007290708925575018 -11.534949048398987 -0.007279853639192879 -11.53702646126037
1582 -0.007291643903590739 -11.542240692302578 -0.007301251171156764 -11.544327712431526
1583 -0.0072906437329947945 -11.549531336035573 -0.007287868205457926 -11.551615580636984
1584 -0.007289975578896701 -11.556821311614469 -0.00729520081076771 -11.558910781447752
1585 -0.007290885038673878 -11.564112196653143 -0.00729048082139343 -11.566201262269145
1586 -0.007290384243242442 -11.571402580896386 -0.007297002361156046 -11.5734982646303
1587 -0.007290247664786875 -11.578692828561174 -0.007292941445484757 -11.580791206075785
1588 -0.00728939629625529 -11.585982224857428 -0.007296839728951454 -11.588088045804737
1589 -0.0072909184265881775 -11.593273143284016 -0.007283363328315318 -11.595371409133053
1590 -0.0072917071869596835 -11.600564850470976 -0.007295752782374621 -11.602667161915427
1591 -0.007289860257878899 -11.607854710728855 -0.007286933925934136 -11.609954095841362
1592 -0.007292773388326168 -11.61514748411718 -0.007315976708196103 -11.617270072549557
1593 -0.0072895136894658204 -11.622436997806647 -0.007291029510088265 -11.624561102059646
1594 -0.0072900020517408844 -11.629726999858388 -0.007302946108393371 -11.631864048168039
1595 -0.00728979364503175 -11.63701679350342 -0.00728536625392735 -11.639149414421967
1596 -0.007290941663086414 -11.644307735166507 -0.007289261557161808 -11.646438675979129
1597 -0.007290553068742156 -11.651598288235249 -0.007286622887477279 -11.653725298866606
1598 -0.007290437864139676 -11.658888726099388 -0.007295192079618573 -11.661020490946225
1599 -0.007293393765576184 -11.666182119864963 -0.007313339482061565 -11.668333830428287
1600 -0.00729019152931869 -11.673472311394281 -0.007292874879203737 -11.67562670530749
1601 -0.007291153934784233 -11.680763465329065 -0.007286239787936211 -11.682912945095426
1602 -0.0072905056877061725 -11.688053971016771 -0.007281901338137687 -11.690194846433563
1603 -0.007287012808956206 -11.695340983825727 -0.007315012556500733 -11.697509858990063
1604 -0.007290060212835669 -11.702631044038561 -0.007287238282151521 -11.704797097272214
1605 -0.007289485703222453 -11.709920529741783 -0.00728811186272651 -11.71208520913494
1606 -0.007290323567576707 -11.71721085330936 -0.0072921635815873746 -11.719377372716528
1607 -0.0072897861013188955 -11.72450063941068 -0.007288143318146467 -11.726665516034673
1608 -0.007291421107947826 -11.731792060518627 -0.00730388646479696 -11.73396940249947
1609 -0.0072915229015052315 -11.739083583420133 -0.007309319521300495 -11.741278722020771
1610 -0.0072897386504337195 -11.746373322070566 -0.0072914045071229335 -11.748570126527895
1611 -0.007290049968287349 -11.753663372038853 -0.007289389544166624 -11.75585951607206
1612 -0.0072907171677798034 -11.760954089206633 -0.007290878635831177 -11.763150394707893
1613 -0.007291857502423227 -11.768245946709056 -0.007278122217394411 -11.770428516925287
1614 -0.007289409427903593 -11.77553535613696 -0.007297400035895407 -11.777725916961183
1615 -0.007290302426554263 -11.782825658563514 -0.007291798363439739 -11.785017715324623
1616 -0.007289673434570432 -11.790115331998084 -0.007289173011668026 -11.79230688833629
1617 -0.007289814250543714 -11.797405146248629 -0.007285616267472506 -11.799592504603762
1618 -0.007292399206198752 -11.804697545454827 -0.007276021782308817 -11.80686852638607
1619 -0.007290408737026155 -11.811987954191853 -0.007288755476474762 -11.814157281862546
1620 -0.007290925062261522 -11.819278879254114 -0.007288354146294296 -11.82144563600884
1621 -0.007292169402353466 -11.826571048656467 -0.0072784254560247065 -11.828724061464865
1622 -0.007291816384531557 -11.833862865040999 -0.00729686226695776 -11.836020923731823
1623 -0.007290650019422173 -11.841153515060421 -0.007288148789666593 -11.843309072521489
1624 -0.007290508248843253 -11.848444023309264 -0.007290585245937109 -11.850599657767425
1625 -0.0072905135108158 -11.85573453682008 -0.007296077301725745 -11.857895735069151
1626 -0.0072912924690172074 -11.863025829289096 -0.007286228938028216 -11.86518196400718
1627 -0.0072910935850813985 -11.870316922874178 -0.0072931843809783455 -11.872475148388158
1628 -0.007291518966667354 -11.877608441840845 -0.0072820174740627405 -11.879757165862221
1629 -0.007290068874135613 -11.884898510714981 -0.007302570017054677 -11.887059735879276
1630 -0.007290979288518429 -11.8921894900035 -0.007287571975030005 -11.894347307854307
1631 -0.007285966002382338 -11.89947545600588 -0.007274516928009689 -11.901621824782318
1632 -0.007289568101987243 -11.906765024107868 -0.007285216660238803 -11.908907041442557
1633 -0.007291220896877349 -11.914056245004746 -0.007292353291995823 -11.916199394734553
1634 -0.0072909921640530225 -11.9213472371688 -0.007290353323332966 -11.923489748057886
1635 -0.007290965132415295 -11.928638202301215 -0.007287222240120172 -11.930776970298005
1636 -0.007291384204290807 -11.935929586505505 -0.007291127368807793 -11.938068097666813
1637 -0.007293001236394048 -11.9432225877419 -0.007282198593020439 -11.945350296259834
1638 -0.007290983246639371 -11.950513570988539 -0.007302403636276722 -11.952652699896111
1639 -0.007291719317436218 -11.957805290305975 -0.007274216669611633 -11.959926916565722
1640 -0.007292042626067996 -11.965097332932043 -0.007289617205969989 -11.967216533771692
1641 -0.0072930206079036 -11.972390353539947 -0.007301610847935081 -11.974518144619628
1642 -0.007292152126319706 -11.979682505666267 -0.007295900722965598 -11.981814045342594
1643 -0.007291714893653989 -11.98697422055992 -0.007297280477359891 -11.989111325819954
1644 -0.0072921951534226535 -11.994266415713343 -0.007270756806246936 -11.9963820826262
1645 -0.007291267928667367 -12.00155768364201 -0.0072913227370008825 -12.0036734053632
1646 -0.007291163573972881 -12.008848847215983 -0.007295570988208056 -12.010968976351409
1647 -0.007291987701319158 -12.016140834917302 -0.007284479634836316 -12.018253455986246
1648 -0.0072939243167638775 -12.023434759234066 -0.007315180730074644 -12.02556863671632
1649 -0.007290990720503032 -12.030725749954568 -0.007295533153228462 -12.03286416986955
1650 -0.007290989346802235 -12.038016739301371 -0.007292333710938692 -12.040156503580489
1651 -0.007292340346612036 -12.045309079647984 -0.007289167423732579 -12.04744567100422
1652 -0.007288898271508515 -12.052597977919492 -0.007297104992903769 -12.054742775997125
1653 -0.007289241650141776 -12.059887219569633 -0.0072747366037219765 -12.062017512600848
1654 -0.007290352880954742 -12.067177572450587 -0.0072891556192189455 -12.069306668220067
1655 -0.007292324118316174 -12.074469896568903 -0.007276329258456826 -12.076582997478523
1656 -0.007292241626419127 -12.081762138195323 -0.007293537445366383 -12.08387653492389
1657 -0.007292076828889549 -12.089054215024213 -0.007276442996226251 -12.091152977920116
1658 -0.007292118156328797 -12.096346333180541 -0.007291896850802004 -12.098444874770918
1659 -0.0072913973592221735 -12.103637730539763 -0.007292570127174258 -12.105737444898091
1660 -0.0072925197891891 -12.110930250328952 -0.0072857743129134175 -12.113023219211005
1661 -0.007290780870243907 -12.118221031199196 -0.007297785487025976 -12.120321004698031
1662 -0.007296515512280166 -12.125517546711476 -0.007274102792143822 -12.127595107490174
1663 -0.007292146352119744 -12.132809693063596 -0.007291250699199736 -12.134886358189375
1664 -0.007292067189700902 -12.140101760253296 -0.007291913731023669 -12.142178271920399
1665 -0.0072918880032375455 -12.147393648256534 -0.00729282577522099 -12.149471097695619
1666 -0.007291335402987898 -12.154684983659521 -0.007294665323570371 -12.15676576301919
1667 -0.00729286833666265 -12.161977851996184 -0.007289717090316117 -12.164055480109505
1668 -0.0072943129343912005 -12.169272164930575 -0.007295847241766751 -12.171351327351273
1669 -0.0072901745093986395 -12.176562339439974 -0.007288309466093779 -12.178639636817367
1670 -0.007292028935626149 -12.1838543683756 -0.007291987771168351 -12.185931624588536
1671 -0.007291862810961902 -12.191146231186563 -0.007290633721277117 -12.193222258309813
1672 -0.0072917241603136064 -12.198437955346877 -0.0072917192010208964 -12.200513977510834
1673 -0.007291419804096222 -12.205729375150973 -0.007290758402086794 -12.207804735912921
1674 -0.007292040274478495 -12.213021415425452 -0.00729538390878588 -12.215100119821708
1675 -0.007291897106915713 -12.220313312532367 -0.007292257365770638 -12.222392377187479
1676 -0.007290794746950269 -12.227604107279317 -0.007288165437057614 -12.229680542624536
1677 -0.007291668513789773 -12.234895775793108 -0.007289788592606783 -12.236970331217142
1678 -0.007291422854177654 -12.242187198647285 -0.007296412438154221 -12.244266743655297
1679 -0.007294054375961423 -12.249481253023246 -0.007284605642780662 -12.251551349298078
1680 -0.007292459835298359 -12.256773712858545 -0.007291820645332336 -12.25884316994341
1681 -0.0072925972752273084 -12.264066310133773 -0.007290726620703935 -12.266133896564114
1682 -0.007291568815708161 -12.27135787894948 -0.00727642048150301 -12.273410317045617
1683 -0.007292169821448624 -12.27865004877093 -0.007291731145232916 -12.28070204819085
1684 -0.0072917018318548795 -12.285941750602785 -0.007290644547902047 -12.287992692738753
1685 -0.0072924402775242925 -12.293234190880309 -0.00729438615962863 -12.295287078898381
1686 -0.00729216868057847 -12.300526359560887 -0.00729061656165868 -12.30257769546004
1687 -0.0072934535099193456 -12.307819813070807 -0.007305459585040808 -12.30988315504508
1688 -0.007292311172932386 -12.31511212424374 -0.007297273562289775 -12.31718042860737
1689 -0.007292746496386826 -12.322404870740126 -0.007286265469156205 -12.324466694076527
1690 -0.007291982602328062 -12.329696853342455 -0.00729966014623642 -12.331766354222763
1691 -0.007292568008415401 -12.33698942135087 -0.007290116301737726 -12.3390564705245
1692 -0.007292100158520043 -12.344281521509389 -0.007288410258479416 -12.34634488078298
1693 -0.00729059639852494 -12.351572117907914 -0.007289699534885586 -12.353634580317864
1694 -0.007286656834185124 -12.3588587747421 -0.00727628474123776 -12.360910865059102
1695 -0.007291537313722074 -12.366150312055822 -0.007291456218808889 -12.368202321277911
1696 -0.0072915480937808756 -12.373441860149603 -0.007291938085108996 -12.37549425936302
1697 -0.007291920389980078 -12.380733780539583 -0.0072920724982395765 -12.38278633186126
1698 -0.00729051970411092 -12.388024300243693 -0.0073021378368139265 -12.390088469698073
1699 -0.007292449125088751 -12.395316749368781 -0.007292273337952793 -12.397380743036026
1700 -0.007291452283971012 -12.402608201652752 -0.007289623166434467 -12.40467036620246
1701 -0.007292117085307836 -12.40990031873806 -0.007293909206055105 -12.411964275408515
1702 -0.007289488799870014 -12.41718980753793 -0.007262428407557309 -12.419226703816072
1703 -0.007292401161976159 -12.424482208699906 -0.007296345545910299 -12.426523049361982
1704 -0.007292394433170557 -12.431774603133077 -0.007293341681361198 -12.433816391043344
1705 -0.0072914388496428725 -12.43906604198272 -0.007288918178528547 -12.441105309221872
1706 -0.007291977968998253 -12.446358019951719 -0.007293295837007463 -12.448398605058879
1707 -0.007291995733976364 -12.453650015685694 -0.00729278817307204 -12.45569139323195
1708 -0.0072917908430099486 -12.460941806528703 -0.007286677742376924 -12.462978070974327
1709 -0.0072913930984213945 -12.468233199627125 -0.00729211897123605 -12.470270189945563
1710 -0.007292676321230829 -12.475525875948357 -0.00729846868198365 -12.477568658627547
1711 -0.007293373416177929 -12.482819249364535 -0.007293967413716018 -12.484862626041263
1712 -0.007291767164133489 -12.490111016528669 -0.007295689219608903 -12.492158315260872
1713 -0.007292698137462139 -12.497403714666131 -0.007286192546598613 -12.49944450780747
1714 -0.0072920443024486305 -12.50469575896858 -0.00732492187526077 -12.50676942968273
1715 -0.007292043045163154 -12.511987802013744 -0.007291751820594073 -12.514061181503324
1716 -0.007291494426317513 -12.519279296440061 -0.007291544252075255 -12.5213527257554
1717 -0.007291699294000864 -12.526570995734062 -0.0072910476243123416 -12.528643773379711
1718 -0.007290908857248724 -12.53386190459131 -0.007290053740143776 -12.535933827119855
1719 -0.007291701505891979 -12.541153606097202 -0.007293175510130823 -12.543227002629987
1720 -0.007289784564636648 -12.54844339066184 -0.007288022618740797 -12.550515025248728
1721 -0.007290964387357235 -12.555734355049196 -0.00729891553055495 -12.557813940779283
1722 -0.007290148385800421 -12.563024503434997 -0.0072821144247427584 -12.565096055204027
1723 -0.0072913133073598145 -12.570315816742356 -0.007290449924767017 -12.572386505128794
1724 -0.007291510375216604 -12.577607327117573 -0.007290858356282115 -12.579677363485075
1725 -0.0072916097240522506 -12.584898936841626 -0.007284734747372568 -12.586962098232448
1726 -0.007291062478907406 -12.592189999320533 -0.007289790129289031 -12.594251888361736
1727 -0.0072915837401524184 -12.599481583060685 -0.007290376140736044 -12.601542264502472
1728 -0.007291151490062475 -12.606772734550747 -0.007291220943443477 -12.608833485445915
1729 -0.007290452742017806 -12.614063187292764 -0.007285392680205405 -12.616118878126121
1730 -0.007291853195056319 -12.62135504048782 -0.007284513860940933 -12.623403391987063
1731 -0.007290723780170083 -12.62864576426799 -0.007297335774637759 -12.6307007277617
1732 -0.007292340160347521 -12.635938104428337 -0.007323763123713434 -12.638024490885414
1733 -0.007291791611351073 -12.643229896039688 -0.0072906912304461 -12.64531518211586
1734 -0.007290631462819874 -12.650520527502508 -0.007289952668361366 -12.652605134784222
1735 -0.007290162495337427 -12.657810689997845 -0.007296150224283338 -12.659901285008505
1736 -0.0072913478361442685 -12.66510203783399 -0.007289604633115232 -12.66719088964162
1737 -0.00729190707206726 -12.672393944906057 -0.007292900793254375 -12.674483790434875
1738 -0.007291855872608721 -12.679685800778666 -0.0072940374491736295 -12.68177782788405
1739 -0.007290865620598197 -12.686976666399264 -0.007290125335566699 -12.689067953219617
1740 -0.007289285375736654 -12.694265951775002 -0.007295290310867131 -12.696363243530485
1741 -0.007291522761806846 -12.70155747453681 -0.007289321022108197 -12.703652564552593
1742 -0.007290602708235383 -12.708848077245044 -0.007292822212912142 -12.710945386765506
1743 -0.0072893799981102346 -12.716137457243153 -0.007292257226072252 -12.718237643991579
1744 -0.007291233958676457 -12.72342869120183 -0.00729100969620049 -12.725528653687778
1745 -0.007291140593588352 -12.730719831795419 -0.007293189619667828 -12.732821843307446
1746 -0.007291171769611538 -12.738011003565031 -0.0073571304557844995 -12.74017897376323
1747 -0.00729042892344296 -12.745301432488475 -0.007290232065133751 -12.747469205828365
1748 -0.00729026310145855 -12.752591695589933 -0.007292067469097674 -12.754761273297463
1749 -0.007290272857062519 -12.759881968446996 -0.007292334572412074 -12.762053607869875
1750 -0.007290636305697262 -12.767172604752693 -0.007290563476271927 -12.769344171346146
1751 -0.007290488830767572 -12.77446309358346 -0.007291055447421968 -12.776635226793568
1752 -0.007290739356540144 -12.78175383294 -0.007290651323273778 -12.783925878116841
1753 -0.007290646038018167 -12.789044478978019 -0.007288958691060543 -12.791214836807901
1754 -0.007291876408271491 -12.79633635538629 -0.007288626558147371 -12.798503463366048
1755 -0.0072911744704470035 -12.803627529856737 -0.0072914176620543 -12.805794881028103
1756 -0.007290713372640312 -12.810918243229377 -0.007303605647757649 -12.81309848667586
1757 -0.007290446874685585 -12.818208690104063 -0.007293452532030642 -12.82039193920789
1758 -0.007291050627827644 -12.82549974073189 -0.007285149046219885 -12.827677088254111
1759 -0.007290111668407917 -12.832789852400298 -0.007282763021066785 -12.834959851275178
1760 -0.0072904777945950626 -12.840080330194892 -0.007293812511488795 -12.842253663786666
1761 -0.0072902468731626865 -12.847370577068055 -0.007316042203456163 -12.849569705990122
1762 -0.007291155331768095 -12.854661732399823 -0.007285089627839625 -12.856854795617961
1763 -0.007290472695603967 -12.861952205095427 -0.0072873251279816035 -12.864142120745942
1764 -0.0072904973523691295 -12.869242702447796 -0.007291116332635283 -12.871433237078577
1765 -0.007289677252992987 -12.87653237970079 -0.007288476941175759 -12.878721714019752
1766 -0.007290764362551272 -12.88382314406334 -0.007289975462481379 -12.886011689482233
1767 -0.007290359074249864 -12.891113503137591 -0.00729471908416599 -12.8933064085664
1768 -0.007289333711378276 -12.89840283684897 -0.007283036224544048 -12.900589444790944
1769 -0.0072900682222098116 -12.905692905071179 -0.007290900987572968 -12.907880345778517
1770 -0.007289812713861465 -12.91298271778504 -0.007286794250831008 -12.915167140029348
1771 -0.0072904260829091076 -12.920273143867949 -0.007291201804764569 -12.922458341834114
1772 -0.0072902530198916795 -12.927563396887841 -0.007279275846667588 -12.92973761768078
1773 -0.007290670764632523 -12.934854067652473 -0.007292160671204329 -12.937029778351985
1774 -0.007290939008817077 -12.94214500666129 -0.007293492974713445 -12.944323271326699
1775 -0.007291125948540866 -12.949436132609831 -0.007293901615776121 -12.951617172942475
1776 -0.007290205080062151 -12.956726337689894 -0.007290166127495468 -12.95890733906997
1777 -0.007291995221748948 -12.964018332911643 -0.007298437808640301 -12.96620577687861
1778 -0.007290655490942299 -12.971308988402585 -0.007291751727461815 -12.973497528606071
1779 -0.007290086429566145 -12.978599074832152 -0.007291352353058755 -12.98078888095913
1780 -0.007290390925481916 -12.985889465757634 -0.007292667520232499 -12.988081548479363
1781 -0.007286983192898333 -12.993176448950532 -0.007257471443153918 -12.995339019922516
1782 -0.0072910008952021595 -13.000467449845734 -0.007308317325077951 -13.002647337247595
1783 -0.007292826450429857 -13.007760276296164 -0.00729841492138803 -13.009945752168983
1784 -0.007290567341260612 -13.015050843637425 -0.007292527030222118 -13.017238279199205
1785 -0.007289034756831824 -13.022339878394257 -0.007287902547977865 -13.024526181747182
1786 -0.007290839916095138 -13.029630718310353 -0.007288523577153682 -13.031814705324337
1787 -0.007294458453543484 -13.036925176763896 -0.007262113061733544 -13.03907681838607
1788 -0.007291468745097518 -13.044216645508994 -0.007287927833385765 -13.046364746219455
1789 -0.007291763508692384 -13.051508409017687 -0.00729337080847472 -13.053658117027929
1790 -0.007292537158355117 -13.058800946176042 -0.007301154895685613 -13.060959271923615
1791 -0.007289437996223569 -13.066090384172266 -0.007300039986148477 -13.068259311909763
1792 -0.0072912361938506365 -13.073381620366117 -0.007290286617353559 -13.075549598527116
1793 -0.007291354401968419 -13.080672974768085 -0.0072913276962935925 -13.08284092622341
1794 -0.0072908973786979915 -13.087963872146783 -0.007287153089419007 -13.090128079312828
1795 -0.007287696772255004 -13.09525156891904 -0.007279362343251705 -13.09740744165608
1796 -0.007291307835839689 -13.102542876754878 -0.00728442792315036 -13.104691869579229
1797 -0.00729208739940077 -13.10983496415428 -0.00729281404055655 -13.111984683619786
1798 -0.007291052234359085 -13.117126016388639 -0.007293717307038605 -13.119278400926826
1799 -0.00729004517197609 -13.124416061560614 -0.007303005014546215 -13.126581405941371
1800 -0.00729180509224534 -13.13170786665286 -0.007285885117016733 -13.133867291058388
1801 -0.007291136216372252 -13.138999002869232 -0.007289155200123787 -13.141156446258512
1802 -0.007291775033809245 -13.146290777903042 -0.007288793125189841 -13.148445239383701
1803 -0.007291210745461285 -13.153581988648503 -0.007296474720351398 -13.155741714104053
1804 -0.0072898225160315635 -13.160871811164535 -0.007289914530701935 -13.163031628634755
1805 -0.007291497103869915 -13.168163308268404 -0.007308724033646285 -13.1703403526684
1806 -0.007291160360909999 -13.175454468629315 -0.007289946940727532 -13.177630299609127
1807 -0.007291036541573703 -13.182745505170889 -0.0072900696191936735 -13.18492036922832
1808 -0.007292374293319881 -13.190037879464208 -0.007296995981596411 -13.192217365209917
1809 -0.007290809531696141 -13.197328688995904 -0.0072951302863657475 -13.199512495496283
1810 -0.007291206647641957 -13.204619895643546 -0.007292355014942587 -13.206804850511226
1811 -0.007290285429917276 -13.211910181073463 -0.007290875678882003 -13.214095726190108
1812 -0.00729020731523633 -13.2192003883887 -0.00729451272636652 -13.221390238916474
1813 -0.007290879613719881 -13.22649126800242 -0.00729490362573415 -13.228685142542208
1814 -0.007290852884761989 -13.23378212088718 -0.007287852675653994 -13.235972995217862
1815 -0.007290694420225919 -13.241072815307406 -0.007294972124509513 -13.243267967342371
1816 -0.007286393851973117 -13.24835920915938 -0.0072736230213195086 -13.25054159036369
1817 -0.007290975633077323 -13.255650184792458 -0.007287942571565509 -13.257829532935256
1818 -0.007291582156904041 -13.262941766949362 -0.00728873023763299 -13.265118263172889
1819 -0.007291432144120336 -13.270233199093482 -0.0072914954042062165 -13.272409758577096
1820 -0.0072906411485746505 -13.277523840242058 -0.0072937632445245985 -13.27970352182162
1821 -0.0072903453139588235 -13.284814185556016 -0.007291762344539166 -13.28699528416616
1822 -0.007291679852642119 -13.292105865408658 -0.00729272875469178 -13.294288012920852
1823 -0.007291816431097687 -13.299397681839755 -0.0072918017860502 -13.301579814706901
1824 -0.007291308208368719 -13.306688990048125 -0.007295368728227914 -13.308875183435129
1825 -0.007291201176121831 -13.313980191224246 -0.007295566727407277 -13.316170750162536
1826 -0.007291703065857291 -13.321271894290103 -0.007285190606489777 -13.323455940769026
1827 -0.007291779853403568 -13.328563674143506 -0.007288705487735569 -13.330744646256761
1828 -0.007293276349082589 -13.33585695049259 -0.007303171278908849 -13.33804781753567
1829 -0.007291463878937065 -13.343148414371527 -0.007293598586693406 -13.345341416122364
1830 -0.007290906039997935 -13.350439320411525 -0.007293928833678365 -13.352635344956044
1831 -0.007290860079228878 -13.357730180490753 -0.00729611529968679 -13.35993146025573
1832 -0.007289856765419244 -13.365020037256173 -0.0072882298147305844 -13.36721969007046
1833 -0.0072887939866632225 -13.372308831242837 -0.0072824150323867794 -13.374502105102847
1834 -0.007291073095984757 -13.379599904338821 -0.007294607954099775 -13.381796713056946
1835 -0.007291403226554393 -13.386891307565376 -0.007293538236990571 -13.389090251293936
1836 -0.007291492214426399 -13.394182799779802 -0.0072922247229143975 -13.39638247601685
1837 -0.007291624671779573 -13.401474424451582 -0.007280897232703865 -13.403663373249554
1838 -0.007290564617142082 -13.408764989068723 -0.007293141563422978 -13.410956514812977
1839 -0.007291442854329944 -13.416056431923053 -0.007287862407974899 -13.418244377220951
1840 -0.007292069797404111 -13.423348501720458 -0.007295878115110099 -13.425540255336061
1841 -0.007288356963545084 -13.430636858684004 -0.007295381301082671 -13.432835636637144
1842 -0.007290305336937308 -13.437927164020941 -0.007289067306555807 -13.440124703943699
1843 -0.007291149604134262 -13.445218313625075 -0.007290595979429782 -13.44741529992313
1844 -0.007290665991604328 -13.45250897961668 -0.007291858573444188 -13.454707158496573
1845 -0.00729164348449558 -13.459800623101176 -0.007294378988444805 -13.462001537485017
1846 -0.007292803819291293 -13.467093426920467 -0.007279420457780361 -13.469280957942798
1847 -0.0072906545363366606 -13.474384081456805 -0.007289259182289243 -13.476570217125088
1848 -0.007288948097266257 -13.48167302955407 -0.007281443802639842 -13.483851660927728
1849 -0.007290747971273959 -13.488963777525344 -0.007289314339868724 -13.491140975267596
1850 -0.007291345112025738 -13.49625512263737 -0.007287793699651957 -13.498428768967248
1851 -0.007291294075548649 -13.503546416712918 -0.007288175984285772 -13.505716944951534
1852 -0.007291750935837627 -13.510838167648757 -0.007294220477342605 -13.513011165428876
1853 -0.007291012722998857 -13.518129180371755 -0.0072868587449193 -13.520298024173796
1854 -0.007291761878877878 -13.525420942250634 -0.0072882752632722255 -13.527586299437068
1855 -0.007291566766798496 -13.532712509017433 -0.007292644982226193 -13.534878944419294
1856 -0.00729083064943552 -13.540003339666868 -0.007291133562102914 -13.542170077981396
1857 -0.007289389474317431 -13.547292729141185 -0.00728437970392406 -13.54945445768532
1858 -0.007293345802463591 -13.554586074943648 -0.007287671742960811 -13.556742129428281
1859 -0.007292514480650425 -13.561878589424298 -0.007285249792039395 -13.56402737922032
1860 -0.007293650973588228 -13.569172240397886 -0.007297719642519951 -13.57132509886284
1861 -0.007292403094470501 -13.576464643492358 -0.007292269309982657 -13.578617368172822
1862 -0.0072914180113002654 -13.583756061503658 -0.007291866093873977 -13.585909234266696
1863 -0.007291998132131994 -13.59104805963579 -0.007323121465742588 -13.593232355732438
1864 -0.007291226577945053 -13.598339286213735 -0.007291683228686452 -13.600524038961124
1865 -0.00729131018742919 -13.605630596401165 -0.007289051148109138 -13.607813090109234
1866 -0.007290715421549976 -13.612921311822715 -0.007291417545638978 -13.615104507654873
1867 -0.0072925274958834056 -13.620213839318598 -0.0073030514409765605 -13.62240755909585
1868 -0.007291469513438642 -13.627505308832037 -0.007292143907397986 -13.629699703003247
1869 -0.00729090787936002 -13.634796216711397 -0.0072919977363199 -13.636991700739568
1870 -0.007290959521196782 -13.642087176232593 -0.007289715064689517 -13.644281415804258
1871 -0.007290931488387287 -13.649378107720981 -0.007278942735865712 -13.651560358540124
1872 -0.0072904836619272825 -13.656668591382909 -0.007290918636135757 -13.65885127717626
1873 -0.007290767156518996 -13.663959358539428 -0.007291363831609487 -13.666142641007868
1874 -0.007291609002277255 -13.671250967541704 -0.0072908416157588364 -13.673433482623627
1875 -0.0072919322643429044 -13.678542899806047 -0.007291250629350543 -13.680724733252978
1876 -0.007291725557297468 -13.685834625363345 -0.007292607263661921 -13.68801734051664
1877 -0.007288646651431918 -13.693123272014777 -0.007317355531267822 -13.695334696047906
1878 -0.007290389621630311 -13.700413661636407 -0.0072895823512226345 -13.70262427839913
1879 -0.007291027042083442 -13.70770468867849 -0.007290369551628828 -13.70991464795076
1880 -0.0072909944457933305 -13.714995683124283 -0.007292446796782315 -13.717207094747542
1881 -0.007290871650911868 -13.722286554775195 -0.00729113114066422 -13.724498225888206
1882 -0.007290682545863092 -13.729577237321058 -0.007291349908336997 -13.731789575796544
1883 -0.007290339143946767 -13.736867576465004 -0.0072919750353321435 -13.739081550831877
1884 -0.007290843152441084 -13.744158419617445 -0.007289152499288321 -13.746370703331165
1885 -0.007290663430467248 -13.751449083047913 -0.0072909134672954675 -13.75366161679846
1886 -0.00729055239353329 -13.758739635441446 -0.007289923424832523 -13.760951540223292
1887 -0.007291686511598528 -13.766031321953044 -0.007289819582365453 -13.768241359805657
1888 -0.007291700225323439 -13.773323022178367 -0.007289418997243047 -13.7755307788029
1889 -0.0072914174059405925 -13.780614439584308 -0.007291122595779598 -13.782821901398679
1890 -0.007290634629316628 -13.787905074213626 -0.00728545521851629 -13.790107356617195
1891 -0.007291230722330511 -13.795196304935956 -0.007289663003757596 -13.797397019620952
1892 -0.007291714008897543 -13.802488018944853 -0.007298793504014611 -13.804695813124967
1893 -0.007290070923045277 -13.809778089867898 -0.007295056083239615 -13.811990869208207
1894 -0.007291705836541951 -13.81706979570444 -0.007292787684127689 -13.819283656892335
1895 -0.0072896383237093685 -13.824359434028148 -0.007290274021215737 -13.82657393091355
1896 -0.007289582840166986 -13.831649016868315 -0.007256723660975695 -13.833830654574527
1897 -0.007291077682748437 -13.838940094551063 -0.007292461628094315 -13.84112311620262
1898 -0.007291961484588683 -13.846232056035651 -0.007291196519508958 -13.848414312722129
1899 -0.0072920839069411155 -13.853524139942593 -0.007291218778118491 -13.855705531500247
1900 -0.007291634613648057 -13.86081577455624 -0.0072917875600978736 -13.862997319060344
1901 -0.0072909577284008265 -13.868106732284641 -0.007292308215983212 -13.870289627276328
1902 -0.007291002827696502 -13.875397735112337 -0.007280918932519853 -13.877570546208847
1903 -0.007290627504698932 -13.882688362617035 -0.007290625968016684 -13.884861172176864
1904 -0.007292160508222878 -13.889980523125258 -0.007273585931397974 -13.892134758108261
1905 -0.007292567542754114 -13.897273090668012 -0.007285807630978525 -13.89942056573924
1906 -0.007292109634727239 -13.90456520030274 -0.007293750322423876 -13.906714316061663
1907 -0.007290283613838255 -13.911855483916577 -0.007305756583809853 -13.914020072645473
1908 -0.007291124830953777 -13.91914660874753 -0.007287650811485946 -13.921307723456959
1909 -0.007291873125359416 -13.92643848187289 -0.007289851363748312 -13.928597574820706
1910 -0.007290577166713774 -13.933729059039603 -0.0072883259737864135 -13.935885900794492
1911 -0.007292400044389069 -13.941021459083991 -0.007289004698395729 -13.943174905492889
1912 -0.007292465353384614 -13.948313924437375 -0.007294387556612492 -13.950469293049501
1913 -0.007286791480146349 -13.955600715917521 -0.0072815024061128495 -13.957750795455613
1914 -0.0072928784182295205 -13.962893594335752 -0.00729175538290292 -13.965042550838517
1915 -0.0072924232110381125 -13.970186017546789 -0.007292224885895848 -13.972334775724413
1916 -0.007291216007433832 -13.977477233554223 -0.007287991954945028 -13.979622767679357
1917 -0.0072904456406831745 -13.984767679194906 -0.007308985106647015 -13.986931752786004
1918 -0.007292603189125657 -13.992060282384031 -0.007298516575247049 -13.994230269361251
1919 -0.007292982726357877 -13.99935326511039 -0.007301629893481732 -14.001531899254733
1920 -0.007291962811723352 -14.006645227922114 -0.007279625488445162 -14.008811524743178
1921 -0.007291439361870289 -14.013936667283984 -0.0072931647300720215 -14.01610468947325
1922 -0.007291954010725021 -14.021228621294709 -0.007291027717292309 -14.023395717190542
1923 -0.007291988888755441 -14.028520610183465 -0.007301516574807465 -14.03069723376535
1924 -0.0072894790442660454 -14.03581008922773 -0.007274007773958147 -14.037971241539308
1925 -0.007291573123075068 -14.043101662350805 -0.007288019335828721 -14.045259260875136
1926 -0.007292137714102864 -14.050393800064908 -0.007287122146226466 -14.052546383021363
1927 -0.0072915834374725815 -14.057685383502381 -0.007288094749674201 -14.059834477771037
1928 -0.007291228510439396 -14.06497661201282 -0.007279892358928919 -14.067114370129966
1929 -0.00729169906117022 -14.07226831107399 -0.007286360790021718 -14.074400730919988
1930 -0.0072922839783132075 -14.079560595052303 -0.007291164668276906 -14.081691895588266
1931 -0.007291735149919987 -14.086852330202223 -0.007296064565889537 -14.088987960154155
1932 -0.007293798984028399 -14.094146129186251 -0.007296270830556751 -14.096284230984711
1933 -0.007289942912757396 -14.101436072099009 -0.00727079208008945 -14.1035550230648
1934 -0.0072931685950607065 -14.10872924069407 -0.00729493962135166 -14.110849962686151
1935 -0.007292974716983735 -14.116022215411054 -0.007298290263861418 -14.118148252950013
1936 -0.007291891565546394 -14.1233141069766 -0.007293854234740138 -14.125442107184753
1937 -0.007290402939543128 -14.130604509916143 -0.007294405205175281 -14.13273651238993
1938 -0.007291437801904976 -14.137895947718048 -0.007286813715472818 -14.140023326105402
1939 -0.007291795103810728 -14.145187742821859 -0.007289222232066095 -14.147312548337467
1940 -0.007292326889000833 -14.15248006971086 -0.0072749643586575985 -14.154587512696125
1941 -0.007291448791511357 -14.159771518502371 -0.007294606370851398 -14.161882119066977
1942 -0.007292614970356226 -14.167064133472728 -0.00729186343960464 -14.169173982506582
1943 -0.007294205436483026 -14.174358338909212 -0.0072679008357226845 -14.176441883342305
1944 -0.007291779783554375 -14.181650118692765 -0.007291792472824454 -14.183733675815128
1945 -0.007291653053835034 -14.1889417717466 -0.00729209145065397 -14.191025767265783
1946 -0.007292200229130685 -14.196233971975731 -0.007291095284745097 -14.198316862550529
1947 -0.007291468768380582 -14.203525440744112 -0.007286488264799118 -14.205603350815329
1948 -0.007292272476479411 -14.210817713220592 -0.007292073080316186 -14.212895423895645
1949 -0.007292897836305201 -14.218110611056897 -0.007287616655230522 -14.220183040550875
1950 -0.007292826706543565 -14.22540343776344 -0.007292406959459185 -14.227475447510335
1951 -0.007293115952052176 -14.232696553715492 -0.007286932622082532 -14.234762380132418
1952 -0.007293480634689331 -14.239990034350182 -0.007291715848259628 -14.242054095980677
1953 -0.007293223543092609 -14.247283257893274 -0.007294267858378589 -14.249348363839056
1954 -0.0072927864268422125 -14.254576044320116 -0.00729496160056442 -14.25664332543962
1955 -0.007292771385982633 -14.261868815706098 -0.007294594310224056 -14.263937919749845
1956 -0.00729228388518095 -14.26916109959128 -0.007292461162433028 -14.271230380912277
1957 -0.007294871076010167 -14.276455970667289 -0.007302710739895702 -14.278533091652173
1958 -0.00729168769903481 -14.283747658366323 -0.007295513711869717 -14.285828605364044
1959 -0.0072921608109027146 -14.291039819177225 -0.007292767032049596 -14.293121372396094
1960 -0.007291749236173928 -14.2983315684134 -0.007288223714567721 -14.300409596110661
1961 -0.007292847195640206 -14.305624415609039 -0.007295135059393942 -14.307704731170055
1962 -0.007293114135973155 -14.312917529745011 -0.007294896896928549 -14.314999628066984
1963 -0.007291482831351459 -14.320209012576363 -0.007292535132728517 -14.322292163199712
1964 -0.0072914139367640015 -14.327500426513128 -0.007286545331589877 -14.329578708531303
1965 -0.007292361068539322 -14.334792787581668 -0.007291020615957678 -14.33686972914726
1966 -0.00729230553843081 -14.3420850931201 -0.007298567122779787 -14.34416829627004
1967 -0.007292824261821806 -14.34937791738192 -0.0072888957103714345 -14.35145719198041
1968 -0.007289683888666331 -14.356667601270587 -0.007298092870041728 -14.358755284850451
1969 -0.007291755964979529 -14.363959357235567 -0.007290518400259316 -14.36604580325071
1970 -0.007291907328180969 -14.371251264563748 -0.007287817937321961 -14.373333621188031
1971 -0.007292902306653559 -14.378544166870402 -0.007297711446881294 -14.380631332634913
1972 -0.0072918891906738285 -14.385836056061075 -0.0072940663201734425 -14.387925398955087
1973 -0.007292713643983007 -14.393128769705058 -0.007292408240027725 -14.395217807195115
1974 -0.007291913661174476 -14.400420683366232 -0.007293019886128604 -14.402510827081244
1975 -0.00729199149645865 -14.40771267486269 -0.007290465943515301 -14.40980129302476
1976 -0.007292262092232704 -14.415004936954922 -0.007290699705481529 -14.417091992730242
1977 -0.007291520340368151 -14.42229645729529 -0.0072915027616545555 -14.424383495491897
1978 -0.007291505206376314 -14.429587962501667 -0.007292168098501861 -14.431675663590399
1979 -0.0072922419989481565 -14.436880204500616 -0.007290485873818397 -14.438966149464218
1980 -0.007288643205538392 -14.444168847706154 -0.007301221718080342 -14.446267371182298
1981 -0.007292015594430268 -14.451460863300584 -0.007287821895442903 -14.45355519307774
1982 -0.007291393517516553 -14.4587522568181 -0.007297316752374172 -14.460852509830115
1983 -0.0072914947057142855 -14.466043751523815 -0.007293353136628866 -14.468145862966743
1984 -0.007290662708692252 -14.473334414232507 -0.007291654427535832 -14.47543751739428
1985 -0.007291616010479629 -14.480626030242988 -0.00729194451123476 -14.482729461905514
1986 -0.007290144404396415 -14.487916174647385 -0.007300096889957785 -14.490029558795472
1987 -0.0072897307109087706 -14.495205905358294 -0.0072876917431131 -14.497317250538584
1988 -0.007290983991697431 -14.502496889349992 -0.007291551446542144 -14.504608801985126
1989 -0.007290832628495991 -14.509787721978487 -0.007291259989142418 -14.511900061974268
1990 -0.007290897564962507 -14.51707861954345 -0.007294400921091437 -14.51919446289536
1991 -0.00728959902189672 -14.524368218565346 -0.007288261922076345 -14.526482724817436
1992 -0.007291341526433825 -14.53165956009178 -0.007289868197403848 -14.53377259301484
1993 -0.007290572626516223 -14.538950132718297 -0.007291653845459223 -14.5410642468603
1994 -0.007291177962906658 -14.546241310681204 -0.007292328844778239 -14.548356575705078
1995 -0.007291001919656992 -14.553532312600861 -0.007292528287507594 -14.555649103992586
1996 -0.007291370141319931 -14.560823682742182 -0.0072939452482387425 -14.562943049240825
1997 -0.007291581411845982 -14.568115264154027 -0.00729037697892636 -14.570233426219751
1998 -0.007290924619883299 -14.575406188773911 -0.007276425557211042 -14.577509851776963
1999 -0.007290426455438137 -14.582696615229349 -0.007293086615391076 -14.584802938392354
2000 -0.0072906203102320434 -14.589987235539581 -0.0072943031089380385 -14.592097241501293
