# Supplementary material for: Learning nonequilibrium statistical mechanics and dynamical phase transitions
Source: Nat Commun. 2024 Feb 6;15:1117. doi: 10.1038/s41467-024-45172-8 (PMC10847122; doi:10.1038/s41467-024-45172-8)
Supplement: Supplementary file 4 — Supplementary Data 1 [file 41467_2024_45172_MOESM4_ESM.zip › DPT-main/PlotTemplate/plot_KL_divergence/out/finite_time/SE/L5_D2W32K5_E100BS1k/logs-1.90/log.txt]

1 -0.006601382605731487 -0.006601382605731487 -0.006603762903250754 -0.006603762903250754
2 -0.006587549392133951 -0.013188931997865437 -0.0065878453431651 -0.013191608246415854
3 -0.006583624798804521 -0.01977255679666996 -0.006584258540533483 -0.019775866786949335
4 -0.006587365339510143 -0.026359922136180103 -0.006588342972099781 -0.026364209759049115
5 -0.0065867472672835 -0.0329466694034636 -0.006587720266543329 -0.03295193002559244
6 -0.006584177631884814 -0.03953084703534841 -0.006583491200581193 -0.039535421226173637
7 -0.006581127690151334 -0.046111974725499744 -0.006582373497076332 -0.04611779472324997
8 -0.006580825871787965 -0.05269280059728771 -0.006580255529843271 -0.052698050253093244
9 -0.006578314490616322 -0.05927111508790403 -0.006578500499017537 -0.05927655075211078
10 -0.00658084899187088 -0.06585196407977491 -0.006579320062883198 -0.06585587081499397
11 -0.006576275359839201 -0.07242823943961411 -0.006576908938586712 -0.07243277975358069
12 -0.006572616146877408 -0.07900085558649152 -0.006572664505802095 -0.07900544425938279
13 -0.006575117190368474 -0.08557597277686 -0.006573074078187346 -0.08557851833757013
14 -0.006569851050153374 -0.09214582382701336 -0.0065688671544194225 -0.09214738549198956
15 -0.006572665809653699 -0.09871848963666706 -0.00657821362838149 -0.09872559912037104
16 -0.006575019704177976 -0.10529350934084504 -0.0065785211510956286 -0.10530412027146667
17 -0.006567665771581232 -0.11186117511242627 -0.0065599639201536775 -0.11186408419162035
18 -0.006578108994290233 -0.1184392841067165 -0.006595263164490462 -0.11845934735611081
19 -0.006566224782727659 -0.12500550888944417 -0.00656215560156852 -0.12502150295767933
20 -0.006569410418160259 -0.13157491930760443 -0.006563442759215832 -0.13158494571689516
21 -0.006564632919616997 -0.13813955222722143 -0.006534977233968675 -0.13811992295086384
22 -0.006565600819885731 -0.14470515304710715 -0.0065628933953121305 -0.14468281634617597
23 -0.006563683063723147 -0.1512688361108303 -0.006561799207702279 -0.15124461555387825
24 -0.006571600260213017 -0.15784043637104334 -0.0065785801038146016 -0.15782319565769284
25 -0.006568092829547822 -0.16440852920059115 -0.00656889290548861 -0.16439208856318147
26 -0.006565101863816381 -0.17097363106440752 -0.006564511987380684 -0.17095660055056214
27 -0.006558055710047484 -0.177531686774455 -0.006556831602938473 -0.1775134321535006
28 -0.00656525450758636 -0.18409694128204135 -0.0065655548125505446 -0.18407898696605116
29 -0.006562382471747697 -0.19065932375378905 -0.006553478026762605 -0.19063246499281375
30 -0.006576307513751089 -0.19723563126754015 -0.006595450406894088 -0.19722791539970783
31 -0.006559522682800889 -0.20379515395034103 -0.006555395503528416 -0.20378331090323623
32 -0.00656021130271256 -0.2103553652530536 -0.006558987172320485 -0.2103422980755567
33 -0.006559209711849689 -0.2169145749649033 -0.006572681316174567 -0.21691497939173127
34 -0.006560265459120274 -0.22347484042402357 -0.0065683658001944424 -0.2234833451919257
35 -0.006574329873546958 -0.23004917029757052 -0.0066050061024725435 -0.23008835129439825
36 -0.006555013149045408 -0.23660418344661593 -0.006555279390886426 -0.23664363068528468
37 -0.006555620231665671 -0.2431598036782816 -0.00654014281462878 -0.24318377349991346
38 -0.006547096115536988 -0.2497068997938186 -0.0065089962910860775 -0.24969276979099955
39 -0.006554482947103679 -0.2562613827409223 -0.006554800411686301 -0.25624757020268585
40 -0.006552724447101354 -0.26281410718802367 -0.006553387874737382 -0.2628009580774232
41 -0.0065571510465815665 -0.2693712582346052 -0.006560278544202447 -0.26936123662162564
42 -0.0065541686723008755 -0.2759254269069061 -0.0065542321652174 -0.27591546878684303
43 -0.006549792946316302 -0.2824752198532224 -0.006553692673332989 -0.28246916146017603
44 -0.00655273012816906 -0.2890279499813914 -0.006547986995428801 -0.28901714845560483
45 -0.006563868559896946 -0.29559181854128835 -0.006603400805033743 -0.2956205492606386
46 -0.006553086708299816 -0.30214490524958815 -0.0065601588226854805 -0.30218070808332403
47 -0.006549423350952566 -0.3086943286005407 -0.006553733325563371 -0.3087344414088874
48 -0.006562334112823009 -0.3152566627133637 -0.0067314889281988146 -0.3154659303370862
49 -0.006543310778215528 -0.32179997349157924 -0.006553768133744598 -0.3220196984708308
50 -0.00654024425894022 -0.32834021775051947 -0.006542060617357492 -0.3285617590881883
51 -0.006542137451469898 -0.3348823552019894 -0.006540384539403021 -0.33510214362759133
52 -0.006539082201197743 -0.34142143740318714 -0.006547791487537325 -0.34164993511512864
53 -0.0065404674736782905 -0.34796190487686546 -0.0065406872890889645 -0.3481906224042176
54 -0.0065421025501564145 -0.35450400742702187 -0.006536123249679804 -0.3547267456538974
55 -0.006536775548011064 -0.36104078297503295 -0.0064626952400431035 -0.3611894408939405
56 -0.006545844231732189 -0.36758662720676516 -0.006544312159530818 -0.36773375305347134
57 -0.00654380617197603 -0.3741304333787412 -0.006535627180710435 -0.37426938023418177
58 -0.006543756905011832 -0.38067419028375304 -0.006537853716872632 -0.3808072339510544
59 -0.006543549126945436 -0.3872177394106985 -0.006578823365271091 -0.3873860573163255
60 -0.006545099685899914 -0.39376283909659837 -0.006533854943700135 -0.39391991226002565
61 -0.006541908509097994 -0.40030474760569634 -0.0065441997023299335 -0.4004641119623556
62 -0.006541031575761735 -0.4068457791814581 -0.006539261853322387 -0.40700337381567797
63 -0.006526924832724035 -0.41337270401418214 -0.006474786461330951 -0.4134781602770089
64 -0.006542976689524948 -0.4199156807037071 -0.006541232136078179 -0.42001939241308706
65 -0.006545242504216731 -0.42646092320792384 -0.006545791868120432 -0.4265651842812075
66 -0.006543139624409377 -0.4330040628323332 -0.006543093989603221 -0.4331082782708107
67 -0.006542778038419783 -0.439546840870753 -0.00654282805044204 -0.43965110632125276
68 -0.006543376739136875 -0.44609021760988987 -0.006540995766408741 -0.4461921020876615
69 -0.006539892591536045 -0.4526301102014259 -0.006539685791358352 -0.45273178787901985
70 -0.006540473597124219 -0.45917058379855014 -0.0065377003513276575 -0.4592694882303475
71 -0.006541429180651903 -0.46571201297920206 -0.006538717215880752 -0.46580820544622825
72 -0.006542053143493831 -0.4722540661226959 -0.006554064038209617 -0.4723622694844379
73 -0.006541057303547859 -0.47879512342624375 -0.006596173928119242 -0.4789584434125571
74 -0.006538675236515701 -0.48533379866275944 -0.006543282605707646 -0.48550172601826475
75 -0.006538069969974458 -0.4918718686327339 -0.006539970240555704 -0.49204169625882044
76 -0.006537230871617794 -0.4984090995043517 -0.0065309010911732916 -0.4985725973499937
77 -0.0065362722845748065 -0.5049453717889265 -0.006517255236394704 -0.5050898525863884
78 -0.0065303676761686805 -0.5114757394650952 -0.006518598413094878 -0.5116084509994833
79 -0.006537122093141079 -0.5180128615582362 -0.006534824706614017 -0.5181432757060973
80 -0.006535101355984807 -0.524547962914221 -0.006534857046790421 -0.5246781327528878
81 -0.006536102015525102 -0.5310840649297461 -0.006531265936791897 -0.5312093986896796
82 -0.006536475452594459 -0.5376205403823406 -0.0065274114953354 -0.5377368101850151
83 -0.0065408840775489805 -0.5441614244598896 -0.006562855816446245 -0.5442996660014613
84 -0.006533747026696801 -0.5506951714865864 -0.006527929706498981 -0.5508275957079602
85 -0.006537743075750768 -0.5572329145623371 -0.006535442592576146 -0.5573630383005364
86 -0.00653613714966923 -0.5637690517120064 -0.00652993235271424 -0.5638929706532506
87 -0.0065606489777565 -0.570329700689763 -0.006678187195211649 -0.5705711578484622
88 -0.006533044669777155 -0.5768627453595401 -0.0065320122987031935 -0.5771031701471654
89 -0.00653238904196769 -0.5833951344015078 -0.006531468988396227 -0.5836346391355616
90 -0.006532526738010347 -0.5899276611395181 -0.006533964397385716 -0.5901686035329473
91 -0.006530712428502739 -0.5964583735680209 -0.006532191438600421 -0.5967007949715477
92 -0.006533731590025127 -0.602992105158046 -0.006530312332324683 -0.6032311073038724
93 -0.006533598573878407 -0.6095257037319244 -0.006532764015719295 -0.6097638713195918
94 -0.006529995868913829 -0.6160556996008382 -0.006530653149820864 -0.6162945244694126
95 -0.006533018336631358 -0.6225887179374695 -0.006538501544855535 -0.6228330260142682
96 -0.006530980113893747 -0.6291196980513633 -0.006531408242881298 -0.6293644342571495
97 -0.00652990355156362 -0.6356496016029268 -0.006531336181797087 -0.6358957704389466
98 -0.006533174077048898 -0.6421827756799757 -0.006537413527257741 -0.6424331839662044
99 -0.006528994813561439 -0.6487117704935371 -0.006534023769199848 -0.6489672077354043
100 -0.006531352759338915 -0.655243123252876 -0.0065355314174667 -0.6555027391528709
101 -0.006530282530002296 -0.6617734057828784 -0.00652751715388149 -0.6620302563067524
102 -0.00653063333593309 -0.6683040391188114 -0.006532706646248698 -0.6685629629530011
103 -0.0065315299900248645 -0.6748355691088362 -0.006586867431178689 -0.6751498303841797
104 -0.006530608027242124 -0.6813661771360784 -0.006525386171415448 -0.6816752165555952
105 -0.006529976823367178 -0.6878961539594456 -0.006529895635321736 -0.6882051121909168
106 -0.00652819664683193 -0.6944243506062775 -0.006533203553408385 -0.6947383157443252
107 -0.006527248723432422 -0.70095159932971 -0.006521375733427703 -0.7012596914777529
108 -0.0065281023271381855 -0.7074797016568481 -0.006517985044047237 -0.7077776765218001
109 -0.006530817085877061 -0.7140105187427253 -0.006520161591470242 -0.7142978381132704
110 -0.006526369578205049 -0.7205368883209303 -0.0065302039496600624 -0.7208280420629305
111 -0.006544261937960982 -0.7270811502588913 -0.006513280118815601 -0.7273413221817461
112 -0.006529188249260187 -0.7336103385081515 -0.0065287034260109065 -0.7338700256077569
113 -0.006530755385756493 -0.740141093893908 -0.006527108093723655 -0.7403971337014806
114 -0.006526737241074443 -0.7466678311349825 -0.006480555376037955 -0.7468776890775186
115 -0.006531448662281036 -0.7531992797972635 -0.0065305223921313885 -0.75340821146965
116 -0.006528778374195099 -0.7597280581714586 -0.006518259504809975 -0.75992647097446
117 -0.006512729357928038 -0.7662407875293866 -0.006445270543918013 -0.766371741518378
118 -0.00653206892311573 -0.7727728564525024 -0.006529254419729113 -0.772900995938107
119 -0.006531671597622335 -0.7793045280501247 -0.006534263351932168 -0.7794352592900392
120 -0.00651926479768008 -0.7858237928478048 -0.006552621349692344 -0.7859878806397316
121 -0.006531708012335003 -0.7923555008601398 -0.0065336972940713165 -0.7925215779338028
122 -0.006528454879298806 -0.7988839557394386 -0.006529165618121624 -0.7990507435519245
123 -0.006531162443570793 -0.8054151181830094 -0.00651712566614151 -0.805567869218066
124 -0.0065307453973218795 -0.8119458635803313 -0.0065549647901207205 -0.8121228340081867
125 -0.006528319884091615 -0.8184741834644229 -0.006523889326490462 -0.8186467233346773
126 -0.006529048271477223 -0.8250032317359002 -0.006533934315666556 -0.8251806576503438
127 -0.006531196786090732 -0.8315344285219909 -0.0065350019140169024 -0.8317156595643607
128 -0.006528576114214956 -0.8380630046362059 -0.006526530394330621 -0.8382421899586913
129 -0.006531026074662804 -0.8445940307108687 -0.00655760713852942 -0.8447997970972206
130 -0.006558037386275828 -0.8511520680971445 -0.006806256109848618 -0.8516060532070693
131 -0.006520665506832302 -0.8576727336039768 -0.006513739610090852 -0.8581197928171601
132 -0.006523151602596045 -0.8641958852065729 -0.006524520949460566 -0.8646443137666207
133 -0.006522547081112861 -0.8707184322876858 -0.006525033270008862 -0.8711693470366295
134 -0.006519960053265095 -0.8772383923409508 -0.006521060061641037 -0.8776904070982705
135 -0.006521974573843181 -0.883760366914794 -0.006523208017461002 -0.8842136151157315
136 -0.006522477557882667 -0.8902828444726767 -0.006516255508176983 -0.8907298706239085
137 -0.006522085471078754 -0.8968049299437555 -0.006528711132705212 -0.8972585817566138
138 -0.006524594454094768 -0.9033295243978503 -0.0065405969740822915 -0.903799178730696
139 -0.006521880440413952 -0.9098514048382642 -0.006518020131625235 -0.9103171988623213
140 -0.006521832686848939 -0.9163732375251131 -0.0065222435863688585 -0.9168394424486902
141 -0.0065229439176619055 -0.9228961814427751 -0.006521693104878068 -0.9233611355535682
142 -0.00652194102294743 -0.9294181224657225 -0.006520887813530862 -0.9298820233670991
143 -0.0065243002260103825 -0.9359424226917329 -0.006535546225495637 -0.9364175695925948
144 -0.006520447973161936 -0.9424628706648949 -0.006533395452424884 -0.9429509650450197
145 -0.006521179340779781 -0.9489840500056747 -0.00652361917309463 -0.9494745842181144
146 -0.0065180480014532804 -0.9555020980071279 -0.0064997982932254676 -0.9559743825113398
147 -0.00651949702296406 -0.962021595030092 -0.006520142592489719 -0.9624945251038295
148 -0.006518095638602972 -0.9685396906686949 -0.0064930555177852515 -0.9689875806216147
149 -0.0065315614454448225 -0.9750712521141398 -0.006467553111724556 -0.9754551337333393
150 -0.006523336586542428 -0.9815945887006823 -0.006518800277262926 -0.9819739340106022
151 -0.006523887114599347 -0.9881184758152817 -0.0065231837797909975 -0.9884971177903932
152 -0.006524152192287147 -0.9946426280075689 -0.0065310515463352205 -0.9950281693367284
153 -0.006521931220777333 -1.0011645592283462 -0.006525166938081384 -1.00155333627481
154 -0.006515317037701607 -1.007679876266048 -0.0065229300176724795 -1.0080762662924825
155 -0.0065229900646954775 -1.0142028663307434 -0.006524520413950086 -1.0146007867064326
156 -0.006523211975581944 -1.0207260783063254 -0.006521468749269843 -1.0211222554557025
157 -0.0065240277210250495 -1.0272501060273505 -0.006524978368543088 -1.0276472338242455
158 -0.006523537542670965 -1.0337736435700213 -0.006521938065998256 -1.0341691718902437
159 -0.006521846540272236 -1.0402954901102937 -0.00652237378526479 -1.0406915456755086
160 -0.006522604008205235 -1.0468180941184988 -0.006516558676958084 -1.0472081043524666
161 -0.006525446730665863 -1.0533435408491647 -0.006514507485553623 -1.0537226118380203
162 -0.006521883024834097 -1.0598654238739988 -0.006522653973661363 -1.0602452658116817
163 -0.0065202487399801615 -1.066385672613979 -0.00662680712994188 -1.0668720729416235
164 -0.0065197472926229235 -1.072905419906602 -0.0065159099642187355 -1.0733879829058421
165 -0.006522085447795689 -1.0794275053543976 -0.006522512203082443 -1.0799104951089247
166 -0.006520651001483202 -1.0859481563558808 -0.006519957119598985 -1.0864304522285237
167 -0.006520927464589476 -1.0924690838204703 -0.006517583969980478 -1.0929480361985042
168 -0.006522522401064634 -1.0989916062215348 -0.006514404807239771 -1.099462441005744
169 -0.006521194591186941 -1.1055128008127217 -0.0065050793811678885 -1.105967520386912
170 -0.006498170690611005 -1.1120109715033328 -0.006411046907305718 -1.1123785672942177
171 -0.006524956552311778 -1.1185359280556446 -0.0065258802380412815 -1.118904447532259
172 -0.006523895100690425 -1.1250598231563351 -0.006519436347298324 -1.1254238838795572
173 -0.0065236252034083005 -1.1315834483597433 -0.006521186977624893 -1.131945070857182
174 -0.0065176057862117885 -1.138101054145955 -0.006502676219679415 -1.1384477470768615
175 -0.006523232534527778 -1.1446242866804828 -0.006519756442867219 -1.1449675035197286
176 -0.0065376308746635916 -1.1511619175551464 -0.006570323673076928 -1.1515378271928056
177 -0.006521270796656609 -1.157683188351803 -0.006521689286455512 -1.158059516479261
178 -0.0065218877047300335 -1.164205076056533 -0.0065193399088457225 -1.1645788563881068
179 -0.006522673415020108 -1.1707277494715531 -0.0065174981020390986 -1.1710963544901458
180 -0.006517984648235142 -1.1772457341197882 -0.00650421364698559 -1.1776005681371313
181 -0.006522961053997278 -1.1837686951737854 -0.00652260968927294 -1.1841231778264043
182 -0.006521934759803116 -1.1902906299335885 -0.006519424449652434 -1.1906426022760568
183 -0.006520789721980691 -1.1968114196555693 -0.006519422540441156 -1.197162024816498
184 -0.006522468035109341 -1.2033338876906785 -0.006526042986661196 -1.2036880678031592
185 -0.006522412411868572 -1.209856300102547 -0.006530706048943102 -1.2102187738521022
186 -0.006518995482474565 -1.2163752955850216 -0.006520515820011496 -1.2167392896721136
187 -0.006522837770171463 -1.222898133355193 -0.006522208824753762 -1.2232614984968675
188 -0.006526662572287023 -1.22942479592748 -0.006566524249501526 -1.229828022746369
189 -0.006518635735847056 -1.235943431663327 -0.0065104870358482 -1.236338509782217
190 -0.006519532506354153 -1.2424629641696812 -0.006514065270312131 -1.2428525750525292
191 -0.006521085649728775 -1.24898404981941 -0.006517199357040227 -1.2493697744095695
192 -0.006523538916371763 -1.2555075887357818 -0.0064979194896295665 -1.255867693899199
193 -0.0065218177391216155 -1.2620294064749034 -0.006524033285677433 -1.2623917271848766
194 -0.006523954961448908 -1.2685533614363522 -0.006505900551564992 -1.2688976277364417
195 -0.0065232825232669715 -1.2750766439596193 -0.006518576270900666 -1.2754162040073422
196 -0.006521635572426021 -1.2815982795320453 -0.006513289012946189 -1.2819294930202885
197 -0.006519741471856832 -1.288118021003902 -0.00652236039750278 -1.2884518534177913
198 -0.006533576338551938 -1.294651597342454 -0.006578289903700352 -1.2950301433214917
199 -0.006520022312179208 -1.3011716196546332 -0.006519497162662447 -1.3015496404841542
200 -0.006520133884623647 -1.307691753539257 -0.006518780672922731 -1.308068421157077
201 -0.006520985695533455 -1.3142127392347904 -0.006611414765939116 -1.314679835923016
202 -0.006517061125487089 -1.3207298003602774 -0.0065153660252690315 -1.321195201948285
203 -0.006518381927162409 -1.3272481822874398 -0.0065182515420019625 -1.327713453490287
204 -0.006518318457528949 -1.3337665007449688 -0.006517642037943005 -1.33423109552823
205 -0.006519671436399222 -1.3402861721813681 -0.006515854806639254 -1.3407469503348692
206 -0.006517628324218094 -1.3468038005055862 -0.006544215348549187 -1.3472911656834183
207 -0.006518417224287987 -1.3533222177298743 -0.006507133995182812 -1.353798299678601
208 -0.006518173101358116 -1.3598403908312324 -0.006509556178934872 -1.3603078558575359
209 -0.006518306373618543 -1.366358697204851 -0.006510828714817762 -1.3668186845723536
210 -0.006519321631640196 -1.372878018836491 -0.006482679862529039 -1.3733013644348826
211 -0.006519053829833865 -1.379397072666325 -0.006513828877359629 -1.3798151933122422
212 -0.006518893945030868 -1.3859159666113559 -0.006522549805231393 -1.3863377431174737
213 -0.006521971919573844 -1.3924379385309298 -0.006468929443508386 -1.392806672560982
214 -0.006520612584426999 -1.3989585511153568 -0.006526990723796189 -1.3993336632847782
215 -0.006521186931058765 -1.4054797380464157 -0.006517927092500031 -1.4058515903772781
216 -0.006518316688016057 -1.4119980547344317 -0.006579360645264387 -1.4124309510225426
217 -0.006518188305199147 -1.418516243039631 -0.006517375889234245 -1.4189483269117769
218 -0.006518882885575295 -1.4250351259252063 -0.006517629511654377 -1.4254659564234313
219 -0.00651969169266522 -1.4315548176178716 -0.006521455105394125 -1.4319874115288254
220 -0.0065173905342817305 -1.4380722081521533 -0.006541407294571399 -1.4385288188233967
221 -0.006517449440434575 -1.4445896575925878 -0.006514929281547665 -1.4450437481049443
222 -0.006523974356241524 -1.4511136319488294 -0.0065403181128203865 -1.4515840662177646
223 -0.006517445133067667 -1.457631077081897 -0.00650899219326675 -1.4580930584110314
224 -0.0065213635098189116 -1.464152440591716 -0.0065358431776985524 -1.46462890158873
225 -0.006518748519010842 -1.4706711891107267 -0.006518274685367942 -1.471147176274098
226 -0.006517931004054844 -1.4771891201147815 -0.006517474120482802 -1.4776646503945807
227 -0.006518494128249586 -1.4837076142430312 -0.0065173387294635175 -1.4841819891240442
228 -0.006516256579197943 -1.490223870822229 -0.006518652522936463 -1.4907006416469806
229 -0.006520567438565194 -1.4967444382607942 -0.0065317048458382486 -1.4972323464928188
230 -0.00651731644757092 -1.503261754708365 -0.006500030099414289 -1.503732376592233
231 -0.006519458442926407 -1.5097812131512915 -0.006527511728927493 -1.5102598883211604
232 -0.006518415920436382 -1.5162996290717279 -0.006497492827475071 -1.5167573811486355
233 -0.0065190322697162625 -1.522818661341444 -0.0065209307242184876 -1.523278311872854
234 -0.006516948831267655 -1.5293356101727118 -0.006520852167159319 -1.5297991640400133
235 -0.006512014567852021 -1.535847624740564 -0.0066721487091854215 -1.5364713127491987
236 -0.006514915940351784 -1.5423625406809156 -0.006510489224456251 -1.542981801973655
237 -0.006514420453459025 -1.5488769611343747 -0.006513585825450719 -1.5494953877991058
238 -0.006513810204342008 -1.5553907713387167 -0.006512526632286608 -1.5560079144313923
239 -0.006515555502846837 -1.5619063268415636 -0.006516582774929702 -1.562524497206322
240 -0.0065157577395439144 -1.5684220845811074 -0.006516566383652389 -1.5690410635899743
241 -0.006517715565860271 -1.5749398001469677 -0.006512319832108915 -1.5755533834220832
242 -0.00650119325146079 -1.5814409933984284 -0.006450226856395602 -1.5820036102784787
243 -0.006516797910444438 -1.5879577913088727 -0.006514325900934636 -1.5885179361794133
244 -0.006516412575729191 -1.5944742038846018 -0.006517911329865456 -1.5950358475092787
245 -0.0065143021754920484 -1.600988506060094 -0.006574725965037942 -1.6016105734743167
246 -0.006512860301882029 -1.607501366361976 -0.00649552361574024 -1.608106097090057
247 -0.0065144736552610995 -1.614015840017237 -0.006511342851445079 -1.614617439941502
248 -0.006515041994862259 -1.6205308820120994 -0.006499469606205821 -1.6211169095477078
249 -0.006509293452836573 -1.627040175464936 -0.006511873193085193 -1.627628782740793
250 -0.006516650062985718 -1.6335568255279216 -0.00650759250856936 -1.6341363752493623
251 -0.006514931726269424 -1.640071757254191 -0.006510030548088253 -1.6406464057974506
252 -0.0065174859482795 -1.6465892432024705 -0.006521749845705927 -1.6471681556431566
253 -0.006506666750647127 -1.6530959099531175 -0.006564802839420736 -1.6537329584825773
254 -0.006514015584252774 -1.6596099255373702 -0.006510796840302646 -1.66024375532288
255 -0.006509373220615089 -1.6661192987579854 -0.0064754407620057465 -1.6667191960848857
256 -0.006517439475283026 -1.6726367382332683 -0.006528023607097566 -1.6732472196919832
257 -0.0065155078424140814 -1.6791522460756825 -0.006519166869111359 -1.6797663865610946
258 -0.006513900286518037 -1.6856661463622005 -0.006503551383502781 -1.6862699379445973
259 -0.006517078401520849 -1.6921832247637214 -0.00652778756339103 -1.6927977255079885
260 -0.006514235236681998 -1.6986974600004034 -0.00652456700336188 -1.6993222925113503
261 -0.0065162897575646635 -1.705213749757968 -0.0065178214339539405 -1.705840113945304
262 -0.006513796327635646 -1.7117275460856036 -0.006509714154526591 -1.7123498280998306
263 -0.006513483915477991 -1.7182410300010815 -0.00652020953129977 -1.7188700376311303
264 -0.0065132399089634415 -1.7247542699100449 -0.006507015321403742 -1.725377052952534
265 -0.0065241968492046 -1.7312784667592496 -0.0066454412648454305 -1.7320224942173794
266 -0.006514881202019751 -1.7377933479612693 -0.006518536084331572 -1.738541030301711
267 -0.006513555650599301 -1.7443069036118686 -0.006513601215556264 -1.7450546315172673
268 -0.006513111921958625 -1.7508200155338272 -0.006515467911958695 -1.751570099429226
269 -0.0065126253059133886 -1.7573326408397405 -0.006509251450188458 -1.7580793508794146
270 -0.006512555317021907 -1.7638451961567625 -0.006507215253077447 -1.764586566132492
271 -0.0065188085660338405 -1.7703640047227964 -0.006481844512745738 -1.7710684106452377
272 -0.006513873930089176 -1.7768778786528856 -0.006513049895875156 -1.7775814605411129
273 -0.006515524885617197 -1.7833934035385028 -0.006520922272466123 -1.784102382813579
274 -0.0065158371347934 -1.7899092406732962 -0.006557223154231906 -1.7906596059678108
275 -0.006511858874000609 -1.7964210995472967 -0.006512334267608821 -1.7971719402354196
276 -0.006514785788021981 -1.8029358853353186 -0.006509349960833788 -1.8036812901962533
277 -0.0065120706567540765 -1.8094479559920726 -0.006520268158055842 -1.8102015583543092
278 -0.006511453073471785 -1.8159594090655444 -0.006513441377319395 -1.8167149997316285
279 -0.006513299210928381 -1.822472708276473 -0.006506046932190657 -1.8232210466638192
280 -0.006515487818978727 -1.8289881960954517 -0.00652216519229114 -1.8297432118561103
281 -0.006513234600424767 -1.8355014306958766 -0.006519461795687675 -1.836262673651798
282 -0.006514930073171854 -1.8420163607690485 -0.006518784491345286 -1.8427814581431432
283 -0.006513438723050058 -1.8485297994920986 -0.006520619825460016 -1.8493020779686031
284 -0.006517748860642314 -1.8550475483527409 -0.006464407802559436 -1.8557664857711627
285 -0.006515520019456744 -1.8615630683721975 -0.006519995955750346 -1.862286481726913
286 -0.0065133758587762715 -1.8680764442309739 -0.006512356828898192 -1.8687988385558112
287 -0.006514766113832593 -1.8745912103448064 -0.006513262074440718 -1.875312100630252
288 -0.006513106264173984 -1.8811043166089803 -0.006508276425302028 -1.881820377055554
289 -0.006514954986050725 -1.887619271595031 -0.006527377548627556 -1.8883477546041816
290 -0.006510425871238112 -1.8941296974662691 -0.006519810250028968 -1.8948675648542106
291 -0.006514444062486291 -1.9006441415287554 -0.006511647929437458 -1.901379212783648
292 -0.006514570047147572 -1.907158711575903 -0.006508220173418522 -1.9078874329570665
293 -0.006513494183309376 -1.9136722057592124 -0.006475178524851799 -1.9143626114819183
294 -0.00651613341178745 -1.9201883391709997 -0.006506029423326254 -1.9208686409052447
295 -0.006515153613872826 -1.9267034927848725 -0.006503328797407448 -1.9273719697026521
296 -0.006512314407154917 -1.9332158071920273 -0.006441320735029876 -1.933813290437682
297 -0.006517656403593719 -1.9397334635956212 -0.006518622115254402 -1.9403319125529364
298 -0.00651584209408611 -1.9462493056897072 -0.006516220304183662 -1.94684813285712
299 -0.006515969871543348 -1.9527652755612506 -0.006514598033390939 -1.953362730890511
300 -0.006517196423374116 -1.9592824719846247 -0.0065186034422367815 -1.959881334332748
301 -0.006516246125102043 -1.9657987181097267 -0.006517511932179332 -1.9663988462649273
302 -0.006516773160547018 -1.9723154912702738 -0.006516815512441099 -1.9729156617773684
303 -0.006516798376105725 -1.9788322896463795 -0.00651969900354743 -1.9794353607809159
304 -0.006517013651318848 -1.9853493032976983 -0.006513455347158015 -1.9859488161280738
305 -0.006515585794113576 -1.9918648890918118 -0.006528462306596339 -1.9924772784346703
306 -0.006515677412971854 -1.9983805665047836 -0.00651373784057796 -1.9989910162752482
307 -0.006507534324191511 -2.004888100828975 -0.006541984411887825 -2.005533000687136
308 -0.006516908132471144 -2.011405008961446 -0.006506422278471291 -2.012039422965607
309 -0.006516438978724182 -2.01792144794017 -0.006510668434202671 -2.01855009139981
310 -0.0065160533646121625 -2.0244375013047824 -0.00651395795866847 -2.025064049358478
311 -0.00651458150241524 -2.0309520828071976 -0.006510645616799593 -2.0315746949752778
312 -0.0065026977099478245 -2.0374547805171455 -0.006555396667681635 -2.038130091642959
313 -0.006513229431584477 -2.04396800994873 -0.00651534900534898 -2.044645440648308
314 -0.0065139194019138815 -2.0504819293506436 -0.006513726757839322 -2.0511591674061473
315 -0.0065148371970281 -2.056996766547672 -0.006516938703134656 -2.057676106109282
316 -0.0065141978673636915 -2.0635109644150353 -0.006516054924577475 -2.0641921610338594
317 -0.006514443410560488 -2.0700254078255957 -0.00651983437128365 -2.070711995405143
318 -0.006514365528710186 -2.076539773354306 -0.006515168212354183 -2.077227163617497
319 -0.0065136213786900045 -2.0830533947329957 -0.006515845633111894 -2.083743009250609
320 -0.006514560454525054 -2.089567955187521 -0.006511381012387574 -2.0902543902629964
321 -0.006513750809244811 -2.096081705996766 -0.006510250130668282 -2.0967646403936646
322 -0.006516082561574876 -2.1025977885583407 -0.006495045404881239 -2.103259685798546
323 -0.0065131525741890075 -2.1091109411325295 -0.006530083017423749 -2.1097897688159697
324 -0.006514899153262377 -2.1156258402857917 -0.006518998323008418 -2.116308767138978
325 -0.006528110126964748 -2.1221539504127565 -0.006457476643845439 -2.1227662437828236
326 -0.00651569755282253 -2.128669647965579 -0.006521321274340153 -2.129287565057164
327 -0.0065153444185853 -2.1351849923841644 -0.006506894226185977 -2.1357944592833498
328 -0.0065152041614055635 -2.1417001965455698 -0.006509662396274507 -2.1423041216796244
329 -0.006513811112381518 -2.1482140076579515 -0.006495896261185408 -2.1488000179408098
330 -0.006518827681429684 -2.1547328353393813 -0.006564585166051984 -2.155364603106862
331 -0.006516225636005402 -2.1612490609753867 -0.006519020488485694 -2.1618836235953474
332 -0.006518918252550065 -2.167767979227937 -0.006549128866754472 -2.1684327524621017
333 -0.0065150989685207605 -2.1742830781964577 -0.006513047497719526 -2.174945799959821
334 -0.0065140699502080675 -2.1807971481466657 -0.006508485483936966 -2.181454285443758
335 -0.0065153965959325435 -2.187312544742598 -0.006544974842108786 -2.1879992602858667
336 -0.006515194824896753 -2.193827739567495 -0.006515227793715894 -2.1945144880795824
337 -0.0065133713884279135 -2.200341110955923 -0.006517265760339797 -2.201031753839922
338 -0.006510511366650462 -2.2068516223225734 -0.00654776836745441 -2.2075795222073764
339 -0.006515294243581593 -2.213366916566155 -0.006532835704274475 -2.214112357911651
340 -0.0065119608072564 -2.2198788773734117 -0.0065131881041452285 -2.220625546015796
341 -0.006512077385559678 -2.2263909547589713 -0.006509187933988869 -2.227134733949785
342 -0.006513379607349634 -2.232904334366321 -0.006487607373856008 -2.233622341323641
343 -0.006513070617802441 -2.239417404984123 -0.006510836258530617 -2.2401331775821713
344 -0.0065132396994158626 -2.245930644683539 -0.006512266234494746 -2.246645443816666
345 -0.006513943988829851 -2.2524445886723687 -0.006509541347622871 -2.253154985164289
346 -0.006514847348444164 -2.2589594360208127 -0.006515710428357124 -2.2596706955926464
347 -0.006504208361729979 -2.265463644382543 -0.006590221938677132 -2.2662609175313237
348 -0.006512574339285493 -2.271976218721828 -0.006511618662625551 -2.2727725361939495
349 -0.0065124621614813805 -2.2784886808833096 -0.006515819509513676 -2.2792883557034633
350 -0.006514459662139416 -2.285003140545449 -0.006527540320530534 -2.285815896023994
351 -0.006509798136539758 -2.291512938681989 -0.006454502022825182 -2.2922703980468193
352 -0.006513583892956376 -2.298026522574945 -0.0065093445358797904 -2.298779742582699
353 -0.0065140657825395465 -2.3045405883574848 -0.00651699414011091 -2.30529673672281
354 -0.006513053341768682 -2.3110536416992535 -0.006511054979637265 -2.3118077917024475
355 -0.006517080962657929 -2.3175707226619116 -0.0065156231634318825 -2.3183234148658793
356 -0.0065131677547469735 -2.3240838904166585 -0.006512084975838661 -2.324835499841718
357 -0.006511779967695475 -2.330595670384354 -0.006505305669270456 -2.3313408055109885
358 -0.006512229447253048 -2.337107899831607 -0.006521889404393732 -2.3378626949153825
359 -0.0065100918058305975 -2.3436179916374376 -0.006517079588957131 -2.3443797745043398
360 -0.006514238100498915 -2.3501322297379366 -0.0065157209988683466 -2.350895495503208
361 -0.006513919634744525 -2.356646149372681 -0.006517768511548639 -2.357413264014757
362 -0.0065121447900310155 -2.363158294162712 -0.00651419316418469 -2.3639274571789417
363 -0.006512109795585275 -2.369670403958297 -0.006512946216389537 -2.3704404033953312
364 -0.006513748038560152 -2.376184151996857 -0.006522497697733343 -2.3769629010930644
365 -0.006513418816030026 -2.382697570812887 -0.006500440114177763 -2.3834633412072423
366 -0.006511230417527258 -2.3892088012304145 -0.006542187347076833 -2.3900055285543194
367 -0.00651081083342433 -2.395719612063839 -0.006531385355629027 -2.3965369139099484
368 -0.006512016453780234 -2.4022316285176193 -0.006513130594976246 -2.4030500445049245
369 -0.006512745236977935 -2.408744373754597 -0.006500661722384393 -2.409550706227309
370 -0.006511954357847571 -2.4152563281124446 -0.006510098604485393 -2.4160608048317944
371 -0.006518499250523746 -2.4217748273629685 -0.006450797477737069 -2.4225116023095317
372 -0.006514020077884197 -2.428288847440853 -0.006516931531950832 -2.4290285338414823
373 -0.006513598514720798 -2.4348024459555737 -0.006514514423906803 -2.435543048265389
374 -0.0065134439384564756 -2.4413158898940304 -0.006510949763469398 -2.4420539980288583
375 -0.006513599050231278 -2.4478294889442616 -0.006514271581545472 -2.4485682696104036
376 -0.006513429107144475 -2.454342918051406 -0.006509254919365048 -2.4550775245297687
377 -0.006513125519268215 -2.4608560435706743 -0.006527618854306638 -2.4616051433840753
378 -0.006513358186930418 -2.4673694017576047 -0.006532122893258929 -2.4681372662773344
379 -0.006513517047278583 -2.4738829188048834 -0.006510651088319719 -2.474647917365654
380 -0.0065131460316479204 -2.4803960648365315 -0.006514152744784951 -2.481162070110439
381 -0.006511515844613314 -2.486907580681145 -0.0065099358092993494 -2.4876720059197384
382 -0.006524180620908737 -2.4934317613020536 -0.006439525634050369 -2.4941115315537887
383 -0.006515274941921234 -2.4999470362439746 -0.006516419723629952 -2.5006279512774188
384 -0.006514882342889905 -2.5064619185868646 -0.006515919091179967 -2.5071438703685986
385 -0.006514164782129228 -2.512976083368994 -0.00651308570522815 -2.513656956073827
386 -0.006514725578017533 -2.5194908089470114 -0.006510416255332529 -2.5201673723291593
387 -0.00651382994838059 -2.526004638895392 -0.006512811174616218 -2.5266801835037755
388 -0.006511250603944063 -2.532515889499336 -0.006493724230676889 -2.5331739077344526
389 -0.006514524878002703 -2.5390304143773386 -0.006516315881162882 -2.5396902236156156
390 -0.006517544225789607 -2.545547958603128 -0.006519441655836999 -2.5462096652714528
391 -0.006519111897796392 -2.5520670705009243 -0.006507155229337513 -2.55271682050079
392 -0.006504882848821581 -2.558571953349746 -0.006613865704275667 -2.5593306862050658
393 -0.006512265698984265 -2.5650842190487304 -0.0065116397570818664 -2.5658423259621475
394 -0.006512632686644792 -2.571596851735375 -0.0065132674993947145 -2.572355593461542
395 -0.006513067940250039 -2.578109919675625 -0.006512529077008366 -2.5788681225385504
396 -0.006512389448471367 -2.5846223091240965 -0.0065116594079881905 -2.5853797819465387
397 -0.006511430838145316 -2.591133739962242 -0.006521610892377794 -2.5919013928389165
398 -0.006512857368215918 -2.5976465973304577 -0.006514709466136992 -2.5984161023050536
399 -0.006511282571591437 -2.6041578799020493 -0.006472518481314182 -2.604888620786368
400 -0.0065124085638672115 -2.6106702884659163 -0.006507390434853733 -2.611396011221222
401 -0.006508341524749994 -2.6171786299906663 -0.006548248277977109 -2.617944259499199
402 -0.006513166497461498 -2.623691796488128 -0.006508670351468027 -2.624452929850667
403 -0.006513192923739553 -2.6302049894118675 -0.006498943595215678 -2.6309518734458828
404 -0.006513462029397487 -2.636718451441265 -0.006513549364171922 -2.6374654228100547
405 -0.006513623264618218 -2.643232074705883 -0.006514220568351448 -2.643979643378406
406 -0.006507553858682513 -2.6497396285645656 -0.006468656472861767 -2.6504482998512677
407 -0.006512324931100011 -2.6562519534956657 -0.006516375672072172 -2.65696467552334
408 -0.0065136239631101486 -2.6627655774587757 -0.006512059667147696 -2.6634767351904873
409 -0.0065158669836819175 -2.6692814444424577 -0.006565951905213296 -2.670042687095701
410 -0.006511736870743334 -2.675793181313201 -0.006511220312677324 -2.676553907408378
411 -0.0065127036068588495 -2.68230588492006 -0.006514386250637471 -2.6830682936590153
412 -0.00651276942808181 -2.688818654348142 -0.006513122189790011 -2.689581415848805
413 -0.006511926767416298 -2.695330581115558 -0.006522689899429679 -2.6961041057482347
414 -0.006511989561840892 -2.701842570677399 -0.006552893901243806 -2.7026569996494785
415 -0.0065114900004118684 -2.708354060677811 -0.006513478816486895 -2.7091704784659654
416 -0.006503117922693491 -2.7148571786005045 -0.006470688595436513 -2.715641167061402
417 -0.006512307561933994 -2.7213694861624385 -0.006513062980957329 -2.722154230042359
418 -0.006511769723147154 -2.7278812558855856 -0.006514653936028481 -2.7286688839783877
419 -0.006510621611960232 -2.7343918774975458 -0.006485541258007288 -2.735154425236395
420 -0.00651247629430145 -2.7409043537918474 -0.006512586656026542 -2.741667011892422
421 -0.00651155652012676 -2.747415910311974 -0.006505590910091996 -2.748172602802514
422 -0.006516304798424244 -2.753932215110398 -0.006538359052501619 -2.7547109618550154
423 -0.0065130172995850446 -2.760445232409983 -0.0065112834796309475 -2.7612222453346464
424 -0.0065120475366711615 -2.7669572799466544 -0.006519996258430183 -2.767742241593077
425 -0.006514610769227147 -2.7734718907158817 -0.006577794253826141 -2.774320035846903
426 -0.0065111302537843585 -2.779983020969666 -0.006509139435365796 -2.780829175282269
427 -0.006510721892118454 -2.7864937428617846 -0.006506807869300246 -2.787335983151569
428 -0.006511312769725918 -2.7930050556315105 -0.0065129528986290096 -2.7938489360501984
429 -0.006512055965140462 -2.799517111596651 -0.006515693594701588 -2.8003646296449
430 -0.006515275151468813 -2.80603238674812 -0.006544603197835386 -2.8069092328427354
431 -0.0065109956776723266 -2.812543382425792 -0.006513467384502291 -2.8134227002272376
432 -0.006511243619024753 -2.819054626044817 -0.006504327245056629 -2.819927027472294
433 -0.00650936106685549 -2.8255639871116722 -0.006521933781914413 -2.8264489612542083
434 -0.006511770095676184 -2.8320757572073485 -0.006513060326687992 -2.8329620215808964
435 -0.006510546011850238 -2.838586303219199 -0.00651555594522506 -2.8394775775261216
436 -0.00650928916875273 -2.8450955923879517 -0.006490231421776116 -2.845967808947898
437 -0.006510416441597044 -2.851606008829549 -0.00651215089019388 -2.852479959838092
438 -0.006512188771739602 -2.8581181976012884 -0.00650925156660378 -2.8589892114046958
439 -0.006511791748926044 -2.8646299893502145 -0.0065110640600323675 -2.8655002754647283
440 -0.0065120203420519825 -2.8711420096922664 -0.006512016826309264 -2.8720122922910374
441 -0.006508517079055309 -2.8776505267713217 -0.0064928421517834066 -2.878505134442821
442 -0.0065128333168104294 -2.8841633600881322 -0.006505302456207574 -2.8850104368990284
443 -0.006512211333028972 -2.8906755714211614 -0.0065141863655298945 -2.891524623264558
444 -0.006511874217540026 -2.8971874456387012 -0.006476639118045568 -2.898001262382604
445 -0.006511719105765224 -2.9036991647444665 -0.006513948854990304 -2.904515211237594
446 -0.006514619383960962 -2.9102137841284277 -0.006521344976499676 -2.9110365562140936
447 -0.006512271263636649 -2.9167260553920644 -0.0065113908611238005 -2.9175479470752173
448 -0.006514220754615963 -2.9232402761466805 -0.006525108497589827 -2.924073055572807
449 -0.00651396163739264 -2.9297542377840733 -0.006518129236064851 -2.930591184808872
450 -0.006512380507774651 -2.9362666182918478 -0.006521350820548832 -2.9371125356294208
451 -0.0065127057954668995 -2.9427793240873146 -0.006502038077451288 -2.943614573706872
452 -0.006512742931954562 -2.949292067019269 -0.0065159265417605635 -2.9501305002486324
453 -0.006512775551527739 -2.955804842570797 -0.006508199474774301 -2.9566386997234066
454 -0.006511055980809033 -2.962315898551606 -0.006504234997555614 -2.9631429347209624
455 -0.006501596397720277 -2.968817494949326 -0.00661770673468709 -2.9697606414556494
456 -0.006509923632256687 -2.975327418581583 -0.00650444368366152 -2.976265085139311
457 -0.00650993522722274 -2.9818373538088054 -0.006508694239892065 -2.982773779379203
458 -0.006511115632019937 -2.9883484694408255 -0.006513185356743634 -2.9892869647359466
459 -0.006510376511141658 -2.9948588459519674 -0.006508122035302222 -2.9957950867712486
460 -0.006510568992234766 -3.001369414944202 -0.006512523000128567 -3.002307609771377
461 -0.006510058674030006 -3.007879473618232 -0.006508862320333719 -3.0088164720917105
462 -0.006510691088624299 -3.0143901647068563 -0.006513893441297114 -3.0153303655330075
463 -0.0065101015381515024 -3.020900266245008 -0.006509568588808179 -3.021839934121816
464 -0.006511124223470688 -3.0274113904684787 -0.006512439390644431 -3.0283523735124604
465 -0.0065114338416606184 -3.0339228243101393 -0.0065039668930694464 -3.03485634040553
466 -0.006509141065180302 -3.0404319653753196 -0.006517968513071537 -3.0413743089186016
467 -0.006513151689432561 -3.046945117064752 -0.00651037257630378 -3.047884681494905
468 -0.00651060591917485 -3.053455722983927 -0.0065146312583237885 -3.054399312753229
469 -0.006512024370022118 -3.0599677473539493 -0.006518906704150141 -3.0609182194573794
470 -0.006510642659850419 -3.0664783900137995 -0.006506679533049464 -3.0674248989904287
471 -0.006510742381215096 -3.0729891323950147 -0.006451463256962597 -3.0738763622473915
472 -0.006512271054089069 -3.079501403449104 -0.006518224533647299 -3.080394586781039
473 -0.006512815272435546 -3.0860142187215396 -0.0065118273254483935 -3.0869064141064873
474 -0.006512626213952899 -3.0925268449354926 -0.006513790762983263 -3.0934202048694703
475 -0.006509360484778881 -3.0990362054202714 -0.006524462113156914 -3.099944666982627
476 -0.006512014265172184 -3.1055482196854434 -0.0065148393623530865 -3.1064595063449802
477 -0.0065120980376377705 -3.1120603177230812 -0.0065153797157108785 -3.112974886060691
478 -0.006511066411621869 -3.118571384134703 -0.006545668630860746 -3.119520554691552
479 -0.006512102647684514 -3.1250834867823873 -0.0065108142793178555 -3.1260313689708696
480 -0.006511957733891904 -3.1315954445162792 -0.006518336525186896 -3.1325497054960567
481 -0.006513972859829664 -3.138109417376109 -0.006495054881088436 -3.139044760377145
482 -0.006513316323980689 -3.1446227337000896 -0.006507942895404994 -3.14555270327255
483 -0.00651224737521261 -3.151134981075302 -0.006519872904755175 -3.152072576177305
484 -0.006513382960110903 -3.157648364035413 -0.006513558980077505 -3.1585861351573823
485 -0.0065108726266771555 -3.16415923666209 -0.006516959075815976 -3.1651030942331984
486 -0.006510183191858232 -3.1706694198539482 -0.006520590698346496 -3.1716236849315447
487 -0.006510000326670706 -3.177179420180619 -0.006502470304258168 -3.1781261552358027
488 -0.006511830654926598 -3.1836912508355457 -0.006511293677613139 -3.1846374489134157
489 -0.00651088401209563 -3.1902021348476413 -0.006520639290101826 -3.1911580882035175
490 -0.006513836793601513 -3.1967159716412428 -0.006499991845339536 -3.197658080048857
491 -0.006512152054347098 -3.20322812369559 -0.006509592104703188 -3.2041676721535604
492 -0.006511268741451204 -3.209739392437041 -0.006509017199277878 -3.2106766893528382
493 -0.006508699990808964 -3.21624809242785 -0.006494805449619889 -3.217171494802458
494 -0.006512425187975168 -3.2227605176158254 -0.006481319223530591 -3.223652814025989
495 -0.006512911524623632 -3.229273429140449 -0.006513319443911314 -3.2301661334699
496 -0.006511144223622978 -3.235784573364072 -0.006474342453293503 -3.2366404759231937
497 -0.006512119993567466 -3.2422966933576394 -0.006512746587395668 -3.2431532225105895
498 -0.006515156477689743 -3.248811849835329 -0.0064865476451814175 -3.249639770155771
499 -0.006513211107812822 -3.255325060943142 -0.006507358653470874 -3.256147128809242
500 -0.006512773805297911 -3.26183783474844 -0.006508663017302752 -3.2626557918265444
501 -0.00651159705594182 -3.2683494318043818 -0.006503331917338073 -3.2691591237438824
502 -0.006514477962628007 -3.2748639097670096 -0.006548867002129555 -3.275707990746012
503 -0.006512323557399213 -3.281376233324409 -0.006509538483805954 -3.282217529229818
504 -0.006513105472549796 -3.2878893387969588 -0.006515034893527627 -3.2887325641233454
505 -0.006512650358490646 -3.2944019891554492 -0.006512237712740898 -3.2952448018360863
506 -0.006522165052592755 -3.300924154208042 -0.006483547366224229 -3.3017283492023104
507 -0.006513037369586527 -3.3074371915776286 -0.006515013263560831 -3.308243362465871
508 -0.006512515200302005 -3.3139497067779304 -0.006510180584155023 -3.3147535430500263
509 -0.006513190106488764 -3.320462896884419 -0.006496450561098754 -3.3212499936111253
510 -0.006512852921150625 -3.3269757498055696 -0.0065241473028436305 -3.3277741409139687
511 -0.006514210230670869 -3.3334899600362404 -0.00651389043778181 -3.3342880313517504
512 -0.006513560935854912 -3.3400035209720955 -0.006554802949540317 -3.3408428343012906
513 -0.006511808698996901 -3.3465153296710923 -0.006507774814963341 -3.347350609116254
514 -0.006513519701547921 -3.3530288493726403 -0.0065108475275337694 -3.353861456643788
515 -0.006509743724018335 -3.3595385930966586 -0.006506089260801673 -3.3603675459045896
516 -0.006512092030607164 -3.3660506851272656 -0.00650889640673995 -3.3668764423113298
517 -0.00651180436834693 -3.3725624894956123 -0.0065141785191372035 -3.373390620830467
518 -0.00651302810292691 -3.3790755175985394 -0.006511213560588658 -3.3799018343910556
519 -0.006507487059570849 -3.3855830046581104 -0.006598021020181477 -3.386499855411237
520 -0.006511351210065186 -3.3920943558681755 -0.006510894396342337 -3.3930107498075794
521 -0.006511173374019563 -3.3986055292421953 -0.006511562201194465 -3.399522312008774
522 -0.006510944827459753 -3.405116474069655 -0.006513069360516965 -3.406035381369291
523 -0.006512111169286072 -3.411628585238941 -0.006513274973258376 -3.4125486563425493
524 -0.006514618312940002 -3.4181432035518813 -0.006534607615321875 -3.419083263957871
525 -0.006510880007408559 -3.42465408355929 -0.00651377800386399 -3.425597041961735
526 -0.006512215081602335 -3.431166298640892 -0.006514284620061516 -3.4321113265817966
527 -0.006511288951151073 -3.4376775875920433 -0.006509856227785349 -3.438621182809582
528 -0.006512276036664844 -3.4441898636287083 -0.006506775110028684 -3.4451279579196106
529 -0.006510846712626517 -3.450700710341335 -0.00651794217992574 -3.4516459000995363
530 -0.006509292661212385 -3.4572100030025474 -0.006518770381808281 -3.4581646704813447
531 -0.0065104693174362184 -3.4637204723199835 -0.006510929693467915 -3.4646756001748127
532 -0.006511062756180764 -3.4702315350761643 -0.006504912744276226 -3.471180512919089
533 -0.006510503683239221 -3.4767420387594035 -0.006490576243959367 -3.4776710891630485
534 -0.00651212097145617 -3.4832541597308597 -0.006515493569895625 -3.484186582732944
535 -0.006512174848467112 -3.489766334579327 -0.006520214304327965 -3.490706797037272
536 -0.006509068491868675 -3.4962754030711953 -0.0065118046943098305 -3.497218601731582
537 -0.006512269657105207 -3.5027876727283007 -0.00651491938624531 -3.5037335211178275
538 -0.006516320374794304 -3.509303993103095 -0.006539354333654046 -3.5102728754514816
539 -0.006510913162492216 -3.5158149062655872 -0.006524493684992194 -3.516797369136474
540 -0.006510204519145191 -3.5223251107847324 -0.006509335897862911 -3.5233067050343365
541 -0.006509305466897786 -3.5288344162516303 -0.0064946938771754505 -3.529801398911512
542 -0.006510514626279473 -3.5353449308779097 -0.006518455478362739 -3.5363198543898746
543 -0.006513174157589674 -3.5418581050354994 -0.006517059239558876 -3.5428369136294333
544 -0.0065103883389383554 -3.5483684933744377 -0.006504576373845339 -3.5493414900032785
545 -0.0065108479000628 -3.5548793412745003 -0.00650987746194005 -3.5558513674652183
546 -0.006512530008330941 -3.561391871282831 -0.0065249230712652205 -3.5623762905364837
547 -0.006511818571016193 -3.567903689853847 -0.006502304645255208 -3.5688785951817388
548 -0.006510749901644885 -3.574414439755492 -0.0065085613168776035 -3.5753871564986164
549 -0.0065054473467171196 -3.580919887102209 -0.006546694948337972 -3.5819338514469545
550 -0.006509975926019251 -3.5874298630282286 -0.0065071385120972994 -3.588440989959052
551 -0.006510722334496677 -3.5939405853627253 -0.006510512274689973 -3.5949515022337417
552 -0.006512254616245628 -3.600452839978971 -0.006527258083224297 -3.601478760316966
553 -0.006513424916192889 -3.606966264895164 -0.006525653786957264 -3.6080044141039234
554 -0.006506640324369073 -3.613472905219533 -0.006518787355162203 -3.6145232014590856
555 -0.006508897570893168 -3.6199818027904263 -0.006509733735583723 -3.6210329351946693
556 -0.006506555061787367 -3.626488357852214 -0.006509126978926361 -3.6275420621735956
557 -0.0065095172030851245 -3.632997875055299 -0.006511790049262345 -3.634053852222858
558 -0.006514064082875848 -3.639511939138175 -0.006549136922694742 -3.6406029891455525
559 -0.006508677476085722 -3.6460206166142606 -0.006507889204658568 -3.647110878350211
560 -0.00650779705028981 -3.6525284136645504 -0.0065077143022790555 -3.65361859265249
561 -0.006508489814586937 -3.6590369034791372 -0.0065100275911390785 -3.660128620243629
562 -0.006508982088416815 -3.6655458855675542 -0.006507307337597012 -3.6666359275812264
563 -0.00651566197630018 -3.6720615475438545 -0.006533966003917158 -3.6731698935851433
564 -0.006508940341882407 -3.678570487885737 -0.006508737336844206 -3.6796786309219875
565 -0.006507310108281672 -3.6850777979940186 -0.0064784303773194555 -3.686157061299307
566 -0.0065098735736683015 -3.691587671567687 -0.006506786518730223 -3.692663847818037
567 -0.006508355471305549 -3.6980960270389924 -0.006504139304161072 -3.6991679871221983
568 -0.0065102022606879474 -3.70460622929968 -0.006507212948054075 -3.705675200070252
569 -0.006510088499635458 -3.711116317799316 -0.006513350666500628 -3.712188550736753
570 -0.0065110282273963095 -3.717627346026712 -0.006510080676525832 -3.718698631413279
571 -0.00650951243005693 -3.724136858456769 -0.006519371224567294 -3.7252180026378463
572 -0.006508306111209094 -3.730645164567978 -0.006533509539440274 -3.7317515121772864
573 -0.006510558258742094 -3.73715572282672 -0.006525198789313435 -3.7382767109665997
574 -0.006508903275243938 -3.743664626101964 -0.006509533268399537 -3.7447862442349993
575 -0.006508749793283641 -3.7501733758952476 -0.0065078357700258495 -3.751294080005025
576 -0.006509776972234249 -3.756683152867482 -0.006505572190508247 -3.757799652195533
577 -0.006509581324644386 -3.7631927341921263 -0.006507951067760587 -3.7643076032632936
578 -0.00650981271173805 -3.7697025469038645 -0.006518146209418774 -3.770825749472712
579 -0.0065093979239463804 -3.776211944827811 -0.0065098709892481565 -3.7773356204619604
580 -0.006510749203152954 -3.782722694030964 -0.006506508192978799 -3.783842128654939
581 -0.006510785315185785 -3.7892334793461497 -0.006521800486370921 -3.79036392914131
582 -0.006507937191054225 -3.795741416537204 -0.00652005085721612 -3.796883979998526
583 -0.006511210231110454 -3.8022526267683143 -0.006521626561880112 -3.803405606560406
584 -0.0065091631142422555 -3.8087617898825568 -0.006508916220627725 -3.8099145227810336
585 -0.006507849437184632 -3.8152696393197414 -0.006520060007460415 -3.816434582788494
586 -0.006510506547056138 -3.8217801458667977 -0.0065217875642701985 -3.822956370352764
587 -0.00650806229095906 -3.828288208157757 -0.006493631238117814 -3.8294500015908817
588 -0.006510161701589823 -3.834798369859347 -0.006514308974146843 -3.8359643105650285
589 -0.0065099389757961035 -3.841308308835143 -0.0065047072246670725 -3.8424690177896954
590 -0.006509483442641795 -3.8478177922777848 -0.006510570365935564 -3.848979588155631
591 -0.006513180816546083 -3.854330973094331 -0.006560722552239895 -3.8555403107078705
592 -0.006509422091767192 -3.860840395186098 -0.006512022507376969 -3.8620523332152477
593 -0.006508804322220385 -3.8673491995083187 -0.006508969818241894 -3.8685613030334896
594 -0.006506982538849115 -3.873856182047168 -0.006501033832319081 -3.875062336865809
595 -0.006507335766218603 -3.8803635178133864 -0.006506741140037775 -3.8815690780058465
596 -0.006508195074275136 -3.8868717128876615 -0.006502363388426602 -3.888071441394273
597 -0.006507286080159247 -3.8933789989678207 -0.006512097083032131 -3.8945835384773053
598 -0.006508762505836785 -3.8998877614736576 -0.006470691482536495 -3.9010542299598416
599 -0.006508473050780594 -3.906396234524438 -0.006505313608795404 -3.907559543568637
600 -0.006509563233703375 -3.9129057977581416 -0.006509348913095891 -3.9140688924817333
601 -0.0065081580076366665 -3.919413955765778 -0.006518481322564185 -3.9205873738042976
602 -0.006508426088839769 -3.925922381854618 -0.006516541261225939 -3.9271039150655236
603 -0.006510211806744337 -3.932432593661362 -0.0065403843997046355 -3.9336442994652283
604 -0.006505483575165272 -3.9389380772365277 -0.006521013961173594 -3.940165313426402
605 -0.006508531281724572 -3.9454466085182522 -0.006503937090747059 -3.9466692505171492
606 -0.006508209160529077 -3.9519548176787813 -0.006507364823482931 -3.9531766153406322
607 -0.006504890462383628 -3.9584597081411648 -0.006484210817143321 -3.9596608261577755
608 -0.006508894148282707 -3.9649686022894475 -0.006507105636410415 -3.966167931794186
609 -0.006508846557699144 -3.9714774488471467 -0.006510149897076189 -3.972678081691262
610 -0.006509449239820242 -3.977986898086967 -0.006508465926162899 -3.9791865476174246
611 -0.006510366220027208 -3.9844972643069942 -0.006514802318997681 -3.985701349936422
612 -0.006509621837176382 -3.9910068861441705 -0.006503990851342678 -3.992205340787765
613 -0.006509499694220722 -3.997516385838391 -0.0065446659224107865 -3.9987500067101758
614 -0.006509232288226485 -4.004025618126618 -0.0065109118353575465 -4.005260918545534
615 -0.006509403511881828 -4.0105350216385 -0.006507761823013425 -4.011768680368547
616 -0.0065104353707283735 -4.017045457009228 -0.006507553369738161 -4.018276233738286
617 -0.006510326033458113 -4.023555783042687 -0.006526675983332097 -4.024802909721618
618 -0.006508085643872619 -4.030063868686559 -0.006516548129729927 -4.031319457851348
619 -0.006507164053618908 -4.036571032740178 -0.006490619294345379 -4.037810077145693
620 -0.0065079790772870185 -4.043079011817465 -0.006512912712059915 -4.044322989857752
621 -0.006510581611655653 -4.04958959342912 -0.006510813999921083 -4.050833803857674
622 -0.006509475735947489 -4.056099069165068 -0.0065133087802678345 -4.057347112637942
623 -0.0065103922970592976 -4.062609461462127 -0.006525376928038895 -4.063872489565981
624 -0.006509895529597997 -4.069119356991726 -0.006513450108468532 -4.070385939674449
625 -0.006509416154585779 -4.0756287731463114 -0.006508095515891909 -4.0768940351903415
626 -0.006509108352474868 -4.082137881498786 -0.006503039412200451 -4.083397074602542
627 -0.006510811764746905 -4.088648693263533 -0.00651857415214181 -4.089915648754683
628 -0.006507852231152356 -4.095156545494685 -0.006544463615864515 -4.096460112370548
629 -0.006509554944932461 -4.101666100439617 -0.006516191270202398 -4.102976303640751
630 -0.006509983981959522 -4.108176084421577 -0.0065161014907062055 -4.109492405131457
631 -0.006497542350552976 -4.11467362677213 -0.006503368401899934 -4.115995773533356
632 -0.006508964113891125 -4.121182590886021 -0.0065096058184280995 -4.122505379351784
633 -0.0065090712159872055 -4.127691662102008 -0.006508706673048437 -4.129014086024832
634 -0.0065121936146169904 -4.134203855716625 -0.006479200557805598 -4.135493286582638
635 -0.006510758772492409 -4.140714614489117 -0.006509619345888495 -4.142002905928527
636 -0.006510770996101201 -4.147225385485219 -0.006513870228081942 -4.148516776156608
637 -0.006515542091801762 -4.1537409275770205 -0.006601945124566555 -4.155118721281175
638 -0.006507679121568799 -4.160248606698589 -0.006508463877253234 -4.161627185158428
639 -0.006509411172010005 -4.166758017870599 -0.006510005751624704 -4.168137190910053
640 -0.006507159071043133 -4.1732651769416425 -0.0065078065963461995 -4.174644997506399
641 -0.0065076548606157305 -4.179772831802258 -0.0065071254037320616 -4.181152122910131
642 -0.006509107095189393 -4.186281938897447 -0.006503922306001187 -4.187656045216132
643 -0.006509177037514746 -4.192791115934962 -0.006519790599122643 -4.194175835815255
644 -0.006502720317803324 -4.199293836252765 -0.0065288660814985635 -4.200704701896753
645 -0.0065065966686233875 -4.2058004329213885 -0.006497224047780037 -4.207201925944533
646 -0.006507605710066855 -4.2123080386314555 -0.006513871322385967 -4.213715797266919
647 -0.006509056501090527 -4.218817095132546 -0.006501868437044323 -4.220217665703963
648 -0.006507999775931239 -4.225325094908477 -0.006516624288633466 -4.226734289992597
649 -0.0065082153771072624 -4.231833310285585 -0.006506631360389292 -4.233240921352986
650 -0.006507526524364949 -4.238340836809949 -0.006507147382944822 -4.239748068735931
651 -0.006508167716674507 -4.244849004526624 -0.006503461068496108 -4.246251529804427
652 -0.006509022507816553 -4.25135802703444 -0.006511899479664862 -4.252763429284092
653 -0.00651118925306946 -4.25786921628751 -0.006490334589034319 -4.259253763873126
654 -0.0065080581698566675 -4.264377274457367 -0.006523142918013036 -4.265776906791139
655 -0.006508680735714733 -4.270885955193082 -0.006509041716344655 -4.272285948507483
656 -0.006509508565068245 -4.27739546375815 -0.006508783646859228 -4.278794732154343
657 -0.006503381324000657 -4.283898845082151 -0.006571950088255107 -4.285366682242598
658 -0.006509008561260998 -4.290407853643412 -0.0065084682311862705 -4.291875150473785
659 -0.006507617817260325 -4.2969154714606725 -0.006508073303848505 -4.298383223777633
660 -0.006509519019164145 -4.3034249904798365 -0.006510566943325103 -4.304893790720958
661 -0.006508389720693231 -4.30993338020053 -0.006506687775254249 -4.311400478496212
662 -0.006509337481111288 -4.316442717681641 -0.00650622493121773 -4.31790670342743
663 -0.006507988600060344 -4.322950706281701 -0.006507633603177965 -4.324414337030608
664 -0.006508454051800072 -4.329459160333501 -0.006507570156827569 -4.330921907187435
665 -0.006507963314652443 -4.335967123648153 -0.00650393133983016 -4.337425838527266
666 -0.006509072054177523 -4.34247619570233 -0.006498384894803167 -4.343924223422069
667 -0.006510572740808129 -4.3489867684431385 -0.006476384471170604 -4.350400607893239
668 -0.006510714907199145 -4.355497483350337 -0.006511147785931826 -4.356911755679171
669 -0.006511332537047565 -4.362008815887385 -0.006513943849131465 -4.363425699528302
670 -0.006510351854376495 -4.368519167741761 -0.006508504622615874 -4.369934204150918
671 -0.00650958139449358 -4.375028749136255 -0.006508221989497543 -4.376442426140415
672 -0.0065099008614197375 -4.381538649997674 -0.006506889872252941 -4.3829493160126685
673 -0.006511069904081524 -4.388049719901756 -0.006501839426346123 -4.389451155439015
674 -0.006511257356032729 -4.394560977257789 -0.006511527858674526 -4.3959626832976895
675 -0.006510620983317494 -4.401071598241106 -0.006518070073798299 -4.402480753371488
676 -0.006509720464237034 -4.407581318705343 -0.006528198160231114 -4.409008951531718
677 -0.006508945417590439 -4.414090264122934 -0.0065167649183422325 -4.415525716450061
678 -0.006514252908527851 -4.420604517031462 -0.006499513378366828 -4.422025229828428
679 -0.006509464094415307 -4.427113981125878 -0.006512050027959048 -4.428537279856387
680 -0.006509928521700204 -4.433623909647578 -0.006511661596596241 -4.435048941452983
681 -0.0065087950322777035 -4.440132704679855 -0.006498879892751575 -4.4415478213457344
682 -0.006510200980119407 -4.446642905659974 -0.006514536077156663 -4.4480623574228915
683 -0.006509402045048773 -4.4531523077050235 -0.006506059598177671 -4.454568417021069
684 -0.006511192745529115 -4.459663500450553 -0.006505403644405305 -4.461073820665475
685 -0.006510596489533782 -4.466174096940087 -0.006509088422171771 -4.467582909087647
686 -0.0065005655400454995 -4.472674662480133 -0.006470972415991127 -4.474053881503639
687 -0.00651171354111284 -4.479186376021246 -0.006498014414682984 -4.480551895918322
688 -0.006510406569577754 -4.485696782590823 -0.006511241290718317 -4.487063137209041
689 -0.006511513004079461 -4.492208295594903 -0.006516414880752564 -4.493579552089793
690 -0.0065114334225654606 -4.498719729017468 -0.006504283612594008 -4.500083835702387
691 -0.006510669807903468 -4.505230398825372 -0.00654313825070858 -4.506626973953096
692 -0.00651040356606245 -4.511740802391435 -0.006510127894580364 -4.5131371018476765
693 -0.006511924229562283 -4.518252726620997 -0.006510846270248294 -4.519647948117925
694 -0.006509721884503961 -4.5247624485055 -0.0065110769588500265 -4.526159025076774
695 -0.006508484855294228 -4.531270933360794 -0.006530937575735152 -4.532689962652509
696 -0.006508202501572668 -4.537779135862367 -0.006524898577481508 -4.539214861229991
697 -0.006508614146150648 -4.544287750008518 -0.006517253560014069 -4.545732114790005
698 -0.00651031662710011 -4.550798066635618 -0.006513461144641042 -4.552245575934646
699 -0.006509180646389723 -4.557307247282008 -0.006510650576092303 -4.558756226510738
700 -0.006511404365301132 -4.563818651647309 -0.006503239227458835 -4.565259465738197
701 -0.0065088557545095686 -4.570327507401818 -0.0065110266441479325 -4.571770492382345
702 -0.006510388595052064 -4.57683789599687 -0.006516343494877219 -4.578286835877222
703 -0.006509861419908702 -4.583347757416779 -0.006525229639373719 -4.584812065516596
704 -0.006510956562124193 -4.589858713978903 -0.006499411701224744 -4.591311477217821
705 -0.006509753176942468 -4.596368467155846 -0.006513677793554962 -4.597825155011376
706 -0.006518856855109334 -4.602887324010955 -0.00655753230676055 -4.604382687318136
707 -0.006511571258306504 -4.609398895269261 -0.006513563194312155 -4.6108962505124484
708 -0.006509419344365597 -4.615908314613627 -0.006505958433263004 -4.617402208945712
709 -0.006509648612700402 -4.622417963226328 -0.006509486678987741 -4.6239116956247
710 -0.006509747798554599 -4.6289277110248825 -0.006509069679304957 -4.630420765304005
711 -0.006508648931048811 -4.635436359955931 -0.0065093413460999726 -4.636930106650105
712 -0.006509852805174887 -4.641946212761106 -0.006513287662528455 -4.643443394312634
713 -0.006507669040001929 -4.6484538818011085 -0.006501792371273041 -4.649945186683906
714 -0.006509330309927464 -4.654963212111036 -0.0065033802762627605 -4.656448566960169
715 -0.006510127359069884 -4.661473339470105 -0.00650428649969399 -4.6629528534598625
716 -0.0065095243509858845 -4.667982863821091 -0.006510865269228816 -4.669463718729092
717 -0.006508653494529426 -4.674491517315621 -0.006511106761172414 -4.675974825490264
718 -0.006510268594138324 -4.68100178590976 -0.00650718966498971 -4.682482015155253
719 -0.006511013698764145 -4.687512799608524 -0.006511226785369218 -4.688993241940622
720 -0.006510026496835053 -4.69402282610536 -0.006509168748743832 -4.695502410689366
721 -0.006510820589028299 -4.700533646694388 -0.0065184335457161065 -4.702020844235083
722 -0.006511475425213575 -4.7070451221196015 -0.006509444606490433 -4.708530288841573
723 -0.006510832300409675 -4.713555954420011 -0.006521262577734888 -4.715051551419308
724 -0.006510829436592758 -4.720066783856604 -0.006490472448058426 -4.721542023867367
725 -0.006510830507613719 -4.726577614364217 -0.006511180847883225 -4.72805320471525
726 -0.006518097943626344 -4.733095712307843 -0.006548946490511298 -4.7346021512057614
727 -0.0065098416293039914 -4.739605553937148 -0.006516173528507352 -4.741118324734269
728 -0.006509300996549427 -4.746114854933698 -0.006508660316467285 -4.747626985050736
729 -0.006509889126755297 -4.752624744060453 -0.006510704243555665 -4.754137689294292
730 -0.006508739315904677 -4.759133483376358 -0.006511957757174969 -4.7606496470514665
731 -0.0065106603782624 -4.765644143754621 -0.006520156306214631 -4.767169803357681
732 -0.006507526454515755 -4.772151670209136 -0.0065313836093991995 -4.77370118696708
733 -0.006508139474317431 -4.778659809683454 -0.006506231264211237 -4.780207418231291
734 -0.006514341291040182 -4.785174150974494 -0.006539794802665711 -4.786747213033957
735 -0.006508398451842368 -4.791682549426336 -0.0065035416511818765 -4.793250754685139
736 -0.006509173545055091 -4.798191722971391 -0.006509644002653659 -4.799760398687792
737 -0.006509028724394739 -4.804700751695786 -0.0065100721549242735 -4.806270470842716
738 -0.006508809910155833 -4.811209561605942 -0.006520583154633641 -4.81279105399735
739 -0.006509038782678544 -4.817718600388621 -0.006497505074366927 -4.819288559071717
740 -0.0065087463008239865 -4.824227346689445 -0.006509509333409369 -4.825798068405127
741 -0.006509883515536785 -4.830737230204981 -0.006522978818975389 -4.832321047224102
742 -0.006508818361908197 -4.8372460485668896 -0.006509959092363715 -4.838831006316466
743 -0.006508325738832354 -4.843754374305722 -0.006509364047087729 -4.845340370363554
744 -0.00650866141077131 -4.850263035716494 -0.006507711461745202 -4.8518480818253
745 -0.006509198714047671 -4.856772234430541 -0.006460886867716909 -4.8583089686930165
746 -0.0065084602916613225 -4.863280694722202 -0.006511721573770046 -4.864820690266787
747 -0.006510415696538985 -4.869791110418741 -0.0065096966223791245 -4.8713303868891655
748 -0.006509730778634548 -4.876300841197375 -0.006512338295578957 -4.8778427251847445
749 -0.006510721030645072 -4.882811562228021 -0.006514229811728001 -4.8843569549964725
750 -0.0065139129525050524 -4.8893254751805255 -0.006555950921028853 -4.890912905917501
751 -0.006510638864710927 -4.895836114045236 -0.0065036290790885685 -4.89741653499659
752 -0.006509117037057877 -4.902345231082294 -0.00651089868042618 -4.9039274336770164
753 -0.006509237783029675 -4.908854468865324 -0.006513204588554799 -4.910440638265571
754 -0.006509827636182308 -4.915364296501506 -0.006510817026719451 -4.916951455292291
755 -0.006509305606596172 -4.921873602108103 -0.006515424954704941 -4.923466880246996
756 -0.006507753184996546 -4.928381355293099 -0.006530812918208539 -4.9299976931652045
757 -0.006508444412611425 -4.934889799705711 -0.0065065545728430155 -4.936504247738047
758 -0.006508527812547982 -4.941398327518258 -0.006505568255670368 -4.943009815993718
759 -0.006509270798414945 -4.947907598316673 -0.0065138984704390165 -4.949523714464157
760 -0.006512406910769641 -4.954420005227443 -0.006521888100542128 -4.956045602564699
761 -0.006508280849084258 -4.960928286076528 -0.006508716475218534 -4.962554319039918
762 -0.006508749211207032 -4.967437035287735 -0.00651817845646292 -4.969072497496381
763 -0.0065088914008811114 -4.973945926688616 -0.006501816329546273 -4.975574313825927
764 -0.006514831283129752 -4.980460757971746 -0.006557581597007811 -4.982131895422935
765 -0.006508352491073311 -4.986969110462819 -0.0065093333134427665 -4.988641228736378
766 -0.006508162617683411 -4.993477273080502 -0.006506323744542897 -4.995147552480921
767 -0.006507740821689367 -4.999985013902191 -0.006506631174124778 -5.001654183655045
768 -0.006507635419256985 -5.006492649321448 -0.0065088722389191386 -5.008163055893965
769 -0.006508395983837545 -5.013001045305286 -0.0065143110929057006 -5.01467736698687
770 -0.006513050151988864 -5.019514095457275 -0.006534407590515911 -5.021211774577386
771 -0.006507839658297598 -5.026021935115573 -0.006504919147118926 -5.027716693724505
772 -0.00650791572406888 -5.032529850839642 -0.006510941125452518 -5.034227634849958
773 -0.0065069169038906695 -5.039036767743532 -0.006512681511230767 -5.040740316361188
774 -0.006508680293336511 -5.045545448036869 -0.006505063781514764 -5.047245380142703
775 -0.00650750168133527 -5.052052949718204 -0.006508215959183872 -5.053753596101887
776 -0.006509552872739732 -5.058562502590944 -0.006505230581387878 -5.060258826683275
777 -0.006509176967665553 -5.06507167955861 -0.00651452224701643 -5.066773348930291
778 -0.006508653820492327 -5.071580333379102 -0.006507731741294265 -5.073281080671586
779 -0.006509437947534025 -5.078089771326636 -0.006497232802212238 -5.079778313473798
780 -0.0065103397006168965 -5.084600111027252 -0.006492862990126014 -5.086271176463924
781 -0.006507626315578818 -5.091107737342831 -0.006515647447668016 -5.0927868239115925
782 -0.006507834489457309 -5.097615571832288 -0.006511128810234368 -5.099297952721827
783 -0.006509300111792982 -5.104124871944081 -0.006489386293105781 -5.105787339014933
784 -0.006509979721158743 -5.11063485166524 -0.006515586096793413 -5.1123029251117265
785 -0.006508942157961428 -5.117143793823201 -0.006511124852113426 -5.11881404996384
786 -0.006508953729644417 -5.123652747552846 -0.006508518382906914 -5.125322568346746
787 -0.00650883240159601 -5.130161579954442 -0.006501496443524957 -5.131824064790271
788 -0.006507189944386482 -5.1366687698988285 -0.00652278030756861 -5.138346845097839
789 -0.006509467912837863 -5.143178237811666 -0.006517623527906835 -5.144864468625746
790 -0.006509137083776295 -5.149687374895443 -0.006509652105160057 -5.151374120730907
791 -0.00651081062387675 -5.15619818551932 -0.006513111502863466 -5.1578872322337705
792 -0.00650927284732461 -5.162707458366644 -0.006505702575668693 -5.164392934809439
793 -0.006509097851812839 -5.1692165562184575 -0.006503341998904943 -5.170896276808344
794 -0.006508674961514771 -5.175725231179972 -0.006508344667963684 -5.177404621476308
795 -0.006510806479491293 -5.182236037659464 -0.006539039872586727 -5.183943661348895
796 -0.006508695357479155 -5.188744733016943 -0.00650814613327384 -5.190451807482169
797 -0.006510061561129987 -5.195254794578073 -0.00650869847740978 -5.196960505959578
798 -0.00650861335452646 -5.201763407932599 -0.0065102560445666315 -5.2034707620041445
799 -0.006506292824633419 -5.208269700757233 -0.0065301839960739015 -5.210000946000219
800 -0.0065109847579151395 -5.214780685515148 -0.0065037021180614826 -5.21650464811828
801 -0.0065087777562439445 -5.2212894632713915 -0.006511035608127713 -5.223015683726408
802 -0.006509532243944705 -5.227798995515336 -0.0065100744366645815 -5.2295257581630725
803 -0.006510988948866725 -5.234309984464202 -0.006504199001938105 -5.236029957165011
804 -0.0065027575474232435 -5.2408127420116255 -0.006478112493641675 -5.242508069658652
805 -0.006509489007294178 -5.24732223101892 -0.006508798897266388 -5.249016868555919
806 -0.006509500718675554 -5.253831731737596 -0.006507601588964462 -5.255524470144883
807 -0.00650962172076106 -5.260341353458357 -0.006521378410980105 -5.262045848555863
808 -0.006509882188402117 -5.266851235646759 -0.006513984641060233 -5.268559833196924
809 -0.006509090145118535 -5.273360325791877 -0.006508528487756848 -5.2750683616846805
810 -0.006509736180305481 -5.279870061972183 -0.006510197184979916 -5.28157855886966
811 -0.006513030151836574 -5.286383092124019 -0.006489805760793388 -5.288068364630454
812 -0.006510812602937221 -5.292893904726957 -0.0065085768001154065 -5.294576941430569
813 -0.006510886969044805 -5.299404791696001 -0.0065095535246655345 -5.301086494955235
814 -0.0065115210600197315 -5.305916312756021 -0.006502121826633811 -5.307588616781868
815 -0.0065118803177028894 -5.312428193073724 -0.006508135865442455 -5.314096752647311
816 -0.0065105418674647805 -5.318938734941189 -0.006507210433483124 -5.320603963080794
817 -0.00651088822633028 -5.325449623167519 -0.006512859486974776 -5.327116822567769
818 -0.00651030233129859 -5.3319599254988175 -0.006509409053251147 -5.33362623162102
819 -0.006511095585301519 -5.338471021084119 -0.006509427027776837 -5.340135658648797
820 -0.006510760169476271 -5.344981781253595 -0.00651874637696892 -5.346654405025766
821 -0.006509956368245184 -5.35149173762184 -0.00649845025036484 -5.3531528552761305
822 -0.0065100598381832245 -5.358001797460023 -0.006510002468712628 -5.359662857744843
823 -0.006510733463801444 -5.364512530923824 -0.006508017517626285 -5.36617087526247
824 -0.006510248710401356 -5.371022779634226 -0.0065130322938784955 -5.372683907556349
825 -0.006511052814312279 -5.377533832448538 -0.006509789871051908 -5.3791936974274
826 -0.006511694961227476 -5.384045527409766 -0.006507963524200022 -5.3857016609516
827 -0.006511777569539845 -5.390557304979306 -0.0065149514004588125 -5.392216612352059
828 -0.006511053652502596 -5.397068358631809 -0.006511410791426897 -5.398728023143486
829 -0.006508470047265291 -5.403576828679074 -0.006516028265468776 -5.405244051408955
830 -0.006490677455440163 -5.4100675061345145 -0.006413789046928286 -5.4116578404558835
831 -0.0065112430835142735 -5.416578749218028 -0.0065077417995780705 -5.418165582255462
832 -0.006512233731336891 -5.423090982949366 -0.006512438016943634 -5.424678020272405
833 -0.006512322905473411 -5.429603305854839 -0.006511031580157578 -5.431189051852563
834 -0.006512416736222803 -5.436115722591063 -0.006514313654042781 -5.437703365506605
835 -0.006511515798047185 -5.44262723838911 -0.006513352692127228 -5.444216718198732
836 -0.006511863111518324 -5.449139101500628 -0.006510979449376464 -5.450727697648109
837 -0.006515692081302404 -5.455654793581931 -0.006509088235907257 -5.457236785884016
838 -0.006510738120414317 -5.462165531702345 -0.006532556260935962 -5.463769342144952
839 -0.006512647867202759 -5.468678179569547 -0.006511580757796764 -5.470280922902749
840 -0.006511364690959453 -5.475189544260507 -0.0065039116190746425 -5.4767848345218235
841 -0.006508950376883149 -5.48169849463739 -0.006488331547006965 -5.48327316606883
842 -0.006513372575864196 -5.488211867213255 -0.006511922832578421 -5.489785088901408
843 -0.006512486422434449 -5.494724353635689 -0.00650867149233818 -5.496293760393747
844 -0.006513145961798727 -5.501237499597488 -0.006516525382176041 -5.502810285775923
845 -0.0065118466736748815 -5.507749346271163 -0.006511615286581218 -5.5093219010625045
846 -0.006519612646661699 -5.514268958917825 -0.006486055860295892 -5.5158079569228
847 -0.006513006542809308 -5.520781965460634 -0.0065165058011189105 -5.522324462723919
848 -0.00651218828279525 -5.527294153743429 -0.006511061917990446 -5.528835524641909
849 -0.006512703676708043 -5.533806857420137 -0.006510790693573654 -5.535346315335483
850 -0.006511628022417426 -5.540318485442555 -0.006514721410349011 -5.541861036745832
851 -0.0065113534452393654 -5.546829838887794 -0.006500111077912152 -5.548361147823744
852 -0.006512227188795805 -5.553342066076589 -0.0065123964566737415 -5.554873544280418
853 -0.00651095868088305 -5.559853024757472 -0.006508822413161397 -5.5613823666935795
854 -0.0065115159843117 -5.566364540741784 -0.006510970485396683 -5.567893337178976
855 -0.006514272326603532 -5.572878813068387 -0.006501658912748098 -5.5743949960917245
856 -0.006512851850129664 -5.579391664918517 -0.006512906984426081 -5.580907903076151
857 -0.006512091611512005 -5.585903756530029 -0.006507063307799399 -5.58741496638395
858 -0.006512094498611986 -5.592415851028641 -0.006513825943693518 -5.5939287923276435
859 -0.006507511902600527 -5.598923362931242 -0.006538106920197606 -5.6004668992478415
860 -0.006511381920427084 -5.605434744851669 -0.006510863010771572 -5.606977762258613
861 -0.00651120999827981 -5.611945954849949 -0.006509086256846786 -5.61348684851546
862 -0.006511418474838137 -5.618457373324787 -0.00649898883420974 -5.619985837349669
863 -0.006511779711581766 -5.6249691530363695 -0.00649254429154098 -5.626478381641211
864 -0.006512753781862557 -5.631481906818232 -0.006515021063387394 -5.6329934027045985
865 -0.006512456946074963 -5.637994363764307 -0.00651623192243278 -5.639509634627031
866 -0.006513724569231272 -5.644508088333538 -0.006494939257390797 -5.646004573884422
867 -0.0065124724758788945 -5.651020560809417 -0.006517329812049865 -5.6525219036964724
868 -0.006512789032422006 -5.657533349841839 -0.006513889296911657 -5.659035792993384
869 -0.006512939184904099 -5.664046289026743 -0.006515611405484378 -5.665551404398869
870 -0.006501079956069589 -5.670547368982812 -0.006532882153987884 -5.672084286552857
871 -0.006511647603474557 -5.677059016586287 -0.006515733757987618 -5.678600020310845
872 -0.006510787317529321 -5.683569803903816 -0.006515058828517795 -5.685115079139362
873 -0.006513813231140375 -5.690083617134956 -0.006503859325312078 -5.691618938464674
874 -0.006511890515685082 -5.696595507650641 -0.006522778351791203 -5.698141716816465
875 -0.006512487540021539 -5.7031079951906625 -0.006527813267894089 -5.7046695300843595
876 -0.0065095447935163975 -5.709617539984179 -0.006506757694296539 -5.711176287778656
877 -0.006511454121209681 -5.7161289941053885 -0.0065115194767713545 -5.717687807255428
878 -0.006511507299728691 -5.722640501405118 -0.006511773425154388 -5.724199580680582
879 -0.006511295749805868 -5.729151797154923 -0.0065051989629864694 -5.730704779643569
880 -0.006512413150630891 -5.735664210305554 -0.006514720083214342 -5.737219499726783
881 -0.006511434796266258 -5.74217564510182 -0.0064937490038573745 -5.74371324873064
882 -0.006512877391651272 -5.748688522493472 -0.0065152027877047654 -5.750228451518345
883 -0.006509725167416036 -5.755198247660888 -0.006500081601552665 -5.756728533119898
884 -0.006511923694051802 -5.76171017135494 -0.006511578126810491 -5.763240111246708
885 -0.0065098590916022655 -5.7682200304465425 -0.0065134931588545445 -5.769753604405563
886 -0.006510696560144425 -5.774730727006687 -0.006511075398884713 -5.776264679804448
887 -0.006512442254461348 -5.781243169261148 -0.006513013108633459 -5.782777692913081
888 -0.00651199403218925 -5.787755163293338 -0.006511895684525371 -5.789289588597606
889 -0.0065124134067446 -5.794267576700082 -0.0065145328175276514 -5.795804121415134
890 -0.006509570335038006 -5.80077714703512 -0.006496645975857973 -5.802300767390992
891 -0.0065105708315968515 -5.807287717866717 -0.006516985478810966 -5.808817752869803
892 -0.006512057525105775 -5.813799775391822 -0.006522648106329143 -5.815340400976132
893 -0.006511915195733309 -5.820311690587555 -0.006516098277643323 -5.821856499253776
894 -0.006512793782167137 -5.826824484369722 -0.006517562945373356 -5.828374062199149
895 -0.006512794317677617 -5.8333372786874 -0.006508916243910789 -5.83488297844306
896 -0.006512607191689312 -5.839849885879089 -0.006507460167631507 -5.841390438610691
897 -0.0065111703472211955 -5.846361056226311 -0.006513915001414716 -5.8479043536121065
898 -0.006510249432176351 -5.852871305658487 -0.006507178745232522 -5.854411532357339
899 -0.006511597102507949 -5.859382902760995 -0.006505429279059172 -5.8609169616363985
900 -0.006512270541861653 -5.865895173302857 -0.0065208814106881615 -5.867437843047087
901 -0.006512413057498634 -5.872407586360355 -0.006514927791431546 -5.873952770838518
902 -0.006511401245370507 -5.878918987605726 -0.006513878959231079 -5.880466649797749
903 -0.006511972146108746 -5.885430959751835 -0.006527992570772767 -5.8869946423685215
904 -0.00651091355830431 -5.891941873310139 -0.006513119512237609 -5.893507761880759
905 -0.0065111136762425305 -5.898452986986381 -0.006512676179409027 -5.900020438060168
906 -0.006511014886200428 -5.904964001872582 -0.006511727161705494 -5.906532165221874
907 -0.006510976538993418 -5.911474978411575 -0.006512768659740686 -5.913044933881615
908 -0.0065107157221063975 -5.917985694133681 -0.0065111064352095125 -5.919556040316825
909 -0.00650844860356301 -5.924494142737244 -0.006494587054476142 -5.926050627371301
910 -0.006512086605653167 -5.931006229342898 -0.00650917743332684 -5.932559804804628
911 -0.006514064990915358 -5.937520294333813 -0.0065044215181842445 -5.939064226322812
912 -0.006511548766866326 -5.944031843100679 -0.006511858734302223 -5.945576085057114
913 -0.0065118657192215325 -5.9505437088199 -0.006507376139052212 -5.952083461196167
914 -0.0065127523383125665 -5.957056461158213 -0.00650090288836509 -5.9585843640845315
915 -0.006512071029283107 -5.963568532187495 -0.006509415549226105 -5.965093779633758
916 -0.006512395129539073 -5.970080927317034 -0.006505136075429618 -5.971598915709188
917 -0.006514094327576459 -5.97659502164461 -0.006522354460321367 -5.978121270169509
918 -0.0065117331687361 -5.983106754813346 -0.00651330309920013 -5.984634573268709
919 -0.006511944951489568 -5.9896186997648355 -0.006512752827256918 -5.991147326095966
920 -0.006512278784066438 -5.996130978548902 -0.00655893785879016 -5.997706263954756
921 -0.006511257193051278 -6.002642235741954 -0.006511767208576202 -6.004218031163332
922 -0.006511263083666563 -6.00915349882562 -0.0065110779600217935 -6.010729109123354
923 -0.006510928645730019 -6.01566442747135 -0.006508040335029363 -6.017237149458384
924 -0.00651074624620378 -6.022175173717554 -0.006509238993749023 -6.023746388452133
925 -0.006512490822933615 -6.028687664540487 -0.006500082788988948 -6.030246471241122
926 -0.00650484838988632 -6.035192512930373 -0.006531641515903175 -6.036778112757025
927 -0.006510642869397998 -6.041703155799771 -0.006492611416615546 -6.043270724173641
928 -0.006511658453382552 -6.0482148142531535 -0.006512532150372863 -6.049783256324013
929 -0.0065119867911562325 -6.05472680104431 -0.006501701148226857 -6.05628495747224
930 -0.00651172308716923 -6.061238524131479 -0.006512041366659105 -6.062796998838899
931 -0.006511599849909544 -6.067750123981389 -0.006512583838775754 -6.069309582677675
932 -0.006511596217751503 -6.07426172019914 -0.006523710489273071 -6.075833293166948
933 -0.006510891788639128 -6.080772611987779 -0.006505023408681154 -6.082338316575629
934 -0.006511041475459933 -6.087283653463239 -0.006513192132115364 -6.088851508707744
935 -0.0065110923489555715 -6.093794745812195 -0.006506766914390028 -6.095358275622134
936 -0.006511364807374775 -6.10030611061957 -0.0065113716060295704 -6.101869647228163
937 -0.006511489814147353 -6.106817600433717 -0.00651178506668657 -6.10838143229485
938 -0.006509049609303474 -6.113326650043021 -0.006488719978369773 -6.11487015227322
939 -0.006510697677731514 -6.119837347720752 -0.006515255733393133 -6.121385408006613
940 -0.00651170969940722 -6.12634905742016 -0.0065114843426272275 -6.12789689234924
941 -0.006510192900896073 -6.132859250321055 -0.006527843489311636 -6.134424735838551
942 -0.006510782637633383 -6.139370032958689 -0.00651121698319912 -6.14093595282175
943 -0.0065104871755465865 -6.145880520134235 -0.006511237053200602 -6.147447189874951
944 -0.006511060940101743 -6.152391581074337 -0.006510297744534909 -6.153957487619486
945 -0.006510847131721675 -6.1589024282060585 -0.006510960310697556 -6.1604684479301834
946 -0.006511436821892857 -6.1654138650279515 -0.006513657537288964 -6.166982105467472
947 -0.006510723289102316 -6.1719245883170535 -0.00651751144323498 -6.173499616910707
948 -0.006511369557119906 -6.178435957874173 -0.006508148764260114 -6.180007765674967
949 -0.006510446011088788 -6.184946403885262 -0.0065144804073497655 -6.186522246082316
950 -0.006511759874410927 -6.191458163759673 -0.0065038362983614205 -6.193026082380678
951 -0.0065107712056487795 -6.197968934965322 -0.0065023299306631085 -6.199528412311341
952 -0.006510729715228081 -6.204479664680551 -0.006508633331395686 -6.206037045642737
953 -0.006514280382543802 -6.210993945063095 -0.0065254596527665855 -6.212562505295503
954 -0.00651035076007247 -6.217504295823167 -0.00650768605992198 -6.219070191355425
955 -0.006510400352999568 -6.224014696176166 -0.006511131464503705 -6.225581322819929
956 -0.00651108652818948 -6.230525782704356 -0.006513288547284901 -6.232094611367214
957 -0.006511603575199842 -6.237037386279556 -0.006510089314542711 -6.238604700681757
958 -0.006510799960233271 -6.2435481862397895 -0.00651139875408262 -6.2451160994358395
959 -0.006510929483920336 -6.25005911572371 -0.00650993927847594 -6.251626038714315
960 -0.006510827760212124 -6.256569943483922 -0.006513556302525103 -6.25813959501684
961 -0.006512076244689524 -6.2630820197286114 -0.006503337458707392 -6.264642932475548
962 -0.006510718911886215 -6.2695927386404975 -0.006511514005251229 -6.271154446480799
963 -0.006511329812929035 -6.276104068453426 -0.006508663250133395 -6.277663109730932
964 -0.006511128437705338 -6.282615196891132 -0.006513158231973648 -6.284176267962906
965 -0.006511007621884346 -6.289126204513016 -0.006507767410948872 -6.290684035373855
966 -0.006511013582348823 -6.295637218095365 -0.006516230315901339 -6.297200265689756
967 -0.006510773464106024 -6.302147991559471 -0.006506903190165758 -6.303707168879922
968 -0.006510596652515232 -6.308658588211986 -0.006511015584692359 -6.310218184464614
969 -0.0065108788898214694 -6.315169467101808 -0.006501838634721935 -6.316720023099336
970 -0.0065113481832668185 -6.321680815285075 -0.006512507540173828 -6.32323253063951
971 -0.006511936942115426 -6.32819275222719 -0.006517605017870664 -6.329750135657381
972 -0.0065130186965689065 -6.334705770923759 -0.006477845017798245 -6.336227980675179
973 -0.006512120505794883 -6.341217891429554 -0.006511817034333944 -6.3427397977095135
974 -0.0065117124933749436 -6.347729603922929 -0.006511512701399625 -6.349251310410913
975 -0.006511746346950531 -6.354241350269879 -0.006514816381968558 -6.355766126792881
976 -0.006512139108963311 -6.360753489378842 -0.0065134575357660655 -6.362279584328647
977 -0.006511635659262538 -6.367265125038105 -0.006521143135614693 -6.3688007274642615
978 -0.006510854745283723 -6.373775979783389 -0.006505293096415699 -6.375306020560677
979 -0.006511457543820143 -6.380287437327209 -0.006518209679052233 -6.3818242302397294
980 -0.006516467966139317 -6.386803905293348 -0.006502720504067838 -6.388326950743798
981 -0.006510977470315993 -6.393314882763664 -0.006512076617218554 -6.394839027361016
982 -0.006513694906607271 -6.399828577670271 -0.006503794877789915 -6.401342822238806
983 -0.006512284767813981 -6.406340862438085 -0.006517063453793525 -6.4078598856925995
984 -0.006511662993580103 -6.412852525431664 -0.006511825858615339 -6.414371711551214
985 -0.006511593447066843 -6.419364118878732 -0.006522934045642614 -6.420894645596857
986 -0.006510914582759142 -6.425875033461491 -0.006515200180001557 -6.427409845776859
987 -0.006510348245501518 -6.432385381706992 -0.006514161499217153 -6.433924007276076
988 -0.006509900302626192 -6.438895282009619 -0.00651680810842663 -6.440440815384503
989 -0.006512369518168271 -6.445407651527787 -0.006517864624038338 -6.446958680008541
990 -0.0065090297255665066 -6.451916681253353 -0.006481197779066861 -6.453439877787608
991 -0.006512317876331508 -6.458428999129684 -0.0065106603782624 -6.459950538165871
992 -0.006511667231097818 -6.464940666360782 -0.006510460842400789 -6.466460999008272
993 -0.006511391792446375 -6.471452058153228 -0.006508614541962743 -6.472969613550235
994 -0.006511481758207083 -6.4779635399114355 -0.006511489395052195 -6.479481102945287
995 -0.006512220250442624 -6.484475760161878 -0.006508445180952549 -6.4859895481262395
996 -0.006511882250197232 -6.490987642412075 -0.006508462410420179 -6.49249801053666
997 -0.006511457986198366 -6.497499100398273 -0.006520253955386579 -6.4990182644920464
998 -0.006512685678899288 -6.5040117860771725 -0.006501678680069745 -6.505519943172116
999 -0.006512275175191462 -6.510524061252364 -0.0065088700503110886 -6.512028813222427
1000 -0.006511834682896733 -6.517035895935261 -0.006512391357682645 -6.51854120458011
1001 -0.006505477055907249 -6.523541372991168 -0.0064622432924807075 -6.5250034478725905
1002 -0.006513174646534026 -6.530054547637702 -0.00651207179762423 -6.531515519670215
1003 -0.00651270248927176 -6.536567250126974 -0.006512671173550188 -6.538028190843765
1004 -0.006512167607434094 -6.5430794177344085 -0.006512282113544643 -6.54454047295731
1005 -0.006512852432206273 -6.549592270166615 -0.006516159721650183 -6.551056632678961
1006 -0.006512749241665006 -6.55610501940828 -0.006515955156646669 -6.557572587835607
1007 -0.006512128259055316 -6.562617147667336 -0.006509866681881249 -6.5640824545174885
1008 -0.006516197603195906 -6.569133345270531 -0.006515367887914181 -6.570597822405403
1009 -0.006511488906107843 -6.575644834176639 -0.006515936180949211 -6.577113758586352
1010 -0.006511590024456382 -6.582156424201096 -0.006511601759120822 -6.583625360345472
1011 -0.006513506197370589 -6.588669930398466 -0.006493942602537573 -6.590119302948009
1012 -0.0065123253036290405 -6.595182255702095 -0.006509165582247079 -6.596628468530256
1013 -0.006513043679296971 -6.601695299381392 -0.006508674309588969 -6.603137142839845
1014 -0.0065063975751399996 -6.608201696956532 -0.006472730170935392 -6.609609873010781
1015 -0.006512607680633664 -6.6147143046371655 -0.006513532251119614 -6.6161234052619005
1016 -0.0065137185389176015 -6.621228023176083 -0.006513819214887917 -6.622637224476788
1017 -0.006513971905224025 -6.627741995081307 -0.006517260335385799 -6.629154484812174
1018 -0.006512899021618068 -6.6342548941029245 -0.006513091293163598 -6.635667576105337
1019 -0.006512659322470427 -6.640767553425395 -0.006508595123887062 -6.642176171229225
1020 -0.006501337862573564 -6.647268891287968 -0.006532055092975497 -6.6487082263222
1021 -0.006513394298963249 -6.6537822855869315 -0.006513206707313657 -6.655221433029514
1022 -0.006511857430450618 -6.660294143017382 -0.006510745733976364 -6.66173217876349
1023 -0.00651236476842314 -6.666806507785806 -0.006512524792924523 -6.6682447035564145
1024 -0.006512856367044151 -6.673319364152849 -0.0065124522428959605 -6.674757155799311
1025 -0.006512571242637932 -6.679831935395487 -0.006512557971291244 -6.681269713770602
1026 -0.006512726517394185 -6.686344661912882 -0.006513585313223302 -6.687783299083826
1027 -0.00651192688383162 -6.6928565887967135 -0.006511269765906036 -6.694294568849732
1028 -0.006512683979235589 -6.699369272775949 -0.00651371655985713 -6.700808285409589
1029 -0.006511438684538007 -6.7058807114604875 -0.0065111161675304174 -6.707319401577119
1030 -0.006512810615822673 -6.71239352207631 -0.006511921738274395 -6.713831323315394
1031 -0.006511894753202796 -6.718905416829513 -0.006509231869131327 -6.720340555184525
1032 -0.0065122631844133135 -6.725417680013926 -0.00650921503547579 -6.726849770220001
1033 -0.006512780301272869 -6.7319304603151995 -0.006508118123747408 -6.733357888343749
1034 -0.006511158705689013 -6.738441619020889 -0.006519068707711994 -6.739876957051461
1035 -0.0065117215272039175 -6.744953340548093 -0.006517807673662901 -6.746394764725124
1036 -0.0065121474675834175 -6.751465488015676 -0.006509863492101431 -6.752904628217225
1037 -0.0065120643936097625 -6.757977552409286 -0.006516490434296429 -6.759421118651521
1038 -0.006512302788905799 -6.764489855198192 -0.006515004951506853 -6.765936123603028
1039 -0.006511868932284415 -6.771001724130476 -0.006513438047841191 -6.77244956165087
1040 -0.006509134126827121 -6.777510858257303 -0.006522737233899534 -6.778972298884769
1041 -0.006511992099694908 -6.7840228503569975 -0.006511566950939596 -6.785483865835708
1042 -0.006511613819748163 -6.790534464176746 -0.006511113489978015 -6.791994979325686
1043 -0.0065114294644445184 -6.79704589364119 -0.006510444963350892 -6.798505424289037
1044 -0.006511289603076875 -6.803557183244267 -0.006510496698319912 -6.8050159209873575
1045 -0.006511655449867248 -6.810068838694135 -0.006512852106243372 -6.811528773093601
1046 -0.006513482565060258 -6.816582321259195 -0.006522951764054596 -6.818051724857655
1047 -0.006513457093387842 -6.823095778352583 -0.00652195755392313 -6.824573682411579
1048 -0.006511617591604591 -6.829607395944187 -0.006512247771024704 -6.831085930182604
1049 -0.006511156237684191 -6.836118552181871 -0.00651443637907505 -6.837600366561679
1050 -0.006509210681542754 -6.842627762863414 -0.006509440392255783 -6.844109806953934
1051 -0.00651240898296237 -6.849140171846376 -0.006509335874579847 -6.850619142828514
1052 -0.006511685345321894 -6.855651857191697 -0.0065147879533469675 -6.8571339307818615
1053 -0.006508673308417201 -6.862160530500114 -0.006519837840460241 -6.863653768622322
1054 -0.006511164712719619 -6.868671695212834 -0.006509945774450898 -6.870163714396773
1055 -0.006509980512782931 -6.875181675725617 -0.006535087875090539 -6.876698802271863
1056 -0.006509975157678127 -6.881691650883296 -0.006513694045133888 -6.883212496316998
1057 -0.006511448998935521 -6.888203099882231 -0.006510830344632268 -6.88972332666163
1058 -0.006510434299707412 -6.894713534181939 -0.006508401874452829 -6.896231728536083
1059 -0.006511674076318741 -6.901225208258258 -0.006509917136281729 -6.902741645672365
1060 -0.006509542046114802 -6.907734750304373 -0.0065011130413040515 -6.9092427587136696
1061 -0.006513145775534213 -6.914247896079907 -0.006510067405179143 -6.915752826118848
1062 -0.006507910741493106 -6.9207558068214 -0.006467811926268041 -6.922220638045117
1063 -0.006513088196516037 -6.9272688950179155 -0.006503345002420247 -6.9287239830475364
1064 -0.006511486903764308 -6.93378038192168 -0.006516544241458177 -6.935240527288995
1065 -0.0065114211291074755 -6.940291803050787 -0.006512947473675012 -6.94175347476267
1066 -0.00651329702232033 -6.9468051000731075 -0.006517836824059486 -6.94827131158673
1067 -0.006512229889631271 -6.953317329962739 -0.006512184021994471 -6.954783495608725
1068 -0.0065099669620394705 -6.959827296924779 -0.0064940177602693435 -6.961277513368994
1069 -0.00651305946521461 -6.966340356389994 -0.006513958540745079 -6.96779147190974
1070 -0.006512019969522953 -6.9728523763595165 -0.006511411326937377 -6.974302883236677
1071 -0.006512353313155472 -6.979364729672672 -0.0065103687811642885 -6.980813252017842
1072 -0.006511681200936437 -6.985876410873608 -0.0065146733308210966 -6.987327925348663
1073 -0.006512483255937696 -6.992388894129546 -0.0065240766387432815 -6.993852001987406
1074 -0.00651185903698206 -6.998900753166527 -0.00651107425801456 -7.000363076245421
1075 -0.0065121875610202554 -7.005412940727547 -0.006507925945334137 -7.0068710021907545
1076 -0.0065203164238482715 -7.011933257151395 -0.0065084871836006645 -7.013379489374355
1077 -0.006513107102364302 -7.01844636425376 -0.006515030772425235 -7.01989452014678
1078 -0.006512414291501045 -7.024958778545261 -0.006515271798707545 -7.026409791945487
1079 -0.0065101565094664695 -7.031468935054727 -0.006524626770988107 -7.032934418716475
1080 -0.006511732400394976 -7.037980667455122 -0.006512459856458009 -7.0394468785729325
1081 -0.006512001459486783 -7.044492668914609 -0.006510033225640655 -7.045956911798573
1082 -0.006512579089030623 -7.05100524800364 -0.006516222609207034 -7.05247313440778
1083 -0.006512525817379355 -7.0575177738210195 -0.0065236820606514815 -7.058996816468431
1084 -0.006511686951853335 -7.064029460772873 -0.006513055181130767 -7.065509871649562
1085 -0.006507635000161827 -7.070537095773035 -0.006529716891236603 -7.0720395885407985
1086 -0.006511372281238437 -7.077048468054273 -0.006512380135245621 -7.078551968676044
1087 -0.006511779525317252 -7.08356024757959 -0.006512119667604566 -7.085064088343649
1088 -0.0065105972345918415 -7.090070844814182 -0.006510580680333078 -7.091574669023982
1089 -0.006511114118620753 -7.096581958932803 -0.006512412521988154 -7.09808708154597
1090 -0.006511591048911214 -7.103093549981714 -0.006511454982683062 -7.104598536528653
1091 -0.006510978448204696 -7.1096045284299185 -0.006509893178008497 -7.111108429706661
1092 -0.006511459359899163 -7.116115987789818 -0.006506617274135351 -7.117615046980797
1093 -0.006511771236546338 -7.122627759026364 -0.006511815986596048 -7.124126862967393
1094 -0.006507056020200253 -7.129134815046564 -0.006494018319062889 -7.130620881286456
1095 -0.006511743436567486 -7.135646558483131 -0.006511534680612385 -7.137132415967068
1096 -0.006511152139864862 -7.142157710622996 -0.006511357869021595 -7.143643773836089
1097 -0.006511564366519451 -7.1486692749895155 -0.006513057067058981 -7.150156830903148
1098 -0.006510649668052792 -7.155179924657569 -0.0065035341074690224 -7.156660365010617
1099 -0.006511395168490708 -7.161691319826059 -0.006512538343667984 -7.163172903354285
1100 -0.006511383480392397 -7.168202703306451 -0.006512676179409027 -7.169685579533694
1101 -0.006511769746430219 -7.174714473052881 -0.006513297325000167 -7.176198876858694
1102 -0.006517033581621945 -7.181231506634503 -0.0065306080505251884 -7.18272948490922
1103 -0.006510392692871392 -7.187741899327374 -0.006507490761578083 -7.189236975670798
1104 -0.006510870857164263 -7.194252770184539 -0.00650915817823261 -7.19574613384903
1105 -0.0065107145346701145 -7.200763484719209 -0.006509002321399749 -7.20225513617043
1106 -0.006510910182259977 -7.207274394901469 -0.006508742971345782 -7.208763879141776
1107 -0.00651088806334883 -7.2137852829648175 -0.006512191658839583 -7.215276070800615
1108 -0.006510990182869136 -7.220296273147687 -0.0065121119376271965 -7.221788182738242
1109 -0.00650999709032476 -7.226806270238011 -0.006516595976427198 -7.228304778714669
1110 -0.006509053078480065 -7.233315323316491 -0.0065153715899214145 -7.234820150304591
1111 -0.006512262648902834 -7.2398275859653936 -0.006519040721468627 -7.24133919102606
1112 -0.006510676257312298 -7.2463382622227055 -0.0065102718770504 -7.24784946290311
1113 -0.006510464684106409 -7.252848726906812 -0.0065094612305983904 -7.254358924133708
1114 -0.006513124168850482 -7.259361851075663 -0.006521499319933355 -7.260880423453641
1115 -0.006508603971451521 -7.265870455047114 -0.006522178556770087 -7.267402602010411
1116 -0.006509334454312921 -7.272379789501427 -0.0065040579997003075 -7.273906660010112
1117 -0.006510567921213806 -7.2788903574226405 -0.006514889118261635 -7.2804215491283735
1118 -0.006509086140431464 -7.285399443563072 -0.006501536327414214 -7.286923085455788
1119 -0.006510332832112909 -7.291909776395184 -0.00651633448433131 -7.293439419940119
1120 -0.006510931882075965 -7.29842070827726 -0.006510859844274819 -7.299950279784394
1121 -0.006511355540715158 -7.304932063817975 -0.00651332875713706 -7.306463608541531
1122 -0.006510626315139234 -7.311442690133114 -0.006509888498112559 -7.312973497039644
1123 -0.006513391667976975 -7.317956081801091 -0.006522745685651898 -7.319496242725296
1124 -0.006510169105604291 -7.324466250906696 -0.006514905393123627 -7.326011148118419
1125 -0.006510541937313974 -7.33097679284401 -0.006510115088894963 -7.3325212632073145
1126 -0.006510171829722822 -7.337486964673732 -0.006502037611790001 -7.339023300819105
1127 -0.006510926759801805 -7.343997891433534 -0.006522695301100612 -7.345545996120205
1128 -0.006511446693912149 -7.350509338127446 -0.006522747245617211 -7.352068743365822
1129 -0.006509655085392296 -7.357018993212838 -0.00650620823726058 -7.3585749516030825
1130 -0.006510338210500777 -7.363529331423339 -0.0065063894493505355 -7.365081341052433
1131 -0.006510008755140006 -7.370039340178479 -0.006512107630260289 -7.3715934486826935
1132 -0.006508785672485829 -7.376548125850965 -0.006480634328909218 -7.378074083011603
1133 -0.006511602806858719 -7.383059728657823 -0.006513853231444955 -7.384587936243047
1134 -0.006510975025594235 -7.389570703683417 -0.006511977408081293 -7.391099913651129
1135 -0.006510991929098963 -7.396081695612517 -0.0065065071452409026 -7.39760642079637
1136 -0.00651140115223825 -7.402593096764755 -0.006512257573194802 -7.4041186783695645
1137 -0.006512499204836786 -7.409105595969591 -0.006502316240221262 -7.410620994609785
1138 -0.006511713843792677 -7.415617309813384 -0.006515737506560981 -7.417136732116346
1139 -0.006509045627899468 -7.422126355441283 -0.00651216849219054 -7.423648900608537
1140 -0.0065110231749713424 -7.428637378616254 -0.006511174072511494 -7.430160074681049
1141 -0.006511341012082994 -7.435148719628337 -0.0065126570640131835 -7.436672731745062
1142 -0.006509355222806335 -7.441658074851143 -0.006499324855394661 -7.443172056600456
1143 -0.006512770033441484 -7.448170844884585 -0.0065085987327620385 -7.449680655333219
1144 -0.006510537816211581 -7.454681382700796 -0.006498134904541075 -7.45617879023776
1145 -0.006510472274385393 -7.461191854975182 -0.006504614022560418 -7.4626834042603205
1146 -0.006512362952344119 -7.467704217927526 -0.006516027846373618 -7.469199432106694
1147 -0.006510733626782894 -7.474214951554309 -0.0065077350474894045 -7.475707167154184
1148 -0.0065126592526212335 -7.48072761080693 -0.006515268119983375 -7.482222435274167
1149 -0.006510771834291518 -7.487238382641221 -0.006516942684538662 -7.488739377958706
1150 -0.0065081514650955795 -7.493746534106317 -0.006498918449506163 -7.495238296408212
1151 -0.0065108515787869695 -7.500257385685104 -0.006509682652540505 -7.501747979060752
1152 -0.0065122128697112204 -7.506769598554815 -0.006514809746295214 -7.5082627888070474
1153 -0.006511940807104111 -7.513281539361919 -0.006509083462879062 -7.514771872269926
1154 -0.006507640751078725 -7.519789180112998 -0.006501194764859974 -7.5212730670347865
1155 -0.006512811221182346 -7.52630199133418 -0.006514039495959878 -7.527787106530746
1156 -0.006512301764450968 -7.532814293098631 -0.006513784220442176 -7.534300890751188
1157 -0.006511606415733695 -7.539325899514364 -0.006513169221580029 -7.540814059972768
1158 -0.006512534921057522 -7.545838434435422 -0.006510852207429707 -7.547324912180198
1159 -0.006510906177572906 -7.552349340612994 -0.006511965813115239 -7.553836877993313
1160 -0.006514296447858214 -7.558863637060853 -0.006522905919700861 -7.560359783913014
1161 -0.006511824252083897 -7.565375461312937 -0.0065033398801460866 -7.566863123793159
1162 -0.006511753611266613 -7.571887214924203 -0.006514452886767686 -7.573377576679927
1163 -0.006511513632722199 -7.578398728556925 -0.006512059015221894 -7.579889635695149
1164 -0.006511712376959622 -7.584910440933885 -0.0065114576369524006 -7.586401093332101
1165 -0.006511811376549303 -7.591422252310434 -0.006513165216892958 -7.592914258548993
1166 -0.006511067412793637 -7.597933319723228 -0.006510936003178358 -7.599425194552172
1167 -0.006512045580893755 -7.604445365304121 -0.00648235238622874 -7.6059075469384005
1168 -0.006513149756938219 -7.61095851506106 -0.006515539973042906 -7.612423086911443
1169 -0.006511738314293325 -7.617470253375353 -0.0065102223074063655 -7.61893330921885
1170 -0.006511951261200011 -7.623982204636553 -0.006505126133561134 -7.625438435352411
1171 -0.006512984074652195 -7.630495188711205 -0.006508867396041751 -7.631947302748452
1172 -0.006512392940931022 -7.637007581652136 -0.0065082830609753724 -7.638455585809428
1173 -0.006515984213910997 -7.6435235658660465 -0.006530350376851857 -7.64498593618628
1174 -0.0065107051050290465 -7.650034270971076 -0.006512262811884284 -7.651498198998164
1175 -0.006512202066369354 -7.656546473037445 -0.006515205488540232 -7.658013404486704
1176 -0.006511569232679903 -7.6630580422701255 -0.006511420803144574 -7.664524825289849
1177 -0.006513717561028897 -7.669571759831155 -0.0064923437777906655 -7.67101716906764
1178 -0.0065141163999214765 -7.676085876231077 -0.006517711142078042 -7.677534880209718
1179 -0.006512979115359485 -7.682598855346436 -0.006513429922051728 -7.68404831013177
1180 -0.006512428168207407 -7.689111283514643 -0.0065126418834552165 -7.690560952015225
1181 -0.006512924842536449 -7.69562420835718 -0.006512426701374352 -7.6970733787166
1182 -0.0065119451144710185 -7.702136153471651 -0.006513670575805009 -7.703587049292405
1183 -0.006515962723642588 -7.708652116195293 -0.006484835129231215 -7.710071884421636
1184 -0.006512700975872576 -7.715164817171166 -0.006507665710523724 -7.71657955013216
1185 -0.006512239784933626 -7.7216770569561 -0.00651714236009866 -7.723096692492258
1186 -0.006512328097596764 -7.728189385053697 -0.006507120840251446 -7.72960381333251
1187 -0.006514327460899949 -7.734703712514597 -0.006509214849211275 -7.736113028181721
1188 -0.006512993550859392 -7.741216706065456 -0.006513384915888309 -7.74262641309761
1189 -0.006512783118523657 -7.74772948918398 -0.0065115952398628 -7.749138008337472
1190 -0.0065121461870148774 -7.754241635370995 -0.006515011028386653 -7.755653019365859
1191 -0.006511213490739465 -7.760752848861735 -0.006507012131623924 -7.762160031497483
1192 -0.006511580082587898 -7.767264428944323 -0.006513233063742518 -7.768673264561225
1193 -0.006513383588753641 -7.773777812533076 -0.00650954267475754 -7.775182807235983
1194 -0.0065117756137624385 -7.780289588146839 -0.006512880092486739 -7.78169568732847
1195 -0.0065117953578010205 -7.786801383504639 -0.006508147576823831 -7.7882038349052936
1196 -0.006512233498506248 -7.793313617003146 -0.006512371194548905 -7.794716206099842
1197 -0.006512691196985543 -7.799826308200132 -0.006511548953130841 -7.801227755052973
1198 -0.006513682473450899 -7.806339990673583 -0.006508206273429096 -7.807735961326402
1199 -0.006511488067917526 -7.8128514787415 -0.0065161848673596975 -7.814252146193762
1200 -0.006516086868941784 -7.819367565610442 -0.006540550664067268 -7.820792696857829
1201 -0.006511732214130461 -7.825879297824573 -0.006512849894352257 -7.827305546752181
1202 -0.006512262532487512 -7.83239156035706 -0.006515639158897102 -7.833821185911078
1203 -0.006512125674635172 -7.838903686031695 -0.006512928730808198 -7.840334114641887
1204 -0.006511798780411482 -7.845415484812106 -0.006509099924005568 -7.846843214565892
1205 -0.0065132684772834185 -7.851928753289389 -0.006500821351073683 -7.853344035916965
1206 -0.006512217572890222 -7.858440970862279 -0.006511149695143104 -7.859855185612108
1207 -0.006511953892186284 -7.864952924754466 -0.006512287794612348 -7.86636747340672
1208 -0.006511867558583617 -7.871464792313049 -0.006512630498036742 -7.872880103904757
1209 -0.006512481742538512 -7.877977274055588 -0.006511754798702895 -7.87939185870346
1210 -0.0065108808688819405 -7.88448815492447 -0.006497986800968647 -7.885889845504429
1211 -0.006513991532847286 -7.891002146457317 -0.006514984974637627 -7.892404830479067
1212 -0.006512137711979449 -7.897514284169296 -0.006514930818229914 -7.898919761297297
1213 -0.006511905486695469 -7.904026189655991 -0.006510358327068389 -7.905430119624365
1214 -0.006511930585838854 -7.910538120241831 -0.006496875360608101 -7.911926994984973
1215 -0.0065139069920405746 -7.917052027233871 -0.006510724243707955 -7.918437719228681
1216 -0.006512963003478945 -7.92356499023735 -0.006511229835450649 -7.924948949064132
1217 -0.0065113874850794675 -7.930076377722429 -0.0065130281262099745 -7.931461977190342
1218 -0.006513413111679256 -7.936589790834108 -0.00650688090827316 -7.937968858098615
1219 -0.006513621914200485 -7.943103412748308 -0.006514477683231235 -7.944483335781846
1220 -0.006511971401050687 -7.949615384149359 -0.00651416638866067 -7.950997502170506
1221 -0.006512780208140612 -7.9561281643575 -0.006529871164821089 -7.957527373335327
1222 -0.006512079248204827 -7.962640243605705 -0.006510559492744506 -7.964037932828071
1223 -0.00651137107051909 -7.969151614676224 -0.0065175950527191166 -7.97055552788079
1224 -0.006511688232421875 -7.975663302908646 -0.006513422657735646 -7.977068950538525
1225 -0.00651122210547328 -7.982174525014119 -0.006506597087718546 -7.983575547626244
1226 -0.006511922995559871 -7.988686448009679 -0.006503936741501093 -7.990079484367745
1227 -0.006508589372970164 -7.995195037382649 -0.0064945712219923735 -7.996574055589737
1228 -0.006511318776756525 -8.001706356159405 -0.006513749086298049 -8.003087804676035
1229 -0.006511486368253827 -8.008217842527658 -0.006508716405369342 -8.009596521081404
1230 -0.006519226729869843 -8.014737069257528 -0.006540190847590566 -8.016136711928995
1231 -0.0065103157889097926 -8.021247385046438 -0.006509718205779791 -8.022646430134776
1232 -0.006511602760292589 -8.027758987806731 -0.006511373072862625 -8.029157803207639
1233 -0.006510814395733177 -8.034269802202465 -0.006510965176858008 -8.035668768384497
1234 -0.006512199644930661 -8.040782001847395 -0.0065167017048224805 -8.042185470089318
1235 -0.006510877516120672 -8.047292879363516 -0.006513491878286004 -8.048698961967604
1236 -0.006508865673094988 -8.05380174503661 -0.006496386136859655 -8.055195348104464
1237 -0.006511602131649852 -8.06031334716826 -0.00650148072745651 -8.06169682883192
1238 -0.006511622969992459 -8.066824970138251 -0.006517339730635285 -8.068214168562555
1239 -0.006510631856508553 -8.07333560199476 -0.006512111471965909 -8.074726280034522
1240 -0.006511944066733122 -8.079847546061494 -0.006508111534640193 -8.081234391569161
1241 -0.006512112799100578 -8.086359658860594 -0.006514701643027365 -8.087749093212189
1242 -0.0065118636470288035 -8.092871522507624 -0.006510808598250151 -8.094259901810439
1243 -0.006512534455396235 -8.09938405696302 -0.006534475274384022 -8.100794377084823
1244 -0.006512253009714186 -8.105896309972733 -0.0065085945650935175 -8.107302971649917
1245 -0.006511500850319862 -8.112407810823052 -0.006510485080070794 -8.113813456729988
1246 -0.006511656753718853 -8.118919467576772 -0.006512262928299606 -8.120325719658288
1247 -0.006511845858767629 -8.12543131343554 -0.0065110296709463 -8.126836749329234
1248 -0.006511107739061117 -8.131942421174601 -0.0065128174377605316 -8.133349566766995
1249 -0.006511184270493686 -8.138453605445095 -0.006516391225159168 -8.139865957992154
1250 -0.006510399631224573 -8.14496400507632 -0.0065122053259983655 -8.146378163318152
1251 -0.0065123597392812375 -8.1514763648156 -0.006519679492339492 -8.152897842810491
1252 -0.0065104889683425425 -8.157986853783942 -0.00650794415269047 -8.159405786963182
1253 -0.006511902925558389 -8.1644987567095 -0.006505010742694139 -8.165910797705877
1254 -0.006511648022569716 -8.17101040473207 -0.006513592996634543 -8.172424390702512
1255 -0.006509415362961591 -8.177519820095032 -0.0065045500174164776 -8.178928940719928
1256 -0.006509463069960475 -8.184029283164993 -0.006491039623506367 -8.185419980343434
1257 -0.006511792656965554 -8.190541075821958 -0.006513719889335334 -8.19193370023277
1258 -0.006511971238069236 -8.197053047060027 -0.00651318384334445 -8.198446884076114
1259 -0.006511977687478065 -8.203565024747505 -0.006510464125312865 -8.204957348201427
1260 -0.006512960093095899 -8.2100779848406 -0.006519886781461537 -8.211477234982889
1261 -0.0065109084593132135 -8.216588893299914 -0.006511082383804023 -8.217988317366693
1262 -0.006511302525177598 -8.223100195825092 -0.006508368882350624 -8.224496686249044
1263 -0.006511028879322112 -8.229611224704414 -0.0065143942600116135 -8.231011080509056
1264 -0.006510371738113463 -8.236121596442526 -0.006505085993558169 -8.237516166502614
1265 -0.006511823390610516 -8.242633419833137 -0.006512490729801357 -8.244028657232414
1266 -0.006511645391583443 -8.24914506522472 -0.006518678041175008 -8.25054733527359
1267 -0.006512562651187182 -8.255657627875907 -0.006513902777805924 -8.257061238051396
1268 -0.006511449418030679 -8.262169077293938 -0.006510496977716685 -8.263571735029112
1269 -0.006511937244795263 -8.268681014538734 -0.006512601487338543 -8.270084336516451
1270 -0.006512426771223545 -8.275193441309957 -0.006510884314775467 -8.276595220831226
1271 -0.006510981661267579 -8.281704422971226 -0.006513542612083256 -8.283108763443309
1272 -0.006512187724001706 -8.288216610695228 -0.006508988933637739 -8.289617752376946
1273 -0.006511315796524286 -8.294727926491753 -0.006523908791132271 -8.296141661168079
1274 -0.006511694309301675 -8.301239620801054 -0.00651007650885731 -8.302651737676936
1275 -0.006511692912317813 -8.307751313713371 -0.006511111813597381 -8.309162849490534
1276 -0.006511423224583268 -8.314262736937955 -0.006509186699986458 -8.31567203619052
1277 -0.006509397062472999 -8.320772134000428 -0.0064942279364913705 -8.322166264127011
1278 -0.006511625577695667 -8.327283759578124 -0.00651274633128196 -8.328679010458293
1279 -0.00651233671233058 -8.333796096290454 -0.006509507959708572 -8.335188518418002
1280 -0.006513252318836748 -8.34030934860929 -0.006510428315959871 -8.341698946733962
1281 -0.006512973899953067 -8.346822322509244 -0.0065218056319281455 -8.34822075236589
1282 -0.006512078479863704 -8.353334400989107 -0.006510735489428043 -8.354731487855318
1283 -0.006512438249774277 -8.359846839238882 -0.006510136788710952 -8.361241624644029
1284 -0.006512346607632935 -8.366359185846514 -0.006510797957889736 -8.367752422601919
1285 -0.006510807503946126 -8.372869993350461 -0.006505281059071421 -8.37425770366099
1286 -0.0065108057344332336 -8.379380799084894 -0.006508115772157907 -8.38076581943315
1287 -0.00651169391348958 -8.385892492998384 -0.0065148730063810945 -8.38728069243953
1288 -0.006512391171418131 -8.392404884169801 -0.006510428874753416 -8.393791121314283
1289 -0.006512731499969959 -8.398917615669772 -0.0065099571365863085 -8.40030107845087
1290 -0.00651297306176275 -8.405430588731535 -0.0064942504744976755 -8.406795328925368
1291 -0.006512896390631795 -8.411943485122167 -0.00651211820077151 -8.413307447126138
1292 -0.006511942413635552 -8.418455427535802 -0.006513453414663672 -8.419820900540802
1293 -0.006512372102588415 -8.42496779963839 -0.006511018704622984 -8.426331919245426
1294 -0.006512298062443733 -8.431480097700833 -0.006511239404790104 -8.432843158650217
1295 -0.006513333017937839 -8.437993430718771 -0.006501322658732533 -8.439344481308948
1296 -0.006512671103700995 -8.444506101822473 -0.0065092606702819465 -8.44585374197923
1297 -0.006512363278307021 -8.45101846510078 -0.006512962654232979 -8.452366704633462
1298 -0.00650977473706007 -8.45752823983784 -0.00650099259801209 -8.458867697231474
1299 -0.006512418808415532 -8.464040658646256 -0.00651461340021342 -8.465382310631687
1300 -0.006511947489343584 -8.4705526061356 -0.006511228950694203 -8.471893539582382
1301 -0.006513133295811713 -8.477065739431412 -0.006515022134408355 -8.47840856171679
1302 -0.006513504986651241 -8.483579244418063 -0.006526251370087266 -8.484934813086877
1303 -0.006512286164797843 -8.49009153058286 -0.0065161328529939055 -8.49145094593987
1304 -0.006512124766595661 -8.496603655349457 -0.006511256610974669 -8.497962202550845
1305 -0.006511877267621457 -8.503115532617079 -0.006512117804959416 -8.504474320355804
1306 -0.006512352405115962 -8.509627885022194 -0.006512194662354887 -8.510986515018159
1307 -0.006511799152940511 -8.516139684175135 -0.006513754278421402 -8.51750026929658
1308 -0.00651250050868839 -8.522652184683823 -0.006515222601592541 -8.524015491898172
1309 -0.0065117717487737535 -8.529163956432596 -0.006510381307452917 -8.530525873205626
1310 -0.00651045476552099 -8.535674411198118 -0.006511652562767267 -8.537037525768394
1311 -0.006512931990437209 -8.542187343188555 -0.006498947786167264 -8.54353647355456
1312 -0.006511208205483854 -8.54869855139404 -0.00650844860356301 -8.550044922158124
1313 -0.006511355773545802 -8.555209907167585 -0.006508423550985754 -8.55655334570911
1314 -0.006511921156197786 -8.561721828323783 -0.006504242727532983 -8.563057588436644
1315 -0.006511272629722953 -8.568233100953506 -0.006485355063341558 -8.569542943499986
1316 -0.0065126072382554415 -8.574745708191761 -0.006514417030848563 -8.576057360530834
1317 -0.006513040279969573 -8.58125874847173 -0.0065127929206937555 -8.582570153451528
1318 -0.006512076454237103 -8.587770824925968 -0.006513496721163392 -8.589083650172691
1319 -0.006512471823953092 -8.594283296749921 -0.006513945292681456 -8.595597595465373
1320 -0.006507258280180395 -8.600790555030102 -0.006522775720804929 -8.602120371186178
1321 -0.006511976942420006 -8.607302531972522 -0.0065128393704071644 -8.608633210556585
1322 -0.006511883437633514 -8.613814415410156 -0.006515580276027322 -8.615148790832611
1323 -0.00650665215216577 -8.62032106756232 -0.006495093833655119 -8.621643884666266
1324 -0.006512005510739982 -8.62683307307306 -0.006511989561840892 -8.628155874228106
1325 -0.006512379040941596 -8.633345452114002 -0.006514321104623378 -8.63467019533273
1326 -0.006511637824587524 -8.63985708993859 -0.0065140696475282315 -8.641184264980257
1327 -0.006518304371275008 -8.646375394309864 -0.0065239639021456245 -8.647708228882403
1328 -0.00651191424112767 -8.65288730855099 -0.006512355455197394 -8.6542205843376
1329 -0.006510437047109008 -8.659397745598099 -0.0065068086376413705 -8.660727392975241
1330 -0.0065065310569480065 -8.665904276655047 -0.006577872368507087 -8.667305265343748
1331 -0.006509897136129439 -8.672414173791177 -0.006510836281813681 -8.673816101625562
1332 -0.006510207476094365 -8.67892438126727 -0.0065112698823213576 -8.680327371507882
1333 -0.006510319770313799 -8.685434701037584 -0.0065101345768198374 -8.686837506084702
1334 -0.006510318699292838 -8.691945019736877 -0.006510117975994945 -8.693347624060697
1335 -0.006511386157944799 -8.698456405894822 -0.0065086032962426545 -8.69985622735694
1336 -0.0065106977708637714 -8.704967103665686 -0.006508992821909487 -8.706365220178851
1337 -0.006511023337952793 -8.71147812700364 -0.006512519204989076 -8.71287773938384
1338 -0.006510485731996596 -8.717988612735637 -0.006511561176739633 -8.71938930056058
1339 -0.006510353717021644 -8.724498966452659 -0.006513964966870844 -8.725903265527451
1340 -0.006512435874901712 -8.73101140232756 -0.006519343750551343 -8.732422609278002
1341 -0.006510703568346798 -8.737522105895907 -0.006509363558143378 -8.738931972836145
1342 -0.006511885346844793 -8.744033991242752 -0.006514507276006043 -8.74544648011215
1343 -0.006511016748845577 -8.750545007991597 -0.006514841318130493 -8.751961321430281
1344 -0.006511097587645054 -8.757056105579242 -0.006515887775458395 -8.75847720920574
1345 -0.0065109313698485495 -8.763567036949091 -0.006517502921633422 -8.764994712127374
1346 -0.006507717631757259 -8.770074754580849 -0.0065180602949112655 -8.771512772422286
1347 -0.006510323169641197 -8.77658507775049 -0.0065104750683531165 -8.778023247490639
1348 -0.0065102885942906145 -8.78309536634478 -0.00650997890625149 -8.78453322639689
1349 -0.006510730041190982 -8.78960609638597 -0.006511949934065342 -8.791045176330956
1350 -0.006510588014498353 -8.796116684400468 -0.006511367205530405 -8.797556543536485
1351 -0.006510461424477398 -8.802627145824946 -0.006507160700857639 -8.804063704237343
1352 -0.0065109811024740335 -8.80913812692742 -0.006511532911099493 -8.810575237148443
1353 -0.006510477722622454 -8.815648604650043 -0.006511011300608516 -8.817086248449051
1354 -0.006510409456677735 -8.82215901410672 -0.006506121414713561 -8.823592369863764
1355 -0.006511024571955204 -8.828670038678675 -0.006513294018805027 -8.83010566388257
1356 -0.006512640137225389 -8.835182678815901 -0.006502755521796644 -8.836608419404367
1357 -0.006511262175627053 -8.841693940991528 -0.006508176750503481 -8.843116596154871
1358 -0.0065119734965264795 -8.848205914488053 -0.006502892216667533 -8.84961948837154
1359 -0.006511261523701251 -8.854717176011755 -0.006510762544348836 -8.856130250915887
1360 -0.006511430512182415 -8.861228606523937 -0.006511059287004173 -8.862641310202891
1361 -0.00651080475654453 -8.867739411280482 -0.0065100925043225285 -8.869151402707214
1362 -0.0065119693288579585 -8.87425138060934 -0.0065234225476160645 -8.87567482525483
1363 -0.0065106982598081235 -8.880762078869148 -0.006509937369264663 -8.882184762624094
1364 -0.006511627533473075 -8.887273706402622 -0.00651126173324883 -8.888696024357342
1365 -0.006511100055649877 -8.893784806458273 -0.006519843800924718 -8.895215868158267
1366 -0.006509870756417513 -8.90029467721469 -0.00652149822562933 -8.901737366383896
1367 -0.0065104924375191334 -8.906805169652209 -0.006510164076462388 -8.90824753046036
1368 -0.006507795397192239 -8.913312965049402 -0.006490910425782204 -8.914738440886142
1369 -0.006510489759966731 -8.919823454809368 -0.006515080784447491 -8.92125352167059
1370 -0.0065104392357170585 -8.926333894045085 -0.006503090425394475 -8.927756612095983
1371 -0.006517073279246688 -8.932850967324331 -0.00648647197522223 -8.934243084071205
1372 -0.006510297837667167 -8.939361265161999 -0.006509067257866263 -8.940752151329072
1373 -0.0065112955868244175 -8.945872560748823 -0.006511366297490895 -8.947263517626563
1374 -0.006511344970203936 -8.952383905719026 -0.006511686043813825 -8.953775203670377
1375 -0.006511240475811064 -8.958895146194838 -0.006512582954019308 -8.960287786624397
1376 -0.006511075748130679 -8.965406221942969 -0.006510961591266096 -8.966798748215663
1377 -0.006511341407895088 -8.971917563350864 -0.006511972635053098 -8.973310720850716
1378 -0.006512051168829203 -8.978429614519694 -0.006513176392763853 -8.97982389724348
1379 -0.006510901544243097 -8.984940516063936 -0.0065114708384498956 -8.98633536808193
1380 -0.006511661526747048 -8.991452177590684 -0.006515251821838319 -8.992850619903768
1381 -0.006516341236419976 -8.997968518827104 -0.006522315996699035 -8.999372935900467
1382 -0.006511021801270544 -9.004479540628374 -0.006513203005306422 -9.005886138905774
1383 -0.006511001405306161 -9.01099054203368 -0.006510831485502422 -9.012396970391277
1384 -0.006510241609066725 -9.017500783642747 -0.006507888762280345 -9.018904859153558
1385 -0.006510754185728729 -9.024011537828477 -0.006512073054909706 -9.025416932208469
1386 -0.006512437970377505 -9.030523975798854 -0.006519901286810637 -9.03193683349528
1387 -0.0065094351302832365 -9.037033410929137 -0.006506695877760649 -9.03844352937304
1388 -0.006511498987674713 -9.043544909916811 -0.006511537451297044 -9.044955066824338
1389 -0.006510527106001973 -9.050055437022813 -0.006518862512893975 -9.051473929337233
1390 -0.006510413694195449 -9.056565850717009 -0.006529500964097679 -9.05800343030133
1391 -0.0065105697372928265 -9.063076420454301 -0.006500946870073676 -9.064504377171403
1392 -0.006510392413474619 -9.069586812867776 -0.006509254639968276 -9.071013631811372
1393 -0.006510974536649883 -9.076097787404425 -0.0065110713010653855 -9.077524703112438
1394 -0.006511011812835932 -9.082608799217262 -0.00650836389977485 -9.084033067012212
1395 -0.006508983834646642 -9.089117783051908 -0.006503978651016951 -9.090537045663229
1396 -0.0065128697315230966 -9.09563065278343 -0.006499003409408033 -9.097036049072637
1397 -0.006511111580766738 -9.102141764364198 -0.00651050431188196 -9.103546553384518
1398 -0.006511458079330623 -9.108653222443529 -0.006512173498049378 -9.110058726882567
1399 -0.006511287181638181 -9.115164509625167 -0.006512531521730125 -9.116571258404297
1400 -0.006510748760774732 -9.121675258385942 -0.006508062873035669 -9.123079321277332
1401 -0.0065114158671349285 -9.128186674253076 -0.006515475059859455 -9.129594796337193
1402 -0.006511182431131602 -9.134697856684207 -0.006504276883788407 -9.136099073220981
1403 -0.006512957438826561 -9.141210814123033 -0.006520023127086461 -9.142619096348067
1404 -0.006511702574789524 -9.147722516697822 -0.0065031848847866055 -9.149122281232854
1405 -0.006509807123802602 -9.154232323821624 -0.00650489164981991 -9.155627172882674
1406 -0.0065114667871966955 -9.160743790608821 -0.00650969312991947 -9.162136866012593
1407 -0.006511715613305569 -9.167255506222126 -0.0065199902281165125 -9.16865685624071
1408 -0.006514005456119775 -9.173769511678247 -0.00651317099109292 -9.175170027231804
1409 -0.0065112804062664505 -9.180280792084513 -0.006515209353528917 -9.181685236585333
1410 -0.006511653261259198 -9.186792445345773 -0.006513728201389313 -9.188198964786721
1411 -0.0065116144483909014 -9.193304059794164 -0.006500416155904532 -9.194699380942627
1412 -0.006511070346459746 -9.199815130140623 -0.006515702209435403 -9.201215083152062
1413 -0.006510986248031259 -9.206326116388654 -0.0065090378746390344 -9.207724121026702
1414 -0.006511004851199686 -9.212837121239854 -0.006508505903184414 -9.214232626929887
1415 -0.006510896096006036 -9.21934801733586 -0.006512809451669455 -9.220745436381556
1416 -0.006511499965563416 -9.225859517301425 -0.006518383952789008 -9.227263820334345
1417 -0.006511803762987256 -9.232371321064411 -0.006507567199878395 -9.233771387534224
1418 -0.006512275617569685 -9.238883596681982 -0.006527106161229312 -9.240298493695454
1419 -0.006511585903353989 -9.245395182585336 -0.006507138721644878 -9.246805632417098
1420 -0.006510911718942225 -9.251906094304278 -0.006509165349416435 -9.253314797766516
1421 -0.006510167638771236 -9.258416261943049 -0.0065310784382745625 -9.25984587620479
1422 -0.006511638918891549 -9.26492790086194 -0.0065319082932546735 -9.266377784498046
1423 -0.006511645461432636 -9.271439546323373 -0.006514178332872688 -9.272891962830919
1424 -0.0065087500726804135 -9.277948296396053 -0.006524177803657949 -9.279416140634577
1425 -0.006510194623842835 -9.284458491019896 -0.006504809414036572 -9.285920950048613
1426 -0.006511036423034966 -9.29096952744293 -0.006518631614744664 -9.292439581663357
1427 -0.006509176827967167 -9.297478704270898 -0.006503956229425967 -9.298943537892784
1428 -0.006511438614688813 -9.303990142885587 -0.006522757117636502 -9.30546629501042
1429 -0.006510427431203425 -9.31050057031679 -0.006510777515359223 -9.31197707252578
1430 -0.006508087459951639 -9.317008657776743 -0.006511326390318572 -9.318488398916099
1431 -0.00650973878800869 -9.32351839656475 -0.006507245567627251 -9.324995644483726
1432 -0.006511559104546904 -9.330029955669298 -0.006501669995486736 -9.331497314479213
1433 -0.0065119686303660275 -9.336541924299665 -0.006516026030294597 -9.338013340509507
1434 -0.0065105055924505 -9.343052429892115 -0.0065092816017568115 -9.344522622111263
1435 -0.006510869064368307 -9.349563298956483 -0.006511644134297967 -9.351034266245561
1436 -0.006511279218830168 -9.356074578175313 -0.006512924190610647 -9.357547190436172
1437 -0.006511261803098023 -9.362585839978411 -0.006496659643016755 -9.364043850079188
1438 -0.006510940007865429 -9.369096779986277 -0.006509184348396957 -9.370553034427585
1439 -0.00651061472017318 -9.375607394706451 -0.006513446755707264 -9.377066481183293
1440 -0.006511184689588845 -9.38211857939604 -0.0064990464597940445 -9.383565527643087
1441 -0.0065111650852486495 -9.388629744481289 -0.0065105859190225605 -9.39007611356211
1442 -0.006510808528400957 -9.39514055300969 -0.006511036609299481 -9.39658715017141
1443 -0.006511034234426916 -9.401651587244116 -0.006508484738878906 -9.403095634910288
1444 -0.00651121367700398 -9.40816280092112 -0.006511044432409107 -9.409606679342698
1445 -0.006511017703451217 -9.414673818624571 -0.006509758997708559 -9.416116438340406
1446 -0.006512817111797631 -9.421186635736369 -0.0064868289977312085 -9.422603267338138
1447 -0.006510957563295961 -9.427697593299666 -0.006508722598664462 -9.429111989936802
1448 -0.0065113111631944776 -9.43420890446286 -0.006511506182141602 -9.435623496118943
1449 -0.0065117488149553536 -9.440720653277815 -0.006511582899838686 -9.442135079018781
1450 -0.006511989329010248 -9.447232642606824 -0.00651323520578444 -9.448648314224565
1451 -0.006510836072266102 -9.45374347867909 -0.006512771197594702 -9.45516108542216
1452 -0.0065114158205688 -9.46025489449966 -0.0065104625653475525 -9.461671547987509
1453 -0.006509822653606534 -9.466764717153266 -0.006488067097961903 -9.46815961508547
1454 -0.006511935917660594 -9.473276653070927 -0.0065104995155707 -9.474670114601041
1455 -0.006511935428716242 -9.479788588499643 -0.0065117165679112075 -9.481181831168952
1456 -0.00651163961738348 -9.486300228117026 -0.006513737654313445 -9.487695568823264
1457 -0.006513507291674614 -9.492813735408701 -0.0065305808559060095 -9.49422614967917
1458 -0.0065111593343317505 -9.499324894743033 -0.006508080987259746 -9.50073423066643
1459 -0.006512224907055497 -9.505837119650089 -0.006513444846495986 -9.507247675512925
1460 -0.006512105907313525 -9.512349225557402 -0.006508894613943994 -9.51375657012687
1461 -0.006511154654435814 -9.518860380211839 -0.006513347453437746 -9.520269917580308
1462 -0.006510118721053004 -9.525370498932892 -0.006511520617641509 -9.526781438197949
1463 -0.006511955917812884 -9.531882454850704 -0.006503418553620577 -9.53328485675157
1464 -0.006512331776320934 -9.538394786627025 -0.006509159272536635 -9.539794016024105
1465 -0.006511768139898777 -9.544906554766923 -0.006511762528680265 -9.546305778552785
1466 -0.006512546562589705 -9.551419101329513 -0.006519038463011384 -9.552824817015797
1467 -0.006511957594193518 -9.557931058923707 -0.006514265481382608 -9.559339082497178
1468 -0.006511751632206142 -9.564442810555914 -0.00651294628623873 -9.565852028783418
1469 -0.00651249079965055 -9.570955301355564 -0.006517799571156502 -9.572369828354574
1470 -0.006511935987509787 -9.577467237343074 -0.0065118576865643265 -9.57888168604114
1471 -0.006511674798093736 -9.583978912141168 -0.00650978225748986 -9.58539146829863
1472 -0.006511670048348605 -9.590490582189517 -0.006512693408876657 -9.591904161707506
1473 -0.006510876468382776 -9.5970014586579 -0.0065118502359837295 -9.59841601194349
1474 -0.006510547082871199 -9.603512005740772 -0.006514289625920355 -9.60493030156941
1475 -0.006510725407861173 -9.610022731148632 -0.006504188571125269 -9.611434490140535
1476 -0.006513732252642512 -9.616536463401275 -0.006528919725678861 -9.617963409866213
1477 -0.006510980078019202 -9.623047443479294 -0.0065056282794103025 -9.624469038145623
1478 -0.006511859362944961 -9.629559302842239 -0.006512495130300522 -9.630981533275923
1479 -0.006514196912758052 -9.636073499754996 -0.006509689777158201 -9.63749122305308
1480 -0.006511501991190017 -9.642585001746186 -0.00651183791924268 -9.644003060972324
1481 -0.006511589256115257 -9.649096591002301 -0.006510414835065603 -9.65051347580739
1482 -0.006511746160686016 -9.655608337162988 -0.006511320429854095 -9.657024796237245
1483 -0.006511226668953896 -9.662119563831942 -0.006510552950203419 -9.663535349187448
1484 -0.006511081894859672 -9.668630645726802 -0.006510350853204727 -9.670045700040653
1485 -0.006511442875489592 -9.675142088602291 -0.00651404527015984 -9.676559745310813
1486 -0.0065115573816001415 -9.681653645983891 -0.0065106176771223545 -9.683070362987936
1487 -0.006511422945186496 -9.688165068929077 -0.006504645734094083 -9.689575008722029
1488 -0.00650601910892874 -9.694671088038007 -0.006540111824870109 -9.6961151205469
1489 -0.006511190766468644 -9.701182278804476 -0.006511573726311326 -9.70262669427321
1490 -0.0065107062924653295 -9.70769298509694 -0.006510315835475922 -9.709137010108686
1491 -0.006511000008322299 -9.714203985105263 -0.006511090602725744 -9.71564810071141
1492 -0.006510558538138866 -9.720714543643401 -0.006510496907867491 -9.722158597619279
1493 -0.006511091440916062 -9.727225635084318 -0.00651168201584369 -9.728670279635123
1494 -0.006511138030327856 -9.733736773114646 -0.0065114874159917235 -9.735181767051115
1495 -0.006512301554903388 -9.74024907466955 -0.00650813018437475 -9.74168989723549
1496 -0.006511867954395711 -9.746760942623945 -0.0065095584839582445 -9.74819945571945
1497 -0.0065122863976284865 -9.753273229021573 -0.0065102169523015615 -9.754709672671751
1498 -0.006512006465345621 -9.75978523548692 -0.006511121662333608 -9.761220794334085
1499 -0.006511413515545428 -9.766296649002465 -0.006508667324669659 -9.767729461658755
1500 -0.006511637801304459 -9.77280828680377 -0.006506885890848935 -9.774236347549603
1501 -0.006511275772936642 -9.779319562576706 -0.006501820171251893 -9.780738167720855
1502 -0.006511609605513513 -9.78583117218222 -0.006517499242909253 -9.787255666963764
1503 -0.00651187957264483 -9.792343051754866 -0.006502062920480967 -9.793757729884245
1504 -0.006511631654575467 -9.798854683409441 -0.0065085857408121225 -9.800266315625057
1505 -0.006511771306395531 -9.805366454715838 -0.0065110282273963095 -9.806777343852454
1506 -0.006510909600183368 -9.811877364316022 -0.00652711873408407 -9.813304462586538
1507 -0.006511559500358999 -9.81838892381638 -0.006511322688311338 -9.81981578527485
1508 -0.006510640261694789 -9.824899564078075 -0.006515218527056277 -9.826331003801906
1509 -0.006511546275578439 -9.831411110353654 -0.006522993743419647 -9.832853997545326
1510 -0.006510420562699437 -9.837921530916354 -0.006515495013445616 -9.839369492558772
1511 -0.0065114930737763645 -9.844433023990131 -0.00651248381473124 -9.845881976373503
1512 -0.00651106471195817 -9.85094408870209 -0.0065130450995638965 -9.852395021473066
1513 -0.006509136245585978 -9.857453224947676 -0.006499467440880835 -9.858894488913947
1514 -0.006511959782801569 -9.863965184730478 -0.006512988172471523 -9.865407477086418
1515 -0.006511415424756706 -9.870476600155236 -0.006510838260874152 -9.871918315347292
1516 -0.006511869584210217 -9.876988469739446 -0.006514134770259261 -9.878432450117552
1517 -0.006511367089115083 -9.88349983682856 -0.006510053342208266 -9.88494250345976
1518 -0.006511277169920504 -9.890011113998481 -0.006507289526052773 -9.891449792985812
1519 -0.006511303712613881 -9.896522417711095 -0.006513050734065473 -9.897962843719878
1520 -0.006510643567889929 -9.903033061278984 -0.006518265302293003 -9.904481109022171
1521 -0.0065125264693051575 -9.909545587748289 -0.00651093153283 -9.910992040555001
1522 -0.006510026031173765 -9.916055613779463 -0.006507866992615163 -9.917499907547617
1523 -0.006510185450315476 -9.922565799229778 -0.006503672944381833 -9.924003580491998
1524 -0.006510847341269254 -9.929076646571048 -0.006513294251635671 -9.930516874743635
1525 -0.006511271884664893 -9.935587918455713 -0.006504375883378088 -9.937021250627012
1526 -0.006511408346705138 -9.942099326802419 -0.0065107665490359064 -9.943532017176048
1527 -0.00651214940007776 -9.948611476202496 -0.006513059348799288 -9.950045076524848
1528 -0.006511255982331932 -9.955122732184828 -0.006508338055573404 -9.956553414580421
1529 -0.006511110230349004 -9.961633842415177 -0.006509291310794652 -9.963062705891216
1530 -0.0065104013774544 -9.968144243792631 -0.006509516597725451 -9.969572222488942
1531 -0.006513354601338506 -9.97465759839397 -0.006512708240188658 -9.976084930729131
1532 -0.006512240506708622 -9.981169838900678 -0.006507571903057396 -9.982592502632189
1533 -0.006512079830281436 -9.98768191873096 -0.006517169368453324 -9.989109672000643
1534 -0.006512687145732343 -9.994194605876693 -0.006509283417835831 -9.995618955418479
1535 -0.00651167850010097 -10.000706284376793 -0.006509920442476868 -10.002128875860956
1536 -0.006511873425915837 -10.00721815780271 -0.0065186248859390615 -10.008647500746894
1537 -0.00651092806365341 -10.013729085866363 -0.00651257080025971 -10.015160071547154
1538 -0.006511693703942001 -10.020240779570305 -0.006509397202171386 -10.021669468749325
1539 -0.006514565390534699 -10.02675534496084 -0.006487405905500054 -10.028156874654824
1540 -0.006511318450793624 -10.033266663411634 -0.006507163844071328 -10.034664038498896
1541 -0.006512832292355597 -10.03977949570399 -0.006516215158626437 -10.041180253657522
1542 -0.006511302315630019 -10.04629079801962 -0.006511421501636505 -10.04769167515916
1543 -0.006511678150855005 -10.052802476170474 -0.006511603365652263 -10.054203278524811
1544 -0.006512007908895612 -10.05931448407937 -0.006509063323028386 -10.06071234184784
1545 -0.006512146326713264 -10.065826630406082 -0.006511242757551372 -10.06722358460539
1546 -0.006513273622840643 -10.072339904028922 -0.006517088832333684 -10.073740673437724
1547 -0.006511636101640761 -10.078851540130563 -0.006510257883928716 -10.080250931321652
1548 -0.006511620641686022 -10.085363160772248 -0.006511067785322666 -10.086761999106974
1549 -0.006511683040298521 -10.091874843812546 -0.006511796428821981 -10.093273795535795
1550 -0.006511683668941259 -10.098386527481487 -0.006507531856186688 -10.099781327391982
1551 -0.0065139927435666324 -10.104900520225055 -0.0065178930060938 -10.106299220398077
1552 -0.0065116462064906955 -10.111412166431546 -0.0065146495122462515 -10.112813869910322
1553 -0.006511728721670806 -10.117923895153217 -0.0065114540746435525 -10.119325323984967
1554 -0.006511544855311513 -10.124435440008527 -0.0065122648607939485 -10.12583758884576
1555 -0.006513724755495787 -10.130949164764024 -0.006514780689030886 -10.132352369534791
1556 -0.006510718539357185 -10.13745988330338 -0.006492970022372901 -10.138845339557164
1557 -0.006512840511277318 -10.143972723814658 -0.006519283982925117 -10.14536462354009
1558 -0.006511527835391462 -10.150484251650049 -0.006506185629405081 -10.151870809169495
1559 -0.006511077773757279 -10.156995329423806 -0.006509896158240736 -10.158380705327735
1560 -0.0065120668848976495 -10.163507396308704 -0.006516734231263399 -10.164897439558999
1561 -0.006520270998589694 -10.170027667307293 -0.006503846240229904 -10.171401285799229
1562 -0.0065126558765769005 -10.17654032318387 -0.006511071627028286 -10.177912357426257
1563 -0.006512367422692478 -10.183052690606562 -0.006512820161879063 -10.184425177588135
1564 -0.0065125113818794485 -10.189565201988442 -0.006512943259440363 -10.190938120847576
1565 -0.006511721201241017 -10.196076923189683 -0.006513049406930804 -10.197451170254507
1566 -0.00651183701120317 -10.202588760200886 -0.0065118283033370975 -10.203962998557843
1567 -0.006512156943790615 -10.209100917144676 -0.006511823576875031 -10.210474822134719
1568 -0.006511860527098179 -10.215612777671774 -0.00651231654919684 -10.216987138683916
1569 -0.006511545553803444 -10.222124323225577 -0.006513266335241496 -10.223500405019157
1570 -0.006511977524496615 -10.228636300750074 -0.006512422719970346 -10.230012827739127
1571 -0.006512370775453746 -10.235148671525527 -0.006510804337449372 -10.236523632076576
1572 -0.006512016314081848 -10.241660687839609 -0.006512565677985549 -10.243036197754561
1573 -0.006511950213462114 -10.24817263805307 -0.006511587928980589 -10.249547785683541
1574 -0.006511528394185007 -10.254684166447255 -0.006514304643496871 -10.256062090327038
1575 -0.006511391187086701 -10.261195557634341 -0.006509286328218877 -10.262571376655258
1576 -0.006512322439812123 -10.267707880074154 -0.006513676699250936 -10.269085053354509
1577 -0.006511479034088552 -10.274219359108242 -0.006508199707604944 -10.275593253062114
1578 -0.006511736218817532 -10.28073109532706 -0.0065196199575439095 -10.282112873019658
1579 -0.006511820340529084 -10.287242915667589 -0.006512636109255255 -10.288625509128913
1580 -0.006512001040391624 -10.29375491670798 -0.006511697615496814 -10.29513720674441
1581 -0.006512242229655385 -10.300267158937636 -0.006515739741735161 -10.301652946486145
1582 -0.006514148390851915 -10.306781307328489 -0.006497139716520906 -10.308150086202666
1583 -0.006511643179692328 -10.313292950508181 -0.006510222679935396 -10.314660308882601
1584 -0.006511094071902335 -10.319804044580083 -0.0065087889786809685 -10.321169097861283
1585 -0.006512031517922878 -10.326316076098006 -0.006528630596585571 -10.327697728457869
1586 -0.006511272396892309 -10.332827348494899 -0.006510780844837427 -10.334208509302707
1587 -0.006511758384294808 -10.339339106879194 -0.006511203455738723 -10.340719712758446
1588 -0.006511366856284439 -10.345850473735478 -0.0065134517848491665 -10.347233164543296
1589 -0.00651062848046422 -10.352361102215943 -0.0065136712975800036 -10.353746835840875
1590 -0.006511776428669691 -10.358872878644613 -0.006509238574653864 -10.36025607441553
1591 -0.006510550738312304 -10.365383429382925 -0.006503783981315792 -10.366759858396845
1592 -0.006511934474110604 -10.371895363857035 -0.0065129653085023165 -10.373272823705348
1593 -0.006511595821939409 -10.378406959678975 -0.006508972332812846 -10.379781796038161
1594 -0.006512067723087966 -10.384919027402063 -0.006507753860205412 -10.386289549898367
1595 -0.006512112752534449 -10.391431140154598 -0.006496410700492561 -10.392785960598859
1596 -0.00651155817322433 -10.397942698327823 -0.006511165946722031 -10.399297126545582
1597 -0.006512328702956438 -10.40445502703078 -0.00651306586805731 -10.40581019241364
1598 -0.006511579360812902 -10.410966606391593 -0.006509806145913899 -10.412319998559553
1599 -0.00651157486718148 -10.417478181258774 -0.006517879874445498 -10.418837878434
1600 -0.006511765508912503 -10.423989946767687 -0.006516771321184933 -10.425354649755183
1601 -0.006511730724014342 -10.430501677491701 -0.006517568463459611 -10.431872218218643
1602 -0.006510676979087293 -10.437012354470788 -0.0065046414267271755 -10.43837685964537
1603 -0.006511847814545035 -10.443524202285333 -0.006513805105350911 -10.444890664750721
1604 -0.006510191992856562 -10.45003439427819 -0.006514706346206367 -10.451405371096927
1605 -0.006511336355470121 -10.456545730633659 -0.0065075686201453205 -10.457912939717072
1606 -0.006511939992196858 -10.463057670625856 -0.0065156156197190285 -10.464428555336792
1607 -0.006511838990263641 -10.46956950961612 -0.006492913933470845 -10.470921469270262
1608 -0.006512831361033022 -10.476082340977152 -0.0065106330672279 -10.47743210233749
1609 -0.006512376340106129 -10.482594717317259 -0.006508536846376955 -10.483940639183867
1610 -0.006510903220623731 -10.489105620537883 -0.006520560919307172 -10.490461200103175
1611 -0.006512366770766676 -10.49561798730865 -0.006517165736295283 -10.49697836583947
1612 -0.006512047862634063 -10.502130035171284 -0.006504470785148442 -10.503482836624618
1613 -0.006511934637092054 -10.508641969808377 -0.006516535836271942 -10.509999372460891
1614 -0.006511488370597363 -10.515153458178974 -0.006515339738689363 -10.51651471219958
1615 -0.006512726587243378 -10.521666184766216 -0.0065159228630363945 -10.523030635062616
1616 -0.006511859502643347 -10.52817804426886 -0.0065076095052063465 -10.529538244567823
1617 -0.00651182138826698 -10.534689865657127 -0.006513416930101812 -10.536051661497924
1618 -0.006511012371629476 -10.541200878028755 -0.006526256399229169 -10.542577917897153
1619 -0.006510672136209905 -10.547711550164966 -0.006507567572407424 -10.549085485469561
1620 -0.006511961668729782 -10.554223511833696 -0.006512583885341883 -10.555598069354904
1621 -0.006514691980555654 -10.560738203814251 -0.006480597262270749 -10.562078666617175
1622 -0.006512532825581729 -10.567250736639833 -0.00650936255697161 -10.568588029174148
1623 -0.006512696715071797 -10.573763433354905 -0.006513356254436076 -10.575101385428583
1624 -0.006512712012045086 -10.58027614536695 -0.006512567726895213 -10.581613953155479
1625 -0.0065120266983285545 -10.586788172065278 -0.006512365117669105 -10.588126318273147
1626 -0.006512621766887605 -10.593300793832165 -0.0065116285346448425 -10.594637946807792
1627 -0.0065121334744617345 -10.599812927306628 -0.006511208205483854 -10.601149155013276
1628 -0.006513265636749565 -10.606326192943378 -0.006512519204989076 -10.607661674218265
1629 -0.006511711049824953 -10.612837903993203 -0.0065121267223730685 -10.61417380094064
1630 -0.006513312389142811 -10.619351216382345 -0.006513092154636979 -10.620686893095277
1631 -0.0065142219886183735 -10.625865438370964 -0.006522436672821641 -10.627209329768098
1632 -0.006511293165385723 -10.632376731536349 -0.0065120381070300935 -10.633721367875127
1633 -0.006512082135304809 -10.638888813671654 -0.006511165946722031 -10.64023253382185
1634 -0.00651217692065984 -10.645400990592314 -0.006514543551020324 -10.64674707737287
1635 -0.006512785772792995 -10.651913776365108 -0.0065133769530802965 -10.65326045432595
1636 -0.006514268973842263 -10.65842804533895 -0.006513775186613202 -10.659774229512564
1637 -0.006512535363435745 -10.664940580702385 -0.0065121948020532726 -10.666286424314617
1638 -0.0065114260884001855 -10.671452006790785 -0.006516051013022661 -10.67280247532764
1639 -0.006511529698036611 -10.677963536488821 -0.006511241802945733 -10.679313717130585
1640 -0.0065131178358569745 -10.684476654324678 -0.006506294524297118 -10.685820011654881
1641 -0.006512399786151946 -10.69098905411083 -0.006511452561244369 -10.692331464216126
1642 -0.006513385917060077 -10.69750244002789 -0.006512297899462283 -10.698843762115589
1643 -0.006510932045057416 -10.704013372072946 -0.006510921707376838 -10.705354683822966
1644 -0.006512086372822523 -10.710525458445769 -0.00649468379560858 -10.711849367618575
1645 -0.0065101651474833485 -10.717035623593253 -0.00651719169691205 -10.718366559315486
1646 -0.006512295268476009 -10.723547918861728 -0.006508658989332616 -10.724875218304819
1647 -0.0065123350359499454 -10.730060253897678 -0.006510922871530056 -10.73138614117635
1648 -0.006512361741624772 -10.736572615639302 -0.00651051823515445 -10.737896659411504
1649 -0.0065111876232549545 -10.743083803262557 -0.006510100164450705 -10.744406759575956
1650 -0.00651250253431499 -10.749596305796873 -0.006511657172814012 -10.75091841674877
1651 -0.006510925781913102 -10.756107231578786 -0.00651320843026042 -10.757431625179029
1652 -0.006512289401143789 -10.76261952097993 -0.0065125681925565 -10.763944193371586
1653 -0.006515610124915838 -10.769135131104846 -0.006520437193103135 -10.770464630564689
1654 -0.0065123617183417085 -10.775647492823188 -0.006515290332026779 -10.776979920896716
1655 -0.006511633866466582 -10.782159126689654 -0.006509128981269896 -10.783489049877986
1656 -0.0065115192672237756 -10.788670645956879 -0.0065140844322741035 -10.79000313431026
1657 -0.006511783692985773 -10.795182429649865 -0.006513613881543279 -10.796516748191802
1658 -0.006511931400746107 -10.801694361050611 -0.006526421708986163 -10.80304316990079
1659 -0.006511777965351939 -10.808206139015963 -0.006510190921835602 -10.809553360822624
1660 -0.006511150510050356 -10.814717289526014 -0.0065119580132886766 -10.816065318835912
1661 -0.0065114695578813555 -10.821228759083896 -0.006513162353076041 -10.82257848118899
1662 -0.006505737965926528 -10.827734497049823 -0.006530417874455452 -10.829108899063444
1663 -0.006511084572412074 -10.834245581622236 -0.006509267352521419 -10.835618166415966
1664 -0.0065110977971926335 -10.840756679419428 -0.006511059054173529 -10.842129225470138
1665 -0.006511165923438966 -10.847267845342866 -0.006512220622971654 -10.84864144609311
1666 -0.0065113098826259375 -10.853779155225492 -0.006511528440751135 -10.85515297453386
1667 -0.006510995514690876 -10.860290150740184 -0.006511631933972239 -10.861664606467832
1668 -0.006512100133113563 -10.866802250873297 -0.006511472910642624 -10.868176079378474
1669 -0.006510823080316186 -10.873313073953613 -0.006511528161354363 -10.874687607539828
1670 -0.006511660432443023 -10.879824734386055 -0.0065099979285150765 -10.881197605468342
1671 -0.006510926387272775 -10.886335660773328 -0.0065125262597575785 -10.8877101317281
1672 -0.006506875879131258 -10.89284253665246 -0.006483995518647134 -10.894194127246747
1673 -0.006510990881361067 -10.89935352753382 -0.006512929243035615 -10.900707056489782
1674 -0.006511839851737022 -10.905865367385557 -0.0065117085352540014 -10.907218765025036
1675 -0.006511477218009531 -10.912376844603566 -0.006512372172437608 -10.913731137197473
1676 -0.00651208758354187 -10.918888932187107 -0.006513336696662009 -10.920244473894135
1677 -0.006511690001934767 -10.925400622189041 -0.006511566136032343 -10.926756040030167
1678 -0.006511938199400902 -10.931912560388442 -0.006510459561832249 -10.933266499592
1679 -0.006511497707106173 -10.938424058095547 -0.006509301415644586 -10.939775801007643
1680 -0.006511019472964108 -10.94493507756851 -0.00650890301913023 -10.946284704026773
1681 -0.006511078728362918 -10.951446156296873 -0.006499554845504463 -10.952784258872278
1682 -0.0065091009484604 -10.957955257245333 -0.006525474484078586 -10.959309733356356
1683 -0.00651153214275837 -10.96446678938809 -0.006511444388888776 -10.965821177745244
1684 -0.006510357605293393 -10.970977146993384 -0.006502297380939126 -10.972323475126183
1685 -0.006511924345977605 -10.977489071339361 -0.006513317651115358 -10.9788367927773
1686 -0.006510954280383885 -10.984000025619745 -0.00651358412578702 -10.985350376903087
1687 -0.006512773432768881 -10.990512799052514 -0.006512092286720872 -10.991862469189808
1688 -0.00651120780967176 -10.997024006862185 -0.00650845852214843 -10.998370927711957
1689 -0.0065119762672111395 -11.003535983129396 -0.006510186218656599 -11.004881113930614
1690 -0.006511476123705506 -11.010047459253101 -0.006510947667993605 -11.011392061598608
1691 -0.0065126928966492414 -11.01656015214975 -0.006511497730389238 -11.017903559328998
1692 -0.006512890919111669 -11.023073043068862 -0.006497234618291259 -11.024400793947288
1693 -0.0065119257662445305 -11.029584968835106 -0.006520118401385844 -11.030920912348675
1694 -0.006509953341446817 -11.036094922176552 -0.006525005958974361 -11.037445918307649
1695 -0.00651092401240021 -11.042605846188952 -0.006513354741036892 -11.043959273048685
1696 -0.006511178123764694 -11.049117024312716 -0.0065101610729470846 -11.050469434121633
1697 -0.00651170895434916 -11.055628733267065 -0.006509073451161385 -11.056978507572794
1698 -0.00651123789139092 -11.062139971158457 -0.006513642799109221 -11.063492150371903
1699 -0.006511249486356974 -11.068651220644814 -0.006506258877925575 -11.069998409249829
1700 -0.006511428928934038 -11.075162649573748 -0.0065117394784465436 -11.076510148728275
1701 -0.006511231930926442 -11.081673881504674 -0.0065117477206513286 -11.083021896448926
1702 -0.006511693401262164 -11.088185574905935 -0.006512132938951254 -11.089534029387877
1703 -0.0065138683887198566 -11.094699443294655 -0.006513225031085312 -11.096047254418963
1704 -0.006510385009460151 -11.101209828304114 -0.006506638415157795 -11.10255389283412
1705 -0.006511548068374395 -11.107721376372488 -0.006512485141865909 -11.109066377975985
1706 -0.006513879681006074 -11.114235256053494 -0.0065107219852507114 -11.115577099961236
1707 -0.006511280336417258 -11.12074653638991 -0.006511715310625732 -11.122088815271862
1708 -0.006511873728595674 -11.127258410118506 -0.0065121958963572976 -11.12860101116822
1709 -0.006512114848010242 -11.133770524966517 -0.006512045837007463 -11.135113057005228
1710 -0.006511897454038263 -11.140282422420555 -0.006512178643606603 -11.141625235648835
1711 -0.0065120324492454525 -11.1467944548698 -0.006512846751138568 -11.148138082399974
1712 -0.0065095588797703385 -11.15330401374957 -0.006503157340921462 -11.154641239740895
1713 -0.006512452638708055 -11.159816466388278 -0.00651528702583164 -11.161156526766726
1714 -0.006512289820238948 -11.166328756208518 -0.006524465442635119 -11.16768099220936
1715 -0.006511200126260519 -11.172839956334778 -0.0065086528193205595 -11.174189645028681
1716 -0.006511547183617949 -11.179351503518395 -0.006511547928676009 -11.180701192957358
1717 -0.006511110253632069 -11.185862613772027 -0.00650955680757761 -11.187210749764935
1718 -0.006512178177945316 -11.192374791949973 -0.006502576172351837 -11.193713325937287
1719 -0.006511451373808086 -11.19888624332378 -0.006513685430400073 -11.200227011367687
1720 -0.006511450791731477 -11.205397694115511 -0.00651338214520365 -11.206740393512892
1721 -0.006515116081573069 -11.211912810197084 -0.006487180851399899 -11.213227574364291
1722 -0.006511899316683412 -11.218424709513767 -0.006509814294986427 -11.219737388659277
1723 -0.006512211239896715 -11.224936920753665 -0.006512285466305912 -11.226249674125583
1724 -0.00651207163464278 -11.231448992388307 -0.006511511863209307 -11.232761185988792
1725 -0.006512462464161217 -11.237961454852469 -0.0065104730892926455 -11.239271659078085
1726 -0.00651185899041593 -11.244473313842885 -0.006511716404929757 -11.245783375483015
1727 -0.006512498948723078 -11.250985812791608 -0.006512455455958843 -11.252295830938973
1728 -0.006512426841072738 -11.257498239632682 -0.006514083221554756 -11.258809914160528
1729 -0.006512040155939758 -11.264010279788621 -0.006513181701302528 -11.265323095861831
1730 -0.006508793961256742 -11.270519073749877 -0.006547834281809628 -11.27187093014364
1731 -0.0065115387318655845 -11.277030612481743 -0.006516371085308492 -11.278387301228948
1732 -0.00651202597655356 -11.283542638458297 -0.006512046768330037 -11.284899347997278
1733 -0.006511225388385356 -11.290053863846682 -0.006510434998199343 -11.291409782995478
1734 -0.006512398365885019 -11.296566262212567 -0.006513546244241298 -11.297923329239719
1735 -0.006511346832849085 -11.303077609045415 -0.006510633393190801 -11.30443396263291
1736 -0.006511504715308547 -11.309589113760724 -0.0065185880754143 -11.310952550708324
1737 -0.0065116840181872245 -11.316100797778912 -0.0065265567507594826 -11.317479107459084
1738 -0.006510786316357553 -11.32261158409527 -0.006511466414667666 -11.323990573873752
1739 -0.006511135771870613 -11.32912271986714 -0.006511875311844051 -11.330502449185596
1740 -0.00651153321377933 -11.335634253080919 -0.0065090712159872055 -11.337011520401584
1741 -0.006511315098032355 -11.342145568178951 -0.006509706634096802 -11.34352122703568
1742 -0.00651144627481699 -11.348657014453769 -0.006512888055294752 -11.350034115090974
1743 -0.006512302905321121 -11.35516931735909 -0.006490694265812636 -11.356524809356786
1744 -0.0065111600328236815 -11.361680477391914 -0.006511434493586421 -11.363036243850372
1745 -0.006511791259981692 -11.368192268651896 -0.006512789428234101 -11.369549033278606
1746 -0.006511275889351964 -11.374703544541248 -0.006513567757792771 -11.376062601036399
1747 -0.006512185907922685 -11.38121573044917 -0.006507315509952605 -11.382569916546352
1748 -0.006511876918375492 -11.387727607367546 -0.006512408400885761 -11.389082324947237
1749 -0.006512839556671679 -11.394240446924218 -0.006516222306527197 -11.395598547253764
1750 -0.006513548758812248 -11.400753995683031 -0.006496546231210232 -11.402095093484974
1751 -0.006511822738684714 -11.407265818421715 -0.006510048173367977 -11.408605141658342
1752 -0.006512055150233209 -11.413777873571949 -0.006512242485769093 -11.41511738414411
1753 -0.006512177921831608 -11.42029005149378 -0.006509530125185847 -11.421626914269297
1754 -0.006510646129027009 -11.426800697622806 -0.006514232931658625 -11.428141147200956
1755 -0.006511099822819233 -11.433311797445626 -0.006520442641340196 -11.434661589842296
1756 -0.006509041017852724 -11.43982083846348 -0.00651367746759206 -11.441175267309887
1757 -0.006511695962399244 -11.446332534425878 -0.006511022639460862 -11.447686289949349
1758 -0.006511483923532069 -11.45284401834941 -0.006510634557344019 -11.454196924506693
1759 -0.006511272327043116 -11.459355290676452 -0.006513625802472234 -11.460710550309166
1760 -0.006512033869512379 -11.465867324545965 -0.006509165116585791 -11.467219715425752
1761 -0.0065105663612484935 -11.472377890907213 -0.006509197386913001 -11.473728912812666
1762 -0.006510669435374439 -11.478888560342588 -0.006513099954463542 -11.48024201276713
1763 -0.006510475906543434 -11.485399036249131 -0.006496124947443604 -11.486738137714573
1764 -0.006511715659871698 -11.491910751909003 -0.006509511172771454 -11.493247648887344
1765 -0.006512042693793773 -11.498422794602797 -0.006514299451373518 -11.499761948338717
1766 -0.0065109101356938485 -11.504933704738491 -0.006503189564682543 -11.5062651379034
1767 -0.006511085270904005 -11.511444790009396 -0.006511706276796758 -11.512776844180197
1768 -0.006511222012341023 -11.517956012021736 -0.0065125011606141925 -11.51928934534081
1769 -0.006511703506112099 -11.524467715527848 -0.006511946627870202 -11.525801291968682
1770 -0.006511723832227289 -11.530979439360076 -0.006510858586989343 -11.53231215055567
1771 -0.006510996515862644 -11.537490435875938 -0.006507770507596433 -11.538819921063267
1772 -0.006513177487067878 -11.544003613363007 -0.00652660708874464 -11.545346528152011
1773 -0.0065109736518934366 -11.5505145870149 -0.006508910260163247 -11.551855438412174
1774 -0.006511574517935515 -11.557026161532836 -0.006515574897639454 -11.558371013309813
1775 -0.00651276798453182 -11.563538929517367 -0.006513914628885687 -11.5648849279387
1776 -0.006511009694077074 -11.570049939211444 -0.006507545616477728 -11.571392473555177
1777 -0.006511560827493668 -11.576561500038938 -0.006509724352508783 -11.577902197907685
1778 -0.006511419150047004 -11.583072919188986 -0.006511364667676389 -11.584413562575362
1779 -0.006510635279119015 -11.589583554468105 -0.006527786212973297 -11.590941348788336
1780 -0.00651094822678715 -11.596094502694891 -0.006510580820031464 -11.597451929608367
1781 -0.006511102407239377 -11.60260560510213 -0.006510582799091935 -11.603962512407458
1782 -0.006511531863361597 -11.609117136965493 -0.006511690909974277 -11.610474203317432
1783 -0.006511039566248655 -11.615628176531741 -0.0065124202752485875 -11.61698662359268
1784 -0.006511009158566594 -11.622139185690308 -0.006506006722338498 -11.623492630315019
1785 -0.0065104524372145535 -11.628649638127524 -0.006514480290934444 -11.630007110605954
1786 -0.006512667471542955 -11.635162305599067 -0.006515057571232319 -11.636522168177185
1787 -0.0065110880183056 -11.641673393617372 -0.006498437887057662 -11.643020606064242
1788 -0.0065110786585137245 -11.648184472275886 -0.006513017020188272 -11.64953362308443
1789 -0.0065110597992315885 -11.654695532075118 -0.006512354989536106 -11.656045978073966
1790 -0.006508361408486962 -11.661203893483606 -0.006489073345437646 -11.662535051419404
1791 -0.006511626346036792 -11.667715519829642 -0.006511544855311513 -11.669046596274715
1792 -0.006511207553558052 -11.6742267273832 -0.006512087513692677 -11.675558683788408
1793 -0.0065125999972224236 -11.680739327380422 -0.0065100026782602075 -11.682068686466668
1794 -0.0065106641268357635 -11.687249991507258 -0.006509195105172694 -11.68857788157184
1795 -0.006510986736975611 -11.693760978244233 -0.006509819417260587 -11.6950877009891
1796 -0.00651191829238087 -11.700272896536614 -0.006510923500172794 -11.701598624489273
1797 -0.006511434470303357 -11.706784331006917 -0.006512134848162532 -11.708110759337435
1798 -0.006514314888045191 -11.713298645894962 -0.006520210672169924 -11.714630970009605
1799 -0.0065114147728309035 -11.719810060667793 -0.0065118554048240185 -11.721142825414429
1800 -0.006512110633775592 -11.726322171301568 -0.006509871082380414 -11.72765269649681
1801 -0.006515575968660414 -11.732837747270228 -0.006551524857059121 -11.734204221353869
1802 -0.006511302990838885 -11.739349050261067 -0.00651139619294554 -11.740715617546813
1803 -0.006511241756379604 -11.745860292017447 -0.006511479988694191 -11.747227097535507
1804 -0.006510687596164644 -11.752370979613612 -0.006510400981642306 -11.75373749851715
1805 -0.006511129229329527 -11.758882108842942 -0.006510036066174507 -11.760247534583325
1806 -0.006510799727402627 -11.765392908570345 -0.006511530419811606 -11.766759065003136
1807 -0.00651045439299196 -11.771903362963336 -0.006510481843724847 -11.77326954684686
1808 -0.006511792726814747 -11.778415155690151 -0.006510934885591268 -11.779780481732452
1809 -0.00651139032561332 -11.784926546015765 -0.006513245031237602 -11.78629372676369
1810 -0.006510276021435857 -11.7914368220372 -0.006508513726294041 -11.792802240489983
1811 -0.0065105298534035684 -11.797947351890604 -0.006513710739091039 -11.799315951229074
1812 -0.006510968459770084 -11.804458320350374 -0.006513017881661654 -11.805828969110737
1813 -0.006510583590716124 -11.81096890394109 -0.006512542744167149 -11.812341511854903
1814 -0.006511326739564538 -11.817480230680655 -0.00649468598421663 -11.81883619783912
1815 -0.006511646369472146 -11.823991877050126 -0.006512106745503843 -11.825348304584624
1816 -0.006510513951070607 -11.830502391001197 -0.006509973993524909 -11.83185827857815
1817 -0.006511236471123993 -11.83701362747232 -0.006511294655501843 -11.838369573233651
1818 -0.006511535728350282 -11.84352516320067 -0.006511253048665821 -11.844880826282317
1819 -0.006510930950753391 -11.850036094151424 -0.006508188205771148 -11.851389014488088
1820 -0.00651147966273129 -11.856547573814154 -0.0065101943211629985 -11.85789920880925
1821 -0.006511076027527452 -11.863058649841681 -0.006512027443386614 -11.864411236252637
1822 -0.006511774775572121 -11.869570424617253 -0.006515269260853529 -11.870926505513491
1823 -0.006511763879097998 -11.876082188496351 -0.00651584486477077 -11.877442350378262
1824 -0.006510926294140518 -11.882593114790492 -0.00650964817032218 -11.883951998548584
1825 -0.00650958395563066 -11.889102698746122 -0.0064963203389197584 -11.890448318887504
1826 -0.006510381517000496 -11.895613080263121 -0.006513711740262806 -11.896962030627767
1827 -0.006511112931184471 -11.902124193194306 -0.006512713292613626 -11.90347474392038
1828 -0.006511730072088539 -11.908635923266393 -0.00651443840470165 -11.909989182325083
1829 -0.0065097017912194135 -11.915145625057614 -0.006513663893565535 -11.916502846218648
1830 -0.006510933046229184 -11.921656558103843 -0.006512004602700472 -11.92301485082135
1831 -0.0065112954936921595 -11.928167853597534 -0.006510052550584078 -11.929524903371934
1832 -0.006507248105481267 -11.934675101703016 -0.006515243230387569 -11.936040146602322
1833 -0.006509821931831539 -11.941184923634848 -0.006501632439903915 -11.942541779042225
1834 -0.006511311535723508 -11.947696235170572 -0.00651442501693964 -11.949056204059165
1835 -0.006511765997856855 -11.954208001168428 -0.00651164329610765 -11.955567847355272
1836 -0.006514480779878795 -11.960722481948308 -0.0065152007853612305 -11.962083048140634
1837 -0.006510984874330461 -11.967233466822638 -0.00651167887263 -11.968594727013265
1838 -0.006504430412314832 -11.973737897234953 -0.006529806205071509 -11.975124533218336
1839 -0.0065109423827379945 -11.98024883961769 -0.006514003942720592 -11.981638537161057
1840 -0.006510730483569205 -11.98675957010126 -0.006511747790500522 -11.988150284951558
1841 -0.006511096865870059 -11.99327066696713 -0.006509560975246131 -11.994659845926805
1842 -0.006509816413745284 -11.999780483380874 -0.006505941413342953 -12.001165787340147
1843 -0.006511618546210229 -12.006292101927084 -0.0065202201716601845 -12.007686007511808
1844 -0.006510400492697954 -12.012802502419781 -0.006513103609904647 -12.014199111121712
1845 -0.006510397023521364 -12.019312899443303 -0.006508000008761883 -12.020707111130474
1846 -0.006510988180525601 -12.02582388762383 -0.006510969926603138 -12.027218081057077
1847 -0.006510438187979162 -12.032334325811808 -0.006510178791359067 -12.033728259848436
1848 -0.00651101153343916 -12.038845337345247 -0.0065176497446373105 -12.040245909593073
1849 -0.006510831066407263 -12.045356168411654 -0.006509314849972725 -12.046755224443046
1850 -0.006511089438572526 -12.051867257850226 -0.006507489737123251 -12.05326271418017
1851 -0.00651121698319912 -12.058378474833425 -0.006509840488433838 -12.059772554668603
1852 -0.006510091363452375 -12.064888566196878 -0.00651613580994308 -12.066288690478546
1853 -0.00651032873429358 -12.071398894931171 -0.006512015196494758 -12.072800705675041
1854 -0.006509999418631196 -12.077908894349802 -0.006513050477951765 -12.079313756152994
1855 -0.006510137394070625 -12.084419031743872 -0.006500506796874106 -12.085814262949867
1856 -0.006510952184908092 -12.09092998392878 -0.0065077980747446414 -12.092322061024612
1857 -0.006512168305926025 -12.097442152234706 -0.0065151573158800605 -12.098837218340492
1858 -0.006509921629913151 -12.103952073864619 -0.0065076615195721384 -12.105344879860064
1859 -0.006510492647066712 -12.110462566511686 -0.006512572476640344 -12.111857452336706
1860 -0.006511456472799182 -12.116974022984484 -0.006505433330312371 -12.118362885667018
1861 -0.006510113854892552 -12.123484136839377 -0.006519753951579332 -12.124882639618598
1862 -0.006511377799324691 -12.1299955146387 -0.0065087299328297375 -12.131391369551427
1863 -0.006510936305858195 -12.136506450944559 -0.00650954416487366 -12.137900913716301
1864 -0.00651201643049717 -12.143018467375056 -0.0065194220747798685 -12.14442033579108
1865 -0.0065140351187437774 -12.1495325024938 -0.006501656700856983 -12.150921992491938
1866 -0.006510309688746929 -12.156042812182546 -0.006509961537085473 -12.157431954029024
1867 -0.006511166878044605 -12.162553979060592 -0.006509921862743795 -12.163941875891767
1868 -0.0065120172686874865 -12.169065996329278 -0.006515671638771892 -12.170457547530539
1869 -0.006510949600487948 -12.175576945929766 -0.006513859238475561 -12.176971406769015
1870 -0.006510750507004559 -12.18208769643677 -0.00651271496899426 -12.18348412173801
1871 -0.006510623707436025 -12.188598320144207 -0.006510654371231795 -12.189994776109241
1872 -0.0065172907896339895 -12.195115610933842 -0.0065072875702753665 -12.196502063679517
1873 -0.006511829583905638 -12.201627440517747 -0.006512428470887244 -12.203014492150405
1874 -0.0065112698823213576 -12.208138710400068 -0.006508989725261927 -12.209523481875667
1875 -0.006511070067062974 -12.21464978046713 -0.006505292537622154 -12.216028774413289
1876 -0.006511884066276253 -12.221161664533406 -0.006510070385411381 -12.2225388447987
1877 -0.006511109950952232 -12.22767277448436 -0.00651224262546748 -12.229051087424168
1878 -0.006512397644110024 -12.23418517212847 -0.0065113864839077 -12.235562473908075
1879 -0.006510721379891038 -12.240695893508361 -0.006551481503993273 -12.24211395541207
1880 -0.0065108022652566435 -12.247206695773619 -0.006512168771587312 -12.248626124183657
1881 -0.0065107799367979165 -12.253717475710417 -0.0065104799345135685 -12.25513660411817
1882 -0.006511515844613314 -12.26022899155503 -0.006514957803301513 -12.261651561921472
1883 -0.006510923127643764 -12.266739914682674 -0.006512824306264519 -12.268164386227737
1884 -0.006510020093992352 -12.273249934776667 -0.006513338978402316 -12.27467772520614
1885 -0.006510939728468656 -12.279760874505135 -0.006511308113113045 -12.281189033319253
1886 -0.006511179101653397 -12.286272053606789 -0.0065076972357928755 -12.287696730555046
1887 -0.006512373685836792 -12.292784427292625 -0.006511028250679373 -12.294207758805726
1888 -0.006511601037345827 -12.299296028329971 -0.006507724663242698 -12.300715483468968
1889 -0.0065122791565954685 -12.305808307486567 -0.006527779577299953 -12.307243263046269
1890 -0.006511328276246786 -12.312319635762814 -0.006516046542674303 -12.313759309588944
1891 -0.006511120055802166 -12.318830755818615 -0.006510008918121457 -12.320269318507066
1892 -0.0065107122529298065 -12.325341468071544 -0.0065045410068705675 -12.326773859513937
1893 -0.006511774146929383 -12.331853242218473 -0.006515966774895787 -12.333289826288832
1894 -0.006509958556853235 -12.338363200775326 -0.00650628125295043 -12.339796107541781
1895 -0.006510649202391505 -12.344873849977718 -0.006506204255856574 -12.346302311797638
1896 -0.00650980076752603 -12.351383650745245 -0.006499550933949649 -12.352801862731587
1897 -0.006511024502106011 -12.357894675247351 -0.006512499204836786 -12.359314361936423
1898 -0.006511525064706802 -12.364406200312057 -0.0065123452572152015 -12.365826707193639
1899 -0.006511008180677891 -12.370917208492735 -0.00651338065508753 -12.372340087848727
1900 -0.006510279653593898 -12.377427488146328 -0.006505382899194956 -12.378845470747923
1901 -0.006510997819714248 -12.383938485966041 -0.006507386267185211 -12.385352857015107
1902 -0.0065111362375319 -12.390449622203572 -0.006514253001660109 -12.391867110016767
1903 -0.0065099673578515645 -12.396959589561424 -0.006504578422755003 -12.398371688439521
1904 -0.006510732765309513 -12.403470322326735 -0.006512361951172352 -12.404884050390693
1905 -0.006511192442849279 -12.409981514769584 -0.006510574999265373 -12.411394625389958
1906 -0.006510543683543801 -12.416492058453127 -0.006509590893983841 -12.417904216283942
1907 -0.006511935102753341 -12.42300399355588 -0.006505808024667203 -12.424410024308608
1908 -0.006510077300481499 -12.429514070856362 -0.006500252545811236 -12.43091027685442
1909 -0.006511809001676738 -12.436025879858038 -0.006509795831516385 -12.437420072685935
1910 -0.006509757996536791 -12.442535637854574 -0.006500014406628907 -12.443920087092565
1911 -0.0065112551907077435 -12.449046893045281 -0.006521473918110132 -12.450441561010674
1912 -0.006511419592425227 -12.455558312637706 -0.006511752516962588 -12.456953313527636
1913 -0.006511749420315027 -12.462070062058022 -0.006512856716290117 -12.463466170243926
1914 -0.006511651910841465 -12.468581713968863 -0.0065124565036967395 -12.469978626747622
1915 -0.006510642869397998 -12.47509235683826 -0.006518297037109733 -12.476496923784731
1916 -0.006510088406503201 -12.481602445244764 -0.006510743545368314 -12.4830076673301
1917 -0.006511252047494054 -12.488113697292258 -0.006510121328756213 -12.489517788658855
1918 -0.0065114683704450725 -12.494625165662702 -0.00653868995141238 -12.496056478610267
1919 -0.006510865548625589 -12.501136031211328 -0.006511287461034953 -12.502567766071301
1920 -0.006510877888649702 -12.507646909099977 -0.00650938949547708 -12.509077155566779
1921 -0.0065111280651763085 -12.514158037165153 -0.006511848838999868 -12.51558900440578
1922 -0.006510815490037203 -12.52066885265519 -0.006509409355930984 -12.52209841376171
1923 -0.0065107565140351655 -12.527179609169226 -0.006507547223009169 -12.52860596098472
1924 -0.006510691344738006 -12.533690300513964 -0.006501895166002214 -12.535107856150722
1925 -0.0065124818123877045 -12.540202782326352 -0.0065169480163604025 -12.541624804167082
1926 -0.006509188585914672 -12.546711970912266 -0.00650326197501272 -12.548128066142095
1927 -0.006510936748236417 -12.553222907660503 -0.006507096206769347 -12.554635162348864
1928 -0.006512971036136151 -12.559735878696639 -0.0065194655442610385 -12.561154627893126
1929 -0.006511013209819794 -12.56624689190646 -0.006512931501492858 -12.56766755939462
1930 -0.0065107641508802775 -12.57275765605734 -0.006510421261191368 -12.574177980655811
1931 -0.006511230068281293 -12.57926888612562 -0.006514384550973773 -12.580692365206785
1932 -0.006510699656791985 -12.585779585782412 -0.006511454051360488 -12.587203819258145
1933 -0.006509696342982351 -12.592289282125394 -0.006504979659803211 -12.593708798917948
1934 -0.0065113156568259 -12.59880059778222 -0.006513489340431988 -12.60022228825838
1935 -0.0065090152900666 -12.605309613072288 -0.0064984623342752455 -12.606720750592654
1936 -0.006511201383545995 -12.611820814455834 -0.006512559135444462 -12.613233309728098
1937 -0.006511283456347883 -12.618332097912182 -0.006509922235272825 -12.619743231963371
1938 -0.006511133536696434 -12.624843231448878 -0.006509447190910578 -12.626252679154282
1939 -0.006511512352153659 -12.631354743801031 -0.0065079624997451905 -12.632760641654027
1940 -0.006510640471242368 -12.637865384272274 -0.006508672912605107 -12.639269314566633
1941 -0.006506067421287298 -12.644371451693562 -0.006533739902079105 -12.645803054468711
1942 -0.00651172234211117 -12.650883174035673 -0.00650839249137789 -12.65231144696009
1943 -0.006511210114695132 -12.657394384150368 -0.006508300453424454 -12.658819747413514
1944 -0.006511628907173872 -12.663906013057542 -0.0065143184503540395 -12.665334065863867
1945 -0.006509713339619338 -12.670415726397161 -0.006518910452723503 -12.67185297631659
1946 -0.006507654930464924 -12.676923381327626 -0.006498484802432358 -12.678351461119021
1947 -0.006511179357767105 -12.683434560685393 -0.006509215454570949 -12.684860676573592
1948 -0.006511151837185025 -12.689945712522578 -0.0065124160144478084 -12.69137309258804
1949 -0.00651135768275708 -12.696457070205335 -0.006511481734924019 -12.697884574322964
1950 -0.006509931571781635 -12.702967001777116 -0.006517621292732656 -12.704402195615698
1951 -0.006510322936810553 -12.709477324713927 -0.006507666828110814 -12.710909862443808
1952 -0.006511502619832754 -12.71598882733376 -0.006511321873404086 -12.717421184317212
1953 -0.0065114450408145785 -12.722500272374575 -0.006528175016865134 -12.723949359334076
1954 -0.006510696560144425 -12.72901096893472 -0.006508510396815837 -12.730457869730893
1955 -0.0065110292285680774 -12.735521998163287 -0.006508720293641091 -12.736966590024535
1956 -0.006510444078594446 -12.742032442241882 -0.006511218356899917 -12.743477808381435
1957 -0.006511087133549154 -12.748543529375432 -0.006512404442764819 -12.7499902128242
1958 -0.006510800495743751 -12.755054329871175 -0.00651122946292162 -12.75650144228712
1959 -0.006510496023111045 -12.761564825894286 -0.006507891416549683 -12.763009333703671
1960 -0.006510632997378707 -12.768075458891666 -0.006510909204371274 -12.769520242908042
1961 -0.006511674774810672 -12.774587133666476 -0.006507465825416147 -12.776027708733459
1962 -0.006511415354907513 -12.781098549021383 -0.006507570669054985 -12.782535279402513
1963 -0.006511117308400571 -12.787609666329784 -0.006510188383981585 -12.789045467786494
1964 -0.006511797453276813 -12.79412146378306 -0.006520686484873295 -12.795566154271366
1965 -0.0065125016495585445 -12.800633965432619 -0.00650590555742383 -12.80207205982879
1966 -0.00651109628379345 -12.807145061716412 -0.006513033108785748 -12.808585092937575
1967 -0.00651093244086951 -12.813655994157282 -0.0065103389089927076 -12.815095431846567
1968 -0.006513850623741746 -12.820169844781024 -0.006522451713681221 -12.821617883560249
1969 -0.006510399468243122 -12.826680244249268 -0.006508501688949763 -12.828126385249199
1970 -0.006511791562661529 -12.83319203581193 -0.006515340646728873 -12.834641725895928
1971 -0.0065077976556494836 -12.839699833467579 -0.006488494365476072 -12.841130220261403
1972 -0.006510233040899038 -12.846210066508478 -0.006516095227561891 -12.847646315488966
1973 -0.006514501385390758 -12.852724567893869 -0.006502454052679241 -12.854148769541645
1974 -0.006511843018233776 -12.859236410912104 -0.006509838462807238 -12.860658608004453
1975 -0.006511566694825888 -12.86574797760693 -0.006513804220594466 -12.867172412225047
1976 -0.006511607230640948 -12.87225958483757 -0.0065160370897501705 -12.873688449314797
1977 -0.006510800332762301 -12.878770385170332 -0.006501296372152865 -12.88018974568695
1978 -0.006510496023111045 -12.885280881193443 -0.006496977689675987 -12.886686723376625
1979 -0.006512137898243964 -12.891793019091688 -0.00651632014196366 -12.89320304351859
1980 -0.006512810802087187 -12.898305829893776 -0.006509376061148942 -12.899712419579739
1981 -0.00651208630297333 -12.904817916196748 -0.006510380585677922 -12.906222800165416
1982 -0.006512392428703606 -12.911330308625452 -0.006500918441452086 -12.912723718606868
1983 -0.006510795326903462 -12.917841103952355 -0.006505265831947327 -12.919228984438815
1984 -0.006511559500358999 -12.924352663452714 -0.006514614960178733 -12.925743599398993
1985 -0.006511636963114143 -12.930864300415829 -0.006512459088116884 -12.932256058487111
1986 -0.006512374337762594 -12.937376674753592 -0.006509241508319974 -12.938765299995431
1987 -0.006513230735436082 -12.943889905489028 -0.006505935732275247 -12.945271235727706
1988 -0.006512424512766302 -12.950402330001795 -0.006511989375576377 -12.951783225103283
1989 -0.006512228841893375 -12.956914558843689 -0.006510931719094515 -12.958294156822378
1990 -0.006511745927855373 -12.963426304771545 -0.006514883134514093 -12.964809039956892
1991 -0.006512639624997973 -12.969938944396542 -0.006508163060061634 -12.971317203016953
1992 -0.006512010330334305 -12.976450954726877 -0.006512462021782994 -12.977829665038737
1993 -0.006511911703273654 -12.982962866430151 -0.006511518685147166 -12.984341183723885
1994 -0.006511880201287568 -12.989474746631439 -0.0065134560456499456 -12.990854639769534
1995 -0.0065113342832773926 -12.995986080914717 -0.006507459771819412 -12.997362099541354
1996 -0.006511563807725907 -13.002497644722443 -0.006515179737471044 -13.003877279278825
1997 -0.006512731150723994 -13.009010375873167 -0.006515499716624617 -13.010392778995449
1998 -0.006512191612273455 -13.01552256748544 -0.006515736784785986 -13.016908515780235
1999 -0.0065109682967886325 -13.02203353578223 -0.006523032416589558 -13.023431548196825
2000 -0.006511181802488863 -13.028544717584719 -0.006509064603596926 -13.029940612800422
