# Supplementary material for: Learning nonequilibrium statistical mechanics and dynamical phase transitions
Source: Nat Commun. 2024 Feb 6;15:1117. doi: 10.1038/s41467-024-45172-8 (PMC10847122; doi:10.1038/s41467-024-45172-8)
Supplement: Supplementary file 4 — Supplementary Data 1 [file 41467_2024_45172_MOESM4_ESM.zip › DPT-main/PlotTemplate/plot_KL_divergence/out/finite_time/SE/L5_D2W32K5_E100BS1k/logs-1.95/log.txt]

1 -0.005885897553525865 -0.005885897553525865 -0.0058882336365059015 -0.0058882336365059015
2 -0.005873399926349521 -0.011759297479875386 -0.005873754457570613 -0.011761988094076515
3 -0.005869702040217817 -0.017628999520093204 -0.005870194802992046 -0.01763218289706856
4 -0.005873537063598633 -0.023502536583691835 -0.00587444871198386 -0.02350663160905242
5 -0.005873780348338187 -0.029376316932030022 -0.005874779331497848 -0.029381410940550266
6 -0.0058710079872980716 -0.035247324919328096 -0.0058703631395474075 -0.03525177408009767
7 -0.0058685231255367395 -0.04111584804486484 -0.005869846930727363 -0.04112162101082503
8 -0.005867934762500226 -0.046983782807365065 -0.005867930641397834 -0.04698955165222286
9 -0.005866170674562454 -0.05284995348192752 -0.0058661225950345395 -0.0528556742472574
10 -0.005868962407112122 -0.05871891588903964 -0.005868223658762872 -0.05872389790602027
11 -0.005864189518615603 -0.06458310540765524 -0.005864539858885109 -0.06458843776490537
12 -0.0058603979181498286 -0.07044350332580507 -0.005860696849413216 -0.07044913461431859
13 -0.005863102106377483 -0.07630660543218255 -0.005862725991755724 -0.07631186060607431
14 -0.005859551229514181 -0.08216615666169673 -0.005865846551023424 -0.08217770715709774
15 -0.005861335294321179 -0.0880274919560179 -0.005859802523627877 -0.08803750968072561
16 -0.005868714745156467 -0.09389620670117436 -0.005902203661389649 -0.09393971334211526
17 -0.0058569431072101 -0.09975314980838447 -0.005855473899282515 -0.09979518724139777
18 -0.005855310917831957 -0.10560846072621642 -0.005853886273689568 -0.10564907351508734
19 -0.005857280921190977 -0.1114657416474074 -0.0058572508161887525 -0.1115063243312761
20 -0.0058538338635116816 -0.11731957551091908 -0.005856780894100666 -0.11736310522537675
21 -0.005851655756123364 -0.12317123126704245 -0.005863026459701359 -0.12322613168507811
22 -0.005852287914603948 -0.1290235191816464 -0.005844989605247974 -0.12907112129032608
23 -0.005852858815342188 -0.1348763779969886 -0.005846590781584382 -0.13491771207191047
24 -0.005868296092376113 -0.1407446740893647 -0.005898988666012883 -0.14081670073792335
25 -0.005851970985531807 -0.1465966450748965 -0.005851211678236723 -0.14666791241616006
26 -0.00585177494212985 -0.15244842001702635 -0.00585462930612266 -0.15252254172228272
27 -0.005845402111299336 -0.15829382212832568 -0.005849625542759895 -0.1583721672650426
28 -0.005852273292839527 -0.1641460954211652 -0.005848979251459241 -0.16422114651650185
29 -0.00584827116690576 -0.16999436658807096 -0.005841843644157052 -0.1700629901606589
30 -0.005835956637747585 -0.17583032322581854 -0.005827730032615363 -0.17589072019327426
31 -0.005845335312187672 -0.1816756585380062 -0.005860450305044651 -0.1817511704983189
32 -0.005849332641810178 -0.18752499117981639 -0.005849577393382788 -0.1876007478917017
33 -0.005844168621115387 -0.19336915980093178 -0.005823201290331781 -0.19342394918203348
34 -0.005849711503833533 -0.19921887130476532 -0.005852445238269865 -0.19927639442030334
35 -0.005838133697398007 -0.2050570050021633 -0.005827448307536542 -0.20510384272783988
36 -0.005846029939129948 -0.21090303494129325 -0.0058030545013025405 -0.2109068972291424
37 -0.005851595220156014 -0.21675463016144927 -0.005853784736245871 -0.21676068196538828
38 -0.005847256467677653 -0.22260188662912692 -0.005842972826212644 -0.22260365479160094
39 -0.005847168830223381 -0.2284490554593503 -0.005852192477323115 -0.22845584726892404
40 -0.005844989744946361 -0.23429404520429664 -0.005839040363207459 -0.2342948876321315
41 -0.005849072802811861 -0.2401431180071085 -0.0058527552289888264 -0.2401476428611203
42 -0.005846442235633731 -0.24598956024274224 -0.005845453892834485 -0.24599309675395478
43 -0.0058484839275479315 -0.25183804417029015 -0.005882392497733235 -0.251875489251688
44 -0.005843364982865751 -0.2576814091531559 -0.005845900508575141 -0.25772138976026315
45 -0.005842310399748385 -0.26352371955290427 -0.0058441076194867495 -0.2635654973797499
46 -0.0058483229484409096 -0.26937204250134517 -0.005879022902809084 -0.26944452028255894
47 -0.0058425383409485224 -0.27521458084229367 -0.005844299425370991 -0.27528881970792995
48 -0.005843258672393858 -0.28105783951468755 -0.005840693227946758 -0.28112951293587674
49 -0.0058406045427545905 -0.28689844405744214 -0.005840165610425174 -0.2869696785463019
50 -0.005838988698087633 -0.29273743275552977 -0.0058315210742875935 -0.2928011996205895
51 -0.005845913314260542 -0.2985833460697903 -0.005854266486130655 -0.2986554661067201
52 -0.005851840879768133 -0.30443518694955846 -0.005820991145446897 -0.304476457252167
53 -0.0058397154556587335 -0.3102749024052172 -0.005848234263248741 -0.31032469151541575
54 -0.005845656245946884 -0.3161205586511641 -0.005807096138596535 -0.3161317876540123
55 -0.005842673452571034 -0.3219632321037352 -0.005841827834956348 -0.32197361548896863
56 -0.0058441557688638564 -0.32780738787259905 -0.005835299962200224 -0.32780891545116886
57 -0.005831451364792883 -0.33363883923739196 -0.005830629356205463 -0.33363954480737434
58 -0.005840899213217199 -0.33947973845060914 -0.00584185509942472 -0.33948139990679904
59 -0.0058431262383237485 -0.34532286468893286 -0.0058398690773174165 -0.34532126898411647
60 -0.005842793034389615 -0.3511656577233225 -0.005843169428408146 -0.3511644384125246
61 -0.005830284883268177 -0.3569959426065907 -0.005801286152563989 -0.35696572456508857
62 -0.0058407027972862124 -0.3628366454038769 -0.005841898475773632 -0.3628076230408622
63 -0.005836323648691177 -0.3686729690525681 -0.0058217738987877965 -0.36862939693965
64 -0.005842773104086518 -0.3745157421566546 -0.0058456562692299485 -0.37447505320887997
65 -0.005846806638874114 -0.3803625487955287 -0.0058454360580071805 -0.38032048926688716
66 -0.005842514312826097 -0.38620506310835484 -0.005857584835030139 -0.3861780741019173
67 -0.005840134248137474 -0.3920451973564923 -0.005837735254317522 -0.3920158093562348
68 -0.00584285007789731 -0.3978880474343896 -0.005857087438926101 -0.3978728967951609
69 -0.005837509874254465 -0.40372555730864407 -0.005834091384895146 -0.40370698818005607
70 -0.005839528911747038 -0.4095650862203911 -0.0058513297466561195 -0.4095583179267122
71 -0.0058392831590026615 -0.4154043693793938 -0.005840496602468192 -0.4153988145291804
72 -0.00583674015942961 -0.4212411095388234 -0.005833456153050065 -0.4212322706822305
73 -0.005835264385677874 -0.42707637392450126 -0.0058332895394414665 -0.42706556022167197
74 -0.005836404208093881 -0.43291277813259516 -0.0058400938520208005 -0.43290565407369275
75 -0.005836780671961606 -0.43874955880455674 -0.005837158160284161 -0.43874281223397693
76 -0.005832701758481562 -0.4445822605630383 -0.005858404631726444 -0.44460121686570336
77 -0.005833940603770316 -0.4504162011668086 -0.005795838357880711 -0.4503970552235841
78 -0.00583575083874166 -0.45625195200555024 -0.0058282471494749185 -0.456225302373059
79 -0.005837713507935405 -0.4620896655134856 -0.005844919942319393 -0.4620702223153784
80 -0.00583190678153187 -0.4679215722950175 -0.005825898074544966 -0.4678961203899234
81 -0.005839741509407759 -0.47376131380442527 -0.005899890046566725 -0.4737960104364901
82 -0.005833239061757922 -0.4795945528661832 -0.005839161784388125 -0.47963517222087826
83 -0.005834955302998423 -0.4854295081691816 -0.005835286388173699 -0.48547045860905197
84 -0.005827558459714055 -0.4912570666288957 -0.005762917199172079 -0.49123337580822407
85 -0.005832818313501775 -0.4970898849423975 -0.005822335975244642 -0.4970557117834687
86 -0.0058371674502268435 -0.5029270523926244 -0.00583872920833528 -0.5028944409918039
87 -0.005834577023051679 -0.508761629415676 -0.005830965540371835 -0.5087254065321758
88 -0.005835329950787127 -0.5145969593664632 -0.005836704559624195 -0.5145621110918
89 -0.005836264346726239 -0.5204332237131895 -0.005834868107922375 -0.5203969791997223
90 -0.005837062606588006 -0.5262702863197775 -0.005861358530819416 -0.5262583377305416
91 -0.005822979658842087 -0.5320932659786195 -0.005880313226953149 -0.5321386509574948
92 -0.005831763846799731 -0.5379250298254192 -0.005827864166349173 -0.537966515123844
93 -0.005832051346078515 -0.5437570811714978 -0.005827690591104329 -0.5437942057149483
94 -0.005833631684072316 -0.5495907128555702 -0.005857273750007152 -0.5496514794649554
95 -0.005832348833791912 -0.5554230616893621 -0.005836050980724395 -0.5554875304456798
96 -0.005829827231355012 -0.5612528889207171 -0.005829182430170476 -0.5613167128758503
97 -0.005831059627234935 -0.5670839485479521 -0.005825100303627551 -0.5671418131794779
98 -0.005831293063238263 -0.5729152416111903 -0.005832175118848681 -0.5729739882983266
99 -0.005829989584162832 -0.5787452311953531 -0.005828932812437415 -0.578802921110764
100 -0.005832837428897619 -0.5845780686242508 -0.005838210950605572 -0.5846411320613696
101 -0.005815828125923872 -0.5903938967501746 -0.00582615165039897 -0.5904672837117686
102 -0.005828580283559859 -0.5962224770337344 -0.0058345272671431305 -0.5963018109789118
103 -0.005829166388139129 -0.6020516434218736 -0.00583198587410152 -0.6021337968530133
104 -0.005830590147525072 -0.6078822335693986 -0.0058333597145974634 -0.6079671565676107
105 -0.005829045874997973 -0.6137112794443966 -0.0058537872275337575 -0.6138209437951444
106 -0.005828004260547459 -0.619539283704944 -0.0058331484207883475 -0.6196540922159327
107 -0.005827064462937415 -0.6253663481678815 -0.0058250793954357505 -0.6254791716113685
108 -0.005828162259422243 -0.6311945104273038 -0.005823645740747452 -0.6313028173521159
109 -0.005827915016561746 -0.6370224254438656 -0.005832231719978154 -0.6371350490720941
110 -0.005826487462036312 -0.6428489129059018 -0.005851158336736262 -0.6429862074088303
111 -0.005831614974886179 -0.648680527880788 -0.005824166117236018 -0.6488103735260663
112 -0.0058252632850781085 -0.6545057911658662 -0.005824417225085199 -0.6546347907511515
113 -0.005825266824103892 -0.66033105798997 -0.00581504674628377 -0.6604498374974352
114 -0.005826928489841521 -0.6661579864798116 -0.0058180580381304026 -0.6662678955355656
115 -0.005814472865313292 -0.671972459345125 -0.005710048275068403 -0.671977943810634
116 -0.0058298765681684015 -0.6778023359132933 -0.00582778484094888 -0.677805728651583
117 -0.0058298137504607436 -0.6836321496637541 -0.00583149550948292 -0.6836372241610659
118 -0.005829768953844905 -0.689461918617599 -0.005830246303230524 -0.6894674704642964
119 -0.005828428245149553 -0.6952903468627485 -0.005828175460919738 -0.6952956459252161
120 -0.005826783203519881 -0.7011171300662684 -0.005827981350012124 -0.7011236272752283
121 -0.005830879509449005 -0.7069480095757175 -0.005830211075954139 -0.7069538383511824
122 -0.005828787456266582 -0.712776797031984 -0.005828841077163816 -0.7127826794283463
123 -0.0058287366991862655 -0.7186055337311703 -0.005825661798007786 -0.7186083412263541
124 -0.005823048157617449 -0.7244285818887878 -0.0058524170191958545 -0.7244607582455499
125 -0.005828383238986134 -0.7302569651277739 -0.005823232955299318 -0.7302839912008492
126 -0.005827294173650443 -0.7360842593014244 -0.005836521042510867 -0.7361205122433601
127 -0.005830530938692391 -0.7419147902401168 -0.0058399592759087685 -0.7419604715192688
128 -0.005827099364250898 -0.7477418896043676 -0.005827430472709239 -0.7477879019919781
129 -0.0058262280886992816 -0.7535681176930669 -0.005831506056711078 -0.7536194080486892
130 -0.005827122670598328 -0.7593952403636652 -0.005829267576336861 -0.759448675625026
131 -0.005827025324106216 -0.7652222656877714 -0.00583544943947345 -0.7652841250644995
132 -0.00582553066778928 -0.7710477963555606 -0.0058312957175076004 -0.7711154207820071
133 -0.005822520446963608 -0.7768703168025243 -0.0058341863797977565 -0.7769496071618048
134 -0.0058330187108367685 -0.782703335513361 -0.005824313382618129 -0.782773920544423
135 -0.005826307111419737 -0.7885296426247808 -0.005830185464583337 -0.7886041060090063
136 -0.005824695667251944 -0.7943543382920327 -0.005821437342092395 -0.7944255433510987
137 -0.005814085714519024 -0.8001684240065517 -0.005713982018642127 -0.8001395253697409
138 -0.005828956491313875 -0.8059973804978656 -0.005825968226417899 -0.8059654935961588
139 -0.0058292373549193146 -0.811826617852785 -0.005828199326060712 -0.8117936929222195
140 -0.005828714650124312 -0.8176553325029093 -0.0058267855318263175 -0.8176204784540458
141 -0.0058268343564122915 -0.8234821668593216 -0.005828534974716604 -0.8234490134287624
142 -0.005829407717101276 -0.8293115745764229 -0.005847544246353209 -0.8292965576751157
143 -0.00582705510314554 -0.8351386296795684 -0.005828266381286085 -0.8351248240564018
144 -0.0058271797141060235 -0.8409658093936745 -0.0058254970936104655 -0.8409503211500122
145 -0.005829433538019657 -0.8467952429316942 -0.005835007247515023 -0.8467853283975273
146 -0.005825358186848461 -0.8526206011185427 -0.00583813798148185 -0.8526234663790091
147 -0.005826103664003312 -0.8584467047825459 -0.0058261907892301675 -0.8584496571682393
148 -0.005823483574204147 -0.8642701883567501 -0.00583280420396477 -0.8642824613722041
149 -0.005822248198091984 -0.870092436554842 -0.0058342595119029285 -0.8701167208841071
150 -0.005824434151872992 -0.875916870706715 -0.005818068236112595 -0.8759347891202197
151 -0.005824983795173466 -0.8817418545018885 -0.005824819719418883 -0.8817596088396386
152 -0.005821723351255059 -0.8875635778531435 -0.005787039687857032 -0.8875466485274955
153 -0.00582798661198467 -0.8933915644651282 -0.005823303875513375 -0.8933699524030089
154 -0.0058234727941453455 -0.8992150372592735 -0.005813497467897832 -0.8991834498709067
155 -0.005858040996827185 -0.9050730782561007 -0.005681558325886726 -0.9048650081967934
156 -0.00582940923050046 -0.9109024874866012 -0.00582615400198847 -0.9106911621987819
157 -0.005831754603423178 -0.9167342420900244 -0.005832306551747024 -0.9165234687505289
158 -0.005831289617344737 -0.9225655317073691 -0.005829654401168227 -0.9223531231516972
159 -0.005829529860056937 -0.928395061567426 -0.005829620850272476 -0.9281827440019697
160 -0.005830023461021483 -0.9342250850284475 -0.005830145953223109 -0.9340128899551927
161 -0.005829208018258214 -0.9400542930467057 -0.005829837685450911 -0.9398427276406436
162 -0.005829961760900915 -0.9458842548076066 -0.00582789615727961 -0.9456706237979232
163 -0.00583261747378856 -0.9517168722813952 -0.00579114519059658 -0.9514617689885198
164 -0.005829985719174147 -0.9575468580005694 -0.00582572310231626 -0.957287492090836
165 -0.005829843436367809 -0.9633767014369372 -0.005829194886609912 -0.9631166869774459
166 -0.005828887363895774 -0.969205588800833 -0.005828086845576763 -0.9689447738230227
167 -0.005829270579852164 -0.9750348593806851 -0.00582784463185817 -0.9747726184548808
168 -0.005829187505878508 -0.9808640468865636 -0.005831401632167399 -0.9806040200870483
169 -0.005829331418499351 -0.986693378305063 -0.00582835772074759 -0.9864323778077959
170 -0.005834615114144981 -0.9925279934192079 -0.005856025917455554 -0.9922884037252515
171 -0.005828880937770009 -0.998356874356978 -0.00583020243793726 -0.9981186061631888
172 -0.005827533127740025 -1.004184407484718 -0.005827960977330804 -1.0039465671405197
173 -0.00582733117043972 -1.0100117386551577 -0.0058253013994544744 -1.0097718685399741
174 -0.005817184690386057 -1.0158289233455438 -0.0057912593940272926 -1.0155631279340014
175 -0.005828080652281642 -1.0216570039978254 -0.005821798299439252 -1.0213849262334407
176 -0.0058190884534269575 -1.0274760924512525 -0.0057967894710600374 -1.0271817157045007
177 -0.005830014240927994 -1.0333061066921805 -0.005813791626133024 -1.0329955073306336
178 -0.005826972518116235 -1.0391330792102966 -0.005821749824099243 -1.038817257154733
179 -0.005831608991138637 -1.0449646882014352 -0.005819880077615381 -1.0446371372323484
180 -0.00582514307461679 -1.050789831276052 -0.005794637673534453 -1.050431774905883
181 -0.005828159325756132 -1.056617990601808 -0.005828494229353965 -1.056260269135237
182 -0.005829349812120199 -1.0624473404139283 -0.005831011710688472 -1.0620912808459255
183 -0.005825573881156743 -1.068272914295085 -0.00582699088845402 -1.0679182717343796
184 -0.005828276625834405 -1.0741011909209195 -0.005835666880011558 -1.073753938614391
185 -0.005821915646083653 -1.0799231065670032 -0.005864157318137586 -1.0796180959325286
186 -0.0058262190781533715 -1.0857493256451565 -0.005828504590317607 -1.0854466005228462
187 -0.005824903701432049 -1.0915742293465884 -0.005823713028803468 -1.0912703135516497
188 -0.005825404915958643 -1.0973996342625472 -0.005825835629366338 -1.097096149181016
189 -0.0058274759445339445 -1.1032271102070812 -0.0058437319938093426 -1.1029398811748254
190 -0.005823732283897698 -1.1090508424909788 -0.00582378248218447 -1.10876366365701
191 -0.005824284604750573 -1.1148751270957293 -0.005828407988883555 -1.1145920716458935
192 -0.005825443379580975 -1.1207005704753104 -0.0058235252974554895 -1.120415596943349
193 -0.0058034150395542385 -1.1265039855148646 -0.00586531285662204 -1.1262809097999709
194 -0.005825395160354674 -1.1323293806752193 -0.005817023036070168 -1.132097932836041
195 -0.005821684934198856 -1.138151065609418 -0.005817613494582474 -1.1379155463306234
196 -0.005822299630381167 -1.1439733652397992 -0.005826992704533041 -1.1437425390351565
197 -0.005820977734401822 -1.149794342974201 -0.005832179891876876 -1.1495747189270333
198 -0.005822294065728784 -1.15561663703993 -0.005805789120495319 -1.1553805080475286
199 -0.005823579593561589 -1.1614402166334914 -0.005819564242847264 -1.161200072290376
200 -0.00582273721229285 -1.1672629538457842 -0.0058216599747538565 -1.1670217322651297
201 -0.005822416022419929 -1.173085369868204 -0.005782846710644662 -1.1728045789757744
202 -0.005823882669210434 -1.1789092525374145 -0.005826651817187667 -1.178631230792962
203 -0.005823768093250692 -1.1847330206306652 -0.00582293220795691 -1.1844541630009189
204 -0.005824675248004496 -1.1905576958786697 -0.005824779416434467 -1.1902789424173534
205 -0.0058237928431481125 -1.1963814887218178 -0.005822812067344784 -1.1961017544846981
206 -0.005823390767909586 -1.2022048794897273 -0.005837983079254627 -1.2019397375639527
207 -0.00582322075497359 -1.2080281002447009 -0.00580963168758899 -1.2077493692515417
208 -0.005818878253921867 -1.2138469784986228 -0.005778838275000453 -1.2135282075265421
209 -0.005823181685991585 -1.2196701601846143 -0.005831324821338057 -1.21935953234788
210 -0.005823178007267416 -1.2254933381918818 -0.005818428611382842 -1.225177960959263
211 -0.005822070641443133 -1.231315408833325 -0.005816386500373483 -1.2309943474596365
212 -0.005814172537066042 -1.2371295813703909 -0.005829475028440357 -1.236823822488077
213 -0.005822699051350355 -1.2429522804217412 -0.00582229474093765 -1.2426461172290146
214 -0.005823724530637264 -1.2487760049523784 -0.005819247313775122 -1.2484653645427897
215 -0.005828373762778938 -1.2546043787151573 -0.005812559672631323 -1.254277924215421
216 -0.00582275427877903 -1.2604271329939363 -0.005817581922747195 -1.2600955061381682
217 -0.005823950283229351 -1.2662510832771656 -0.005821639019995928 -1.2659171451581641
218 -0.005829005781561136 -1.2720800890587267 -0.005861083138734102 -1.2717782282968981
219 -0.005822147359140217 -1.277902236417867 -0.005820006690919399 -1.2775982349878174
220 -0.005821740976534784 -1.2837239773944018 -0.005819797236472368 -1.2834180322242899
221 -0.005822026450186968 -1.2895460038445887 -0.005822930950671434 -1.2892409631749613
222 -0.005822745780460536 -1.2953687496250492 -0.005820108763873577 -1.295061071938835
223 -0.005820223526097834 -1.301188973151147 -0.005820566066540777 -1.3008816380053756
224 -0.005819130712188781 -1.3070081038633359 -0.005821285815909505 -1.306702923821285
225 -0.005823819502256811 -1.3128319233655927 -0.005827063438482582 -1.3125299872597675
226 -0.00582181392237544 -1.318653737287968 -0.00581623378675431 -1.3183462210465218
227 -0.00582100294996053 -1.3244747402379287 -0.005845154798589647 -1.3241913758451114
228 -0.005820759409107268 -1.330295499647036 -0.005820139730349183 -1.3300115155754606
229 -0.005819681449793279 -1.3361151810968293 -0.0058136860141530635 -1.3358252015896137
230 -0.005823038448579609 -1.3419382195454088 -0.0058206779882311824 -1.341645879577845
231 -0.005820813705213368 -1.3477590332506222 -0.005826156167313456 -1.3474720357451584
232 -0.005821528821252286 -1.3535805620718744 -0.0058869256405159835 -1.3533589613856745
233 -0.0058233986608684065 -1.3594039607327428 -0.005819205287843942 -1.3591781666735183
234 -0.00582018936984241 -1.3652241501025852 -0.005822813999839127 -1.3650009806733574
235 -0.005819677957333624 -1.3710438280599189 -0.005819950276054442 -1.370820930949412
236 -0.005819541309028864 -1.3768633693689478 -0.0058203738182783125 -1.3766413047676902
237 -0.005816872185096145 -1.382680241554044 -0.0057784390402957795 -1.382419743807986
238 -0.005819032178260386 -1.3884992737323043 -0.005816605850122869 -1.3882363496581087
239 -0.00582124749198556 -1.39432052122429 -0.0058222106657922264 -1.3940585603239009
240 -0.005820187018252909 -1.4001407082425428 -0.005821243324317038 -1.3998798036482178
241 -0.005820925114676356 -1.4059616333572191 -0.005822043586522341 -1.4057018472347402
242 -0.005814774031750858 -1.41177640738897 -0.005798115814104676 -1.411499963048845
243 -0.005821174965240062 -1.4175975823542102 -0.0058171957498416305 -1.4173171587986866
244 -0.005816812603734433 -1.4234143949579445 -0.005800620699301362 -1.423117779497988
245 -0.005816934374161064 -1.4292313293321055 -0.00585548363160342 -1.4289732631295913
246 -0.005818273755721748 -1.4350496030878273 -0.0058047854574397205 -1.434778048587031
247 -0.0058190738549456 -1.4408686769427728 -0.00581599366851151 -1.4405940422555426
248 -0.005813930928707123 -1.4466826078714798 -0.005793850193731487 -1.4463878924492741
249 -0.0058206545654684305 -1.4525032624369483 -0.005822016601450741 -1.4522099090507248
250 -0.005820846348069608 -1.4583241087850178 -0.00581754557788372 -1.4580274546286085
251 -0.005822181049734354 -1.4641462898347521 -0.005832539102993905 -1.4638599937316024
252 -0.005820508766919375 -1.4699667986016716 -0.005815415061078966 -1.4696754087926813
253 -0.005816609761677682 -1.4757834083633492 -0.005818296596407891 -1.4754937053890893
254 -0.0058189850533381104 -1.4816023934166873 -0.0058161344612017276 -1.481309839850291
255 -0.005820516683161259 -1.4874229100998486 -0.0058294169139117 -1.4871392567642028
256 -0.0058177348226308824 -1.4932406449224795 -0.005818078550510109 -1.492957335314713
257 -0.0058175964746624235 -1.499058241397142 -0.005826747557148337 -1.4987840828718613
258 -0.0058179098879918454 -1.5048761512851339 -0.005816130479797721 -1.504600213351659
259 -0.005819876468740404 -1.5106960277538743 -0.0058170452015474435 -1.5104172585532063
260 -0.005821711849421263 -1.5165177396032956 -0.005832040566019714 -1.516249299119226
261 -0.005808043130673468 -1.5223257827339691 -0.005846324493177235 -1.5220956236124032
262 -0.005816350923851132 -1.5281421336578203 -0.005811487766914069 -1.5279071113793172
263 -0.005817737174220383 -1.5339598708320406 -0.00581872658804059 -1.5337258379673577
264 -0.005818596063181758 -1.5397784668952224 -0.005818061856552958 -1.5395438998239106
265 -0.005818339833058417 -1.5455968067282808 -0.005817238031886518 -1.5453611378557972
266 -0.005818685912527144 -1.551415492640808 -0.0058166797971352935 -1.5511778176529325
267 -0.005819011176936328 -1.5572345038177442 -0.00581755165476352 -1.556995369307696
268 -0.005817996780388057 -1.5630525005981322 -0.005854750867001712 -1.5628501201746978
269 -0.005817852192558348 -1.5688703527906904 -0.005816443590447307 -1.5686665637651451
270 -0.005817345250397921 -1.5746876980410884 -0.005816079024225473 -1.5744826427893706
271 -0.005820512748323381 -1.5805082107894117 -0.00579532936681062 -1.5802779721561813
272 -0.005816553090699017 -1.5863247638801108 -0.00582255944609642 -1.5861005316022776
273 -0.005825170315802097 -1.5921499341959129 -0.005860004993155599 -1.5919605365954332
274 -0.005817334447056055 -1.597967268642969 -0.005823559267446399 -1.5977840958628797
275 -0.005823653331026435 -1.6037909219739954 -0.005786349810659885 -1.6035704456735396
276 -0.005817665928043425 -1.6096085879020388 -0.005815742909908295 -1.609386188583448
277 -0.005816788179799914 -1.6154253760818387 -0.0058147009462118145 -1.6152008895296597
278 -0.00581761677749455 -1.6212429928593333 -0.005822342308238149 -1.6210232318378979
279 -0.005817429698072374 -1.6270604225574057 -0.005809899279847741 -1.6268331311177455
280 -0.0058127542492002245 -1.6328731768066058 -0.005812971317209303 -1.6326461024349548
281 -0.0058172317687422035 -1.638690408575348 -0.005816394719295204 -1.63846249715425
282 -0.005816950998269022 -1.644507359573617 -0.005818845215253532 -1.6442813423695035
283 -0.0058174575446173545 -1.6503248171182343 -0.005829705391079187 -1.6501110477605827
284 -0.005818790732882917 -1.6561436078511171 -0.005839746585115791 -1.6559507943456986
285 -0.0058168195188045505 -1.6619604273699218 -0.005815693200565875 -1.6617664875462645
286 -0.005816170340403914 -1.6677765977103256 -0.0058173085795715455 -1.6675837961258362
287 -0.005817279033362865 -1.6735938767436884 -0.0058127345982939005 -1.67339653072413
288 -0.005817397381179035 -1.6794112741248675 -0.0058251143200322986 -1.6792216450441624
289 -0.005816982174292207 -1.6852282562991596 -0.005825602309778332 -1.6850472473539406
290 -0.0058189316652715204 -1.691047187964431 -0.005816234438680112 -1.6908634817926207
291 -0.00581540095154196 -1.696862588915973 -0.005795869557186961 -1.6966593513498076
292 -0.005818797461688519 -1.7026813863776615 -0.005816972395405173 -1.7024763237452127
293 -0.005819780915044248 -1.7085011672927057 -0.005851586395874619 -1.7083279101410873
294 -0.005817287717945874 -1.7143184550106516 -0.005817345110699534 -1.7141452552517868
295 -0.005817449185997248 -1.7201359041966489 -0.005803141160868108 -1.719948396412655
296 -0.00581625672057271 -1.7259521609172215 -0.005822397861629724 -1.7257707942742846
297 -0.005817902623675764 -1.7317700635408972 -0.005828156182542443 -1.731598950456827
298 -0.005815527494996786 -1.737585591035894 -0.005816955887712538 -1.7374159063445396
299 -0.005816177069209516 -1.7434017681051035 -0.005812711711041629 -1.7432286180555812
300 -0.005816924688406289 -1.7492186927935098 -0.00582608007825911 -1.7490546981338402
301 -0.005814236984588206 -1.755032929778098 -0.005804513045586645 -1.7548592111794268
302 -0.005816177907399833 -1.7608491076854977 -0.005813038419000804 -1.7606722495984275
303 -0.005816294229589403 -1.7666654019150871 -0.005821079551242292 -1.7664933291496698
304 -0.005816383427008987 -1.7724817853420962 -0.00581877923104912 -1.772312108380719
305 -0.005810419749468565 -1.7782922050915648 -0.00586573607288301 -1.778177844453602
306 -0.005815661558881402 -1.7841078666504462 -0.005814200849272311 -1.7839920453028744
307 -0.005816381564363838 -1.78992424821481 -0.005808387510478496 -1.7898004328133528
308 -0.005816940916702151 -1.7957411891315123 -0.005816604220308363 -1.795617037033661
309 -0.005815148889087141 -1.8015563380205994 -0.005809843051247298 -1.8014268800849083
310 -0.005815816181711853 -1.8073721542023113 -0.005816836282610894 -1.8072437163675192
311 -0.005814910749904811 -1.8131870649522162 -0.005812466004863381 -1.8130561823723825
312 -0.005814246647059917 -1.819001311599276 -0.005818055779673159 -1.8188742381520557
313 -0.005816853512078524 -1.8248181651113546 -0.00582349409814924 -1.824697732250205
314 -0.0058160710614174604 -1.830634236172772 -0.005831070058047771 -1.8305288023082527
315 -0.005816455278545618 -1.8364506914513177 -0.005819675070233643 -1.8363484773784864
316 -0.00582158921752125 -1.842272280668839 -0.005854268209077418 -1.8422027455875638
317 -0.005814987677149474 -1.8480872683459884 -0.005819385009817779 -1.8480221305973816
318 -0.005814281664788723 -1.8539015500107772 -0.005814029462635517 -1.853836160060017
319 -0.005813813582062721 -1.8597153635928398 -0.005805589957162738 -1.8596417500171798
320 -0.005814846116118133 -1.8655302097089579 -0.005817011324688792 -1.8654587613418685
321 -0.005811558617278933 -1.8713417683262368 -0.00584171547088772 -1.8713004768127561
322 -0.005814044433645904 -1.8771558127598826 -0.0058177098166197535 -1.8771181866293758
323 -0.005814399430528283 -1.8829702121904108 -0.00581424527335912 -1.882932431902735
324 -0.00581535897217691 -1.8887855711625878 -0.005811243131756782 -1.8887436750344917
325 -0.005810763500630855 -1.8945963346632186 -0.0058213698444888 -1.8945650448789806
326 -0.005817417497746646 -1.9004137521609652 -0.005827586958184838 -1.9003926318371653
327 -0.005807404825463891 -1.9062211569864291 -0.005740186455659569 -1.906132818292825
328 -0.005815856391564012 -1.9120370133779931 -0.005813400237821042 -1.911946218530646
329 -0.005815457738935948 -1.9178524711169291 -0.005811187694780529 -1.9177574062254266
330 -0.005815736972726882 -1.923668208089656 -0.00581646179780364 -1.9235738680232302
331 -0.0058128360193222765 -1.9294810441089785 -0.005811582272872329 -1.9293854502961025
332 -0.005816227151080966 -1.9352972712600593 -0.005814646533690393 -1.9352000968297929
333 -0.005816219258122146 -1.9411134905181815 -0.005813128501176834 -1.9410132253309698
334 -0.005815866775810719 -1.9469293572939923 -0.005816905782558024 -1.9468301311135279
335 -0.005818656808696687 -1.952748014102689 -0.005846206471323967 -1.952676337584852
336 -0.005814808281138539 -1.9585628223838274 -0.005810484965331852 -1.9584868225501837
337 -0.005815202626399696 -1.9643780250102272 -0.005818588007241487 -1.9643054105574251
338 -0.005814690585248172 -1.9701927155954753 -0.00581533124204725 -1.9701207417994724
339 -0.005817776080220938 -1.9760104916756962 -0.0058654579799622296 -1.9759861997794346
340 -0.005815744888968766 -1.981826236564665 -0.005822405708022416 -1.981808605487457
341 -0.005814374913461507 -1.9876406114781267 -0.00581607308704406 -1.987624678574501
342 -0.005814413214102388 -1.9934550246922291 -0.005811956245452166 -1.9934366348199533
343 -0.005814876221120357 -1.9992699009133494 -0.005806530476547778 -1.999243165296501
344 -0.005814580898731947 -2.0050844818120814 -0.00581530334893614 -2.005058468645437
345 -0.005814706115052104 -2.0108991879271336 -0.005812591128051281 -2.0108710597734882
346 -0.005815406586043537 -2.0167145945131772 -0.005814019404351711 -2.01668507917784
347 -0.005816329130902886 -2.02253092364408 -0.005799562809988857 -2.022484641987829
348 -0.005815267912112176 -2.0283461915561922 -0.0058558535063639285 -2.028340495494193
349 -0.005814302852377296 -2.0341604944085696 -0.005816956353373826 -2.0341574518475665
350 -0.005810902966186404 -2.039971397374756 -0.005791033059358597 -2.039948484906925
351 -0.005819060513749719 -2.045790457888506 -0.005790678411722183 -2.0457391633186472
352 -0.005816491367295384 -2.0516069492558016 -0.005817892914637923 -2.051557056233285
353 -0.0058159679407253865 -2.057422917196527 -0.0058192031690850856 -2.05737625940237
354 -0.005815635016188025 -2.0632385522127152 -0.0058187518268823625 -2.063195011229252
355 -0.005807379353791475 -2.0690459315665066 -0.005820310534909367 -2.0690153217641614
356 -0.005813333857804537 -2.074859265424311 -0.00581267629750073 -2.074827998061662
357 -0.005809143162332475 -2.0806684085866434 -0.005827917088754475 -2.0806559151504165
358 -0.005815533525310457 -2.0864839421119536 -0.005813877983018756 -2.086469793133435
359 -0.005818881513550878 -2.0923028236255043 -0.005807987251318991 -2.092277780384754
360 -0.005814006575383246 -2.0981168302008877 -0.005811163084581494 -2.0980889434693353
361 -0.005826180311851203 -2.103943010512739 -0.005894378991797566 -2.103983322461133
362 -0.0058143057627603415 -2.1097573162754992 -0.005809039110317826 -2.1097923615714507
363 -0.005812893505208194 -2.1155702097807074 -0.005812516435980797 -2.1156048780074315
364 -0.005820255796425045 -2.1213904655771323 -0.005866683088243008 -2.1214715610956745
365 -0.005812878487631679 -2.127203344064764 -0.005816362146288156 -2.127287923241963
366 -0.005813306197524071 -2.133016650262288 -0.005813850928097964 -2.133101774170061
367 -0.00581302607897669 -2.1388296763412646 -0.005825612647458911 -2.1389273868175196
368 -0.005813502962701023 -2.1446431793039658 -0.005804694746620953 -2.1447320815641406
369 -0.005813421332277358 -2.150456600636243 -0.005809723166748881 -2.1505418047308895
370 -0.005812630383297801 -2.156269231019541 -0.0057873221347108485 -2.1563291268656
371 -0.005813580262474716 -2.1620828112820156 -0.005815283651463688 -2.162144410517064
372 -0.0058141588000580665 -2.1678969700820736 -0.005812807497568429 -2.1679572180146325
373 -0.0058149411110207435 -2.1737119111930943 -0.005812875204719603 -2.173770093219352
374 -0.005812040972523391 -2.1795239521656176 -0.005845726397819817 -2.179615819617172
375 -0.005812770989723504 -2.185336723155341 -0.005812114360742271 -2.1854279339779143
376 -0.005809248401783406 -2.191145971557124 -0.005758725223131478 -2.191186659201046
377 -0.005813557840883732 -2.1969595293980078 -0.005810821079649031 -2.196997480280695
378 -0.005818618205375969 -2.2027781476033836 -0.0058023203164339066 -2.2027998005971288
379 -0.005814377614296973 -2.208592525217681 -0.0058178571751341225 -2.2086176577722627
380 -0.005816549947485328 -2.214409075165166 -0.005810601962730288 -2.214428259734993
381 -0.005812774063088 -2.220221849228254 -0.0058074619621038435 -2.220235721697097
382 -0.005812143441289663 -2.2260339926695436 -0.0058275610441342 -2.226063282741231
383 -0.00581292430870235 -2.2318469169782458 -0.00581994098611176 -2.231883223727343
384 -0.0058139231987297535 -2.2376608401769755 -0.0058152115438133475 -2.2376984352711564
385 -0.0058171069249510765 -2.2434779471019266 -0.005671153496950865 -2.243369588768107
386 -0.0058160224230960015 -2.2492939695250227 -0.005814869771711528 -2.2491844585398186
387 -0.0058168412651866674 -2.2551108107902094 -0.005816113110631705 -2.2550005716504504
388 -0.005817343387752772 -2.2609281541779622 -0.0058173452969640495 -2.2608179169474143
389 -0.0058164937188848855 -2.266744647896847 -0.005817595752887428 -2.2666355127003017
390 -0.0058169308817014095 -2.2725615787785483 -0.005817080871202052 -2.272452593571504
391 -0.005816123797558248 -2.2783777025761065 -0.005817771912552417 -2.2782703654840564
392 -0.005816726409830153 -2.284194428985937 -0.0058162042405456305 -2.284086569724602
393 -0.005816051689907909 -2.2900104806758446 -0.005815743072889745 -2.2899023127974916
394 -0.005816873558796942 -2.2958273542346417 -0.005819031503051519 -2.295721344300543
395 -0.005816474324092269 -2.301643828558734 -0.005819297907873988 -2.3015406422084173
396 -0.005817529722116887 -2.3074613582808507 -0.005815121810883284 -2.3073557640193005
397 -0.005813785619102419 -2.3132751438999533 -0.0058109320001676675 -2.313166696019468
398 -0.005816263705492019 -2.319091407605445 -0.005815738323144614 -2.3189824343426126
399 -0.005815908941440284 -2.3249073165468856 -0.005827067070640624 -2.3248095014132533
400 -0.005816539493389427 -2.330723856040275 -0.005814132979139686 -2.330623634392393
401 -0.005812309822067619 -2.3365361658623427 -0.005794775998219847 -2.3364184103906127
402 -0.0058156209997832775 -2.342351786862126 -0.005812155338935554 -2.3422305657295484
403 -0.005816454347223043 -2.348168241209349 -0.0058135952102020385 -2.34804416093975
404 -0.005816030013374984 -2.3539842712227244 -0.0058144954266026614 -2.353858656366353
405 -0.00581678026355803 -2.3598010514862824 -0.005807739379815757 -2.359666395746169
406 -0.005817629676312208 -2.3656186811625948 -0.0058272083988413215 -2.3654936041450103
407 -0.005817193747498095 -2.371435874910093 -0.005806608917191624 -2.371300213062202
408 -0.005816520471125841 -2.377252395381219 -0.005812306818552315 -2.3771125198807543
409 -0.005815695901401341 -2.3830680912826203 -0.005800583329983055 -2.3829131032107376
410 -0.005815937533043325 -2.3888840288156636 -0.005815874226391316 -2.388728977437129
411 -0.005816407012753188 -2.3947004358284167 -0.005815427587367594 -2.3945444050244964
412 -0.005816539516672492 -2.4005169753450892 -0.005817034607753157 -2.4003614396322495
413 -0.005816137604415417 -2.4063331129495045 -0.005814603180624545 -2.406176042812874
414 -0.005818541557528078 -2.4121516545070327 -0.005757840676233172 -2.411933883489107
415 -0.005816727341152727 -2.4179683818481856 -0.005818025465123356 -2.4177519089542305
416 -0.0058186504989862445 -2.423787032347172 -0.005823039682582021 -2.4235749486368126
417 -0.005816931836307049 -2.429603964183479 -0.005820234143175185 -2.4293951827799876
418 -0.0058163553709164265 -2.4354203195543955 -0.005817324900999665 -2.4352125076809874
419 -0.0058162622852250935 -2.4412365818396204 -0.005812260764651 -2.4410247684456383
420 -0.005816511460579932 -2.4470530933002004 -0.005810104054398834 -2.446834872500037
421 -0.005820647231303155 -2.4528737405315035 -0.005835060309618711 -2.452669932809656
422 -0.005819883360527456 -2.458693623892031 -0.0058132937178015705 -2.4584832265274574
423 -0.005816624499857426 -2.4645102483918886 -0.005812054546549916 -2.4642952810740075
424 -0.005816887272521854 -2.4703271356644105 -0.005808620271272958 -2.4701039013452806
425 -0.00581534297671169 -2.476142478641122 -0.0058482005028054115 -2.475952101848086
426 -0.005816429574042559 -2.4819589082151645 -0.005820112675428391 -2.4817722145235144
427 -0.005816507642157376 -2.487775415857322 -0.00581463947892189 -2.487586854002436
428 -0.005816597351804375 -2.4935920132091263 -0.005812432384118438 -2.4933992863865546
429 -0.005816762405447662 -2.4994087756145738 -0.00580776846036315 -2.499207054846918
430 -0.005809724424034357 -2.505218500038608 -0.0057727196253836155 -2.5049797744723015
431 -0.005817889468744397 -2.5110363895073524 -0.005819587409496308 -2.510799361881798
432 -0.005818012403324246 -2.5168544019106767 -0.00581615325063467 -2.5166155151324325
433 -0.005818161577917635 -2.5226725634885945 -0.005815885751508177 -2.522431400883941
434 -0.0058159006526693705 -2.528488464141264 -0.005811279220506549 -2.5282426801044475
435 -0.005815716809593141 -2.534304180950857 -0.00581644109915942 -2.5340591212036068
436 -0.0058210451854392884 -2.5401252261362965 -0.005845695338211954 -2.5399048165418185
437 -0.005816232180222869 -2.5459414583165194 -0.005814527021721005 -2.5457193435635395
438 -0.005817166646011174 -2.5517586249625306 -0.005815285607241094 -2.5515346291707806
439 -0.0058167495531961325 -2.557575374515727 -0.005816311854869127 -2.55735094102565
440 -0.00581701744813472 -2.5633923919638617 -0.005815508286468684 -2.5631664493121185
441 -0.005813989881426096 -2.5692063818452877 -0.0058051504660397765 -2.568971599778158
442 -0.005816922499798238 -2.575023304345086 -0.005816194554790854 -2.574787794332949
443 -0.005818725703284145 -2.58084203004837 -0.0058271154062822465 -2.5806149097392312
444 -0.005816614581272006 -2.586658644629642 -0.005819722125306725 -2.586434631864538
445 -0.005817259568721056 -2.592475904198363 -0.005823456984944642 -2.5922580888494826
446 -0.005815347377210856 -2.598291251575574 -0.005809565680101514 -2.598067654529584
447 -0.0058158544125035405 -2.6041071059880774 -0.005811070348136127 -2.6038787248777204
448 -0.005815683188848198 -2.6099227891769257 -0.005815347214229405 -2.60969407209195
449 -0.005825134250335396 -2.615747923427261 -0.005853766831569374 -2.6155478389235194
450 -0.005814719293266535 -2.621562642720528 -0.005813256232067942 -2.6213610951555872
451 -0.005816130479797721 -2.6273787732003258 -0.005818994832225144 -2.6271800899878124
452 -0.005817820806987584 -2.6331965940073134 -0.005819434253498912 -2.632999524241311
453 -0.005814635986462235 -2.6390112299937756 -0.0058176595950499175 -2.638817183836361
454 -0.005815903306938708 -2.6448271333007143 -0.005814710492268204 -2.6446318943286293
455 -0.005824264395050705 -2.650651397695765 -0.005751176131889224 -2.6503830704605185
456 -0.005816467572003603 -2.6564678652677687 -0.005815570545382798 -2.656198641005901
457 -0.005816574767231941 -2.6622844400350005 -0.005815683584660292 -2.662014324590561
458 -0.005816852417774498 -2.668101292452775 -0.005816293531097472 -2.6678306181216587
459 -0.005815273150801659 -2.6739165656035766 -0.005815378669649362 -2.673645996791308
460 -0.00581579350400716 -2.6797323591075837 -0.005817094468511641 -2.67946309125982
461 -0.005814852355979383 -2.6855472114635632 -0.005812348495237529 -2.6852754397550576
462 -0.005817363108508289 -2.6913645745720713 -0.005817268323153257 -2.691092708078211
463 -0.005813731299713254 -2.6971783058717844 -0.005803005490452051 -2.696895713568663
464 -0.005816725688055158 -2.7029950315598397 -0.005818755086511374 -2.702714468655174
465 -0.00581404035910964 -2.7088090719189495 -0.005861236015334725 -2.708575704670509
466 -0.0058161097811535 -2.714625181700103 -0.005815403931774199 -2.714391108602283
467 -0.005815711989998818 -2.7204408936901014 -0.005814954382367432 -2.7202060629846505
468 -0.00581408275756985 -2.726254976447671 -0.005819401517510414 -2.726025464502161
469 -0.005815367517061532 -2.7320703439647325 -0.0057943125255405905 -2.7318197770277015
470 -0.005816004774533212 -2.7378863487392655 -0.005817297333851457 -2.737637074361553
471 -0.00581626808270812 -2.743702616821974 -0.0058765561319887635 -2.7435136304935415
472 -0.005814191466197371 -2.7495168082881714 -0.005813595536164939 -2.7493272260297066
473 -0.005814301478676498 -2.755331109766848 -0.005811639269813896 -2.7551388652995206
474 -0.005814654985442758 -2.761145764752291 -0.005815422674641013 -2.7609542879741618
475 -0.005815183185040951 -2.766960947937332 -0.005811282992362976 -2.7667655709665246
476 -0.005813224334269762 -2.7727741722716015 -0.005800267215818167 -2.772565838182343
477 -0.005815177387557924 -2.7785893496591596 -0.005815648846328259 -2.778381487028671
478 -0.005815235432237387 -2.784404585091397 -0.005818653991445899 -2.784200141020117
479 -0.005814746441319585 -2.7902193315327164 -0.005815381067804992 -2.790015522087922
480 -0.005816334765404463 -2.796035666298121 -0.005821135151199997 -2.7958366572391222
481 -0.005815125070512295 -2.8018507913686332 -0.00581299802288413 -2.8016496552620063
482 -0.0058220277540385725 -2.8076728191226716 -0.005781617946922779 -2.807431273208929
483 -0.005815791012719273 -2.813488610135391 -0.005818491219542921 -2.813249764428472
484 -0.005815992690622806 -2.819304602826014 -0.005816533137112856 -2.819066297565585
485 -0.005815559136681259 -2.825120161962695 -0.005820474796928465 -2.8248867723625133
486 -0.00581525950692594 -2.8309354214696207 -0.00581980305723846 -2.8307065754197516
487 -0.005816492694430053 -2.8367519141640507 -0.005835022265091539 -2.836541597684843
488 -0.005815559718757868 -2.8425674738828084 -0.0058189325500279665 -2.842360530234871
489 -0.005814893823117018 -2.8483823677059252 -0.00581517219543457 -2.8481757024303054
490 -0.005814395239576697 -2.854196762945502 -0.005815742677077651 -2.853991445107383
491 -0.005814149137586355 -2.860010912083088 -0.005817382503300906 -2.859808827610684
492 -0.005814727139659226 -2.8658256392227472 -0.005819741706363857 -2.865628569317048
493 -0.005812858138233424 -2.8716384973609808 -0.005804026685655117 -2.8714325960027027
494 -0.005816176417283714 -2.8774546737782645 -0.005817090859636664 -2.8772496868623394
495 -0.005818619462661445 -2.8832732932409257 -0.0058339412556961175 -2.8830836281180354
496 -0.0058132692007347945 -2.8890865624416606 -0.0058019875781610605 -2.8888856156961964
497 -0.0058161173015832904 -2.894902679743244 -0.005819666152819991 -2.894705281849016
498 -0.005812342837452888 -2.900715022580697 -0.005823802622035146 -2.900529084471051
499 -0.005813867249526083 -2.906528889830223 -0.0058140767272561785 -2.9063431611983073
500 -0.005814032023772597 -2.9123429218539956 -0.005795096606016159 -2.9121382578043233
501 -0.00581510835327208 -2.918158030207268 -0.005820832494646311 -2.91795909029897
502 -0.005814005550928414 -2.9239720357581964 -0.00581735260784626 -2.9237764429068163
503 -0.005813983594998717 -2.929786019353195 -0.005804682662710547 -2.929581125569527
504 -0.005816026427783072 -2.935602045780978 -0.005812378250993788 -2.9353935038205208
505 -0.005814618384465575 -2.9414166641654433 -0.005814207252115011 -2.941207711072636
506 -0.005818690918385982 -2.9472353550838295 -0.005793239781633019 -2.9470009508542687
507 -0.005814339150674641 -2.953049694234504 -0.005815096129663288 -2.952816046983932
508 -0.005813621869310737 -2.9588633161038147 -0.005809450917877257 -2.9586254979018096
509 -0.005815935344435275 -2.96467925144825 -0.005810819449834526 -2.964436317351644
510 -0.005815462558530271 -2.9704947140067803 -0.005814500292763114 -2.9702508176444073
511 -0.0058146484894678 -2.9763093624962482 -0.0058229279704391955 -2.9760737456148467
512 -0.005814495054073632 -2.982123857550322 -0.005813880590721965 -2.9818876262055687
513 -0.005815208051353693 -2.9879390656016755 -0.005817557405680418 -2.987705183611249
514 -0.005815089144743979 -2.9937541547464197 -0.0058146640192717316 -2.9935198476305205
515 -0.0058134375140070915 -2.999567592260427 -0.005808811914175749 -2.9993286595446964
516 -0.005815326049923897 -3.005382918310351 -0.005815842282027006 -3.0051445018267233
517 -0.0058160369284451004 -3.011198955238796 -0.005814177496358752 -3.0109586793230823
518 -0.005814606230705977 -3.017013561469502 -0.0058162085013464095 -3.0167748878244285
519 -0.005816529155708849 -3.022830090625211 -0.005805457173846662 -3.0225803449982753
520 -0.005814901785925031 -3.028644992411136 -0.005814748513512313 -3.028395093511788
521 -0.005815023137256503 -3.0344600155483925 -0.005817300220951438 -3.0342123937327394
522 -0.005814939201809466 -3.040274954750202 -0.005812271172180772 -3.0400246649049203
523 -0.005815954972058534 -3.0460909097222606 -0.005816961033269763 -3.04584162593819
524 -0.005814826115965843 -3.0519057358382264 -0.00581819333601743 -3.0516598192742075
525 -0.005817726696841418 -3.0577234625350678 -0.005816380796022713 -3.05747620007023
526 -0.005815500998869539 -3.0635389635339374 -0.005815667426213622 -3.0632918674964436
527 -0.005815951223485172 -3.0693549147574224 -0.005810993583872914 -3.0691028610803164
528 -0.005815949547104538 -3.075170864304527 -0.005813853675499558 -3.074916714755816
529 -0.005815512058325112 -3.080986376362852 -0.005803485517390072 -3.080720200273206
530 -0.005815478321164846 -3.0868018546840172 -0.005818697018548846 -3.0865388972917547
531 -0.005815348122268915 -3.092617202806286 -0.005817145784385502 -3.09235604307614
532 -0.005819912906736136 -3.0984371157130224 -0.005887542432174086 -3.0982435855083144
533 -0.0058149544056504965 -3.104252070118673 -0.005814269930124283 -3.104057855438439
534 -0.005813805665820837 -3.110065875784494 -0.00581325232051313 -3.109871107758952
535 -0.005814211652614176 -3.115880087437108 -0.005815346911549568 -3.1156864546705014
536 -0.005814109859056771 -3.121694197296165 -0.005813365732319653 -3.1214998204028213
537 -0.005814371025189757 -3.1275085683213546 -0.005819634418003261 -3.1273194548208245
538 -0.005813919217325747 -3.1333224875386803 -0.005807697190903127 -3.1331271520117276
539 -0.005812988919205964 -3.139135476457886 -0.005822138651274145 -3.138949290663002
540 -0.005814628233201802 -3.144950104691088 -0.005838472209870815 -3.144787762872873
541 -0.005812486307695508 -3.1507625909987835 -0.005811841110698879 -3.1505996039835718
542 -0.005813502497039736 -3.1565760934958234 -0.005817127064801753 -3.1564167310483735
543 -0.005812982469797135 -3.1623890759656206 -0.005812339182011783 -3.1622290702303855
544 -0.0058137727435678245 -3.1682028487091882 -0.005809671804308891 -3.1680387420346943
545 -0.005814032675698399 -3.174016881384887 -0.005811630329117179 -3.1738503723638116
546 -0.00581310954876244 -3.179829990933649 -0.0058127875905483965 -3.17966315995436
547 -0.005813979147933424 -3.1856439700815824 -0.005806226772256196 -3.1854693867266164
548 -0.005814450094476342 -3.1914584201760587 -0.005814251163974405 -3.191283637890591
549 -0.005812815413810313 -3.197271235589869 -0.005814525787718594 -3.1970981636783096
550 -0.005813262076117098 -3.2030844976659862 -0.005811884487047792 -3.202910048165357
551 -0.005815283954143524 -3.2088997816201297 -0.005804613698273897 -3.208714661863631
552 -0.005815604189410806 -3.2147153858095403 -0.005833363463170827 -3.2145480253268017
553 -0.005813764268532395 -3.2205291500780726 -0.005813890276476741 -3.2203619156032786
554 -0.00581346582621336 -3.226342615904286 -0.005813763896003366 -3.2261756794992817
555 -0.005814325157552957 -3.232156941061839 -0.005812521022744477 -3.2319882005220264
556 -0.005811268929392099 -3.237968209991231 -0.005818446911871433 -3.237806647433898
557 -0.005811091954819858 -3.243779301946051 -0.005811498407274485 -3.2436181458411726
558 -0.005813150573521853 -3.2495924525195727 -0.00581668708473444 -3.249434832925907
559 -0.005813777865841985 -3.2554062303854145 -0.005810168525204063 -3.2552450014511107
560 -0.0058148900978267195 -3.261221120483241 -0.005813287943601609 -3.2610582893947124
561 -0.005811895034275949 -3.267033015517517 -0.0058176564052701 -3.2668759457999825
562 -0.005814790609292686 -3.27284780612681 -0.005827861255966127 -3.2727038070559487
563 -0.005814924463629722 -3.2786627305904394 -0.005820349557325244 -3.278524156613274
564 -0.005811805068515241 -3.284474535658955 -0.005812981724739074 -3.284337138338013
565 -0.005811052583158016 -3.2902855882421127 -0.005794339347630739 -3.2901314776856436
566 -0.005814377078786492 -3.296099965320899 -0.0058081311406567694 -3.2959396088263
567 -0.005813054298050702 -3.30191301961895 -0.005812944704666733 -3.301752553530967
568 -0.005828288639895618 -3.3077413082588456 -0.005871818121522665 -3.3076243716524893
569 -0.005813414510339498 -3.3135547227691853 -0.005814069951884449 -3.3134384416043736
570 -0.005813063122332096 -3.3193677858915174 -0.005812747916206717 -3.3192511895205805
571 -0.005812714784406125 -3.3251805006759234 -0.005826264759525657 -3.3250774542801063
572 -0.005814693123102188 -3.3309951937990254 -0.005806637951172889 -3.3308840922312792
573 -0.005813108058646321 -3.3368083018576717 -0.005819125240668655 -3.336703217471948
574 -0.005812712083570659 -3.3426210139412422 -0.00581427535507828 -3.3425174928270263
575 -0.005812792968936264 -3.3484338069101787 -0.005811696359887719 -3.348329189186914
576 -0.005812221416272223 -3.354246028326451 -0.005814203387126326 -3.35414339257404
577 -0.005812904634512961 -3.3600589329609636 -0.005813581077381969 -3.359956973651422
578 -0.005813085287809372 -3.365872018248773 -0.005814056494273245 -3.3657710301456953
579 -0.005813180701807141 -3.3716851989505803 -0.005812167096883059 -3.3715831972425785
580 -0.005812895484268665 -3.377498094434849 -0.005783070810139179 -3.3773662680527177
581 -0.005813786876387894 -3.383311881311237 -0.0058139288565143945 -3.383180196909232
582 -0.005814836965873838 -3.3891267182771108 -0.005813555140048265 -3.3889937520492803
583 -0.0058125392999500035 -3.394939257577061 -0.005809570569545031 -3.3948033226188254
584 -0.005814306065440178 -3.400753563642501 -0.005815937533043325 -3.4006192601518688
585 -0.005813988950103521 -3.4065675525926045 -0.005810452601872384 -3.406429712753741
586 -0.0058145915856584905 -3.412382144178263 -0.005814846162684262 -3.4122445589164254
587 -0.005812196736223995 -3.418194340914487 -0.005809148494154215 -3.4180537074105795
588 -0.005813707341440022 -3.424008048255927 -0.005803881818428636 -3.423857589229008
589 -0.00581583206076175 -3.4298238803166887 -0.005896276445128024 -3.429753865674136
590 -0.005813791905529797 -3.4356376722222186 -0.00581329963169992 -3.435567165305836
591 -0.005813057417981327 -3.4414507296402 -0.005812422139570117 -3.441379587445406
592 -0.005813821568153799 -3.4472645512083537 -0.005813634744845331 -3.4471932221902515
593 -0.005811867257580161 -3.4530764184659337 -0.005813101516105234 -3.4530063237063566
594 -0.005812686798162758 -3.4588891052640967 -0.005811685393564403 -3.458818009099921
595 -0.005812342255376279 -3.464701447519473 -0.005813500192016363 -3.4646315092919377
596 -0.005813105101697147 -3.47051455262117 -0.005812366679310799 -3.4704438759712484
597 -0.005812051403336227 -3.476326604024506 -0.005813929974101484 -3.47625780594535
598 -0.005813132715411484 -3.4821397367399176 -0.005812374921515584 -3.4820701808668657
599 -0.0058129055891185995 -3.487952642329036 -0.005813599494285881 -3.4878837803611518
600 -0.005812462931498885 -3.493765105260535 -0.005807013087905944 -3.4936907934490575
601 -0.005820489092729986 -3.499585594353265 -0.005786435259506106 -3.499477228708564
602 -0.005814216379076242 -3.5053998107323414 -0.0058141396380960945 -3.50529136834666
603 -0.0058140617329627275 -3.511213872465304 -0.005814977642148733 -3.5111063459888086
604 -0.005814837687648833 -3.517028710152953 -0.005811871238984167 -3.5169182172277926
605 -0.005814194562844932 -3.522842904715798 -0.005816221423447132 -3.5227344386512396
606 -0.005814510909840464 -3.5286574156256387 -0.005814817873761058 -3.5285492565250007
607 -0.00581337830517441 -3.5344707939308133 -0.005815354781225324 -3.534364611306226
608 -0.005813992000184953 -3.5402847859309983 -0.0058267079293727875 -3.540191319235599
609 -0.005811319639906287 -3.5460961055709044 -0.005822011712007224 -3.546013330947606
610 -0.0058129653334617615 -3.551909070904366 -0.005812845728360117 -3.551826176675966
611 -0.005807944154366851 -3.557717015058733 -0.005783676961436867 -3.557609853637403
612 -0.005814132676459849 -3.563531147735193 -0.005811095261014998 -3.563420948898418
613 -0.005814004340209067 -3.5693451520754023 -0.005813320283778012 -3.569234269182196
614 -0.005814255634322763 -3.575159407709725 -0.005814002081751824 -3.5750482712639475
615 -0.005813230876810849 -3.5809726385865357 -0.0058123047929257154 -3.5808605760568732
616 -0.005814414587803185 -3.586787053174339 -0.005812425399199128 -3.5866730014560724
617 -0.005814769142307341 -3.592601822316646 -0.005814012140035629 -3.592487013596108
618 -0.005813779565505684 -3.598415601882152 -0.005808395310305059 -3.598295408906413
619 -0.005814077262766659 -3.6042296791449187 -0.005816388782113791 -3.604111797688527
620 -0.005811365414410829 -3.6100410445593294 -0.005820678011514246 -3.6099324757000413
621 -0.0058145586401224135 -3.615855603199452 -0.005815370171330869 -3.6157478458713723
622 -0.005815846472978592 -3.6216714496724305 -0.005808524484746158 -3.6215563703561187
623 -0.005815594736486673 -3.6274870444089173 -0.005821138643659652 -3.6273775089997784
624 -0.005813513277098536 -3.633300557686016 -0.0058176629710942505 -3.633195171970873
625 -0.005813403916545212 -3.639113961602561 -0.005814990168437362 -3.6390101621393103
626 -0.0058079968672245744 -3.644921958469786 -0.005781107046641409 -3.644791269185952
627 -0.0058149230433627965 -3.6507368815131485 -0.005818656901828945 -3.650609926087781
628 -0.005814015259966254 -3.6565508967731146 -0.0058132893405854705 -3.6564232154283665
629 -0.005814187601208687 -3.6623650843743234 -0.005811448069289326 -3.6622346634976557
630 -0.005812455667182803 -3.668177540041506 -0.005805790959857404 -3.668040454457513
631 -0.005809927312657237 -3.6739874673541633 -0.005805508536286652 -3.6738459629937994
632 -0.00581423060502857 -3.6798016979591917 -0.005814004899002611 -3.679659967892802
633 -0.005813922896049917 -3.6856156208552417 -0.0058142093010246755 -3.6854741771938264
634 -0.005814522877335549 -3.6914301437325774 -0.005814907653257251 -3.691289084847084
635 -0.005813544709235429 -3.6972436884418127 -0.005816998402588069 -3.697106083249672
636 -0.005818234826438129 -3.7030619232682507 -0.005827829171903431 -3.7029339124215754
637 -0.005813505058176816 -3.7088754283264276 -0.005812799255363643 -3.7087467116769393
638 -0.005814731866121292 -3.714690160192549 -0.00580993820913136 -3.7145566498860707
639 -0.005813142191618681 -3.720503302384168 -0.005815712083131075 -3.720372361969202
640 -0.005812971014529466 -3.726316273398697 -0.005812835996039212 -3.726185197965241
641 -0.005813637212850153 -3.7321299106115475 -0.005810169014148414 -3.7319953669793895
642 -0.005813615978695452 -3.737943526590243 -0.00581390995066613 -3.7378092769300557
643 -0.005813575373031199 -3.7437571019632743 -0.0058157170657068494 -3.7436249939957627
644 -0.005814213841222227 -3.7495713158044963 -0.005814604158513248 -3.749439598154276
645 -0.005813924223184585 -3.755385240027681 -0.005816812417469919 -3.755256410571746
646 -0.005813644337467849 -3.7611988843651485 -0.005813686759211123 -3.761070097330957
647 -0.005810268339700997 -3.7670091527048495 -0.005842557037249207 -3.7669126543682063
648 -0.005812527774833143 -3.772821680479683 -0.005812052008695901 -3.772724706376902
649 -0.0058130356948822735 -3.7786347161745653 -0.0058166442671790716 -3.778541350644081
650 -0.005812624376267195 -3.7844473405508325 -0.005814722855575383 -3.7843560734996564
651 -0.005813386314548552 -3.790260726865381 -0.005812845868058502 -3.790168919367715
652 -0.005813801172189414 -3.7960745280375705 -0.0058100622612982985 -3.795978981629013
653 -0.005814121454022825 -3.8018886494915933 -0.0058115529362112285 -3.801790534565224
654 -0.0058133485028520225 -3.8077019979944455 -0.005812493129633367 -3.8076030276948574
655 -0.005812337994575501 -3.813514335989021 -0.005801991582848132 -3.8134050192777056
656 -0.0058140461565926674 -3.819328382145614 -0.0058150633703917265 -3.8192200826480973
657 -0.005813513975590467 -3.8251418961212043 -0.005814841645769775 -3.8250349242938673
658 -0.005813383008353412 -3.8309552791295576 -0.005812726216390729 -3.830847650510258
659 -0.005813951650634408 -3.836769230780192 -0.005813427735120058 -3.836661078245378
660 -0.005814425833523274 -3.8425836566137153 -0.0058192596770823 -3.8424803379224604
661 -0.005814508255571127 -3.848398164869286 -0.005789297563023865 -3.8482696354854844
662 -0.005814183130860328 -3.8542123480001464 -0.005811105528846383 -3.854080741014331
663 -0.005814562062732875 -3.8600269100628792 -0.005813118303194642 -3.8598938593175256
664 -0.0058099771151319144 -3.8658368871780113 -0.0058067379985004665 -3.865700597316026
665 -0.005813767458312214 -3.8716506546363236 -0.00581559541169554 -3.8715161927277215
666 -0.005815185094252229 -3.8774658397305757 -0.005824544746428728 -3.8773407374741504
667 -0.005814413633197546 -3.883280253363773 -0.0058390673017129305 -3.8831798047758634
668 -0.005813887296244502 -3.8890941406600175 -0.005816015717573464 -3.8889958204934367
669 -0.005813724733889103 -3.8949078653939067 -0.005811431049369276 -3.894807251542806
670 -0.005813687550835311 -3.900721552944742 -0.005813761637546122 -3.900621013180352
671 -0.005814085341989994 -3.906535638286732 -0.005820314004085958 -3.906441327184438
672 -0.005814675986766815 -3.9123503142734988 -0.005826591630466282 -3.912267918814904
673 -0.005814148811623454 -3.9181644630851222 -0.005814996198751032 -3.918082915013655
674 -0.0058104840340092775 -3.9239749471191314 -0.005797888804227114 -3.923880803817882
675 -0.00581329099368304 -3.9297882381128146 -0.005804476793855429 -3.9296852806117375
676 -0.005813695606775582 -3.93560193371959 -0.005808402132242918 -3.9354936827439806
677 -0.00581418436486274 -3.941416118084453 -0.005807941500097513 -3.941301624244078
678 -0.005812883842736483 -3.9472290019271896 -0.005819008685648441 -3.9471206329297264
679 -0.005814495729282498 -3.953043497656472 -0.0058151788776740435 -3.9529358118074005
680 -0.00581330934073776 -3.95885680699721 -0.00581221766769886 -3.958748029475099
681 -0.005812230426818133 -3.964669037424028 -0.00580539321526885 -3.964553422690368
682 -0.005811540083959699 -3.970480577507988 -0.00583267817273736 -3.9703861008631054
683 -0.005813126917928457 -3.9762937044259163 -0.005817897734232247 -3.9762039985973376
684 -0.0058123710798099635 -3.9821060755057265 -0.0057980677811428905 -3.9820020663784805
685 -0.005813424359075725 -3.987919499864802 -0.005813805339857936 -3.9878158717183383
686 -0.005814961600117385 -3.9937344614649195 -0.005818996392190456 -3.993634868110529
687 -0.005823299358598888 -3.999557760823518 -0.005912577779963612 -3.9995474458904927
688 -0.005811045784503222 -4.005368806608021 -0.005810994072817266 -4.0053584399633095
689 -0.00581154169049114 -4.011180348298512 -0.005811977153643966 -4.011170417116953
690 -0.005811828910373152 -4.016992177208885 -0.005811727978289128 -4.016982145095242
691 -0.005812155595049262 -4.0228043328039345 -0.005813813582062721 -4.022795958677305
692 -0.005811399058438837 -4.028615731862374 -0.005810363031923771 -4.028606321709229
693 -0.00581232849508524 -4.034428060357459 -0.005811463459394872 -4.034417785168624
694 -0.005811155261471868 -4.04023921561893 -0.005810990184545517 -4.040228775353169
695 -0.0058128394884988666 -4.046052055107429 -0.0058183421613648536 -4.046047117514534
696 -0.005811456660740078 -4.051863511768169 -0.005850555701181292 -4.0518976732157155
697 -0.005811682809144259 -4.057675194577313 -0.005805959436111152 -4.057703632651827
698 -0.005818080389872193 -4.063493274967185 -0.005854467069730163 -4.063558099721557
699 -0.005810571205802262 -4.069303846172987 -0.005815542466007173 -4.069373642187564
700 -0.005810761987231672 -4.075114608160219 -0.005806111404672265 -4.075179753592236
701 -0.005811654240824282 -4.080926262401044 -0.005809969548135996 -4.080989723140372
702 -0.005810277047567069 -4.086736539448611 -0.0058067326433956625 -4.086796455783768
703 -0.005811417941004038 -4.092547957389615 -0.005817259382456541 -4.092613715166224
704 -0.005810885969549417 -4.098358843359165 -0.005811947654001415 -4.098425662820225
705 -0.0058086472796276215 -4.104167490638792 -0.005822029686532915 -4.104247692506758
706 -0.005813951464369893 -4.109981442103162 -0.005824115942232311 -4.11007180844899
707 -0.005810256581753492 -4.115791698684916 -0.005807379027828574 -4.115879187476819
708 -0.005811440921388566 -4.121603139606305 -0.005817315145395696 -4.121696502622214
709 -0.005811468907631933 -4.127414608513937 -0.005812512710690498 -4.127509015332905
710 -0.005811018566600978 -4.133225627080538 -0.005808600527234376 -4.133317615860139
711 -0.0058108000084757805 -4.139036427089014 -0.005812900862656534 -4.139130516722795
712 -0.005811463645659387 -4.144847890734673 -0.005815232545137406 -4.144945749267932
713 -0.005812235828489065 -4.150660126563162 -0.005811108904890716 -4.150756858172823
714 -0.005812095548026264 -4.156472222111188 -0.005813288781791925 -4.156570146954615
715 -0.005810964689590037 -4.162283186800778 -0.005823718290776015 -4.162393865245391
716 -0.005811450094915927 -4.1680946368956935 -0.005812255013734102 -4.168206120259125
717 -0.005811512935906649 -4.1739061498316 -0.005811375775374472 -4.1740174960345
718 -0.005807837774045766 -4.179713987605646 -0.00580046211834997 -4.179817958152849
719 -0.005810775747522712 -4.185524763353168 -0.0058059171307832 -4.185623875283633
720 -0.005811599688604474 -4.191336363041772 -0.005804328853264451 -4.191428204136897
721 -0.005812822794541717 -4.197149185836314 -0.0058239084668457505 -4.197252112603743
722 -0.0058095345040783284 -4.202958720340392 -0.005817121430300176 -4.203069234034043
723 -0.005812357249669731 -4.208771077590062 -0.005820384318940342 -4.208889618352983
724 -0.0058106441050767895 -4.214581721695139 -0.0057975802104920145 -4.2146871985634755
725 -0.005811091139912605 -4.220392812835052 -0.005801885249093175 -4.220489083812569
726 -0.005812754225917161 -4.226205567060969 -0.005829360149800777 -4.22631844396237
727 -0.005812992388382554 -4.232018559449352 -0.005817534169182181 -4.232135978131552
728 -0.005812268937006593 -4.237830828386358 -0.00581252328120172 -4.237948501412754
729 -0.005811886303126812 -4.243642714689485 -0.0058139411499723796 -4.243762442562726
730 -0.005811818852089345 -4.2494545335415745 -0.005813776794821024 -4.2495762193575475
731 -0.005809712875634432 -4.255264246417209 -0.0057806513039395215 -4.255356870661487
732 -0.00581273443531245 -4.261076980852521 -0.005811024224385619 -4.261167894885872
733 -0.00581200651358813 -4.2668889873661096 -0.005814537662081421 -4.2669824325479535
734 -0.005814383667893708 -4.272703371034003 -0.005826262524351478 -4.272808695072305
735 -0.005812651547603309 -4.278516022581607 -0.005797807103954255 -4.27860650217626
736 -0.005812509055249393 -4.284328531636856 -0.005812449799850583 -4.28441895197611
737 -0.005812727916054428 -4.29014125955291 -0.005812120065093041 -4.290231072041203
738 -0.005812537460587919 -4.295953797013498 -0.005816033435985446 -4.2960471054771885
739 -0.005814303900115192 -4.301768100913613 -0.0058573779417201875 -4.301904483418909
740 -0.0058109323028475044 -4.30757903321646 -0.005808616965077817 -4.307713100383987
741 -0.005812259414233268 -4.313391292630693 -0.005812022718600929 -4.313525123102588
742 -0.005812817486003041 -4.319204110116696 -0.005811608978547156 -4.319336732081135
743 -0.005811289511620998 -4.325015399628318 -0.005812578764744103 -4.325149310845879
744 -0.005811319942586124 -4.330826719570903 -0.005812794715166092 -4.330962105561046
745 -0.005815996672026813 -4.33664271624293 -0.005823682970367372 -4.336785788531413
746 -0.005811418360099197 -4.342454134603029 -0.005816559842787683 -4.342602348374201
747 -0.005811776872724295 -4.348265911475753 -0.005817215563729406 -4.34841956393793
748 -0.00581232903059572 -4.3540782405063485 -0.0058489561080932615 -4.354268520046023
749 -0.005811801250092685 -4.359890041756441 -0.005815285118296742 -4.3600838051643205
750 -0.005811538267880678 -4.3657015800243215 -0.005813478445634246 -4.3658972836099545
751 -0.005812513222917914 -4.37151409324724 -0.005805780505761504 -4.371703064115716
752 -0.0058126021176576614 -4.377326695364897 -0.00581319397315383 -4.37751625808887
753 -0.00581143784802407 -4.383138133212921 -0.005816155252978206 -4.383332413341848
754 -0.005810462357476354 -4.3889485955703975 -0.005808558454737068 -4.389140971796585
755 -0.005812038877047598 -4.3947606344474455 -0.005818176711909473 -4.3949591485084945
756 -0.005810671206563711 -4.400571305654009 -0.005808855756185949 -4.40076800426468
757 -0.005811924859881401 -4.406383230513891 -0.005814086273312568 -4.406582090537993
758 -0.0058065469609573485 -4.412189777474848 -0.005780061171390116 -4.412362151709384
759 -0.00581302719656378 -4.418002804671412 -0.005810304800979793 -4.418172456510363
760 -0.0058128416771069166 -4.423815646348519 -0.005818474828265608 -4.423990931338628
761 -0.005812139203771949 -4.429627785552291 -0.005790418665856123 -4.429781350004484
762 -0.005812448868528009 -4.435440234420819 -0.005818302021361887 -4.4355996520258465
763 -0.005812313151545822 -4.441252547572365 -0.005807951721362769 -4.441407603747209
764 -0.005812317528761923 -4.447064865101127 -0.0058120978763327 -4.447219701623542
765 -0.00581563024315983 -4.452880495344287 -0.005791916605085134 -4.4530116182286275
766 -0.0058131760219112035 -4.458693671366198 -0.0058166117174550894 -4.458828229946082
767 -0.005812105862423778 -4.464505777228622 -0.00581353078596294 -4.464641760732045
768 -0.005813605175353587 -4.470319382403975 -0.0058105654083192345 -4.470452326140364
769 -0.0058128052623942494 -4.476132187666369 -0.0058158838888630274 -4.476268210029227
770 -0.005812142346985638 -4.481944330013355 -0.005811661062762141 -4.482079871091989
771 -0.005813525570556521 -4.4877578555839115 -0.00581365202087909 -4.487893523112868
772 -0.005812385841272772 -4.493570241425184 -0.005805614381097257 -4.493699137493966
773 -0.0058132366510108115 -4.4993834780761945 -0.005808334494940936 -4.499507471988907
774 -0.005813076626509428 -4.505196554702704 -0.005811838223598898 -4.5053193102125055
775 -0.005817195307463408 -4.511013750010167 -0.005789355421438813 -4.5111086656339445
776 -0.0058124099858105184 -4.516826159995977 -0.005814719712361693 -4.516923385346306
777 -0.005812689266167581 -4.522638849262145 -0.005811241548508405 -4.522734626894815
778 -0.00581260621547699 -4.528451455477621 -0.00581190709490329 -4.528546533989719
779 -0.005814137822017074 -4.534265593299638 -0.0058152873534709215 -4.5343618213431895
780 -0.005812470801174641 -4.540078064100813 -0.005792219960130751 -4.54015404130332
781 -0.005812387238256634 -4.545890451339069 -0.005819385102950036 -4.54597342640627
782 -0.005814364575780928 -4.55170481591485 -0.005817430838942528 -4.551790857245213
783 -0.005813703848980367 -4.557518519763831 -0.005815807194449007 -4.557606664439662
784 -0.005815904447808861 -4.56333442421164 -0.005805436195805669 -4.5634121006354675
785 -0.005814033886417746 -4.569148458098058 -0.005814687325619161 -4.569226787961087
786 -0.005812464188784361 -4.574960922286842 -0.005798668693751096 -4.5750254566548385
787 -0.005814303318038583 -4.580775225604881 -0.005815242044627666 -4.5808406986994665
788 -0.005814095563255251 -4.586589321168136 -0.0058130371151492 -4.5866537358146156
789 -0.005814114864915609 -4.5924034360330515 -0.005813511624000967 -4.592467247438616
790 -0.005814064759761095 -4.5982175007928126 -0.005822697444818914 -4.598289944883435
791 -0.005815696390345693 -4.604033197183158 -0.005817518220283091 -4.604107463103718
792 -0.00581370412837714 -4.609846901311535 -0.005814005900174379 -4.6099214690038925
793 -0.005812650406733155 -4.615659551718268 -0.0058093001833185555 -4.615730769187211
794 -0.005813854839652776 -4.6214734065579215 -0.005813512206077576 -4.621544281393288
795 -0.005813664407469332 -4.627287070965391 -0.005814548837952316 -4.62735883023124
796 -0.005813458934426308 -4.633100529899817 -0.005804856051690876 -4.6331636862829315
797 -0.005814334005117416 -4.638914863904935 -0.005820533842779696 -4.638984220125711
798 -0.005811578757129609 -4.644726442662065 -0.005820164550095796 -4.644804384675807
799 -0.005813097977079451 -4.650539540639144 -0.005815409170463681 -4.650619793846271
800 -0.005812993901781738 -4.656352534540926 -0.005815738649107516 -4.656435532495379
801 -0.005813263519667089 -4.6621657980605935 -0.005814240826293826 -4.662249773321673
802 -0.005812547309324146 -4.667978345369917 -0.005817193049006164 -4.668066966370679
803 -0.005812448658980429 -4.673790794028898 -0.00580697194673121 -4.67387393831741
804 -0.005813025939278305 -4.679603819968176 -0.005814119125716388 -4.679688057443126
805 -0.005816170270554722 -4.685419990238731 -0.0057735829148441555 -4.68546164035797
806 -0.005813755956478417 -4.691233746195209 -0.005816583544947207 -4.691278223902917
807 -0.005813931790180504 -4.69704767798539 -0.00581355991307646 -4.697091783815994
808 -0.005814200639724732 -4.702861878625114 -0.005814514216035604 -4.70290629803203
809 -0.005813593580387533 -4.708675472205502 -0.005812776414677501 -4.708719074446707
810 -0.005814128741621971 -4.7144896009471235 -0.005814164294861257 -4.714533238741568
811 -0.005814398685470223 -4.720303999632594 -0.005809681490063667 -4.720342920231632
812 -0.005813674349337816 -4.726117673981932 -0.005816639261320233 -4.726159559492952
813 -0.00581364321988076 -4.731931317201813 -0.005813818308524787 -4.731973377801477
814 -0.005812748079188168 -4.737744065281001 -0.005821515386924147 -4.7377948931884015
815 -0.005814127996563912 -4.743558193277565 -0.00581340731587261 -4.743608300504274
816 -0.005813865805976093 -4.749372059083541 -0.005814079265110195 -4.749422379769384
817 -0.0058146374300122265 -4.755186696513553 -0.005805176519788802 -4.755227556289173
818 -0.00581349574495107 -4.7610001922585035 -0.005813145171850919 -4.761040701461024
819 -0.005804151156917214 -4.766804343415421 -0.005850504944100976 -4.766891206405125
820 -0.005812742793932557 -4.772617086209354 -0.00580925839021802 -4.772700464795343
821 -0.005812600185163319 -4.778429686394517 -0.005811961879953742 -4.778512426675297
822 -0.005812846194021404 -4.7842425325885385 -0.005813812790438533 -4.784326239465735
823 -0.005812482768669724 -4.790055015357209 -0.005813427013345062 -4.790139666479081
824 -0.0058131367200985554 -4.795868152077307 -0.005815993598662317 -4.795955660077743
825 -0.005814102897420526 -4.801682254974727 -0.005812296713702381 -4.801767956791445
826 -0.005814779666252434 -4.8074970346409795 -0.005806040321476758 -4.807573997112922
827 -0.005812508589588106 -4.8133095432305675 -0.005810294765979052 -4.813384291878901
828 -0.005813224497251213 -4.819122767727818 -0.005812640604563058 -4.819196932483464
829 -0.005813057092018426 -4.824935824819836 -0.005812964402139187 -4.825009896885603
830 -0.005808883951976896 -4.830744708771813 -0.005793494102545082 -4.830803390988148
831 -0.005813467968255282 -4.836558176740068 -0.005813610018230974 -4.836617001006379
832 -0.00581324405502528 -4.842371420795093 -0.005809920001775026 -4.842426921008155
833 -0.005812667682766915 -4.8481840884778595 -0.005812251032330096 -4.8482391720404845
834 -0.0058111372170969846 -4.853995225694956 -0.005798912444151938 -4.854038084484636
835 -0.005813756491988897 -4.859808982186945 -0.0058171696495264765 -4.859855254134163
836 -0.0058133262675255535 -4.865622308454471 -0.005810575559735298 -4.865665829693898
837 -0.005812945077195764 -4.871435253531667 -0.005812896764837205 -4.871478726458736
838 -0.0058136057341471314 -4.877248859265814 -0.005815214454196393 -4.877293940912932
839 -0.00581372317392379 -4.883062582439738 -0.005813465942628682 -4.883107406855561
840 -0.005812570499256253 -4.888875152938994 -0.005816833348944783 -4.8889242402045054
841 -0.0058182065142318605 -4.8946933594532265 -0.005859601660631597 -4.894783841865137
842 -0.005811724788509309 -4.900505084241736 -0.005808833544142545 -4.900592675409279
843 -0.005812912690453231 -4.90631799693219 -0.005813094973564148 -4.906405770382843
844 -0.005813650041818619 -4.912131646974008 -0.005814133607782423 -4.912219903990626
845 -0.005812306678853929 -4.917943953652862 -0.005811613448895514 -4.9180315174395215
846 -0.005811473820358515 -4.92375542747322 -0.005813615815714002 -4.923845133255235
847 -0.00581254567950964 -4.9295679731527295 -0.005810828297398984 -4.929655961552634
848 -0.0058122965507209304 -4.93538026970345 -0.005817566276527941 -4.935473527829163
849 -0.005812593433074653 -4.941192863136525 -0.005816843057982623 -4.941290370887145
850 -0.005815063090994954 -4.94700792622752 -0.005812926590442658 -4.947103297477588
851 -0.005811050976626575 -4.952818977204147 -0.005780350952409208 -4.952883648429997
852 -0.00581348231062293 -4.95863245951477 -0.005810193577781319 -4.958693842007778
853 -0.005813739565201104 -4.964446199079971 -0.005813983362168073 -4.964507825369947
854 -0.0058139205211773515 -4.970260119601148 -0.005815460276789963 -4.970323285646737
855 -0.00581329115666449 -4.976073410757813 -0.005810554837808013 -4.976133840484545
856 -0.005809603747911752 -4.9818830145057245 -0.005799930286593735 -4.981933770771139
857 -0.00581382482778281 -4.987696839333507 -0.005812905146740377 -4.9877466759178795
858 -0.0058134803781285885 -4.9935103197116355 -0.005815029749646783 -4.993561705667526
859 -0.0058139057364314795 -4.999324225448067 -0.0058140669949352745 -4.999375772662461
860 -0.005813323403708636 -5.005137548851776 -0.005812404444441199 -5.005188177106902
861 -0.005813151178881526 -5.010950700030658 -0.005812091240659356 -5.011000268347561
862 -0.005813410109840334 -5.016764110140498 -0.005811228253878653 -5.01681149660144
863 -0.005813465476967395 -5.022577575617465 -0.005810718284919858 -5.0226222148863595
864 -0.005812862142920494 -5.028390437760385 -0.00580794489942491 -5.028430159785785
865 -0.005813487316481769 -5.034203925076867 -0.005814424040727318 -5.034244583826512
866 -0.005815143929794431 -5.040019069006662 -0.005802640202455222 -5.040047224028967
867 -0.005814983905293047 -5.045834052911955 -0.005814480967819691 -5.045861704996787
868 -0.005814098590053618 -5.051648151502008 -0.005815242743119597 -5.051676947739907
869 -0.005813491553999484 -5.0574616430560075 -0.00581462134141475 -5.057491569081321
870 -0.005818432429805398 -5.063280075485813 -0.005803350801579654 -5.063294919882901
871 -0.0058145429473370315 -5.06909461843315 -0.005811318545602262 -5.069106238428503
872 -0.0058142538648098705 -5.07490887229796 -0.005814012791961432 -5.0749202512204645
873 -0.005814509023912251 -5.080723381321872 -0.0058127197669819 -5.080732970987446
874 -0.005813685012981296 -5.086537066334853 -0.005810673045925796 -5.086543644033372
875 -0.005813440820202231 -5.092350507155055 -0.0058137575630098585 -5.092357401596382
876 -0.005814395705237984 -5.098164902860294 -0.005815312312915921 -5.098172713909298
877 -0.00581372450105846 -5.103978627361352 -0.005815210216678679 -5.103987924125977
878 -0.005813980265520513 -5.109792607626872 -0.005814116052351892 -5.109802040178328
879 -0.005814070417545736 -5.115606678044418 -0.005814064294099808 -5.115616104472428
880 -0.005814459198154509 -5.121421137242572 -0.00581347793340683 -5.121429582405835
881 -0.005813896330073476 -5.127235033572645 -0.00579876231495291 -5.127228344720788
882 -0.00581472038757056 -5.133049753960216 -0.005817755800671875 -5.13304610052146
883 -0.005814432096667588 -5.1388641860568836 -0.005814911448396742 -5.138861011969857
884 -0.005816738586872816 -5.144680924643756 -0.005828146054409444 -5.144689158024266
885 -0.005813606409355998 -5.150494531053113 -0.0058139238972216845 -5.150503081921488
886 -0.005813885503448546 -5.156308416556561 -0.005813267990015447 -5.156316349911504
887 -0.00581395891495049 -5.162122375471512 -0.005815063905902207 -5.162131413817406
888 -0.005814067716710269 -5.167936443188222 -0.005812031892128288 -5.167943445709534
889 -0.00581589441280812 -5.17375233760103 -0.005808149022050202 -5.173751594731584
890 -0.005813869298435748 -5.179566206899466 -0.005815634340979159 -5.179567229072563
891 -0.005813976470381022 -5.185380183369847 -0.005811226810328663 -5.1853784558828915
892 -0.005814054701477289 -5.191194238071324 -0.005814078287221492 -5.191192534170113
893 -0.005812911130487919 -5.197007149201812 -0.0058026067214086655 -5.196995140891521
894 -0.005813572509214282 -5.202820721711026 -0.005814913404174149 -5.202810054295695
895 -0.005805820901878178 -5.208626542612905 -0.005844574794173241 -5.208654629089868
896 -0.005813171737827361 -5.214439714350732 -0.005811811983585357 -5.214466441073454
897 -0.005813188082538545 -5.220252902433271 -0.005812044534832239 -5.2202784856082864
898 -0.0058131497586146 -5.226066052191885 -0.005812195432372391 -5.226090681040659
899 -0.005812145280651748 -5.231878197472537 -0.005807334673590958 -5.23189801571425
900 -0.005813777050934732 -5.237691974523472 -0.0058194845216348766 -5.237717500235885
901 -0.005812735273502767 -5.243504709796975 -0.005811293749138713 -5.243528793985023
902 -0.0058131669880822304 -5.249317876785057 -0.005812902725301683 -5.249341696710324
903 -0.005811732192523777 -5.2551296089775805 -0.005857993056997657 -5.255199689767322
904 -0.005812483583576977 -5.260942092561158 -0.005811186437495053 -5.261010876204817
905 -0.005812306609004736 -5.266754399170162 -0.005812639626674354 -5.266823515831491
906 -0.005812408053316176 -5.272566807223479 -0.005813751183450222 -5.272637267014941
907 -0.0058121632784605025 -5.278378970501939 -0.005810966715216637 -5.278448233730158
908 -0.005813047871924937 -5.284192018373864 -0.005813394766300916 -5.284261628496459
909 -0.005813272134400904 -5.290005290508265 -0.005817555054090917 -5.29007918355055
910 -0.005812578019686043 -5.295817868527951 -0.0058133963262662295 -5.295892579876816
911 -0.005808417871594429 -5.301626286399546 -0.005836399481631815 -5.301728979358448
912 -0.005812542187049985 -5.307438828586595 -0.005814618780277669 -5.307543598138726
913 -0.005811480223201215 -5.313250308809796 -0.005811160709708929 -5.313354758848435
914 -0.00581197387073189 -5.3190622826805285 -0.005813056556507945 -5.319167815404943
915 -0.005812293407507241 -5.324874576088035 -0.005813260423019528 -5.324981075827963
916 -0.005812412081286311 -5.3306869881693215 -0.005808515381067992 -5.33078959120903
917 -0.005812124721705914 -5.336499112891027 -0.005804496700875461 -5.336594087909906
918 -0.005812403117306531 -5.342311516008333 -0.005812530708499253 -5.342406618618405
919 -0.005811690958216787 -5.34812320696655 -0.005809844727627933 -5.3482164633460325
920 -0.0058120779227465395 -5.353935284889296 -0.00581216556020081 -5.354028628906233
921 -0.005813841708004475 -5.3597491265973005 -0.005818483093753457 -5.359847111999986
922 -0.005811496544629336 -5.3655606231419295 -0.005802828702144325 -5.365649940702131
923 -0.005814661271870136 -5.3713752844138 -0.005820495844818652 -5.371470436546949
924 -0.005810988531447947 -5.377186272945248 -0.005817518592812121 -5.377287955139761
925 -0.0058123819064348934 -5.382998654851683 -0.00581815056502819 -5.3831061057047895
926 -0.005812341812998056 -5.388810996664681 -0.005812551663257182 -5.3889186573680465
927 -0.005810817214660346 -5.394621813879342 -0.005826661409810185 -5.394745318777857
928 -0.005811928305774927 -5.4004337421851165 -0.005810188571922481 -5.40055550734978
929 -0.005809919931925834 -5.406243662117042 -0.005850280076265335 -5.406405787426045
930 -0.005811106017790735 -5.4120547681348325 -0.005809259787201882 -5.412215047213246
931 -0.00581164953764528 -5.417866417672478 -0.0058106059907004235 -5.418025653203947
932 -0.005811573727987707 -5.423677991400465 -0.005811370559968054 -5.423837023763915
933 -0.005811781180091203 -5.429489772580556 -0.005812037549912929 -5.429649061313828
934 -0.005811722483485937 -5.435301495064042 -0.005811448697932065 -5.43546051001176
935 -0.0058123368304222826 -5.441113831894464 -0.005823047272861004 -5.4412835572846205
936 -0.005812607891857624 -5.4469264397863215 -0.005806840700097382 -5.447090397984718
937 -0.005811100383289159 -5.45273754016961 -0.005816118861548603 -5.452906516846267
938 -0.005812758160755038 -5.4585502983303655 -0.005820176680572331 -5.458726693526839
939 -0.005813723267056048 -5.464364021597421 -0.005807288829237223 -5.464533982356076
940 -0.005812309356406331 -5.470176330953827 -0.005815659486688674 -5.470349641842764
941 -0.005811798386275768 -5.475988129340103 -0.005813485616818071 -5.476163127459582
942 -0.005810971604660153 -5.481799100944763 -0.005808327998965979 -5.481971455458548
943 -0.005811514263041317 -5.487610615207805 -0.0058142307447269555 -5.487785686203275
944 -0.005812650313600898 -5.493423265521406 -0.005811032839119434 -5.493596719042395
945 -0.005811242992058397 -5.499234508513464 -0.0058154764119535685 -5.499412195454348
946 -0.005811889376491308 -5.505046397889955 -0.005820538708940148 -5.505232734163289
947 -0.005813164147548377 -5.510859562037504 -0.005812413804233074 -5.511045147967522
948 -0.005812474130652845 -5.516672036168156 -0.0058068316895514725 -5.516851979657074
949 -0.0058120888425037265 -5.52248412501066 -0.005829725693911314 -5.522681705350985
950 -0.005811332981102169 -5.528295457991762 -0.005812872806563974 -5.528494578157549
951 -0.005812376481480896 -5.534107834473243 -0.005813115346245468 -5.534307693503794
952 -0.005811327742412687 -5.539919162215655 -0.005810033297166228 -5.54011772680096
953 -0.005812821816653014 -5.545731984032308 -0.005805454566143453 -5.545923181367104
954 -0.005812051217071712 -5.55154403524938 -0.005810035509057343 -5.551733216876161
955 -0.005811645556241274 -5.557355680805621 -0.005812685261480511 -5.557545902137641
956 -0.005812685191631317 -5.563168365997252 -0.005813545314595103 -5.563359447452236
957 -0.005810898868367076 -5.568979264865619 -0.005801785388030112 -5.569161232840266
958 -0.005812485050410032 -5.574791749916029 -0.005810121656395495 -5.574971354496662
959 -0.005811968492344022 -5.580603718408373 -0.005808751471340657 -5.580780105968002
960 -0.005813952814787626 -5.586417671223161 -0.005821278528310358 -5.586601384496313
961 -0.005813024751842022 -5.592230695975003 -0.005813864315859974 -5.592415248812173
962 -0.005811317428015173 -5.598042013403018 -0.005812773294746876 -5.59822802210692
963 -0.005813104729168117 -5.603855118132186 -0.0058246916625648735 -5.604052713769485
964 -0.005811705859377981 -5.609666823991564 -0.005813725781627 -5.609866439551111
965 -0.005813274369575083 -5.615480098361139 -0.005824879556894302 -5.615691319108006
966 -0.005812956159934402 -5.621293054521073 -0.005813058582134545 -5.62150437769014
967 -0.005812425771728158 -5.6271054802928 -0.005823103501461447 -5.627327481191601
968 -0.005811179429292679 -5.632916659722093 -0.005812182789668441 -5.63313966398127
969 -0.005812401231378317 -5.638729060953471 -0.005821628053672612 -5.638961292034942
970 -0.005811549234203994 -5.644540610187676 -0.00581055625807494 -5.644771848293017
971 -0.005811695684678852 -5.650352305872355 -0.0058111726539209485 -5.650583020946938
972 -0.005811905558221042 -5.656164211430576 -0.005813520308583975 -5.656396541255521
973 -0.005809972924180329 -5.661974184354756 -0.005821754178032279 -5.662218295433553
974 -0.0058120873523876074 -5.667786271707143 -0.005813242052681744 -5.668031537486235
975 -0.005811960599385202 -5.673598232306529 -0.005813076696358621 -5.673844614182594
976 -0.005812274827621877 -5.6794105071341505 -0.005810211924836039 -5.67965482610743
977 -0.005811120313592255 -5.685221627447743 -0.005822261050343514 -5.685477087157773
978 -0.00581119901034981 -5.691032826458093 -0.005810625781305134 -5.691287712939078
979 -0.005811744323000312 -5.696844570781093 -0.00580886984243989 -5.697096582781518
980 -0.005810838402248919 -5.702655409183342 -0.00581498583778739 -5.702911568619306
981 -0.005813672998920083 -5.708469082182263 -0.005803123326040804 -5.708714691945347
982 -0.005813685874454677 -5.714282768056718 -0.005809338320977986 -5.7145240302663245
983 -0.005811227252706885 -5.7200939953094245 -0.005808410979807377 -5.720332441246132
984 -0.005813226848840713 -5.725907222158265 -0.005816448084078729 -5.726148889330211
985 -0.005811149603687227 -5.731718371761953 -0.005833426350727677 -5.731982315680939
986 -0.005813099187798798 -5.737531470949752 -0.0058097006287425755 -5.737792016309681
987 -0.005813226895406842 -5.743344697845159 -0.005803605262190104 -5.743595621571871
988 -0.005813234415836632 -5.749157932260996 -0.005812000762671232 -5.749407622334543
989 -0.005809916835278273 -5.754967849096274 -0.005817423458211124 -5.755225045792754
990 -0.0058110382873564955 -5.760778887383631 -0.005808836873620748 -5.761033882666375
991 -0.005812631105072796 -5.7665915184887035 -0.0058151920791715385 -5.766849074745546
992 -0.0058093939675018195 -5.772400912456205 -0.005827864399179816 -5.772676939144726
993 -0.0058112619677558545 -5.7782121744239605 -0.00582499448210001 -5.778501933626826
994 -0.005810887180268764 -5.78402306160423 -0.005810371180996299 -5.784312304807822
995 -0.005811820994131267 -5.7898348825983605 -0.005814115214161575 -5.790126420021984
996 -0.005811553751118481 -5.795646436349479 -0.005809703120030462 -5.795936123142015
997 -0.00581151656806469 -5.801457952917543 -0.005813997285440564 -5.801750120427456
998 -0.005811699433252215 -5.807269652350795 -0.0058157224208116535 -5.807565842848267
999 -0.005814470560289919 -5.813084122911086 -0.0058133386773988605 -5.813379181525666
1000 -0.005811760830692947 -5.818895883741779 -0.005810383684001863 -5.819189565209668
1001 -0.005811475729569793 -5.824707359471349 -0.0058147978968918325 -5.82500436310656
1002 -0.005812011077068746 -5.8305193705484175 -0.005809864192269742 -5.83081422729883
1003 -0.005810679914429784 -5.8363300504628475 -0.0058267094893381 -5.836640936788168
1004 -0.0058090680744498965 -5.842139118537298 -0.005834666360169649 -5.842475603148338
1005 -0.005811788747087121 -5.8479509072843845 -0.005811169627122581 -5.84828677277546
1006 -0.00581135512329638 -5.853762262407681 -0.00581161892041564 -5.854098391695876
1007 -0.005810186825692653 -5.859572449233374 -0.005805706977844239 -5.85990409867372
1008 -0.0058105466421693565 -5.865382995875543 -0.005813799286261201 -5.865717897959981
1009 -0.005801305244676769 -5.87118430112022 -0.005844363034702838 -5.871562260994684
1010 -0.005810964852571487 -5.876995265972791 -0.005810020654462278 -5.877372281649146
1011 -0.005810232530348003 -5.8828054985031395 -0.005811137286946178 -5.883183418936092
1012 -0.005810603173449636 -5.888616101676589 -0.005810101190581918 -5.888993520126673
1013 -0.0058100753463804725 -5.894426177022969 -0.005809422302991152 -5.894802942429664
1014 -0.00581028510350734 -5.900236462126476 -0.0058105457574129105 -5.900613488187077
1015 -0.005811013164930046 -5.906047475291406 -0.005809774831868708 -5.906423263018946
1016 -0.0058107163524255155 -5.911858191643832 -0.0058111827820539474 -5.912234445801
1017 -0.0058104186318814754 -5.9176686102757134 -0.005809774342924357 -5.9180442201439245
1018 -0.005811588303185999 -5.9234801985789 -0.005811958853155374 -5.92385617899708
1019 -0.0058108446653932335 -5.929291043244293 -0.005817611003294587 -5.929673790000375
1020 -0.005810586758889258 -5.935101630003182 -0.005811025318689644 -5.9354848153190645
1021 -0.005809153290465474 -5.940910783293647 -0.0058175751473754644 -5.94130239046644
1022 -0.005810917192138732 -5.946721700485786 -0.0058045632438734176 -5.947106953710313
1023 -0.005811106087639928 -5.9525328065734255 -0.005812450987286865 -5.9529194046976
1024 -0.0058109688106924295 -5.958343775384118 -0.005814251117408275 -5.958733655815009
1025 -0.005812702607363463 -5.964156477991481 -0.00581725025549531 -5.964550906070504
1026 -0.0058120874222368 -5.969968565413718 -0.0058046856196597215 -5.970355591690164
1027 -0.0058105045696720484 -5.97577906998339 -0.005808789050206542 -5.976164380740371
1028 -0.005811089626513421 -5.981590159609904 -0.005810640449635684 -5.9819750211900065
1029 -0.005810012691654265 -5.987400172301558 -0.00580569829326123 -5.9877807194832675
1030 -0.005811491282656789 -5.993211663584215 -0.005811841599643231 -5.99359256108291
1031 -0.005811070650815963 -5.999022734235031 -0.005809516087174416 -5.9994020771700844
1032 -0.005811813147738576 -6.00483454738277 -0.005810087430290878 -6.005212164600375
1033 -0.005813426664099097 -6.0106479740468695 -0.005801671929657459 -6.011013836530033
1034 -0.005811865511350334 -6.01645983955822 -0.0058147063944488766 -6.016828542924482
1035 -0.005811895662918687 -6.022271735221138 -0.005814783344976604 -6.022643326269458
1036 -0.005812743515707553 -6.0280844787368455 -0.005812879232689738 -6.028456205502148
1037 -0.005811938364058733 -6.033896417100904 -0.005793643253855407 -6.034249848756003
1038 -0.005812582420185208 -6.03970899952109 -0.005813248106278479 -6.040063096862282
1039 -0.0058124826289713384 -6.045521482150061 -0.00581256786826998 -6.045875664730552
1040 -0.005812618718482554 -6.0513341008685435 -0.0058111919090151785 -6.051686856639567
1041 -0.005812401976436376 -6.05714650284498 -0.005811556964181364 -6.057498413603748
1042 -0.005812538857571781 -6.062959041702552 -0.005818774248473347 -6.063317187852221
1043 -0.005811947071924806 -6.068770988774476 -0.005815624305978417 -6.0691328121582
1044 -0.00581161524169147 -6.074582604016168 -0.0058019824093207715 -6.074934794567521
1045 -0.00581173193641007 -6.080394335952578 -0.005812249635346234 -6.080747044202867
1046 -0.00581200139131397 -6.086206337343892 -0.005811080290004611 -6.086558124492871
1047 -0.005811387719586491 -6.092017725063479 -0.0058181470958516 -6.092376271588723
1048 -0.0058112384518608454 -6.097828963515339 -0.00580764242913574 -6.098183914017858
1049 -0.005813507921993732 -6.103642471437333 -0.005810971069149673 -6.103994885087008
1050 -0.005811850796453655 -6.109454322233787 -0.005812443513423205 -6.109807328600431
1051 -0.005812530405819416 -6.115266852639606 -0.005812887498177588 -6.115620216098609
1052 -0.005812960001640022 -6.121079812641246 -0.005814081756398082 -6.121434297855007
1053 -0.005813299887813627 -6.12689311252906 -0.00580646526068449 -6.127240763115692
1054 -0.0058126886375248436 -6.132705801166584 -0.005810096254572272 -6.133050859370265
1055 -0.005813845805823803 -6.138519646972408 -0.005806767591275274 -6.13885762696154
1056 -0.005813031969591975 -6.144332678942 -0.005811329232528806 -6.144668956194069
1057 -0.00581381656229496 -6.150146495504295 -0.005808141571469605 -6.150477097765538
1058 -0.005813141749240458 -6.1559596372535355 -0.005808563344180584 -6.1562856611097185
1059 -0.005813337536528707 -6.161772974790064 -0.005813882173970342 -6.162099543283689
1060 -0.005813138023950159 -6.167586112814014 -0.005815769103355706 -6.167915312387044
1061 -0.005813107057474553 -6.173399219871489 -0.005811673868447542 -6.173726986255492
1062 -0.0058129639364778996 -6.179212183807967 -0.005811088811606168 -6.179538075067098
1063 -0.0058125382987782356 -6.185024722106745 -0.005812646215781569 -6.18535072128288
1064 -0.005813144706189632 -6.190837866812935 -0.005813043052330613 -6.191163764335211
1065 -0.005813332903198898 -6.196651199716134 -0.00581667385995388 -6.1969804381951645
1066 -0.005812071403488517 -6.202463271119623 -0.005813641799613833 -6.202794079994779
1067 -0.005812856717966497 -6.208276127837589 -0.0058119466295465825 -6.2086060266243255
1068 -0.005812294036149979 -6.214088421873739 -0.005809822003357112 -6.214415848627683
1069 -0.005813656072132289 -6.219902077945871 -0.005811280501075089 -6.220227129128758
1070 -0.0058128079399466515 -6.225714885885818 -0.005805915314704179 -6.226033044443462
1071 -0.005813156650401652 -6.23152804253622 -0.005810522614046932 -6.231843567057509
1072 -0.005811883322894573 -6.237339925859114 -0.005794415296986699 -6.237637982354496
1073 -0.005812649056315422 -6.243152574915429 -0.005813137954100966 -6.243451120308597
1074 -0.005813847901299596 -6.2489664228167285 -0.005815304373390973 -6.249266424681988
1075 -0.0058134969556704165 -6.254779919772399 -0.005811671842820942 -6.255078096524809
1076 -0.005811618664301932 -6.2605915384367 -0.005806203722022474 -6.260884300246831
1077 -0.005813318281434476 -6.266404856718135 -0.0058243067003786566 -6.266708606947209
1078 -0.005812639906071127 -6.272217496624206 -0.00580914462916553 -6.272517751576375
1079 -0.005811740877106786 -6.278029237501313 -0.005817011068575084 -6.27833476264495
1080 -0.005812043859623373 -6.283841281360936 -0.005807355721481144 -6.284142118366431
1081 -0.005814164411276579 -6.289655445772213 -0.005822273553349078 -6.2899643919197805
1082 -0.005812818044796586 -6.29546826381701 -0.005820936639793217 -6.295785328559574
1083 -0.00581251026596874 -6.301280774082978 -0.005813447083346546 -6.30159877564292
1084 -0.0058125537820160385 -6.307093327864995 -0.005811975849792361 -6.3074107514927125
1085 -0.0058124618837609885 -6.312905789748756 -0.0058099988382309675 -6.313220750330943
1086 -0.005814923415891826 -6.318720713164648 -0.00582334662321955 -6.319044096954163
1087 -0.005813121399842203 -6.32453383456449 -0.005804218607954681 -6.324848315562117
1088 -0.0058132500620558854 -6.330347084626546 -0.0058154584374278786 -6.330663773999545
1089 -0.005813397001475096 -6.3361604816280215 -0.005809996114112437 -6.336473770113657
1090 -0.005812422861345113 -6.341972904489366 -0.00581731244456023 -6.3422910825582175
1091 -0.005814575566910207 -6.347787480056277 -0.005815473478287458 -6.348106556036505
1092 -0.0058125045616179705 -6.353599984617895 -0.005807991256006062 -6.353914547292511
1093 -0.005813552276231348 -6.3594135368941265 -0.005808310839347542 -6.359722858131859
1094 -0.0058144747745245695 -6.365228011668651 -0.005802747141569853 -6.365525605273429
1095 -0.005813166336156428 -6.371041178004807 -0.005810996843501925 -6.371336602116931
1096 -0.005813380400650203 -6.376854558405458 -0.0058132379548624154 -6.377149840071794
1097 -0.005813609715551138 -6.3826681681210085 -0.005812165769748389 -6.382962005841542
1098 -0.0058143010130152105 -6.388482469134024 -0.005813668319024146 -6.388775674160566
1099 -0.005813389830291271 -6.394295858964315 -0.005813332903198898 -6.394589007063765
1100 -0.005813500285148621 -6.400109359249464 -0.005815644306130708 -6.400404651369896
1101 -0.005813238373957574 -6.405922597623421 -0.005818286375142634 -6.406222937745039
1102 -0.005812993994913996 -6.411735591618335 -0.0058152960846200585 -6.412038233829659
1103 -0.005811975710093975 -6.417547567328429 -0.005817990307696164 -6.4178562241373545
1104 -0.005812870361842215 -6.42336043769027 -0.005830816482193768 -6.423687040619548
1105 -0.005812474805861711 -6.429172912496132 -0.005809305631555617 -6.429496346251104
1106 -0.005812612874433398 -6.434985525370566 -0.00581184693146497 -6.435308193182569
1107 -0.0058130960213020446 -6.440798621391868 -0.005812778044492007 -6.44112097122706
1108 -0.005809978069737554 -6.446608599461605 -0.005780771002173423 -6.446901742229234
1109 -0.005812870082445442 -6.452421469544051 -0.005812641931697726 -6.452714384160932
1110 -0.005812938115559519 -6.45823440765961 -0.00581406457349658 -6.4585284487344286
1111 -0.005813346151262522 -6.464047753810872 -0.005813879170455038 -6.464342327904884
1112 -0.005812656739726663 -6.469860410550599 -0.005809466983191669 -6.470151794888076
1113 -0.005810106149874627 -6.4756705167004736 -0.005802430980838835 -6.4759542258689144
1114 -0.005813343776389956 -6.481483860476864 -0.005817373213358223 -6.481771599082273
1115 -0.005813224473968148 -6.487297084950832 -0.0058127496857196094 -6.487584348767992
1116 -0.005813304102048278 -6.49311038905288 -0.005813506152480841 -6.493397854920473
1117 -0.005812636879272759 -6.498923025932153 -0.005818443861790002 -6.499216298782263
1118 -0.005811581807211042 -6.504734607739364 -0.00580654174555093 -6.505022840527814
1119 -0.005813684943132102 -6.510548292682496 -0.005813360866159201 -6.510836201393973
1120 -0.00581413262989372 -6.51636242531239 -0.005814450187608599 -6.516650651581582
1121 -0.0058135967934504155 -6.52217602210584 -0.005814460618421435 -6.5224651122000035
1122 -0.005812921235337854 -6.527988943341177 -0.0058140256209298965 -6.528279137820934
1123 -0.005813092831522227 -6.533802036172699 -0.005812919046729803 -6.534092056867664
1124 -0.0058119746157899495 -6.5396140107884895 -0.0058179455110803245 -6.539910002378744
1125 -0.0058126813033595685 -6.545426692091849 -0.005809757672250271 -6.545719760050995
1126 -0.005813168128952384 -6.551239860220801 -0.005810994445346296 -6.551530754496341
1127 -0.0058134602382779125 -6.557053320459079 -0.005815813806839288 -6.5573465683031795
1128 -0.00581346049439162 -6.56286678095347 -0.00581625250633806 -6.563162820809517
1129 -0.005814326275140047 -6.568681107228611 -0.005824517458677292 -6.568987338268195
1130 -0.005812566913664341 -6.574493674142275 -0.005809233733452856 -6.574796572001648
1131 -0.005812461045570672 -6.580306135187845 -0.005804102402180433 -6.580600674403828
1132 -0.005814103106968105 -6.586120238294813 -0.005818689940497279 -6.586419364344326
1133 -0.005813895724713802 -6.591934134019527 -0.005803880793973803 -6.5922232451383
1134 -0.005812840117141604 -6.597746974136669 -0.005813368293456733 -6.5980366134317565
1135 -0.005813650670461357 -6.60356062480713 -0.005815128912217915 -6.603851742343974
1136 -0.0058135756989941 -6.6093742005061245 -0.005813819565810263 -6.609665561909785
1137 -0.005814876267686486 -6.615189076773811 -0.00580344651825726 -6.615469008428042
1138 -0.005814641341567039 -6.621003718115379 -0.0058175121201202275 -6.621286520548162
1139 -0.00581442576367408 -6.626818143879053 -0.00581421353854239 -6.627100734086705
1140 -0.005813179817050695 -6.632631323696104 -0.005813346523791551 -6.6329140806104965
1141 -0.005813944060355425 -6.638445267756459 -0.005812909896485507 -6.638726990506982
1142 -0.005814909469336271 -6.644260177225795 -0.00582520782481879 -6.644552198331801
1143 -0.005813741870224476 -6.65007391909602 -0.005805369419977069 -6.650357567751778
1144 -0.005812487076036632 -6.655886406172057 -0.0058024788973852996 -6.656160046649163
1145 -0.005813019792549312 -6.661699425964606 -0.005817362130619586 -6.661977408779782
1146 -0.0058141617802903054 -6.667513587744897 -0.005813152738846838 -6.667790561518629
1147 -0.005813399772159755 -6.673326987517057 -0.005817811749875545 -6.673608373268505
1148 -0.005813064076937735 -6.679140051593994 -0.005814562924206257 -6.679422936192711
1149 -0.005812636204063892 -6.6849526877980585 -0.0058129079639911655 -6.6852358441567015
1150 -0.005814051791094244 -6.690766739589153 -0.005810844711959362 -6.691046688868661
1151 -0.005814029672183097 -6.6965807692613355 -0.005813153157941997 -6.696859842026603
1152 -0.005812501232139766 -6.702393270493475 -0.005812444188632071 -6.702672286215235
1153 -0.005814150138758123 -6.708207420632234 -0.005824470706284046 -6.7084967569215195
1154 -0.005813878821209073 -6.714021299453443 -0.0058153653517365456 -6.714312122273256
1155 -0.005812963098287582 -6.719834262551731 -0.005813454301096499 -6.720125576574352
1156 -0.005813232040964067 -6.725647494592695 -0.00581352838780731 -6.725939104962159
1157 -0.005813060491345823 -6.731460555084041 -0.005812019715085626 -6.731751124677245
1158 -0.005812975019216538 -6.737273530103257 -0.005814806884154677 -6.7375659315614
1159 -0.005812880396842956 -6.7430864105001005 -0.005811370979063213 -6.743377302540463
1160 -0.00581413977779448 -6.748900550277895 -0.005808041640557348 -6.74918534418102
1161 -0.005814720946364105 -6.754715271224259 -0.005804136279039085 -6.754989480460059
1162 -0.005813483032397926 -6.760528754256657 -0.005817695753648877 -6.760807176213708
1163 -0.005811345484107733 -6.766340099740765 -0.005823084549047053 -6.7666302607627555
1164 -0.005813240981660783 -6.772153340722426 -0.005810810695402324 -6.772441071458158
1165 -0.005813289573416114 -6.7779666302958415 -0.005812467471696436 -6.778253538929855
1166 -0.005813368293456733 -6.783779998589298 -0.005813985480926931 -6.784067524410782
1167 -0.005813093413598836 -6.789593092002897 -0.0058051930274814366 -6.789872717438263
1168 -0.005813068454153835 -6.795406160457051 -0.005813314719125629 -6.795686032157389
1169 -0.005816547945141792 -6.801222708402193 -0.00580944491084665 -6.801495477068236
1170 -0.005814508115872741 -6.807037216518066 -0.005827576643787325 -6.807323053712023
1171 -0.005813068966381252 -6.812850285484447 -0.00581372338347137 -6.813136777095494
1172 -0.005812772177159786 -6.818663057661607 -0.005814937991090119 -6.818951715086584
1173 -0.00581285310909152 -6.8244759107706985 -0.005808194726705551 -6.82475990981329
1174 -0.005813248222693801 -6.830289158993392 -0.005818215175531804 -6.830578124988822
1175 -0.005812834738753736 -6.836101993732146 -0.005806805868633092 -6.836384930857455
1176 -0.005813508480787277 -6.841915502212933 -0.005812424211762845 -6.842197355069218
1177 -0.005812743143178522 -6.8477282453561115 -0.005814243201166391 -6.848011598270385
1178 -0.005813224683515727 -6.8535414700396275 -0.005807088455185294 -6.85381868672557
1179 -0.005814039334654808 -6.859355509374282 -0.005813584709540009 -6.85963227143511
1180 -0.005813734326511622 -6.865169243700794 -0.005814948421902955 -6.865447219857013
1181 -0.0058154812781140205 -6.870984724978908 -0.005822778516449034 -6.871269998373462
1182 -0.005811339383944869 -6.8767960643628525 -0.0058244435582309965 -6.877094441931693
1183 -0.005812165443785489 -6.882608229806638 -0.005817093653604388 -6.882911535585297
1184 -0.0058128050528466705 -6.888421034859484 -0.005810958473011852 -6.8887224940583085
1185 -0.005816198070533574 -6.894237232930018 -0.005832439986988902 -6.894554934045297
1186 -0.005812042229808867 -6.900049275159827 -0.005813131085596978 -6.900368065130895
1187 -0.005812408216297626 -6.905861683376124 -0.005812414269894361 -6.906180479400789
1188 -0.005813205777667463 -6.911674889153792 -0.005812432197853923 -6.911992911598643
1189 -0.005812464002519846 -6.917487353156312 -0.005811694846488536 -6.917804606445132
1190 -0.005813096812926233 -6.923300449969238 -0.0058089558267965915 -6.923613562271928
1191 -0.005814428441226482 -6.929114878410465 -0.00581709851976484 -6.929430660791693
1192 -0.005811597872525454 -6.93492647628299 -0.005807661474682391 -6.935238322266375
1193 -0.005812908732332289 -6.9407393850153225 -0.005809363164007664 -6.941047685430383
1194 -0.005813421099446714 -6.946552806114769 -0.005813701124861836 -6.946861386555245
1195 -0.005812127934768796 -6.952364934049538 -0.005812881095334887 -6.95267426765058
1196 -0.005812114919535816 -6.958177048969074 -0.005813067313283682 -6.958487334963864
1197 -0.005813657189719379 -6.963990706158794 -0.005810726759955287 -6.964298061723819
1198 -0.005814167554490268 -6.969804873713284 -0.0058119181543588635 -6.9701099798781785
1199 -0.005812914273701608 -6.975617787986986 -0.005812718765810132 -6.975922698643989
1200 -0.005812514573335648 -6.981430302560321 -0.005809666658751667 -6.98173236530274
1201 -0.005812820559367537 -6.987243123119689 -0.005814940296113491 -6.987547305598854
1202 -0.005813376349397004 -6.993056499469086 -0.005809599719941616 -6.993356905318795
1203 -0.005813643173314631 -6.9988701426424 -0.0058079184731468555 -6.999164823791943
1204 -0.005813219328410923 -7.0046833619708115 -0.005814323807135225 -7.0049791475990775
1205 -0.005813873605802655 -7.010497235576614 -0.0058137449668720365 -7.0107928925659495
1206 -0.005812635901384056 -7.016309871477998 -0.00581406750716269 -7.016606960073112
1207 -0.005814871401526034 -7.022124742879524 -0.005821893992833793 -7.022428854065946
1208 -0.005812831223011017 -7.027937574102535 -0.005812779231928289 -7.028241633297874
1209 -0.0058123728726059195 -7.033749946975141 -0.005811871355399489 -7.034053504653274
1210 -0.005812906008213758 -7.039562852983355 -0.005804415908642113 -7.039857920561916
1211 -0.005813459143973887 -7.045376312127329 -0.005815126420930028 -7.045673046982846
1212 -0.005812629079446197 -7.051188941206775 -0.005813791486434639 -7.05148683846928
1213 -0.005813063308596611 -7.057002004515372 -0.0058153493795543906 -7.057302187848835
1214 -0.005813130852766335 -7.0628151353681385 -0.005819137743674219 -7.063121325592509
1215 -0.005813498492352664 -7.068628633860492 -0.005817835335619748 -7.068939160928129
1216 -0.005812517809681594 -7.0744411516701735 -0.005817716615274549 -7.074756877543403
1217 -0.005813855607993901 -7.080255007278168 -0.00581727777607739 -7.08057415531948
1218 -0.0058126756455749275 -7.086067682923742 -0.005812523467466235 -7.086386678786947
1219 -0.005810150713659823 -7.091877833637402 -0.005803970037959516 -7.092190648824906
1220 -0.005812195246107876 -7.09769002888351 -0.005808878154493868 -7.0979995269794
1221 -0.005812914948910475 -7.10350294383242 -0.00581358449999243 -7.1038131114793925
1222 -0.00581226188223809 -7.109315205714658 -0.005811432376503944 -7.1096245438558965
1223 -0.005812925961799919 -7.1151281316764585 -0.005812072241678834 -7.1154366160975755
1224 -0.005811365554109216 -7.120939497230568 -0.005815633176825941 -7.121252249274401
1225 -0.005812706868164241 -7.126752204098732 -0.00580709504429251 -7.127059344318694
1226 -0.005814151186496019 -7.1325663552852285 -0.005813788319937885 -7.132873132638632
1227 -0.005813252436928451 -7.138379607722157 -0.005812819674611091 -7.138685952313243
1228 -0.005813581123948097 -7.1441931888461045 -0.005820622248575091 -7.144506574561818
1229 -0.005812816973775625 -7.15000600581988 -0.005812290916219353 -7.150318865478038
1230 -0.0058128670789301395 -7.15581887289881 -0.005814763088710606 -7.1561336285667485
1231 -0.005812318436801434 -7.161631191335611 -0.005810760986059904 -7.161944389552809
1232 -0.005811542272567749 -7.167442733608179 -0.005836243322119117 -7.167780632874928
1233 -0.005812461371533573 -7.1732551949797125 -0.005807205662131309 -7.17358783853706
1234 -0.005811890866607427 -7.17906708584632 -0.0058136539533734325 -7.179401492490433
1235 -0.005811426462605596 -7.184878512308925 -0.005812272825278342 -7.185213765315711
1236 -0.005812546913512051 -7.190691059222438 -0.005814158823341131 -7.1910279241390525
1237 -0.005811951868236065 -7.196503011090674 -0.005812181881628931 -7.196840106020681
1238 -0.0058132812147960065 -7.20231629230547 -0.005803166818805039 -7.202643272839486
1239 -0.005812088889069855 -7.20812838119454 -0.005814260593615473 -7.208457533433101
1240 -0.0058129900367930535 -7.213941371231333 -0.005813652998767793 -7.214271186431869
1241 -0.005813081259839236 -7.2197544524911725 -0.005812052660621703 -7.2200832390924905
1242 -0.005813017720356584 -7.225567470211529 -0.005818857136182487 -7.225902096228673
1243 -0.005813006847165525 -7.2313804770586945 -0.005817768047563732 -7.231719864276236
1244 -0.0058126150164753195 -7.23719309207517 -0.005809203209355474 -7.237529067485592
1245 -0.0058127437252551315 -7.2430058358004255 -0.00581134925596416 -7.243340416741556
1246 -0.005812830594368279 -7.2488186663947936 -0.005812954856082797 -7.249153371597639
1247 -0.005813327408395708 -7.254631993803189 -0.005758494138717651 -7.254911865736356
1248 -0.00581423775292933 -7.260446231556118 -0.005811824998818338 -7.260723690735174
1249 -0.005813120119273663 -7.266259351675392 -0.0058135338826104995 -7.266537224617785
1250 -0.005813566129654646 -7.272072917805047 -0.005813307105563581 -7.272350531723349
1251 -0.005814239964820445 -7.277887157769867 -0.005814559711143375 -7.278165091434492
1252 -0.0058136004721745845 -7.283700758242042 -0.005813543824478984 -7.283978635258971
1253 -0.005813953932374716 -7.289514712174417 -0.005815600464120507 -7.289794235723091
1254 -0.005813179910182953 -7.295327892084599 -0.005814909003674984 -7.295609144726766
1255 -0.005813518143258989 -7.301141410227858 -0.0058138258522376415 -7.301422970579004
1256 -0.00581364668905735 -7.306955056916916 -0.005814738990738988 -7.307237709569743
1257 -0.00581376722548157 -7.312768824142397 -0.005814409465529025 -7.313052119035272
1258 -0.0058128647040575744 -7.3185816888464545 -0.005793221946805716 -7.318845340982078
1259 -0.005814862274564803 -7.324396551121019 -0.005815366073511541 -7.324660707055589
1260 -0.005814267904497683 -7.330210819025517 -0.005813451297581196 -7.33047415835317
1261 -0.0058139573317021135 -7.336024776357219 -0.005812987079843878 -7.3362871454330145
1262 -0.0058133105980232355 -7.341838086955242 -0.005812805728055537 -7.34209995116107
1263 -0.005813589436002076 -7.347651676391244 -0.005817075399681926 -7.347917026560752
1264 -0.0058141127461567525 -7.353465789137401 -0.0058188439346849915 -7.353735870495437
1265 -0.005813996982760727 -7.359279786120162 -0.005806365539319814 -7.359542236034756
1266 -0.0058140444802120324 -7.365093830600374 -0.0058005127357319 -7.365342748770488
1267 -0.005814367672428489 -7.370908198272803 -0.005811563087627291 -7.371154311858116
1268 -0.0058142761001363395 -7.376722474372939 -0.005814079428091645 -7.376968391286208
1269 -0.00581384904216975 -7.382536323415109 -0.005814154190011323 -7.382782545476219
1270 -0.0058143375208601356 -7.388350660935969 -0.005810425546951592 -7.38859297102317
1271 -0.005814155167900026 -7.394164816103869 -0.0058138092746958135 -7.394406780297866
1272 -0.005815353873185813 -7.399980169977055 -0.005812780605629087 -7.400219560903495
1273 -0.005813398770987988 -7.4057935687480425 -0.0058142028516158465 -7.406033763755111
1274 -0.0058140572626143696 -7.411607626010657 -0.005813265917822719 -7.411847029672933
1275 -0.0058148196432739494 -7.417422445653931 -0.005816634278744459 -7.417663663951678
1276 -0.005814317567273975 -7.423236763221205 -0.0058124750852584835 -7.423476139036937
1277 -0.005819278908893466 -7.429056042130098 -0.005846928805112839 -7.429323067842049
1278 -0.005813210341148079 -7.434869252471246 -0.0058122515911236405 -7.435135319433173
1279 -0.005813301377929747 -7.440682553849175 -0.005813741427846253 -7.440949060861019
1280 -0.0058135934174060825 -7.446496147266581 -0.005814407276920975 -7.44676346813794
1281 -0.005813428154215217 -7.452309575420796 -0.005815589497797191 -7.452579057635737
1282 -0.005814027111046016 -7.458123602531842 -0.005813888134434819 -7.458392945770172
1283 -0.005813835002481937 -7.463937437534324 -0.00581258893944323 -7.464205534709616
1284 -0.005814982810989022 -7.469752420345313 -0.00581986359320581 -7.4700253983028215
1285 -0.005814549117349088 -7.475566969462662 -0.005820777942426502 -7.475846176245248
1286 -0.005813507223501801 -7.481380476686164 -0.0058130841236561535 -7.481659260368905
1287 -0.0058134309714660045 -7.48719390765763 -0.005814181268215179 -7.48747344163712
1288 -0.005813377839513123 -7.493007285497144 -0.005813049850985408 -7.493286491488106
1289 -0.005813356558792293 -7.498820642055936 -0.0058154860278591515 -7.499101977515965
1290 -0.005813292670063674 -7.504633934726 -0.005809357413090766 -7.504911334929055
1291 -0.005814850586466492 -7.510448785312466 -0.005827398202382028 -7.510738733131437
1292 -0.005813549016602337 -7.516262334329069 -0.005807638657279313 -7.516546371788716
1293 -0.005812877370044589 -7.522075211699113 -0.00581378061324358 -7.522360152401959
1294 -0.005813905829563737 -7.5278891175286775 -0.005811370257288217 -7.528171522659248
1295 -0.005813227593898773 -7.533702345122577 -0.00581456390209496 -7.533986086561343
1296 -0.005811141082085669 -7.539513486204663 -0.0058287080144509675 -7.539814794575793
1297 -0.005812960700131953 -7.545326446904794 -0.005811467650346458 -7.54562626222614
1298 -0.005813019629567861 -7.551139466534362 -0.0058149846736341715 -7.551441246899774
1299 -0.005813176254741847 -7.5569526427891045 -0.0058124500792473555 -7.557253696979021
1300 -0.0058136240812018515 -7.562766266870306 -0.005816794699057937 -7.563070491678079
1301 -0.005811872985213995 -7.5685781398555205 -0.005803954461589456 -7.568874446139668
1302 -0.005813250318169594 -7.57439139017369 -0.005813751462846994 -7.574688197602516
1303 -0.0058127136901021 -7.580204103863792 -0.005810413183644414 -7.58049861078616
1304 -0.005813681683503091 -7.586017785547296 -0.0058119933353737 -7.586310604121533
1305 -0.005813184496946633 -7.591830970044242 -0.005811512633226812 -7.59212211675476
1306 -0.005814828886650502 -7.597645798930893 -0.005816853186115622 -7.597938969940876
1307 -0.005812898278236389 -7.603458697209129 -0.005813825875520706 -7.603752795816397
1308 -0.005813199421390891 -7.609271896630521 -0.0058112111641094085 -7.609564006980507
1309 -0.0058129260316491125 -7.61508482266217 -0.005820054444484413 -7.615384061424991
1310 -0.005810864432714879 -7.620895687094885 -0.005803621606901288 -7.621187683031892
1311 -0.005813287175260484 -7.626708974270145 -0.005810623220168054 -7.6269983062520605
1312 -0.005810207291506231 -7.632519181561651 -0.005792700476013124 -7.632791006728073
1313 -0.005812971806153655 -7.638332153367805 -0.005814440501853824 -7.638605447229927
1314 -0.005813930812291801 -7.644146084180097 -0.005814441083930433 -7.644419888313857
1315 -0.0058129157172515985 -7.649958999897349 -0.005812253709882498 -7.650232142023739
1316 -0.005813077557832003 -7.655772077455181 -0.005812342837452888 -7.656044484861193
1317 -0.005810927413403988 -7.661583004868585 -0.00584205836057663 -7.661886543221769
1318 -0.005812942981719971 -7.667395947850305 -0.005812880815938115 -7.667699424037707
1319 -0.005813090386800468 -7.673209038237105 -0.005812191381119191 -7.6735116154188265
1320 -0.005812131334096193 -7.679021169571201 -0.0058157739229500295 -7.679327389341776
1321 -0.0058139311382547024 -7.6848351007094555 -0.0058133721118792895 -7.685140761453655
1322 -0.0058110659709200265 -7.690646166680375 -0.005808957736007869 -7.690949719189663
1323 -0.0058106484590098265 -7.696456815139385 -0.005804824479855597 -7.696754543669519
1324 -0.005814730166457593 -7.702271545305843 -0.0058219948085024955 -7.702576538478021
1325 -0.005813584104180336 -7.708085129410023 -0.0058147274423390625 -7.70839126592036
1326 -0.005812660488300025 -7.713897789898323 -0.00581180586013943 -7.714203071780499
1327 -0.005813099117949605 -7.719710889016272 -0.005813754978589714 -7.720016826759089
1328 -0.0058114412007853385 -7.725522330217058 -0.005813618702813983 -7.725830445461903
1329 -0.005813409155234694 -7.731335739372293 -0.0058266731910407545 -7.731657118652944
1330 -0.005812250333838165 -7.737147989706131 -0.005815318878740072 -7.737472437531684
1331 -0.005812365841120481 -7.742960355547251 -0.005813361564651132 -7.743285799096335
1332 -0.005812257411889732 -7.748772612959141 -0.005812650104053319 -7.749098449200388
1333 -0.005811790470033884 -7.754584403429175 -0.005805400596000254 -7.7549038497963885
1334 -0.005814211536198854 -7.760398614965374 -0.0058273323578760024 -7.760731182154265
1335 -0.005812246794812381 -7.766210861760187 -0.005814738967455923 -7.766545921121721
1336 -0.005811828025616706 -7.772022689785803 -0.005810249410569668 -7.772356170532291
1337 -0.005812295456416905 -7.777834985242221 -0.005815576319582761 -7.778171746851873
1338 -0.005815875926055014 -7.783650861168276 -0.005845887563191354 -7.784017634415065
1339 -0.005812250776216388 -7.789463111944492 -0.005811969330534339 -7.789829603745599
1340 -0.0058125043520703915 -7.795275616296562 -0.005812766123563051 -7.795642369869163
1341 -0.005811900040134788 -7.801087516336697 -0.00581234903074801 -7.801454718899911
1342 -0.00581233692355454 -7.806899853260251 -0.005812007421627641 -7.807266726321538
1343 -0.005811861855909229 -7.81271171511616 -0.005811622575856745 -7.813078348897395
1344 -0.005812476924620569 -7.818524192040781 -0.0058121477952226995 -7.818890496692618
1345 -0.005812289426103234 -7.824336481466884 -0.005812871572561562 -7.82470336826518
1346 -0.005812493478879332 -7.830148974945764 -0.005811071093194187 -7.830514439358374
1347 -0.005811844184063375 -7.835960819129827 -0.005814184108749032 -7.836328623467122
1348 -0.005812462349422276 -7.84177328147925 -0.0058088529156520964 -7.842137476382774
1349 -0.005813878099434078 -7.8475871595786835 -0.005818584654480219 -7.847956061037254
1350 -0.005812877486459911 -7.853400037065144 -0.005812171613797545 -7.853768232651052
1351 -0.0058122412767261265 -7.85921227834187 -0.005809074291028083 -7.85957730694208
1352 -0.005812218133360148 -7.86502449647523 -0.005811375891789794 -7.86538868283387
1353 -0.005812165932729841 -7.870836662407959 -0.005809290846809745 -7.87119797368068
1354 -0.005812394293025136 -7.876649056700985 -0.005810022749938071 -7.877007996430618
1355 -0.0058129158103838565 -7.8824619725113685 -0.005808254540897906 -7.882816250971516
1356 -0.005812355852685869 -7.888274328364054 -0.005813281843438744 -7.888629532814955
1357 -0.005811690771952272 -7.894086019136006 -0.005805022269487381 -7.894434555084442
1358 -0.005813108547590673 -7.899899127683597 -0.00581633688416332 -7.900250891968605
1359 -0.005814262549392879 -7.9057133902329895 -0.005815638438798487 -7.906066530407404
1360 -0.00581241378095001 -7.911525804013939 -0.005810903897508979 -7.911877434304913
1361 -0.005812756111845374 -7.917338560125785 -0.0058131275931373235 -7.917690561898051
1362 -0.005812619323842227 -7.923151179449627 -0.005818170751444996 -7.923508732649496
1363 -0.005812591733410954 -7.928963771183039 -0.005813842080533505 -7.929322574730029
1364 -0.005814419756643474 -7.934778190939682 -0.005827650427818298 -7.935150225157847
1365 -0.005813023471273482 -7.940591214410956 -0.005806201393716038 -7.940956426551563
1366 -0.005812821560539305 -7.946404035971495 -0.005809529568068683 -7.9467659561196315
1367 -0.005813121376559138 -7.952217157348055 -0.005814618803560734 -7.952580574923192
1368 -0.005815042485482991 -7.9580321998335375 -0.005813841242343187 -7.958394416165535
1369 -0.005812637298367918 -7.963844837131905 -0.0058111004997044805 -7.964205516665239
1370 -0.005812669382430613 -7.969657506514336 -0.005814116983674467 -7.9700196336489135
1371 -0.005812641931697726 -7.975470148446034 -0.005815555853769183 -7.975835189502683
1372 -0.005813956214115024 -7.981284104660149 -0.00581691691186279 -7.981652106414546
1373 -0.005812590988352895 -7.987096695648502 -0.005809013172984124 -7.98746111958753
1374 -0.005810684361495078 -7.992907380009997 -0.00579926841892302 -7.993260388006453
1375 -0.00581331537105143 -7.998720695381048 -0.005812478228472173 -7.9990728662349255
1376 -0.005813498212955892 -8.004534193594004 -0.005812884913757444 -8.004885751148683
1377 -0.005812832713127136 -8.010347026307132 -0.005814496148377657 -8.010700247297061
1378 -0.005814617336727679 -8.01616164364386 -0.005830488237552345 -8.016530735534614
1379 -0.005811901320703328 -8.021973544964563 -0.005812638089992106 -8.022343373624606
1380 -0.005812439881265163 -8.027785984845828 -0.005812856298871338 -8.028156229923477
1381 -0.005807929066941142 -8.03359391391277 -0.005839343974366784 -8.033995573897844
1382 -0.005811107298359275 -8.03940502121113 -0.0058116489090025425 -8.039807222806846
1383 -0.0058124004630371925 -8.045217421674167 -0.005812230426818133 -8.045619453233664
1384 -0.005811548209749162 -8.051028969883916 -0.005810639355331659 -8.051430092588996
1385 -0.005812222184613347 -8.056841192068529 -0.0058120520319789645 -8.057242144620975
1386 -0.005811931355856359 -8.062653123424385 -0.005812054849229753 -8.063054199470205
1387 -0.005812984448857606 -8.068466107873242 -0.00581287438981235 -8.068867073860018
1388 -0.005811785790137946 -8.07427789366338 -0.005809207540005445 -8.074676281400023
1389 -0.005812761187553406 -8.080090654850933 -0.00580860220361501 -8.080484883603638
1390 -0.005812273779883981 -8.085902928630817 -0.005813066777773201 -8.086297950381411
1391 -0.005810356489382685 -8.0917132851202 -0.0058261330239474775 -8.09212408340536
1392 -0.005812179553322494 -8.097525464673522 -0.005817169276997447 -8.097941252682357
1393 -0.0058117831824347375 -8.103337247855956 -0.005793321039527654 -8.103734573721885
1394 -0.005812488310039043 -8.109149736165994 -0.00581496343947947 -8.109549537161366
1395 -0.00581115186214447 -8.114960888028138 -0.005808271770365536 -8.115357808931732
1396 -0.005812508868984878 -8.120773396897123 -0.005813881452195346 -8.121171690383926
1397 -0.0058116923784837125 -8.126585089275606 -0.005813511763699352 -8.126985202147626
1398 -0.005812964006327093 -8.132398053281934 -0.005806695367209613 -8.132791897514835
1399 -0.0058130036341026425 -8.138211056916036 -0.00582052250392735 -8.138612420018763
1400 -0.00581248109228909 -8.144023538008325 -0.005807234044186771 -8.14441965406295
1401 -0.005812234804034233 -8.14983577281236 -0.005808710469864309 -8.150228364532815
1402 -0.0058130328077822925 -8.155648805620142 -0.005811128159984946 -8.1560394926928
1403 -0.005811624228954315 -8.161460429849097 -0.005807479098439217 -8.16184697179124
1404 -0.005812315479852259 -8.16727274532895 -0.005824656016193331 -8.167671627807433
1405 -0.005813169525936246 -8.173085914854886 -0.0058139469241723415 -8.173485574731606
1406 -0.005812527542002499 -8.178898442396887 -0.005812596995383501 -8.17929817172699
1407 -0.005812415992841125 -8.184710858389728 -0.005812360625714064 -8.185110532352704
1408 -0.005813066707924008 -8.190523925097652 -0.005813969019800425 -8.190924501372505
1409 -0.005813174904324115 -8.196337100001976 -0.005811762390658259 -8.196736263763164
1410 -0.0058136304374784235 -8.202150730439454 -0.0058103740680962804 -8.20254663783126
1411 -0.005813144682906568 -8.207963875122362 -0.005813212716020644 -8.20835985054728
1412 -0.005814092815853655 -8.213777967938215 -0.005808949307538569 -8.21416879985482
1413 -0.005812876764684916 -8.2195908447029 -0.005811843182891607 -8.219980643037712
1414 -0.005812829127535224 -8.225403673830435 -0.005812460649758577 -8.22579310368747
1415 -0.005812851223163306 -8.231216525053599 -0.005812589824199676 -8.23160569351167
1416 -0.005811905930750072 -8.23702843098435 -0.0058124192757532 -8.237418112787422
1417 -0.005811947188340128 -8.242840378172689 -0.005793758295476436 -8.243211871082899
1418 -0.005813077837228775 -8.248653456009917 -0.005815446516498924 -8.249027317599397
1419 -0.0058134624268859625 -8.254466918436803 -0.005813034973107279 -8.254840352572504
1420 -0.005813419283367693 -8.26028033772017 -0.005813203798606992 -8.26065355637111
1421 -0.005812512268312276 -8.266092849988482 -0.005813483358360827 -8.266467039729472
1422 -0.00581394147593528 -8.271906791464417 -0.005815436341799795 -8.272282476071272
1423 -0.005817539361305535 -8.277724330825723 -0.005839193915016949 -8.27812166998629
1424 -0.005812133476138115 -8.28353646430186 -0.0058132758596912025 -8.28393494584598
1425 -0.005813201563432813 -8.289349665865293 -0.005812256410717964 -8.289747202256697
1426 -0.005812254059128464 -8.295161919924421 -0.005811204994097352 -8.295558407250795
1427 -0.005811973963864148 -8.300973893888285 -0.005809859372675419 -8.30136826662347
1428 -0.0058127687312662605 -8.306786662619551 -0.005806655762717128 -8.307174922386187
1429 -0.005812931433320045 -8.312599594052871 -0.005812144372612238 -8.312987066758799
1430 -0.005812985566444695 -8.318412579619316 -0.00581556789111346 -8.318802634649913
1431 -0.005812215385958552 -8.324224795005275 -0.005800525937229395 -8.324603160587142
1432 -0.005813173693604767 -8.33003796869888 -0.005814888677559793 -8.3304180492647
1433 -0.005813193414360285 -8.33585116211324 -0.005817082361318171 -8.336235131626019
1434 -0.005814157868735492 -8.341665319981976 -0.005817627185024321 -8.342052758811043
1435 -0.005813491088338197 -8.347478811070314 -0.0058065785327926275 -8.347859337343836
1436 -0.005816500447690487 -8.353295311518004 -0.005804491112940013 -8.353663828456776
1437 -0.005813796911388636 -8.359109108429392 -0.005811481364071369 -8.359475309820848
1438 -0.005814732587896288 -8.364923841017289 -0.005819564568810165 -8.365294874389658
1439 -0.0058135391445830464 -8.370737380161872 -0.005813773977570236 -8.371108648367228
1440 -0.00581393267493695 -8.376551312836808 -0.005813507456332445 -8.37692215582356
1441 -0.0058123565511778 -8.382363669387987 -0.005814068997278809 -8.382736224820839
1442 -0.005812031822279096 -8.388175701210265 -0.00581546223256737 -8.388551687053406
1443 -0.005814057169482112 -8.393989758379748 -0.005808847933076322 -8.394360534986482
1444 -0.005812788452021778 -8.39980254683177 -0.005819272226653993 -8.400179807213137
1445 -0.005813370295800269 -8.405615917127571 -0.005809041205793619 -8.40598884841893
1446 -0.005813487572595477 -8.411429404700167 -0.005812145536765456 -8.411800993955696
1447 -0.0058112121419981125 -8.417240616842165 -0.005785921239294112 -8.41758691519499
1448 -0.005813100375235081 -8.4230537172174 -0.005815257458016277 -8.423402172653006
1449 -0.005813374905847013 -8.428867092123246 -0.005812709708698094 -8.429214882361704
1450 -0.005813611368648708 -8.434680703491894 -0.005811660294421017 -8.435026542656125
1451 -0.005813703592866659 -8.440494407084762 -0.005814817571081221 -8.440841360227207
1452 -0.005813656514510513 -8.446308063599272 -0.0058128870325163005 -8.446654247259723
1453 -0.0058111112331971524 -8.452119174832468 -0.005785509338602423 -8.452439756598325
1454 -0.005813656025566161 -8.457932830858034 -0.005816392134875059 -8.4582561487332
1455 -0.005813881265930831 -8.463746712123966 -0.005814819876104593 -8.464070968609304
1456 -0.005813558073714376 -8.46956027019768 -0.005810409365221858 -8.469881377974525
1457 -0.00581381672527641 -8.475374086922956 -0.005827067629434168 -8.47570844560396
1458 -0.005813887203112244 -8.481187974126069 -0.005813490995205939 -8.481521936599165
1459 -0.005812991596758366 -8.487000965722828 -0.005807662056759 -8.487329598655924
1460 -0.005813458282500505 -8.492814424005328 -0.005815444374457001 -8.493145043030381
1461 -0.005813996563665569 -8.498628420568993 -0.00581062906421721 -8.4989556720946
1462 -0.005814867070876062 -8.50444328763987 -0.005818720231764019 -8.504774392326363
1463 -0.005813591368496418 -8.510256879008367 -0.005815027677454054 -8.510589420003816
1464 -0.005813825107179582 -8.516070704115545 -0.005815219739452005 -8.516404639743268
1465 -0.005813501589000225 -8.521884205704545 -0.0058147561270743605 -8.522219395870342
1466 -0.005814037169329822 -8.527698242873875 -0.005825262959115207 -8.528044658829458
1467 -0.005813646176829934 -8.533511889050704 -0.0058127324096858505 -8.533857391239144
1468 -0.0058135937200859186 -8.53932548277079 -0.005817880225367844 -8.539675271464512
1469 -0.005813234741799534 -8.54513871751259 -0.0058141399407759305 -8.545489411405288
1470 -0.005810916004702449 -8.550949633517291 -0.0058079938869923355 -8.551297405292281
1471 -0.005813062819652259 -8.556762696336943 -0.0058128969511017205 -8.557110302243384
1472 -0.005813575210049748 -8.562576271546993 -0.00581556623801589 -8.5629258684814
1473 -0.005812884378246963 -8.56838915592524 -0.005813289131037891 -8.568739157612438
1474 -0.005813478329218924 -8.57420263425446 -0.005813136044889688 -8.574552293657327
1475 -0.005813683359883725 -8.580016317614344 -0.00581623655743897 -8.580368530214766
1476 -0.005812396202236414 -8.58582871381658 -0.005810620309785008 -8.58617915052455
1477 -0.005812922632321716 -8.591641636448902 -0.005815328215248883 -8.5919944787398
1478 -0.005812730919569731 -8.59745436736847 -0.005804578470997512 -8.597799057210796
1479 -0.005813356582075357 -8.603267723950546 -0.005813017603941262 -8.603612074814738
1480 -0.005813231458887458 -8.609080955409434 -0.005812970059923828 -8.609425044874662
1481 -0.00581154755782336 -8.614892502967257 -0.005827381182461977 -8.615252426057124
1482 -0.005813167756423354 -8.62070567072368 -0.005813696165569126 -8.621066122222693
1483 -0.005812784330919385 -8.6265184550546 -0.005813013250008226 -8.626879135472702
1484 -0.005812273151241243 -8.63233072820584 -0.0058123664231970905 -8.632691501895899
1485 -0.005812194314785302 -8.638142922520625 -0.005813857610337436 -8.638505359506237
1486 -0.005813147989101708 -8.643956070509727 -0.005810807319357991 -8.644316166825595
1487 -0.005813633347861469 -8.649769703857588 -0.005821067839860916 -8.650137234665456
1488 -0.005813358491286636 -8.655583062348875 -0.005809594271704554 -8.65594682893716
1489 -0.0058129733661189675 -8.661396035714994 -0.005814151605591178 -8.661760980542752
1490 -0.0058133289450779555 -8.66720936466007 -0.005813975562341511 -8.667574956105094
1491 -0.005813280469737947 -8.673022645129809 -0.005831206706352532 -8.673406162811446
1492 -0.0058125662850216035 -8.67883521141483 -0.005810979497618973 -8.679217142309065
1493 -0.005812679859809577 -8.68464789127464 -0.005812963820062578 -8.685030106129128
1494 -0.0058128515025600794 -8.6904607427772 -0.005809944123029709 -8.690840050252158
1495 -0.005812629731371999 -8.696273372508571 -0.005812583677470684 -8.696652633929629
1496 -0.005812886799685657 -8.702086259308256 -0.005812457925640046 -8.702465091855268
1497 -0.005816294578835368 -8.707902553887092 -0.005774702713824809 -8.708239794569094
1498 -0.00581344603560865 -8.7137159999227 -0.005814140709117055 -8.71405393527821
1499 -0.005813537840731442 -8.719529537763432 -0.0058126688003540036 -8.719866604078565
1500 -0.005813722964376211 -8.725343260727808 -0.005813859798945486 -8.72568046387751
1501 -0.005813169432803989 -8.731156430160611 -0.005812102276831865 -8.73149256615434
1502 -0.005813467409461736 -8.736969897570074 -0.0058133444283157585 -8.737305910582656
1503 -0.0058137166779488325 -8.742783614248022 -0.005813163355924189 -8.74311907393858
1504 -0.005813733162358403 -8.748597347410382 -0.005814369022846222 -8.748933442961427
1505 -0.0058140016393736 -8.754411349049755 -0.005814395169727505 -8.754747838131154
1506 -0.0058136534644290805 -8.760225002514185 -0.005814891308546066 -8.7605627294397
1507 -0.0058136095991358164 -8.76603861211332 -0.005813970253802836 -8.766376699693502
1508 -0.005814227554947138 -8.771852839668266 -0.005813419772312045 -8.772190119465815
1509 -0.005813710042275488 -8.777666549710542 -0.005813883268274367 -8.77800400273409
1510 -0.00581333446316421 -8.783479884173707 -0.005815375340171158 -8.783819378074261
1511 -0.005813816445879638 -8.789293700619586 -0.0058160885237157345 -8.789635466597977
1512 -0.005813590576872229 -8.795107291196459 -0.005814761342480779 -8.795450227940458
1513 -0.005811874498613178 -8.800919165695072 -0.005814870866015553 -8.801265098806473
1514 -0.005813024099916219 -8.806732189794989 -0.005808817548677325 -8.80707391635515
1515 -0.005813889694400132 -8.812546079489389 -0.005812252196483314 -8.812886168551634
1516 -0.00581184949260205 -8.81835792898199 -0.005801991489715874 -8.818688160041349
1517 -0.005813420680351555 -8.824171349662342 -0.005814269813708961 -8.824502429855057
1518 -0.0058130339020863175 -8.829984383564428 -0.005805294588208198 -8.830307724443266
1519 -0.00581255741417408 -8.835796940978602 -0.00581467451993376 -8.8361223989632
1520 -0.005815228726714849 -8.841612169705316 -0.005815091193653643 -8.841937490156853
1521 -0.005813499283976853 -8.847425668989294 -0.005814104387536645 -8.84775159454439
1522 -0.00581400548107922 -8.853239674470373 -0.005813920637592673 -8.853565515181982
1523 -0.005814765766263008 -8.859054440236637 -0.005816804221831262 -8.859382319403814
1524 -0.005813156114891171 -8.864867596351528 -0.005813676677644253 -8.865195996081457
1525 -0.005813277536071837 -8.8706808738876 -0.005809916858561337 -8.871005912940019
1526 -0.005816797749139369 -8.87649767163674 -0.0058267339365556834 -8.876832646876574
1527 -0.005813088780269027 -8.882310760417008 -0.005815665354020894 -8.882648312230595
1528 -0.005813533393666148 -8.888124293810675 -0.005810929625295102 -8.88845924185589
1529 -0.005813976773060859 -8.893938270583735 -0.0058129193726927045 -8.894272161228582
1530 -0.00581380061339587 -8.899752071197131 -0.0058166779112070795 -8.900088839139789
1531 -0.005814038473181427 -8.905566109670312 -0.00581252605188638 -8.905901365191676
1532 -0.005814319965429604 -8.911380429635742 -0.0058145364047959445 -8.911715901596471
1533 -0.005812489939853549 -8.917192919575594 -0.005809699860401451 -8.917525601456873
1534 -0.005813165404833853 -8.923006084980429 -0.005819478095509112 -8.923345079552382
1535 -0.005813479260541499 -8.928819564240971 -0.005811724276281893 -8.929156803828663
1536 -0.005812961212359369 -8.934632525453331 -0.005812874669209123 -8.934969678497872
1537 -0.0058126385323703286 -8.940445163985702 -0.005818554409779608 -8.940788232907652
1538 -0.005813325336202979 -8.946258489321904 -0.005813038954511285 -8.946601271862162
1539 -0.005813117139041424 -8.952071606460946 -0.005815013567917049 -8.952416285430079
1540 -0.005818306026048959 -8.957889912486994 -0.005846974719315767 -8.958263260149394
1541 -0.005812069168314338 -8.963701981655309 -0.005810089921578765 -8.964073350070972
1542 -0.00581317727919668 -8.969515158934506 -0.0058131702709943054 -8.969886520341966
1543 -0.005812787706963718 -8.97532794664147 -0.0058119036490097645 -8.975698423990975
1544 -0.0058126089628785845 -8.981140555604348 -0.005813355790451169 -8.981511779781426
1545 -0.005812912876717746 -8.986953468481065 -0.005814435333013535 -8.98732621511444
1546 -0.00581345921382308 -8.992766927694888 -0.00581294703297317 -8.993139162147413
1547 -0.005815674550831318 -8.998582602245719 -0.0058205982903018596 -8.998959760437716
1548 -0.0058120496338233355 -9.004394651879542 -0.005816459911875427 -9.00477622034959
1549 -0.005812246864661574 -9.010206898744203 -0.005810437467880547 -9.010586657817472
1550 -0.00581362887751311 -9.016020527621716 -0.005814908794127405 -9.016401566611599
1551 -0.005812471872195602 -9.021832999493911 -0.005810842686332762 -9.022212409297932
1552 -0.005813455209136009 -9.027646454703047 -0.005815602047368884 -9.0280280113453
1553 -0.005813257512636482 -9.033459712215684 -0.005825176718644798 -9.033853188063945
1554 -0.005813355534337461 -9.039273067750022 -0.005810390855185687 -9.03966357891913
1555 -0.005812421697191894 -9.045085489447214 -0.005814686184749007 -9.04547826510388
1556 -0.005812212289310992 -9.050897701736524 -0.005810756213031709 -9.051289021316911
1557 -0.005812753713689745 -9.056710455450213 -0.005811455124057829 -9.057100476440969
1558 -0.005810210132040083 -9.062520665582253 -0.005806308309547603 -9.062906784750517
1559 -0.005812950502149761 -9.068333616084404 -0.00581783342640847 -9.068724618176926
1560 -0.005811971006914973 -9.07414558709132 -0.005798169085755945 -9.074522787262682
1561 -0.00581208907533437 -9.079957676166654 -0.005813131993636489 -9.080335919256319
1562 -0.005813258909620344 -9.085770935076274 -0.005813811463303864 -9.086149730719622
1563 -0.005813213367946446 -9.091584148444221 -0.005814234260469675 -9.091963964980092
1564 -0.00581069178879261 -9.097394840233013 -0.005805502948351205 -9.097769467928444
1565 -0.005812702002003789 -9.103207542235017 -0.005808334704488516 -9.103577802632932
1566 -0.0058132876874879 -9.109020829922505 -0.005804425640963018 -9.109382228273896
1567 -0.005813830462284386 -9.114834660384789 -0.005811623483896256 -9.115193851757793
1568 -0.005812873062677681 -9.120647533447466 -0.005810847715474665 -9.121004699473268
1569 -0.005814928654581308 -9.126462462102047 -0.005809822282753885 -9.126814521756021
1570 -0.005812556017190218 -9.132275018119238 -0.005812318460084498 -9.132626840216105
1571 -0.005813429458066821 -9.138088447577305 -0.0058133043348789215 -9.138440144550984
1572 -0.005813512322492898 -9.143901959899798 -0.0058132647536695 -9.144253409304653
1573 -0.005812817579135298 -9.149714777478934 -0.005812793900258839 -9.150066203204911
1574 -0.005813681590370834 -9.155528459069306 -0.005812848755158484 -9.15587905196007
1575 -0.005813322472386062 -9.161341781541692 -0.005812134081497789 -9.161691186041569
1576 -0.005813177768141031 -9.167154959309833 -0.005812378437258303 -9.167503564478828
1577 -0.005813176860101521 -9.172968136169935 -0.005814817338250578 -9.17331838181708
1578 -0.005812906031496823 -9.178781042201432 -0.005813545361161232 -9.17913192717824
1579 -0.005810419307090342 -9.184591461508523 -0.005812673456966877 -9.184944600635207
1580 -0.005813200306147337 -9.19040466181467 -0.005811928305774927 -9.190756528940982
1581 -0.005813296185806394 -9.196217958000476 -0.00581327541731298 -9.196569804358296
1582 -0.005812796158716082 -9.202030754159193 -0.005810623313300312 -9.202380427671596
1583 -0.005813122261315584 -9.207843876420508 -0.005814216728322208 -9.208194644399917
1584 -0.00581600065343082 -9.213659877073939 -0.005829747766256332 -9.214024392166174
1585 -0.005813225195743144 -9.219473102269681 -0.0058155506383627655 -9.219839942804537
1586 -0.005812693596817553 -9.2252857958665 -0.005812507215887308 -9.225652450020425
1587 -0.005812275293283165 -9.231098071159783 -0.005811167182400823 -9.231463617202825
1588 -0.005812784493900836 -9.236910855653685 -0.005816738773137331 -9.237280355975964
1589 -0.005813210317865014 -9.242724065971549 -0.005814165086485445 -9.24309452106245
1590 -0.005813986761495471 -9.248538052733045 -0.005809930339455605 -9.248904451401906
1591 -0.005813449784182012 -9.254351502517226 -0.005814712913706899 -9.254719164315613
1592 -0.005812501348555088 -9.26016400386578 -0.005813198024407029 -9.26053236234002
1593 -0.005810777726583183 -9.265974781592364 -0.005792319122701883 -9.266324681462722
1594 -0.005813320260494947 -9.27178810185286 -0.005814125994220376 -9.272138807456942
1595 -0.005813016183674335 -9.277601118036534 -0.005812835157848894 -9.277951642614791
1596 -0.005812663910910487 -9.283413781947445 -0.005811423296108842 -9.2837630659109
1597 -0.005812690197490156 -9.289226472144936 -0.00580859996844083 -9.289571665879341
1598 -0.005813978682272136 -9.295040450827209 -0.0058210763381794095 -9.29539274221752
1599 -0.005813190387561918 -9.30085364121477 -0.005811751377768815 -9.30120449359529
1600 -0.005817447742447257 -9.306671088957218 -0.0058017918607220055 -9.307006285456012
1601 -0.005813333066180348 -9.312484422023399 -0.005813550460152328 -9.312819835916164
1602 -0.005812027025967836 -9.318296449049367 -0.005814314819872379 -9.318634150736036
1603 -0.005813737190328539 -9.324110186239695 -0.0058197224047034975 -9.32445387314074
1604 -0.005813806876540184 -9.329923993116235 -0.005812102998606861 -9.330265976139348
1605 -0.0058131670812144876 -9.33573716019745 -0.005813708365894854 -9.336079684505243
1606 -0.00581308666151017 -9.34155024685896 -0.005812734318897128 -9.341892418824141
1607 -0.005813391506671905 -9.347363638365632 -0.005812591616995632 -9.347705010441137
1608 -0.00581768814008683 -9.35318132650572 -0.00587484436109662 -9.353579854802234
1609 -0.005811611190438271 -9.358992937696158 -0.005812598904594779 -9.359392453706828
1610 -0.005812623375095427 -9.364805561071254 -0.005812187632545829 -9.365204641339375
1611 -0.005812606168910861 -9.370618167240165 -0.005812384164892137 -9.371017025504267
1612 -0.005811981484293937 -9.37643014872446 -0.0058115441119298335 -9.376828569616197
1613 -0.005812483886256814 -9.382242632610716 -0.005812368728220463 -9.382640938344418
1614 -0.005812396132387221 -9.388055028743103 -0.00581292777787894 -9.388453866122296
1615 -0.005812846263870597 -9.393867875006974 -0.0058132301084697245 -9.394267096230765
1616 -0.005812071938998997 -9.399679946945973 -0.005813155160285533 -9.400080251391051
1617 -0.005812530592083931 -9.405492477538058 -0.005813046474941075 -9.405893297865992
1618 -0.005812373035587371 -9.411304850573645 -0.005812663189135492 -9.411705961055128
1619 -0.005813024216331541 -9.417117874789977 -0.005814277706667781 -9.417520238761796
1620 -0.005813594278879464 -9.422931469068857 -0.0058104188181459905 -9.423330657579942
1621 -0.0058128344360738994 -9.428744303504931 -0.005813175486400724 -9.429143833066343
1622 -0.00581260013859719 -9.434556903643529 -0.005814994056709111 -9.434958827123053
1623 -0.005813405336812139 -9.440370308980341 -0.0058197751874104146 -9.440778602310463
1624 -0.005813368852250278 -9.446183677832591 -0.005813987250439823 -9.446592589560902
1625 -0.0058135299012064936 -9.451997207733799 -0.00580987345892936 -9.452402463019832
1626 -0.005812682118266821 -9.457809889852065 -0.005813524127006531 -9.458215987146838
1627 -0.005811449373140931 -9.463621339225206 -0.005817261524498463 -9.464033248671337
1628 -0.005812224326655268 -9.469433563551862 -0.005810073344036937 -9.469843322015373
1629 -0.005812845216132701 -9.475246408767994 -0.005812611221335829 -9.475655933236709
1630 -0.005811776104383171 -9.481058184872378 -0.005816038884222508 -9.481471972120932
1631 -0.005812430498190224 -9.486870615370568 -0.005810760287567973 -9.4872827324085
1632 -0.00581211899407208 -9.49268273436464 -0.005809684377163648 -9.493092416785665
1633 -0.005812616739422083 -9.498495351104063 -0.0058155599748715755 -9.498907976760536
1634 -0.005812561162747443 -9.50430791226681 -0.005813746689818799 -9.504721723450356
1635 -0.005811071116477251 -9.510118983383288 -0.005798408295959234 -9.510520131746315
1636 -0.005812406446784735 -9.515931389830072 -0.0058098880806937815 -9.51633001982701
1637 -0.005812630406580865 -9.521744020236653 -0.005813482403755188 -9.522143502230765
1638 -0.005812487145885825 -9.527556507382538 -0.005813191062770784 -9.527956693293536
1639 -0.0058132731821388004 -9.533369780564676 -0.005815614992752671 -9.533772308286288
1640 -0.005813236976973712 -9.53918301754165 -0.0058112574042752385 -9.539583565690563
1641 -0.005813180864788592 -9.544996198406437 -0.005811784788966179 -9.545395350479529
1642 -0.005811960226856172 -9.550808158633293 -0.005816352809779346 -9.551211703289308
1643 -0.005813483987003565 -9.556621642620296 -0.005813218816183507 -9.55702492210549
1644 -0.005813392135314644 -9.56243503475561 -0.00582104295026511 -9.562845965055756
1645 -0.005812229122966528 -9.568247263878577 -0.005814149719662964 -9.568660114775419
1646 -0.005811176216229797 -9.574058440094808 -0.005796714476309717 -9.574456829251728
1647 -0.005811966396868229 -9.579870406491676 -0.005810609483160078 -9.580267438734888
1648 -0.005813159816898406 -9.585683566308575 -0.005814335425384343 -9.586081774160272
1649 -0.005812099482864141 -9.591495665791438 -0.005812969268299639 -9.591894743428572
1650 -0.005813472787849605 -9.597309138579288 -0.005813343939371407 -9.597708087367943
1651 -0.005812928569503129 -9.60312206714879 -0.005816239072009921 -9.603524326439953
1652 -0.00580971990711987 -9.60893178705591 -0.005825431388802827 -9.609349757828756
1653 -0.005813576676882803 -9.614745363732792 -0.005812725774012506 -9.615162483602768
1654 -0.005811487161554396 -9.620556850894348 -0.005808568769134581 -9.620971052371903
1655 -0.005812564585357905 -9.626369415479706 -0.0058209995273500684 -9.626792051899253
1656 -0.005812220671214163 -9.63218163615092 -0.005813935818150639 -9.632605987717403
1657 -0.005813229270279408 -9.637994865421199 -0.005807668133638799 -9.638413655851041
1658 -0.005813208548352123 -9.64380807396955 -0.005811335938051343 -9.644224991789093
1659 -0.005812269612215459 -9.649620343581766 -0.005808338755741715 -9.650033330544835
1660 -0.005813005263917148 -9.655433348845683 -0.005813972582109273 -9.655847303126944
1661 -0.00581319872289896 -9.661246547568583 -0.005813362542539835 -9.661660665669483
1662 -0.005812686425633729 -9.667059233994216 -0.005812199763022363 -9.667472865432506
1663 -0.005812617531046271 -9.672871851525262 -0.005812885472550988 -9.673285750905057
1664 -0.005812525516375899 -9.678684377041638 -0.005815112427808344 -9.679100863332865
1665 -0.005813644686713815 -9.684498021728352 -0.005816308758221566 -9.684917172091087
1666 -0.005812962399795651 -9.690310984128148 -0.0058117648120969536 -9.690728936903184
1667 -0.005812440742738545 -9.696123424870887 -0.0058156633749604225 -9.696544600278145
1668 -0.00581074992660433 -9.701934174797492 -0.005819611623883248 -9.702364211902028
1669 -0.005812467448413372 -9.707746642245905 -0.005811578733846546 -9.708175790635874
1670 -0.005812415364198386 -9.713559057610103 -0.0058124687289819125 -9.713988259364855
1671 -0.0058128934819251295 -9.719371951092029 -0.005812617554329336 -9.719800876919185
1672 -0.005812583002261817 -9.725184534094291 -0.00581258637830615 -9.725613463297492
1673 -0.005812687543220818 -9.730997221637512 -0.0058101775823161 -9.731423640879807
1674 -0.005812496738508343 -9.736809718376021 -0.00579272978939116 -9.737216370669199
1675 -0.00581312607973814 -9.74262284445576 -0.005812044721096754 -9.743028415390295
1676 -0.005813392228446901 -9.748436236684206 -0.00581491538323462 -9.74884333077353
1677 -0.005813922570087016 -9.754250159254294 -0.00581270856782794 -9.754656039341357
1678 -0.005812879791483283 -9.760063039045777 -0.0058121353155002 -9.760468174656857
1679 -0.00581324421800673 -9.765876283263784 -0.005810605152510107 -9.766278779809367
1680 -0.005813621054403484 -9.771689904318189 -0.005805776081979274 -9.772084555891347
1681 -0.0058121235808357595 -9.777502027899024 -0.005799009371548891 -9.777883565262895
1682 -0.005812438204884529 -9.783314466103908 -0.0058166673872619866 -9.783700232650157
1683 -0.005813199514523149 -9.789127665618432 -0.005813607084564865 -9.789513839734722
1684 -0.005813812301494181 -9.794941477919926 -0.005814952403306961 -9.79532879213803
1685 -0.00581497298553586 -9.800756450905462 -0.005808751680888236 -9.801137543818918
1686 -0.0058146155904978515 -9.80657106649596 -0.005810184543952346 -9.80694772836287
1687 -0.005813345476053655 -9.812384411972014 -0.005813401564955712 -9.812761129927825
1688 -0.005813963455148041 -9.818198375427162 -0.00581472716294229 -9.818575857090767
1689 -0.0058137095300480725 -9.82401208495721 -0.005813667248003185 -9.82438952433877
1690 -0.005812949175015092 -9.829825034132226 -0.005815838207490742 -9.83020536254626
1691 -0.005813181749545038 -9.83563821588177 -0.0058107092045247555 -9.836016071750786
1692 -0.005814048182219267 -9.84145226406399 -0.0058124902658164505 -9.841828562016602
1693 -0.005811683926731348 -9.847263947990722 -0.005817142501473427 -9.847645704518076
1694 -0.005813767435029149 -9.853077715425751 -0.005806748359464109 -9.85345245287754
1695 -0.0058121583191677925 -9.85888987374492 -0.005819422448985279 -9.859271875326526
1696 -0.005813269130885601 -9.864703142875806 -0.005815091892145574 -9.865086967218671
1697 -0.005812583165243268 -9.870515726041049 -0.005819165799766779 -9.870906133018439
1698 -0.005815464886836708 -9.876331190927885 -0.005809375341050327 -9.876715508359489
1699 -0.005814312980510295 -9.882145503908395 -0.00581846518907696 -9.882533973548565
1700 -0.005812706472352147 -9.887958210380747 -0.005812330055050552 -9.888346303603615
1701 -0.005813487875275314 -9.893771698256023 -0.005810344638302922 -9.894156648241918
1702 -0.005813976679928601 -9.89958567493595 -0.005815284559503198 -9.89997193280142
1703 -0.005812789150513709 -9.905398464086465 -0.005810676910914481 -9.905782609712336
1704 -0.005813498515635729 -9.911211962602101 -0.005814566602930426 -9.911597176315267
1705 -0.005813336232677102 -9.917025298834778 -0.005809778464026749 -9.917406954779294
1706 -0.005813445104286075 -9.922838743939064 -0.005814362363889813 -9.923221317143183
1707 -0.005814024992287159 -9.92865276893135 -0.005817630630917847 -9.929038947774101
1708 -0.005813174904324115 -9.934465943835674 -0.00581687109079212 -9.934855818864893
1709 -0.005812989827245474 -9.940278933662919 -0.005811971658840775 -9.940667790523733
1710 -0.005812729801982641 -9.946091663464902 -0.005816985806450248 -9.946484776330184
1711 -0.005813943012617529 -9.951905606477519 -0.00580650104675442 -9.952291277376938
1712 -0.0058134620310738684 -9.957719068508593 -0.005809426680207253 -9.958100704057145
1713 -0.005813028733246029 -9.96353209724184 -0.005819122446700931 -9.963919826503846
1714 -0.005815777648240328 -9.969347874890081 -0.005808001314289868 -9.969727827818135
1715 -0.005813407874666154 -9.975161282764747 -0.005815406516194344 -9.97554323433433
1716 -0.0058136406587436795 -9.98097492342349 -0.005811108509078622 -9.981354342843408
1717 -0.005812879162840545 -9.986787802586331 -0.005818753293715418 -9.987173096137123
1718 -0.005813542567193508 -9.992601345153524 -0.00581028729211539 -9.99298338342924
1719 -0.005813427129760384 -9.998414772283285 -0.005813715932890773 -9.99879709936213
1720 -0.005813576630316675 -10.004228348913601 -0.0058127402560785415 -10.00460983961821
1721 -0.005810928600840271 -10.010039277514442 -0.005846684635616839 -10.010456524253827
1722 -0.005813114368356765 -10.015852391882799 -0.005810359260067344 -10.016266883513895
1723 -0.005812409007921815 -10.02166480089072 -0.005812398158013821 -10.022079281671909
1724 -0.0058127617929130794 -10.027477562683634 -0.005813494813628495 -10.027892776485537
1725 -0.005812840280123055 -10.033290402963758 -0.005812539882026613 -10.033705316367563
1726 -0.005812337575480342 -10.039102740539239 -0.005812124582007527 -10.03951744094957
1727 -0.005812384700402617 -10.04491512523964 -0.005812728381715715 -10.045330169331287
1728 -0.005812982912175357 -10.050728108151816 -0.005812265514396131 -10.051142434845683
1729 -0.005812955554574728 -10.05654106370639 -0.005810712720267475 -10.05695314756595
1730 -0.005813993699848652 -10.06235505740624 -0.005823222571052611 -10.062776370137003
1731 -0.005810479237698019 -10.068165536643939 -0.005817884346470237 -10.068594254483473
1732 -0.005813000909984112 -10.073978537553923 -0.005815654341131449 -10.074409908824604
1733 -0.005813539260998368 -10.079792076814922 -0.005824290052987635 -10.080234198877593
1734 -0.005815167212858796 -10.08560724402778 -0.005830418365076184 -10.086064617242668
1735 -0.005812397692352533 -10.091419641720133 -0.005813054624013603 -10.091877671866682
1736 -0.0058122357120737435 -10.097231877432208 -0.005810696468688548 -10.09768836833537
1737 -0.0058123151073232295 -10.103044192539532 -0.005810403102077544 -10.10349877143745
1738 -0.0058119818568229675 -10.108856174396355 -0.005808611726388335 -10.109307383163838
1739 -0.0058093643980100754 -10.114665538794364 -0.005819665174931288 -10.115127048338769
1740 -0.0058095179265365005 -10.1204750567209 -0.005822859471663833 -10.120949907810433
1741 -0.005811863881535828 -10.126286920602437 -0.00580964267719537 -10.126759550487629
1742 -0.005811981973238289 -10.132098902575676 -0.005812380090355873 -10.132571930577985
1743 -0.005812776554375887 -10.13791167913005 -0.0058123665163293484 -10.138384297094314
1744 -0.005811717803589999 -10.143723396933641 -0.0058123736642301084 -10.144196670758545
1745 -0.005811017798259854 -10.149534414731901 -0.00579475041013211 -10.149991421168677
1746 -0.005812296108342707 -10.155346710840243 -0.005811237427406013 -10.155802658596082
1747 -0.005811902577988803 -10.161158613418232 -0.005810955143533647 -10.161613613739616
1748 -0.005812503141351044 -10.166971116559584 -0.005813118233345449 -10.167426731972961
1749 -0.005811859830282628 -10.172782976389867 -0.005811767210252583 -10.173238499183213
1750 -0.0058125995332375165 -10.178595575923104 -0.005812435341067612 -10.17905093452428
1751 -0.005812825239263475 -10.184408401162369 -0.005811211606487632 -10.184862146130769
1752 -0.0058130077086389065 -10.190221408871007 -0.005814585741609335 -10.190676731872378
1753 -0.005812562094070018 -10.196033970965077 -0.005812106840312481 -10.19648883871269
1754 -0.005813134391792119 -10.201847105356869 -0.00582000280264765 -10.202308841515338
1755 -0.00581253778655082 -10.207659643143419 -0.005811407323926687 -10.208120248839265
1756 -0.0058119070250540975 -10.213471550168473 -0.005810620961710811 -10.213930869800976
1757 -0.005812797555699944 -10.219284347724173 -0.005816968204453587 -10.219747838005429
1758 -0.005812852457165718 -10.225097200181338 -0.005818670615553856 -10.225566508620982
1759 -0.005812843609601259 -10.230910043790939 -0.0058105798903852705 -10.231377088511367
1760 -0.005810368922539055 -10.236720412713478 -0.005807708972133696 -10.2371847974835
1761 -0.005813092202879488 -10.242533504916358 -0.005808014841750264 -10.242992812325252
1762 -0.005813724547624588 -10.248347229463983 -0.005804899800568819 -10.248797712125821
1763 -0.00581337446346879 -10.25416060392745 -0.00581927546299994 -10.254616987588822
1764 -0.005810494115576148 -10.259971098043026 -0.005814235634170472 -10.260431223222993
1765 -0.005812541488558054 -10.265783639531584 -0.0058121757814660665 -10.266243399004459
1766 -0.005812105722725391 -10.27159574525431 -0.005815122439526021 -10.272058521443984
1767 -0.005813935352489352 -10.277409680606798 -0.005813098186627031 -10.277871619630611
1768 -0.0058112600818276405 -10.283220940688626 -0.005806320975534618 -10.283677940606145
1769 -0.0058137740008533 -10.289034714689478 -0.005811948678456247 -10.289489889284601
1770 -0.005812535481527448 -10.294847250171006 -0.005811353796161711 -10.295301243080763
1771 -0.00581018126104027 -10.300657431432047 -0.005790078872814774 -10.301091321953578
1772 -0.005813209991902113 -10.30647064142395 -0.005812227493152022 -10.30690354944673
1773 -0.005813304986804724 -10.312283946410755 -0.005815231520682573 -10.312718780967412
1774 -0.00581269790418446 -10.31809664431494 -0.005814919341355562 -10.318533700308768
1775 -0.005811837734654546 -10.323908482049594 -0.005807403731159866 -10.324341104039927
1776 -0.005813789460808039 -10.329722271510402 -0.005812199623323977 -10.330153303663252
1777 -0.005813050060532987 -10.335535321570935 -0.005811561062000692 -10.335964864725252
1778 -0.005813872371800244 -10.341349193942735 -0.005812141206115484 -10.341777005931368
1779 -0.005813802639022469 -10.347162996581757 -0.005807500728406012 -10.347584506659773
1780 -0.005813498003408313 -10.352976494585166 -0.005812459369190037 -10.353396966028964
1781 -0.005809537624008954 -10.358786032209174 -0.005779342819005251 -10.35917630884797
1782 -0.005814414424821735 -10.364600446633997 -0.0058152464684098955 -10.36499155531638
1783 -0.005813665897585451 -10.370414112531583 -0.005813743476755917 -10.370805298793135
1784 -0.005814281711354852 -10.376228394242938 -0.005812665610574186 -10.376617964403708
1785 -0.005814471817575395 -10.382042866060514 -0.005814713658764958 -10.382432678062473
1786 -0.005813890555873513 -10.387856756616388 -0.005814753682352602 -10.388247431744826
1787 -0.0058136864099651575 -10.393670443026354 -0.0058104174444451925 -10.394057849189272
1788 -0.005813122098334134 -10.399483565124688 -0.005805648514069617 -10.399863497703342
1789 -0.005814110278151929 -10.40529767540284 -0.005814015632495284 -10.405677513335837
1790 -0.005813734070397913 -10.411111409473238 -0.005816096928901971 -10.411493610264738
1791 -0.005813245847821236 -10.41692465532106 -0.005816922546364367 -10.417310532811102
1792 -0.005813906597904861 -10.422738561918964 -0.0058148995274677874 -10.423125432338571
1793 -0.005814702599309385 -10.428553264518273 -0.0058104618918150665 -10.428935894230387
1794 -0.005814633285626769 -10.4343678978039 -0.005812130961567163 -10.434748025191954
1795 -0.005813899822533131 -10.440181797626433 -0.005804111366160214 -10.440552136558114
1796 -0.005814439803361893 -10.445996237429796 -0.0058198984246701 -10.446372034982785
1797 -0.005814513401128351 -10.451810750830925 -0.005816452158614993 -10.4521884871414
1798 -0.005814193701371551 -10.457624944532297 -0.005811861110851168 -10.458000348252252
1799 -0.005813533999025821 -10.463438478531323 -0.005816281889565289 -10.463816630141817
1800 -0.005813501845113933 -10.469251980376438 -0.005814807070419192 -10.469631437212236
1801 -0.005814683227799833 -10.475066663604238 -0.005817111558280885 -10.475448548770517
1802 -0.005814540619030595 -10.48088120422327 -0.005808540643192828 -10.48125708941371
1803 -0.005814321502111852 -10.48669552572538 -0.005811385065317154 -10.487068474479027
1804 -0.005813898146152496 -10.492509423871534 -0.0058095470070838925 -10.492878021486112
1805 -0.005812144675292075 -10.498321568546826 -0.00580505516845733 -10.498683076654569
1806 -0.005813986831344664 -10.504135555378172 -0.005812985519878566 -10.504496062174447
1807 -0.005813932768069208 -10.50994948814624 -0.005814674170687794 -10.510310736345135
1808 -0.005814320687204599 -10.515763808833444 -0.005812751827761531 -10.516123488172896
1809 -0.005813789740204811 -10.52157759857365 -0.005815228261053562 -10.521938716433949
1810 -0.0058124303352087734 -10.527390028908858 -0.005806289380416274 -10.527745005814365
1811 -0.005814587185159326 -10.533204616094018 -0.005813529761508107 -10.533558535575873
1812 -0.005814295518212021 -10.53901891161223 -0.005814045877195894 -10.539372581453069
1813 -0.005814544507302344 -10.544833456119532 -0.005813022027723491 -10.545185603480792
1814 -0.005814365856349468 -10.55064782197588 -0.005829639034345746 -10.551015242515138
1815 -0.005813884711824357 -10.556461706687704 -0.005812215548940003 -10.556827458064078
1816 -0.0058136274572461845 -10.562275334144951 -0.005814045341685415 -10.562641503405763
1817 -0.005813726782798767 -10.56808906092775 -0.005812857742421329 -10.568454361148184
1818 -0.005813841870985925 -10.573902902798736 -0.005814809934236109 -10.57426917108242
1819 -0.005813472531735897 -10.579716375330472 -0.005813087453134358 -10.580082258535555
1820 -0.005816980544477701 -10.585533355874949 -0.005818485165946186 -10.585900743701501
1821 -0.005814391723833978 -10.591347747598784 -0.005811846791766584 -10.591712590493268
1822 -0.005812846985645592 -10.597160594584428 -0.005809520045295358 -10.597522110538563
1823 -0.005815658229403197 -10.602976252813832 -0.005825622542761266 -10.603347733081325
1824 -0.005814363108947873 -10.60879061592278 -0.005814963160082698 -10.609162696241407
1825 -0.005813378840684891 -10.614603994763465 -0.005813934723846614 -10.614976630965254
1826 -0.005815416108816862 -10.620419410872282 -0.005797977303154766 -10.620774608268409
1827 -0.005813622917048633 -10.626233033789331 -0.005816299724392593 -10.626590907992801
1828 -0.005813006684184075 -10.632046040473515 -0.005811493680812419 -10.632402401673614
1829 -0.005813566362485289 -10.637859606836 -0.0058139686472713946 -10.638216370320885
1830 -0.005812879838049412 -10.64367248667405 -0.005811229255050421 -10.644027599575935
1831 -0.005814751400612295 -10.649487238074663 -0.005806746450252831 -10.649834346026188
1832 -0.005813895328901708 -10.655301133403565 -0.005814399966038763 -10.655648745992226
1833 -0.005811802973039448 -10.661112936376604 -0.005804654280655086 -10.661453400272881
1834 -0.005814928468316794 -10.66692786484492 -0.005819213343784213 -10.667272613616666
1835 -0.005813751299865544 -10.672741616144785 -0.005814692191779614 -10.673087305808446
1836 -0.0058140025939792395 -10.678555618738764 -0.005815053102560341 -10.678902358911007
1837 -0.005812496342696249 -10.68436811508146 -0.0058137189596891405 -10.684716077870696
1838 -0.005813950602896511 -10.690182065684356 -0.005812223139218986 -10.690528301009916
1839 -0.005813550646416843 -10.695995616330773 -0.005813219933770597 -10.696341520943687
1840 -0.005813423893414438 -10.701809040224187 -0.005816526967100799 -10.702158047910787
1841 -0.00581414601765573 -10.707623186241843 -0.005819250806234777 -10.707977298717022
1842 -0.005812897905707359 -10.71343608414755 -0.0058078757021576164 -10.71378517441918
1843 -0.005814552935771644 -10.719250637083322 -0.005812627403065563 -10.719597801822244
1844 -0.00581345334649086 -10.725064090429813 -0.005807977658696473 -10.72540577948094
1845 -0.005813519493676722 -10.730877609923489 -0.005813915305770934 -10.731219694786711
1846 -0.0058125855401158335 -10.736690195463606 -0.005817852495238185 -10.737037547281949
1847 -0.00581422345712781 -10.742504418920733 -0.0058060769690200685 -10.742843624250968
1848 -0.005813419143669308 -10.748317838064402 -0.0058144112583249806 -10.748658035509292
1849 -0.005814057844690979 -10.754131895909094 -0.005814484436996281 -10.754472519946289
1850 -0.005813163006678224 -10.759945058915772 -0.005806724028661847 -10.760279243974951
1851 -0.005814754473976791 -10.76575981338975 -0.005813889694400132 -10.76609313366935
1852 -0.005813906760886311 -10.771573720150636 -0.005813945573754609 -10.771907079243105
1853 -0.0058135676197707655 -10.777387287770408 -0.005817164108157158 -10.777724243351262
1854 -0.005813601426780224 -10.783200889197188 -0.0058153736870735885 -10.783539617038336
1855 -0.005813401797786355 -10.789014290994974 -0.005821824027225375 -10.789361441065562
1856 -0.005813044053502381 -10.794827335048476 -0.005814468278549612 -10.795175909344112
1857 -0.005813364521600306 -10.800640699570076 -0.005811510584317147 -10.800987419928429
1858 -0.005823717196471989 -10.806464416766548 -0.0058218158781528475 -10.806809235806583
1859 -0.0058143128175288435 -10.812278729584078 -0.0058152695884928106 -10.812624505395075
1860 -0.005814230069518089 -10.818092959653596 -0.005811557499691844 -10.818436062894767
1861 -0.005813203286379576 -10.823906162939975 -0.005827512126415968 -10.824263575021183
1862 -0.005813221260905266 -10.82971938420088 -0.005816467083059251 -10.830080042104242
1863 -0.005813196348026395 -10.835532580548906 -0.005811283527873456 -10.835891325632115
1864 -0.005813515442423522 -10.841346095991328 -0.005816428759135306 -10.841707754391251
1865 -0.005813380423933268 -10.847159476415262 -0.005813204357400537 -10.847520958748651
1866 -0.005812892620451748 -10.852972369035713 -0.005810461728833616 -10.853331420477485
1867 -0.005813091923482716 -10.858785460959195 -0.0058125040726736184 -10.859143924550159
1868 -0.005813946854323149 -10.864599407813518 -0.00581428857985884 -10.864958213130018
1869 -0.005814234097488225 -10.870413641911007 -0.005817613517865539 -10.870775826647884
1870 -0.0058148559648543595 -10.87622849787586 -0.005808962625451386 -10.876584789273336
1871 -0.00581375346519053 -10.882042251341051 -0.005813545663841069 -10.882398334937177
1872 -0.005816627852618694 -10.88785887919367 -0.005808053421787918 -10.888206388358965
1873 -0.005814152024686337 -10.893673031218357 -0.005821516620926559 -10.894027904979891
1874 -0.005815797974355519 -10.899488829192713 -0.005814063781872392 -10.899841968761764
1875 -0.005813382170163095 -10.905302211362876 -0.005813117837533355 -10.905655086599298
1876 -0.005813463078811765 -10.911115674441689 -0.005809912970289588 -10.911464999569587
1877 -0.00581433572806418 -10.916930010169754 -0.005800913041457534 -10.917265912611045
1878 -0.005814202944748104 -10.922744213114502 -0.005812693992629648 -10.923078606603674
1879 -0.005813820101320743 -10.928558033215822 -0.005813931068405509 -10.92889253767208
1880 -0.005814006249420345 -10.934372039465241 -0.005811831867322326 -10.934704369539404
1881 -0.005813199165277183 -10.94018523863052 -0.005812997417524457 -10.940517366956929
1882 -0.005814204481430352 -10.94599944311195 -0.005830635223537684 -10.946348002180466
1883 -0.005813211877830326 -10.95181265498978 -0.0058108283905312415 -10.952158830570998
1884 -0.005813801451586187 -10.957626456441366 -0.0058121180161833765 -10.957970948587182
1885 -0.005809882795438171 -10.963436339236804 -0.005854821344837546 -10.963825769932019
1886 -0.005812342837452888 -10.969248682074257 -0.005810680356808007 -10.969636450288826
1887 -0.0058122069342061876 -10.975060889008462 -0.005812765401788056 -10.975449215690615
1888 -0.0058124172501266 -10.980873306258589 -0.005812887405045331 -10.981262103095661
1889 -0.00581282984931022 -10.986686136107899 -0.005811472702771425 -10.987073575798432
1890 -0.005812729080207646 -10.992498865188107 -0.0058132305974140765 -10.992886806395846
1891 -0.005812732642516494 -10.998311597830623 -0.005812215665355325 -10.998699022061201
1892 -0.00581205494236201 -11.004123652772986 -0.0058103107614442704 -11.004509332822645
1893 -0.005813353788107633 -11.009937006561094 -0.005813452368602157 -11.010322785191248
1894 -0.005812889523804187 -11.015749896084898 -0.005813100934028625 -11.016135886125276
1895 -0.0058133956277742985 -11.021563291712672 -0.005809094081632793 -11.021944980206909
1896 -0.005813592090271413 -11.027376883802944 -0.005816966434940696 -11.02776194664185
1897 -0.005812126467935741 -11.03318901027088 -0.0058134337421506645 -11.033575380384
1898 -0.0058127169264480475 -11.039001727197327 -0.005811362387612462 -11.039386742771613
1899 -0.005810783104971051 -11.044812510302298 -0.005800615600310266 -11.045187358371924
1900 -0.005813839309848845 -11.050626349612147 -0.005816094204783439 -11.051003452576708
1901 -0.005813270271755755 -11.056439619883902 -0.005814053816720843 -11.056817506393429
1902 -0.0058097490575164555 -11.062249368941417 -0.005799486627802252 -11.062616993021232
1903 -0.005812968057580292 -11.068062336998997 -0.005812569684349 -11.06842956270558
1904 -0.005811347276903689 -11.0738736842759 -0.00581179887522012 -11.0742413615808
1905 -0.005812081159092486 -11.079685765434993 -0.005831175670027733 -11.080072537250828
1906 -0.005812705494463444 -11.085498470929457 -0.0058127296390011905 -11.085885266889829
1907 -0.005813446524553001 -11.091311917454009 -0.005809743027202785 -11.091695009917032
1908 -0.0058134841499850156 -11.097125401603995 -0.005814495589584112 -11.097509505506617
1909 -0.005814011860638857 -11.102939413464634 -0.005814842507243156 -11.10332434801386
1910 -0.005813125288113952 -11.108752538752748 -0.005815014988183975 -11.109139363002043
1911 -0.005813407571986317 -11.114565946324735 -0.005814683763310314 -11.114954046765353
1912 -0.005813172901980579 -11.120379119226715 -0.005811301129870117 -11.120765347895224
1913 -0.0058128231205046175 -11.12619194234722 -0.005814851936884224 -11.126580199832109
1914 -0.005812805844470859 -11.13200474819169 -0.005808782507665455 -11.132388982339775
1915 -0.005813438980840147 -11.137818187172531 -0.005816306872293353 -11.138205289212069
1916 -0.005812977626919747 -11.143631164799451 -0.005809875670820475 -11.14401516488289
1917 -0.005813696281984448 -11.149444861081436 -0.005814585252664983 -11.149829750135554
1918 -0.005813949066214264 -11.15525881014765 -0.005823240987956524 -11.15565299112351
1919 -0.005819932161830366 -11.161078742309481 -0.005853569530881941 -11.161506560654392
1920 -0.005812297365628183 -11.166891039675109 -0.005812729592435062 -11.167319290246827
1921 -0.005812356015667319 -11.172703395690776 -0.005813144380226731 -11.173132434627053
1922 -0.005812476016581058 -11.178515871707358 -0.005812767869792878 -11.178945202496847
1923 -0.0058124932460486885 -11.184328364953407 -0.005813197419047356 -11.184758399915895
1924 -0.005812821118161083 -11.190141186071568 -0.005813295929692685 -11.190571695845588
1925 -0.00581206597853452 -11.195953252050103 -0.005812193686142564 -11.196383889531731
1926 -0.005812229285947978 -11.20176548133605 -0.00581160238943994 -11.20219549192117
1927 -0.005812862329185009 -11.207578343665235 -0.005813442962244153 -11.208008934883415
1928 -0.005812257970683276 -11.213390601635918 -0.005813524685800075 -11.213822459569215
1929 -0.005812689359299838 -11.219203290995218 -0.005813119886443019 -11.219635579455659
1930 -0.005812285002321005 -11.225015575997539 -0.0058110654819756745 -11.225446644937634
1931 -0.0058127282420173286 -11.230828304239555 -0.005813836213201284 -11.231260481150835
1932 -0.0058117298875004055 -11.236640034127056 -0.005803952156566083 -11.2370644333074
1933 -0.005810286034829915 -11.242450320161886 -0.005805415590293706 -11.242869848897694
1934 -0.005813190131448209 -11.248263510293334 -0.005816138163208961 -11.248685987060902
1935 -0.005812263977713883 -11.254075774271048 -0.0058116772910580036 -11.25449766435196
1936 -0.005812913971021771 -11.25988868824207 -0.005806625820696354 -11.260304290172657
1937 -0.00581351350992918 -11.265702201752 -0.00581643246114254 -11.266120722633799
1938 -0.005813768808729946 -11.27151597056073 -0.005815676250495017 -11.271936398884295
1939 -0.005813571834005415 -11.277329542394735 -0.005807656398974359 -11.27774405528327
1940 -0.005812944308854639 -11.28314248670359 -0.005813113553449512 -11.283557168836719
1941 -0.0058131620287895204 -11.28895564873238 -0.00581506141461432 -11.289372230251333
1942 -0.005811475752852857 -11.294767124485233 -0.005815956392325461 -11.295188186643658
1943 -0.005814742087386549 -11.30058186657262 -0.005807379144243896 -11.300995565787902
1944 -0.005811897455714643 -11.306393764028334 -0.005821748753078282 -11.30681731454098
1945 -0.005813028896227479 -11.312206792924561 -0.005814523273147643 -11.312631837814129
1946 -0.00581201754976064 -11.318018810474323 -0.005811766092665494 -11.318443603906795
1947 -0.005813224846497178 -11.32383203532082 -0.005815795646049083 -11.324259399552844
1948 -0.005813439562916756 -11.329645474883737 -0.005811214982531965 -11.330070614535376
1949 -0.005813720007427037 -11.335459194891165 -0.005794032849371434 -11.335864647384748
1950 -0.0058132578851655126 -11.34127245277633 -0.005811187508516014 -11.341675834893264
1951 -0.005813801009207964 -11.347086253785537 -0.005814915057271719 -11.347490749950536
1952 -0.005813458818010986 -11.352899712603548 -0.005800276738591492 -11.353291026689128
1953 -0.005813299049623311 -11.358713011653172 -0.005819804733619094 -11.359110831422747
1954 -0.005813336418941617 -11.364526348072115 -0.00580901512876153 -11.364919846551508
1955 -0.0058139920700341465 -11.37034034014215 -0.005811609141528606 -11.370731455693036
1956 -0.005813182843849063 -11.376153522985998 -0.005807288992218673 -11.376538744685256
1957 -0.005814984231255949 -11.381968507217254 -0.005819769785739481 -11.382358514470996
1958 -0.005814118916168809 -11.387782626133422 -0.00580590614117682 -11.388164420612172
1959 -0.005812504212372005 -11.393595130345794 -0.005809181556105614 -11.393973602168279
1960 -0.005813782964833081 -11.399408913310626 -0.0058115758700296285 -11.399785178038309
1961 -0.0058139372849836946 -11.40522285059561 -0.005816180468536913 -11.405601358506846
1962 -0.005813340214081109 -11.411036190809691 -0.005815460789017379 -11.411416819295864
1963 -0.005813366686925292 -11.416849557496617 -0.005814359895884991 -11.417231179191749
1964 -0.005812699347734452 -11.422662256844351 -0.005807384732179344 -11.423038563923928
1965 -0.0058136842912063 -11.428475941135558 -0.005813797237351537 -11.42885236116128
1966 -0.005813957005739212 -11.434289898141296 -0.005814999528229237 -11.43466736068951
1967 -0.005814136983826756 -11.440104035125122 -0.0058132528327405454 -11.44048061352225
1968 -0.0058133065234869715 -11.44591734164861 -0.005814401572570205 -11.44629501509482
1969 -0.005813032109290362 -11.4517303737579 -0.005816239211708307 -11.452111254306528
1970 -0.005814099032431841 -11.457544472790332 -0.0058167686220258474 -11.457928022928554
1971 -0.005812824773602188 -11.463357297563935 -0.005808326578699052 -11.463736349507252
1972 -0.0058149427874013785 -11.469172240351336 -0.005817711330018937 -11.469554060837272
1973 -0.005814062478020787 -11.474986302829356 -0.0058120130328461524 -11.475366073870118
1974 -0.0058130716206505895 -11.480799374450006 -0.00581572912633419 -11.481181802996453
1975 -0.005815436388365925 -11.486614810838372 -0.005815448914654553 -11.486997251911108
1976 -0.005813748692162335 -11.492428559530534 -0.0058110816404223446 -11.49280833355153
1977 -0.005814275378361345 -11.498242834908895 -0.005814096541143954 -11.498622430092674
1978 -0.005811462947167456 -11.504054297856063 -0.005790273239836097 -11.504412703332509
1979 -0.005814427393488586 -11.509868725249552 -0.0058151504024863245 -11.510227853734996
1980 -0.005813721474260092 -11.515682446723812 -0.005814827210269868 -11.516042680945265
1981 -0.005813989858143032 -11.521496436581955 -0.005813768855296076 -11.521856449800561
1982 -0.005814416264183819 -11.527310852846139 -0.005814528185874223 -11.527670977986435
1983 -0.005813438375480473 -11.533124291221618 -0.005813396186567843 -11.533484374173003
1984 -0.005814393330365419 -11.538938684551983 -0.005812966334633529 -11.539297340507638
1985 -0.005813839402981103 -11.544752523954964 -0.005813244101591408 -11.54511058460923
1986 -0.005814261268824339 -11.550566785223788 -0.005812993831932544 -11.550923578441163
1987 -0.00581407321151346 -11.556380858435302 -0.005808744113892317 -11.556732322555055
1988 -0.005813852767460048 -11.562194711202762 -0.005826134374365211 -11.56255845692942
1989 -0.005814085784368217 -11.568008796987131 -0.005814947630278766 -11.568373404559699
1990 -0.005813492671586573 -11.573822289658718 -0.005813717423006892 -11.574187121982705
1991 -0.005813012155704201 -11.579635301814422 -0.005813178443349898 -11.580000300426056
1992 -0.005813714186660946 -11.585449016001084 -0.0058142007794231175 -11.585814501205478
1993 -0.005813265102915466 -11.591262281104 -0.0058160093380138275 -11.591630510543492
1994 -0.0058143884409219025 -11.59707666954492 -0.005813031666912138 -11.597443542210405
1995 -0.00581280814949423 -11.602889477694415 -0.005810686992481351 -11.603254229202886
1996 -0.0058134049642831085 -11.608702882658697 -0.005814321828074754 -11.60906855103096
1997 -0.005813472624868155 -11.614516355283566 -0.005812818557024002 -11.614881369587984
1998 -0.005813639843836427 -11.620329995127403 -0.0058008494786918165 -11.620682219066676
1999 -0.005813869251869619 -11.626143864379273 -0.005820136261172592 -11.62650235532785
2000 -0.005813035811297595 -11.63195690019057 -0.005814171629026532 -11.632316526956876
