# Supplementary material for: Learning nonequilibrium statistical mechanics and dynamical phase transitions
Source: Nat Commun. 2024 Feb 6;15:1117. doi: 10.1038/s41467-024-45172-8 (PMC10847122; doi:10.1038/s41467-024-45172-8)
Supplement: Supplementary file 4 — Supplementary Data 1 [file 41467_2024_45172_MOESM4_ESM.zip › DPT-main/PlotTemplate/plot_KL_divergence/out/finite_time/SE/L5_D2W32K5_E100BS1k/logs-2.00/log.txt]

1 -0.005249202181585133 -0.005249202181585133 -0.005251532350666821 -0.005251532350666821
2 -0.005236285785213113 -0.010485487966798246 -0.005236648162826896 -0.010488180513493716
3 -0.0052327348850667475 -0.015718222851864992 -0.005233209324069321 -0.015721389837563035
4 -0.005236675031483173 -0.020954897883348166 -0.005237531615421176 -0.02095892145298421
5 -0.005237556644715369 -0.026192454528063534 -0.0052385438233613964 -0.02619746527634561
6 -0.005234874878078699 -0.031427329406142235 -0.0052343676798045635 -0.03143183295615017
7 -0.0052329411963000895 -0.03666027060244233 -0.005234361672773957 -0.03666619462892413
8 -0.005231812526471913 -0.04189208312891424 -0.005231847101822495 -0.04189804173074662
9 -0.00523089945781976 -0.047122982586733995 -0.005231313104741275 -0.04712935483548789
10 -0.005233551166020334 -0.05235653375275433 -0.005233142734505236 -0.05236249756999313
11 -0.005229198304004967 -0.05758573205675929 -0.0052289615618065 -0.05759145913179963
12 -0.005226195766590535 -0.06281192782334982 -0.005225680908188224 -0.06281714003998785
13 -0.005228807777166366 -0.06804073560051618 -0.0052294449647888545 -0.06804658500477671
14 -0.005225407797843218 -0.0732661433983594 -0.00523194894194603 -0.07327853394672275
15 -0.005227414565160871 -0.07849355796352028 -0.0052260675234720114 -0.07850460147019477
16 -0.0052348773693665866 -0.08372843533288687 -0.005266595282591879 -0.08377119675278664
17 -0.005224248464219272 -0.08895268379710615 -0.005223438492976129 -0.08899463524576277
18 -0.0052216746611520645 -0.09417435845825821 -0.005221057729795575 -0.09421569297555835
19 -0.005219839373603463 -0.09939419783186167 -0.005213621561415494 -0.09942931453697385
20 -0.005249973945319652 -0.10464417177718131 -0.005214029387570917 -0.10464334392454476
21 -0.005220998171716928 -0.10986516994889824 -0.005222350056283176 -0.10986569398082793
22 -0.005222634063102305 -0.11508780401200054 -0.005223022704012692 -0.11508871668484062
23 -0.0052217677468433974 -0.12030957175884394 -0.005220187688246369 -0.12030890437308699
24 -0.0052250725449994205 -0.12553464430384337 -0.005222378391772508 -0.1255312827648595
25 -0.005300210323184729 -0.1308348546270281 -0.005415191943757236 -0.13094647470861673
26 -0.005217431671917438 -0.13605228629894553 -0.0052156929392367605 -0.1361621676478535
27 -0.0052126758499071 -0.14126496214885262 -0.005212285742163658 -0.14137445339001714
28 -0.0052178408950567245 -0.14648280304390934 -0.00521804119925946 -0.1465924945892766
29 -0.005215118709020317 -0.15169792175292965 -0.005216338159516454 -0.15180883274879303
30 -0.005211485526524484 -0.15690940727945413 -0.005211043893359602 -0.15701987664215264
31 -0.005213737185113132 -0.16212314446456727 -0.005210938863456249 -0.1622308155056089
32 -0.005215846165083349 -0.16733899062965063 -0.0052152547985315325 -0.1674460703041404
33 -0.005212502088397741 -0.17255149271804837 -0.005196566483937204 -0.17264263678807762
34 -0.005215440457686782 -0.17776693317573516 -0.0052148242015391585 -0.17785746098961677
35 -0.005215877527371049 -0.1829828107031062 -0.005220874422229826 -0.1830783354118466
36 -0.005216453806497157 -0.18819926450960336 -0.00522806013468653 -0.1883063955465331
37 -0.005214546550996601 -0.19341381106059996 -0.00522664578165859 -0.1935330413281917
38 -0.005212198290973902 -0.19862600935157387 -0.005207538232207298 -0.198740579560399
39 -0.005213280441239476 -0.20383928979281335 -0.005215128674171865 -0.20395570823457088
40 -0.0052109187934547664 -0.2090502085862681 -0.005291098007000982 -0.20924680624157185
41 -0.0052097257226705555 -0.21425993430893867 -0.005207347800023854 -0.2144541540415957
42 -0.005210536858066916 -0.21947047116700558 -0.005213232571259141 -0.21966738661285484
43 -0.005209441925399005 -0.2246799130924046 -0.005219712131656706 -0.22488709874451154
44 -0.0052091702818870544 -0.22988908337429165 -0.005219066608697176 -0.2301061653532087
45 -0.005206873477436602 -0.23509595685172824 -0.005211519356817007 -0.23531768471002573
46 -0.0052130012540146705 -0.2403089581057429 -0.005260829930193722 -0.24057851464021945
47 -0.00520781937520951 -0.2455167774809524 -0.005206532799638808 -0.24578504743985827
48 -0.005207296158187091 -0.2507240736391395 -0.005215686745941639 -0.25100073418579993
49 -0.005205133464187384 -0.2559292071033269 -0.005200545024126768 -0.2562012792099267
50 -0.005209812102839351 -0.2611390192061662 -0.005199830746278167 -0.26140110995620486
51 -0.00520844217389822 -0.26634746138006443 -0.005186360445804894 -0.26658747040200975
52 -0.0052077388390898705 -0.2715552002191543 -0.005202807928435504 -0.2717902783304453
53 -0.005206531030125916 -0.2767617312492802 -0.00519932615570724 -0.2769896044861525
54 -0.005205939849838614 -0.28196767109911886 -0.005219497461803257 -0.2822091019479558
55 -0.005206020642071962 -0.28717369174119084 -0.0052065533120185135 -0.2874156552599743
56 -0.005208089598454535 -0.2923817813396454 -0.005210040532983839 -0.29262569579295816
57 -0.005206561740487814 -0.2975883430801332 -0.005204020207747817 -0.29782971600070596
58 -0.005206058360636234 -0.30279440144076947 -0.005201060650870204 -0.3030307766515762
59 -0.005207521724514663 -0.30800192316528413 -0.005199621035717428 -0.3082303976872936
60 -0.005207577464170754 -0.3132095006294549 -0.0052085609408095476 -0.31343895862810317
61 -0.005205100891180337 -0.3184146015206352 -0.005202078213915229 -0.3186410368420184
62 -0.0052060981979593635 -0.3236206997185946 -0.00520600127056241 -0.3238470381125808
63 -0.005205335118807853 -0.3288260348374024 -0.005204037623479962 -0.3290510757360608
64 -0.005207065166905523 -0.3340331000043079 -0.005207030707970262 -0.33425810644403103
65 -0.00520780123770237 -0.3392409012420103 -0.005210248054936528 -0.33946835449896756
66 -0.005211527901701629 -0.34445242914371194 -0.0052751724142581224 -0.3447435269132257
67 -0.005201176879927516 -0.34965360602363943 -0.005189694813452661 -0.34993322172667835
68 -0.00520560157019645 -0.3548592075938359 -0.005209974106401205 -0.3551431958330796
69 -0.005201657605357468 -0.36006086519919334 -0.0052093780832365155 -0.3603525739163161
70 -0.005201818351633847 -0.3652626835508272 -0.005199186457321048 -0.3655517603736371
71 -0.0051995890215039255 -0.3704622725723311 -0.005244577396661043 -0.3707963377702982
72 -0.005199809256009757 -0.3756620818283409 -0.005193010019138455 -0.37598934778943666
73 -0.005218452191911638 -0.3808805340202525 -0.005364061263389885 -0.38135340905282655
74 -0.005201130616478622 -0.38608166463673116 -0.005202732002362609 -0.38655614105518915
75 -0.005199996568262577 -0.39128166120499375 -0.005200841510668397 -0.39175698256585756
76 -0.005198907409794629 -0.39648056861478836 -0.00519753301050514 -0.3969545155763627
77 -0.005197107885032892 -0.4016776764998213 -0.005198467243462801 -0.4021529828198255
78 -0.00519796593580395 -0.40687564243562524 -0.005197945469990373 -0.40735092828981584
79 -0.005198306962847709 -0.41207394939847297 -0.005195952486246824 -0.41254688077606266
80 -0.005197862954810261 -0.41727181235328326 -0.005199429905042052 -0.41774631068110474
81 -0.0051976683316752315 -0.4224694806849585 -0.005194845190271735 -0.4229411558713765
82 -0.005201460723765194 -0.4276709414087237 -0.005231059459038079 -0.42817221533041455
83 -0.005198123306035996 -0.43286906471475967 -0.005194839462637902 -0.43336705479305243
84 -0.0051969127031043175 -0.43806597741786396 -0.00518273061607033 -0.43854978540912276
85 -0.005199918709695339 -0.4432658961275593 -0.005199532583355903 -0.4437493179924787
86 -0.005200413451530039 -0.44846630957908934 -0.005204537883400917 -0.4489538558758796
87 -0.005200246977619827 -0.4536665565567092 -0.005162625154480338 -0.45411648103035995
88 -0.005199562478810549 -0.4588661190355197 -0.0051973223686218265 -0.45931380339898176
89 -0.005198328080587089 -0.4640644471161068 -0.005195625475607812 -0.46450942887458957
90 -0.0051975877489894625 -0.46926203486509627 -0.005176981864497066 -0.4696864107390866
91 -0.00520063703879714 -0.4744626719038934 -0.005194735783152282 -0.4748811465222389
92 -0.005196749535389245 -0.47965942143928264 -0.005161244655027986 -0.4800423911772669
93 -0.005204617464914918 -0.48486403890419755 -0.005209176940843463 -0.4852515681181103
94 -0.005220045847818255 -0.4900840847520158 -0.005326974135823548 -0.4905785422539339
95 -0.005201811529695987 -0.4952858962817118 -0.005202579568140209 -0.49578112182207407
96 -0.00519691682420671 -0.5004828131059186 -0.005196677125059068 -0.5009777989471331
97 -0.005197815969586373 -0.5056806290755049 -0.005198359373025596 -0.5061761583201587
98 -0.005199156515300274 -0.5108797855908052 -0.0051992307649925355 -0.5113753890851512
99 -0.005198347172699869 -0.516078132763505 -0.005195407802239061 -0.5165707968873903
100 -0.005198343191295862 -0.5212764759548009 -0.005201437440700829 -0.5217722343280911
101 -0.005196102359332144 -0.526472578314133 -0.005202335375361145 -0.5269745697034522
102 -0.005198331479914486 -0.5316709097940474 -0.005204770667478442 -0.5321793403709307
103 -0.00519930305890739 -0.5368702128529548 -0.005220357282087207 -0.537399697653018
104 -0.005199334607459605 -0.5420695474604144 -0.005216543120332063 -0.54261624077335
105 -0.00519944082479924 -0.5472689882852136 -0.005201764823868871 -0.5478180055972189
106 -0.005196214886382222 -0.5524652031715959 -0.005200981092639267 -0.5530189866898582
107 -0.00519454360473901 -0.5576597467763349 -0.005188456876203418 -0.5582074435660616
108 -0.005184215190820396 -0.5628439619671552 -0.005089697055518627 -0.5632971406215802
109 -0.005199435353279114 -0.5680433973204344 -0.005205196910537779 -0.568502337532118
110 -0.0051987674087285995 -0.573242164729163 -0.005197009933181107 -0.573699347465299
111 -0.005181460781022907 -0.5784236255101859 -0.005207555089145899 -0.578906902554445
112 -0.005198141164146364 -0.5836217666743323 -0.0051941611804068085 -0.5841010637348518
113 -0.005199672095477581 -0.5888214387698099 -0.005202643037773669 -0.5893037067726254
114 -0.005196453887037933 -0.5940178926568478 -0.005181373143568635 -0.594485079916194
115 -0.005198472156189382 -0.5992163648130372 -0.0051926990738138555 -0.5996777789900078
116 -0.005204252386465669 -0.6044206171995029 -0.005279639642685652 -0.6049574186326935
117 -0.005197949521243572 -0.6096185667207464 -0.005196410766802728 -0.6101538293994963
118 -0.0051979328971356155 -0.6148164996178821 -0.005194922490045428 -0.6153487518895416
119 -0.005195667129009962 -0.6200121667468921 -0.005190787697210908 -0.6205395395867526
120 -0.0051923867547884585 -0.6252045535016806 -0.005210197926498949 -0.6257497375132515
121 -0.00520625829230994 -0.6304108117939905 -0.0052431229501962665 -0.6309928604634477
122 -0.005194089398719371 -0.6356049011927098 -0.005190490302629769 -0.6361833507660775
123 -0.005194828356616199 -0.6407997295493261 -0.005196678056381643 -0.6413800288224591
124 -0.005192497419193387 -0.6459922269685194 -0.0051930937450379135 -0.6465731225674971
125 -0.0051953783491626385 -0.651187605317682 -0.005193470721133053 -0.6517665932886302
126 -0.0051967503502964975 -0.6563843556679786 -0.005198687291704118 -0.6569652805803343
127 -0.005196981877088547 -0.6615813375450671 -0.005198159045539797 -0.6621634396258741
128 -0.00518046033103019 -0.6667617978760972 -0.005225656041875482 -0.6673890956677496
129 -0.005197812197729945 -0.6719596100738272 -0.005208880896680057 -0.6725979765644297
130 -0.005196339916437864 -0.6771559499902651 -0.005203728936612606 -0.6778017055010422
131 -0.005193940107710659 -0.6823498900979758 -0.005183313181623817 -0.682985018682666
132 -0.0051933446200564505 -0.6875432347180322 -0.0052013341570273045 -0.6881863528396933
133 -0.005195283866487444 -0.6927385185845197 -0.005193816567771137 -0.6933801694074645
134 -0.005192262656055391 -0.6979307812405752 -0.005188352218829096 -0.6985685216262936
135 -0.0051892931340262296 -0.7031200743746014 -0.0052189342211931946 -0.7037874558474868
136 -0.005194045836105943 -0.7083141202107074 -0.005191923980601132 -0.7089793798280879
137 -0.005195155274122953 -0.7135092754848303 -0.0052001613425090906 -0.714179541170597
138 -0.005193626531399787 -0.7187029020162301 -0.005197620880790055 -0.719377162051387
139 -0.005195563752204179 -0.7238984657684343 -0.005193814123049379 -0.7245709761744364
140 -0.005198358232155443 -0.7290968240005897 -0.005182104161940515 -0.729753080336377
141 -0.005193982482887804 -0.7342908064834776 -0.005192109430208802 -0.7349451897665857
142 -0.005195025214925408 -0.739485831698403 -0.005193595611490309 -0.7401387853780761
143 -0.0051955794217064975 -0.7446814111201094 -0.005193135398440063 -0.7453319207765161
144 -0.005197179224342108 -0.7498785903444516 -0.005139169283211231 -0.7504710900597273
145 -0.005195898609235883 -0.7550744889536875 -0.005197610449977219 -0.7556687005097046
146 -0.005194837274029851 -0.7602693262277173 -0.005194436479359865 -0.7608631369890645
147 -0.0051952124340459704 -0.7654645386617632 -0.005195335298776626 -0.7660584722878411
148 -0.00519603150896728 -0.7706605701707305 -0.0051951626082882285 -0.7712536348961293
149 -0.005194746283814311 -0.7758553164545449 -0.005193512188270688 -0.7764471470844
150 -0.005195698561146855 -0.7810510150156917 -0.005193512770347297 -0.7816406598547473
151 -0.005195700330659747 -0.7862467153463515 -0.005193682503886521 -0.7868343423586338
152 -0.005196551373228431 -0.7914432667195799 -0.0052096668863669034 -0.7920440092450007
153 -0.005194422625936568 -0.7966376893455165 -0.005208575772121549 -0.7972525850171223
154 -0.005202373652718961 -0.8018400629982354 -0.005201300699263811 -0.8024538857163861
155 -0.005195209640078247 -0.8070352726383136 -0.005192662985064089 -0.8076465487014501
156 -0.005194427003152669 -0.8122296996414663 -0.005186443123966456 -0.8128329918254166
157 -0.005194701487198472 -0.8174244011286648 -0.005187003687024116 -0.8180199955124406
158 -0.00519958131480962 -0.8226239824434743 -0.005186992883682251 -0.8232069883961229
159 -0.005193928303197026 -0.8278179107466713 -0.005188994854688644 -0.8283959832508115
160 -0.005198157601989805 -0.8330160683486612 -0.005236739991232753 -0.8336327232420443
161 -0.005193421407602728 -0.8382094897562639 -0.005198256298899651 -0.838830979540944
162 -0.005194768472574651 -0.8434042582288385 -0.005194952781312168 -0.8440259323222562
163 -0.00519358036108315 -0.8485978385899217 -0.005211603688076138 -0.8492375360103324
164 -0.005193557683378458 -0.8537913962733001 -0.005198204633779823 -0.8544357406441122
165 -0.005196200544014573 -0.8589875968173147 -0.005190603225491941 -0.8596263438696041
166 -0.005194731475785375 -0.8641823282931002 -0.005206325510516763 -0.8648326693801209
167 -0.005191376339644194 -0.8693737046327443 -0.005204188684001565 -0.8700368580641225
168 -0.005192316975444556 -0.8745660216081889 -0.005196675308980048 -0.8752335333731025
169 -0.0051933914655819535 -0.8797594130737708 -0.00518779344856739 -0.8804213268216698
170 -0.005179697647690773 -0.8849391107214616 -0.0051332263508811595 -0.885554553172551
171 -0.005193867348134517 -0.8901329780695961 -0.005193964391946792 -0.8907485175644978
172 -0.005195684544742107 -0.8953286626143382 -0.005194227490574121 -0.8959427450550719
173 -0.0051934771239757534 -0.900522139738314 -0.0051937466487288475 -0.9011364917038007
174 -0.005193517124280333 -0.9057156568625943 -0.005190445086918771 -0.9063269367907195
175 -0.005193137680180371 -0.9109087945427746 -0.005198724591173232 -0.9115256613818927
176 -0.00518894107080996 -0.9160977356135845 -0.005173062440007925 -0.9166987238219007
177 -0.005192521377466619 -0.9212902569910512 -0.005200291005894542 -0.9218990148277952
178 -0.0051916811615228655 -0.9264819381525741 -0.005182923329994082 -0.9270819381577893
179 -0.00519553404301405 -0.9316774721955882 -0.00519238687120378 -0.9322743250289931
180 -0.00518870388623327 -0.9368661760818214 -0.005200575035996735 -0.9374749000649898
181 -0.005195143516175449 -0.9420613195979969 -0.005198532342910766 -0.9426734324079006
182 -0.005195721308700741 -0.9472570409066976 -0.005197706911712885 -0.9478711393196134
183 -0.005187694611959159 -0.9524447355186567 -0.0052270291605964305 -0.9530981684802099
184 -0.005192234856076538 -0.9576369703747333 -0.005196526390500366 -0.9582946948707103
185 -0.005192424240522087 -0.9628293946152554 -0.005192892253398895 -0.9634875871241092
186 -0.005186317698098719 -0.9680157123133541 -0.005224120337516069 -0.9687117074616253
187 -0.005190550023689866 -0.973206262337044 -0.005184875382110476 -0.9738965828437357
188 -0.005192265077494085 -0.978398527414538 -0.005191659112460912 -0.9790882419561966
189 -0.005192505032755435 -0.9835910324472935 -0.005190342175774276 -0.9842785841319709
190 -0.00519238542765379 -0.9887834178749473 -0.005190200288780034 -0.9894687844207509
191 -0.0051966409897431735 -0.9939800588646904 -0.005356556084007025 -0.9948253405047579
192 -0.005188584001734853 -0.9991686428664253 -0.005194715294055641 -1.0000200557988135
193 -0.00518964659422636 -1.0043582894606515 -0.005189140886068344 -1.0052091966848817
194 -0.005189881031401456 -1.009548170492053 -0.005194465722888708 -1.0104036624077704
195 -0.005189961870200932 -1.014738132362254 -0.005191464046947658 -1.015595126454718
196 -0.0051893496187403795 -1.0199274819809943 -0.005188088957220316 -1.0207832154119383
197 -0.005189807387068868 -1.0251172893680631 -0.005194699694402516 -1.0259779151063408
198 -0.005190789001062512 -1.0303080783691256 -0.0051938256481662394 -1.0311717407545071
199 -0.005184979690238833 -1.0354930580593644 -0.005104507016949355 -1.0362762477714564
200 -0.005192603915929794 -1.0406856619752942 -0.005195669597014785 -1.0414719173684712
201 -0.005191858438774943 -1.0458775204140691 -0.005192925897426903 -1.046664843265898
202 -0.005192426824942231 -1.0510699472390113 -0.005192506033927203 -1.0518573492998253
203 -0.00519199101254344 -1.0562619382515548 -0.005193321825936436 -1.0570506711257617
204 -0.005191310937516391 -1.0614532491890711 -0.005194140528328717 -1.0622448116540903
205 -0.0051915987860411406 -1.0666448479751123 -0.005189591972157359 -1.0674344036262478
206 -0.005193639593198895 -1.0718384875683111 -0.005167831550352275 -1.0726022351766
207 -0.00519198589026928 -1.0770304734585805 -0.005183037300594151 -1.0777852724771941
208 -0.005192935303784907 -1.0822234087623654 -0.005194144672714174 -1.0829794171499083
209 -0.005192042863927782 -1.0874154516262933 -0.005196388997137547 -1.088175806147046
210 -0.005192348267883062 -1.0926077998941763 -0.005180443101562559 -1.0933562492486084
211 -0.005201787408441305 -1.0978095873026177 -0.005232283310033381 -1.0985885325586418
212 -0.005192016041837633 -1.1030016033444554 -0.00518981374334544 -1.1037783463019872
213 -0.005193218775093556 -1.108194822119549 -0.0051830027950927615 -1.10896134909708
214 -0.005191848543472588 -1.1133866706630215 -0.005194206745363772 -1.1141555558424439
215 -0.0051857632584869865 -1.1185724339215086 -0.005203460226766765 -1.1193590160692106
216 -0.005192017741501331 -1.1237644516630099 -0.005188071611337363 -1.124547087680548
217 -0.0051859203726053234 -1.128950372035615 -0.00524399820715189 -1.1297910858876998
218 -0.005190644855611026 -1.134141016891226 -0.005189808411523699 -1.1349808942992234
219 -0.00519159734249115 -1.1393326142337172 -0.005197710916399955 -1.1401786052156233
220 -0.005189252109266818 -1.1445218663429841 -0.005202142056077719 -1.145380747271701
221 -0.005189712019637227 -1.1497115783626213 -0.005188153707422316 -1.1505689009791233
222 -0.005183779657818377 -1.1548953580204397 -0.005160223483107984 -1.1557291244622314
223 -0.00518925222568214 -1.160084610246122 -0.005190666415728629 -1.16091979087796
224 -0.005191733688116073 -1.165276343934238 -0.00518947234377265 -1.1661092632217327
225 -0.005190752726048231 -1.1704670966602861 -0.005186918587423861 -1.1712961818091565
226 -0.00519268645439297 -1.1756597831146791 -0.005227709049358964 -1.1765238908585154
227 -0.005190749443136156 -1.1808505325578154 -0.005191282043233514 -1.181715172901749
228 -0.005190018215216696 -1.186040550773032 -0.005189473554491997 -1.186904646456241
229 -0.005189026752486825 -1.1912295775255188 -0.005174649716354907 -1.192079296172596
230 -0.005189039278775454 -1.1964186168042943 -0.005175317591056228 -1.1972546137636522
231 -0.005191688612103462 -1.2016103054163978 -0.0051930407527834175 -1.2024476545164355
232 -0.00519068909343332 -1.206800994509831 -0.005179798998869956 -1.2076274535153055
233 -0.005192277976311744 -1.2119932724861429 -0.0051882356405258175 -1.2128156891558313
234 -0.005191546911373734 -1.2171848193975165 -0.005191449052654206 -1.2180071382084854
235 -0.005191137664951384 -1.222375957062468 -0.005195278604514897 -1.2232024168130002
236 -0.005207119439728558 -1.2275830765021964 -0.005145150143653155 -1.2283475669566535
237 -0.005190525227226317 -1.2327736017294229 -0.005193774867802858 -1.2335413418244563
238 -0.005191718530841172 -1.237965320260264 -0.005191068397834897 -1.2387324102222912
239 -0.005192024679854512 -1.2431573449401185 -0.005190395331010222 -1.2439228055533014
240 -0.0051920049823820594 -1.2483493499225007 -0.005180383333936334 -1.2491031888872377
241 -0.0051932071801275015 -1.2535425571026282 -0.005203310260549187 -1.2543064991477868
242 -0.005193671211600304 -1.2587362283142285 -0.00519602969288826 -1.2595025288406752
243 -0.0051930294372141365 -1.2639292577514427 -0.005191660928539931 -1.264694189769215
244 -0.005204444844275713 -1.2691337025957183 -0.0052318131318315865 -1.2699260029010466
245 -0.005191741045564413 -1.2743254436412828 -0.005192032596096396 -1.275118035497143
246 -0.0051911607384681705 -1.279516604379751 -0.0051886751782149075 -1.2803067106753578
247 -0.0051913117989897724 -1.2847079161787407 -0.005192310293205082 -1.2854990209685628
248 -0.005191910266876221 -1.289899826445617 -0.005192521843127906 -1.2906915428116907
249 -0.005193194141611457 -1.2950930205872284 -0.005193824833258987 -1.2958853676449498
250 -0.005188823561184108 -1.3002818441484125 -0.005196501431055367 -1.301081869076005
251 -0.005192019511014223 -1.3054738636594267 -0.005193470255471766 -1.3062753393314768
252 -0.005191431054845453 -1.3106652947142723 -0.005194354406557977 -1.3114696937380348
253 -0.005190722085535527 -1.315856016799808 -0.0051957005867734555 -1.3166653943248083
254 -0.005191272730007768 -1.3210472895298158 -0.005188778345473111 -1.3218541726702815
255 -0.00519347945228219 -1.3262407689820979 -0.0051991201238706704 -1.327053292794152
256 -0.005192109430208802 -1.3314328784123066 -0.005197963933460415 -1.3322512567276126
257 -0.005193599383346736 -1.3366264777956534 -0.005204189289361239 -1.3374554460169739
258 -0.0051855320343747735 -1.3418120098300281 -0.005181369674392045 -1.342636815691366
259 -0.005191348376683891 -1.347003358206712 -0.005191158829256892 -1.3478279745206228
260 -0.005186889180913567 -1.3521902473876255 -0.0051465054042637345 -1.3529744799248864
261 -0.005195183143950999 -1.3573854305315765 -0.0051929762354120616 -1.3581674561602985
262 -0.0051924622850492595 -1.3625778928166257 -0.005192229920066893 -1.3633596860803654
263 -0.005189906829036773 -1.3677677996456625 -0.005194777925498784 -1.3685544640058642
264 -0.005190970143303275 -1.3729587697889658 -0.005193391046486795 -1.373747855052351
265 -0.005191835365258158 -1.378150605154224 -0.005202213698066771 -1.3789500687504177
266 -0.005189943895675242 -1.3833405490498993 -0.005187909118831158 -1.3841379778692489
267 -0.005190367507748306 -1.3885309165576476 -0.005190677219070494 -1.3893286550883193
268 -0.005192750692367553 -1.393723667250015 -0.005225130124017596 -1.3945537852123369
269 -0.005187599267810583 -1.3989112665178256 -0.005192238604649901 -1.3997460238169868
270 -0.005191713967360556 -1.4041029804851861 -0.005175657337531447 -1.4049216811545182
271 -0.005191043671220541 -1.4092940241564067 -0.005190125806257129 -1.4101118069607754
272 -0.005189344729296863 -1.4144833688857035 -0.005200049560517073 -1.4153118565212925
273 -0.005189902288839221 -1.4196732711745428 -0.005184363108128309 -1.4204962196294209
274 -0.005188824678771198 -1.424862095853314 -0.005184814613312483 -1.4256810342427333
275 -0.00519093272741884 -1.430053028580733 -0.005194189539179206 -1.4308752237819125
276 -0.005193413584493101 -1.435246442165226 -0.00514619869645685 -1.4360214224783694
277 -0.005191321973688901 -1.440437764138915 -0.005193824297748506 -1.441215246776118
278 -0.005191705678589642 -1.4456294698175047 -0.0051924017490819095 -1.4464076485251998
279 -0.005191285163164139 -1.4508207549806689 -0.005192377557978034 -1.4516000260831778
280 -0.005178018310107291 -1.4559987732907762 -0.0052618460264056924 -1.4568618721095836
281 -0.005190678848884999 -1.4611894521396611 -0.005193279078230262 -1.462055151187814
282 -0.005190705833956599 -1.4663801579736178 -0.005190627439878881 -1.467245778627693
283 -0.005189989553764462 -1.4715701475273821 -0.0052010162966325876 -1.4724467949243254
284 -0.005189861543476582 -1.4767600090708588 -0.0051927192136645315 -1.4776395141379899
285 -0.0051900844788178805 -1.4819500935496768 -0.005172228696756065 -1.482811742834746
286 -0.005190359195694327 -1.487140452745371 -0.005182696809060872 -1.487994439643807
287 -0.005188899207860231 -1.4923293519532312 -0.00519297297578305 -1.49318741261959
288 -0.005194487189874053 -1.4975238391431054 -0.005228805402293801 -1.4984162180218839
289 -0.005188074056059122 -1.5027119131991644 -0.0051887660752981905 -1.5036049840971821
290 -0.005189566989429295 -1.5079014801885937 -0.005188735644333064 -1.508793719741515
291 -0.005190083384513855 -1.5130915635731075 -0.005195827758871019 -1.5139895475003862
292 -0.005188988079316914 -1.5182805516524245 -0.005181550048291683 -1.5191710975486779
293 -0.0051904295338317755 -1.5234709811862563 -0.005188505491241812 -1.5243596030399196
294 -0.005191619577817619 -1.528662600764074 -0.0051831181161105635 -1.5295427211560302
295 -0.005190229788422584 -1.5338528305524965 -0.00519369903486222 -1.5347364201908924
296 -0.0051908089313656095 -1.5390436394838622 -0.005206797202117741 -1.53994321739301
297 -0.005189383425749839 -1.5442330229096122 -0.005192171363160014 -1.54513538875617
298 -0.005189339909702539 -1.5494223628193147 -0.005188135686330498 -1.5503235244425007
299 -0.005190298613160849 -1.5546126614324756 -0.005189114180393517 -1.5555126386228941
300 -0.005189855978824198 -1.5598025174112997 -0.005193454260006547 -1.5607060928829006
301 -0.005189947062171995 -1.5649924644734716 -0.005193523829802871 -1.5658996167127035
302 -0.005195406591519713 -1.5701878710649912 -0.005173904565162956 -1.5710735212778664
303 -0.005189880565740168 -1.5753777516307315 -0.005189287336543202 -1.5762628086144095
304 -0.005190274049527943 -1.5805680256802594 -0.0051879772217944264 -1.581450785836204
305 -0.005199124524369836 -1.5857671502046293 -0.005212632520124316 -1.5866634183563282
306 -0.005189723195508122 -1.5909568734001374 -0.005189047730527818 -1.591852466086856
307 -0.005191438551992178 -1.5961483119521296 -0.005184624530375004 -1.597037090617231
308 -0.005195540632121265 -1.601343852584251 -0.005234861234202981 -1.6022719518514341
309 -0.005188863421790302 -1.6065327160060412 -0.0051952174864709376 -1.607467169337905
310 -0.00518977278843522 -1.6117224887944763 -0.00518899557646364 -1.6126561649143687
311 -0.005189170502126217 -1.6169116592966026 -0.005184956477023661 -1.6178411213913924
312 -0.005190200568176806 -1.6221018598647794 -0.005191577924415469 -1.6230326993158077
313 -0.005190329742617905 -1.6272921896073973 -0.0051834570243954655 -1.6282161563402031
314 -0.005189675698056817 -1.632481865305454 -0.005185617948882282 -1.6334017742890854
315 -0.005189943942241371 -1.6376718092476954 -0.005189118767157197 -1.6385908930562425
316 -0.005194451496936381 -1.6428662607446318 -0.005158255714923144 -1.6437491487711657
317 -0.0051901369821280244 -1.64805639772676 -0.005195139744319022 -1.6489442885154848
318 -0.005190027155913412 -1.6532464248826733 -0.005193425575271249 -1.654137714090756
319 -0.005191637808457017 -1.6584380626911304 -0.0052393553080037234 -1.6593770693987597
320 -0.005188452638685703 -1.663626515329816 -0.005191956670023501 -1.6645690260687833
321 -0.005189153784886003 -1.668815669114702 -0.005190007225610316 -1.6697590332943937
322 -0.005189661867916584 -1.6740053309826186 -0.0051900283200666305 -1.6749490616144602
323 -0.005190649884752929 -1.6791959808673715 -0.0051729186903685335 -1.6801219803048288
324 -0.005189147591590881 -1.6843851284589624 -0.00519063111860305 -1.6853126114234318
325 -0.005190200731158256 -1.6895753291901205 -0.005191192450001836 -1.6905038038734337
326 -0.005189987504854799 -1.6947653166949754 -0.005190473678521812 -1.6956942775519555
327 -0.005193116911686957 -1.6999584336066624 -0.005197078734636307 -1.7008913562865917
328 -0.005189183633774519 -1.705147617240437 -0.005202406039461494 -1.7060937623260533
329 -0.0051891615381464366 -1.7103367787785835 -0.005168157909065485 -1.7112619202351187
330 -0.005193009972572327 -1.7155297887511558 -0.005204634950496256 -1.7164665551856149
331 -0.005190050648525357 -1.7207198393996812 -0.00518529701512307 -1.721651852200738
332 -0.005192834115587175 -1.7259126735152683 -0.00519335747230798 -1.726845209673046
333 -0.0051857768557965755 -1.731098450371065 -0.005200656782835722 -1.7320458664558818
334 -0.00519190679769963 -1.7362903571687645 -0.005196755938231945 -1.7372426223941138
335 -0.00518946978263557 -1.7414798269514 -0.005187869328074158 -1.742430491722188
336 -0.005186667433008552 -1.7466664943844086 -0.005150229902938008 -1.747580721625126
337 -0.005189758050255478 -1.7518562524346641 -0.005190385947935283 -1.7527711075730612
338 -0.005189329525455833 -1.75704558196012 -0.00518781051505357 -1.7579589180881148
339 -0.0051901252707466485 -1.7622357072308668 -0.005181149858981371 -1.763140067947096
340 -0.0051909067900851365 -1.7674266140209518 -0.005192719446495175 -1.7683327873935912
341 -0.005195018532685935 -1.7726216325536377 -0.005111462925560773 -1.773444250319152
342 -0.0051909471862018105 -1.7778125797398394 -0.005191561137326062 -1.7786358114564782
343 -0.005192206520587206 -1.7830047862604266 -0.005191227374598384 -1.7838270388310766
344 -0.00519100755918771 -1.7881957938196142 -0.005191695597022772 -1.7890187344280994
345 -0.005191850056871772 -1.793387643876486 -0.00518953709397465 -1.7942082715220742
346 -0.0051911281887441875 -1.7985787720652302 -0.005202613188885152 -1.7994108847109593
347 -0.005199337005615234 -1.8037781090708453 -0.005142203439027071 -1.8045530881499865
348 -0.005191805446520448 -1.8089699145173659 -0.005192944058217108 -1.8097460322082035
349 -0.0051919575547799465 -1.8141618720721457 -0.005191713850945234 -1.8149377460591487
350 -0.005191992851905525 -1.8193538649240513 -0.005192373413592577 -1.8201301194727413
351 -0.005192165030166507 -1.8245460299542178 -0.00519201101269573 -1.825322130485437
352 -0.005191713501699269 -1.829737743455917 -0.005188996158540249 -1.8305111266439773
353 -0.00519148469902575 -1.8349292281549427 -0.005190648813731968 -1.8357017754577092
354 -0.005191861884668469 -1.8401210900396112 -0.005192729062400758 -1.84089450452011
355 -0.0051916400669142606 -1.8453127301065255 -0.005192034295760095 -1.84608653881587
356 -0.00519321565516293 -1.8505059457616884 -0.005241234577260912 -1.851327773393131
357 -0.0051903384504839774 -1.8556962842121723 -0.005188337434083224 -1.8565161108272143
358 -0.005190961295738816 -1.860887245507911 -0.00519084301777184 -1.8617069538449862
359 -0.005191068490967154 -1.8660783139988781 -0.005190179799683392 -1.8668971336446696
360 -0.005192031618207693 -1.8712703456170858 -0.005195821030065417 -1.872092954674735
361 -0.005191122484393418 -1.8764614681014793 -0.0051939701428636905 -1.8772869248175985
362 -0.005190207646228373 -1.8816516757477078 -0.005184908187948168 -1.8824718330055468
363 -0.005191945587284863 -1.8868436213349926 -0.005192386428825557 -1.8876642194343722
364 -0.00519111892208457 -1.8920347402570772 -0.0051928979577496644 -1.8928571173921218
365 -0.00518980382476002 -1.8972245440818372 -0.0051963258069008585 -1.8980534431990226
366 -0.00519064306281507 -1.9024151871446522 -0.005209524161182344 -1.9032629673602048
367 -0.00519040476065129 -1.9076055919053034 -0.005190589139238 -1.908453556499443
368 -0.005190501175820828 -1.9127960930811243 -0.005192951206117869 -1.9136465077055609
369 -0.005189628549851477 -1.9179857216309757 -0.005188256246037781 -1.9188347639515986
370 -0.005190920224413276 -1.923176641855389 -0.005201618163846433 -1.924036382115445
371 -0.005190851376391947 -1.928367493231781 -0.0051845191977918145 -1.9292209013132366
372 -0.005191918229684234 -1.9335594114614651 -0.005177515791729093 -1.9343984171049657
373 -0.005190379451960325 -1.9387497909134255 -0.00519132949411869 -1.9395897465990843
374 -0.0051904282532632354 -1.9439402191666888 -0.005193528137169778 -1.9447832747362541
375 -0.005189477419480682 -1.9491296965861695 -0.005189339607022702 -1.9499726143432767
376 -0.0051918467972427605 -1.9543215433834122 -0.005213775485754013 -1.9551863898290307
377 -0.005188384582288564 -1.959509927965701 -0.0051911564776673915 -1.9603775463066981
378 -0.0051910822512581944 -1.964701010216959 -0.005190834822133184 -1.9655683811288314
379 -0.005188759695738554 -1.9698897699126976 -0.005186830018647015 -1.9707552111474784
380 -0.005172507953830063 -1.9750622778665277 -0.0052294382127001885 -1.9759846493601787
381 -0.005188686377368868 -1.9802509642438966 -0.0051900428021326665 -1.9811746921623115
382 -0.005188876274041831 -1.9854398405179383 -0.0051891924114897845 -1.9863638845738012
383 -0.005188784818165005 -1.9906286253361034 -0.005189584568142891 -1.991553469141944
384 -0.005189633485861123 -1.9958182588219646 -0.0051877022255212065 -1.9967411713674652
385 -0.0051891235401853916 -2.00100738236215 -0.005191917670890689 -2.001933089038356
386 -0.005188279878348112 -2.006195662240498 -0.005188151937909424 -2.0071212409762653
387 -0.0051919239107519385 -2.01138758615125 -0.005155738280154765 -2.01227697925642
388 -0.005189248011447489 -2.0165768341626973 -0.005188708938658237 -2.0174656881950783
389 -0.005190050438977778 -2.021766884601675 -0.005188688915222883 -2.0226543771103014
390 -0.005189631204120815 -2.0269565158057956 -0.005189438513480127 -2.0278438156237817
391 -0.005188893177546561 -2.032145408983342 -0.005202684993855655 -2.0330465006176373
392 -0.00518689111340791 -2.0373323000967503 -0.005203271796926856 -2.0382497724145643
393 -0.00518918780144304 -2.042521487898193 -0.005187301267869771 -2.043437073682434
394 -0.005189345590770245 -2.0477108334889635 -0.005190369510091841 -2.0486274431925255
395 -0.005189483007416129 -2.0529003164963795 -0.005190577427856624 -2.053818020620382
396 -0.005189359025098384 -2.0580896755214777 -0.005190299055539071 -2.0590083196759212
397 -0.00518990105483681 -2.0632795765763143 -0.005190656078048051 -2.0641989757539694
398 -0.005187758058309555 -2.068467334634624 -0.005192514113150537 -2.0693914898671197
399 -0.005188317154534161 -2.0736556517891582 -0.005175524274818599 -2.0745670141419383
400 -0.005187972472049296 -2.0788436242612076 -0.005185218527913094 -2.0797522326698514
401 -0.005189474788494408 -2.084033099049702 -0.005188427702523768 -2.084940660372375
402 -0.005189471738412976 -2.089222570788115 -0.005190506111830473 -2.0901311664842055
403 -0.005189407849684358 -2.0944119786377993 -0.005192412715405226 -2.0953235791996105
404 -0.005190094979479909 -2.0996020736172794 -0.005210497556254268 -2.100534076755865
405 -0.005189115554094315 -2.1047911891713738 -0.005190905183553696 -2.1057249819394186
406 -0.005185988848097622 -2.1099771780194714 -0.0051739959511905905 -2.110898977890609
407 -0.005189554486423731 -2.115166732505895 -0.005184707161970436 -2.1160836850525797
408 -0.005188248422928155 -2.120354980928823 -0.0051852920791134235 -2.121268977131693
409 -0.005189162818714977 -2.125544143747538 -0.005183201050385833 -2.126452178182079
410 -0.005183027125895023 -2.130727170873433 -0.005191213288344443 -2.131643391470423
411 -0.00518974622245878 -2.1359169170958916 -0.005187425576150417 -2.1368308170465737
412 -0.005188946682028473 -2.14110586377792 -0.0051838718354702 -2.142014688882044
413 -0.005190270929597318 -2.146296134707517 -0.005198032129555941 -2.1472127210116
414 -0.005191258643753827 -2.151487393351271 -0.005193206365220249 -2.15240592737682
415 -0.005188774899579585 -2.1566761682508506 -0.005175495892763138 -2.1575814232695834
416 -0.005185739020816982 -2.1618619072716676 -0.0051719411741942166 -2.1627533644437777
417 -0.005191010516136884 -2.1670529177878044 -0.005199089203961194 -2.167952453647739
418 -0.0051858577411621806 -2.1722387755289665 -0.005207121814601123 -2.17315957546234
419 -0.00519001935608685 -2.1774287948850533 -0.005183264543302357 -2.1783428400056426
420 -0.00518902309704572 -2.182617817982099 -0.00518937692977488 -2.1835322169354177
421 -0.005190587672404945 -2.1878084056545037 -0.005192027497105301 -2.188724244432523
422 -0.005210973555222154 -2.193019379209726 -0.005262657045386731 -2.1939869014779094
423 -0.005188206094317138 -2.198207585304043 -0.0051901362836360935 -2.1991770377615456
424 -0.005189091572538019 -2.203396676876581 -0.005189458234235644 -2.204366495995781
425 -0.00518934540450573 -2.2085860222810867 -0.0051884074229747055 -2.209554903418756
426 -0.0051891708746552466 -2.213775193155742 -0.0051887848414480684 -2.2147436882602043
427 -0.0051881207153201105 -2.218963313871062 -0.00518891669344157 -2.219932604953646
428 -0.005187946534715593 -2.224151260405778 -0.005187485832720995 -2.225120090786367
429 -0.005188177991658449 -2.229339438397436 -0.005192417767830193 -2.230312508554197
430 -0.0051745024742558595 -2.234513940871692 -0.00509171134326607 -2.2354042198974633
431 -0.005190119962207973 -2.2397040608339 -0.005194227676838636 -2.240598447574302
432 -0.00519042529631406 -2.244894486130214 -0.0051885823719203476 -2.2457870299462224
433 -0.005190294794738292 -2.250084780924952 -0.005190230906009674 -2.250977260852232
434 -0.0051903384504839774 -2.255275119375436 -0.0051907062297686934 -2.2561679670820007
435 -0.005189701332710683 -2.2604648207081466 -0.005188971711322665 -2.2613569387933232
436 -0.005189736769534647 -2.2656545574776814 -0.005189281702041626 -2.266546220495365
437 -0.005189504707232118 -2.2708440621849135 -0.005188146466389298 -2.2717343669617542
438 -0.005189816793426871 -2.2760338789783403 -0.0051941990852355955 -2.27692856604699
439 -0.0051891462644562125 -2.2812230252427965 -0.005186848132871092 -2.282115414179861
440 -0.005187959223985672 -2.2864109844667824 -0.0051967893494293095 -2.2873122035292903
441 -0.005191357084549963 -2.2916023415513322 -0.0051982012577354905 -2.2925104047870257
442 -0.005190403433516622 -2.296792744984849 -0.005180574534460902 -2.297690979321487
443 -0.005189439561218023 -2.301982184546067 -0.00518666822463274 -2.3028776475461195
444 -0.0051916743163019415 -2.307173858862369 -0.005198268475942314 -2.308075916022062
445 -0.005187671165913343 -2.3123615300282823 -0.005175882088951767 -2.3132517981110134
446 -0.0051891946932300925 -2.3175507247215124 -0.005184345808811486 -2.318436143919825
447 -0.005190133070573211 -2.3227408577920854 -0.0051779357949271795 -2.323614079714752
448 -0.005189485801383853 -2.327930343593469 -0.005191546119749546 -2.3288056258345016
449 -0.005189590784721076 -2.3331199343781903 -0.0051885263063013555 -2.3339941521408027
450 -0.005190605111420154 -2.3383105394896107 -0.005191686004400254 -2.339185838145203
451 -0.0051916343159973625 -2.343502173805608 -0.00520543372258544 -2.3443912718677886
452 -0.005192907643504441 -2.3486950814491125 -0.0051799921551719304 -2.3495712640229605
453 -0.005192442610859871 -2.3538875240599726 -0.00518442140892148 -2.354755685431882
454 -0.005190416984260082 -2.359077941044233 -0.00519321255851537 -2.3599488979903973
455 -0.005194175499491393 -2.364272116543724 -0.005172957316972315 -2.3651218553073696
456 -0.0051914728479459885 -2.3694635893916702 -0.0051919981371611355 -2.370313853444531
457 -0.005189894628711045 -2.3746534840203815 -0.0051876134937629105 -2.3755014669382937
458 -0.005189617234282196 -2.3798431012546635 -0.005186742404475808 -2.3806882093427695
459 -0.005177344428375363 -2.385020445683039 -0.005209181713871658 -2.3858973910566412
460 -0.005188582022674382 -2.3902090277057133 -0.00518843496683985 -2.391085826023481
461 -0.005189169081859291 -2.3953981967875726 -0.005188629985786975 -2.396274456009268
462 -0.005189892905764282 -2.4005880896933367 -0.005189609550870955 -2.401464065560139
463 -0.005189374554902315 -2.405777464248239 -0.005189343728125096 -2.406653409288264
464 -0.005189659725874663 -2.4109671239741135 -0.005191038642078638 -2.411844447930343
465 -0.005189390224404633 -2.416156514198518 -0.005190266645513475 -2.4170347145758564
466 -0.005189502867870033 -2.421346017066388 -0.005186760402284563 -2.4222214749781408
467 -0.005192617955617607 -2.4265386350220055 -0.005172344646416605 -2.4273938196245575
468 -0.005189253366552293 -2.431727888388558 -0.005191977811045944 -2.4325857974356033
469 -0.005189538211561739 -2.4369174266001195 -0.005186591646634042 -2.4377723890822374
470 -0.005189627245999873 -2.442107053846119 -0.005184083781205118 -2.4429564728634423
471 -0.005190512794069946 -2.4472975666401893 -0.005170993972569704 -2.448127466836012
472 -0.005190560570918023 -2.452488127211107 -0.005190136120654642 -2.4533176029566666
473 -0.005197899229824543 -2.457686026440932 -0.005168199236504733 -2.4584858021931715
474 -0.0051909283269196745 -2.4628769547678515 -0.005190799804404378 -2.4636766019975758
475 -0.0051910097012296316 -2.468067964469081 -0.005191997485235333 -2.468868599482811
476 -0.005191179784014821 -2.473259144253096 -0.005191407911479473 -2.4740600073942907
477 -0.005190662597306073 -2.478449806850402 -0.005190590769052506 -2.4792505981633433
478 -0.005190317169763148 -2.483640124020165 -0.005190187925472855 -2.484440786088816
479 -0.005193898756988347 -2.4888340227771533 -0.0051895661512389776 -2.489630352240055
480 -0.005190982250496745 -2.49402500502765 -0.0051925580482929945 -2.494822910288348
481 -0.0051911874441429974 -2.499216192471793 -0.005191665631718934 -2.500014575920067
482 -0.0051881529623642566 -2.504404345434157 -0.0052073683822527524 -2.5052219443023196
483 -0.005190783925354481 -2.5095951293595116 -0.005189781240187585 -2.5104117255425074
484 -0.005190374120138586 -2.5147855034796502 -0.0051922213286161424 -2.5156039468711233
485 -0.005190797196701169 -2.5199763006763516 -0.005191030167043209 -2.5207949770381664
486 -0.0051907093031331895 -2.525167009979485 -0.005195249291136861 -2.525990226329303
487 -0.005190616054460406 -2.5303576260339455 -0.0051948193460702894 -2.5311850456753735
488 -0.00519083293620497 -2.5355484589701507 -0.005193084082566202 -2.5363781297579395
489 -0.005191079806536436 -2.540739538776687 -0.005187617219053209 -2.5415657469769926
490 -0.005189942824654281 -2.5459294816013416 -0.005190635891631245 -2.5467563828686237
491 -0.005194330867379904 -2.5511238124687217 -0.0051765525713562965 -2.55193293543998
492 -0.005190570745617152 -2.556314383214339 -0.005186770507134497 -2.5571197059471147
493 -0.00519064818508923 -2.5615050313994283 -0.0051927849650383 -2.562312490912153
494 -0.005190147319808602 -2.566695178719237 -0.005195065611042082 -2.567507556523195
495 -0.005189054552465678 -2.5718842332717027 -0.005187368392944336 -2.5726949249161395
496 -0.00518955506850034 -2.577073788340203 -0.0051869244780391455 -2.5778818493941786
497 -0.005187901179306209 -2.582261689519509 -0.0051842019194737075 -2.5830660513136525
498 -0.0051891950890421866 -2.5874508846085513 -0.00518825831823051 -2.588254309631883
499 -0.005190046783536672 -2.592640931392088 -0.005195332085713744 -2.5934496417175965
500 -0.005189694836735726 -2.597830626228824 -0.005187875241972506 -2.598637516959569
501 -0.005189435603097081 -2.6030200618319213 -0.005185953341424465 -2.6038234703009935
502 -0.005188602581620216 -2.6082086644135414 -0.005181612679734826 -2.6090050829807283
503 -0.005190286692231894 -2.6133989511057734 -0.005189443938434124 -2.6141945269191624
504 -0.0051899743266403675 -2.6185889254324137 -0.0051889980910345915 -2.619383525010197
505 -0.005188738252036274 -2.62377766368445 -0.005174564640037715 -2.6245580896502347
506 -0.005190310068428516 -2.6289679737528786 -0.0051895796554163095 -2.629747669305651
507 -0.005191578529775143 -2.6341595522826537 -0.005183333484455943 -2.6349310027901067
508 -0.005188635434024036 -2.639348187716678 -0.005178983649238944 -2.6401099864393456
509 -0.005190594727173448 -2.6445387824438513 -0.005190660315565765 -2.645300646754911
510 -0.00519046438857913 -2.6497292468324303 -0.0051893263822421435 -2.6504899731371534
511 -0.005192082817666232 -2.6549213296500964 -0.005186097673140466 -2.6556760708102938
512 -0.005192095739766955 -2.6601134253898633 -0.005187998386099934 -2.6608640691963936
513 -0.005190521152690053 -2.6653039465425534 -0.005191225511953235 -2.6660552947083467
514 -0.0051910811569541694 -2.6704950276995074 -0.00519061500672251 -2.6712459097150694
515 -0.005190218309871852 -2.675685246009379 -0.00518927734810859 -2.676435187063178
516 -0.0051924261264503 -2.6808776721358294 -0.0051919925725087525 -2.6816271796356865
517 -0.0051934934919700025 -2.6860711656277996 -0.005189407989382744 -2.6868165876250694
518 -0.005190681223757565 -2.6912618468515572 -0.005190860782749951 -2.692007448407819
519 -0.005190326482988894 -2.696452173334546 -0.005190305900759995 -2.697197754308579
520 -0.005190515075810254 -2.7016426884103564 -0.005191769264638424 -2.702389523573218
521 -0.00518975923769176 -2.7068324476480483 -0.005180861055850983 -2.7075703846290686
522 -0.005190831911750138 -2.7120232795597983 -0.005191207467578352 -2.712761592096647
523 -0.00519110697787255 -2.717214386537671 -0.005187897756695747 -2.7179494898533427
524 -0.0051899171667173505 -2.7224043037043884 -0.005163117893971503 -2.7231126077473142
525 -0.0051898407517001035 -2.7275941444560883 -0.005194811546243727 -2.728307419293558
526 -0.005191001552157104 -2.7327851460082453 -0.005191233847290278 -2.7334986531408485
527 -0.0051907865097746255 -2.7379759325180197 -0.005189601308666169 -2.7386882544495146
528 -0.0051909982226789 -2.7431669307406987 -0.005192641634494066 -2.7438808960840086
529 -0.005190816917456686 -2.7483577476581553 -0.005188083718530833 -2.7490689798025394
530 -0.005191018944606185 -2.7535487666027616 -0.005189681402407586 -2.754258661204947
531 -0.005190667463466525 -2.758739434066228 -0.005194185161963105 -2.75945284636691
532 -0.005187882157042622 -2.763927316223271 -0.005153519148007035 -2.764606365514917
533 -0.005190942529588937 -2.7691182587528598 -0.0051914580632001165 -2.7697978235781173
534 -0.0051919084507972 -2.774310167203657 -0.005191083275713026 -2.7749889068538303
535 -0.005192042118869722 -2.779502209322527 -0.005196962109766901 -2.780185868963597
536 -0.005190710048191249 -2.784692919370718 -0.005192816792987287 -2.785378685756584
537 -0.005191879998892546 -2.7898847993696103 -0.005198660492897034 -2.790577346249481
538 -0.005191361461766064 -2.7950761608313766 -0.005200110864825547 -2.7957774571143066
539 -0.005190293514169752 -2.800266454345546 -0.005187753564678132 -2.8009652106789846
540 -0.005190313258208334 -2.8054567676037547 -0.005198439676314592 -2.806163650355299
541 -0.005190244433470071 -2.810647012037225 -0.005190611071884632 -2.8113542614271836
542 -0.005191125348210335 -2.8158381373854353 -0.005195603799074888 -2.8165498652262584
543 -0.0051900626625865694 -2.821028200048022 -0.005187204317189753 -2.821737069543448
544 -0.005190930538810789 -2.8262191305868325 -0.005190736940130591 -2.8269278064835786
545 -0.0051916951546445485 -2.831410825741477 -0.005210393480956555 -2.832138199964535
546 -0.0051898290403187275 -2.8366006547817957 -0.005188728985376656 -2.8373269289499117
547 -0.0051900617545470595 -2.8417907165363427 -0.005185113125480712 -2.842512042075392
548 -0.005190539313480258 -2.846981255849823 -0.005169731611385941 -2.8476817736867783
549 -0.005190173513256013 -2.852171429363079 -0.005189678678289056 -2.8528714523650676
550 -0.005190520803444088 -2.8573619501665233 -0.00519278107676655 -2.858064233441834
551 -0.0051911262096837165 -2.862553076376207 -0.005193262617103756 -2.863257496058938
552 -0.005190925695933402 -2.8677440020721403 -0.005190597311593592 -2.8684480933705316
553 -0.005188312707468867 -2.872932314779609 -0.005177024495787918 -2.8736251178663195
554 -0.005189022375270724 -2.8781213371548797 -0.0051908312831074 -2.878815949149427
555 -0.005189954256638885 -2.8833112914115184 -0.0051930116722360255 -2.884008960821663
556 -0.005191014311276376 -2.888502305722795 -0.0051895563257858155 -2.889198517147449
557 -0.005194199411198497 -2.8936965051339936 -0.005204998888075352 -2.894403516035524
558 -0.005190650862641632 -2.8988871559966354 -0.005192101909779012 -2.899595617945303
559 -0.005189642542973161 -2.9040767985396085 -0.005186962126754224 -2.9047825800720575
560 -0.005179262906312943 -2.9092560614459213 -0.005251044337637722 -2.9100336244096954
561 -0.005188101809471846 -2.9144441632553932 -0.005187683808617294 -2.9152213082183125
562 -0.005189815768972039 -2.9196339790243653 -0.005189557396806777 -2.920410865615119
563 -0.0051897054770961406 -2.9248236845014612 -0.005191011005081236 -2.9256018766202003
564 -0.005189054063521326 -2.9300127385649826 -0.00518774117808789 -2.9307896177982884
565 -0.005188977695070207 -2.9352017162600528 -0.005189320654608309 -2.9359789384528967
566 -0.0051892101764678955 -2.9403909264365207 -0.005189228057861328 -2.941168166510758
567 -0.005189158814027905 -2.9455800852505485 -0.005189442541450262 -2.946357609052208
568 -0.005188562045805156 -2.9507686472963535 -0.005188232334330678 -2.951545841386539
569 -0.005187571933493018 -2.9559562192298463 -0.005159453162923456 -2.9567052945494625
570 -0.005189804150722921 -2.9611460233805693 -0.005188720254227519 -2.96189401480369
571 -0.005189417372457683 -2.966335440753027 -0.005188720184378326 -2.967082734988068
572 -0.00518971448764205 -2.971525155240669 -0.005189030664041638 -2.97227176565211
573 -0.005189603101462126 -2.976714758342131 -0.005187338194809854 -2.9774591038469196
574 -0.005189433344639838 -2.981904191686771 -0.005185043020173907 -2.9826441468670937
575 -0.00519004100933671 -2.9870942326961076 -0.00518662438262254 -2.9878307712497163
576 -0.005189484055154026 -2.9922837167512615 -0.005189072364009917 -2.9930198436137263
577 -0.005190322827547789 -2.997474039578809 -0.0051884969463571904 -2.9982083405600837
578 -0.005190565134398639 -3.0026646047132077 -0.005189043027348817 -3.0033973835874326
579 -0.005188478715717792 -3.0078530834289254 -0.005193925881758332 -3.0085913094691907
580 -0.0051898635691031815 -3.0130429469980284 -0.00518754511140287 -3.0137788545805937
581 -0.005184229649603367 -3.0182271766476316 -0.0051845243433490396 -3.0189633789239427
582 -0.005189877282828092 -3.02341705393046 -0.005191133124753833 -3.0241545120486966
583 -0.005189717747271061 -3.028606771677731 -0.005188417993485928 -3.0293429300421826
584 -0.00518155328463763 -3.0337883249623685 -0.005142622068524361 -3.034485552110707
585 -0.005190719687379897 -3.038979044649748 -0.005191751779057086 -3.039677303889764
586 -0.005190439242869616 -3.0441694838926177 -0.005191637156531215 -3.0448689410462952
587 -0.005190182360820472 -3.049359666253438 -0.005191385000944138 -3.050060326047239
588 -0.005189532274380326 -3.0545491985278184 -0.005188556364737451 -3.0552488824119766
589 -0.0051913981325924395 -3.059740596660411 -0.005231798975728452 -3.060480681387705
590 -0.005190304457210004 -3.064930901117621 -0.005190662364475429 -3.0656713437521805
591 -0.005189865943975747 -3.0701207670615966 -0.0051893718307837846 -3.070860715582964
592 -0.005189197813160717 -3.0753099648747573 -0.005191665864549578 -3.076052381447514
593 -0.005188652011565864 -3.0804986168863233 -0.005189090571366251 -3.08124147201888
594 -0.005188915436156094 -3.0856875323224795 -0.005187930911779404 -3.0864294029306594
595 -0.005188498762436211 -3.0908760310849157 -0.005190115026198328 -3.0916195179568575
596 -0.005187541129998863 -3.0960635722149146 -0.0051748259924352166 -3.0967943439492926
597 -0.0051897666184231635 -3.1012533388333376 -0.005188663816079497 -3.101983007765372
598 -0.005189675674773753 -3.1064430145081112 -0.005188225745223462 -3.1071712335105954
599 -0.005189765174873173 -3.1116327796829846 -0.005185876856558025 -3.1123571103671535
600 -0.005190610210411251 -3.116823389893396 -0.005195787362754345 -3.1175528977299076
601 -0.005190723412670195 -3.122014113306066 -0.005186501005664468 -3.1227393987355723
602 -0.005187054886482656 -3.1272011681925487 -0.005214012181386352 -3.1279534109169584
603 -0.005189677537418902 -3.1323908457299674 -0.005192497628740966 -3.1331459085456994
604 -0.005191021133214235 -3.1375818668631816 -0.005185888125561177 -3.1383317966712605
605 -0.005191250750795007 -3.142773117613977 -0.005195973045192659 -3.143527769716453
606 -0.005189479980617762 -3.1479625975945944 -0.0051869148388504985 -3.1487146845553036
607 -0.005188615689985454 -3.15315121328458 -0.005187031137757004 -3.1539017156930607
608 -0.005190137727186084 -3.158341351011766 -0.005185224604792893 -3.1590869402978536
609 -0.005188644351437688 -3.1635299953632035 -0.005193148646503687 -3.1642800889443574
610 -0.005189333879388869 -3.168719329242592 -0.005189172737300396 -3.169469261681658
611 -0.005188877950422466 -3.1739082071930147 -0.005182627541944385 -3.174651889223602
612 -0.005190515611320734 -3.1790987228043353 -0.0052045525284484025 -3.1798564417520505
613 -0.005189722497016191 -3.1842884453013514 -0.005182528146542608 -3.185038969898593
614 -0.005188077595084906 -3.1894765228964364 -0.005174165242351592 -3.1902131351409446
615 -0.005190036981366575 -3.194666559877803 -0.005189451319165528 -3.1954025864601103
616 -0.00519022555090487 -3.199856785428708 -0.005190743529237807 -3.2005933299893483
617 -0.005190339451655745 -3.205047124880364 -0.005192604451440275 -3.2057859344407884
618 -0.005187537660822273 -3.210234662541186 -0.005193252605386079 -3.2109791870461746
619 -0.005189668177627027 -3.2154243307188133 -0.005185920489020645 -3.216165107535195
620 -0.005189604801125824 -3.220613935519939 -0.005186908738687634 -3.2213520162738827
621 -0.005180195695720613 -3.2257941312156597 -0.005223027965985239 -3.2265750442398677
622 -0.005188139132224023 -3.2309822703478837 -0.005191011331044137 -3.231766055570912
623 -0.005188256618566811 -3.2361705269664505 -0.005185824539512396 -3.236951880110424
624 -0.005189240700565279 -3.241359767667016 -0.005189870088361204 -3.242141750198785
625 -0.005187739571556449 -3.246547507238572 -0.005175526766106486 -3.2473172769648917
626 -0.005188380437903106 -3.251735887676475 -0.0051846781745553015 -3.252501955139447
627 -0.00518960109911859 -3.2569254887755936 -0.005189343541860581 -3.2576912986813076
628 -0.00518578861374408 -3.2621112773893377 -0.00518309217877686 -3.2628743908600844
629 -0.005189477186650038 -3.2673007545759876 -0.005190021148882807 -3.2680644120089672
630 -0.005189830739982426 -3.27249058531597 -0.005189955444075167 -3.2732543674530423
631 -0.005189389013685286 -3.277679974329655 -0.0051872225943952795 -3.2784415900474375
632 -0.005189836351200938 -3.282869810680856 -0.005190731980837882 -3.2836323220282755
633 -0.0051983445417135956 -3.2880681552225695 -0.0051627932116389275 -3.2887951152399144
634 -0.005190007342025638 -3.293258162564595 -0.0051927452208474275 -3.2939878604607618
635 -0.0051896953722462055 -3.298447857936841 -0.005185713735409081 -3.2991735741961707
636 -0.005186475859954953 -3.303634333796796 -0.005181097937747836 -3.3043546721339188
637 -0.005189615883864462 -3.3088239496806606 -0.0051885877503082154 -3.309543259884227
638 -0.0051897660130634906 -3.314013715693724 -0.005193421780131757 -3.314736681664359
639 -0.005191960697993636 -3.3192056763917175 -0.00520586313214153 -3.3199425447965005
640 -0.005189759726636112 -3.3243954361183534 -0.005186784500256181 -3.3251293292967565
641 -0.00518956973683089 -3.329585005855184 -0.005191699485294521 -3.330321028782051
642 -0.0051889949245378375 -3.334774000779722 -0.005190499569289386 -3.3355115283513403
643 -0.005190188437700272 -3.3399641892174223 -0.005192133318632841 -3.340703661669973
644 -0.005191255151294172 -3.3451554443687166 -0.005180267966352403 -3.3458839296363254
645 -0.005190298683010042 -3.3503457430517267 -0.005190287786535919 -3.351074217422861
646 -0.0051895166281610726 -3.355535259679888 -0.0051866659428924326 -3.3562608833657537
647 -0.005191090563312173 -3.3607263502432003 -0.005181759828701615 -3.3614426431944553
648 -0.005189593648537993 -3.3659159438917383 -0.005184495914727449 -3.3666271391091827
649 -0.005189819866791368 -3.3711057637585298 -0.005194377503357828 -3.3718215166125405
650 -0.0051900898339226845 -3.3762958535924525 -0.005184376472607255 -3.3770058930851476
651 -0.005189667944796384 -3.381485521537249 -0.005188073148019612 -3.3821939662331673
652 -0.005189901031553745 -3.386675422568803 -0.005193440918810665 -3.387387407151978
653 -0.005189860216341912 -3.3918652827851448 -0.005191491823643446 -3.3925788989756214
654 -0.0051896808668971065 -3.397054963652042 -0.005180338071659208 -3.3977592370472807
655 -0.005189472623169422 -3.4022444362752116 -0.005183854722417891 -3.4029430917696986
656 -0.0051901559345424175 -3.407434592209754 -0.005192338884808123 -3.408135430654507
657 -0.005190761387348175 -3.412625353597102 -0.005188380717299879 -3.4133238113718067
658 -0.005188380368053913 -3.417813733965156 -0.005208292161114514 -3.4185321035329213
659 -0.005189142073504627 -3.4230028760386606 -0.005188776063732803 -3.423720879596654
660 -0.005189486220479012 -3.4281923622591397 -0.00518921073526144 -3.4289100903319154
661 -0.005189700634218752 -3.4333820628933585 -0.005189941264688969 -3.4341000315966044
662 -0.005189927038736641 -3.438571989932095 -0.005189828108996153 -3.4392898597056005
663 -0.0051901800557971 -3.443762169987892 -0.005189193412661552 -3.444479053118262
664 -0.005189605499617755 -3.44895177548751 -0.0051887418609112505 -3.4496677949791734
665 -0.005189491645433008 -3.454141267132943 -0.005194228095933795 -3.454862023075107
666 -0.0051892924588173624 -3.45933055959176 -0.005189283704385162 -3.460051306779492
667 -0.005189991253428161 -3.4645205508451884 -0.005192166916094721 -3.465243473695587
668 -0.005190024175681174 -3.4697105750208697 -0.005191077897325158 -3.470434551592912
669 -0.005189653648994863 -3.4749002286698647 -0.005191280180588365 -3.4756258317735003
670 -0.00518976547755301 -3.4800899941474177 -0.005191073892638088 -3.4808169056661384
671 -0.00517926225438714 -3.485269256401805 -0.005151988659054041 -3.4859688943251923
672 -0.005188411939889193 -3.490457668341694 -0.0051871114410459995 -3.4911560057662383
673 -0.005190436635166407 -3.4956481049768606 -0.005189404520206153 -3.4963454102864446
674 -0.005189477559179067 -3.5008375825360396 -0.005190207669511437 -3.5015356179559562
675 -0.0051892133429646495 -3.5060267958790043 -0.0051888626301661136 -3.506724480586122
676 -0.005190081964246929 -3.511216877843251 -0.005190427484922111 -3.511914908071044
677 -0.005189452599734068 -3.5164063304429853 -0.005189006449654698 -3.517103914520699
678 -0.005191785679198801 -3.5215981161221843 -0.005175047880038619 -3.5222789624007373
679 -0.0051903162151575085 -3.5267884323373417 -0.005194370122626424 -3.5274733325233636
680 -0.005188369052484631 -3.5319768013898263 -0.005188855738379061 -3.532662188261743
681 -0.005189781915396452 -3.537166583305223 -0.005184885230846703 -3.5378470734925895
682 -0.005189926503226161 -3.542356509808449 -0.0051910181296989325 -3.5430380916222886
683 -0.00518942940980196 -3.547545939218251 -0.005191043321974576 -3.548229134944263
684 -0.005191089329309761 -3.552737028547561 -0.005189249920658767 -3.553418384864922
685 -0.005190005269832909 -3.5579270338173936 -0.005177552136592567 -3.5585959370015146
686 -0.005188605072908104 -3.563115638890302 -0.005187250580638647 -3.5637831875821533
687 -0.005190623900853097 -3.568306262791155 -0.005190986930392683 -3.568974174512546
688 -0.005190609488636255 -3.573496872279791 -0.005189080396667123 -3.5741632549092133
689 -0.005185313941910863 -3.5786821862217018 -0.005149012175388634 -3.579312267084602
690 -0.005191086558625102 -3.583873272780327 -0.005189794837497175 -3.584502061922099
691 -0.005191332614049316 -3.589064605394376 -0.005192764103412628 -3.5896948260255117
692 -0.005190257891081273 -3.594254863285457 -0.005189084308221936 -3.5948839103337336
693 -0.00519118276424706 -3.5994460460497044 -0.0051928338361904025 -3.600076744169924
694 -0.0051901669474318625 -3.604636212997136 -0.005189988855272531 -3.6052667330251964
695 -0.005190547066740691 -3.6098267600638767 -0.005192472273483873 -3.6104592052986804
696 -0.005190830212086439 -3.615017590275963 -0.005195142817683518 -3.615654348116364
697 -0.005190366948954761 -3.6202079572249177 -0.005190672725439072 -3.620845020841803
698 -0.005191062949597836 -3.6253990201745157 -0.005192022118717432 -3.6260370429605207
699 -0.005190108972601593 -3.630589129147117 -0.00519125098362565 -3.6312282939441465
700 -0.005189490132033825 -3.635778619279151 -0.005191997112706304 -3.6364202910568526
701 -0.005190522689372301 -3.6409691419685233 -0.005188275850377977 -3.6416085669072307
702 -0.005190302827395498 -3.6461594447959187 -0.005185356293804943 -3.646793923201036
703 -0.005185823002830148 -3.651345267798749 -0.005167584610171616 -3.6519615078112073
704 -0.00519051724113524 -3.656535785039884 -0.005190005735494196 -3.6571515135467014
705 -0.005190887209028006 -3.661726672248912 -0.005189152830280363 -3.662340666376982
706 -0.005190197448246181 -3.666916869697158 -0.005186106893233955 -3.667526773270216
707 -0.005186637956649065 -3.672103507653807 -0.005185692454688251 -3.672712465724904
708 -0.005188742582686245 -3.6772922502364933 -0.005185124394483864 -3.677897590119388
709 -0.005188310309313238 -3.6824805605458066 -0.005184909724630415 -3.683082499844019
710 -0.0051922699436545375 -3.6876728304894613 -0.005208824551664293 -3.688291324395683
711 -0.005190443736501038 -3.6928632742259624 -0.005188872897997498 -3.6934801972936806
712 -0.00519033232703805 -3.6980536065530005 -0.005190333444625139 -3.6986705307383057
713 -0.005190119449980557 -3.703243726002981 -0.005188720906153322 -3.703859251644459
714 -0.005190607067197562 -3.7084343330701786 -0.005189382610842586 -3.7090486342553017
715 -0.005190261057578027 -3.7136245941277566 -0.005191584746353328 -3.7142402190016552
716 -0.005189921357668936 -3.7188145154854255 -0.0051909300033003095 -3.7194311490049556
717 -0.005191479157656431 -3.724005994643082 -0.00519528966397047 -3.7246264386689263
718 -0.005189352040179074 -3.729195346683261 -0.0051944011356681585 -3.7298208398045944
719 -0.005190652166493237 -3.734385998849754 -0.005190531676635146 -3.7350113714812294
720 -0.005190519685856998 -3.739576518535611 -0.005190516589209437 -3.740201888070439
721 -0.0051908221328631045 -3.744767340668474 -0.005190287041477859 -3.745392175111917
722 -0.0051845265319570896 -3.749951867200431 -0.00519953656475991 -3.7505917116766767
723 -0.005189323937520385 -3.7551411911379513 -0.005189145496115088 -3.755780857172792
724 -0.0051895703189074995 -3.7603307614568586 -0.005188970826566219 -3.760969827999358
725 -0.0051897460827603934 -3.765520507539619 -0.005193574680015444 -3.7661634026793736
726 -0.005189407826401293 -3.7707099153660204 -0.0051912238588556646 -3.7713546265382294
727 -0.005190787743777037 -3.7759007031097975 -0.0051870238035917286 -3.776541650341821
728 -0.0051902210339903835 -3.781090924143788 -0.0051887670764699575 -3.781730417418291
729 -0.00519069863948971 -3.7862816227832776 -0.0051891387207433585 -3.7869195561390345
730 -0.00518887818325311 -3.791470500966531 -0.005188466585241258 -3.7921080227242756
731 -0.005187802575528621 -3.7966583035420594 -0.005216523166745901 -3.7973245458910214
732 -0.005189475486986339 -3.8018477790290457 -0.005187970027327538 -3.802512515918349
733 -0.005188884981907904 -3.8070366640109534 -0.005188960256054998 -3.807701476174404
734 -0.005188809032551945 -3.8122254730435055 -0.005187205388210714 -3.812888681562615
735 -0.005189522192813456 -3.817414995236319 -0.005188918719068169 -3.818077600281683
736 -0.005189681798219681 -3.8226046770345388 -0.0051897700875997545 -3.8232673703692828
737 -0.00518859454896301 -3.8277932715835017 -0.0051892007468268275 -3.8284565711161096
738 -0.005190338916145265 -3.832983610499647 -0.005249875062145293 -3.833706446178255
739 -0.005188025999814272 -3.838171636499461 -0.005183878261595965 -3.838890324439851
740 -0.005188226397149265 -3.8433598628966106 -0.005188166978769004 -3.84407849141862
741 -0.005189040652476251 -3.8485489035490867 -0.005189950903877616 -3.8492684423224977
742 -0.005187960481271148 -3.853736864030358 -0.0051877200836315755 -3.8544561624061293
743 -0.0051883575739339 -3.858925221604292 -0.005190257821232081 -3.8596464202273615
744 -0.0051876479992643 -3.8641128696035563 -0.005189275927841663 -3.864835696155203
745 -0.005188755551353097 -3.8693016251549093 -0.005189728178083897 -3.870025424333287
746 -0.0051877767546102405 -3.8744894019095195 -0.005185799766331911 -3.8752112240996186
747 -0.005187755636870861 -3.87967715754639 -0.005176437366753816 -3.8803876614663726
748 -0.0051889406517148014 -3.884866098198105 -0.005187853402458131 -3.885575514868831
749 -0.005186690972186625 -3.8900527891702916 -0.005179809569381177 -3.8907553244382123
750 -0.005186746688559651 -3.895239535858851 -0.0051343657309189435 -3.895889690169131
751 -0.005189870810136199 -3.9004294066689873 -0.005187765462324023 -3.901077455631455
752 -0.005190204456448555 -3.9056196111254358 -0.005190417403355241 -3.9062678730348104
753 -0.005189734976738691 -3.9108093461021745 -0.005189815885387361 -3.9114576889201977
754 -0.005190250347368419 -3.915999596449543 -0.005190852959640324 -3.9166485418798382
755 -0.0051902615232393146 -3.921189857972782 -0.0051896497141569855 -3.921838191593995
756 -0.00518976089078933 -3.9263796188635713 -0.005189321585930884 -3.927027513179926
757 -0.005189580679871142 -3.9315691995434423 -0.005188409774564207 -3.93221592295449
758 -0.005189888458698988 -3.9367590880021415 -0.0051887485198676584 -3.937404671474358
759 -0.005189769412390887 -3.9419488574145323 -0.005210106004960835 -3.9426147774793185
760 -0.005189819750376046 -3.9471386771649084 -0.005190930725075304 -3.947805708204394
761 -0.0051890512928366665 -3.952327728457745 -0.005188932339660823 -3.952994640544055
762 -0.005189314694143831 -3.957517043151889 -0.0051873027812689545 -3.958181943325324
763 -0.0051896148826926945 -3.9627066580345818 -0.00518373770173639 -3.96336568102706
764 -0.005193553259596228 -3.967900211294178 -0.005203158245421946 -3.968568839272482
765 -0.005189733929000795 -3.9730899452231787 -0.005189506057649851 -3.9737583453301317
766 -0.005188924400135875 -3.9782788696233147 -0.0051878661615774035 -3.978946211491709
767 -0.005188609892502427 -3.983467479515817 -0.005193081079050898 -3.98413929257076
768 -0.005189826735295356 -3.9886573062511124 -0.0051866937428712845 -3.9893259863136312
769 -0.005189788527786732 -3.993847094778899 -0.005188816273584962 -3.9945148025872164
770 -0.005188751453533769 -3.9990358462324327 -0.005193826672621071 -3.9997086292598376
771 -0.0051904512802138925 -4.004226297512647 -0.005186123377643526 -4.004894752637481
772 -0.005188956181518734 -4.009415253694165 -0.005189103237353265 -4.010083855874835
773 -0.00519071554299444 -4.014605969237159 -0.0051856345497071745 -4.015269490424542
774 -0.0051899072481319305 -4.019795876485292 -0.005188552383333445 -4.020458042807875
775 -0.005189276253804565 -4.024985152739096 -0.0051913763862103226 -4.025649419194085
776 -0.00518922929186374 -4.0301743820309595 -0.0051899321610108014 -4.030839351355096
777 -0.005189773417077959 -4.035364155448037 -0.0051614208146929744 -4.036000772169789
778 -0.0051906566135585305 -4.040554812061596 -0.005193983693607152 -4.041194755863396
779 -0.005190207879059017 -4.045745019940655 -0.005189406638965011 -4.046384162502361
780 -0.00519021125510335 -4.050935231195758 -0.005190014792606235 -4.051574177294967
781 -0.005190162570215762 -4.056125393765973 -0.005191200762055814 -4.0567653780570225
782 -0.005190022150054574 -4.061315415916028 -0.0051884743152186275 -4.061953852372241
783 -0.005189983593299985 -4.066505399509328 -0.005197875062003731 -4.067151727434245
784 -0.005190293374471367 -4.071695692883799 -0.005193538055755198 -4.07234526549
785 -0.00518950514961034 -4.07688519803341 -0.005193640454672277 -4.077538905944673
786 -0.005190357728861272 -4.082075555762271 -0.005192366009578109 -4.082731271954251
787 -0.005189539305865765 -4.087265095068137 -0.005186641425825656 -4.0879179133800765
788 -0.005190175212919712 -4.092455270281056 -0.005186899588443339 -4.0931048129685195
789 -0.005186428944580257 -4.097641699225637 -0.005191793781705201 -4.098296606750225
790 -0.005190084502100944 -4.102831783727738 -0.005195753625594079 -4.103492360375819
791 -0.005188450799323618 -4.1080202345270616 -0.005184669699519873 -4.108677030075339
792 -0.00518869161605835 -4.11320892614312 -0.005182845564559102 -4.113859875639898
793 -0.005191031214781106 -4.118399957357901 -0.005172936525195837 -4.119032812165094
794 -0.005190037027932704 -4.123589994385833 -0.005189173389226198 -4.12422198555432
795 -0.0051901475992053745 -4.128780141985039 -0.005190280638635159 -4.129412266192955
796 -0.005190060124732554 -4.133970202109771 -0.005181047646328807 -4.134593313839284
797 -0.005189746664837003 -4.1391599487746085 -0.005189926573075354 -4.13978324041236
798 -0.005192033504135907 -4.144351982278744 -0.005179877136833965 -4.144963117549194
799 -0.005190778523683548 -4.149542760802428 -0.0051846645772457125 -4.15014778212644
800 -0.005190846510231495 -4.154733607312659 -0.00518278512172401 -4.155330567248163
801 -0.005190184875391424 -4.15992379218805 -0.005197766795754432 -4.160528334043918
802 -0.005189585569314659 -4.165113377757365 -0.005188274616375566 -4.1657166086602935
803 -0.0051881289575248955 -4.17030150671489 -0.005193210486322641 -4.170909819146616
804 -0.005191007466055453 -4.175492514180945 -0.005192941823042929 -4.176102760969659
805 -0.0051874839002266524 -4.180679998081172 -0.005207970831543207 -4.181310731801203
806 -0.005189507128670811 -4.185869505209843 -0.0051857919432222845 -4.186496523744425
807 -0.005189576162956655 -4.1910590813728 -0.005189677095040679 -4.191686200839466
808 -0.005189598607830703 -4.196248679980631 -0.005189890833571553 -4.196876091673038
809 -0.0051892453106120225 -4.201437925291243 -0.00518837918061763 -4.202064470853656
810 -0.005189463845454156 -4.206627389136697 -0.005190259567461908 -4.207254730421117
811 -0.005189769482240081 -4.2118171586189375 -0.0051868889480829235 -4.2124416193692005
812 -0.005189167382195592 -4.217006326001133 -0.005190909048542381 -4.2176325284177425
813 -0.005188315641134977 -4.222194641642268 -0.005178734194487333 -4.22281126261223
814 -0.005190038168802857 -4.227384679811071 -0.005189592391252518 -4.228000855003482
815 -0.0051893462426960465 -4.232574026053768 -0.005189320421777666 -4.23319017542526
816 -0.005188079993240535 -4.2377621060470085 -0.005208207457326352 -4.238398382882586
817 -0.005188645422458648 -4.2429507514694675 -0.005189849622547626 -4.243588232505134
818 -0.005188852455466986 -4.248139603924934 -0.005188656831160187 -4.248776889336295
819 -0.00518941271584481 -4.253329016640779 -0.005189043027348817 -4.253965932363643
820 -0.005189885850995779 -4.258518902491775 -0.005190166109241545 -4.259156098472885
821 -0.005189342750236392 -4.263708245242012 -0.005188504722900689 -4.264344603195785
822 -0.005188883468508721 -4.26889712871052 -0.005189610039815306 -4.269534213235601
823 -0.005189417931251228 -4.2740865466417715 -0.005185942840762436 -4.274720156076364
824 -0.005189504381269217 -4.27927605102304 -0.005192538909614086 -4.279912694985978
825 -0.0051879147998988625 -4.2844639658229395 -0.005197828658856452 -4.285110523644834
826 -0.005189044401049614 -4.289653010223989 -0.005189368641003967 -4.290299892285837
827 -0.0051889025606215 -4.2948419127846105 -0.005191587540321052 -4.2954914798261585
828 -0.0051889571128413085 -4.300030869897451 -0.005189238372258842 -4.300680718198417
829 -0.005189254065044224 -4.305220123962496 -0.005189396510832012 -4.305870114709249
830 -0.005188837950117886 -4.310408961912613 -0.005189851811155677 -4.311059966520404
831 -0.0051894281059503555 -4.315598390018564 -0.005189018719829619 -4.316248985240234
832 -0.005189076182432473 -4.320787466200996 -0.005189428455196321 -4.3214384136954305
833 -0.005189419700764119 -4.325976885901761 -0.005187887884676457 -4.326626301580107
834 -0.005189074389636517 -4.331165960291397 -0.005190146621316671 -4.331816448201423
835 -0.005190701084211468 -4.336356661375609 -0.005179802374914289 -4.3369962505763375
836 -0.00519038310740143 -4.34154704448301 -0.005191757273860276 -4.342188007850198
837 -0.005189410224556923 -4.3467364547075675 -0.005188869847916067 -4.347376877698114
838 -0.005190762481652201 -4.351927217189219 -0.005157253076322377 -4.352534130774436
839 -0.005189665732905269 -4.357116882922124 -0.0051906581968069075 -4.357724788971243
840 -0.005189710296690464 -4.362306593218815 -0.005190562782809138 -4.362915351754053
841 -0.005189757305197417 -4.3674963505240125 -0.005187870073132217 -4.368103221827185
842 -0.00518923404160887 -4.372685584565621 -0.005188815831206739 -4.373292037658391
843 -0.005191471450962127 -4.377877056016583 -0.005194648518227041 -4.378486686176618
844 -0.005189739936031401 -4.383066795952614 -0.005188272171653807 -4.383674958348272
845 -0.005189377092756331 -4.388256173045371 -0.005191027908585966 -4.3888659862568575
846 -0.005188715015538037 -4.393444888060909 -0.0051926287123933434 -4.394058614969251
847 -0.005191395292058587 -4.3986362833529675 -0.005199235095642507 -4.399257850064894
848 -0.005187293910421431 -4.403823577263389 -0.005210247146897018 -4.40446809721179
849 -0.005188785796053708 -4.409012363059443 -0.0051913782954216 -4.409659475507212
850 -0.005188371730037033 -4.41420073478948 -0.005189959751442074 -4.414849435258654
851 -0.005188624723814428 -4.4193893595132945 -0.00518410918302834 -4.420033544441683
852 -0.005188748356886208 -4.424578107870181 -0.005188528168946505 -4.425222072610629
853 -0.005189017485827207 -4.429767125356008 -0.005184310907498002 -4.430406383518127
854 -0.005189222516492009 -4.4349563478725 -0.005187809537164867 -4.435594193055292
855 -0.005189083702862263 -4.440145431575362 -0.005185755249112844 -4.440779948304405
856 -0.005189539189450443 -4.445334970764812 -0.00519077165517956 -4.445970719959584
857 -0.005188740557059646 -4.450523711321872 -0.005187180428765714 -4.45115790038835
858 -0.00518931879196316 -4.455713030113835 -0.005190132581628859 -4.456348032969979
859 -0.005188213428482413 -4.460901243542318 -0.005184957291930914 -4.46153299026191
860 -0.005188437970355153 -4.466089681512673 -0.0051907972199842336 -4.466723787481894
861 -0.005188937857747078 -4.471278619370421 -0.005186072224751115 -4.471909859706645
862 -0.0051871185889467595 -4.4764657379593675 -0.005166157404892147 -4.4770760171115365
863 -0.00518936375156045 -4.481655101710928 -0.005190353700891137 -4.482266370812428
864 -0.005189298535697162 -4.486844400246625 -0.005189229222014547 -4.487455600034442
865 -0.005189387663267553 -4.492033787909892 -0.005189904035069049 -4.492645504069511
866 -0.005189885292202235 -4.497223673202094 -0.005187928467057646 -4.497833432536568
867 -0.00518932742998004 -4.502413000632074 -0.005191929452121258 -4.50302536198869
868 -0.005192175065167249 -4.507605175697241 -0.005204147449694574 -4.508229509438384
869 -0.0051885423948988315 -4.51279371809214 -0.005186613369733095 -4.513416122808117
870 -0.0051909014349803325 -4.5179846195271205 -0.005184258497320115 -4.518600381305437
871 -0.005190870119258761 -4.52317548964638 -0.005206155101768672 -4.523806536407206
872 -0.0051892177201807495 -4.528364707366561 -0.0051901369821280244 -4.528996673389334
873 -0.0051896115066483615 -4.533554318873209 -0.005188186326995492 -4.534184859716329
874 -0.0051894996548071505 -4.538743818528016 -0.005189531994983554 -4.539374391711313
875 -0.00518807889893651 -4.543931897426953 -0.005185529310256243 -4.544559921021569
876 -0.005189362983219326 -4.549121260410172 -0.0051884818589314815 -4.549748402880501
877 -0.005188220110721886 -4.554309480520894 -0.005190476193092763 -4.554938879073593
878 -0.005189099349081516 -4.559498579869976 -0.00518795233219862 -4.560126831405792
879 -0.005188391380943358 -4.564686971250919 -0.005186097417026758 -4.565312928822818
880 -0.00518935399595648 -4.5698763252468755 -0.005188753246329725 -4.570501682069148
881 -0.005189724219962955 -4.575066049466838 -0.005193358007818461 -4.575695040076966
882 -0.005188566725701093 -4.58025461619254 -0.005182509263977409 -4.5808775493409435
883 -0.005190210579894483 -4.585444826772434 -0.005191880324855447 -4.586069429665799
884 -0.0051890762988477945 -4.590633903071282 -0.005187693471089006 -4.591257123136888
885 -0.005188741837628186 -4.59582264490891 -0.005190933495759964 -4.5964480566326475
886 -0.005189579515717924 -4.601012224424628 -0.005190377659164369 -4.601638434291812
887 -0.005191733641549945 -4.606203958066178 -0.005205764481797814 -4.60684419877361
888 -0.005188691872172057 -4.611392649938351 -0.005186355765908956 -4.612030554539519
889 -0.00518905979115516 -4.616581709729505 -0.005190660338848829 -4.617221214878368
890 -0.005189124634489417 -4.6217708343639945 -0.005194404674693942 -4.622415619553062
891 -0.005188582302071154 -4.6269594166660655 -0.005192636465653777 -4.627608256018716
892 -0.005189149989746511 -4.632148566655812 -0.0051903978921473025 -4.632798653910863
893 -0.0051895736018195745 -4.637338140257632 -0.0051935403374955055 -4.637992194248359
894 -0.005189321911893785 -4.642527462169526 -0.005201420513913035 -4.643193614762272
895 -0.005189229059033096 -4.647716691228559 -0.005186777748167515 -4.64838039251044
896 -0.0051950586028397085 -4.652911749831398 -0.005161774065345526 -4.653542166575785
897 -0.005189007753506303 -4.658100757584904 -0.005189736164174974 -4.65873190273996
898 -0.005188575224019587 -4.663289332808924 -0.005189508059993386 -4.663921410799953
899 -0.005188449146226048 -4.668477781955151 -0.005188636481761932 -4.669110047281715
900 -0.005189204239286482 -4.673666986194437 -0.00518937197048217 -4.674299419252198
901 -0.005188576504588127 -4.678855562699026 -0.005187882203608751 -4.679487301455807
902 -0.005190708488225937 -4.684046271187252 -0.005197117733769119 -4.684684419189576
903 -0.005189668014645576 -4.689235939201898 -0.0052108522038906814 -4.689895271393467
904 -0.005188398715108633 -4.694424337917006 -0.0051901638740673665 -4.695085435267534
905 -0.0051884164568036795 -4.69961275437381 -0.005188463511876762 -4.70027389877941
906 -0.005188609380275011 -4.704801363754084 -0.005187386088073254 -4.705461284867483
907 -0.00518829703796655 -4.709989660792051 -0.005190116562880575 -4.710651401430364
908 -0.005180474673397839 -4.715170135465448 -0.005145642044954002 -4.715797043475318
909 -0.005188914528116584 -4.720359049993565 -0.005187802761793136 -4.720984846237111
910 -0.005189773486927151 -4.7255488234804925 -0.0051883317064493895 -4.7261731779435605
911 -0.005189634347334504 -4.730738457827827 -0.005188624048605562 -4.731361801992166
912 -0.005188613687641919 -4.735927071515468 -0.00518537110183388 -4.736547173093999
913 -0.005188831407576799 -4.741115902923045 -0.005192051897756756 -4.741739224991756
914 -0.005189032526686788 -4.746304935449732 -0.005190021544694901 -4.7469292465364505
915 -0.005188777111470699 -4.751493712561203 -0.005187378195114434 -4.752116624731565
916 -0.00518940957263112 -4.756683122133834 -0.005188496131449938 -4.757305120863015
917 -0.005189401819370687 -4.761872523953205 -0.005188080086372793 -4.762493200949388
918 -0.005187378567643464 -4.767059902520848 -0.005187958409078419 -4.7676811593584665
919 -0.005189295276068151 -4.772249197796916 -0.005191604583524167 -4.772872763941991
920 -0.005189081374555826 -4.777438279171472 -0.005190315865911543 -4.778063079807903
921 -0.0051838527899235485 -4.7826221319613955 -0.005157125275582075 -4.783220205083485
922 -0.005189300957135856 -4.787811432918532 -0.005188342602923513 -4.788408547686409
923 -0.00518945308867842 -4.79300088600721 -0.005189271504059434 -4.7935978191904685
924 -0.005189767526462674 -4.7981906535336725 -0.005183800612576306 -4.798781619803044
925 -0.005189482751302421 -4.803380136284975 -0.005193019798025489 -4.80397463960107
926 -0.0051895354874432085 -4.8085696717724185 -0.005189302493818104 -4.809163942094888
927 -0.005189563706517219 -4.813759235478936 -0.005188021017238498 -4.814351963112126
928 -0.005187577824108303 -4.818946813303044 -0.0051677834941074256 -4.819519746606233
929 -0.005189520888961852 -4.824136334192006 -0.005190382013097405 -4.824710128619331
930 -0.005189454439096153 -4.829325788631102 -0.005188762093894184 -4.829898890713225
931 -0.005189526942558587 -4.83451531557366 -0.00519387791864574 -4.8350927686318705
932 -0.005189149267971515 -4.839704464841632 -0.005193186062388122 -4.8402859546942585
933 -0.005190251721069216 -4.844894716562702 -0.005190585204400122 -4.845476539898659
934 -0.005189580423757434 -4.850084296986459 -0.00519104516133666 -4.850667585059996
935 -0.005191925726830959 -4.85527622271329 -0.005186626780778169 -4.855854211840774
936 -0.005188219132833183 -4.860464441846124 -0.005195959331467747 -4.861050171172242
937 -0.005189299606718123 -4.865653741452841 -0.005187192047014832 -4.866237363219257
938 -0.005189499841071666 -4.870843241293913 -0.0051895285490900275 -4.871426891768348
939 -0.005188601766712963 -4.876031843060626 -0.005188865168020129 -4.876615756936368
940 -0.005190718383528292 -4.8812225614441545 -0.005191632150672376 -4.88180738908704
941 -0.005189202982001007 -4.886411764426155 -0.005189329828135669 -4.886996718915176
942 -0.0051904555875808 -4.891602220013736 -0.005192574765533209 -4.892189293680709
943 -0.0051892865914851425 -4.896791506605221 -0.005191408027894795 -4.897380701708604
944 -0.005190169741399586 -4.901981676346621 -0.005193266179412603 -4.902573967888017
945 -0.005188736179843545 -4.907170412526464 -0.005190089787356555 -4.907764057675374
946 -0.005188895482569933 -4.912359308009035 -0.005191259761340916 -4.912955317436715
947 -0.005190287972800434 -4.917549595981835 -0.005196592886932194 -4.9181519103236475
948 -0.005189290246926248 -4.922738886228761 -0.0051946276100352405 -4.923346537933683
949 -0.005189273739233613 -4.927928159967995 -0.005185243696905673 -4.928531781630588
950 -0.005188774527050554 -4.933116934495046 -0.005191345908679068 -4.933723127539268
951 -0.005189374927431345 -4.938306309422477 -0.00518513370770961 -4.9389082612469775
952 -0.005188857717439532 -4.9434951671399165 -0.005189337651245296 -4.944097598898223
953 -0.005189252924174071 -4.94868442006409 -0.00518889797385782 -4.94928649687208
954 -0.005189287546090782 -4.953873707610181 -0.005190172558650374 -4.954476669430731
955 -0.005188265442848205 -4.959061973053029 -0.005192982940934598 -4.959669652371666
956 -0.005189131177030504 -4.96425110423006 -0.0051831034244969485 -4.964852755796163
957 -0.005190954636782407 -4.969442058866843 -0.0051872063195332885 -4.970039962115696
958 -0.005188739649020136 -4.974630798515863 -0.00518815047107637 -4.975228112586772
959 -0.005189312831498682 -4.979820111347362 -0.005188677087426185 -4.980416789674199
960 -0.005188914388418198 -4.9850090257357795 -0.00518383898306638 -4.985600628657266
961 -0.0051909506553784015 -4.990199976391158 -0.005177238746546209 -4.9907778674038115
962 -0.005189245333895087 -4.995389221725053 -0.005193751771003008 -4.9959716191748145
963 -0.005189886665903032 -5.000579108390956 -0.005189741356298327 -5.001161360531113
964 -0.005188520322553814 -5.005767628713509 -0.005187667836435139 -5.0063490283675485
965 -0.005190323013812304 -5.010957951727321 -0.005198385240510106 -5.011547413608058
966 -0.005188295152038336 -5.01614624687936 -0.00518890623934567 -5.0167363198474035
967 -0.005189009755849838 -5.02133525663521 -0.005190712050534785 -5.021927031897938
968 -0.005189216393046081 -5.026524473028256 -0.005187913915142417 -5.02711494581308
969 -0.005190311372280121 -5.031714784400536 -0.00519775792490691 -5.032312703737987
970 -0.00518959341570735 -5.036904377816243 -0.005189548502676189 -5.037502252240663
971 -0.005189417605288326 -5.042093795421532 -0.005191749311052263 -5.042694001551715
972 -0.005188011308200657 -5.047281806729733 -0.005191847821697593 -5.0478858493734124
973 -0.005189938726834953 -5.052471745456567 -0.005186986550688744 -5.053072835924101
974 -0.005188661813735962 -5.057660407270303 -0.005188242625445127 -5.058261078549546
975 -0.005192214366979897 -5.062852621637283 -0.00517513386439532 -5.063436212413942
976 -0.005189891485497355 -5.068042513122781 -0.00518811815418303 -5.068624330568125
977 -0.0051901621976867315 -5.073232675320468 -0.005187923554331064 -5.073812254122456
978 -0.005189653509296477 -5.078422328829764 -0.0051887271692976356 -5.079000981291753
979 -0.005188943864777684 -5.083611272694542 -0.005190385552123189 -5.084191366843877
980 -0.005182594154030084 -5.088793866848572 -0.005205661174841225 -5.089397028018718
981 -0.00518917238805443 -5.093983039236627 -0.005192082398571074 -5.094589110417289
982 -0.005189213319681585 -5.099172252556309 -0.005188123229891062 -5.099777233647179
983 -0.005189126823097467 -5.104361379379406 -0.005188648053444922 -5.1049658817006245
984 -0.005189310549758375 -5.109550689929164 -0.005187368299812078 -5.110153250000437
985 -0.005188932851888239 -5.114739622781053 -0.005195400421507656 -5.115348650421945
986 -0.005188283417373896 -5.119927906198426 -0.005194494500756264 -5.120543144922701
987 -0.005187800410203636 -5.1251157066086295 -0.005205700057558715 -5.12574884498026
988 -0.005188866588287056 -5.130304573196916 -0.005189009848982096 -5.1309378548292415
989 -0.005187617847695947 -5.135492191044612 -0.005192594300024211 -5.136130449129266
990 -0.005188837763853371 -5.140681028808466 -0.005191190680488944 -5.141321639809755
991 -0.00518842302262783 -5.145869451831094 -0.0051863901549950246 -5.14650802996475
992 -0.005189707735553384 -5.151059159566647 -0.00517928737681359 -5.151687317341564
993 -0.00518779493868351 -5.15624695450533 -0.005183978704735637 -5.156871296046299
994 -0.005188880581408739 -5.161435835086739 -0.005193911353126168 -5.162065207399426
995 -0.005188714619725943 -5.166624549706465 -0.0051829229108989235 -5.167248130310325
996 -0.005190021730959416 -5.171814571437424 -0.005195251759141683 -5.172443382069467
997 -0.005188984284177423 -5.177003555721601 -0.005187807069160044 -5.177631189138627
998 -0.005188897275365889 -5.182192452996967 -0.005188788240775466 -5.182819977379403
999 -0.005186336650513113 -5.18737878964748 -0.005165387666784227 -5.1879853650461865
1000 -0.00518956312444061 -5.192568352771921 -0.00518947159871459 -5.193174836644901
1001 -0.005189236742444337 -5.197757589514365 -0.005188380717299879 -5.198363217362201
1002 -0.005189339630305767 -5.20294692914467 -0.00519089107401669 -5.203554108436218
1003 -0.005189433647319675 -5.20813636279199 -0.005192880379036069 -5.208746988815254
1004 -0.005189177487045527 -5.213325540279035 -0.005192945245653391 -5.213939934060908
1005 -0.005188938020728529 -5.218514478299763 -0.0051888148998841645 -5.219128748960792
1006 -0.005188935552723706 -5.223703413852487 -0.005189730925485492 -5.224318479886277
1007 -0.005189034971408546 -5.2288924488238955 -0.0051899023819714785 -5.229508382268248
1008 -0.005189613811671734 -5.234082062635567 -0.005194448935799301 -5.234702831204047
1009 -0.005182969686575234 -5.239265032322142 -0.005204894440248608 -5.239907725644296
1010 -0.005188686912879348 -5.244453719235021 -0.005193572654388845 -5.245101298298685
1011 -0.0051886605797335505 -5.2496423798147545 -0.005188548215664923 -5.250289846514351
1012 -0.00518844376783818 -5.2548308235825925 -0.005188876809552312 -5.255478723323903
1013 -0.005188187188468874 -5.260019010771061 -0.005186820402741432 -5.2606655437266445
1014 -0.0051885339431464676 -5.265207544714207 -0.0051890803733840585 -5.265854624100029
1015 -0.0051880843006074425 -5.270395629014815 -0.005191727261990309 -5.271046351362019
1016 -0.005188663979060948 -5.275584292993876 -0.005188131285831332 -5.27623448264785
1017 -0.005186877609230578 -5.280771170603106 -0.005176495038904249 -5.281410977686755
1018 -0.005188226886093617 -5.2859593974892 -0.005188439041376114 -5.286599416728131
1019 -0.0051883935229852796 -5.291147791012185 -0.005186764081008733 -5.291786180809139
1020 -0.005185692734085023 -5.29633348374627 -0.00519946024287492 -5.296985641052014
1021 -0.0051878195255994795 -5.30152130327187 -0.005187879130244255 -5.302173520182259
1022 -0.005188370356336236 -5.306709673628206 -0.005187144735828042 -5.307360664918087
1023 -0.0051881305407732725 -5.3118978041689795 -0.005189601890742778 -5.31255026680883
1024 -0.0051886298228055235 -5.317086433991785 -0.005192632810212672 -5.317742899619042
1025 -0.005187701410613954 -5.3222741354024 -0.005186361912637949 -5.32292926153168
1026 -0.005180055880919099 -5.327454191283318 -0.005196507461369038 -5.328125768993049
1027 -0.005187587160617113 -5.332641778443936 -0.005187322944402694 -5.333313091937452
1028 -0.005187989701516927 -5.337829768145452 -0.005188411218114197 -5.338501503155566
1029 -0.005188668286427856 -5.34301843643188 -0.005190380429849028 -5.343691883585415
1030 -0.005188734689727426 -5.348207171121607 -0.0051894503412768245 -5.348881333926692
1031 -0.005193298123776913 -5.353400469245384 -0.005206207325682044 -5.354087541252374
1032 -0.005188506050035358 -5.358588975295419 -0.0051910077221691605 -5.359278548974544
1033 -0.005187959014438093 -5.363776934309857 -0.005187943740747869 -5.364466492715292
1034 -0.005187862715683877 -5.368964797025541 -0.005191956763155758 -5.369658449478448
1035 -0.00518645306583494 -5.3741512500913755 -0.005200086673721671 -5.3748585361521695
1036 -0.005187791585922241 -5.379339041677298 -0.005189065472222865 -5.380047601624392
1037 -0.005187797732651234 -5.384526839409949 -0.005185841117054224 -5.3852334427414466
1038 -0.005187998502515256 -5.389714837912464 -0.005183415790088475 -5.390416858531535
1039 -0.005188192916102707 -5.3949030308285675 -0.00518902987241745 -5.395605888403952
1040 -0.005187315214425325 -5.400090346042993 -0.005189526476897299 -5.400795414880849
1041 -0.005185433337464929 -5.405275779380458 -0.005223163939081133 -5.40601857881993
1042 -0.005187792307697237 -5.410463571688155 -0.005188140575774014 -5.411206719395704
1043 -0.005187378660775721 -5.4156509503489305 -0.005186200956813991 -5.416392920352518
1044 -0.005187321919947863 -5.420838272268878 -0.005186899844557047 -5.421579820197075
1045 -0.0051874527242034675 -5.426025724993082 -0.0051895890850573775 -5.426769409282133
1046 -0.005186597513966262 -5.431212322507048 -0.005180714861489832 -5.431950124143623
1047 -0.005188553570769727 -5.436400876077818 -0.005194692057557404 -5.43714481620118
1048 -0.0051876668818295005 -5.441588542959647 -0.005188795109279454 -5.44233361131046
1049 -0.005187114188447595 -5.446775657148095 -0.005186836002394557 -5.447520447312854
1050 -0.005187925091013313 -5.451963582239108 -0.005188761325553059 -5.4527092086384075
1051 -0.005187688441947102 -5.457151270681055 -0.005185188585892319 -5.4578943972243
1052 -0.005187315307557583 -5.462338585988612 -0.005186579539440572 -5.463080976763741
1053 -0.00518558754120022 -5.467524173529813 -0.005194830079562962 -5.4682758068433035
1054 -0.005188125697895884 -5.472712299227709 -0.005191255989484489 -5.473467062832788
1055 -0.005185550660826266 -5.477897849888535 -0.005198504589498043 -5.478665567422286
1056 -0.0051883675390854474 -5.483086217427621 -0.00518312412314117 -5.483848691545427
1057 -0.005187233933247626 -5.488273451360868 -0.005186628201045096 -5.489035319746472
1058 -0.005187467788346112 -5.493460919149214 -0.005197495594620705 -5.494232815341093
1059 -0.005188158503733576 -5.4986490776529475 -0.005185878463089466 -5.4994186938041825
1060 -0.005187229183502495 -5.50383630683645 -0.005184875219129026 -5.5046035690233115
1061 -0.005188073893077671 -5.509024380729528 -0.005185362650081515 -5.509788931673393
1062 -0.005189112364314496 -5.514213493093843 -0.005198925617150962 -5.514987857290544
1063 -0.0051859277067705985 -5.519399420800614 -0.005210306192748248 -5.520198163483292
1064 -0.005186051456257701 -5.524585472256872 -0.005189705570228398 -5.525387869053521
1065 -0.005187079776078463 -5.52977255203295 -0.005186823895201087 -5.530574692948722
1066 -0.005187459336593747 -5.534960011369544 -0.005184815335087478 -5.535759508283809
1067 -0.0051868260372430084 -5.5401468374067875 -0.005188465397804975 -5.5409479736816145
1068 -0.005187998688779771 -5.545334836095567 -0.005183174135163426 -5.546131147816778
1069 -0.005187346460297703 -5.5505221825558655 -0.0051879823673516515 -5.55131913018413
1070 -0.005189888551831246 -5.555712071107696 -0.0051871950738132 -5.556506325257943
1071 -0.0051876908168196675 -5.560899761924516 -0.005185918626375496 -5.561692243884319
1072 -0.005187887931242585 -5.566087649855759 -0.005186716327443719 -5.5668789602117625
1073 -0.0051864966517314315 -5.57127414650749 -0.005185077362693846 -5.572064037574457
1074 -0.005186446802690625 -5.576460593310181 -0.00516512943431735 -5.577229167008774
1075 -0.005187807860784233 -5.581648401170965 -0.005187818314880133 -5.582416985323654
1076 -0.005189297790639103 -5.586837698961604 -0.005185894598253071 -5.587602879921907
1077 -0.0051881323335692285 -5.592025831295174 -0.005187381687574088 -5.592790261609482
1078 -0.005188437830656767 -5.59721426912583 -0.0051879978505894545 -5.597978259460071
1079 -0.005185800301842391 -5.602400069427673 -0.0051988268503919246 -5.603177086310462
1080 -0.005189023958519101 -5.607589093386192 -0.005190914077684283 -5.608368000388147
1081 -0.0051881704479455944 -5.612777263834138 -0.005189989786595106 -5.613557990174742
1082 -0.005188187258318067 -5.617965451092456 -0.005187513399869203 -5.618745503574612
1083 -0.005188524117693305 -5.623153975210149 -0.0051874673226848245 -5.623932970897297
1084 -0.0051885137101635335 -5.628342488920313 -0.005191280553117394 -5.629124251450414
1085 -0.0051882024854421616 -5.633530691405755 -0.005184069718234241 -5.634308321168649
1086 -0.005185900675132871 -5.638716592080888 -0.005217729089781642 -5.63952605025843
1087 -0.005187451653182506 -5.643904043734071 -0.005188068887218833 -5.644714119145649
1088 -0.005187552911229432 -5.6490915966453 -0.0051877032034099105 -5.649901822349059
1089 -0.0051879641134291886 -5.654279560758729 -0.00518655483610928 -5.6550883771851685
1090 -0.005187903996556997 -5.659467464755286 -0.0051876330515369775 -5.660276010236705
1091 -0.005188099248334766 -5.6646555640036205 -0.005187806230969727 -5.665463816467675
1092 -0.005187892401590943 -5.669843456405212 -0.00518684801645577 -5.67065066448413
1093 -0.005186773254536092 -5.675030229659748 -0.005200079851783812 -5.675850744335914
1094 -0.0051882010884583 -5.680218430748206 -0.005187184107489884 -5.681037928443404
1095 -0.0051873455522581935 -5.685405776300464 -0.0051885108230635526 -5.686226439266467
1096 -0.005187711026519537 -5.690593487326984 -0.005187384830787778 -5.691413824097255
1097 -0.005188664561137557 -5.695782151888121 -0.005180490599013865 -5.696594314696269
1098 -0.005187798826955259 -5.700969950715076 -0.00519197101239115 -5.7017862857086605
1099 -0.005186181981116533 -5.706156132696193 -0.005181959993205964 -5.706968245701867
1100 -0.00518670859746635 -5.711342841293659 -0.005195196508429945 -5.712163442210296
1101 -0.0051879601553082464 -5.716530801448967 -0.005189397023059428 -5.717352839233356
1102 -0.00518828893546015 -5.721719090384427 -0.005189408687874675 -5.72254224792123
1103 -0.0051886222790926695 -5.72690771266352 -0.005179865122772753 -5.727722113044003
1104 -0.005187761830165982 -5.732095474493686 -0.00518925073556602 -5.732911363779569
1105 -0.005188672547228634 -5.737284147040915 -0.005201368941925466 -5.738112732721494
1106 -0.0051871493458747866 -5.74247129638679 -0.005189024982973934 -5.743301757704468
1107 -0.005188256734982133 -5.747659553121772 -0.00518510106485337 -5.748486858769321
1108 -0.005187843926250935 -5.752847397048023 -0.00517624644562602 -5.753663105214947
1109 -0.005187813239172101 -5.758035210287195 -0.005188047466799617 -5.758851152681747
1110 -0.005188265652395785 -5.763223475939591 -0.005186632950790226 -5.764037785632538
1111 -0.0051874240394681696 -5.768410899979059 -0.005187318939715624 -5.769225104572254
1112 -0.005188008537515998 -5.773598908516575 -0.005188090982846916 -5.7744131955551
1113 -0.005188000365160405 -5.778786908881735 -0.005188053357414901 -5.779601248912515
1114 -0.0051855143625289205 -5.783972423244264 -0.005178275471553207 -5.784779524384068
1115 -0.0051865274086594585 -5.789158950652923 -0.005197186535224318 -5.789976710919293
1116 -0.005188168678432703 -5.794347119331356 -0.005189027008600533 -5.795165737927893
1117 -0.005188105651177466 -5.799535224982533 -0.005187316564843059 -5.800353054492736
1118 -0.005189226777292788 -5.804724451759825 -0.005195759865455329 -5.8055488143581915
1119 -0.0051889338996261355 -5.809913385659452 -0.005183815443888307 -5.81073262980208
1120 -0.005188323254697025 -5.815101708914149 -0.005187897919677198 -5.815920527721757
1121 -0.005187480989843607 -5.820289189903993 -0.005186946340836584 -5.821107474062594
1122 -0.00518879338633269 -5.825477983290326 -0.005187039077281952 -5.826294513139876
1123 -0.005188378877937794 -5.830666362168263 -0.005187596683390439 -5.831482109823266
1124 -0.005188128701411188 -5.835854490869674 -0.005188129632733763 -5.836670239456
1125 -0.005188504862599075 -5.841042995732273 -0.005193817592225969 -5.841864057048226
1126 -0.005188296316191554 -5.846231292048465 -0.005159341567195952 -5.847023398615422
1127 -0.005188224767334759 -5.8514195168158 -0.005192261189222336 -5.852215659804644
1128 -0.005188343860208988 -5.856607860676009 -0.005188435548916459 -5.85740409535356
1129 -0.005189061188139022 -5.861796921864148 -0.00518793873488903 -5.86259203408845
1130 -0.005188546353019774 -5.866985468217168 -0.005190645856782794 -5.867782679945233
1131 -0.005188618670217693 -5.8721740868873855 -0.00518956717569381 -5.872972247120926
1132 -0.005188601510599256 -5.877362688397985 -0.005186700564809144 -5.878158947685735
1133 -0.005188184464350343 -5.882550872862335 -0.005198642448522151 -5.883357590134257
1134 -0.005187871586531401 -5.887738744448866 -0.005189312528818846 -5.888546902663076
1135 -0.00518800294958055 -5.892926747398446 -0.005186935467645526 -5.893733838130721
1136 -0.0051879043690860275 -5.898114651767532 -0.005187136307358742 -5.89892097443808
1137 -0.005188565189018846 -5.903303216956551 -0.005187259637750685 -5.904108234075831
1138 -0.005187674751505255 -5.908490891708056 -0.005183884897269309 -5.9092921189731
1139 -0.005188643792644143 -5.913679535500701 -0.005186756839975715 -5.914478875813075
1140 -0.00518838984426111 -5.918867925344962 -0.005177054647356271 -5.919655930460432
1141 -0.005189064261503518 -5.924056989606465 -0.005188549356535077 -5.924844479816967
1142 -0.0051887353183701634 -5.929245724924836 -0.005187053675763309 -5.9300315334927305
1143 -0.0051890111528337 -5.9344347360776695 -0.005190150649286807 -5.935221684142017
1144 -0.005188991292379796 -5.93962372737005 -0.005189711204729974 -5.9404113953467474
1145 -0.005186585406772792 -5.944810312776823 -0.005177974747493863 -5.9455893700942415
1146 -0.005190338683314621 -5.950000651460138 -0.005198445357382298 -5.950787815451624
1147 -0.005187806463800371 -5.955188457923938 -0.005186781729571521 -5.9559745971811955
1148 -0.005188509332947433 -5.960376967256885 -0.005189807410351932 -5.961164404591547
1149 -0.005190533585846424 -5.965567500842732 -0.005181112117134035 -5.966345516708681
1150 -0.005188876390457153 -5.970756377233189 -0.005189102492295206 -5.971534619200976
1151 -0.005187921016477049 -5.975944298249666 -0.005196027085185051 -5.976730646286161
1152 -0.005188691499643028 -5.981132989749309 -0.005188709520734846 -5.981919355806896
1153 -0.005188779393211007 -5.98632176914252 -0.005185048747807741 -5.987104404554704
1154 -0.00518872463144362 -5.991510493773963 -0.005187474936246872 -5.992291879490951
1155 -0.005188787775114179 -5.996699281549077 -0.005189194111153483 -5.9974810736021045
1156 -0.0051882996456697585 -6.0018875811947465 -0.005188335292041301 -6.002669408894146
1157 -0.0051887342240661384 -6.0070763154188125 -0.005189781845547259 -6.007859190739693
1158 -0.005188295245170593 -6.012264610663983 -0.005189569294452667 -6.013048760034146
1159 -0.005189525848254562 -6.017454136512238 -0.00518140874337405 -6.01823016877752
1160 -0.005188225768506527 -6.022642362280744 -0.005187013116665184 -6.023417181894185
1161 -0.00518085858784616 -6.027823220868591 -0.005223922431468964 -6.028641104325654
1162 -0.005188480671495199 -6.033011701540086 -0.005189039721153676 -6.033830144046808
1163 -0.005188622698187828 -6.038200324238273 -0.005188797204755247 -6.039018941251563
1164 -0.005188151076436043 -6.04338847531471 -0.005186808388680219 -6.044205749640244
1165 -0.005188650940544904 -6.048577126255254 -0.005188631662167609 -6.049394381302411
1166 -0.005188190075568855 -6.053765316330823 -0.005190066085197032 -6.054584447387608
1167 -0.005187424132600427 -6.058952740463424 -0.00519312140531838 -6.059777568792926
1168 -0.00518836323171854 -6.0641411036951425 -0.005188708170317113 -6.0649662769632435
1169 -0.005187981785275042 -6.069329085480417 -0.005187142454087734 -6.070153419417331
1170 -0.0051875475095584985 -6.074516632989976 -0.005176477809436619 -6.075329897226768
1171 -0.0051883530337363485 -6.079704986023712 -0.0051882682833820585 -6.08051816551015
1172 -0.005188992992043495 -6.084893979015756 -0.00518800001591444 -6.085706165526065
1173 -0.005188393266871571 -6.090082372282628 -0.005189926479943097 -6.090896092006008
1174 -0.005188538343645632 -6.095270910626273 -0.00519424790982157 -6.09609033991583
1175 -0.005188285233452916 -6.1004591958597265 -0.005188008351251483 -6.101278348267082
1176 -0.0051882558735087516 -6.105647451733235 -0.005197689845226705 -6.106476038112309
1177 -0.005188170960173011 -6.110835622693408 -0.005189693812280893 -6.11166573192459
1178 -0.005188821186311543 -6.116024443879719 -0.005187554098665714 -6.116853286023256
1179 -0.005187385133467615 -6.121211829013187 -0.005201820773072541 -6.122055106796328
1180 -0.00518846285995096 -6.1264002918731375 -0.005190245131962002 -6.1272453519282895
1181 -0.0051877879537642006 -6.131588079826901 -0.005184538522735238 -6.132429890451025
1182 -0.005186544102616608 -6.136774623929518 -0.005190473538823426 -6.137620363989848
1183 -0.005186921404674649 -6.141961545334192 -0.005190830025821924 -6.14281119401567
1184 -0.005188865377567709 -6.14715041071176 -0.005190098052844405 -6.148001292068515
1185 -0.005190381896682084 -6.152340792608442 -0.0051968471147119995 -6.153198139183227
1186 -0.005188233149237931 -6.15752902575768 -0.005190466134808958 -6.158388605318036
1187 -0.005188295245170593 -6.162717321002851 -0.005189390759915114 -6.163577996077951
1188 -0.0051883938256651165 -6.167905714828516 -0.005190084199421107 -6.168768080277372
1189 -0.005187822110019624 -6.173093536938535 -0.005187118402682244 -6.173955198680055
1190 -0.005188392475247383 -6.1782819294137825 -0.0051871849922463294 -6.179142383672302
1191 -0.005183234973810613 -6.183465164387593 -0.005158413085155189 -6.184300796757457
1192 -0.00518795675598085 -6.188653121143574 -0.00519050385337323 -6.18949130061083
1193 -0.00518875706475228 -6.193841878208326 -0.005189379001967609 -6.194680679612797
1194 -0.00518882698379457 -6.199030705192121 -0.005189593648537993 -6.199870273261335
1195 -0.00518863492179662 -6.204219340113918 -0.005189476208761335 -6.205059749470096
1196 -0.005187999201007187 -6.209407339314925 -0.005188311147503555 -6.2102480606176
1197 -0.005190357542596757 -6.214597696857522 -0.005186360422521829 -6.215434421040122
1198 -0.005187716730870306 -6.219785413588393 -0.005188996135257184 -6.220623417175379
1199 -0.005187519802711904 -6.224972933391105 -0.0051913853269070385 -6.225814802502287
1200 -0.005189016787335276 -6.230161950178441 -0.00519191341008991 -6.231006715912376
1201 -0.005186537699773908 -6.235348487878214 -0.005199322081170976 -6.236206037993547
1202 -0.005189208942465484 -6.24053769682068 -0.005188839579932392 -6.241394877573479
1203 -0.005188642838038504 -6.245726339658718 -0.005186663381755352 -6.246581540955234
1204 -0.005189206288196147 -6.250915545946914 -0.005192064307630062 -6.251773605262865
1205 -0.005187277588993311 -6.256102823535907 -0.005189920612610877 -6.256963525875475
1206 -0.005188473500311375 -6.261291297036219 -0.005187934357672929 -6.262151460233149
1207 -0.005188028188422322 -6.266479325224641 -0.005184050230309367 -6.267335510463458
1208 -0.005188140342943371 -6.271667465567584 -0.005187024036422372 -6.27252253449988
1209 -0.00518813740927726 -6.276855602976862 -0.005188113520853221 -6.277710648020734
1210 -0.005188180226832628 -6.282043783203695 -0.005185642279684544 -6.282896290300418
1211 -0.005188269936479628 -6.287232053140174 -0.005188789404928684 -6.288085079705347
1212 -0.005189401097595692 -6.29242145423777 -0.005183822941035032 -6.293268902646382
1213 -0.005189306102693081 -6.297610760340463 -0.005193558824248612 -6.29846246147063
1214 -0.00518866665661335 -6.302799426997076 -0.005187060753814876 -6.303649522224445
1215 -0.005188419483602047 -6.307987846480678 -0.005189310549758375 -6.308838832774203
1216 -0.005189177254214883 -6.313177023734893 -0.005183690367266536 -6.314022523141469
1217 -0.0051881675608456135 -6.318365191295738 -0.005188078689388931 -6.319210601830858
1218 -0.005187331978231668 -6.32355252327397 -0.005192008707672358 -6.32440261053853
1219 -0.005187355633825064 -6.328739878907795 -0.005186726665124297 -6.329589337203655
1220 -0.005188378226011992 -6.333928257133807 -0.005186483659781515 -6.334775820863436
1221 -0.005188073590397834 -6.339116330724205 -0.005190528929233551 -6.33996634979267
1222 -0.005188118573278189 -6.344304449297483 -0.005188866658136249 -6.345155216450806
1223 -0.005189612344838679 -6.349494061642321 -0.005189126706682146 -6.350344343157488
1224 -0.005187761993147433 -6.3546818236354685 -0.005188231822103262 -6.355532574979591
1225 -0.005188145488500595 -6.359869969123969 -0.005203215009532869 -6.360735789989124
1226 -0.005188540718518197 -6.365058509842488 -0.005191688961349428 -6.365927478950473
1227 -0.005187921109609306 -6.370246430952097 -0.005187169834971428 -6.371114648785444
1228 -0.005188684840686619 -6.375435115792784 -0.005188712291419506 -6.376303361076864
1229 -0.005188172101043165 -6.380623287893827 -0.005187920341268182 -6.381491281418132
1230 -0.005188141670078039 -6.385811429563905 -0.00518849678337574 -6.386679778201508
1231 -0.005188279855065048 -6.39099970941897 -0.0051880146376788614 -6.391867792839187
1232 -0.005186887038871646 -6.3961865964578415 -0.005186197278089821 -6.397053990117277
1233 -0.005187576217576861 -6.4013741726754185 -0.005189678561873734 -6.402243668679151
1234 -0.005187811865471304 -6.40656198454089 -0.005187578336335719 -6.407431247015486
1235 -0.005186945199966431 -6.411748929740856 -0.005183089920319617 -6.412614336935806
1236 -0.0051884966436773535 -6.416937426384534 -0.00518736238591373 -6.4178016993217195
1237 -0.005188540043309331 -6.422125966427843 -0.005185666843317449 -6.422987366165037
1238 -0.005188742117024958 -6.427314708544868 -0.005187374050728976 -6.428174740215766
1239 -0.00518834546674043 -6.432503054011608 -0.005188849987462163 -6.4333635902032285
1240 -0.005188458482734859 -6.437691512494343 -0.005191102507524192 -6.438554692710753
1241 -0.005187881062738597 -6.442879393557082 -0.005175764369778335 -6.443730457080531
1242 -0.005188415315933526 -6.448067808873015 -0.0051914380164816976 -6.448921895097013
1243 -0.005188773875124753 -6.453256582748139 -0.005188362649641931 -6.454110257746655
1244 -0.0051878325175493956 -6.458444415265689 -0.005188567354343832 -6.459298825100999
1245 -0.005188919743523002 -6.463633335009211 -0.005189733230508864 -6.4644885583315075
1246 -0.005188970291055739 -6.468822305300267 -0.005190197238698601 -6.469678755570206
1247 -0.005188652779906988 -6.474010958080174 -0.005185186583548784 -6.474863942153755
1248 -0.005188168166205287 -6.479199126246379 -0.005190729000605643 -6.4800546711543605
1249 -0.0051885033957660195 -6.484387629642145 -0.005176776135340333 -6.485231447289701
1250 -0.005188518785871565 -6.489576148428017 -0.005186389526352286 -6.490417836816054
1251 -0.0051887732231989505 -6.494764921651216 -0.005188735271804035 -6.4956065720878575
1252 -0.005189130455255509 -6.499954052106471 -0.005190518638119102 -6.5007970907259764
1253 -0.005189084704034031 -6.505143136810505 -0.005192291457206011 -6.5059893821831825
1254 -0.00518796150572598 -6.510331098316231 -0.0051962148630991575 -6.511185597046282
1255 -0.0051953935530036684 -6.515526491869235 -0.005176676413975656 -6.516362273460258
1256 -0.0051889359718188645 -6.520715427841053 -0.005185236013494432 -6.521547509473752
1257 -0.005189190059900284 -6.525904617900953 -0.00518965267110616 -6.526737162144858
1258 -0.005188796506263316 -6.531093414407216 -0.005188878672197461 -6.531926040817056
1259 -0.0051889415364712475 -6.536282355943688 -0.005190692306496203 -6.537116733123552
1260 -0.005188888707198203 -6.541471244650886 -0.005188444186933339 -6.542305177310485
1261 -0.005188404372893274 -6.546659649023779 -0.005186519864946604 -6.547491697175432
1262 -0.005188734596595168 -6.551848383620374 -0.005182613432407379 -6.55267431060784
1263 -0.005188358458690345 -6.557036742079065 -0.005199709115549922 -6.557874019723389
1264 -0.005189400771632791 -6.562226142850697 -0.0051879266975447536 -6.563061946420934
1265 -0.005189473344944418 -6.567415616195642 -0.005181328416801989 -6.5682432748377355
1266 -0.005189030198380351 -6.572604646394022 -0.005188063508830965 -6.573431338346566
1267 -0.0051889406517148014 -6.577793587045737 -0.005189045704901219 -6.578620384051467
1268 -0.0051896168617531655 -6.5829832039074905 -0.005190278915688395 -6.583810662967156
1269 -0.0051888629328459505 -6.588172066840336 -0.005189280747435987 -6.588999943714591
1270 -0.005187960318289697 -6.593360027158626 -0.005188027210533619 -6.594187970925125
1271 -0.00518827149644494 -6.598548298655071 -0.0051904930267483 -6.599378463951873
1272 -0.005197011609561741 -6.6037453102646335 -0.0051716571440920235 -6.604550121095965
1273 -0.005189570621587336 -6.6089348808862205 -0.005187744367867708 -6.609737865463833
1274 -0.005189790902659297 -6.61412467178888 -0.005188053846359253 -6.614925919310192
1275 -0.005189610715024173 -6.619314282503904 -0.005191015568561852 -6.620116934878753
1276 -0.005189471202902496 -6.624503753706806 -0.005189650086686015 -6.62530658496544
1277 -0.005188933224417269 -6.629692686931223 -0.005188353569246828 -6.630494938534687
1278 -0.0051850750343874095 -6.634877761965611 -0.005195894837379455 -6.635690833372067
1279 -0.005189721984788775 -6.6400674839504 -0.005188570939935744 -6.6408794043120025
1280 -0.005188823770731687 -6.645256307721132 -0.0051891288021579385 -6.6460685331141605
1281 -0.005188711173832417 -6.650445018894964 -0.005193023849278689 -6.651261556963439
1282 -0.005189027497544884 -6.655634046392509 -0.005188633129000664 -6.656450190092439
1283 -0.005188266094774008 -6.660822312487284 -0.005188234709203243 -6.661638424801643
1284 -0.005190107459202409 -6.666012419946486 -0.005196888651698828 -6.666835313453341
1285 -0.005189526779577136 -6.671201946726063 -0.005187225760892034 -6.672022539214233
1286 -0.0051887732231989505 -6.676390719949262 -0.005189647083170712 -6.677212186297404
1287 -0.005188847659155726 -6.681579567608417 -0.00518863822799176 -6.682400824525396
1288 -0.005188650102354586 -6.686768217710772 -0.0051878246944397684 -6.687588649219836
1289 -0.005189398722723127 -6.691957616433495 -0.005187540873885154 -6.6927761900937215
1290 -0.005187631212174892 -6.69714524764567 -0.005200048070400953 -6.697976238164123
1291 -0.005188875901512802 -6.702334123547183 -0.005189358699135482 -6.703165596863259
1292 -0.005188757088035345 -6.707522880635218 -0.0051893123891204596 -6.708354909252379
1293 -0.005188104254193604 -6.712710984889411 -0.005198464915156365 -6.713553374167535
1294 -0.005186387430876493 -6.717897372320288 -0.005179307074286044 -6.718732681241821
1295 -0.005189240095205605 -6.723086612415494 -0.005182761768810451 -6.723915443010632
1296 -0.005185972061008215 -6.728272584476502 -0.005209011165425182 -6.729124454176056
1297 -0.005188301717862487 -6.733460886194365 -0.00518815431278199 -6.734312608488838
1298 -0.005188468215055764 -6.738649354409421 -0.005189039325341582 -6.73950164781418
1299 -0.005188060807995498 -6.743837415217416 -0.005189900170080364 -6.74469154798426
1300 -0.0051882765255868435 -6.749025691743003 -0.005188716528937221 -6.749880264513197
1301 -0.0051899721380323175 -6.754215663881035 -0.005202929303050041 -6.7550831938162474
1302 -0.005188385560177267 -6.759404049441212 -0.00518797014374286 -6.76027116395999
1303 -0.0051883208798244596 -6.764592370321036 -0.00518938663881272 -6.765460550598803
1304 -0.005188026605173946 -6.76978039692621 -0.005189509899355471 -6.770650060498158
1305 -0.005188256199471652 -6.774968653125682 -0.005183562845923006 -6.775833623344082
1306 -0.005188417667523026 -6.780157070793205 -0.0051892241695895795 -6.781022847513671
1307 -0.005182186956517398 -6.7853392577497225 -0.005106983403675258 -6.786129830917346
1308 -0.005190107598900795 -6.790529365348624 -0.005190427508205175 -6.791320258425552
1309 -0.005189977283589542 -6.795719342632213 -0.005190063244663179 -6.796510321670215
1310 -0.005189500586129725 -6.800908843218343 -0.005189344240352512 -6.801699665910568
1311 -0.0051893331343308095 -6.806098176352673 -0.005189028428867459 -6.8068886943394356
1312 -0.005189293110743165 -6.811287469463417 -0.005189149221405387 -6.812077843560841
1313 -0.005189056135714054 -6.816476525599131 -0.005189158907160163 -6.817267002468001
1314 -0.005190079007297755 -6.8216666046064285 -0.005191071075387299 -6.822458073543388
1315 -0.005189459538087249 -6.826856064144516 -0.005189292668364942 -6.827647366211753
1316 -0.005189567874185741 -6.832045632018701 -0.005190293095074594 -6.832837659306827
1317 -0.005189686105586589 -6.8372353181242875 -0.005188740114681423 -6.8380263994215085
1318 -0.005189032596535981 -6.842424350720823 -0.00518986217211932 -6.843216261593628
1319 -0.00518980382476002 -6.8476141545455835 -0.005187146109528839 -6.848403407703157
1320 -0.005189724313095212 -6.852803878858679 -0.005190103477798402 -6.853593511180955
1321 -0.005189567571505904 -6.857993446430185 -0.005188487330451607 -6.858781998511407
1322 -0.005189706734381616 -6.863183153164567 -0.0051894785836339 -6.863971477095041
1323 -0.005189116857945919 -6.868372270022513 -0.005188972945325077 -6.869160450040366
1324 -0.00518874938134104 -6.873561019403854 -0.0051868943963199856 -6.874347344436686
1325 -0.005189070175401866 -6.878750089579256 -0.005194798484444619 -6.87954214292113
1326 -0.005188546935096383 -6.883938636514353 -0.005188532243482769 -6.8847306751646125
1327 -0.005189479002729059 -6.889128115517082 -0.0051900291116908194 -6.889920704276303
1328 -0.005189676047302782 -6.894317791564385 -0.005185069586150348 -6.895105773862453
1329 -0.005189263122156262 -6.899507054686541 -0.005178274516947567 -6.900284048379401
1330 -0.00518916747532785 -6.904696222161869 -0.005187541712075472 -6.9054715900914765
1331 -0.005189610994420946 -6.90988583315629 -0.005178579571656882 -6.910650169663134
1332 -0.005189476907253266 -6.915075310063543 -0.00518884458579123 -6.915839014248925
1333 -0.005189740611240268 -6.920265050674783 -0.005190502991899848 -6.921029517240824
1334 -0.00518896656576544 -6.925454017240549 -0.0051847962662577626 -6.926214313507082
1335 -0.005190205434337259 -6.930644222674886 -0.005191280297003687 -6.931405593804086
1336 -0.005187516449950635 -6.935831739124836 -0.005186035297811031 -6.936591629101897
1337 -0.005189637443982065 -6.941021376568818 -0.005189172434620559 -6.941780801536518
1338 -0.005189452297054231 -6.946210828865873 -0.005191444582305848 -6.946972246118824
1339 -0.005188899463973939 -6.9513997283298465 -0.00519300545565784 -6.952165251574481
1340 -0.005185664794407785 -6.9565853931242545 -0.00517635028809309 -6.957341601862574
1341 -0.005189697910100222 -6.9617750910343545 -0.0051897204713895915 -6.962531322333964
1342 -0.00518933089915663 -6.966964421933511 -0.0051884075161069635 -6.967719729850071
1343 -0.005191057291813195 -6.972155479225324 -0.005196347064338624 -6.97291607691441
1344 -0.005188860325142741 -6.977344339550467 -0.005188961140811443 -6.978105038055221
1345 -0.005189712415449322 -6.982534051965916 -0.005188815272413194 -6.983293853327635
1346 -0.005188719555735588 -6.987722771521652 -0.005180020583793521 -6.9884738739114285
1347 -0.005189150664955377 -6.992911922186607 -0.0051849147537723185 -6.993658788665201
1348 -0.005189412552863359 -6.998101334739471 -0.0051904510706663135 -6.998849239735867
1349 -0.005186017486266792 -7.003287352225738 -0.005163547908887267 -7.004012787644754
1350 -0.00518962498754263 -7.00847697721328 -0.005189959821291268 -7.009202747466046
1351 -0.005190128250978887 -7.0136671054642585 -0.005190494679845869 -7.014393242145892
1352 -0.005189800984226167 -7.018856906448485 -0.005188363743945957 -7.0195816058898375
1353 -0.0051898751873522995 -7.024046781635837 -0.00518811447545886 -7.024769720365296
1354 -0.0051902951672673225 -7.0292370768031045 -0.005191441415809095 -7.029961161781105
1355 -0.005192496860399842 -7.0344295736635045 -0.005194637947715819 -7.0351557997288205
1356 -0.005189913441427052 -7.039619487104932 -0.005189943872392177 -7.040345743601213
1357 -0.005189029686152935 -7.044808516791084 -0.0051859674043953415 -7.045531711005609
1358 -0.00518983209040016 -7.049998348881484 -0.005192456534132361 -7.050724167539741
1359 -0.00518962771166116 -7.055187976593145 -0.005188737367279828 -7.055912904907021
1360 -0.0051880377577617764 -7.060376014350907 -0.005185680137947202 -7.0610985850449675
1361 -0.005190475448034704 -7.065566489798941 -0.0051901729078963395 -7.066288757952864
1362 -0.005189946643076837 -7.070756436442018 -0.0051897695986554025 -7.07147852755152
1363 -0.005189881473779678 -7.075946317915798 -0.005190037493593991 -7.0766685650451135
1364 -0.005190004059113562 -7.0811363219749115 -0.005191137501969934 -7.081859702547083
1365 -0.005189568572677672 -7.086325890547589 -0.005194285651668906 -7.087053988198752
1366 -0.005189205170609057 -7.091515095718198 -0.005197439249604941 -7.092251427448357
1367 -0.005189798888750374 -7.096704894606948 -0.00518871305976063 -7.097440140508118
1368 -0.005189871066249907 -7.101894765673198 -0.005188226420432329 -7.10262836692855
1369 -0.00518939623143524 -7.107084161904633 -0.0051853872369974855 -7.107813754165547
1370 -0.005189764522947371 -7.112273926427581 -0.005186459748074412 -7.1130002139136215
1371 -0.0051898482954129575 -7.117463774722994 -0.005188845144584775 -7.118189059058206
1372 -0.005189546826295554 -7.12265332154929 -0.0051876410841941835 -7.1233767001424
1373 -0.005188258038833738 -7.127841579588123 -0.005195620399899781 -7.1285723205423
1374 -0.005190564435906708 -7.13303214402403 -0.005195498676039278 -7.13376781921834
1375 -0.005190561176277697 -7.138222705200308 -0.0051883096806704995 -7.138956128899011
1376 -0.00518877876456827 -7.143411483964876 -0.005180460633710027 -7.144136589532721
1377 -0.005189251294359565 -7.148600735259235 -0.005189889948815108 -7.149326479481536
1378 -0.005189809249714017 -7.153790544508949 -0.00519060546066612 -7.154517084942202
1379 -0.005187934683635831 -7.158978479192585 -0.005191876483149826 -7.159708961425352
1380 -0.005189015902578831 -7.164167495095163 -0.005187700316309929 -7.164896661741662
1381 -0.00518913974519819 -7.169356634840361 -0.005190399591811001 -7.170087061333473
1382 -0.005189278884790838 -7.174545913725152 -0.005190071510151028 -7.1752771328436245
1383 -0.005188578949309885 -7.179734492674462 -0.005184792028740048 -7.180461924872365
1384 -0.0051894606556743385 -7.184923953330136 -0.005189749668352306 -7.185651674540717
1385 -0.0051897450815886256 -7.190113698411725 -0.005196476238779724 -7.190848150779496
1386 -0.005189078417606652 -7.195302776829331 -0.005191815411671996 -7.196039966191169
1387 -0.005188649753108621 -7.20049142658244 -0.005188621208071708 -7.201228587399241
1388 -0.005188641254790127 -7.20568006783723 -0.005189204402267933 -7.206417791801509
1389 -0.005188347492367029 -7.210868415329597 -0.005188995972275734 -7.211606787773785
1390 -0.005189622612670064 -7.216058037942267 -0.0051961845951154825 -7.2168029723689004
1391 -0.0051888263085857035 -7.221246864250853 -0.005189016531221569 -7.221991988900122
1392 -0.00518881268799305 -7.226435676938846 -0.005189997958950698 -7.2271819868590725
1393 -0.005189752718433738 -7.23162542965728 -0.005190514260903001 -7.2323725011199755
1394 -0.0051898411475121975 -7.236815270804792 -0.005179113452322781 -7.237551614572299
1395 -0.00518934044521302 -7.242004611250005 -0.005191274103708565 -7.242742888676007
1396 -0.005188873596489429 -7.247193484846495 -0.005189732322469354 -7.247932620998476
1397 -0.005188637622632086 -7.252382122469127 -0.005189396278001368 -7.253122017276477
1398 -0.0051925856387242675 -7.257574708107851 -0.005195947038009763 -7.258317964314487
1399 -0.005189066799357533 -7.262763774907209 -0.005188938393257558 -7.263506902707745
1400 -0.005189037090167404 -7.267952811997376 -0.005188720300793648 -7.268695623008538
1401 -0.005189988506026566 -7.273142800503403 -0.005197010608389974 -7.273892633616928
1402 -0.005188781511969864 -7.278331582015373 -0.005185372731648386 -7.279078006348576
1403 -0.00518950866535306 -7.283521090680726 -0.005189225682988763 -7.2842672320315645
1404 -0.0051884399726986885 -7.288709530653425 -0.005196265550330282 -7.289463497581894
1405 -0.005188809335231781 -7.293898339988657 -0.005187228368595242 -7.29465072595049
1406 -0.0051894498523324725 -7.29908778984099 -0.005193804414011538 -7.299844530364501
1407 -0.0051882523111999035 -7.30427604215219 -0.00519197250250727 -7.305036502867008
1408 -0.005188925843685866 -7.309464967995876 -0.005186919588595629 -7.3102234224556035
1409 -0.005189537000842392 -7.314654504996718 -0.005204659234732389 -7.315428081690336
1410 -0.00518918544985354 -7.319843690446572 -0.005187732330523431 -7.32061581402086
1411 -0.005189106962643564 -7.325032797409215 -0.005187908816151321 -7.325803722837011
1412 -0.005188721558079123 -7.330221518967295 -0.005188487656414509 -7.3309922104934255
1413 -0.005188907752744854 -7.335410426720039 -0.005187456030398607 -7.336179666523824
1414 -0.0051889128517359495 -7.340599339571775 -0.005188678787089884 -7.341368345310914
1415 -0.005188741139136255 -7.3457880807109115 -0.005187879246659577 -7.346556224557574
1416 -0.0051892354851588605 -7.3509773161960705 -0.0051890781847760085 -7.35174530274235
1417 -0.005187382665462792 -7.356164698861534 -0.0051606728695333 -7.356905975611883
1418 -0.005188991385512054 -7.3613536902470456 -0.005189537140540779 -7.362095512752424
1419 -0.005189536791294813 -7.36654322703834 -0.005189146031625569 -7.367284658784049
1420 -0.005189351062290371 -7.37173257810063 -0.005188089213334024 -7.372472747997383
1421 -0.005189155624248087 -7.3769217337248785 -0.005190698569640518 -7.377663446567023
1422 -0.005189916747622192 -7.382111650472501 -0.005190258170478046 -7.382853704737501
1423 -0.005189135414548218 -7.387300785887049 -0.005186837771907449 -7.388040542509408
1424 -0.005188598693348467 -7.392489384580398 -0.00518948573153466 -7.393230028240943
1425 -0.00518787200562656 -7.397677256586024 -0.005175743228755891 -7.398405771469699
1426 -0.005188816133886576 -7.4028660727199105 -0.005188950337469578 -7.403594721807169
1427 -0.005189107730984688 -7.408055180450895 -0.005188845517113805 -7.408783567324282
1428 -0.005189852905459702 -7.413245033356355 -0.005191398714669049 -7.413974966038952
1429 -0.005190196190960705 -7.418435229547316 -0.005200389237143099 -7.419175355276095
1430 -0.005188179318793118 -7.423623408866109 -0.00518880425952375 -7.424364159535618
1431 -0.005189448897726834 -7.428812857763836 -0.005189745943062008 -7.42955390547868
1432 -0.0051890128757804636 -7.434001870639616 -0.005188542930409312 -7.434742448409089
1433 -0.005189856491051614 -7.439191727130668 -0.005190568929538131 -7.439933017338627
1434 -0.005188856367021799 -7.44438058349769 -0.005189119302667677 -7.445122136641295
1435 -0.005188919510692358 -7.449569503008382 -0.005190155981108546 -7.450312292622404
1436 -0.0051889722933992745 -7.454758475301781 -0.005189719516783953 -7.4555020121391875
1437 -0.005189383705146611 -7.4599478590069275 -0.005187171720899641 -7.4606891838600875
1438 -0.005188995087519288 -7.465136854094447 -0.005191290937364102 -7.465880474797451
1439 -0.005190106155350804 -7.470326960249798 -0.005186502728611231 -7.471066977526062
1440 -0.005189017439261079 -7.475515977689059 -0.005189994955435396 -7.476256972481497
1441 -0.005193171836435795 -7.480709149525495 -0.005204230337403715 -7.481461202818901
1442 -0.005188515153713524 -7.485897664679209 -0.005187965626828372 -7.486649168445729
1443 -0.005188915878534317 -7.491086580557743 -0.005188915622420609 -7.49183808406815
1444 -0.0051892370684072375 -7.496275817626151 -0.005189544125460088 -7.49702762819361
1445 -0.005188801069743931 -7.501464618695895 -0.005188271007500589 -7.5022158992011105
1446 -0.005188665818423033 -7.506653284514318 -0.005187522363848984 -7.50740342156496
1447 -0.005189218930900097 -7.511842503445218 -0.005188480229116976 -7.512591901794077
1448 -0.0051892884774133565 -7.517031791922631 -0.005187382781878113 -7.517779284575956
1449 -0.005188815155997872 -7.522220607078629 -0.0051888839807361364 -7.522968168556692
1450 -0.005186834931373596 -7.527407442010003 -0.005166700365953148 -7.528134868922645
1451 -0.0051897767465561625 -7.5325972187565595 -0.005188691965304315 -7.533323560887949
1452 -0.005189283145591616 -7.5377865019021515 -0.005189165449701249 -7.53851272633765
1453 -0.005188477854244411 -7.542974979756396 -0.0051788294455036524 -7.543691555783154
1454 -0.005189461284317076 -7.548164441040713 -0.005192559794522822 -7.5488841155776765
1455 -0.005189465638250112 -7.5533539066789634 -0.005187766952440142 -7.554071882530117
1456 -0.005188946682028473 -7.558542853360992 -0.005189531948417425 -7.559261414478534
1457 -0.0051896653836593035 -7.563732518744651 -0.005191134009510279 -7.5644525484880445
1458 -0.005189128639176488 -7.568921647383827 -0.005190821131691337 -7.569643369619736
1459 -0.005187105992808938 -7.574108753376636 -0.005183279491029679 -7.574826649110766
1460 -0.005189260048791766 -7.5792980134254275 -0.005189180281013251 -7.580015829391779
1461 -0.00519052695017308 -7.584488540375601 -0.0051884660730138425 -7.585204295464792
1462 -0.005189630412496626 -7.589678170788098 -0.005188132706098259 -7.59039242817089
1463 -0.005189536022953689 -7.594867706811051 -0.00518964424263686 -7.595582072413527
1464 -0.0051895796554163095 -7.600057286466468 -0.005189565080218017 -7.600771637493745
1465 -0.005191739485599101 -7.605249025952067 -0.005186966573819518 -7.605958604067564
1466 -0.0051878006663173435 -7.610436826618384 -0.00518007930368185 -7.611138683371246
1467 -0.005189673160202801 -7.615626499778587 -0.005188305117189884 -7.616326988488436
1468 -0.005189393484033644 -7.620815893262621 -0.005189711716957391 -7.621516700205393
1469 -0.005189423798583448 -7.626005317061204 -0.0051917415112257 -7.626708441716619
1470 -0.005189580726437271 -7.631194897787641 -0.005189880053512752 -7.631898321770131
1471 -0.005188842257484794 -7.636383740045126 -0.005184686672873795 -7.637083008443005
1472 -0.005190833122469485 -7.6415745731675955 -0.005189997586421668 -7.642273006029427
1473 -0.00518945676740259 -7.646764029934998 -0.005189136113040149 -7.647462142142468
1474 -0.005189432646147907 -7.651953462581146 -0.005189788830466569 -7.652651930972934
1475 -0.005189863499253988 -7.6571433260804 -0.0051906378474086525 -7.657842568820342
1476 -0.005189725989475846 -7.662333052069876 -0.0051902055507525805 -7.663032774371095
1477 -0.0051894084550440315 -7.6675224605249195 -0.005190023104660213 -7.668222797475755
1478 -0.005189791927114129 -7.672712252452033 -0.005194117571227253 -7.673416915046982
1479 -0.005190049391239881 -7.6779023018432735 -0.005181989609263837 -7.678598904656246
1480 -0.005189222656190396 -7.6830915244994635 -0.0051894063828513025 -7.683788311039097
1481 -0.005189601052552462 -7.688281125552016 -0.00518715747166425 -7.688975468510762
1482 -0.005186081049032509 -7.693467206601048 -0.005200394010171294 -7.694175862520933
1483 -0.005189421772956848 -7.698656628374005 -0.0051886486820876595 -7.699364511203021
1484 -0.005189205543138087 -7.703845833917143 -0.0051894353469833735 -7.704553946550004
1485 -0.005189882055856287 -7.709035715972999 -0.0051891087554395195 -7.709743055305444
1486 -0.005190412187948823 -7.714226128160948 -0.005194287141785025 -7.71493734244723
1487 -0.0051891494309529666 -7.7194152775919 -0.005178184132091701 -7.720115526579321
1488 -0.005189378303475678 -7.724604655895376 -0.005189322284422815 -7.725304848863744
1489 -0.0051892101764678955 -7.7297938660718435 -0.005190108483657241 -7.7304949573474016
1490 -0.0051884037675336 -7.734982269839377 -0.005186322657391429 -7.735681280004793
1491 -0.005189484218135476 -7.740171754057513 -0.00518940391484648 -7.740870683919639
1492 -0.005189472576603293 -7.745361226634116 -0.0051890652859583495 -7.746059749205598
1493 -0.0051891193725168705 -7.750550346006633 -0.005193005059845745 -7.751252754265444
1494 -0.005185548099689186 -7.755735894106322 -0.005196457845158875 -7.756449212110603
1495 -0.0051887040492147206 -7.760924598155537 -0.005188853456638753 -7.761638065567242
1496 -0.0051895187236368654 -7.766114116879174 -0.005188824539072811 -7.766826890106315
1497 -0.005189775908365846 -7.7713038927875395 -0.0051871893461793665 -7.772014079452494
1498 -0.005188699811697006 -7.7764925925992365 -0.005186580936424434 -7.777200660388918
1499 -0.005190133163705468 -7.781682725762942 -0.005195140442810953 -7.782395800831729
1500 -0.005189049569889903 -7.786871775332832 -0.005194321600720286 -7.78759012243245
1501 -0.005189743055962026 -7.7920615183887945 -0.005192919354885817 -7.792783041787335
1502 -0.005188362579792738 -7.797249880968587 -0.00518686838913709 -7.797969910176472
1503 -0.005189452273771167 -7.802439333242358 -0.005190462432801723 -7.803160372609274
1504 -0.005187933216802776 -7.807627266459161 -0.005188222811557353 -7.808348595420831
1505 -0.005188568332232535 -7.812815834791393 -0.005187387694604695 -7.813535983115436
1506 -0.005189223308116197 -7.8180050580995095 -0.005182839906774461 -7.818718823022211
1507 -0.005189438397064805 -7.8231944964965745 -0.0051924045197665695 -7.823911227541977
1508 -0.005188699532300234 -7.828383196028875 -0.005196006665937602 -7.829107234207915
1509 -0.005188780021853745 -7.833571976050728 -0.005187228717841208 -7.834294462925756
1510 -0.005189665476791561 -7.83876164152752 -0.005185583583079278 -7.839480046508836
1511 -0.0051888129208236934 -7.843950454448343 -0.00519199559930712 -7.844672042108143
1512 -0.005189137114211917 -7.8491395915625555 -0.005188286723569036 -7.849860328831712
1513 -0.0051888489397242665 -7.85432844050228 -0.005189199536107481 -7.855049528367819
1514 -0.005187680199742317 -7.859516120702022 -0.005192237510345876 -7.860241765878165
1515 -0.0051888715708628295 -7.864704992272885 -0.005188742838799954 -7.8654305087169645
1516 -0.0051895397482439876 -7.869894532021129 -0.005192891741171479 -7.870623400458136
1517 -0.005188910849392414 -7.875083442870522 -0.0051869104849174615 -7.875810310943054
1518 -0.005188648449257016 -7.880272091319779 -0.005186973558738828 -7.880997284501793
1519 -0.00518927548546344 -7.8854613668052425 -0.005191103368997574 -7.88618838787079
1520 -0.005189545452594757 -7.890650912257837 -0.0051886355737224225 -7.891377023444512
1521 -0.005188657925464213 -7.895839570183301 -0.00519504533149302 -7.896572068776005
1522 -0.005188900418579579 -7.90102847060188 -0.005187804461456835 -7.901759873237462
1523 -0.005188585422001779 -7.906217056023882 -0.0051867612171918155 -7.906946634454654
1524 -0.0051887292182073 -7.911405785242089 -0.005185898207128048 -7.912132532661782
1525 -0.005188856343738735 -7.916594641585828 -0.005186037183739245 -7.917318569845521
1526 -0.00518963267095387 -7.921784274256781 -0.005195688758976758 -7.922514258604497
1527 -0.00518863876350224 -7.9269729130202835 -0.005190045456402004 -7.927704304060899
1528 -0.005189123610034585 -7.932162036630318 -0.005189745267853141 -7.932894049328753
1529 -0.005189131526276469 -7.937351168156595 -0.005187648185528815 -7.938081697514281
1530 -0.0051885428838431835 -7.942539711040438 -0.00518503780476749 -7.943266735319049
1531 -0.005190017446875572 -7.947729728487314 -0.005177313019521535 -7.94844404833857
1532 -0.005189487989991903 -7.952919216477306 -0.005191798019222915 -7.953635846357793
1533 -0.005188731686212122 -7.958107948163518 -0.0051860053092241285 -7.958821851667017
1534 -0.0051899210317060355 -7.963297869195224 -0.005190388322807849 -7.964012239989825
1535 -0.005188796296715736 -7.96848666549194 -0.0051958415191620585 -7.969208081508987
1536 -0.005188847403042018 -7.9736755128949826 -0.005188646144233644 -7.974396727653221
1537 -0.005189208127558231 -7.978864721022541 -0.005190111068077386 -7.979586838721298
1538 -0.00518740105908364 -7.984052122081625 -0.005182334175333381 -7.984769172896631
1539 -0.005188714689575135 -7.9892408367712004 -0.0051951350178569555 -7.989964307914488
1540 -0.005188801931217313 -7.994429638702417 -0.00518793067894876 -7.995152238593437
1541 -0.00518807047046721 -7.999617709172885 -0.005187640758231282 -8.000339879351667
1542 -0.005188038479536772 -8.004805747652421 -0.005190525366924703 -8.005530404718591
1543 -0.005189142934978008 -8.009994890587398 -0.005189589597284794 -8.010719994315876
1544 -0.005188259528949857 -8.015183150116348 -0.005181709583848715 -8.015901703899724
1545 -0.005189408268779516 -8.020372558385128 -0.005189261329360306 -8.021090965229083
1546 -0.00518933548592031 -8.025561893871048 -0.005188914830796421 -8.02627988005988
1547 -0.005189166474156082 -8.030751060345205 -0.005229336651973426 -8.031509216711854
1548 -0.0051873898133635524 -8.035938450158568 -0.005188756319694221 -8.036697973031547
1549 -0.005188214452937245 -8.041126664611506 -0.005187328765168786 -8.041885301796716
1550 -0.005188621464185417 -8.046315286075691 -0.005188520043157041 -8.047073821839874
1551 -0.005188497249037027 -8.051503783324728 -0.005189720634371042 -8.052263542474245
1552 -0.005188480112701654 -8.05669226343743 -0.005188444093801081 -8.057451986568045
1553 -0.005188386770896614 -8.061880650208327 -0.00518844136968255 -8.062640427937728
1554 -0.005188574502244592 -8.067069224710572 -0.005186806805431843 -8.06782723474316
1555 -0.005188421159982681 -8.072257645870554 -0.005188459670171142 -8.07301569441333
1556 -0.005188916274346411 -8.0774465621449 -0.005190879828296602 -8.078206574241626
1557 -0.005188240646384656 -8.082634802791285 -0.0051902456441894175 -8.083396819885817
1558 -0.00518667078576982 -8.087821473577055 -0.0051863665459677575 -8.088583186431784
1559 -0.005189097160473466 -8.093010570737528 -0.005189161631278694 -8.093772348063062
1560 -0.005188078829087317 -8.098198649566616 -0.005189760448411107 -8.098962108511474
1561 -0.005190658778883517 -8.103389308345498 -0.005189795163460076 -8.104151903674934
1562 -0.005188596132211387 -8.108577904477709 -0.0051870868308469655 -8.109338990505782
1563 -0.0051882155006751415 -8.113766119978385 -0.005188405909575522 -8.114527396415356
1564 -0.005188546981662512 -8.118954666960047 -0.005187199404463172 -8.11971459581982
1565 -0.005189255368895829 -8.124143922328942 -0.005184958060272038 -8.124899553880093
1566 -0.005188680253922939 -8.129332602582865 -0.005192393460310996 -8.130091947340404
1567 -0.005189864290878176 -8.134522466873744 -0.0051829055417329075 -8.135274852882137
1568 -0.005188498273491859 -8.139710965147236 -0.005187224526889622 -8.140462077409026
1569 -0.005188856343738735 -8.144899821490975 -0.005186926643364132 -8.145649004052391
1570 -0.005189086985774338 -8.15008890847675 -0.0051874310011044145 -8.150836435053495
1571 -0.005189100606366992 -8.155278009083117 -0.005187993962317705 -8.156024429015813
1572 -0.0051887980196625 -8.16046680710278 -0.005189434997737408 -8.16121386401355
1573 -0.005188862048089504 -8.16565566915087 -0.0052024813834577795 -8.166416345397009
1574 -0.005188520299270749 -8.170844189450142 -0.005189703428186476 -8.171606048825195
1575 -0.005188547703437507 -8.176032737153578 -0.005188133358024061 -8.176794182183219
1576 -0.005188816343434155 -8.181221553497013 -0.005189074971713126 -8.181983257154933
1577 -0.005188610684126615 -8.186410164181138 -0.005188438203185796 -8.187171695358119
1578 -0.005188518110662699 -8.1915986822918 -0.005187758011743426 -8.192359453369862
1579 -0.00518790865316987 -8.19678659094497 -0.00518834546674043 -8.197547798836602
1580 -0.005188108910806477 -8.201974699855777 -0.005186387128196657 -8.202734185964799
1581 -0.005189210060052574 -8.20716390991583 -0.005191345466300845 -8.2079255314311
1582 -0.0051884037675336 -8.212352313683363 -0.00518830893561244 -8.213113840366711
1583 -0.0051889310125261545 -8.217541244695889 -0.005186405731365085 -8.218300246098076
1584 -0.005190172814764082 -8.222731417510653 -0.005197011702693999 -8.223497257800771
1585 -0.00518916251603514 -8.227920580026689 -0.00519144197460264 -8.228688699775374
1586 -0.0051884937565773726 -8.233109073783266 -0.005187894427217543 -8.233876594202592
1587 -0.005188877298496664 -8.238297951081764 -0.005188994412310422 -8.239065588614903
1588 -0.0051885140128433704 -8.243486465094607 -0.005188114754855633 -8.244253703369758
1589 -0.005188258294947445 -8.248674723389554 -0.005189391551539302 -8.249443094921297
1590 -0.005188342067413032 -8.253863065456967 -0.005188292334787547 -8.254631387256085
1591 -0.005190214444883168 -8.25905327990185 -0.005193967232480645 -8.259825354488566
1592 -0.005188018269836903 -8.264241298171688 -0.005185497179627419 -8.265010851668194
1593 -0.005188483675010502 -8.269429781846698 -0.005186508246697486 -8.270197359914892
1594 -0.005189073062501848 -8.2746188549092 -0.005188670917414128 -8.275386030832307
1595 -0.005188629287295044 -8.279807484196494 -0.005187093885615468 -8.280573124717922
1596 -0.005188621999695897 -8.284996106196191 -0.005194181925617158 -8.285767306643539
1597 -0.005188490427099168 -8.29018459662329 -0.005187699222005904 -8.290955005865545
1598 -0.005187949445098638 -8.295372546068387 -0.005185775179415941 -8.296140781044961
1599 -0.00518805047031492 -8.300560596538702 -0.005189639329910278 -8.301330420374871
1600 -0.005188995343632996 -8.305749591882336 -0.005190021335147321 -8.306520441710019
1601 -0.005188971757888794 -8.310938563640224 -0.005189101467840374 -8.311709543177859
1602 -0.005186279560439289 -8.316124843200663 -0.005184308835305273 -8.316893852013164
1603 -0.0051899011945351955 -8.321314744395199 -0.005185704049654305 -8.32207955606282
1604 -0.005188249982893467 -8.326502994378092 -0.005188978603109717 -8.32726853466593
1605 -0.005187946278601885 -8.331690940656694 -0.00519096190109849 -8.332459496567028
1606 -0.005188351101242006 -8.336879291757937 -0.005191736877895892 -8.337651233444923
1607 -0.005188825936056673 -8.342068117693993 -0.005188883654773236 -8.342840117099696
1608 -0.005189978471025825 -8.34725809616502 -0.005200212309136987 -8.348040329408834
1609 -0.005188470822758973 -8.352446566987778 -0.005185509659349918 -8.353225839068184
1610 -0.005189400911331177 -8.357635967899109 -0.005184748792089522 -8.358410587860273
1611 -0.005188960442319512 -8.362824928341428 -0.005189108266495168 -8.36359969612677
1612 -0.005188581231050193 -8.368013509572478 -0.005176009959541261 -8.36877570608631
1613 -0.005189364077523351 -8.373202873650001 -0.005186831974424422 -8.373962538060734
1614 -0.005189025704748928 -8.37839189935475 -0.005188905354589224 -8.379151443415324
1615 -0.005189202073961496 -8.38358110142871 -0.005190045665949583 -8.384341489081274
1616 -0.005189072247594595 -8.388770173676305 -0.00518942151684314 -8.389530910598117
1617 -0.00518972419667989 -8.393959897872984 -0.00519041467923671 -8.394721325277354
1618 -0.005189291806891561 -8.399149189679875 -0.005188420810736716 -8.39990974608809
1619 -0.005189070827327669 -8.404338260507203 -0.0051905406871810555 -8.405100286775271
1620 -0.005189072713255883 -8.409527333220458 -0.005189181910827756 -8.410289468686099
1621 -0.005189022421836853 -8.414716355642295 -0.005188758461736142 -8.415478227147835
1622 -0.005188684770837426 -8.419905040413132 -0.005182074080221355 -8.420660301228056
1623 -0.0051893430063501 -8.425094383419482 -0.005190656939521432 -8.425850958167578
1624 -0.005189439258538186 -8.430283822678021 -0.005188019899651408 -8.43103897806723
1625 -0.005189339024946093 -8.435473161702967 -0.005185834690928459 -8.436224812758159
1626 -0.005190696427598595 -8.440663858130566 -0.005181767302565277 -8.441406580060724
1627 -0.005188974621705711 -8.445852832752273 -0.005191239947453141 -8.446597820008177
1628 -0.005189133249223233 -8.451041966001496 -0.005188776575960219 -8.451786596584137
1629 -0.005189132760278881 -8.456231098761775 -0.0051889978116378185 -8.456975594395775
1630 -0.0051894061733037235 -8.461420504935079 -0.005188773013651371 -8.462164367409427
1631 -0.005190357030369341 -8.466610861965448 -0.005195295950397849 -8.467359663359824
1632 -0.005189097602851689 -8.4717999595683 -0.005190950003452599 -8.472550613363277
1633 -0.005188734061084688 -8.476988693629384 -0.005185795389115811 -8.477736408752392
1634 -0.005189434997737408 -8.48217812862712 -0.005190089717507363 -8.482926498469899
1635 -0.005188616341911256 -8.487366744969032 -0.005182895343750715 -8.48810939381365
1636 -0.005188993876799941 -8.492555738845832 -0.005188620812259614 -8.493298014625909
1637 -0.005189584475010634 -8.497745323320842 -0.005187509348616004 -8.498485523974525
1638 -0.005188693362288177 -8.502934016683131 -0.005187550163827837 -8.503673074138353
1639 -0.005188872455619276 -8.50812288913875 -0.005169469956308603 -8.508842544094662
1640 -0.005189512530341745 -8.513312401669092 -0.005188754945993424 -8.514031299040656
1641 -0.0051894741598516704 -8.518501875828944 -0.00518988415133208 -8.519221183191988
1642 -0.005189241748303175 -8.523691117577247 -0.005189437582157552 -8.524410620774145
1643 -0.005189512250944972 -8.528880629828192 -0.005189263680949807 -8.529599884455095
1644 -0.00518915387801826 -8.53406978370621 -0.005190997803583741 -8.53479088225868
1645 -0.005189518607221544 -8.53925930231343 -0.005191321787424386 -8.539982204046105
1646 -0.00518960328772664 -8.544448905601158 -0.005187772307544946 -8.54516997635365
1647 -0.005189063772559166 -8.549637969373716 -0.005210586707107723 -8.550380563060758
1648 -0.005188840301707387 -8.554826809675424 -0.0051889700116589665 -8.555569533072417
1649 -0.00518885855562985 -8.560015668231054 -0.0051870927913114425 -8.560756625863728
1650 -0.005188804306089878 -8.565204472537145 -0.0052005540346726775 -8.565957179898401
1651 -0.005188864236697554 -8.570393336773842 -0.0051883971085771915 -8.571145577006979
1652 -0.005188628868199885 -8.575581965642042 -0.005188469006679952 -8.576334046013658
1653 -0.005188789637759328 -8.580770755279802 -0.005189798679202795 -8.58152384469286
1654 -0.005188969941809773 -8.585959725221612 -0.005189325474202633 -8.586713170167062
1655 -0.005190605972893536 -8.591150331194505 -0.005175315984524786 -8.591888486151587
1656 -0.005189020838588476 -8.596339352033095 -0.005190045037306845 -8.597078531188894
1657 -0.005189098790287972 -8.601528450823382 -0.005184757919050753 -8.602263289107944
1658 -0.005189925152808428 -8.606718375976191 -0.005186906945891678 -8.607450196053835
1659 -0.00518911904655397 -8.611907495022745 -0.0051897268276661634 -8.6126399228815
1660 -0.005189006775617599 -8.617096501798363 -0.005188745679333806 -8.617828668560835
1661 -0.005190964532084763 -8.622287466330448 -0.005200979136861861 -8.623029647697697
1662 -0.00518909627571702 -8.627476562606166 -0.005189137859269976 -8.628218785556967
1663 -0.005189652321860194 -8.632666214928026 -0.005190373701043427 -8.633409159258012
1664 -0.005189519189298153 -8.637855734117323 -0.005188807402737439 -8.638597966660749
1665 -0.005189306009560824 -8.643045040126884 -0.005187305086292326 -8.64378527174704
1666 -0.0051922585349529985 -8.648237298661837 -0.005165245314128697 -8.648950517061168
1667 -0.00518878404982388 -8.653426082711661 -0.005188436829484999 -8.654138953890653
1668 -0.005189827363938093 -8.6586159100756 -0.0051896905992180106 -8.659328644489872
1669 -0.00518938263412565 -8.663805292709725 -0.005188728426583111 -8.664517372916455
1670 -0.005189707316458225 -8.668995000026182 -0.005189949809573591 -8.669707322726028
1671 -0.005189751647412777 -8.674184751673595 -0.005188137502409517 -8.674895460228438
1672 -0.00518955048173666 -8.679374302155331 -0.005190550908446312 -8.680086011136884
1673 -0.005189814185723662 -8.684564116341054 -0.005190380522981286 -8.685276391659865
1674 -0.005189207149669528 -8.689753323490724 -0.005186357605271042 -8.690462749265137
1675 -0.0051894541131332515 -8.694942777603856 -0.005189900333061814 -8.695652649598198
1676 -0.005191835458390415 -8.700134613062247 -0.005196920526213944 -8.700849570124412
1677 -0.0051890931790694594 -8.705323706241316 -0.005188018432818353 -8.70603758855723
1678 -0.005188912944868207 -8.710512619186185 -0.005175310815684497 -8.711212899372914
1679 -0.005188832408748567 -8.715701451594933 -0.0051881239982321855 -8.716401023371146
1680 -0.005189390922896564 -8.72089084251783 -0.005189414764754474 -8.7215904381359
1681 -0.005189131014049053 -8.72607997353188 -0.005188654456287622 -8.726779092592187
1682 -0.005189983802847564 -8.731269957334726 -0.00518692925106734 -8.731966021843254
1683 -0.005189267895184457 -8.736459225229911 -0.005188860930502415 -8.737154882773757
1684 -0.005187209276482463 -8.741646434506393 -0.005183032783679664 -8.742337915557437
1685 -0.005189810926094651 -8.746836245432487 -0.005189782148227096 -8.747527697705664
1686 -0.0051896716468036175 -8.75202591707929 -0.0051906602689996365 -8.752718357974663
1687 -0.005189090920612216 -8.757215007999903 -0.005190189369022847 -8.757908547343686
1688 -0.0051897893426939845 -8.762404797342597 -0.005188994179479778 -8.763097541523166
1689 -0.0051897599594667556 -8.767594557302065 -0.005189505498856306 -8.768287047022023
1690 -0.0051890815608203415 -8.772783638862885 -0.0051905052736401554 -8.773477552295663
1691 -0.005189833673648536 -8.777973472536534 -0.00522291106171906 -8.778700463357382
1692 -0.005188308889046311 -8.78316178142558 -0.005188539042137563 -8.783889002399519
1693 -0.005188715807162225 -8.788350497232742 -0.005188811756670475 -8.78907781415619
1694 -0.00518900875467807 -8.79353950598742 -0.005188200972042978 -8.794266015128233
1695 -0.005188694107346237 -8.798728200094766 -0.0051893285708501935 -8.799455343699083
1696 -0.005188629194162786 -8.803916829288928 -0.0051890718517825 -8.804644415550866
1697 -0.00518932081758976 -8.809106150106517 -0.005189682450145483 -8.809834098001012
1698 -0.005188975855708123 -8.814295125962225 -0.005187217006459832 -8.815021315007472
1699 -0.005188859906047583 -8.819483985868272 -0.005187138449400663 -8.820208453456873
1700 -0.005188681045547127 -8.82467266691382 -0.005182352708652615 -8.825390806165526
1701 -0.005188961746171117 -8.829861628659991 -0.005188813433051109 -8.830579619598577
1702 -0.005188965913839638 -8.835050594573831 -0.005187526508234441 -8.83576714610681
1703 -0.005190012278035283 -8.840240606851866 -0.005187229183502495 -8.840954375290313
1704 -0.005190799967385829 -8.845431406819252 -0.005196670931763947 -8.846151046222076
1705 -0.005188830313272774 -8.850620237132524 -0.005191838135942817 -8.851342884358019
1706 -0.0051887305453419685 -8.855808967677866 -0.005189691204577684 -8.856532575562596
1707 -0.005188227724283933 -8.86099719540215 -0.00518757903482765 -8.861720154597425
1708 -0.005190052161924541 -8.866187247564076 -0.005192853300832212 -8.866913007898257
1709 -0.005190181848593056 -8.87137742941267 -0.005193550186231732 -8.872106558084488
1710 -0.005188729520887137 -8.876566158933556 -0.0051866477821022276 -8.87729320586659
1711 -0.005190813657827675 -8.881756972591385 -0.005190073093399405 -8.882483278959988
1712 -0.0051888742484152315 -8.886945846839799 -0.005176600650884211 -8.887659879610872
1713 -0.00518922412302345 -8.892135070962823 -0.005190040008164943 -8.892849919619037
1714 -0.005189341120421886 -8.897324412083245 -0.005189115134999156 -8.898039034754037
1715 -0.005189203470945358 -8.90251361555419 -0.005189222120679915 -8.903228256874717
1716 -0.005188925145193935 -8.907702540699384 -0.0051885168766602876 -8.908416773751378
1717 -0.005189107870683074 -8.912891648570067 -0.0051887168549001215 -8.913605490606278
1718 -0.005188833363354206 -8.918080481933421 -0.005189125798642636 -8.91879461640492
1719 -0.0051892251707613465 -8.923269707104183 -0.005190265364944935 -8.923984881769865
1720 -0.00518927660305053 -8.928458983707234 -0.005188513058237731 -8.929173394828103
1721 -0.005188348749652505 -8.933647332456886 -0.0051890364149585365 -8.934362431243061
1722 -0.005189358536154032 -8.938836690993039 -0.005191403813660145 -8.93955383505672
1723 -0.005189089849591255 -8.94402578084263 -0.005192327173426747 -8.944746162230148
1724 -0.005190295982174575 -8.949216076824804 -0.0051839308813214306 -8.949930093111469
1725 -0.005189492064528167 -8.954405568889332 -0.005187788722105324 -8.955117881833575
1726 -0.005188678367994725 -8.959594247257327 -0.005173695716075599 -8.96029157754965
1727 -0.0051894359523430465 -8.964783683209669 -0.005191091960296035 -8.965482669509946
1728 -0.0051894507370889185 -8.969973133946757 -0.005188983143307268 -8.970671652653254
1729 -0.005189051083289087 -8.975162185030046 -0.005187614914029836 -8.975859267567284
1730 -0.005189167568460107 -8.980351352598506 -0.0051894442876800895 -8.981048711854964
1731 -0.005185452406294644 -8.9855368050048 -0.005194400530308485 -8.986243112385273
1732 -0.005189097300171852 -8.990725902304971 -0.005190226901322603 -8.991433339286596
1733 -0.0051895211916416885 -8.995915423496614 -0.005190958431921899 -8.996624297718517
1734 -0.0051894285948947075 -9.001104852091508 -0.0051838149782270195 -9.001808112696745
1735 -0.005189121281728148 -9.006293973373236 -0.005188605934381485 -9.006996718631127
1736 -0.0051891149021685125 -9.011483088275405 -0.005195701168850065 -9.012192419799977
1737 -0.005189421027898789 -9.016672509303303 -0.005189764825627208 -9.017382184625603
1738 -0.005189279606565833 -9.021861788909868 -0.005189500376582145 -9.022571685002186
1739 -0.0051881639752537016 -9.027049952885122 -0.0051901176339015365 -9.027761802636087
1740 -0.005209445394575596 -9.032259398279697 -0.005136423138901591 -9.03289822577499
1741 -0.005190896149724722 -9.037450294429421 -0.005190558009780943 -9.03808878378477
1742 -0.005190584762021899 -9.042640879191444 -0.005190826137550175 -9.04327960992232
1743 -0.005190501175820828 -9.047831380367265 -0.005190819897688925 -9.048470429820009
1744 -0.005190769652836024 -9.053022150020102 -0.0051907377783209085 -9.05366116759833
1745 -0.005190560361370444 -9.058212710381472 -0.005190120358020067 -9.05885128795635
1746 -0.00519040571525693 -9.06340311609673 -0.005190185667015612 -9.064041473623364
1747 -0.0051900757476687435 -9.068593191844398 -0.005190085852518678 -9.069231559475883
1748 -0.005190062033943832 -9.073783253878341 -0.005190584901720285 -9.074422144377603
1749 -0.0051904733059927825 -9.078973727184334 -0.005189940449781716 -9.079612084827385
1750 -0.005190222221426666 -9.08416394940576 -0.005191084858961403 -9.084803169686346
1751 -0.005190052418038249 -9.089354001823798 -0.005189742473885417 -9.08999291216023
1752 -0.005190094443969428 -9.094544096267768 -0.005188900395296514 -9.095181812555527
1753 -0.005189396208152175 -9.09973349247592 -0.005193769140169025 -9.100375581695696
1754 -0.00519011877477169 -9.104923611250692 -0.005189397255890071 -9.105564978951586
1755 -0.005189855722710491 -9.110113466973402 -0.005187965393997729 -9.110752944345583
1756 -0.005190004734322429 -9.115303471707724 -0.00518979209009558 -9.115942736435679
1757 -0.0051907706307247285 -9.120494242338449 -0.005190712143667042 -9.121133448579346
1758 -0.0051900875521823766 -9.125684329890632 -0.005192460212856531 -9.126325908792204
1759 -0.0051897670142352584 -9.130874096904867 -0.005193114071153105 -9.131519022863356
1760 -0.005189586500637233 -9.136063683405505 -0.005191280669532716 -9.136710303532888
1761 -0.005188707495108247 -9.141252390900613 -0.005198528920300305 -9.141908832453188
1762 -0.00518955928273499 -9.146441950183348 -0.005189295927993953 -9.147098128381183
1763 -0.005189483379945159 -9.151631433563294 -0.005189669597893953 -9.152287797979076
1764 -0.005189536907710135 -9.156820970471005 -0.005191881349310279 -9.157479679328386
1765 -0.005189308803528548 -9.162010279274533 -0.005187581689096987 -9.162667261017482
1766 -0.00518968990072608 -9.16719996917526 -0.005184624437242746 -9.167851885454725
1767 -0.0051901259692385794 -9.172390095144499 -0.005189066589809954 -9.173040952044536
1768 -0.005189671786502004 -9.177579766931 -0.0051894182804971935 -9.178230370325034
1769 -0.00518937767483294 -9.182769144605833 -0.005187464319169522 -9.183417834644203
1770 -0.005189288570545614 -9.187958433176378 -0.00519289025105536 -9.188610724895259
1771 -0.005189203401096165 -9.193147636577475 -0.0051882837666198615 -9.193799008661879
1772 -0.005189287126995623 -9.19833692370447 -0.005188436945900321 -9.198987445607779
1773 -0.005191569752059877 -9.203528493456531 -0.005207115667872131 -9.204194561275651
1774 -0.005188606283627451 -9.20871709974016 -0.005189623171463609 -9.209384184447115
1775 -0.005188840324990451 -9.21390594006515 -0.005187359568662941 -9.214571544015778
1776 -0.005189232830889523 -9.21909517289604 -0.005193367833271623 -9.21976491184905
1777 -0.005188534338958562 -9.224283707235 -0.005189355602487922 -9.224954267451537
1778 -0.005189275508746505 -9.229472982743745 -0.005194032308645546 -9.230148299760183
1779 -0.005189257371239364 -9.234662240114984 -0.005186981079168618 -9.235335280839351
1780 -0.005189286358654499 -9.239851526473638 -0.0051907607121393085 -9.24052604155149
1781 -0.005189012968912721 -9.24504053944255 -0.0051907351706177 -9.245716776722109
1782 -0.005188895226456225 -9.250229434669007 -0.005187008436769247 -9.250903785158878
1783 -0.0051892638672143224 -9.255418698536221 -0.005189755372703076 -9.25609354053158
1784 -0.005188913433812559 -9.260607611970034 -0.005190825928002596 -9.261284366459583
1785 -0.005189031432382763 -9.265796643402417 -0.005187123641371727 -9.266471490100955
1786 -0.005189326615072787 -9.27098597001749 -0.00518958002794534 -9.2716610701289
1787 -0.005188687331974506 -9.276174657349465 -0.005187865905463695 -9.276848936034364
1788 -0.005189651180990041 -9.281364308530454 -0.0051935351686552165 -9.282042471203019
1789 -0.005189576908014715 -9.286553885438469 -0.005188897764310241 -9.287231368967328
1790 -0.005188946449197829 -9.291742831887667 -0.005189285660162568 -9.29242065462749
1791 -0.005189108825288713 -9.296931940712955 -0.00519249823410064 -9.29761315286159
1792 -0.00518814220558852 -9.302120082918544 -0.005189768923446536 -9.302802921785037
1793 -0.005189177743159234 -9.307309260661702 -0.005186809971928596 -9.307989731756965
1794 -0.0051890038652345535 -9.312498264526937 -0.005183521518483758 -9.31317325327545
1795 -0.0051896998193115 -9.317687964346248 -0.005189337371848524 -9.318362590647299
1796 -0.005189478560350835 -9.322877442906599 -0.00518854872789234 -9.32355113937519
1797 -0.005189583939500153 -9.3280670268461 -0.005191757646389306 -9.32874289702158
1798 -0.005189252598211169 -9.33325627944431 -0.005193672352470457 -9.333936569374051
1799 -0.005189823941327632 -9.338446103385637 -0.005184226366691291 -9.339120795740742
1800 -0.005189024587161839 -9.3436351279728 -0.005193224316462875 -9.344314020057205
1801 -0.005189335625618696 -9.348824463598419 -0.005191164347343147 -9.349505184404547
1802 -0.005189210595563054 -9.354013674193983 -0.005188186722807586 -9.354693371127356
1803 -0.0051895563257858155 -9.359203230519768 -0.005189187102951109 -9.359882558230307
1804 -0.005189522565342486 -9.36439275308511 -0.005189717491157353 -9.365072275721465
1805 -0.005191276618279517 -9.36958402970339 -0.005218081083148718 -9.370290356804613
1806 -0.005188474943861365 -9.37477250464725 -0.005188556667417288 -9.37547891347203
1807 -0.005188274313695729 -9.379960778960946 -0.00518856318667531 -9.380667476658704
1808 -0.005188646679744125 -9.38514942564069 -0.005190363433212042 -9.385857840091916
1809 -0.005188926495611668 -9.390338352136302 -0.005187908979132771 -9.391045749071049
1810 -0.0051890547620132565 -9.395527406898315 -0.005192620260640979 -9.396238369331689
1811 -0.00519341176841408 -9.400720818666729 -0.00516884836833924 -9.401407217700028
1812 -0.0051881287479773166 -9.405908947414707 -0.005189580470323562 -9.406596798170352
1813 -0.005188809218816459 -9.411097756633524 -0.0051880395272746686 -9.411784837697626
1814 -0.005190091114491225 -9.416287847748015 -0.005172667466104031 -9.41695750516373
1815 -0.005188873806037009 -9.421476721554052 -0.005186797794885933 -9.422144302958616
1816 -0.005188995390199125 -9.426665716944251 -0.005188192147761584 -9.427332495106377
1817 -0.005189176695421338 -9.431854893639672 -0.005188976088538766 -9.432521471194915
1818 -0.0051888722693547605 -9.437043765909026 -0.0051885996479541065 -9.43771007084287
1819 -0.005189641145989299 -9.442233407055015 -0.00519041505176574 -9.442900485894636
1820 -0.005190129554830491 -9.447423536609845 -0.005187215725891292 -9.448087701620528
1821 -0.005189885129220783 -9.452613421739066 -0.005186371924355626 -9.453274073544884
1822 -0.005188334058038891 -9.457801755797105 -0.0051969934022054074 -9.458471066947089
1823 -0.0051895397482439876 -9.462991295545349 -0.005191116454079747 -9.46366218340117
1824 -0.0051884401822462674 -9.468179735727595 -0.0051875518634915355 -9.46884973526466
1825 -0.005189081514254212 -9.47336881724185 -0.00518732126802206 -9.474037056532682
1826 -0.005188677832484246 -9.478557495074334 -0.00518812881782651 -9.479225185350508
1827 -0.005187275679782033 -9.483744770754116 -0.00519353155978024 -9.484418716910287
1828 -0.0051889147376641635 -9.48893368549178 -0.005190704576671123 -9.489609421486959
1829 -0.005188667052425444 -9.494122352544206 -0.00518771989736706 -9.494797141384327
1830 -0.005188805959187448 -9.499311158503394 -0.005188009771518409 -9.499985151155846
1831 -0.00518891210667789 -9.504500070610073 -0.005186287383548915 -9.505171438539394
1832 -0.005183897633105517 -9.509683968243179 -0.005196082033216953 -9.510367520572611
1833 -0.005188913852907717 -9.514872882096087 -0.005189785407856107 -9.515557305980467
1834 -0.005189119279384613 -9.520062001375472 -0.005191206815652549 -9.52074851279612
1835 -0.005188474408350885 -9.525250475783823 -0.005189075088128448 -9.525937587884249
1836 -0.005189478490501642 -9.530439954274325 -0.0051886460045352575 -9.531126233888784
1837 -0.0051884929649531845 -9.535628447239278 -0.005216538556851447 -9.536342772445636
1838 -0.0051882580621168016 -9.540816705301394 -0.0051880812272429465 -9.541530853672878
1839 -0.0051875994075089695 -9.546004304708903 -0.005188469239510596 -9.546719322912388
1840 -0.005187851330265403 -9.55119215603917 -0.005187774891965091 -9.551907097804353
1841 -0.005188839859329164 -9.556380995898499 -0.00518778208643198 -9.557094879890785
1842 -0.005187320965342223 -9.561568316863841 -0.005184564692899585 -9.562279444583686
1843 -0.005187940364703536 -9.566756257228544 -0.005188272893428802 -9.567467717477115
1844 -0.00518652112223208 -9.571942778350776 -0.005178566346876324 -9.57264628382399
1845 -0.005188903515227139 -9.577131681866003 -0.005191485886462033 -9.577837769710452
1846 -0.00518851256929338 -9.582320194435297 -0.0051881298422813416 -9.583025899552734
1847 -0.005188677343539894 -9.587508871778837 -0.00518446818459779 -9.588210367737332
1848 -0.005187222803942859 -9.59269609458278 -0.005186148942448199 -9.59339651667978
1849 -0.005188514292240143 -9.59788460887502 -0.005190062918700278 -9.59858657959848
1850 -0.005188525863923132 -9.603073134738944 -0.0051822442095726725 -9.603768823808053
1851 -0.005189107498154044 -9.608262242237098 -0.005189738608896733 -9.60895856241695
1852 -0.00518871380481869 -9.613450956041916 -0.0051886509638279675 -9.614147213380777
1853 -0.005188752035610378 -9.618639708077527 -0.005188169679604471 -9.619335383060381
1854 -0.005186228989623487 -9.623825937067151 -0.005191453872248531 -9.62452683693263
1855 -0.005188508983701467 -9.629014446050853 -0.005186800169758499 -9.629713637102387
1856 -0.005188905796967447 -9.63420335184782 -0.00519125945866108 -9.634904896561048
1857 -0.005187763296999037 -9.639391115144818 -0.0051872939569875594 -9.640092190518036
1858 -0.005188331031240523 -9.644579446176058 -0.005187696940265596 -9.645279887458301
1859 -0.005188545933924616 -9.649767992109982 -0.00519051153678447 -9.650470398995086
1860 -0.0051885545952245595 -9.654956546705208 -0.005189804174005985 -9.655660203169091
1861 -0.005188363138586283 -9.660144909843794 -0.00518771584611386 -9.660847919015206
1862 -0.005189460492692888 -9.665334370336486 -0.005181932263076306 -9.666029851278282
1863 -0.0051890704547986385 -9.670523440791285 -0.005188743700273335 -9.671218594978555
1864 -0.0051903382409363985 -9.675713779032222 -0.005187951773405075 -9.67640654675196
1865 -0.0051888283109292384 -9.680902607343151 -0.005192077113315463 -9.681598623865275
1866 -0.00518912123516202 -9.686091728578313 -0.005188221507705748 -9.68678684537298
1867 -0.005188816506415605 -9.691280545084728 -0.005187322455458343 -9.69197416782844
1868 -0.005188852827996015 -9.696469397912724 -0.0051979147363454105 -9.697172082564785
1869 -0.005189047055318951 -9.701658444968043 -0.005187305598519742 -9.702359388163305
1870 -0.00518862851895392 -9.706847073486998 -0.005188882863149047 -9.707548271026454
1871 -0.005189150478690863 -9.712036223965688 -0.005189054179936647 -9.71273732520639
1872 -0.00518924726638943 -9.717225471232078 -0.005195402703247964 -9.717932727909638
1873 -0.005188645911403 -9.722414117143481 -0.0051896310644224284 -9.72312235897406
1874 -0.005188833619467914 -9.727602950762948 -0.005193233443424106 -9.728315592417484
1875 -0.0051892573479563 -9.732792208110904 -0.005189844267442822 -9.733505436684927
1876 -0.0051881323335692285 -9.737980340444473 -0.0051865493413060905 -9.738691986026234
1877 -0.005188615946099162 -9.743168956390573 -0.005183544568717479 -9.743875530594952
1878 -0.005188475549221039 -9.748357431939795 -0.005186569644138217 -9.74906210023909
1879 -0.005188461183570326 -9.753545893123365 -0.0051878022495657206 -9.754249902488656
1880 -0.005188765097409486 -9.758734658220774 -0.0051951570436358455 -9.759445059532291
1881 -0.005188106582500041 -9.763922764803274 -0.005186215927824378 -9.764631275460117
1882 -0.005188563279807568 -9.769111328083081 -0.00518762671854347 -9.76981890217866
1883 -0.005188375432044268 -9.774299703515126 -0.005188415804877877 -9.775007317983537
1884 -0.005188842350617051 -9.779488545865743 -0.005187794053927064 -9.780195112037465
1885 -0.005190317542292178 -9.784678863408034 -0.005183123284950852 -9.785378235322415
1886 -0.0051889559254050255 -9.78986781933344 -0.0051837865961715576 -9.790562021918587
1887 -0.005189034435898065 -9.795056853769337 -0.005188493733294308 -9.795750515651882
1888 -0.00518796369433403 -9.800244817463671 -0.0051877971040084955 -9.800938312755891
1889 -0.00518914305139333 -9.805433960515064 -0.005189912463538349 -9.80612822521943
1890 -0.005188537738285958 -9.81062249825335 -0.005191521439701319 -9.811319746659132
1891 -0.005189162539318204 -9.815811660792669 -0.005185680440627038 -9.81650542709976
1892 -0.005190123780630529 -9.8210017845733 -0.0051935344701632856 -9.821698961569922
1893 -0.005189223028719425 -9.826191007602018 -0.0051903178915381435 -9.82688927946146
1894 -0.005189091735519469 -9.831380099337538 -0.005189179559238255 -9.832078459020698
1895 -0.005191188142634928 -9.836571287480174 -0.0051832086173817515 -9.83726166763808
1896 -0.005188993061892688 -9.841760280542067 -0.005190697056241334 -9.84245236469432
1897 -0.0051888743415474895 -9.846949154883614 -0.005189842171967029 -9.847642206866288
1898 -0.005188281624577939 -9.852137436508192 -0.005175866675563157 -9.852818073541851
1899 -0.005189036880619824 -9.857326473388811 -0.005188344535417855 -9.858006418077268
1900 -0.005189163074828684 -9.86251563646364 -0.005188869964331389 -9.8631952880416
1901 -0.00518919425085187 -9.86770483071449 -0.005188850755803287 -9.868384138797405
1902 -0.005189234064891935 -9.872894064779382 -0.005189933301880956 -9.873574072099286
1903 -0.005189322819933295 -9.878083387599316 -0.005189363192766905 -9.878763435292052
1904 -0.005189492460340261 -9.883272880059657 -0.005187760153785348 -9.883951195445837
1905 -0.0051898478996008635 -9.888462727959258 -0.00518411286175251 -9.889135308307589
1906 -0.00518944684881717 -9.893652174808075 -0.005191482091322541 -9.894326790398912
1907 -0.0051884697517380115 -9.898840644559813 -0.005192570388317108 -9.89951936078723
1908 -0.005190407205373049 -9.904031051765186 -0.005195780145004392 -9.904715140932234
1909 -0.005189427803270519 -9.909220479568456 -0.005189769458957017 -9.909904910391191
1910 -0.005189032247290015 -9.914409511815746 -0.005194561812095344 -9.915099472203286
1911 -0.005188151844777167 -9.919597663660523 -0.005187454773113132 -9.920286926976399
1912 -0.0051887973444536325 -9.924786461004977 -0.005187671515159309 -9.925474598491558
1913 -0.005191354709677398 -9.929977815714654 -0.005199351417832077 -9.93067394990939
1914 -0.005189501587301493 -9.935167317301955 -0.005189161980524659 -9.935863111889915
1915 -0.005188458180055022 -9.94035577548201 -0.005186134786345065 -9.941049246676261
1916 -0.005189375602640212 -9.94554515108465 -0.005192758934572339 -9.946242005610834
1917 -0.005189196998253464 -9.950734348082904 -0.005181715288199484 -9.951423720899033
1918 -0.005187788140028715 -9.955922136222933 -0.005186693975701928 -9.956610414874735
1919 -0.005191486375406384 -9.961113622598338 -0.005202375818043947 -9.961812790692779
1920 -0.0051888368325307965 -9.96630245943087 -0.0051880523329600695 -9.967000843025739
1921 -0.005189365753903985 -9.971491825184772 -0.0051943462574854495 -9.972195189283225
1922 -0.005188799975439906 -9.976680625160212 -0.005187426181510091 -9.977382615464736
1923 -0.005188790499232709 -9.981869415659444 -0.005180944711901248 -9.982563560176636
1924 -0.00519034992903471 -9.987059765588478 -0.005194095964543522 -9.98775765614118
1925 -0.005188367608934641 -9.992248133197412 -0.005188150447793305 -9.992945806588974
1926 -0.005188909638673067 -9.997437042836085 -0.005188435735180974 -9.998134242324156
1927 -0.005188489658758044 -10.002625532494843 -0.00518756911624223 -10.003321811440397
1928 -0.005189061141572892 -10.007814593636416 -0.005189570970833302 -10.00851138241123
1929 -0.005190548510290683 -10.013005142146707 -0.00519310119561851 -10.01370448360685
1930 -0.0051886506611481305 -10.018193792807855 -0.005190723156556487 -10.018895206763405
1931 -0.005188376782462001 -10.023382169590317 -0.005183976609259844 -10.024079183372665
1932 -0.005188877834007144 -10.028571047424323 -0.005188559694215655 -10.02926774306688
1933 -0.00519177180249244 -10.033762819226816 -0.005205813213251531 -10.034473556280131
1934 -0.005189129081554711 -10.03895194830837 -0.005187795241363346 -10.039661351521495
1935 -0.005189284472726286 -10.044141232781095 -0.005191056919284165 -10.044852408440779
1936 -0.005188538436777889 -10.049329771217874 -0.0051912060007452965 -10.050043614441524
1937 -0.005187797709368169 -10.054517568927242 -0.005192481423728168 -10.055236095865252
1938 -0.005188788380473852 -10.059706357307716 -0.005184106295928359 -10.06042020216118
1939 -0.005188649194315076 -10.06489500650203 -0.005188735737465322 -10.065608937898647
1940 -0.00518825938925147 -10.070083265891283 -0.005187556380406022 -10.070796494279053
1941 -0.0051885065622627735 -10.075271772453545 -0.00518877140711993 -10.075985265686173
1942 -0.005188864772208035 -10.080460637225753 -0.005188555503264069 -10.081173821189436
1943 -0.005188965005800128 -10.085649602231554 -0.005186727945692837 -10.08636054913513
1944 -0.005189190548844635 -10.090838792780398 -0.00519082450773567 -10.091551373642865
1945 -0.005188695993274451 -10.096027488773672 -0.0051892050076276066 -10.096740578650493
1946 -0.005189063353464007 -10.101216552127136 -0.005191752268001437 -10.101932330918494
1947 -0.005189999146386981 -10.106406551273523 -0.0051908054621890186 -10.107123136380682
1948 -0.005188517901115119 -10.111595069174637 -0.005188009887933731 -10.112311146268617
1949 -0.005188585980795324 -10.116783655155432 -0.005188476713374257 -10.117499622981992
1950 -0.005188183742575347 -10.121971838898007 -0.005188997089862824 -10.122688620071855
1951 -0.005189056345261634 -10.12716089524327 -0.005189657537266612 -10.127878277609122
1952 -0.005188972828909755 -10.132349868072179 -0.005195491830818355 -10.13307376943994
1953 -0.005188240017741918 -10.13753810808992 -0.005186319816857576 -10.138260089256798
1954 -0.005188746540807187 -10.142726854630727 -0.00520617428701371 -10.143466263543813
1955 -0.005187901924364269 -10.14791475655509 -0.005188559228554368 -10.148654822772366
1956 -0.0051882236264646055 -10.153102980181556 -0.005187607021071017 -10.153842429793437
1957 -0.005188593314960599 -10.158291573496516 -0.00518996671307832 -10.159032396506516
1958 -0.00518801452126354 -10.163479588017779 -0.005188990803435445 -10.164221387309953
1959 -0.005189385288394988 -10.168668973306174 -0.005190976080484688 -10.169412363390437
1960 -0.0051892332965508105 -10.173858206602725 -0.005188329541124403 -10.17460069293156
1961 -0.005188074707984924 -10.17904628131071 -0.005187443410977721 -10.17978813634254
1962 -0.005188002297654748 -10.184234283608363 -0.005187835777178407 -10.184975972119718
1963 -0.005187830491922796 -10.189422114100287 -0.005190055002458394 -10.190166027122176
1964 -0.005187456589192152 -10.19460957068948 -0.005181841808371246 -10.195347868930547
1965 -0.005188876646570861 -10.19979844733605 -0.005188212008215487 -10.200536080938763
1966 -0.0051883813226595524 -10.20498682865871 -0.005187188042327762 -10.20572326898109
1967 -0.00518864318728447 -10.210175471845995 -0.00518752564676106 -10.210910794627852
1968 -0.0051891908282414075 -10.215364662674236 -0.005194389796815813 -10.216105184424668
1969 -0.005189248826354742 -10.220553911500591 -0.0051864497130736705 -10.221291634137742
1970 -0.005188549007289112 -10.225742460507881 -0.00518897611182183 -10.226480610249563
1971 -0.005188758950680494 -10.230931219458562 -0.005188926518894732 -10.231669536768457
1972 -0.005188416712917388 -10.236119636171479 -0.005189053295180201 -10.236858590063637
1973 -0.005188847240060568 -10.241308483411538 -0.0051885964814573525 -10.242047186545093
1974 -0.005188591592013836 -10.246497075003552 -0.0051865251269191505 -10.247233711672013
1975 -0.005188931431621313 -10.251686006435174 -0.0051887002773582935 -10.252422411949372
1976 -0.005188821023330093 -10.256874827458503 -0.005188369168899953 -10.257610781118272
1977 -0.005188567284494639 -10.262063394742999 -0.005188166000880301 -10.262798947119153
1978 -0.005188306048512459 -10.267251700791512 -0.005178973311558366 -10.267977920430711
1979 -0.005189064238220453 -10.272440765029732 -0.005190952331759036 -10.27316887276247
1980 -0.005188952200114727 -10.277629717229846 -0.005188857996836304 -10.278357730759307
1981 -0.005188998067751527 -10.282818715297598 -0.005188884143717587 -10.283546614903024
1982 -0.0051886661443859335 -10.288007381441984 -0.005189366498962044 -10.288735981401986
1983 -0.00518782208673656 -10.29319520352872 -0.00519189874175936 -10.293927880143746
1984 -0.005189760471694171 -10.298384964000414 -0.005187780666165054 -10.299115660809912
1985 -0.005189100839197635 -10.303574064839612 -0.00519131263718009 -10.304306973447092
1986 -0.00518850281368941 -10.308762567653302 -0.005197068303823471 -10.309504041750916
1987 -0.005189350666478276 -10.31395191831978 -0.005185879929922521 -10.314689921680838
1988 -0.005188507540151477 -10.319140425859931 -0.005187342432327569 -10.319877264113165
1989 -0.005188677576370537 -10.324329103436302 -0.005187327601015567 -10.325064591714181
1990 -0.00518925841897726 -10.329518361855278 -0.005189453344792127 -10.330254045058973
1991 -0.005191150354221463 -10.3347095122095 -0.005179607216268778 -10.335433652275242
1992 -0.005189008195884526 -10.339898520405384 -0.005187405808828771 -10.340621058084071
1993 -0.005188677133992315 -10.345087197539376 -0.005188628705218435 -10.34580968678929
1994 -0.005189196718856692 -10.350276394258232 -0.00518737209495157 -10.350997058884241
1995 -0.005189497303217649 -10.35546589156145 -0.005188773502595723 -10.356185832386837
1996 -0.005189047195017338 -10.360654938756467 -0.005192845966666937 -10.361378678353503
1997 -0.005189024400897324 -10.365843963157364 -0.00518820146098733 -10.36656687981449
1998 -0.005188832385465502 -10.37103279554283 -0.00518502697814256 -10.371751906792634
1999 -0.0051887308480218055 -10.376221526390852 -0.005180596373975277 -10.376932503166609
2000 -0.00518910950049758 -10.38141063589135 -0.005188728799112141 -10.382121231965721
