# Supplementary material for: Learning nonequilibrium statistical mechanics and dynamical phase transitions
Source: Nat Commun. 2024 Feb 6;15:1117. doi: 10.1038/s41467-024-45172-8 (PMC10847122; doi:10.1038/s41467-024-45172-8)
Supplement: Supplementary file 4 — Supplementary Data 1 [file 41467_2024_45172_MOESM4_ESM.zip › DPT-main/PlotTemplate/plot_KL_divergence/out/finite_time/SE/L5_D2W32K5_E100BS1k/logs0.00/log.txt]

1 -0.40327323526144027 -0.40327323526144027 -0.4032280832529068 -0.4032280832529068
2 -0.3938616767525673 -0.7971349120140075 -0.39398003220558164 -0.7972081154584885
3 -0.3848332867026329 -1.1819681987166404 -0.3848911985754967 -1.182099314033985
4 -0.37626881897449493 -1.5582370176911353 -0.37638169825077056 -1.5584810122847557
5 -0.36806158870458605 -1.9262986063957213 -0.36810410767793655 -1.9265851199626922
6 -0.36022549122571945 -2.2865240976214407 -0.36032913625240326 -2.2869142562150957
7 -0.35267653614282607 -2.6392006337642666 -0.3528696641325951 -2.639783920347691
8 -0.3454212412238121 -2.9846218749880786 -0.3454779013991356 -2.9852618217468265
9 -0.3384318172931671 -3.323053692281246 -0.33841301649808886 -3.3236748382449153
10 -0.331711919605732 -3.654765611886978 -0.33180986642837523 -3.6554847046732903
11 -0.3251527354121208 -3.9799183472990984 -0.3255424931645393 -3.9810271978378298
12 -0.31883322149515153 -4.29875156879425 -0.31863677203655244 -4.299663969874382
13 -0.3127292931079865 -4.611480861902237 -0.3129980370402336 -4.612662006914616
14 -0.3067100465297699 -4.918190908432007 -0.30676445960998533 -4.919426466524601
15 -0.3008865401148796 -5.219077448546886 -0.30060871243476867 -5.220035178959369
16 -0.2952490359544754 -5.514326484501361 -0.2958450555801392 -5.515880234539509
17 -0.2896861404180527 -5.804012624919414 -0.2896015837788582 -5.805481818318367
18 -0.2843108683824539 -6.088323493301868 -0.28450201004743575 -6.089983828365803
19 -0.2790346935391426 -6.3673581868410105 -0.2791666328907013 -6.369150461256504
20 -0.27386789172887804 -6.641226078569889 -0.27379694283008577 -6.64294740408659
21 -0.26882304251194 -6.910049121081829 -0.26912969797849656 -6.912077102065087
22 -0.2639081314206123 -7.173957252502441 -0.2641617342829704 -7.176238836348057
23 -0.25905556976795197 -7.433012822270393 -0.25894785374403 -7.435186690092087
24 -0.25432763397693636 -7.6873404562473295 -0.2540236473083496 -7.689210337400437
25 -0.24971626698970795 -7.9370567232370375 -0.25009952336549757 -7.939309860765934
26 -0.2451713986694813 -8.182228121906519 -0.24514521211385726 -8.184455072879791
27 -0.24069851636886597 -8.422926638275385 -0.2414833515882492 -8.42593842446804
28 -0.23631775081157685 -8.659244389086961 -0.23607125133275986 -8.6620096758008
29 -0.23203169927001 -8.891276088356971 -0.23255398496985435 -8.894563660770654
30 -0.22784373238682748 -9.119119820743798 -0.22711368054151534 -9.12167734131217
31 -0.22377764731645583 -9.342897468060254 -0.2242331475019455 -9.345910488814114
32 -0.21972451657056807 -9.562621984630823 -0.21981296017766 -9.565723448991774
33 -0.21575921773910522 -9.778381202369928 -0.2154353715479374 -9.78115882053971
34 -0.21193836107850075 -9.990319563448429 -0.21165912449359894 -9.992817945033309
35 -0.20810531228780746 -10.198424875736237 -0.2082560032606125 -10.20107394829392
36 -0.20441075786948204 -10.402835633605719 -0.20547701567411422 -10.406550963968035
37 -0.20069897472858428 -10.603534608334304 -0.20114817023277282 -10.607699134200809
38 -0.19707576110959052 -10.800610369443895 -0.19740550816059113 -10.8051046423614
39 -0.19354864656925203 -10.994159016013146 -0.19365959614515305 -10.998764238506553
40 -0.19006465375423431 -11.18422366976738 -0.18921278044581413 -11.187977018952367
41 -0.18672690764069558 -11.370950577408076 -0.18662369772791862 -11.374600716680286
42 -0.18341871201992035 -11.554369289427996 -0.18361686691641807 -11.558217583596704
43 -0.18017404079437255 -11.734543330222369 -0.18145760297775268 -11.739675186574457
44 -0.1769208423793316 -11.9114641726017 -0.17764156833291053 -11.917316754907368
45 -0.17379530072212218 -12.085259473323823 -0.1738463930785656 -12.091163147985935
46 -0.17071442157030106 -12.255973894894124 -0.17142507806420326 -12.262588226050138
47 -0.16771886944770814 -12.423692764341832 -0.167774897813797 -12.430363123863934
48 -0.16477522030472755 -12.58846798464656 -0.16464423015713692 -12.595007354021071
49 -0.16192356869578362 -12.750391553342343 -0.162295850366354 -12.757303204387425
50 -0.1591191865503788 -12.909510739892722 -0.16009999588131904 -12.917403200268744
51 -0.1562968149781227 -13.065807554870846 -0.15677116736769675 -13.074174367636441
52 -0.1536337487399578 -13.219441303610804 -0.15359168872237206 -13.227766056358814
53 -0.15102332904934884 -13.370464632660152 -0.1511611483991146 -13.378927204757929
54 -0.14845632538199424 -13.518920958042147 -0.14731547236442566 -13.526242677122355
55 -0.14601217806339264 -13.664933136105539 -0.14731265231966972 -13.673555329442024
56 -0.1434769570827484 -13.808410093188288 -0.14456678554415703 -13.818122114986181
57 -0.14109431505203246 -13.94950440824032 -0.14123324155807496 -13.959355356544256
58 -0.138729727268219 -14.08823413550854 -0.1398916535079479 -14.099247010052204
59 -0.13641091734170913 -14.22464505285025 -0.13747934103012086 -14.236726351082325
60 -0.13417423963546754 -14.358819292485716 -0.13352909535169602 -14.37025544643402
61 -0.13202850073575972 -14.490847793221477 -0.13077521473169326 -14.501030661165714
62 -0.12994382679462432 -14.620791620016101 -0.12941836193203926 -14.630449023097754
63 -0.12790228500962258 -14.748693905025723 -0.12726179957389833 -14.757710822671651
64 -0.12591280788183212 -14.874606712907555 -0.12663499489426613 -14.884345817565917
65 -0.12390980534255505 -14.99851651825011 -0.12409388795495033 -15.008439705520868
66 -0.1219734001904726 -15.120489918440583 -0.12177623100578785 -15.130215936526655
67 -0.12009380720555782 -15.240583725646141 -0.119429362565279 -15.249645299091934
68 -0.11830210201442241 -15.358885827660563 -0.11858546510338783 -15.368230764195323
69 -0.11651912704110146 -15.475404954701665 -0.11665406078100204 -15.484884824976325
70 -0.11478214785456657 -15.59018710255623 -0.11521458625793457 -15.60009941123426
71 -0.1130649771541357 -15.703252079710365 -0.11355865858495236 -15.713658069819212
72 -0.1114272590726614 -15.814679338783026 -0.11079293601214886 -15.824451005831362
73 -0.10982626304030418 -15.92450560182333 -0.1091875821352005 -15.933638587966563
74 -0.10828348100185395 -16.032789082825186 -0.10881337225437164 -16.042451960220934
75 -0.10670015551149845 -16.139489238336683 -0.10786915309727192 -16.150321113318206
76 -0.10524535849690438 -16.244734596833588 -0.10390696935355663 -16.254228082671762
77 -0.10383603274822235 -16.34857062958181 -0.10471666641533375 -16.358944749087097
78 -0.1023843452334404 -16.45095497481525 -0.10294157303869725 -16.461886322125796
79 -0.1010333128273487 -16.551988287642597 -0.10188620463013649 -16.563772526755933
80 -0.09962615147233009 -16.651614439114926 -0.09990671463310719 -16.66367924138904
81 -0.0983388215303421 -16.749953260645267 -0.0979405738413334 -16.761619815230375
82 -0.09709197804331779 -16.847045238688583 -0.09595086090266705 -16.857570676133044
83 -0.09594195187091828 -16.942987190559503 -0.09595030769705773 -16.953520983830103
84 -0.09470187872648239 -17.037689069285985 -0.09469520263373851 -17.04821618646384
85 -0.09354749321937561 -17.13123656250536 -0.09332150593400002 -17.14153769239784
86 -0.09242538809776306 -17.223661950603123 -0.0930629026144743 -17.234600595012314
87 -0.09132788702845573 -17.31498983763158 -0.09080196619033813 -17.32540256120265
88 -0.09029605314135551 -17.405285890772934 -0.09068818129599095 -17.416090742498643
89 -0.08926797546446323 -17.494553866237396 -0.08948111496865749 -17.5055718574673
90 -0.0882256805896759 -17.582779546827073 -0.08757322952151299 -17.593145086988812
91 -0.08728302791714668 -17.670062574744218 -0.08823582418262958 -17.68138091117144
92 -0.08632149696350097 -17.756384071707718 -0.08618420958518982 -17.767565120756633
93 -0.08536727018654347 -17.841751341894263 -0.08524374514818192 -17.852808865904816
94 -0.08450470045208931 -17.926256042346353 -0.08503294698894023 -17.937841812893755
95 -0.08358857408165932 -18.009844616428012 -0.0835315853357315 -18.021373398229485
96 -0.08272567763924599 -18.092570294067258 -0.08154539875686169 -18.102918796986348
97 -0.08196422867476941 -18.17453452274203 -0.08116630204021931 -18.184085099026568
98 -0.08118980154395103 -18.25572432428598 -0.08148186281323433 -18.265566961839802
99 -0.08038309551775455 -18.33610741980373 -0.08030810058116913 -18.345875062420973
100 -0.07960651516914367 -18.415713934972874 -0.07831896953284741 -18.42419403195382
101 -0.07888698913156986 -18.494600924104443 -0.07804716676473618 -18.502241198718558
102 -0.0781826738268137 -18.572783597931256 -0.07885749973356723 -18.581098698452124
103 -0.0774647317826748 -18.650248329713932 -0.07869825586676597 -18.65979695431889
104 -0.07678441107273101 -18.72703274078666 -0.07622258886694908 -18.736019543185837
105 -0.07608509846031666 -18.80311783924698 -0.07620658650994301 -18.81222612969578
106 -0.07545286752283573 -18.878570706769814 -0.0765469215810299 -18.88877305127681
107 -0.0747640959918499 -18.953334802761663 -0.0754608727991581 -18.96423392407597
108 -0.07411493584513665 -19.0274497386068 -0.07233011685311794 -19.036564040929086
109 -0.0735848642885685 -19.10103460289537 -0.07371134087443351 -19.11027538180352
110 -0.07299272082746029 -19.174027323722832 -0.07026660144329071 -19.18054198324681
111 -0.07253628298640251 -19.246563606709234 -0.07181604057550431 -19.252358023822314
112 -0.07193583026528358 -19.318499436974516 -0.07150296233594418 -19.32386098615826
113 -0.07144408412277699 -19.389943521097294 -0.07153519168496132 -19.39539617784322
114 -0.0708997618407011 -19.460843282937994 -0.0719075582921505 -19.46730373613537
115 -0.07028279229998588 -19.531126075237978 -0.07145765610039234 -19.538761392235763
116 -0.06979133002460003 -19.600917405262578 -0.06831363700330258 -19.607075029239066
117 -0.06936913467943669 -19.670286539942015 -0.06750103682279587 -19.674576066061864
118 -0.06892506182193756 -19.73921160176395 -0.06814670860767365 -19.742722774669538
119 -0.0684441264718771 -19.80765572823583 -0.06932902708649635 -19.812051801756034
120 -0.06798565834760666 -19.875641386583435 -0.07015244923532009 -19.882204250991354
121 -0.06743877939879894 -19.943080165982234 -0.0672556810081005 -19.949459931999453
122 -0.06704259477555752 -20.010122760757792 -0.06664074137806893 -20.016100673377522
123 -0.06669345870614052 -20.076816219463932 -0.06811665520071983 -20.08421732857824
124 -0.06614592373371124 -20.142962143197643 -0.06785172671079635 -20.152069055289036
125 -0.06573232635855675 -20.2086944695562 -0.0665029089897871 -20.218571964278823
126 -0.06532316617667674 -20.274017635732875 -0.06423914469778538 -20.28281110897661
127 -0.06494983769953251 -20.338967473432408 -0.06635205708444118 -20.34916316606105
128 -0.06455869860947132 -20.40352617204188 -0.06355611085891724 -20.41271927691997
129 -0.0642012245953083 -20.467727396637187 -0.06461856588721275 -20.47733784280718
130 -0.06387675851583481 -20.531604155153023 -0.06199709661304951 -20.53933493942023
131 -0.06351057402789592 -20.595114729180917 -0.06543618477880955 -20.60477112419904
132 -0.06320550702512265 -20.65832023620604 -0.06160940323024988 -20.66638052742929
133 -0.06295772455632687 -20.721277960762368 -0.061816850863397124 -20.728197378292688
134 -0.06268488727509976 -20.78396284803747 -0.062282131798565385 -20.790479510091252
135 -0.06230823304504156 -20.84627108108251 -0.061814969033002855 -20.852294479124254
136 -0.06201406195759773 -20.908285143040107 -0.06215952169150114 -20.914454000815756
137 -0.061688572727143766 -20.96997371576725 -0.06026305109262466 -20.97471705190838
138 -0.06144669968634844 -21.0314204154536 -0.05873102024197578 -21.033448072150357
139 -0.06126835495233536 -21.092688770405935 -0.061537662707269195 -21.094985734857627
140 -0.060965101979672906 -21.153653872385608 -0.059317182004451754 -21.15430291686208
141 -0.060738526098430154 -21.214392398484037 -0.05842494815587997 -21.21272786501796
142 -0.060500566847622395 -21.27489296533166 -0.06252666041254998 -21.275254525430512
143 -0.060184278152883054 -21.33507724348454 -0.05987108964473009 -21.335125615075242
144 -0.059971521981060504 -21.395048765465603 -0.05838098302483559 -21.39350659810008
145 -0.059762165136635306 -21.45481093060224 -0.06088295988738537 -21.454389557987465
146 -0.05944706108421087 -21.51425799168645 -0.05874476172029972 -21.513134319707763
147 -0.05922011286020279 -21.573478104546652 -0.060029680095613006 -21.573163999803377
148 -0.05893419254571199 -21.632412297092365 -0.059227799996733665 -21.63239179980011
149 -0.058751046843826774 -21.691163343936193 -0.05762050114572048 -21.69001230094583
150 -0.05856918916106224 -21.749732533097255 -0.05542171169072389 -21.745434012636554
151 -0.058459856919944285 -21.8081923900172 -0.05992649346590042 -21.805360506102456
152 -0.05815156791359186 -21.86634395793079 -0.05834891609847546 -21.86370942220093
153 -0.057957143522799015 -21.92430110145359 -0.0590655030682683 -21.9227749252692
154 -0.05762452129274607 -21.981925622746335 -0.05784571636468172 -21.98062064163388
155 -0.05747547894716263 -22.039401101693496 -0.0570437103509903 -22.03766435198487
156 -0.05721751768141985 -22.096618619374915 -0.05761792585253715 -22.095282277837406
157 -0.057042428851127626 -22.15366104822604 -0.05936553105711937 -22.154647808894524
158 -0.056735164299607274 -22.210396212525648 -0.05847353059798479 -22.21312133949251
159 -0.05653429757803678 -22.266930510103684 -0.05898224003612995 -22.27210357952864
160 -0.05629647150635719 -22.32322698161004 -0.05660963300615549 -22.328713212534794
161 -0.05612245947122574 -22.379349441081267 -0.054890644550323484 -22.383603857085117
162 -0.056022785417735574 -22.435372226499002 -0.05646835919469595 -22.440072216279813
163 -0.05584066342562437 -22.491212889924626 -0.05332355238497257 -22.493395768664787
164 -0.055779671855270864 -22.546992561779895 -0.05679017696529627 -22.550185945630083
165 -0.055502661317586896 -22.60249522309748 -0.056736606918275354 -22.606922552548358
166 -0.055282180570065974 -22.65777740366755 -0.053366638347506525 -22.660289190895863
167 -0.05520311128348112 -22.71298051495103 -0.05514908395707607 -22.71543827485294
168 -0.05511147733777762 -22.76809199228881 -0.05302120465785265 -22.768459479510792
169 -0.054971558041870594 -22.82306355033068 -0.05491841398179531 -22.823377893492587
170 -0.05486897081136703 -22.877932521142046 -0.054884408786892894 -22.87826230227948
171 -0.05464814770966768 -22.932580668851713 -0.054082860611379145 -22.93234516289086
172 -0.05467143915593624 -22.98725210800765 -0.0540782481431961 -22.986423411034057
173 -0.054428705386817454 -23.041680813394468 -0.05832872204482555 -23.044752133078884
174 -0.054138483852148055 -23.095819297246617 -0.05302872378379107 -23.097780856862673
175 -0.05404687859117985 -23.149866175837797 -0.05257054306566715 -23.15035139992834
176 -0.054002756252884865 -23.203868932090682 -0.05516256131231785 -23.20551396124066
177 -0.0538341075181961 -23.257703039608877 -0.05418896432965994 -23.25970292557032
178 -0.05373304672539234 -23.31143608633427 -0.054003612138330936 -23.31370653770865
179 -0.0535704530775547 -23.365006539411823 -0.053520307131111625 -23.367226844839763
180 -0.05347157884389162 -23.418478118255713 -0.051912611536681655 -23.419139456376445
181 -0.05347138699144125 -23.471949505247153 -0.05511211026459932 -23.474251566641044
182 -0.05331956036388874 -23.52526906561104 -0.05085266642272472 -23.525104233063768
183 -0.05318129379302263 -23.578450359404066 -0.050655475817620754 -23.57575970888139
184 -0.05325380638241768 -23.631704165786484 -0.05246908105909824 -23.628228789940486
185 -0.05315877217799425 -23.68486293796448 -0.05357225369662046 -23.68180104363711
186 -0.053010287880897525 -23.737873225845377 -0.052046888321638105 -23.733847931958746
187 -0.053072585724294186 -23.79094581156967 -0.055780420638620855 -23.789628352597365
188 -0.0527247466146946 -23.843670558184364 -0.05311541259288788 -23.842743765190253
189 -0.05255974940955639 -23.89623030759392 -0.052069975435733794 -23.894813740625988
190 -0.052648319862782955 -23.948878627456704 -0.049798217788338664 -23.944611958414328
191 -0.052550772577524184 -24.00142940003423 -0.05368992369621992 -23.998301882110546
192 -0.05244101285934448 -24.053870412893573 -0.053619866631925105 -24.051921748742473
193 -0.052251245081424716 -24.106121657975 -0.052473564818501475 -24.104395313560975
194 -0.05210752170532942 -24.15822917968033 -0.053244398720562455 -24.157639712281537
195 -0.05211096610873937 -24.21034014578907 -0.05422622989863157 -24.211865942180168
196 -0.051832923851907256 -24.262173069640976 -0.050759061239659786 -24.262625003419828
197 -0.05186194460839033 -24.314035014249367 -0.05143467001616955 -24.314059673436
198 -0.051867167092859746 -24.365902181342225 -0.05074345394968986 -24.364803127385688
199 -0.051678452640771866 -24.417580633982997 -0.05775812957435846 -24.422561256960048
200 -0.051388548128306864 -24.468969182111305 -0.05007220096886158 -24.47263345792891
201 -0.05130313467234373 -24.52027231678365 -0.051275188103318214 -24.52390864603223
202 -0.05129470638930798 -24.571567023172957 -0.05007144827395678 -24.573980094306187
203 -0.05132987219840288 -24.62289689537136 -0.049561448581516745 -24.623541542887704
204 -0.05129068251699209 -24.67418757788835 -0.054200562089681624 -24.677742104977387
205 -0.05108482576906681 -24.725272403657417 -0.05021635331213474 -24.72795845828952
206 -0.051166005246341226 -24.776438408903758 -0.05406685043126345 -24.782025308720783
207 -0.05122102163732052 -24.82765943054108 -0.04775611069053411 -24.82978141941132
208 -0.050983036123216155 -24.878642466664296 -0.049942588433623314 -24.879724007844942
209 -0.05090411975979805 -24.929546586424095 -0.05089499372988939 -24.930619001574833
210 -0.05080266669392586 -24.98034925311802 -0.05401843674480915 -24.98463743831964
211 -0.050634126923978326 -25.030983380042 -0.052302417904138566 -25.03693985622378
212 -0.050544020533561704 -25.08152740057556 -0.050084713473916055 -25.087024569697693
213 -0.05056982021778822 -25.132097220793348 -0.04906353298574686 -25.13608810268344
214 -0.050439615920186046 -25.182536836713535 -0.04987251963466406 -25.185960622318106
215 -0.050495202839374545 -25.23303203955291 -0.052899126708507535 -25.238859749026613
216 -0.05043156240135431 -25.283463601954264 -0.046986506506800654 -25.285846255533414
217 -0.050327841006219384 -25.333791442960482 -0.04893449582159519 -25.33478075135501
218 -0.050348620116710666 -25.384140063077194 -0.051578727550804615 -25.386359478905813
219 -0.05018639080226421 -25.434326453879457 -0.0486843790858984 -25.43504385799171
220 -0.05032503940165043 -25.484651493281106 -0.05186654180288315 -25.486910399794596
221 -0.05009612273424864 -25.534747616015355 -0.047462890855968 -25.534373290650564
222 -0.05019987914711237 -25.584947495162467 -0.05028810724616051 -25.584661397896724
223 -0.0502228394150734 -25.63517033457754 -0.051181151159107686 -25.63584254905583
224 -0.05032098479568958 -25.68549131937323 -0.051620444655418395 -25.68746299371125
225 -0.0501609293743968 -25.735652248747627 -0.04798568468540907 -25.735448678396658
226 -0.050182385556399825 -25.785834634304027 -0.04444788862019777 -25.779896567016856
227 -0.05025405343621969 -25.836088687740247 -0.051500634476542476 -25.8313972014934
228 -0.050076746940612794 -25.88616543468086 -0.05028035063296556 -25.881677552126366
229 -0.05004963185638189 -25.93621506653724 -0.05138708334416151 -25.933064635470526
230 -0.049888079054653645 -25.986103145591894 -0.04975338764488697 -25.982818023115414
231 -0.049908569641411306 -26.036011715233304 -0.04997173715382815 -26.032789760269242
232 -0.0497984554618597 -26.085810170695165 -0.0518790228292346 -26.084668783098476
233 -0.049682290852069856 -26.135492461547233 -0.05171099603176117 -26.136379779130237
234 -0.04961581062525511 -26.18510827217249 -0.048671499080955985 -26.185051278211194
235 -0.049665040150284764 -26.234773312322773 -0.049195057898759845 -26.234246336109955
236 -0.04953586272895336 -26.284309175051725 -0.048525106906890866 -26.282771443016845
237 -0.04991000089794397 -26.33421917594967 -0.05380012094974518 -26.33657156396659
238 -0.049993892386555674 -26.384213068336226 -0.05562007296830416 -26.392191636934893
239 -0.049207167513668534 -26.433420235849894 -0.05108514353632927 -26.443276780471223
240 -0.04910536203533411 -26.48252559788523 -0.05004669576883316 -26.493323476240057
241 -0.04907724764198065 -26.53160284552721 -0.047756705060601236 -26.541080181300657
242 -0.04935874436050654 -26.580961589887718 -0.0488629512488842 -26.589943132549543
243 -0.04905954040586948 -26.63002113029359 -0.049724474921822547 -26.639667607471367
244 -0.049100321158766745 -26.679121451452357 -0.04757456947118044 -26.687242176942547
245 -0.049094608426094054 -26.728216059878452 -0.04935736563056707 -26.736599542573114
246 -0.04908897168934345 -26.777305031567796 -0.048210539668798444 -26.78481008224191
247 -0.049181312695145606 -26.826486344262943 -0.04898526296019554 -26.833795345202105
248 -0.04891326818615198 -26.875399612449094 -0.0472924767062068 -26.881087821908313
249 -0.04907254278659821 -26.92447215523569 -0.05081003978848457 -26.931897861696797
250 -0.048953287117183206 -26.973425442352873 -0.048838372342288494 -26.980736234039085
251 -0.04895000830292702 -27.0223754506558 -0.04843357391655445 -27.02916980795564
252 -0.048892945796251294 -27.07126839645205 -0.04841452725231647 -27.077584335207955
253 -0.04891768079251051 -27.12018607724456 -0.04903472531586885 -27.126619060523826
254 -0.04887526277452707 -27.169061340019088 -0.04947927426546812 -27.176098334789295
255 -0.04886893182992935 -27.217930271849017 -0.049795680493116376 -27.22589401528241
256 -0.04881932288408279 -27.2667495947331 -0.049460324458777905 -27.275354339741188
257 -0.04868452027440071 -27.3154341150075 -0.04856827445328236 -27.32392261419447
258 -0.04872116986662149 -27.36415528487412 -0.04806488510221243 -27.371987499296683
259 -0.04870554599910974 -27.41286083087323 -0.04806826822459698 -27.42005576752128
260 -0.04871262703090906 -27.461573457904137 -0.04794248752295971 -27.46799825504424
261 -0.048729531653225425 -27.510302989557363 -0.04650563970208168 -27.514503894746323
262 -0.04880949724465609 -27.559112486802018 -0.048460758104920384 -27.562964652851242
263 -0.0488080283626914 -27.60792051516471 -0.04800838958472013 -27.610973042435962
264 -0.04885717742145061 -27.65677769258616 -0.04773091617971659 -27.65870395861568
265 -0.04882350508123636 -27.7056011976674 -0.049002932384610176 -27.70770689100029
266 -0.048826898261904714 -27.754428095929303 -0.04662692658603192 -27.75433381758632
267 -0.04905523024499416 -27.803483326174298 -0.049361350014805794 -27.803695167601127
268 -0.04882263876497746 -27.852305964939276 -0.051702935434877875 -27.855398103036006
269 -0.04884491078555584 -27.90115087572483 -0.04596398174762726 -27.90136208478363
270 -0.0488329254090786 -27.94998380113391 -0.04812042489647865 -27.94948250968011
271 -0.048867422714829446 -27.99885122384874 -0.050632665678858754 -28.000115175358967
272 -0.04867356736212969 -28.04752479121087 -0.04952949490398169 -28.04964467026295
273 -0.04860575385391712 -28.096130545064785 -0.049199676513671874 -28.098844346776623
274 -0.04864104576408863 -28.144771590828874 -0.049147891253232955 -28.147992238029858
275 -0.04867345355451107 -28.193445044383385 -0.047084057703614235 -28.19507629573347
276 -0.04863477423787117 -28.242079818621256 -0.04914478696882725 -28.2442210827023
277 -0.04860438592731953 -28.290684204548576 -0.04960476066917181 -28.293825843371472
278 -0.049127926118671894 -28.339812130667248 -0.04927067682147026 -28.343096520192944
279 -0.04862107448279858 -28.388433205150047 -0.0499941760674119 -28.393090696260355
280 -0.048485565558075906 -28.43691877070812 -0.04873538892716169 -28.441826085187518
281 -0.04839187283068895 -28.48531064353881 -0.04773307181894779 -28.489559157006465
282 -0.048418159037828444 -28.53372880257664 -0.04939561579376459 -28.538954772800228
283 -0.048359275422990324 -28.58208807799963 -0.050261964462697505 -28.589216737262927
284 -0.048260053619742393 -28.63034813161937 -0.04742924962192774 -28.636645986884854
285 -0.048256051167845725 -28.67860418278722 -0.04764396566897631 -28.68428995255383
286 -0.0483720613643527 -28.726976244151572 -0.049605137296020986 -28.73389508984985
287 -0.04823956396430731 -28.77521580811588 -0.049409099481999876 -28.783304189331847
288 -0.04823396131396294 -28.823449769429843 -0.04883354566991329 -28.832137735001762
289 -0.04824204407632351 -28.871691813506168 -0.04613042864948511 -28.878268163651246
290 -0.04834555312991142 -28.92003736663608 -0.047632000595331195 -28.925900164246578
291 -0.04829232729971409 -28.968329693935793 -0.0485067967325449 -28.974406960979124
292 -0.04828689619898796 -29.01661659013478 -0.04799620136618614 -29.02240316234531
293 -0.04826391488313675 -29.064880505017918 -0.0489118080586195 -29.07131497040393
294 -0.04822984877973795 -29.113110353797655 -0.0482576685026288 -29.119572638906558
295 -0.04817565903067589 -29.16128601282833 -0.04875634666532278 -29.16832898557188
296 -0.04817169904708862 -29.20945771187542 -0.04839128516614437 -29.216720270738023
297 -0.04821473229676485 -29.257672444172183 -0.04649986457079649 -29.26322013530882
298 -0.04822872914373875 -29.30590117331592 -0.04781031496822834 -29.31103045027705
299 -0.04829566348344087 -29.35419683679936 -0.04679048359394074 -29.35782093387099
300 -0.048372162692248824 -29.40256899949161 -0.04804216045886278 -29.405863094329852
301 -0.04833317920565605 -29.450902178697266 -0.04861452151089907 -29.45447761584075
302 -0.04818578083068133 -29.499087959527948 -0.04936487954109907 -29.50384249538185
303 -0.04820169173181057 -29.54728965125976 -0.04834233224391937 -29.55218482762577
304 -0.04824429582804442 -29.595533947087805 -0.04705381728708744 -29.599238644912855
305 -0.048267601244151595 -29.643801548331957 -0.04753606878221035 -29.646774713695066
306 -0.04836937189102173 -29.692170920222978 -0.04816719032824039 -29.694941904023306
307 -0.04827674329280853 -29.740447663515788 -0.04905477911233902 -29.743996683135645
308 -0.04818222094327211 -29.78862988445906 -0.048666519671678544 -29.792663202807322
309 -0.04814605377614498 -29.836775938235203 -0.04759305026382208 -29.840256253071143
310 -0.048129988461732866 -29.884905926696934 -0.05054488275200129 -29.890801135823143
311 -0.048085054755210875 -29.932990981452146 -0.049211155623197556 -29.94001229144634
312 -0.04808355942368507 -29.98107454087583 -0.04582852795720101 -29.985840819403542
313 -0.048113146238029 -30.02918768711386 -0.04888152666389942 -30.03472234606744
314 -0.04810181073844433 -30.077289497852306 -0.047930770367383954 -30.082653116434823
315 -0.04812085032463074 -30.125410348176935 -0.04887047801166773 -30.13152359444649
316 -0.04804935734719038 -30.173459705524124 -0.048075941205024716 -30.179599535651516
317 -0.048089032806456086 -30.22154873833058 -0.048416534438729286 -30.228016070090245
318 -0.04805807638913393 -30.26960681471971 -0.04806158430874348 -30.27607765439899
319 -0.048051996156573296 -30.317658810876285 -0.048171327263116834 -30.324248981662105
320 -0.04802729319781065 -30.365686104074097 -0.048297394439578055 -30.372546376101685
321 -0.04800731837749481 -30.41369342245159 -0.04832636099308729 -30.420872737094772
322 -0.04796806704252958 -30.46166148949412 -0.04890579897910356 -30.469778536073875
323 -0.047903403826057914 -30.509564893320178 -0.046604075282812116 -30.516382611356686
324 -0.04800386391580105 -30.55756875723598 -0.047958835028111935 -30.564341446384798
325 -0.04801114276051521 -30.605579899996496 -0.047674359567463395 -30.61201580595226
326 -0.04806680679321289 -30.653646706789708 -0.0474888414144516 -30.659504647366713
327 -0.048178237862885 -30.701824944652593 -0.050393850356340406 -30.709898497723053
328 -0.04785502385348082 -30.749679968506072 -0.04797892346978187 -30.757877421192834
329 -0.047878845036029814 -30.797558813542103 -0.04715537466108799 -30.805032795853922
330 -0.04787684101611376 -30.845435654558216 -0.04762264657765627 -30.85265544243158
331 -0.04791742563247681 -30.893353080190693 -0.04698657263070345 -30.899642015062284
332 -0.04801227245479822 -30.94136535264549 -0.048055404983460906 -30.947697420045746
333 -0.04795824456959963 -30.98932359721509 -0.048729578591883184 -30.996426998637627
334 -0.04789676424115896 -31.03722036145625 -0.047233442030847075 -31.043660440668475
335 -0.04802665114402771 -31.085247012600277 -0.050603453628718854 -31.094263894297193
336 -0.04776111133396625 -31.133008123934243 -0.04794560521841049 -31.1422094995156
337 -0.04778614565730095 -31.180794269591544 -0.04682624191045761 -31.18903574142606
338 -0.04779990892857313 -31.22859417852012 -0.04770367480814457 -31.236739416234204
339 -0.04781757220625878 -31.27641175072638 -0.04791616518050432 -31.284655581414707
340 -0.04780901223421097 -31.32422076296059 -0.04787818882614374 -31.33253377024085
341 -0.04779290072619915 -31.37201366368679 -0.04663834869861603 -31.379172118939465
342 -0.04784654825925827 -31.419860211946048 -0.046765920519828794 -31.425938039459293
343 -0.047897625155746935 -31.467757837101797 -0.048141718842089176 -31.474079758301382
344 -0.04810098391026259 -31.51585882101206 -0.043852826952934264 -31.517932585254318
345 -0.04829923380166292 -31.564158054813724 -0.046607005223631856 -31.56453959047795
346 -0.048258624784648416 -31.612416679598372 -0.047310860455036165 -31.611850450932984
347 -0.04836698696017265 -31.660783666558544 -0.04848881848156452 -31.66033926941455
348 -0.04829119611531496 -31.70907486267386 -0.04806813169270754 -31.70840740110726
349 -0.048294616676867005 -31.757369479350725 -0.04905626829713583 -31.757463669404395
350 -0.0482329236343503 -31.805602402985077 -0.04901772830635309 -31.806481397710748
351 -0.04813832696527243 -31.85374072995035 -0.048216713778674605 -31.854698111489423
352 -0.04811749830842018 -31.90185822825877 -0.047364838793873786 -31.902062950283298
353 -0.04897174667567015 -31.95082997493444 -0.04176714885979891 -31.943830099143096
354 -0.04846103210002184 -31.99929100703446 -0.04871296249330044 -31.992543061636397
355 -0.048478617519140246 -32.0477696245536 -0.048675033077597615 -32.041218094714
356 -0.04864559192210436 -32.096415216475705 -0.046543692238628864 -32.087761786952626
357 -0.0484877610579133 -32.14490297753362 -0.04873525556176901 -32.13649704251439
358 -0.04847916830331087 -32.19338214583693 -0.047805793769657615 -32.18430283628405
359 -0.048487386852502826 -32.24186953268943 -0.048962146230041984 -32.233264982514086
360 -0.04841750543564558 -32.29028703812507 -0.048978370055556296 -32.282243352569644
361 -0.04837804287672043 -32.33866508100179 -0.04917503148317337 -32.33141838405282
362 -0.048292990401387216 -32.38695807140318 -0.047256130166351794 -32.37867451421917
363 -0.048315714672207834 -32.435273786075385 -0.04836789797991514 -32.427042412199086
364 -0.048281409218907355 -32.483555195294294 -0.04731607083231211 -32.474358483031395
365 -0.048333144001662734 -32.53188833929595 -0.048553260415792464 -32.52291174344719
366 -0.048335053771734235 -32.58022339306769 -0.049848420359194276 -32.572760163806386
367 -0.048189331963658336 -32.628412725031346 -0.04644929617643356 -32.61920945998282
368 -0.04824953619390726 -32.67666226122525 -0.047690870612859725 -32.66690033059568
369 -0.04821301829069853 -32.72487527951595 -0.047886436618864534 -32.71478676721455
370 -0.04886049851775169 -32.7737357780337 -0.04233670551329851 -32.75712347272785
371 -0.048472489789128305 -32.82220826782283 -0.049570041336119176 -32.806693514063966
372 -0.04885169137269259 -32.87105995919552 -0.04406600221991539 -32.85075951628388
373 -0.04845136143267155 -32.91951132062819 -0.04562923349440098 -32.89638874977828
374 -0.048573929630219934 -32.96808525025841 -0.04884914569556713 -32.94523789547385
375 -0.048523641936480996 -33.016608892194895 -0.04828575290739536 -32.99352364838125
376 -0.04848628845065832 -33.06509518064556 -0.048552288115024565 -33.042075936496275
377 -0.04850802626460791 -33.11360320691016 -0.04957214612513781 -33.09164808262141
378 -0.04843252543359995 -33.16203573234376 -0.047535347566008565 -33.13918343018742
379 -0.048505084961652754 -33.210540817305414 -0.0487953070551157 -33.18797873724254
380 -0.04837620984762907 -33.258917027153046 -0.04725677110254765 -33.235235508345085
381 -0.048337962850928305 -33.307254990003976 -0.05009998753666878 -33.28533549588175
382 -0.04833164513111114 -33.35558663513509 -0.047971229813992974 -33.33330672569575
383 -0.048462665267288686 -33.40404930040238 -0.04734550211578607 -33.38065222781154
384 -0.048278380371630195 -33.452327680774005 -0.04822320770472288 -33.42887543551626
385 -0.04829421192407608 -33.50062189269808 -0.04819005113095045 -33.47706548664721
386 -0.048294172063469885 -33.54891606476155 -0.04854518007487059 -33.52561066672208
387 -0.048229338973760603 -33.59714540373531 -0.0495313661172986 -33.57514203283938
388 -0.04822160229086876 -33.64536700602618 -0.046654661931097505 -33.62179669477048
389 -0.04824757371097803 -33.69361457973716 -0.04870899543166161 -33.67050569020214
390 -0.048204230889678 -33.74181881062684 -0.04857844598591328 -33.71908413618805
391 -0.04822385292500257 -33.790042663551844 -0.049505170062184335 -33.768589306250234
392 -0.04810126535594463 -33.83814392890779 -0.047901475615799424 -33.81649078186604
393 -0.04807433541864157 -33.88621826432643 -0.04765037912875414 -33.86414116099479
394 -0.048095252551138404 -33.934313516877566 -0.04578354749828577 -33.90992470849308
395 -0.048196211084723474 -33.98250972796229 -0.04470510762184858 -33.95462981611493
396 -0.048333790712058546 -34.030843518674345 -0.048069990053772924 -34.00269980616871
397 -0.04829517602920532 -34.07913869470355 -0.046020576171576975 -34.048720382340285
398 -0.04834963995963335 -34.127488334663184 -0.04859295040369034 -34.09731333274397
399 -0.04854277297854424 -34.17603110764173 -0.04806416649371385 -34.14537749923769
400 -0.04833010099828243 -34.22436120864001 -0.047151555120944974 -34.19252905435864
401 -0.04845654517412186 -34.27281775381413 -0.047473943792283535 -34.24000299815092
402 -0.048609573394060135 -34.32142732720819 -0.04989841245114803 -34.28990141060207
403 -0.048406525515019894 -34.36983385272321 -0.05193666350096464 -34.34183807410304
404 -0.048186585493385795 -34.418020438216594 -0.05010969396680594 -34.39194776806984
405 -0.04814585689455271 -34.466166295111144 -0.05179242640733719 -34.44374019447718
406 -0.04795427639037371 -34.514120571501515 -0.047600618377327916 -34.49134081285451
407 -0.04801797643303871 -34.56213854793455 -0.04875470735132694 -34.54009552020584
408 -0.04794421624392271 -34.61008276417847 -0.04763896130025387 -34.58773448150609
409 -0.04792463090270758 -34.65800739508118 -0.04796356875449419 -34.63569805026059
410 -0.047911731712520125 -34.705919126793695 -0.04864243268966675 -34.684340482950255
411 -0.04791359379887581 -34.75383272059257 -0.047411680594086646 -34.73175216354434
412 -0.047864338383078575 -34.80169705897565 -0.047581658512353894 -34.7793338220567
413 -0.04798777103424072 -34.84968483000989 -0.0464929074048996 -34.825826729461596
414 -0.04829286690801382 -34.897977696917906 -0.04731119927018881 -34.873137928731786
415 -0.04806993007659912 -34.946047626994506 -0.04620052464306355 -34.91933845337485
416 -0.0481528002768755 -34.99420042727138 -0.05164510365575552 -34.97098355703061
417 -0.048311922326684 -35.04251234959806 -0.045998049713671205 -35.01698160674428
418 -0.0481208685785532 -35.09063321817661 -0.04801054894924164 -35.064992155693524
419 -0.04807987716048956 -35.1387130953371 -0.048231893591582774 -35.11322404928511
420 -0.04811204429715872 -35.18682513963426 -0.0489482007920742 -35.162172250077184
421 -0.047853088565170766 -35.23467822819943 -0.045339029654860495 -35.207511279732046
422 -0.04811666291207075 -35.2827948911115 -0.04840206671506166 -35.25591334644711
423 -0.04811403714120388 -35.330908928252704 -0.04829336628317833 -35.304206712730284
424 -0.04805986899882555 -35.37896879725153 -0.0484964732080698 -35.35270318593835
425 -0.04798324648290873 -35.42695204373444 -0.048630778677761555 -35.401333964616114
426 -0.047968643717467785 -35.474920687451906 -0.048636612482368946 -35.44997057709848
427 -0.047955983132123944 -35.52287667058403 -0.04758002646267414 -35.49755060356116
428 -0.04789170492440462 -35.570768375508436 -0.052463152632117274 -35.55001375619327
429 -0.04773423932492733 -35.61850261483336 -0.04717648830264807 -35.59719024449592
430 -0.047763566672801974 -35.66626618150616 -0.0469384616240859 -35.64412870612001
431 -0.04789721965789795 -35.71416340116406 -0.044416102766990664 -35.688544808886995
432 -0.04803685136139393 -35.76220025252545 -0.04695061426609755 -35.73549542315309
433 -0.04818899277597666 -35.81038924530143 -0.05204029269516468 -35.78753571584826
434 -0.047909837774932386 -35.85829908307636 -0.048951815068721774 -35.836487530916976
435 -0.04786129891872406 -35.906160381995086 -0.050443388521671295 -35.88693091943865
436 -0.04753276575356722 -35.95369314774865 -0.04725232888013124 -35.93418324831878
437 -0.0476557407528162 -36.00134888850147 -0.04731286596506834 -35.98149611428385
438 -0.04779892414808273 -36.04914781264955 -0.04636943247169256 -36.02786554675554
439 -0.04764790218323469 -36.09679571483279 -0.049824947491288185 -36.07769049424683
440 -0.0476263651624322 -36.144422079995216 -0.04749605767428875 -36.12518655192112
441 -0.04767906107008457 -36.1921011410653 -0.0476910438388586 -36.17287759575998
442 -0.04767318069934845 -36.23977432176465 -0.04797031003981829 -36.22084790579979
443 -0.04773407224565744 -36.28750839401031 -0.04877451192587614 -36.26962241772567
444 -0.04761338718235493 -36.33512178119266 -0.04729648474603891 -36.31691890247171
445 -0.047660141997039315 -36.382781923189704 -0.04897767473012209 -36.36589657720184
446 -0.047639076970517634 -36.43042100016022 -0.046597249992191794 -36.41249382719403
447 -0.04763130787760019 -36.478052308037825 -0.047976335510611534 -36.46047016270464
448 -0.047776963002979754 -36.525829271040806 -0.04299157839268446 -36.503461741097325
449 -0.047867401689291 -36.573696672730094 -0.04750842973589897 -36.550970170833224
450 -0.047833546064794064 -36.62153021879489 -0.04747884981334209 -36.59844902064657
451 -0.04778024572879076 -36.669310464523676 -0.04724291805177927 -36.64569193869835
452 -0.04788374397903681 -36.71719420850271 -0.04726762119680643 -36.69295955989516
453 -0.04794909507036209 -36.765143303573076 -0.0481641361489892 -36.74112369604415
454 -0.047864559665322305 -36.8130078632384 -0.048647182248532775 -36.78977087829268
455 -0.04778462033718824 -36.86079248357559 -0.04835803229361772 -36.8381289105863
456 -0.047834576666355134 -36.90862706024194 -0.04695123471319675 -36.8850801452995
457 -0.047832597978413105 -36.95645965822035 -0.04954953156411648 -36.934629676863615
458 -0.04785122182220221 -37.00431088004255 -0.04676599930971861 -36.981395676173335
459 -0.047796433605253694 -37.05210731364781 -0.04727681018412113 -37.02867248635746
460 -0.0493087662383914 -37.1014160798862 -0.04892869647592306 -37.077601182833384
461 -0.04787390604615212 -37.14928998593235 -0.05042153540998697 -37.12802271824337
462 -0.047601118683815 -37.196891104616164 -0.047320316359400746 -37.175343034602776
463 -0.04762557651847601 -37.24451668113464 -0.04761443696916103 -37.22295747157194
464 -0.04763123244047165 -37.292147913575114 -0.04762820210307837 -37.270585673675015
465 -0.0477069728076458 -37.33985488638276 -0.04701764434576035 -37.31760331802077
466 -0.04767503421753645 -37.387529920600294 -0.047547608986496924 -37.36515092700727
467 -0.047748956829309464 -37.4352788774296 -0.047901687771081926 -37.41305261477835
468 -0.047709185257554056 -37.482988062687156 -0.0478938264772296 -37.46094644125558
469 -0.0476595463231206 -37.53064760901027 -0.045611852407455446 -37.50655829366303
470 -0.047762848623096946 -37.57841045763337 -0.047655236534774305 -37.554213530197806
471 -0.047920513339340685 -37.62633097097271 -0.04597945883870125 -37.60019298903651
472 -0.04790177065879107 -37.6742327416315 -0.047913447581231595 -37.64810643661774
473 -0.0478819178417325 -37.722114659473235 -0.0486408306285739 -37.69674726724631
474 -0.04783492162823677 -37.76994958110147 -0.04906866326928139 -37.74581593051559
475 -0.04784024115651846 -37.81778982225799 -0.04971038103103638 -37.795526311546624
476 -0.047747215069830415 -37.865537037327826 -0.04923339281231165 -37.844759704358935
477 -0.04763820096850395 -37.91317523829633 -0.048905730992555616 -37.893665435351494
478 -0.047651254944503306 -37.96082649324084 -0.04858183246105909 -37.942247267812554
479 -0.04757945816963911 -38.008405951410474 -0.04824111107736826 -37.99048837888992
480 -0.04752897452563047 -38.05593492593611 -0.04615577403455973 -38.03664415292448
481 -0.04765516947954893 -38.103590095415655 -0.04815092384815216 -38.084795076772636
482 -0.04766405951231718 -38.15125415492797 -0.04846431594341993 -38.133259392716056
483 -0.04764657039195299 -38.19890072531992 -0.04804529007524252 -38.1813046827913
484 -0.04763482436537743 -38.2465355496853 -0.0472059054300189 -38.22851058822132
485 -0.047676040790975094 -38.29421159047627 -0.051734418235719205 -38.28024500645704
486 -0.04762399308383465 -38.341835583560105 -0.0474203135818243 -38.32766532003886
487 -0.0476211728528142 -38.38945675641292 -0.044425522349774836 -38.37209084238864
488 -0.047618699818849565 -38.43707545623177 -0.045910241454839705 -38.41800108384348
489 -0.04771830011159182 -38.48479375634336 -0.047981276921927926 -38.46598236076541
490 -0.04766598846763372 -38.53245974481099 -0.04840631764382124 -38.51438867840923
491 -0.04760113339871168 -38.58006087820971 -0.046429868414998056 -38.56081854682423
492 -0.0476453160867095 -38.627706194296415 -0.04799625538289547 -38.60881480220713
493 -0.04759855344891548 -38.67530474774533 -0.0466214194893837 -38.65543622169651
494 -0.04771832246333361 -38.72302307020866 -0.04912586845457554 -38.704562090151086
495 -0.04767717625945807 -38.77070024646812 -0.04742504358291626 -38.751987133734005
496 -0.047685301303863524 -38.81838554777198 -0.04711158853024244 -38.79909872226425
497 -0.047723411582410336 -38.86610895935439 -0.047998747788369656 -38.84709747005262
498 -0.047685823403298855 -38.91379478275769 -0.04686685502529144 -38.89396432507791
499 -0.047730542905628684 -38.96152532566332 -0.046194042451679705 -38.94015836752959
500 -0.04777888022363186 -39.00930420588695 -0.046716898865997794 -38.986875266395586
501 -0.047924261167645456 -39.05722846705459 -0.052303815819323064 -39.03917908221491
502 -0.047710088454186915 -39.10493855550878 -0.05012031048536301 -39.08929939270027
503 -0.047563286125659944 -39.15250184163444 -0.048362401127815244 -39.13766179382809
504 -0.04754015821963549 -39.20004199985407 -0.0488039493560791 -39.186465743184165
505 -0.04750077910721302 -39.24754277896128 -0.04833590686321258 -39.23480165004738
506 -0.047530909441411494 -39.295073688402695 -0.04753756076097489 -39.28233921080835
507 -0.047445794008672236 -39.34251948241137 -0.04653980527073145 -39.328879016079085
508 -0.047508203983306886 -39.390027686394674 -0.04689763076603413 -39.37577664684512
509 -0.04755983091890812 -39.43758751731358 -0.04862936045974493 -39.42440600730486
510 -0.04752212315797806 -39.485109640471556 -0.04866129159927368 -39.473067298904134
511 -0.047506061010062696 -39.53261570148162 -0.0481836723163724 -39.5212509712205
512 -0.04747142661362887 -39.58008712809524 -0.047927654534578326 -39.56917862575508
513 -0.04744744505733252 -39.62753457315257 -0.04692757334560156 -39.61610619910068
514 -0.04742902237921953 -39.67496359553179 -0.0464573185890913 -39.66256351768977
515 -0.04750513900071383 -39.722468734532505 -0.04772196430712938 -39.7102854819969
516 -0.04747665505856276 -39.769945389591065 -0.04743293784558773 -39.75771841984248
517 -0.04749850165098905 -39.81744389124206 -0.04792637079954147 -39.80564479064203
518 -0.04750699307769537 -39.864950884319754 -0.0471673134714365 -39.85281210411346
519 -0.047517687641084196 -39.91246857196084 -0.04918601755052805 -39.901998121663986
520 -0.04750804677605629 -39.959976618736896 -0.0454671997576952 -39.94746532142168
521 -0.0476190971210599 -40.00759571585795 -0.045209338702261445 -39.992674660123946
522 -0.04770259354263544 -40.05529830940059 -0.047153642773628233 -40.039828302897575
523 -0.047654051892459394 -40.10295236129305 -0.0475029831752181 -40.087331286072796
524 -0.048450110293924806 -40.15140247158698 -0.04175642989575863 -40.12908771596855
525 -0.04804902598261833 -40.1994514975696 -0.04806746859103441 -40.17715518455959
526 -0.04801555387675762 -40.24746705144636 -0.04753095544874668 -40.22468614000834
527 -0.04805874768644571 -40.295525799132804 -0.04876003488898277 -40.27344617489732
528 -0.0480067003518343 -40.34353249948464 -0.04804798122495413 -40.32149415612228
529 -0.04797834269702435 -40.39151084218166 -0.04740487914532423 -40.3688990352676
530 -0.04811447095125913 -40.43962531313292 -0.04632078856229782 -40.4152198238299
531 -0.048190181888639924 -40.487815495021565 -0.048672770895063874 -40.46389259472497
532 -0.048021335154771805 -40.535836830176336 -0.04882320035248995 -40.512715795077455
533 -0.04796056374907494 -40.58379739392541 -0.04850864838808775 -40.56122444346554
534 -0.04788329545408487 -40.63168068937949 -0.04648946765810251 -40.607713911123646
535 -0.04791940897703171 -40.679600098356524 -0.048316036351025105 -40.65602994747467
536 -0.04795510973781347 -40.72755520809434 -0.049181430228054525 -40.705211377702724
537 -0.047900982201099396 -40.775456190295436 -0.047724407725036146 -40.75293578542776
538 -0.04789494201540947 -40.82335113231085 -0.048704036697745326 -40.8016398221255
539 -0.04787818007171154 -40.87122931238256 -0.05058713834732771 -40.85222696047283
540 -0.04761143960058689 -40.91884075198315 -0.04714021496474743 -40.899367175437575
541 -0.04769367314875126 -40.9665344251319 -0.04834346156567335 -40.94771063700325
542 -0.04766488336026668 -41.01419930849217 -0.04813562463968992 -40.99584626164294
543 -0.047570268251001836 -41.06176957674317 -0.0473843889310956 -41.04323065057403
544 -0.0476425975561142 -41.10941217429928 -0.04886134900152683 -41.09209199957556
545 -0.047593232989311215 -41.157005407288594 -0.0483541127294302 -41.140446112304986
546 -0.04759468547999859 -41.204600092768594 -0.04679219424724579 -41.18723830655223
547 -0.047617527283728124 -41.25221762005232 -0.047096246667206285 -41.23433455321944
548 -0.04763611126691103 -41.29985373131923 -0.04776698164641857 -41.28210153486586
549 -0.047598459757864475 -41.347452191077096 -0.0523458844050765 -41.33444741927094
550 -0.04742108248174191 -41.39487327355884 -0.04804844781756401 -41.3824958670885
551 -0.0474177211523056 -41.44229099471114 -0.04808146934956312 -41.43057733643806
552 -0.04745312798768282 -41.48974412269882 -0.047199451550841334 -41.4777767879889
553 -0.047421480901539324 -41.537165603600364 -0.047146419435739516 -41.52492320742464
554 -0.04746229741722345 -41.58462790101759 -0.04842827618122101 -41.57335148360586
555 -0.04741463772952557 -41.632042538747115 -0.046717813797295095 -41.620069297403155
556 -0.04746071137487888 -41.679503250121996 -0.04717918112874031 -41.667248478531896
557 -0.04750964231789112 -41.72701289243989 -0.044386833906173706 -41.71163531243807
558 -0.047600993700325486 -41.774613886140216 -0.04889374580234289 -41.760529058240415
559 -0.047542940080165866 -41.82215682622038 -0.05072003658860922 -41.81124909482902
560 -0.04741552006453276 -41.86957234628491 -0.047877230867743495 -41.859126325696764
561 -0.047469221614301206 -41.91704156789921 -0.04633231367915869 -41.90545863937592
562 -0.047515124455094336 -41.96455669235431 -0.047932790406048295 -41.95339142978197
563 -0.047461448796093465 -42.0120181411504 -0.04826246667653322 -42.00165389645851
564 -0.04744778014719486 -42.059465921297594 -0.047746996954083444 -42.04940089341259
565 -0.04748711008578539 -42.10695303138338 -0.04729661773890257 -42.09669751115149
566 -0.047515965066850185 -42.15446899645023 -0.047330286167562005 -42.144027797319055
567 -0.04743034560233354 -42.20189934205256 -0.04665054325014353 -42.1906783405692
568 -0.04748589787632227 -42.249385239928884 -0.04723105002194643 -42.23790939059115
569 -0.04753320328891277 -42.2969184432178 -0.04698436539620161 -42.28489375598735
570 -0.047564162872731686 -42.34448260609053 -0.04846408646553755 -42.333357842452884
571 -0.047505485452711584 -42.39198809154324 -0.0462339460849762 -42.37959178853786
572 -0.04757003802806139 -42.4395581295713 -0.04817921966314316 -42.427771008201
573 -0.04760106448084116 -42.48715919405215 -0.045896305702626705 -42.473667313903626
574 -0.04769673701375723 -42.534855931065906 -0.04693254642188549 -42.52059986032551
575 -0.04776728320866823 -42.58262321427458 -0.048838557489216325 -42.56943841781473
576 -0.047683104127645495 -42.63030631840222 -0.04769319929182529 -42.61713161710656
577 -0.04765687771141529 -42.67796319611364 -0.046558748744428155 -42.66369036585099
578 -0.04768582545220852 -42.72564902156584 -0.048586088418960574 -42.71227645426995
579 -0.0477158110588789 -42.77336483262472 -0.048053388483822346 -42.76032984275377
580 -0.04774377532303333 -42.82110860794776 -0.050767377763986585 -42.81109722051776
581 -0.047473153099417686 -42.868581761047174 -0.048659224435687064 -42.85975644495345
582 -0.047707255184650424 -42.91628901623182 -0.04366495218127966 -42.90342139713473
583 -0.047722970694303514 -42.964011986926124 -0.04749740902334452 -42.95091880615807
584 -0.04771454110741615 -43.01172652803354 -0.047873401641845705 -42.998792207799916
585 -0.04770270437002182 -43.059429232403566 -0.047365867905318736 -43.046158075705236
586 -0.047763974964618684 -43.107193207368184 -0.04740513805299997 -43.09356321375824
587 -0.047769122384488584 -43.15496232975267 -0.04655849821865558 -43.140121711976896
588 -0.047894836589694026 -43.20285716634236 -0.04753000922501087 -43.18765172120191
589 -0.04781659059226513 -43.250673756934624 -0.04747816268354654 -43.235129883885456
590 -0.04787130430340767 -43.29854506123803 -0.05083548780530691 -43.285965371690764
591 -0.04770324230194092 -43.34624830353997 -0.047523120790719985 -43.333488492481486
592 -0.04760325103998184 -43.39385155457995 -0.04967107661068439 -43.38315956909217
593 -0.047608953341841696 -43.441460507921796 -0.046007128059864046 -43.429166697152034
594 -0.047602405212819575 -43.48906291313462 -0.04792041406035423 -43.47708711121239
595 -0.04765760693699121 -43.53672052007161 -0.047414638102054596 -43.524501749314446
596 -0.0476399227976799 -43.58436044286929 -0.04747057724744082 -43.571972326561884
597 -0.04767197333276272 -43.63203241620205 -0.04780723918229342 -43.619779565744174
598 -0.04765803832560778 -43.67969045452766 -0.04715589340776205 -43.66693545915194
599 -0.047718730941414836 -43.72740918546907 -0.04792693164199591 -43.71486239079393
600 -0.047988899238407615 -43.775398084707476 -0.04356620386242867 -43.75842859465636
601 -0.04798772130161524 -43.82338580600909 -0.047497821785509584 -43.80592641644187
602 -0.047947095893323424 -43.87133290190241 -0.048059461265802385 -43.85398587770767
603 -0.04792839325964451 -43.91926129516206 -0.048208857886493206 -43.902194735594165
604 -0.047929872572422025 -43.967191167734484 -0.04787366017699242 -43.950068395771154
605 -0.04793969988822937 -44.015130867622716 -0.048839868791401383 -43.99890826456256
606 -0.04792261216789484 -44.06305347979061 -0.052548572421073914 -44.05145683698363
607 -0.04761505462229252 -44.1106685344129 -0.047629238851368425 -44.099086075835004
608 -0.04765768144279718 -44.1583262158557 -0.04787617456167936 -44.14696225039668
609 -0.04760005343705416 -44.20592626929275 -0.047982896119356154 -44.19494514651604
610 -0.04759805649518967 -44.25352432578794 -0.04756697863340378 -44.242512125149446
611 -0.047593016363680365 -44.30111734215162 -0.04765535518527031 -44.290167480334716
612 -0.04760537538677454 -44.348722717538394 -0.04855581931769848 -44.338723299652415
613 -0.04756768550723791 -44.39629040304563 -0.046343463100492956 -44.385066762752906
614 -0.04765779953449965 -44.44394820258013 -0.04804994016885757 -44.433116702921765
615 -0.04765539485961199 -44.49160359743974 -0.048755147866904734 -44.48187185078867
616 -0.04760625045746565 -44.539209847897204 -0.04761081878095865 -44.52948266956963
617 -0.047644592076539996 -44.58685443997374 -0.045744541101157665 -44.57522721067079
618 -0.04768471345305443 -44.63453915342679 -0.0478991599753499 -44.62312637064614
619 -0.04784068372100592 -44.6823798371478 -0.04891427252441645 -44.672040643170554
620 -0.04764668736606836 -44.73002652451387 -0.048114985786378385 -44.72015562895693
621 -0.047759064845740794 -44.77778558935961 -0.04596536364406347 -44.766120992600996
622 -0.04781724642962217 -44.82560283578923 -0.04779432862997055 -44.813915321230965
623 -0.04772146865725517 -44.87332430444649 -0.049553985334932805 -44.8634693065659
624 -0.04755700491368771 -44.920881309360176 -0.046018687449395655 -44.909487994015294
625 -0.04763811454176903 -44.968519423901945 -0.04829088095575571 -44.95777887497105
626 -0.047670362330973146 -45.01618978623292 -0.05306715462356806 -45.01084602959462
627 -0.04747068472206593 -45.063660470954986 -0.054654861055314544 -45.06550089064993
628 -0.04773804191499949 -45.11139851286998 -0.058293041028082374 -45.12379393167801
629 -0.0468679565936327 -45.15826646946361 -0.04438028670847416 -45.16817421838648
630 -0.046876446716487406 -45.2051429161801 -0.047506917454302314 -45.21568113584078
631 -0.046869495138525966 -45.252012411318624 -0.04693724401295185 -45.262618379853734
632 -0.0468899454921484 -45.29890235681077 -0.04696815609931946 -45.30958653595305
633 -0.0469325914978981 -45.34583494830867 -0.047607346437871456 -45.35719388239092
634 -0.046918872743844986 -45.392753821052516 -0.04631740357726812 -45.40351128596819
635 -0.04699022229760885 -45.439744043350125 -0.0482880262658 -45.451799312233994
636 -0.04698001220822334 -45.48672405555835 -0.04719869624823332 -45.498998008482225
637 -0.04699696023017168 -45.53372101578852 -0.04633619263768196 -45.54533420111991
638 -0.04693589694797993 -45.5806569127365 -0.049180259741842744 -45.59451446086175
639 -0.046898146905004975 -45.62755505964151 -0.04797481410205364 -45.64248927496381
640 -0.04693174213171005 -45.67448680177322 -0.04665416572242975 -45.68914344068624
641 -0.0469881447032094 -45.72147494647643 -0.04707074370235205 -45.73621418438859
642 -0.04702506475150585 -45.768500011227935 -0.047244927287101744 -45.78345911167569
643 -0.04704945739358664 -45.81554946862152 -0.04750112406909466 -45.83096023574478
644 -0.047023121267557144 -45.862572589889076 -0.0471587285399437 -45.878118964284724
645 -0.047073882259428504 -45.9096464721485 -0.04788040239363909 -45.92599936667836
646 -0.04701319579035044 -45.95665966793885 -0.04939529970288277 -45.97539466638124
647 -0.04709737952798605 -46.003757047466834 -0.047029143758118154 -46.02242381013936
648 -0.047012267634272575 -46.05076931510111 -0.04728551711887121 -46.06970932725823
649 -0.04698677659034729 -46.09775609169145 -0.0472340539097786 -46.11694338116801
650 -0.04704411458224058 -46.14480020627369 -0.046497858874499795 -46.16344124004251
651 -0.047084936685860154 -46.191885142959556 -0.04534001350402832 -46.20878125354654
652 -0.0472142182290554 -46.239099361188615 -0.04621483385562897 -46.25499608740217
653 -0.047227741591632365 -46.28632710278025 -0.047563831135630605 -46.3025599185378
654 -0.04724666438996792 -46.333573767170215 -0.04673709291964769 -46.34929701145745
655 -0.047292858734726904 -46.38086662590494 -0.046807313524186614 -46.396104324981636
656 -0.04736748766154051 -46.42823411356648 -0.047283746488392356 -46.443388071470025
657 -0.04731634724885225 -46.475550460815334 -0.04709679204970598 -46.49048486351973
658 -0.04737372621893883 -46.52292418703427 -0.04799385666847229 -46.5384787201882
659 -0.04737127013504505 -46.570295457169316 -0.046603850089013577 -46.585082570277216
660 -0.047394949942827225 -46.61769040711214 -0.04764407444745302 -46.63272664472467
661 -0.04742535408586264 -46.665115761198 -0.0483172707259655 -46.68104391545064
662 -0.047460184432566166 -46.71257594563057 -0.04646927807480097 -46.72751319352544
663 -0.04749849047511816 -46.76007443610569 -0.04437225069850683 -46.77188544422395
664 -0.047527510486543176 -46.807601946592236 -0.049975954368710516 -46.82186139859266
665 -0.04749094806611538 -46.85509289465835 -0.04598643779754639 -46.867847836390204
666 -0.04757942222058773 -46.902672316878935 -0.047729605622589585 -46.9155774420128
667 -0.047511073760688305 -46.95018339063962 -0.047804593294858935 -46.96338203530765
668 -0.0475343918427825 -46.997717782482404 -0.048225805349648 -47.0116078406573
669 -0.0475529769435525 -47.045270759425954 -0.04698659162968397 -47.05859443228698
670 -0.04765691552311182 -47.09292767494907 -0.045255187153816226 -47.103849619440794
671 -0.04773222375661135 -47.14065989870568 -0.04422190804034472 -47.148071527481136
672 -0.047790495492517945 -47.1884503941982 -0.045403918623924254 -47.19347544610506
673 -0.047909200005233285 -47.236359594203435 -0.04915034677833319 -47.242625792883395
674 -0.04782856218516827 -47.2841881563886 -0.04793795943260193 -47.290563752316
675 -0.047805984131991865 -47.33199414052059 -0.04824697431176901 -47.33881072662776
676 -0.04778995160013437 -47.37978409212073 -0.047609593346714975 -47.38642031997448
677 -0.04774278849363327 -47.427526880614366 -0.049762886576354505 -47.43618320655083
678 -0.04774158801883459 -47.4752684686332 -0.04712041113525629 -47.48330361768608
679 -0.04776064809411764 -47.52302911672732 -0.04778270442038775 -47.53108632210647
680 -0.04776939433068037 -47.570798511058 -0.04911861419677734 -47.58020493630325
681 -0.04772369433194399 -47.618522205389944 -0.04764073640108109 -47.627845672704325
682 -0.047661202400922774 -47.66618340779087 -0.050198600813746455 -47.67804427351807
683 -0.04755477756261826 -47.713738185353485 -0.04750711545348167 -47.72555138897155
684 -0.04754129145294428 -47.76127947680643 -0.048027770780026915 -47.77357915975158
685 -0.04762802328914404 -47.80890750009557 -0.05080014299601317 -47.82437930274759
686 -0.047503114119172095 -47.856410614214745 -0.04722468890249729 -47.87160399165008
687 -0.047460653074085715 -47.90387126728883 -0.04625666979700327 -47.91786066144709
688 -0.04752450417727232 -47.9513957714661 -0.051440104842185974 -47.96930076628927
689 -0.04746388196945191 -47.99885965343555 -0.045056441240012644 -48.01435720752929
690 -0.04746444914489985 -48.04632410258045 -0.04850028399378061 -48.06285749152307
691 -0.047458022646605966 -48.09378212522706 -0.0474069943651557 -48.11026448588822
692 -0.04754592645913362 -48.141328051686195 -0.05054410006850958 -48.16080858595673
693 -0.047324747405946256 -48.18865279909214 -0.04723118655383587 -48.20803977251057
694 -0.04737099166959524 -48.236023790761735 -0.0478268152102828 -48.25586658772085
695 -0.04736281633377075 -48.28338660709551 -0.047156290523707865 -48.30302287824456
696 -0.047379201464354995 -48.33076580855986 -0.046862703002989295 -48.34988558124755
697 -0.04741827137768269 -48.37818407993754 -0.04795891530811787 -48.39784449655566
698 -0.04738164655864239 -48.42556572649618 -0.04667911045253277 -48.44452360700819
699 -0.047443941794335844 -48.473009668290516 -0.04722738619893789 -48.491750993207134
700 -0.0474299643188715 -48.52043963260939 -0.04721878655254841 -48.53896977975968
701 -0.047540603764355184 -48.56798023637374 -0.04759749136865139 -48.58656727112833
702 -0.047498029097914694 -48.61547826547166 -0.04727012738585472 -48.63383739851419
703 -0.04752835556864739 -48.6630066210403 -0.047146259993314746 -48.6809836585075
704 -0.04767282102257013 -48.710679442062876 -0.04955138862133026 -48.73053504712883
705 -0.047485395520925525 -48.7581648375838 -0.04711062535643577 -48.77764567248527
706 -0.04739729128777981 -48.80556212887158 -0.04803245048969984 -48.82567812297497
707 -0.047419142164289954 -48.852981271035866 -0.047256283834576605 -48.87293440680955
708 -0.047807750105857846 -48.900789021141726 -0.04599849320948124 -48.91893290001903
709 -0.04757722280919552 -48.94836624395092 -0.04631281122565269 -48.965245711244684
710 -0.047620011307299134 -48.995986255258224 -0.047701111622154714 -49.01294682286684
711 -0.04763049352914095 -49.043616748787365 -0.04894255418330431 -49.06188937705014
712 -0.04753260184079409 -49.09114935062816 -0.0484635129570961 -49.11035289000724
713 -0.04754826799035072 -49.13869761861851 -0.04865717813372612 -49.159010068140965
714 -0.04748544860631228 -49.18618306722482 -0.04741525426506996 -49.206425322406034
715 -0.04746503811329603 -49.23364810533811 -0.047038914263248445 -49.25346423666928
716 -0.047539064288139345 -49.28118716962625 -0.04747387915849686 -49.300938115827776
717 -0.0475448701530695 -49.32873203977932 -0.04678464252501726 -49.347722758352795
718 -0.04754744116216898 -49.376279480941484 -0.04800067543983459 -49.39572343379263
719 -0.0475657993927598 -49.42384528033424 -0.04788199458271265 -49.44360542837534
720 -0.0475427683442831 -49.47138804867853 -0.04665410742163658 -49.49025953579698
721 -0.047658303380012514 -49.51904635205854 -0.052688359282910824 -49.54294789507989
722 -0.047350238636136056 -49.56639659069467 -0.04947828333824873 -49.59242617841814
723 -0.04733068868517876 -49.61372727937985 -0.04588771536946297 -49.6383138937876
724 -0.04739559404551983 -49.66112287342537 -0.04667703360319138 -49.684990927390785
725 -0.047459546104073526 -49.70858241952944 -0.04880830515176058 -49.733799232542545
726 -0.0474548326805234 -49.756037252209964 -0.0480266286060214 -49.78182586114857
727 -0.047396290302276614 -49.80343354251224 -0.04770602155476809 -49.829531882703336
728 -0.047376062348484994 -49.85080960486072 -0.04755490720272064 -49.87708678990606
729 -0.047348374128341676 -49.89815797898906 -0.047805791907012465 -49.92489258181307
730 -0.04741853941231966 -49.94557651840138 -0.04711484797298908 -49.97200742978606
731 -0.047396177984774114 -49.992972696386154 -0.04884004183113575 -50.020847471617195
732 -0.047381479479372504 -50.040354175865524 -0.048126348108053205 -50.06897381972525
733 -0.04732718374580145 -50.087681359611324 -0.04725146647542715 -50.11622528620068
734 -0.047355303168296815 -50.13503666277962 -0.04530723411589861 -50.16153252031658
735 -0.04752005338668823 -50.18255671616631 -0.04792664591223002 -50.209459166228804
736 -0.04743791986256838 -50.22999463602888 -0.047209023125469686 -50.25666818935427
737 -0.047623378969728944 -50.27761801499861 -0.0498255779966712 -50.30649376735094
738 -0.047407910041511056 -50.32502592504012 -0.04627835880964994 -50.352772126160595
739 -0.04743579961359501 -50.37246172465372 -0.04863968044519425 -50.401411806605786
740 -0.0473373107612133 -50.41979903541493 -0.05223788637667894 -50.45364969298247
741 -0.04724238831549883 -50.46704142373043 -0.04766226503998041 -50.50131195802245
742 -0.04729240629822016 -50.51433383002865 -0.047235609218478206 -50.548547567240924
743 -0.047246004454791546 -50.56157983448344 -0.04749674312770367 -50.596044310368626
744 -0.04734078850597143 -50.60892062298941 -0.0458544634282589 -50.64189877379688
745 -0.047362647205591205 -50.656283270195 -0.04713091570883989 -50.68902968950572
746 -0.04742761831730604 -50.703710888512305 -0.04645084235817194 -50.73548053186389
747 -0.047409148700535295 -50.75112003721284 -0.04451894797384739 -50.77999947983774
748 -0.04763943776488304 -50.79875947497773 -0.0495151961222291 -50.82951467595997
749 -0.047543999180197714 -50.84630347415793 -0.04829600751399994 -50.87781068347397
750 -0.047570131905376914 -50.8938736060633 -0.04679636601358652 -50.924607049487555
751 -0.047596294060349466 -50.94146990012365 -0.04773037079721689 -50.972337420284774
752 -0.04757582359015942 -50.98904572371381 -0.047507802955806255 -51.01984522324058
753 -0.04763672668486833 -51.03668245039868 -0.047828502766788 -51.06767372600737
754 -0.047552675008773804 -51.08423512540745 -0.047780447825789454 -51.11545417383316
755 -0.04762679897248745 -51.13186192437994 -0.046723968163132665 -51.16217814199629
756 -0.047610866092145446 -51.17947279047208 -0.04818857479840517 -51.210366716794695
757 -0.047561263851821425 -51.2270340543239 -0.046958252973854545 -51.25732496976855
758 -0.04763227012008429 -51.274666324443984 -0.048252602480351924 -51.3055775722489
759 -0.04756738767027855 -51.32223371211426 -0.04763482045382261 -51.35321239270272
760 -0.047606331668794154 -51.36984004378306 -0.047468439862132075 -51.40068083256485
761 -0.047677014209330085 -51.417517057992384 -0.048794427141547206 -51.4494752597064
762 -0.0475325345993042 -51.46504959259169 -0.04758825078606606 -51.49706351049246
763 -0.047598602063953874 -51.51264819465565 -0.04714433420449495 -51.544207844696956
764 -0.04763602837920189 -51.56028422303485 -0.04852080829441548 -51.59272865299137
765 -0.047514911741018295 -51.60779913477587 -0.04850587248802185 -51.64123452547939
766 -0.047508340515196326 -51.65530747529106 -0.04794115535914898 -51.68917568083854
767 -0.04746627602726221 -51.702773751318325 -0.047744679264724255 -51.73692036010326
768 -0.0475234966725111 -51.75029724799084 -0.04852018654346466 -51.785440546646726
769 -0.047444723546504974 -51.79774197153734 -0.04788553602993488 -51.83332608267666
770 -0.04744303431361914 -51.84518500585096 -0.04680339805781841 -51.88012948073448
771 -0.04754419829696417 -51.89272920414792 -0.045099040307104585 -51.92522852104159
772 -0.047628462128341195 -51.94035766627626 -0.04850703347474337 -51.97373555451633
773 -0.047576249577105045 -51.98793391585337 -0.047774518840014935 -52.021510073356346
774 -0.0475405178964138 -52.03547443374978 -0.04612494986504316 -52.06763502322139
775 -0.0476287804543972 -52.08310321420418 -0.0480929285287857 -52.11572795175018
776 -0.047630297020077705 -52.13073351122426 -0.046880404092371465 -52.16260835584255
777 -0.047643277980387214 -52.17837678920464 -0.04696351401507855 -52.209571869857626
778 -0.04765986744314432 -52.226036656647786 -0.04800755269825459 -52.25757942255588
779 -0.04767090938985348 -52.273707566037636 -0.04798592664301395 -52.30556534919889
780 -0.04761921837925911 -52.3213267844169 -0.04843835830688477 -52.354003707505775
781 -0.047591887228190896 -52.36891867164509 -0.04555831998586655 -52.39956202749164
782 -0.04777573365718126 -52.41669440530227 -0.04838539678603411 -52.44794742427767
783 -0.04783386811614036 -52.464528273418416 -0.050528235360980035 -52.49847565963865
784 -0.04758463893085718 -52.512112912349274 -0.048074026592075825 -52.546549686230726
785 -0.04761033244431019 -52.55972324479358 -0.04807832352817058 -52.5946280097589
786 -0.04759655781090259 -52.607319802604486 -0.04759154692292213 -52.64221955668182
787 -0.04754966255277395 -52.65486946515726 -0.04875052347779274 -52.690970080159616
788 -0.04754152484238148 -52.70241098999964 -0.047271970100700854 -52.73824205026032
789 -0.047570991516113284 -52.74998198151575 -0.047710909880697726 -52.78595296014102
790 -0.04758117478340864 -52.79756315629916 -0.04705238398164511 -52.83300534412266
791 -0.04760850630700588 -52.84517166260617 -0.04571219701319933 -52.87871754113586
792 -0.04776770435273647 -52.892939366958906 -0.0455373864620924 -52.92425492759796
793 -0.04782528951764107 -52.940764656476546 -0.04712194576859474 -52.97137687336655
794 -0.04786811992526054 -52.98863277640181 -0.047493315488100055 -53.01887018885465
795 -0.04785728771239519 -53.036490064114204 -0.04713867008686066 -53.06600885894151
796 -0.04791921209543944 -53.08440927620964 -0.04958537295460701 -53.11559423189612
797 -0.047791322134435175 -53.13220059834408 -0.051122854463756084 -53.166717086359874
798 -0.04762156810611486 -53.179822166450194 -0.04917913414537907 -53.21589622050525
799 -0.04755265098065138 -53.22737481743084 -0.048324427008628844 -53.26422064751388
800 -0.047540117800235746 -53.27491493523108 -0.047276103869080544 -53.31149675138296
801 -0.04755642525851726 -53.3224713604896 -0.04761242605745793 -53.359109177440416
802 -0.04762434624135494 -53.37009570673096 -0.047345422022044656 -53.406454599462464
803 -0.047538886219263075 -53.41763459295022 -0.047528264299035075 -53.453982863761496
804 -0.0476136602461338 -53.46524825319636 -0.05045139044523239 -53.50443425420673
805 -0.047432683780789374 -53.51268093697715 -0.04645496252924204 -53.55088921673597
806 -0.047489385679364206 -53.56017032265651 -0.048002577014267446 -53.598891793750234
807 -0.04748258758336306 -53.60765291023987 -0.04538987427949905 -53.644281668029734
808 -0.047531282901763915 -53.655184193141636 -0.05338716674596071 -53.6976688347757
809 -0.047357188537716866 -53.70254138167935 -0.043728549778461454 -53.74139738455416
810 -0.04760581478476524 -53.75014719646412 -0.04661670345813036 -53.78801408801229
811 -0.047598572447896004 -53.797745768912016 -0.04800464641302824 -53.836018734425316
812 -0.04753052052110433 -53.84527628943312 -0.047159495577216146 -53.883178230002535
813 -0.04761283528059721 -53.89288912471372 -0.048075093515217306 -53.93125332351775
814 -0.047521866858005524 -53.940410991571724 -0.047389821521937846 -53.97864314503969
815 -0.04758665021508932 -53.98799764178681 -0.04692143723368645 -54.025564582273375
816 -0.04764676745980978 -54.03564440924662 -0.04731424823403359 -54.072878830507406
817 -0.047636883519589904 -54.08328129276621 -0.04792569410055876 -54.12080452460796
818 -0.0476395346224308 -54.13092082738864 -0.046880096569657324 -54.16768462117762
819 -0.04767304621636868 -54.17859387360501 -0.04713575653731823 -54.214820377714936
820 -0.04770662281662226 -54.22630049642163 -0.046917516738176346 -54.26173789445311
821 -0.048545556515455245 -54.274846052937086 -0.04471817370504141 -54.306456068158155
822 -0.04795217551290989 -54.32279822845 -0.04956946447491646 -54.35602553263307
823 -0.04783228412270546 -54.3706305125727 -0.04927677344530821 -54.405302306078376
824 -0.04771022610366345 -54.41834073867636 -0.047097981162369254 -54.45240028724074
825 -0.04775433465838432 -54.46609507333475 -0.04760059993714094 -54.50000088717788
826 -0.047725985385477544 -54.513821058720225 -0.0494135407730937 -54.54941442795098
827 -0.0475528746843338 -54.56137393340456 -0.04665299169719219 -54.59606741964817
828 -0.04774051047861576 -54.60911444388318 -0.04555536340922117 -54.64162278305739
829 -0.04781777672469616 -54.65693222060788 -0.04754505660384893 -54.689167839661245
830 -0.04784193467348814 -54.70477415528136 -0.046923670917749405 -54.736091510578994
831 -0.04789085611701012 -54.75266501139837 -0.04658929686993361 -54.782680807448926
832 -0.04789770897477865 -54.80056272037315 -0.04841377027332783 -54.831094577722254
833 -0.047869416512548925 -54.8484321368857 -0.04758112151175738 -54.87867569923401
834 -0.047903241217136384 -54.89633537810283 -0.04795698169618845 -54.9266326809302
835 -0.047876821085810664 -54.94421219918864 -0.04790741689503193 -54.974540097825226
836 -0.04791222233325243 -54.99212442152189 -0.04278525058180094 -55.01732534840703
837 -0.04814865756779909 -55.040273079089694 -0.048743738979101184 -55.066069087386126
838 -0.04807517789304257 -55.088348256982734 -0.04828766155987978 -55.11435674894601
839 -0.04801383465528488 -55.13636209163802 -0.04828804619610309 -55.162644795142114
840 -0.04797902218997478 -55.184341113828 -0.047963806241750714 -55.21060860138387
841 -0.04804530125111341 -55.23238641507911 -0.0492336368188262 -55.259842238202694
842 -0.04791024550795555 -55.28029666058707 -0.04777852576225996 -55.307620763964955
843 -0.04789436850696802 -55.328191029094036 -0.0478888152167201 -55.35550957918168
844 -0.04796380791813135 -55.376154837012166 -0.048388485051691535 -55.40389806423337
845 -0.047927325963974 -55.42408216297614 -0.046503845043480395 -55.45040190927685
846 -0.04795347582548857 -55.47203563880163 -0.048283087089657784 -55.49868499636651
847 -0.047879908606410025 -55.51991554740804 -0.04745629969984293 -55.54614129606635
848 -0.04794570822268725 -55.567861255630724 -0.047624798491597176 -55.59376609455795
849 -0.04797940831631422 -55.61584066394704 -0.049872085079550744 -55.6436381796375
850 -0.04790214709937572 -55.66374281104642 -0.043995604291558264 -55.68763378392906
851 -0.04799250140786171 -55.71173531245428 -0.048369168676435946 -55.736002952605496
852 -0.04795444197952747 -55.75968975443381 -0.04773904141038656 -55.783741994015884
853 -0.04792005587369204 -55.8076098103075 -0.04793292265385389 -55.83167491666974
854 -0.047957889176905154 -55.8555676994844 -0.047655089199543 -55.879330005869285
855 -0.04793086592108011 -55.903498565405485 -0.04704783819615841 -55.92637784406544
856 -0.04813782311975956 -55.951636388525245 -0.04501709453761578 -55.971394938603055
857 -0.04804902169853449 -55.999685410223776 -0.05221088323742151 -56.023605821840476
858 -0.04794264454394579 -56.04762805476772 -0.04605489429086447 -56.06966071613134
859 -0.04803198017179966 -56.09566003493952 -0.04741240460425615 -56.1170731207356
860 -0.04802765622735024 -56.14368769116687 -0.04767516106367111 -56.16474828179927
861 -0.048106100782752036 -56.19179379194962 -0.0498863460496068 -56.21463462784887
862 -0.04793706834316254 -56.23973086029278 -0.04792937096208334 -56.262563998810954
863 -0.04791154079139233 -56.28764240108417 -0.047668608278036116 -56.31023260708899
864 -0.04788175150752068 -56.33552415259169 -0.048021646402776244 -56.358254253491765
865 -0.047871951200068 -56.38339610379175 -0.04848085828125477 -56.40673511177302
866 -0.04787285029888153 -56.43126895409063 -0.04826996102929115 -56.45500507280231
867 -0.047838961333036424 -56.47910791542367 -0.048189641907811165 -56.50319471471012
868 -0.04778999611735344 -56.52689791154102 -0.047322665341198444 -56.55051738005132
869 -0.04786891564726829 -56.57476682718829 -0.04803775362670422 -56.59855513367802
870 -0.04788224250078201 -56.622649069689075 -0.049889199808239935 -56.64844433348626
871 -0.04770370963960886 -56.67035277932868 -0.046937072463333604 -56.6953814059496
872 -0.04771036431193352 -56.71806314364061 -0.04799844101071358 -56.74337984696031
873 -0.047721820697188375 -56.765784964337804 -0.045760929398238656 -56.78914077635855
874 -0.04782517869025469 -56.81361014302806 -0.04764408841729164 -56.836784864775844
875 -0.0478534372523427 -56.8614635802804 -0.047142749093472956 -56.88392761386932
876 -0.047868970595300195 -56.9093325508757 -0.04996416699141264 -56.93389178086073
877 -0.04772837683558464 -56.95706092771129 -0.048891975358128545 -56.982783756218865
878 -0.047671665996313096 -57.0047325937076 -0.04703856222331524 -57.02982231844218
879 -0.0477004261687398 -57.05243301987634 -0.04759062044322491 -57.0774129388854
880 -0.04777843058109284 -57.10021145045743 -0.04442231152206659 -57.12183525040747
881 -0.04791749101132155 -57.14812894146875 -0.04994610343128443 -57.17178135383875
882 -0.047769731283187865 -57.19589867275194 -0.0479638833552599 -57.21974523719401
883 -0.04775760378688574 -57.24365627653882 -0.04945559985935688 -57.26920083705337
884 -0.04767112266272307 -57.29132739920154 -0.04771952778100967 -57.31692036483438
885 -0.047691652365028855 -57.339019051566574 -0.047947367280721666 -57.3648677321151
886 -0.0476390877738595 -57.38665813934043 -0.04964639451354742 -57.414514126628646
887 -0.04754539262503386 -57.434203531965466 -0.047693567164242265 -57.46220769379289
888 -0.04759190399199724 -57.481795435957466 -0.04703221935778856 -57.50923991315068
889 -0.04752960540354252 -57.529325041361005 -0.0461792279034853 -57.555419141054166
890 -0.047639834322035314 -57.57696487568304 -0.04818295240402222 -57.603602093458186
891 -0.04762321207672358 -57.62458808775976 -0.04821305815130472 -57.65181515160949
892 -0.0476378146559 -57.67222590241566 -0.0482670072466135 -57.700082158856105
893 -0.047615826688706876 -57.71984172910437 -0.04770162627100945 -57.74778378512711
894 -0.0476857790723443 -57.76752750817671 -0.04777047540992498 -57.79555426053704
895 -0.0476592555642128 -57.815186763740925 -0.048598783649504186 -57.84415304418654
896 -0.04756990447640419 -57.86275666821733 -0.048031659424304964 -57.892184703610845
897 -0.047530504688620565 -57.91028717290595 -0.04845826793462038 -57.940642971545465
898 -0.0475035335868597 -57.957790706492816 -0.04610767625272274 -57.98675064779819
899 -0.047613663412630555 -58.00540436990545 -0.046514631062746045 -58.03326527886094
900 -0.04769127611070871 -58.05309564601616 -0.047127016074955466 -58.08039229493589
901 -0.04769942574203014 -58.10079507175819 -0.0473552780225873 -58.12774757295848
902 -0.04768559206277132 -58.14848066382096 -0.048999583907425405 -58.1767471568659
903 -0.047639758326113224 -58.196120422147075 -0.04600800797343254 -58.222755164839334
904 -0.04771861955523491 -58.24383904170231 -0.04669896773993969 -58.26945413257928
905 -0.04779807236045599 -58.291637114062766 -0.04734872952103615 -58.31680286210031
906 -0.04777860697358847 -58.33941572103635 -0.047509289160370824 -58.364312151260684
907 -0.04784331247210503 -58.38725903350846 -0.04752557016909122 -58.41183772142978
908 -0.04781387634575367 -58.43507290985421 -0.048175939545035365 -58.46001366097481
909 -0.047829975560307506 -58.48290288541452 -0.047444799542427064 -58.507458460517235
910 -0.04780184738337993 -58.5307047327979 -0.045259805396199226 -58.552718265913434
911 -0.04793618619441986 -58.57864091899232 -0.04745094161480665 -58.60016920752824
912 -0.04793668426573276 -58.626577603258056 -0.04674823507666588 -58.6469174426049
913 -0.048032562248408794 -58.674610165506465 -0.04676279705017805 -58.69368023965508
914 -0.04803424049168825 -58.72264440599815 -0.047602007165551186 -58.74128224682063
915 -0.048062697798013684 -58.77070710379617 -0.04761395491659641 -58.78889620173723
916 -0.04811852183192968 -58.8188256256281 -0.04782029986381531 -58.836716501601046
917 -0.04800508432090282 -58.86683070994901 -0.04612995553761721 -58.88284645713866
918 -0.04819232765585184 -58.91502303760486 -0.050185959227383135 -58.933032416366046
919 -0.04800486098974943 -58.96302789859461 -0.048190567083656786 -58.981222983449705
920 -0.04796109404414892 -59.01098899263876 -0.04491073470562697 -59.02613371815533
921 -0.04855082407593727 -59.0595398167147 -0.05135221648961306 -59.07748593464494
922 -0.04794205296784639 -59.107481869682545 -0.048723690398037436 -59.126209625042975
923 -0.04790468104183674 -59.15538655072438 -0.04949341658502817 -59.175703041628005
924 -0.04782723914831877 -59.2032137898727 -0.04799663219600916 -59.223699673824015
925 -0.04783184677362442 -59.251045636646325 -0.04879416599869728 -59.272493839822715
926 -0.04769683051854372 -59.29874246716487 -0.05118742752820253 -59.32368126735092
927 -0.0476676732301712 -59.346410140395044 -0.047673653811216354 -59.37135492116214
928 -0.04756891522556543 -59.39397905562061 -0.047343245893716815 -59.41869816705585
929 -0.047632656432688235 -59.4416117120533 -0.04627056661993265 -59.46496873367578
930 -0.04768067225813866 -59.48929238431144 -0.04771254491060972 -59.51268127858639
931 -0.04771053213626146 -59.537002916447705 -0.04714665524661541 -59.559827933833006
932 -0.04775341860949993 -59.58475633505721 -0.04938451237976551 -59.60921244621277
933 -0.04771313332021236 -59.63246946837742 -0.04832102246582508 -59.6575334686786
934 -0.04762760810554027 -59.680097076482966 -0.04850900657474995 -59.70604247525335
935 -0.04752772208303213 -59.727624798566 -0.04796321839094162 -59.75400569364429
936 -0.04749266635626555 -59.77511746492226 -0.046819107793271544 -59.80082480143756
937 -0.047587727382779124 -59.82270519230504 -0.048887692578136924 -59.84971249401569
938 -0.04754671398550272 -59.87025190629054 -0.048174227587878704 -59.89788672160357
939 -0.04750536326318979 -59.91775726955373 -0.04766703043133021 -59.9455537520349
940 -0.04748647622764111 -59.96524374578137 -0.047830157354474066 -59.99338390938937
941 -0.047501257993280886 -60.012745003774654 -0.04661943297833204 -60.040003342367704
942 -0.04759623222053051 -60.06034123599518 -0.046897546760737895 -60.086900889128444
943 -0.04760313704609871 -60.10794437304128 -0.04722097385674715 -60.13412186298519
944 -0.04763228911906481 -60.15557666216034 -0.04813939873129129 -60.182261261716484
945 -0.0476072434335947 -60.20318390559394 -0.04913300722837448 -60.23139426894486
946 -0.047564427554607394 -60.25074833314854 -0.04832556247711182 -60.27971983142197
947 -0.04748031534254551 -60.29822864849109 -0.04784000907093287 -60.3275598404929
948 -0.04751103464514017 -60.34573968313623 -0.04772262554615736 -60.37528246603906
949 -0.0475231884047389 -60.39326287154097 -0.04678065609186888 -60.42206312213093
950 -0.04755450580269098 -60.44081737734366 -0.04721357077360153 -60.46927669290453
951 -0.0475840961560607 -60.48840147349972 -0.04732036050409079 -60.51659705340862
952 -0.04761993922293186 -60.536021412722654 -0.047645751386880875 -60.5642428047955
953 -0.04758626036345959 -60.583607673086114 -0.0481808602809906 -60.61242366507649
954 -0.047568921372294425 -60.63117659445841 -0.047663901932537556 -60.66008756700903
955 -0.047633061185479164 -60.67880965564389 -0.04709627125412226 -60.70718383826315
956 -0.04758857525885105 -60.72639823090274 -0.04810983557254076 -60.75529367383569
957 -0.04763792045414448 -60.77403615135688 -0.04878530986607075 -60.80407898370176
958 -0.04751591738313436 -60.82155206874002 -0.048720399662852285 -60.85279938336461
959 -0.04749005287885666 -60.869042121618875 -0.04677055664360523 -60.89956994000822
960 -0.04753899779170752 -60.91658111941058 -0.047778086736798286 -60.94734802674502
961 -0.04750605579465628 -60.964087175205236 -0.04728150628507137 -60.99462953303009
962 -0.047551123425364494 -61.0116382986306 -0.04754250589758158 -61.042172038927674
963 -0.04758823327720165 -61.059226531907804 -0.048881356790661815 -61.09105339571833
964 -0.04752722047269344 -61.1067537523805 -0.047833159752190116 -61.13888655547052
965 -0.047567246854305266 -61.154320999234805 -0.04780260659754276 -61.18668916206806
966 -0.047556637413799764 -61.201877636648604 -0.052692819945514204 -61.239381982013576
967 -0.04727704897522926 -61.249154685623836 -0.04719171077013016 -61.286573692783705
968 -0.04732305835932493 -61.29647774398316 -0.046757806837558744 -61.333331499621266
969 -0.04737809747457504 -61.34385584145774 -0.04699870496988297 -61.38033020459115
970 -0.04741287529468537 -61.39126871675242 -0.048230268992483616 -61.42856047358363
971 -0.04735047370195389 -61.438619190454375 -0.04769756551831961 -61.47625803910195
972 -0.04738516677170992 -61.486004357226086 -0.04709051176905632 -61.523348550871006
973 -0.047470803186297414 -61.53347516041239 -0.045571150444448 -61.56891970131545
974 -0.04771332908421755 -61.581188489496604 -0.05122206974774599 -61.620141771063196
975 -0.04737717490643263 -61.628565664403034 -0.04673323594033718 -61.66687500700353
976 -0.0476052375510335 -61.676170901954066 -0.053432352095842364 -61.72030735909937
977 -0.047131672687828544 -61.72330257464189 -0.046659758873283864 -61.766967117972655
978 -0.047192301414906976 -61.7704948760568 -0.04748070519417524 -61.81444782316683
979 -0.0472038047388196 -61.81769868079562 -0.04692996684461832 -61.861377790011446
980 -0.04742448814213276 -61.86512316893776 -0.05026602633297443 -61.91164381634442
981 -0.04710530005395412 -61.912228468991714 -0.04539579208940268 -61.957039608433824
982 -0.04724201895296574 -61.95947048794468 -0.04727863185107708 -62.0043182402849
983 -0.04725222922861576 -62.0067227171733 -0.04731720220297575 -62.05163544248788
984 -0.04726889617741108 -62.05399161335071 -0.047335744835436344 -62.098971187323315
985 -0.047305775247514247 -62.101297388598226 -0.04758818205446005 -62.146559369377776
986 -0.04729081373661757 -62.14858820233484 -0.047950975224375726 -62.19451034460215
987 -0.047309504449367525 -62.19589770678421 -0.04717397019267082 -62.241684314794824
988 -0.0472936013713479 -62.24319130815556 -0.045442716032266614 -62.287127030827094
989 -0.047597778402268885 -62.29078908655783 -0.04901589676737785 -62.33614292759447
990 -0.04734437949955463 -62.338133466057386 -0.04681228045374155 -62.382955208048216
991 -0.04743940867483616 -62.38557287473222 -0.047559753991663456 -62.43051496203988
992 -0.04742818512022495 -62.433001059852444 -0.04726025704294443 -62.47777521908282
993 -0.04740311112254858 -62.48040417097499 -0.04715975075960159 -62.52493496984243
994 -0.04747527278959751 -62.52787944376459 -0.047292083501815796 -62.57222705334424
995 -0.047461658157408236 -62.575341101922 -0.04730957485735417 -62.619536628201594
996 -0.04750344846397638 -62.62284455038598 -0.04842891860753298 -62.66796554680913
997 -0.047472013346850875 -62.670316563732825 -0.04772500265389681 -62.71569054946303
998 -0.047597698867321014 -62.71791426260015 -0.049530635215342046 -62.76522118467837
999 -0.0474019605666399 -62.765316223166785 -0.047135851345956326 -62.81235703602432
1000 -0.047367701679468154 -62.812683924846255 -0.046702618896961215 -62.85905965492128
1001 -0.04767936784774065 -62.860363292694 -0.045302591472864154 -62.90436224639414
1002 -0.04759196136146784 -62.907955254055466 -0.0459141131490469 -62.95027635954319
1003 -0.0477138789370656 -62.95566913299253 -0.0474956976249814 -62.99777205716817
1004 -0.04769316148012877 -63.00336229447266 -0.04886991214007139 -63.04664196930824
1005 -0.04764313157647848 -63.05100542604914 -0.046769229136407374 -63.09341119844465
1006 -0.04764766991138458 -63.09865309596052 -0.04768554270267487 -63.14109674114732
1007 -0.04768816214054823 -63.14634125810107 -0.04828628916293383 -63.18938303031025
1008 -0.04764626454561949 -63.19398752264669 -0.04728454146534204 -63.2366675717756
1009 -0.04767141845077276 -63.24165894109746 -0.0475648183375597 -63.28423239011316
1010 -0.047643298842012884 -63.289302239939474 -0.047914390079677106 -63.332146780192836
1011 -0.04764622803777456 -63.33694846797725 -0.04768545962870121 -63.37983223982154
1012 -0.047674221359193324 -63.384622689336446 -0.044818869605660436 -63.4246511094272
1013 -0.047787117585539815 -63.43240980692199 -0.04804772213101387 -63.47269883155822
1014 -0.04775118641555309 -63.48016099333754 -0.048363666608929635 -63.52106249816715
1015 -0.0477793425321579 -63.5279403358697 -0.04788135327398777 -63.568943851441134
1016 -0.047751222550868985 -63.57569155842057 -0.04806604702025652 -63.61700989846139
1017 -0.0477359002456069 -63.62342745866618 -0.04857598524540663 -63.6655858837068
1018 -0.04768757857382298 -63.67111503724 -0.04780588652938604 -63.713391770236186
1019 -0.04764289483428001 -63.71875793207428 -0.047119222953915595 -63.7605109931901
1020 -0.047713910974562165 -63.76647184304885 -0.04870471432805061 -63.809215707518156
1021 -0.04768887422978878 -63.81416071727864 -0.04965796824544668 -63.858873675763604
1022 -0.047588858753442764 -63.86174957603208 -0.046417683735489844 -63.905291359499095
1023 -0.047665592096745965 -63.90941516812883 -0.04700292367488146 -63.95229428317398
1024 -0.04767225589603186 -63.95708742402486 -0.04806666187942028 -64.0003609450534
1025 -0.04765665587037802 -64.00474407989525 -0.04676160365343094 -64.04712254870684
1026 -0.04768918789923191 -64.05243326779448 -0.04866560362279415 -64.09578815232963
1027 -0.04767236765474081 -64.10010563544922 -0.04811079073697329 -64.1438989430666
1028 -0.04762653186917305 -64.1477321673184 -0.04524524286389351 -64.1891441859305
1029 -0.04776897821575403 -64.19550114553415 -0.04788400642573833 -64.23702819235623
1030 -0.04773941840976477 -64.24324056394391 -0.04684457033872604 -64.28387276269495
1031 -0.04778931308537722 -64.29102987702929 -0.04683333095163107 -64.33070609364658
1032 -0.04788588304072618 -64.33891576007001 -0.047560418769717214 -64.3782665124163
1033 -0.04783741626888514 -64.3867531763389 -0.04769015461206436 -64.42595666702837
1034 -0.04782709889113903 -64.43458027523003 -0.04623466692864895 -64.47219133395703
1035 -0.04792737066745758 -64.48250764589748 -0.047280417196452616 -64.51947175115347
1036 -0.04795043338090181 -64.53045807927839 -0.047396368160843846 -64.56686811931432
1037 -0.04802315831184387 -64.57848123759024 -0.046524877287447454 -64.61339299660177
1038 -0.04804588798433542 -64.62652712557457 -0.04782156348228454 -64.66121456008406
1039 -0.0480058241635561 -64.67453294973812 -0.047258580848574636 -64.70847314093264
1040 -0.04806882478296757 -64.7226017745211 -0.04803128205239773 -64.75650442298503
1041 -0.048163697309792045 -64.77076547183088 -0.04835652112960816 -64.80486094411464
1042 -0.04804624728858471 -64.81881171911947 -0.04822596702724695 -64.85308691114189
1043 -0.047973229363560674 -64.86678494848303 -0.04804552774876356 -64.90113243889066
1044 -0.04809412453323603 -64.91487907301627 -0.04760068710893393 -64.9487331259996
1045 -0.04798463210463524 -64.9628637051209 -0.04798183292150497 -64.9967149589211
1046 -0.04795684162527323 -65.01082054674617 -0.048018714785575865 -65.04473367370667
1047 -0.048214456997811794 -65.05903500374399 -0.04495504964143038 -65.0896887233481
1048 -0.04811959937214851 -65.10715460311613 -0.04799508918076754 -65.13768381252888
1049 -0.048044967278838155 -65.15519957039497 -0.047895945981144904 -65.18557975851002
1050 -0.04806470107287168 -65.20326427146784 -0.04801433961838484 -65.2335940981284
1051 -0.04807718638330698 -65.25134145785115 -0.04640091899782419 -65.27999501712623
1052 -0.04812479726970196 -65.29946625512086 -0.04816450998187065 -65.3281595271081
1053 -0.0480906093493104 -65.34755686447018 -0.047888265922665596 -65.37604779303076
1054 -0.048081052303314206 -65.3956379167735 -0.0484343072399497 -65.42448210027071
1055 -0.04806538801640272 -65.44370330478989 -0.04822943229228258 -65.472711532563
1056 -0.04809000864624977 -65.49179331343615 -0.048485553450882436 -65.52119708601388
1057 -0.047974041663110256 -65.53976735509926 -0.048744920268654825 -65.56994200628255
1058 -0.0480059651657939 -65.58777332026506 -0.04610281623899937 -65.61604482252154
1059 -0.04800272099673748 -65.63577604126179 -0.04771241433918476 -65.66375723686073
1060 -0.048019209690392015 -65.68379525095219 -0.04828589726239443 -65.71204313412312
1061 -0.04795743487775326 -65.73175268582995 -0.048084556497633456 -65.76012769062075
1062 -0.047981904819607735 -65.77973459064955 -0.048406319506466386 -65.80853401012722
1063 -0.04789110589772463 -65.82762569654727 -0.04815167710185051 -65.85668568722907
1064 -0.04786595609039068 -65.87549165263766 -0.04988122284412384 -65.9065669100732
1065 -0.047767655551433565 -65.9232593081891 -0.04799264017492533 -65.95455955024812
1066 -0.047808468155562875 -65.97106777634467 -0.04757282789796591 -66.00213237814609
1067 -0.04783915020525455 -66.01890692654992 -0.04743923824280501 -66.04957161638889
1068 -0.0478276988491416 -66.06673462539906 -0.04743770584464073 -66.09700932223353
1069 -0.047907100059092045 -66.11464172545816 -0.04675420559942722 -66.14376352783296
1070 -0.04787511844187975 -66.16251684390004 -0.047308022528886794 -66.19107155036184
1071 -0.04790861383080482 -66.21042545773084 -0.047980947047472 -66.23905249740932
1072 -0.04787241294980049 -66.25829787068064 -0.04763662852346897 -66.28668912593278
1073 -0.04790175519883633 -66.30619962587947 -0.0484462296590209 -66.3351353555918
1074 -0.047847817093133925 -66.3540474429726 -0.04752105958759785 -66.3826564151794
1075 -0.04793919287621975 -66.40198663584881 -0.048580036498606205 -66.431236451678
1076 -0.04782248698174953 -66.44980912283056 -0.04745622295886278 -66.47869267463686
1077 -0.04783199578523636 -66.49764111861579 -0.04782434534281492 -66.52651701997968
1078 -0.04780957363545894 -66.54545069225125 -0.04803334474563599 -66.57455036472531
1079 -0.04783239960670471 -66.59328309185796 -0.04785048980265856 -66.62240085452797
1080 -0.04783590435981751 -66.64111899621777 -0.04978623948991299 -66.67218709401789
1081 -0.04772018697112799 -66.6888391831889 -0.04792173821479082 -66.72010883223268
1082 -0.04807107467204332 -66.73691025786094 -0.04320286549627781 -66.76331169772897
1083 -0.04794644974172115 -66.78485670760266 -0.046358270943164824 -66.80966996867213
1084 -0.04803331755101681 -66.83289002515367 -0.04816700574010611 -66.85783697441224
1085 -0.04799393080174923 -66.88088395595543 -0.048034686036407946 -66.90587166044864
1086 -0.04808989092707634 -66.9289738468825 -0.050650944001972675 -66.95652260445061
1087 -0.04789660163223743 -66.97687044851473 -0.04760441575199366 -67.0041270202026
1088 -0.047856332175433634 -67.02472678069016 -0.04842861033976078 -67.05255563054236
1089 -0.047807475365698335 -67.07253425605586 -0.0473484992980957 -67.09990412984045
1090 -0.04788294322788715 -67.12041719928375 -0.047227967716753486 -67.1471320975572
1091 -0.047876152023673055 -67.16829335130743 -0.04824677985161543 -67.19537887740881
1092 -0.047874147444963454 -67.21616749875238 -0.04683825578540564 -67.24221713319422
1093 -0.04788961578160524 -67.26405711453398 -0.047445788607001306 -67.28966292180122
1094 -0.047866543382406236 -67.3119236579164 -0.04844836462289095 -67.33811128642411
1095 -0.04782993532717228 -67.35975359324357 -0.04905024617910385 -67.38716153260322
1096 -0.047868546470999716 -67.40762213971456 -0.047174374014139174 -67.43433590661735
1097 -0.04804184399545193 -67.45566398371001 -0.04491578005254269 -67.4792516866699
1098 -0.04795331694185734 -67.50361730065187 -0.0478912090882659 -67.52714289575816
1099 -0.04796812776476145 -67.55158542841663 -0.046499679796397686 -67.57364257555456
1100 -0.0480320043861866 -67.59961743280282 -0.04795886483043432 -67.62160144038499
1101 -0.048055666871368884 -67.64767309967418 -0.04923665318638086 -67.67083809357138
1102 -0.0479207705706358 -67.69559387024482 -0.048882216587662695 -67.71972031015903
1103 -0.04786452017724514 -67.74345839042206 -0.047538919001817705 -67.76725922916086
1104 -0.04788413681089878 -67.79134252723296 -0.048311959765851495 -67.81557118892671
1105 -0.048145808093249795 -67.83948833532621 -0.048245401680469514 -67.86381659060719
1106 -0.04789539687335491 -67.88738373219957 -0.04511467646807432 -67.90893126707526
1107 -0.04792198110371828 -67.93530571330328 -0.04715822674334049 -67.9560894938186
1108 -0.047937221080064776 -67.98324293438334 -0.047957373037934306 -68.00404686685653
1109 -0.04794763494282961 -68.03119056932617 -0.04816326126456261 -68.05221012812109
1110 -0.0479385944083333 -68.0791291637345 -0.04683093950152397 -68.09904106762261
1111 -0.04798743203282356 -68.12711659576733 -0.04760331157594919 -68.14664437919856
1112 -0.04799558557569981 -68.17511218134304 -0.048210720904171465 -68.19485510010273
1113 -0.04796961601823568 -68.22308179736127 -0.04790718946605921 -68.24276228956879
1114 -0.04793315120041371 -68.27101494856169 -0.048166615329682826 -68.29092890489846
1115 -0.04791234191507101 -68.31892729047675 -0.04694956559687853 -68.33787847049534
1116 -0.048431387171149254 -68.3673586776479 -0.051416420936584474 -68.38929489143193
1117 -0.04778720773756504 -68.41514588538547 -0.048085485398769376 -68.4373803768307
1118 -0.04777158573269844 -68.46291747111817 -0.047215788438916204 -68.48459616526962
1119 -0.047808868996798995 -68.51072634011497 -0.04955162666738033 -68.534147791937
1120 -0.04768679440021515 -68.55841313451519 -0.04779467657208443 -68.58194246850908
1121 -0.047689495421946046 -68.60610262993714 -0.04750383161008358 -68.62944630011917
1122 -0.0476935837417841 -68.65379621367893 -0.046761891432106496 -68.67620819155128
1123 -0.047747118212282655 -68.70154333189122 -0.04776487033814192 -68.72397306188942
1124 -0.04773370772600174 -68.74927703961721 -0.047436473332345484 -68.77140953522176
1125 -0.047766263224184514 -68.7970433028414 -0.04775865413248539 -68.81916818935424
1126 -0.04776317346841097 -68.84480647630981 -0.04739611782133579 -68.86656430717558
1127 -0.04779799059033394 -68.89260446690015 -0.04800488203763962 -68.91456918921322
1128 -0.04776609670370817 -68.94037056360386 -0.04762966670095921 -68.96219885591418
1129 -0.047781572490930554 -68.9881521360948 -0.04733217786997557 -69.00953103378416
1130 -0.04780566859990358 -69.0359578046947 -0.04749596826732159 -69.05702700205148
1131 -0.047829858027398586 -69.0837876627221 -0.048370437882840636 -69.10539743993432
1132 -0.04779595341533423 -69.13158361613743 -0.04820445366203785 -69.15360189359636
1133 -0.04777299035340547 -69.17935660649084 -0.04785983506590128 -69.20146172866227
1134 -0.047745249979197976 -69.22710185647004 -0.04777018874883652 -69.24923191741111
1135 -0.047766724973917006 -69.27486858144395 -0.04781228266656399 -69.29704420007768
1136 -0.04774353317916393 -69.32261211462311 -0.047947378270328044 -69.344991578348
1137 -0.04773295968770981 -69.37034507431082 -0.04762610737234354 -69.39261768572034
1138 -0.047757632285356524 -69.41810270659617 -0.04736812934279442 -69.43998581506314
1139 -0.04774465374648571 -69.46584736034266 -0.048619331791996956 -69.48860514685514
1140 -0.04769089724868536 -69.51353825759135 -0.04507925622165203 -69.53368440307679
1141 -0.047835695557296276 -69.56137395314865 -0.048012910224497315 -69.58169731330129
1142 -0.04787091575562954 -69.60924486890427 -0.04791472144424915 -69.62961203474553
1143 -0.04782324098050594 -69.65706810988478 -0.047850969806313516 -69.67746300455185
1144 -0.047839616611599925 -69.70490772649637 -0.047503378428518775 -69.72496638298037
1145 -0.04782359842211008 -69.75273132491849 -0.049077682010829446 -69.7740440649912
1146 -0.04779818933457136 -69.80052951425306 -0.04574497789144516 -69.81978904288265
1147 -0.04789848774671555 -69.84842800199978 -0.04959006644785404 -69.8693791093305
1148 -0.04776184000074864 -69.89618984200052 -0.04660902675241232 -69.9159881360829
1149 -0.04783251490443945 -69.94402235690497 -0.04813096504658461 -69.96411910112948
1150 -0.04790272656828165 -69.99192508347325 -0.04678976032882929 -70.01090886145832
1151 -0.04798093326389789 -70.03990601673715 -0.051135722920298575 -70.06204458437861
1152 -0.04768857676535845 -70.0875945935025 -0.047173747606575486 -70.10921833198519
1153 -0.04770475812256336 -70.13529935162506 -0.04689868371933699 -70.15611701570452
1154 -0.04775860011577606 -70.18305795174084 -0.047564946860074994 -70.2036819625646
1155 -0.04772862568497658 -70.23078657742582 -0.04784896485507488 -70.25153092741968
1156 -0.0477433156222105 -70.27852989304803 -0.046378080174326895 -70.297909007594
1157 -0.047820590808987616 -70.32635048385701 -0.048304945975542066 -70.34621395356955
1158 -0.047812067344784735 -70.37416255120179 -0.04787929002195597 -70.3940932435915
1159 -0.04778717141598463 -70.42194972261778 -0.04882859252393246 -70.44292183611543
1160 -0.04774618986994028 -70.46969591248772 -0.047713231295347214 -70.49063506741078
1161 -0.04774567224085331 -70.51744158472857 -0.04645318817347288 -70.53708825558425
1162 -0.047877037338912486 -70.56531862206748 -0.050184061750769615 -70.58727231733502
1163 -0.047700865939259526 -70.61301948800674 -0.04695228338241577 -70.63422460071743
1164 -0.04771669097244739 -70.66073617897919 -0.0469449907541275 -70.68116959147156
1165 -0.04774176515638828 -70.70847794413558 -0.047737153619527815 -70.72890674509108
1166 -0.04780133720487356 -70.75627928134045 -0.04671560488641262 -70.7756223499775
1167 -0.04777565076947212 -70.80405493210992 -0.047252938710153104 -70.82287528868765
1168 -0.04778218735009432 -70.85183711946001 -0.048065824806690215 -70.87094111349434
1169 -0.04773220792412758 -70.89956932738414 -0.0473285760730505 -70.9182696895674
1170 -0.04790367297828198 -70.94747300036242 -0.05014753062278032 -70.96841722019018
1171 -0.04768066834658384 -70.99515366870901 -0.049149186350405216 -71.01756640654058
1172 -0.04771215841174126 -71.04286582712075 -0.04813167061656713 -71.06569807715715
1173 -0.047728268802165984 -71.09059409592291 -0.04949282519519329 -71.11519090235234
1174 -0.04763663746416569 -71.13823073338708 -0.04725558962672949 -71.16244649197907
1175 -0.047581090778112414 -71.18581182416519 -0.04736212436109781 -71.20980861634017
1176 -0.04759807288646698 -71.23340989705166 -0.04707758836448193 -71.25688620470466
1177 -0.04763251058757305 -71.28104240763923 -0.04852058868855238 -71.3054067933932
1178 -0.04764825161546469 -71.3286906592547 -0.047267824225127694 -71.35267461761833
1179 -0.04766861815005541 -71.37635927740476 -0.04803953710943461 -71.40071415472777
1180 -0.047843057475984094 -71.42420233488075 -0.045055959932506086 -71.44577011466028
1181 -0.04783535618335009 -71.4720376910641 -0.04788866024464369 -71.49365877490492
1182 -0.047780515253543855 -71.51981820631765 -0.048078731447458264 -71.54173750635238
1183 -0.04777078591287136 -71.56758899223053 -0.048058990761637686 -71.58979649711401
1184 -0.04774700589478016 -71.6153359981253 -0.04803523328155279 -71.63783173039556
1185 -0.04772249199450016 -71.66305849011981 -0.04738842453807592 -71.68522015493363
1186 -0.04776856005191803 -71.71082705017173 -0.04825897142291069 -71.73347912635654
1187 -0.0477286621928215 -71.75855571236455 -0.04760290868580341 -71.78108203504235
1188 -0.04769580457359553 -71.80625151693815 -0.048245114460587504 -71.82932714950293
1189 -0.04768149871379137 -71.85393301565193 -0.046320990473031995 -71.87564813997597
1190 -0.047743700258433816 -71.90167671591037 -0.047991884872317314 -71.92364002484828
1191 -0.04776207823306322 -71.94943879414343 -0.04788499921560287 -71.97152502406388
1192 -0.047754140198230745 -71.99719293434167 -0.04811717681586743 -72.01964220087974
1193 -0.0478075448423624 -72.04500047918403 -0.04872926641255617 -72.0683714672923
1194 -0.04770442061126232 -72.0927048997953 -0.04757246971130371 -72.11594393700359
1195 -0.04769044369459152 -72.14039534348989 -0.04798903614282608 -72.16393297314642
1196 -0.047689713351428506 -72.18808505684132 -0.04823550693690777 -72.21216848008332
1197 -0.04771159570664167 -72.23579665254796 -0.047608363442122936 -72.25977684352544
1198 -0.04769256599247455 -72.28348921854044 -0.04866097345948219 -72.30843781698492
1199 -0.047632248140871525 -72.33112146668131 -0.04748749751597643 -72.3559253145009
1200 -0.047718970105051994 -72.37884043678636 -0.051044659316539766 -72.40696997381744
1201 -0.04748878814280033 -72.42632922492916 -0.04592038113623857 -72.45289035495368
1202 -0.04761923421174288 -72.4739484591409 -0.04928813185542822 -72.50217848680911
1203 -0.0474536856636405 -72.52140214480454 -0.04812675695866346 -72.55030524376778
1204 -0.04746969994157553 -72.56887184474611 -0.04850171227008104 -72.59880695603786
1205 -0.04742772988975048 -72.61629957463586 -0.04763469435274601 -72.64644165039061
1206 -0.04742314610630274 -72.66372272074216 -0.050909831561148165 -72.69735148195176
1207 -0.047222350537776944 -72.71094507127994 -0.04752300940454006 -72.7448744913563
1208 -0.04723666869103908 -72.75818173997098 -0.04641573522239924 -72.7912902265787
1209 -0.04726909659802914 -72.80545083656901 -0.04864796120673418 -72.83993818778544
1210 -0.04723015334457159 -72.85268098991358 -0.04738236293196678 -72.8873205507174
1211 -0.04723197873681784 -72.8999129686504 -0.048048161529004575 -72.93536871224642
1212 -0.047276190295815465 -72.94718915894622 -0.04885426834225655 -72.98422298058867
1213 -0.04721976704895496 -72.99440892599517 -0.04534540642052889 -73.02956838700919
1214 -0.047351612336933614 -73.04176053833211 -0.04704437740147114 -73.07661276441067
1215 -0.04739154167473316 -73.08915208000684 -0.0466128746047616 -73.12322563901543
1216 -0.04739701598882675 -73.13654909599566 -0.04855731036514044 -73.17178294938057
1217 -0.04755074679851532 -73.18409984279418 -0.051954043470323084 -73.22373699285089
1218 -0.0472736906260252 -73.23137353342021 -0.04471654407680035 -73.2684535369277
1219 -0.04735556393861771 -73.27872909735883 -0.04656916316598654 -73.31502270009368
1220 -0.04740301631391049 -73.32613211367274 -0.04746233895421028 -73.36248503904788
1221 -0.047434378787875174 -73.37356649246061 -0.0467677004635334 -73.40925273951142
1222 -0.04747107550501824 -73.42103756796563 -0.04789376799017191 -73.45714650750159
1223 -0.04749134480953217 -73.46852891277516 -0.04727654568850994 -73.5044230531901
1224 -0.04743282943964004 -73.5159617422148 -0.04729845765978098 -73.55172151084987
1225 -0.047464584559202196 -73.563426326774 -0.048413137905299664 -73.60013464875517
1226 -0.047502133436501025 -73.6109284602105 -0.049899892322719096 -73.65003454107789
1227 -0.04736128132790327 -73.65828974153841 -0.046530811488628386 -73.69656535256651
1228 -0.04738623481243849 -73.70567597635085 -0.04891648106276989 -73.74548183362928
1229 -0.04739371389150619 -73.75306969024236 -0.045591825246810914 -73.7910736588761
1230 -0.04747754279524088 -73.80054723303759 -0.04733632691204548 -73.83840998578815
1231 -0.04751718696206808 -73.84806441999966 -0.04962341692298651 -73.88803340271113
1232 -0.047385884821414946 -73.89545030482107 -0.047290092520415786 -73.93532349523154
1233 -0.04743824414908886 -73.94288854897016 -0.047200591303408146 -73.98252408653495
1234 -0.04742660652846098 -73.99031515549862 -0.0466438077390194 -74.02916789427397
1235 -0.04751155786216259 -74.03782671336079 -0.04839581400156021 -74.07756370827553
1236 -0.04746620282530785 -74.08529291618609 -0.04762414693832397 -74.12518785521385
1237 -0.04744914658367634 -74.13274206276976 -0.04730573426932096 -74.17249358948317
1238 -0.047485352121293546 -74.18022741489106 -0.047463290579617026 -74.21995688006278
1239 -0.047489712573587896 -74.22771712746466 -0.04731543567031622 -74.2672723157331
1240 -0.04750181026756763 -74.27521893773222 -0.04791872352361679 -74.31519103925672
1241 -0.047504646517336366 -74.32272358424956 -0.04792770948261023 -74.36311874873932
1242 -0.0475052323192358 -74.3702288165688 -0.048089200258255006 -74.41120794899759
1243 -0.047465335577726364 -74.41769415214652 -0.04794273488223553 -74.45915068387983
1244 -0.047455822862684724 -74.46514997500921 -0.04758612662553787 -74.50673681050536
1245 -0.04750020895153284 -74.51265018396074 -0.04740469176322222 -74.55414150226858
1246 -0.047507818788290024 -74.56015800274903 -0.0484138322994113 -74.602555334568
1247 -0.047428817674517634 -74.60758682042355 -0.04766237903386354 -74.65021771360186
1248 -0.047480811923742296 -74.6550676323473 -0.04784539248794317 -74.6980631060898
1249 -0.04748022984713316 -74.70254786219444 -0.047317895106971264 -74.74538100119678
1250 -0.047484051622450354 -74.75003191381688 -0.048716293089091776 -74.79409729428586
1251 -0.04741196874529123 -74.79744388256218 -0.04671310670673847 -74.8408104009926
1252 -0.04750124551355839 -74.84494512807574 -0.04796387329697609 -74.88877427428957
1253 -0.04746728949248791 -74.89241241756822 -0.04737266153097153 -74.93614693582055
1254 -0.047509219869971274 -74.93992163743819 -0.047610527649521825 -74.98375746347007
1255 -0.04748285822570324 -74.9874044956639 -0.04705178737640381 -75.03080925084647
1256 -0.04758434519171715 -75.03498884085562 -0.04847646653652191 -75.079285717383
1257 -0.047487388178706166 -75.08247622903433 -0.048128660582005975 -75.12741437796501
1258 -0.04745154436677694 -75.1299277734011 -0.047256235778331754 -75.17467061374334
1259 -0.04744731206446886 -75.17737508546557 -0.04821221139281988 -75.22288282513617
1260 -0.04746896792203188 -75.2248440533876 -0.047951402887701985 -75.27083422802387
1261 -0.047521908581256864 -75.27236596196886 -0.04748876765370369 -75.31832299567758
1262 -0.04747457802295685 -75.31984053999182 -0.04731329269707203 -75.36563628837465
1263 -0.04752273466438055 -75.3673632746562 -0.04788833949714899 -75.4135246278718
1264 -0.04753078874200582 -75.41489406339821 -0.04219439961016178 -75.45571902748196
1265 -0.047746137343347074 -75.46264020074156 -0.04895248506218195 -75.50467151254415
1266 -0.04767675064504147 -75.5103169513866 -0.04851053226739168 -75.55318204481154
1267 -0.04758002068847418 -75.55789697207507 -0.04966444913297892 -75.60284649394451
1268 -0.0475631820037961 -75.60546015407887 -0.048040418140590194 -75.6508869120851
1269 -0.04758925884962082 -75.6530494129285 -0.04835622012615204 -75.69924313221125
1270 -0.04747429378330707 -75.7005237067118 -0.04782267063856125 -75.74706580284982
1271 -0.04748285636305809 -75.74800656307487 -0.04853423833847046 -75.7956000411883
1272 -0.047478941082954404 -75.79548550415782 -0.04721980355679989 -75.8428198447451
1273 -0.047514384239912034 -75.84299988839774 -0.04626347590237856 -75.88908332064747
1274 -0.04764440767467022 -75.89064429607241 -0.049245257303118704 -75.93832857795059
1275 -0.047524677403271195 -75.93816897347568 -0.04773776102811098 -75.9860663389787
1276 -0.047471658885478975 -75.98564063236117 -0.04687073174864054 -76.03293707072734
1277 -0.047531545907258985 -76.03317217826843 -0.047704608738422395 -76.08064167946577
1278 -0.04758351799100637 -76.08075569625943 -0.048103087954223155 -76.12874476741999
1279 -0.047455453872680665 -76.12821115013212 -0.046412983909249306 -76.17515775132924
1280 -0.04764641989022493 -76.17585757002234 -0.04793390668928623 -76.22309165801852
1281 -0.04757355935871601 -76.22343112938105 -0.04615228828042746 -76.26924394629894
1282 -0.04764277338981628 -76.27107390277087 -0.049829828180372716 -76.31907377447932
1283 -0.047542208433151247 -76.31861611120402 -0.04800381008535624 -76.36707758456468
1284 -0.047586008347570895 -76.36620211955159 -0.045978224277496337 -76.41305580884217
1285 -0.047667198814451694 -76.41386931836604 -0.046363916248083115 -76.45941972509026
1286 -0.047620492056012154 -76.46148981042205 -0.04745408482849598 -76.50687380991876
1287 -0.04779695700854063 -76.5092867674306 -0.0424051521345973 -76.54927896205335
1288 -0.04803952798247337 -76.55732629541306 -0.047715839743614194 -76.59699480179697
1289 -0.04797055590897799 -76.60529685132204 -0.047586545906960966 -76.64458134770393
1290 -0.04801842197775841 -76.6533152732998 -0.0476058067753911 -76.69218715447933
1291 -0.04798684548586607 -76.70130211878566 -0.047992042265832424 -76.74017919674516
1292 -0.04787938054651022 -76.74918149933217 -0.049625259824097157 -76.78980445656926
1293 -0.04783398937433958 -76.7970154887065 -0.048558253608644006 -76.8383627101779
1294 -0.04786550123244524 -76.84488098993896 -0.04758479464799166 -76.8859475048259
1295 -0.048047260753810404 -76.89292825069276 -0.052155398204922675 -76.93810290303081
1296 -0.04769564662128687 -76.94062389731405 -0.047273273766040805 -76.98537617679685
1297 -0.04768951330333948 -76.9883134106174 -0.04844057522714138 -77.033816752024
1298 -0.04762427769601345 -77.03593768831341 -0.04815977644175291 -77.08197652846574
1299 -0.047637414932250974 -77.08357510324566 -0.04823271036148071 -77.13020923882722
1300 -0.04757099822163582 -77.1311461014673 -0.04722765013575554 -77.17743688896297
1301 -0.047600661590695384 -77.17874676305799 -0.047909445501863955 -77.22534633446483
1302 -0.047598832100629804 -77.22634559515862 -0.047666666097939014 -77.27301300056277
1303 -0.04760211855173111 -77.27394771371036 -0.04733549915254116 -77.32034849971531
1304 -0.04763360172510147 -77.32158131543545 -0.04760781079530716 -77.36795631051062
1305 -0.04759931359440088 -77.36918062902986 -0.04842912238091231 -77.41638543289153
1306 -0.04759816154837608 -77.41677879057823 -0.04796973019838333 -77.46435516308992
1307 -0.04756467044353485 -77.46434346102177 -0.047600812092423436 -77.51195597518235
1308 -0.04757557474076748 -77.51191903576253 -0.048900810442864893 -77.5608567856252
1309 -0.04753759168088436 -77.55945662744341 -0.04808078035712242 -77.60893756598233
1310 -0.047512415796518326 -77.60696904323993 -0.047804612666368484 -77.6567421786487
1311 -0.04753308817744255 -77.65450213141737 -0.04807675369083882 -77.70481893233953
1312 -0.04744686670601368 -77.70194899812338 -0.04736524671316147 -77.75218417905269
1313 -0.0474729984998703 -77.74942199662325 -0.044609509594738486 -77.79679368864743
1314 -0.04762467462569475 -77.79704667124895 -0.04782839082181454 -77.84462207946925
1315 -0.047650870867073536 -77.84469754211602 -0.046934672817587855 -77.89155675228683
1316 -0.0476458054035902 -77.89234334751961 -0.047341781668365 -77.9388985339552
1317 -0.047709593549370766 -77.94005294106898 -0.04714684784412384 -77.98604538179931
1318 -0.04772811736911535 -77.9877810584381 -0.047134767100214955 -78.03318014889953
1319 -0.047765010967850685 -78.03554606940595 -0.04738855957984924 -78.08056870847938
1320 -0.047651248425245284 -78.08319731783119 -0.04899949673563242 -78.12956820521501
1321 -0.04770878851413727 -78.13090610634534 -0.047769167087972166 -78.17733737230299
1322 -0.04771053604781628 -78.17861664239315 -0.048430786840617655 -78.2257681591436
1323 -0.0477562665939331 -78.22637290898709 -0.04825719334185123 -78.27402535248545
1324 -0.047635400854051116 -78.27400830984114 -0.04763457551598549 -78.32165992800144
1325 -0.047658815048635006 -78.32166712488977 -0.04807591624557972 -78.36973584424702
1326 -0.0475985350087285 -78.3692656598985 -0.04877966642379761 -78.41851551067082
1327 -0.04756079073995352 -78.41682645063845 -0.0472593592479825 -78.4657748699188
1328 -0.04754763245582581 -78.46437408309428 -0.04729139544069767 -78.5130662653595
1329 -0.04757940545678139 -78.51195348855107 -0.04732340853661299 -78.56038967389611
1330 -0.0476429782807827 -78.55959646683185 -0.04679447170346975 -78.60718414559958
1331 -0.0476771105080843 -78.60727357733994 -0.0484858401119709 -78.65566998571154
1332 -0.04761866796761751 -78.65489224530755 -0.04754549209028482 -78.70321547780182
1333 -0.047630622051656246 -78.7025228673592 -0.04653993584215641 -78.74975541364398
1334 -0.047676004469394684 -78.7501988718286 -0.04755226764827967 -78.79730768129227
1335 -0.04761102665215731 -78.79780989848076 -0.04634416699409485 -78.84365184828636
1336 -0.04782103076577186 -78.84563092924654 -0.0464280728250742 -78.89007992111144
1337 -0.0478446239605546 -78.8934755532071 -0.04836456347256899 -78.93844448458401
1338 -0.047858727350831035 -78.94133428055792 -0.048626734502613546 -78.98707121908663
1339 -0.047752822376787664 -78.98908710293472 -0.04809670392423868 -79.03516792301087
1340 -0.04771065711975098 -79.03679776005447 -0.048168722167611124 -79.08333664517849
1341 -0.047704046778380874 -79.08450180683285 -0.04821611493825913 -79.13155276011675
1342 -0.04769455399364233 -79.13219636082648 -0.04834125954657793 -79.17989401966332
1343 -0.04764785040169954 -79.17984421122819 -0.04759858474135399 -79.22749260440467
1344 -0.047660998068749905 -79.22750520929694 -0.04721582196652889 -79.2747084263712
1345 -0.047702856734395026 -79.27520806603133 -0.04762498028576374 -79.32233340665697
1346 -0.047686527296900746 -79.32289459332823 -0.04833548460155725 -79.37066889125852
1347 -0.04770705550909042 -79.37060164883732 -0.046974464878439905 -79.41764335613696
1348 -0.047714118100702765 -79.41831576693802 -0.04767868649214506 -79.46532204262911
1349 -0.04773515351116657 -79.46605092044919 -0.04798213224858046 -79.51330417487769
1350 -0.04772146455943584 -79.51377238500862 -0.04839546624571085 -79.5616996411234
1351 -0.04764184318482876 -79.56141422819346 -0.047385545633733275 -79.60908518675713
1352 -0.04770471528172493 -79.60911894347518 -0.046905711852014066 -79.65599089860915
1353 -0.047678786888718606 -79.6567977303639 -0.046980637684464456 -79.70297153629362
1354 -0.04774950072169304 -79.7045472310856 -0.04790680781006813 -79.75087834410368
1355 -0.0476952699944377 -79.75224250108003 -0.04691518507897854 -79.79779352918266
1356 -0.04774498809129 -79.79998748917133 -0.048880453780293466 -79.84667398296295
1357 -0.04776106383651495 -79.84774855300785 -0.04808357674628496 -79.89475755970923
1358 -0.04771638885140419 -79.89546494185925 -0.047564520686864856 -79.9423220803961
1359 -0.04772154949605465 -79.9431864913553 -0.04900615606456995 -79.99132823646066
1360 -0.04770387951284647 -79.99089037086816 -0.047788860835134984 -80.0391170972958
1361 -0.04765466339886189 -80.03854503426702 -0.04751976821571589 -80.08663686551152
1362 -0.04766327366232872 -80.08620830792934 -0.04784111194312572 -80.13447797745465
1363 -0.047831428609788416 -80.13403973653912 -0.047151418216526506 -80.18162939567118
1364 -0.047703308053314686 -80.18174304459244 -0.04769050180912018 -80.2293198974803
1365 -0.04778641797602177 -80.22952946256846 -0.04670733977109194 -80.27602723725138
1366 -0.04770990740507841 -80.27723936997354 -0.04816453382372856 -80.3241917710751
1367 -0.047632415778934956 -80.32487178575248 -0.04750831574201584 -80.37170008681713
1368 -0.047734017856419085 -80.37260580360889 -0.04834034312516451 -80.42004042994229
1369 -0.04768313784152269 -80.42028894145041 -0.04671255312860012 -80.46675298307089
1370 -0.04778285659849644 -80.46807179804891 -0.04731888175010681 -80.51407186482099
1371 -0.04774962663650513 -80.51582142468541 -0.04774479940533638 -80.56181666422633
1372 -0.047758166864514354 -80.56357959154992 -0.04717404544353485 -80.60899070966987
1373 -0.04779449347406626 -80.611374085024 -0.04753729049116373 -80.65652800016103
1374 -0.04790052194148302 -80.65927460696548 -0.0504613408818841 -80.70698934104291
1375 -0.0476928798481822 -80.70696748681367 -0.04779162164777517 -80.75478096269069
1376 -0.04764648787677288 -80.75461397469044 -0.048255078680813315 -80.8030360413715
1377 -0.047734998539090155 -80.80234897322953 -0.05081184711307287 -80.85384788848457
1378 -0.047493419237434865 -80.84984239246697 -0.047452273406088354 -80.90130016189066
1379 -0.04750641044229269 -80.89734880290926 -0.047583283856511116 -80.94888344574717
1380 -0.04749295003712177 -80.94484175294639 -0.04681430421769619 -80.99569774996486
1381 -0.04761726465076208 -80.99245901759716 -0.04882473163306713 -81.04452248159792
1382 -0.047527814470231536 -81.03998683206738 -0.047292227298021315 -81.09181470889594
1383 -0.04753605425357819 -81.08752288632097 -0.04748777989298105 -81.13930248878891
1384 -0.047565354779362676 -81.13508824110033 -0.04692630432546139 -81.18622879311438
1385 -0.04760670196264982 -81.18269494306298 -0.047468573227524756 -81.2336973663419
1386 -0.047535745054483415 -81.23023068811747 -0.04614588469266891 -81.27984325103456
1387 -0.04763694182038307 -81.27786762993786 -0.04758029542863369 -81.3274235464632
1388 -0.04768262319266796 -81.32555025313053 -0.04753438662737608 -81.37495793309057
1389 -0.047697456926107405 -81.37324771005663 -0.048238656297326085 -81.4231965893879
1390 -0.04766120780259371 -81.42090891785922 -0.04785845670849085 -81.4710550460964
1391 -0.047660228610038755 -81.46856914646926 -0.046880748867988584 -81.51793579496439
1392 -0.047693793661892414 -81.51626294013116 -0.048121779784560205 -81.56605757474895
1393 -0.04773973114788532 -81.56400267127904 -0.048319760151207446 -81.61437733490015
1394 -0.047808359190821645 -81.61181103046987 -0.047896851971745494 -81.6622741868719
1395 -0.04763545282185078 -81.65944648329172 -0.0478152122348547 -81.71008939910675
1396 -0.04764535203576088 -81.70709183532747 -0.04727640897035599 -81.75736580807711
1397 -0.047668018564581874 -81.75475985389205 -0.04760933145880699 -81.80497513953591
1398 -0.047653079964220524 -81.80241293385627 -0.04743439368903637 -81.85240953322494
1399 -0.04767239578068257 -81.85008532963695 -0.04768093414604664 -81.90009046737099
1400 -0.04766865037381649 -81.89775398001078 -0.04745494946837425 -81.94754541683936
1401 -0.04770432431250811 -81.94545830432328 -0.04865389112383127 -81.9961993079632
1402 -0.04767650365829468 -81.99313480798158 -0.04725352227687836 -82.04345283024007
1403 -0.047690844535827635 -82.0408256525174 -0.04809495098888874 -82.09154778122895
1404 -0.04765794482082129 -82.08848359733823 -0.046515962854027745 -82.13806374408298
1405 -0.047779536619782445 -82.13626313395801 -0.0480569900944829 -82.18612073417746
1406 -0.04771965257823467 -82.18398278653625 -0.0475345341488719 -82.23365526832633
1407 -0.04770017731934786 -82.23168296385559 -0.047753846272826195 -82.28140911459916
1408 -0.0476855406537652 -82.27936850450935 -0.047414968721568584 -82.32882408332073
1409 -0.04770790692418814 -82.32707641143354 -0.04788880869746208 -82.37671289201819
1410 -0.047712677344679835 -82.37478908877821 -0.047118314541876316 -82.42383120656007
1411 -0.04773613605648279 -82.4225252248347 -0.04741156212985516 -82.47124276868992
1412 -0.04778603501617908 -82.47031125985087 -0.04734176620841026 -82.51858453489832
1413 -0.047793836519122126 -82.51810509637 -0.04854807518422603 -82.56713261008255
1414 -0.047777756489813326 -82.5658828528598 -0.04632574040442705 -82.61345835048698
1415 -0.04783862847834826 -82.61372148133815 -0.04858964774757624 -82.66204799823456
1416 -0.047774657420814035 -82.66149613875896 -0.04734459649771452 -82.70939259473226
1417 -0.04798495322465897 -82.70948109198362 -0.03988705277442932 -82.7492796475067
1418 -0.048154710419476034 -82.7576358024031 -0.04974964801222086 -82.79902929551892
1419 -0.04806240983307362 -82.80569821223618 -0.04841039143502712 -82.84743968695395
1420 -0.04801670182496309 -82.85371491406114 -0.047880218364298344 -82.89531990531825
1421 -0.04802349284291267 -82.90173840690406 -0.04808101654052734 -82.94340092185877
1422 -0.048035386763513085 -82.94977379366757 -0.0485965782776475 -82.99199750013642
1423 -0.04794068671762943 -82.9977144803852 -0.04700077343732119 -83.03899827357374
1424 -0.04800119269639254 -83.04571567308159 -0.04739471357315779 -83.0863929871469
1425 -0.0480341736227274 -83.09374984670431 -0.048069859854876995 -83.13446284700177
1426 -0.04800691194832325 -83.14175675865263 -0.04735031295567751 -83.18181315995744
1427 -0.04803980439901352 -83.18979656305164 -0.048156908340752126 -83.2299700682982
1428 -0.04801354873925447 -83.23781011179089 -0.04814087525010109 -83.2781109435483
1429 -0.04799434319138527 -83.28580445498228 -0.049074056930840014 -83.32718500047913
1430 -0.04796005673706531 -83.33376451171935 -0.04613955300301313 -83.37332455348215
1431 -0.04801859278231859 -83.38178310450166 -0.04867384061217308 -83.42199839409432
1432 -0.04794591125100851 -83.42972901575267 -0.047723949700593946 -83.46972234379491
1433 -0.04794619269669056 -83.47767520844936 -0.04763087555766106 -83.51735321935257
1434 -0.047954860329627993 -83.52563006877898 -0.0485434889793396 -83.5658967083319
1435 -0.04787288587540388 -83.57350295465439 -0.049142871797084806 -83.615039580129
1436 -0.047839336842298505 -83.62134229149669 -0.04910554829984903 -83.66414512842884
1437 -0.04776125904172659 -83.66910355053841 -0.046704099513590336 -83.71084922794243
1438 -0.048064164258539675 -83.71716771479694 -0.05211845338344574 -83.76296768132588
1439 -0.047707474604249 -83.7648751894012 -0.050550059042871 -83.81351774036875
1440 -0.04747893437743187 -83.81235412377863 -0.049944653548300265 -83.86346239391705
1441 -0.04748789053410292 -83.85984201431273 -0.04698686674237251 -83.91044926065942
1442 -0.04740158338099718 -83.90724359769374 -0.04832119140774012 -83.95877045206716
1443 -0.04741566330194473 -83.95465926099568 -0.04727555494755507 -84.00604600701472
1444 -0.04744946137070656 -84.00210872236639 -0.047153614833950995 -84.05319962184866
1445 -0.047508301213383675 -84.04961702357977 -0.04948024023324251 -84.1026798620819
1446 -0.04739724081009626 -84.09701426438987 -0.046693417429924014 -84.14937327951182
1447 -0.04746175557374954 -84.14447601996362 -0.04709802493453026 -84.19647130444635
1448 -0.04752805959433317 -84.19200407955795 -0.04643380306661129 -84.24290510751295
1449 -0.04754288028925657 -84.2395469598472 -0.046680913865566255 -84.28958602137853
1450 -0.04760611280798912 -84.28715307265519 -0.04789957664906978 -84.3374855980276
1451 -0.04757581055164337 -84.33472888320684 -0.047745860368013385 -84.38523145839561
1452 -0.04761539250612259 -84.38234427571295 -0.04737358819693327 -84.43260504659254
1453 -0.04756623450666666 -84.42991051021961 -0.045937632024288175 -84.47854267861683
1454 -0.0477553391829133 -84.47766584940253 -0.05244284775108099 -84.53098552636791
1455 -0.04747882802039385 -84.52514467742292 -0.04819273017346859 -84.57917825654138
1456 -0.047426166385412215 -84.57257084380832 -0.047296535409986976 -84.62647479195137
1457 -0.047425214760005475 -84.61999605856833 -0.04801442753523588 -84.6744892194866
1458 -0.0474518233910203 -84.66744788195935 -0.047709977999329564 -84.72219919748593
1459 -0.04745355434715748 -84.7149014363065 -0.047990941628813746 -84.77019013911475
1460 -0.0474341407418251 -84.76233557704833 -0.04658213071525097 -84.81677226983
1461 -0.04746480192989111 -84.80980037897822 -0.0467342272400856 -84.86350649707008
1462 -0.0475511072203517 -84.85735148619858 -0.04732920192182064 -84.9108356989919
1463 -0.04754748195409775 -84.90489896815268 -0.04740730617195368 -84.95824300516385
1464 -0.04760194458067417 -84.95250091273336 -0.0482985332608223 -85.00654153842467
1465 -0.04754481483250857 -85.00004572756586 -0.048540175706148145 -85.05508171413082
1466 -0.047519117780029776 -85.04756484534589 -0.048125182092189786 -85.10320689622301
1467 -0.047516774758696555 -85.09508162010458 -0.04673952031880617 -85.14994641654182
1468 -0.04753732997924089 -85.14261895008381 -0.046701355651021 -85.19664777219285
1469 -0.04759407415986061 -85.19021302424368 -0.047496105544269085 -85.24414387773712
1470 -0.04760246090590954 -85.23781548514958 -0.04727576002478599 -85.2914196377619
1471 -0.04758845288306475 -85.28540393803264 -0.046953129954636096 -85.33837276771654
1472 -0.04762759637087584 -85.33303153440352 -0.04698998909443617 -85.38536275681098
1473 -0.04775077998638153 -85.3807823143899 -0.04514749590307474 -85.43051025271406
1474 -0.047877253219485286 -85.42865956760939 -0.0479147931560874 -85.47842504587014
1475 -0.04803173076361418 -85.476691298373 -0.04616844952106476 -85.5245934953912
1476 -0.04795813839882612 -85.52464943677182 -0.04857609607279301 -85.573169591464
1477 -0.04794512093067169 -85.5725945577025 -0.04885434806346893 -85.62202393952747
1478 -0.047831513732671735 -85.62042607143518 -0.049744325876235965 -85.6717682654037
1479 -0.04775333534926176 -85.66817940678443 -0.04779110532253981 -85.71955937072624
1480 -0.04771456010639667 -85.71589396689083 -0.04682880714535713 -85.7663881778716
1481 -0.04795308206230402 -85.76384704895314 -0.04606266338378191 -85.81245084125538
1482 -0.047859381698071954 -85.81170643065121 -0.047100610099732876 -85.85955145135512
1483 -0.04788570497184992 -85.85959213562306 -0.0473332853987813 -85.9068847367539
1484 -0.0479007238522172 -85.90749285947528 -0.0482913313433528 -85.95517606809724
1485 -0.047872119955718516 -85.955364979431 -0.04742422997951508 -86.00260029807676
1486 -0.04787284899502993 -86.00323782842602 -0.047849973849952224 -86.0504502719267
1487 -0.04787462502717972 -86.0511124534532 -0.04775484800338745 -86.0982051199301
1488 -0.047846346721053125 -86.09895880017426 -0.0475658293813467 -86.14577094931144
1489 -0.04787546209990978 -86.14683426227417 -0.048172743804752824 -86.1939436931162
1490 -0.0478491548448801 -86.19468341711905 -0.04743823427706957 -86.24138192739326
1491 -0.04785922355949879 -86.24254264067855 -0.047937620989978315 -86.28931954838325
1492 -0.047838319279253486 -86.2903809599578 -0.047852064855396746 -86.33717161323864
1493 -0.047854458913207054 -86.33823541887101 -0.04520080182701349 -86.38237241506565
1494 -0.04796551372855902 -86.38620093259956 -0.04786245580762625 -86.43023487087328
1495 -0.04793944638222456 -86.4341403789818 -0.047480652667582036 -86.47771552354087
1496 -0.047932710498571396 -86.48207308948037 -0.047607851773500444 -86.52532337531437
1497 -0.04798956457525492 -86.53006265405563 -0.04739974457770586 -86.57272311989207
1498 -0.04796602297574282 -86.57802867703137 -0.046160776354372504 -86.61888389624644
1499 -0.0480482142418623 -86.62607689127323 -0.04750275164842606 -86.66638664789487
1500 -0.04818634632974863 -86.67426323760297 -0.0504169100895524 -86.71680355798442
1501 -0.04793251063674688 -86.72219574823971 -0.04806367084383965 -86.76486722882827
1502 -0.04808962233364582 -86.77028537057336 -0.0471798924729228 -86.81204712130119
1503 -0.0479068461805582 -86.81819221675391 -0.04679961539804935 -86.85884673669923
1504 -0.047975344397127626 -86.86616756115104 -0.048513956181704995 -86.90736069288094
1505 -0.04794369228184223 -86.91411125343289 -0.04767944049090147 -86.95504013337184
1506 -0.04791060369461775 -86.96202185712751 -0.04885894861072302 -87.00389908198257
1507 -0.04791552573442459 -87.00993738286193 -0.047880825214087964 -87.05177990719666
1508 -0.047891810350120065 -87.05782919321206 -0.04800238683819771 -87.09978229403485
1509 -0.04780840612947941 -87.10563759934153 -0.048952243849635126 -87.1487345378845
1510 -0.04781681261956692 -87.1534544119611 -0.04776561688631773 -87.19650015477082
1511 -0.04765370972454548 -87.20110812168565 -0.050591932237148286 -87.24709208700797
1512 -0.047602296248078345 -87.24871041793372 -0.04683007914572954 -87.2939221661537
1513 -0.04773584175854921 -87.29644625969227 -0.04640326742082834 -87.34032543357453
1514 -0.04775690156966448 -87.34420316126194 -0.0480380330234766 -87.38836346659801
1515 -0.04770767614245415 -87.3919108374044 -0.04829394314438105 -87.4366574097424
1516 -0.04775536023080349 -87.4396661976352 -0.04731391239911318 -87.48397132214151
1517 -0.047742304764688014 -87.48740850239989 -0.04753562472760677 -87.53150694686911
1518 -0.04772523697465658 -87.53513373937454 -0.04761148132383823 -87.57911842819296
1519 -0.04774864111095667 -87.5828823804855 -0.04743080101907253 -87.62654922921203
1520 -0.047771246545016764 -87.63065362703051 -0.045826809294521806 -87.67237603850656
1521 -0.0478728262707591 -87.67852645330127 -0.0482895040884614 -87.72066554259501
1522 -0.04872449766844511 -87.72725095096972 -0.03615987468510866 -87.75682541728013
1523 -0.04852851685136557 -87.77577946782108 -0.0462615042924881 -87.80308692157261
1524 -0.04847766775637865 -87.82425713557745 -0.04801491014659405 -87.8511018317192
1525 -0.04844662807881832 -87.87270376365628 -0.04877372812479734 -87.899875559844
1526 -0.048417245596647264 -87.92112100925293 -0.04791703559458256 -87.94779259543859
1527 -0.04834338314831257 -87.96946439240124 -0.04678458832204342 -87.99457718376063
1528 -0.04842168148607016 -88.01788607388731 -0.04883008934557438 -88.0434072731062
1529 -0.04836149886250496 -88.06624757274982 -0.047675068490207195 -88.0910823415964
1530 -0.04841372035443783 -88.11466129310425 -0.04798886626958847 -88.139071207866
1531 -0.048370197601616385 -88.16303149070586 -0.047735323570668696 -88.18680653143666
1532 -0.04837444294244051 -88.21140593364831 -0.048258548229932786 -88.2350650796666
1533 -0.04835879150778055 -88.25976472515609 -0.04869092013686895 -88.28375599980346
1534 -0.04831501320004463 -88.30807973835613 -0.04822723288089037 -88.33198323268435
1535 -0.048283186927437785 -88.35636292528356 -0.04769076965749264 -88.37967400234184
1536 -0.0482770062983036 -88.40463993158187 -0.048324895463883875 -88.42799889780572
1537 -0.04823701065033674 -88.45287694223221 -0.04849308542907238 -88.4764919832348
1538 -0.04822041615843773 -88.50109735839065 -0.04852118082344532 -88.52501316405824
1539 -0.04816686157137155 -88.54926421996203 -0.04875015188008547 -88.57376331593832
1540 -0.04816269893199206 -88.59742691889402 -0.04785504825413227 -88.62161836419246
1541 -0.04813026860356331 -88.64555718749757 -0.048575314320623876 -88.67019367851309
1542 -0.048094980977475645 -88.69365216847505 -0.04818380735814572 -88.71837748587123
1543 -0.04807165786623955 -88.7417238263413 -0.04844550676643848 -88.76682299263767
1544 -0.04805978760123253 -88.78978361394253 -0.04683725126087666 -88.81366024389855
1545 -0.04806509930640459 -88.83784871324893 -0.04858414698392153 -88.86224439088248
1546 -0.04802394416183233 -88.88587265741076 -0.04876633007079363 -88.91101072095327
1547 -0.048010298795998094 -88.93388295620676 -0.048181591741740706 -88.95919231269501
1548 -0.04798426292836666 -88.98186721913513 -0.04616329111158848 -89.00535560380659
1549 -0.04802903309464455 -89.02989625222978 -0.04792768582701683 -89.05328328963361
1550 -0.04802650175988674 -89.07792275398967 -0.048737081326544286 -89.10202037096016
1551 -0.047996902465820314 -89.1259196564555 -0.04508828278630972 -89.14710865374647
1552 -0.04813845958560705 -89.1740581160411 -0.04901859480887651 -89.19612724855534
1553 -0.04806532021611929 -89.22212343625722 -0.04875061828643083 -89.24487786684178
1554 -0.048021990805864334 -89.27014542706308 -0.04796128813177347 -89.29283915497355
1555 -0.047965711914002895 -89.31811113897709 -0.04739051461219788 -89.34022966958575
1556 -0.048006138578057286 -89.36611727755515 -0.04779220037162304 -89.38802186995737
1557 -0.047997205145657064 -89.41411448270081 -0.04733517840504646 -89.43535704836242
1558 -0.04802499245852232 -89.46213947515933 -0.04610145781189203 -89.4814585061743
1559 -0.04815502911806106 -89.5102945042774 -0.05046935472637415 -89.53192786090068
1560 -0.047982821427285674 -89.55827732570468 -0.047775056771934034 -89.57970291767262
1561 -0.048009379766881466 -89.60628670547156 -0.04688874334096908 -89.62659166101359
1562 -0.048018413595855236 -89.65430511906742 -0.04876078702509403 -89.67535244803868
1563 -0.04800024461001158 -89.70230536367743 -0.049281779676675797 -89.72463422771536
1564 -0.047901300713419914 -89.75020666439084 -0.04745646174997091 -89.77209068946533
1565 -0.04788878969848156 -89.79809545408932 -0.04898894056677818 -89.8210796300321
1566 -0.04784059263765812 -89.84593604672698 -0.04810936488211155 -89.86918899491421
1567 -0.04780908431857824 -89.89374513104555 -0.047763483598828316 -89.91695247851304
1568 -0.04788031224161386 -89.94162544328717 -0.04745464902371168 -89.96440712753675
1569 -0.047831672430038455 -89.9894571157172 -0.048757300898432734 -90.01316442843518
1570 -0.04776052962988615 -90.03721764534708 -0.047424524836242196 -90.06058895327142
1571 -0.047823341563344 -90.08504098691043 -0.047836667485535146 -90.10842562075696
1572 -0.04818671643733978 -90.13322770334777 -0.051354160718619826 -90.15977978147558
1573 -0.047645227424800395 -90.18087293077257 -0.047796761989593504 -90.20757654346517
1574 -0.047638462856411934 -90.22851139362898 -0.049037811905145647 -90.25661435537032
1575 -0.04763675443828106 -90.27614814806726 -0.04969086330384016 -90.30630521867415
1576 -0.04739261716604233 -90.3235407652333 -0.048197146877646445 -90.3545023655518
1577 -0.04748249836266041 -90.37102326359596 -0.047828024439513686 -90.4023303899913
1578 -0.04749797806143761 -90.4185212416574 -0.04654157720506191 -90.44887196719637
1579 -0.04762951657176018 -90.46615075822916 -0.04390542209148407 -90.49277738928785
1580 -0.04773626327514648 -90.5138870215043 -0.04704446736723185 -90.53982185665508
1581 -0.04769456349313259 -90.56158158499744 -0.04907138366252184 -90.5888932403176
1582 -0.04769286084920168 -90.60927444584664 -0.04780441839247942 -90.63669765871008
1583 -0.04770173579454422 -90.65697618164118 -0.046906358934938906 -90.68360401764501
1584 -0.04774888549000025 -90.70472506713118 -0.04707083404064179 -90.73067485168565
1585 -0.04778985250741243 -90.75251491963859 -0.04789575394243002 -90.77857060562808
1586 -0.04777161739766598 -90.80028653703626 -0.04769623037427664 -90.82626683600235
1587 -0.0477502565830946 -90.84803679361936 -0.04812307618558407 -90.87438991218794
1588 -0.0477950319647789 -90.89583182558414 -0.047889001481235025 -90.92227891366917
1589 -0.047747854888439176 -90.94357968047258 -0.047568875923752786 -90.96984778959293
1590 -0.047757423296570775 -90.99133710376915 -0.04779486674815416 -91.01764265634108
1591 -0.04776379261165857 -91.03910089638082 -0.04835928361862898 -91.0660019399597
1592 -0.047734233923256396 -91.08683513030407 -0.04828337486833334 -91.11428531482804
1593 -0.047705342434346674 -91.13454047273841 -0.04836085326969623 -91.16264616809774
1594 -0.04767719898372889 -91.18221767172214 -0.04627019409090281 -91.20891636218865
1595 -0.04780086018145084 -91.2300185319036 -0.047773860208690164 -91.25669022239734
1596 -0.047906103543937206 -91.27792463544753 -0.05139184854924679 -91.30808207094658
1597 -0.04753505140542984 -91.32545968685297 -0.04752672277390957 -91.35560879372049
1598 -0.047521285712718964 -91.37298097256568 -0.048160454630851744 -91.40376924835134
1599 -0.047520659305155276 -91.42050163187083 -0.04812390338629484 -91.45189315173764
1600 -0.047524716891348365 -91.46802634876218 -0.04717780649662018 -91.49907095823426
1601 -0.04754894971847534 -91.51557529848066 -0.047079019621014594 -91.54614997785526
1602 -0.047575461119413374 -91.56315075960006 -0.047661693021655085 -91.59381167087692
1603 -0.047567687928676605 -91.61071844752874 -0.04777417182922363 -91.64158584270614
1604 -0.04758421182632446 -91.65830265935506 -0.047559605725109574 -91.68914544843125
1605 -0.04758430011570454 -91.70588695947076 -0.047888689674437046 -91.73703413810568
1606 -0.04758656956255436 -91.75347352903331 -0.04740265104919672 -91.78443678915488
1607 -0.04758597034960985 -91.80105949938293 -0.047636964917182924 -91.83207375407207
1608 -0.047600075416266915 -91.8486595747992 -0.04753393698483706 -91.8796076910569
1609 -0.047625450417399406 -91.8962850252166 -0.0482739444822073 -91.92788163553911
1610 -0.04758564867079258 -91.94387067388739 -0.04802109282463789 -91.97590272836375
1611 -0.04757478255778551 -91.99144545644518 -0.0470373323187232 -92.02294006068247
1612 -0.04767296239733696 -92.03911841884252 -0.05207248590886593 -92.07501254659134
1613 -0.04741042889654636 -92.08652884773906 -0.04690583012998104 -92.12191837672133
1614 -0.047424644231796265 -92.13395349197086 -0.04741218239068985 -92.16933055911201
1615 -0.04743882454931736 -92.18139231652017 -0.04720255844295025 -92.21653311755496
1616 -0.047455530241131784 -92.22884784676131 -0.04744114987552166 -92.26397426743048
1617 -0.047467357479035854 -92.27631520424035 -0.04763941336423159 -92.31161368079472
1618 -0.04748959969729185 -92.32380480393763 -0.04942766651511192 -92.36104134730984
1619 -0.04739812836050987 -92.37120293229815 -0.0476477051153779 -92.40868905242522
1620 -0.04741173703223467 -92.41861466933038 -0.04695121590048075 -92.4556402683257
1621 -0.04745805319398642 -92.46607272252437 -0.047115995362401006 -92.5027562636881
1622 -0.0475058214738965 -92.51357854399826 -0.046989701315760614 -92.54974596500386
1623 -0.04750245250761509 -92.56108099650588 -0.046166994236409666 -92.59591295924028
1624 -0.04760779533535242 -92.60868879184123 -0.047361192665994166 -92.64327415190627
1625 -0.04763219151645899 -92.65632098335769 -0.04768146015703678 -92.6909556120633
1626 -0.047603448294103144 -92.70392443165179 -0.047911777161061764 -92.73886738922437
1627 -0.047643392346799374 -92.75156782399858 -0.04679847676306963 -92.78566586598744
1628 -0.047635759599506854 -92.79920358359809 -0.04671489000320435 -92.83238075599064
1629 -0.04771676398813725 -92.84692034758622 -0.04862256925553084 -92.88100332524617
1630 -0.04764638841152191 -92.89456673599774 -0.04674901347607374 -92.92775233872224
1631 -0.04769822936505079 -92.9422649653628 -0.0474169222638011 -92.97516926098605
1632 -0.04767415057867765 -92.98993911594147 -0.04698165748268366 -93.02215091846874
1633 -0.04775916002690792 -93.03769827596838 -0.048650702461600304 -93.07080162093034
1634 -0.04772272948175669 -93.08542100545014 -0.047165611572563645 -93.1179672325029
1635 -0.04771291241049767 -93.13313391786065 -0.04843105971813202 -93.16639829222103
1636 -0.04770836513489485 -93.18084228299554 -0.04794100187718868 -93.21433929409822
1637 -0.04770039673894644 -93.22854267973449 -0.04738236851990223 -93.26172166261813
1638 -0.04768395833671093 -93.2762266380712 -0.04722523409873247 -93.30894689671686
1639 -0.04775851145386696 -93.32398514952506 -0.04904629159718752 -93.35799318831405
1640 -0.04763972982764244 -93.3716248793527 -0.04713670164346695 -93.40512988995752
1641 -0.04774099923670292 -93.4193658785894 -0.04887518770992756 -93.45400507766745
1642 -0.04760369155555964 -93.46696957014497 -0.047381773591041565 -93.50138685125849
1643 -0.047646187245845795 -93.51461575739081 -0.0483567314222455 -93.54974358268073
1644 -0.04767208844423294 -93.56228784583504 -0.04671105220913887 -93.59645463488987
1645 -0.04780927617102861 -93.61009712200607 -0.044793281331658365 -93.64124791622153
1646 -0.04790222551673651 -93.6579993475228 -0.04962780494242906 -93.69087572116396
1647 -0.0478125149384141 -93.70581186246122 -0.047780979052186014 -93.73865670021615
1648 -0.047838814184069635 -93.7536506766453 -0.04815006349235773 -93.78680676370851
1649 -0.04780361410230398 -93.8014542907476 -0.04857799746096134 -93.83538476116948
1650 -0.047773418761789796 -93.84922770950939 -0.046753392182290555 -93.88213815335178
1651 -0.04774841032922268 -93.89697611983861 -0.04772611353546381 -93.92986426688724
1652 -0.04777891952544451 -93.94475503936405 -0.04821356497704983 -93.97807783186428
1653 -0.04780130330473185 -93.99255634266879 -0.047317042015492916 -94.02539487387978
1654 -0.04779239855706692 -94.04034874122586 -0.04743518345057964 -94.07283005733035
1655 -0.047803827375173566 -94.08815256860103 -0.04769347477704287 -94.1205235321074
1656 -0.04780274070799351 -94.13595530930903 -0.047841235622763635 -94.16836476773017
1657 -0.04779472351074219 -94.18375003281977 -0.04776914604008198 -94.21613391377025
1658 -0.04778648633509874 -94.23153651915487 -0.0477989062666893 -94.26393282003694
1659 -0.04777171947062016 -94.27930823862549 -0.04784414973109961 -94.31177696976805
1660 -0.047768810950219634 -94.3270770495757 -0.04762718845158816 -94.35940415821963
1661 -0.047766617685556415 -94.37484366726126 -0.04786709230393171 -94.40727125052356
1662 -0.047751923091709614 -94.42259559035297 -0.04787081517279148 -94.45514206569635
1663 -0.047751538641750815 -94.47034712899472 -0.047947179153561593 -94.50308924484992
1664 -0.04772352855652571 -94.51807065755125 -0.04737058412283659 -94.55045982897275
1665 -0.04774195346981287 -94.56581261102106 -0.04777655843645334 -94.5982363874092
1666 -0.04775451440364122 -94.6135671254247 -0.047235517762601376 -94.6454719051718
1667 -0.04777354579418898 -94.66134067121888 -0.047173810005187986 -94.692645715177
1668 -0.04779282212257385 -94.70913349334145 -0.047348827309906485 -94.7399945424869
1669 -0.04778532143682242 -94.75691881477827 -0.047138714231550694 -94.78713325671845
1670 -0.04783854708075523 -94.80475736185903 -0.04785090126097202 -94.83498415797942
1671 -0.047867194190621375 -94.85262455604965 -0.04603647608309984 -94.88102063406252
1672 -0.047909855097532275 -94.90053441114718 -0.047873704321682455 -94.92889433838421
1673 -0.04788653738796711 -94.94842094853514 -0.049780360981822015 -94.97867469936604
1674 -0.04792227987200022 -94.99634322840714 -0.046260093338787556 -95.02493479270483
1675 -0.04790410567075014 -95.0442473340779 -0.04707187823951244 -95.07200667094433
1676 -0.04791757874190807 -95.0921649128198 -0.04826213456690311 -95.12026880551123
1677 -0.04788992535322904 -95.14005483817303 -0.04804663676768541 -95.16831544227891
1678 -0.04786901101469994 -95.18792384918773 -0.047646856494247915 -95.21596229877316
1679 -0.047852529771626 -95.23577637895936 -0.04836296327412128 -95.26432526204728
1680 -0.047801615484058854 -95.28357799444342 -0.048723161593079566 -95.31304842364035
1681 -0.047813821397721765 -95.33139181584114 -0.04900828339159489 -95.36205670703195
1682 -0.04770895577967167 -95.37910077162081 -0.04765640012919903 -95.40971310716115
1683 -0.04773696418851614 -95.42683773580933 -0.047539178282022476 -95.45725228544318
1684 -0.04775012470781803 -95.47458786051715 -0.04786318205296993 -95.50511546749614
1685 -0.047764580324292184 -95.52235244084144 -0.046731706149876116 -95.55184717364601
1686 -0.04779320452362299 -95.57014564536507 -0.04772512633353472 -95.59957229997954
1687 -0.04775202572345734 -95.61789767108853 -0.04841945171356201 -95.6479917516931
1688 -0.04770885929465294 -95.66560653038319 -0.0481907183304429 -95.69618247002354
1689 -0.047652223892509935 -95.7132587542757 -0.04498952105641365 -95.74117199107995
1690 -0.04815493319183588 -95.76141368746754 -0.04172487705945969 -95.78289686813942
1691 -0.048154216073453424 -95.809567903541 -0.04743442703038454 -95.8303312951698
1692 -0.0481831980869174 -95.85775110162791 -0.047890187427401545 -95.8782214825972
1693 -0.04812804404646158 -95.90587914567438 -0.04908108171075583 -95.92730256430795
1694 -0.04811396636068821 -95.95399311203506 -0.04945401586592198 -95.97675658017387
1695 -0.0479762377217412 -96.0019693497568 -0.04709808360785246 -96.02385466378172
1696 -0.048011816665530206 -96.04998116642234 -0.04864506274461746 -96.07249972652633
1697 -0.0481493977829814 -96.09813056420532 -0.04598562959581613 -96.11848535612215
1698 -0.04802429750561714 -96.14615486171094 -0.04807486962527037 -96.16656022574742
1699 -0.048041138984262946 -96.1941960006952 -0.04777479264885187 -96.21433501839627
1700 -0.048036446794867516 -96.24223244749007 -0.04805571958422661 -96.2623907379805
1701 -0.04802560862153769 -96.29025805611161 -0.04800034407526255 -96.31039108205576
1702 -0.048029910400509836 -96.33828796651213 -0.04974539242684841 -96.3601364744826
1703 -0.047932886518538 -96.38622085303066 -0.047834892943501475 -96.4079713674261
1704 -0.04790423139929771 -96.43412508442997 -0.04793255217373371 -96.45590391959983
1705 -0.047876157239079474 -96.48200124166904 -0.04812379702925682 -96.5040277166291
1706 -0.04788894839584827 -96.52989019006489 -0.048083188384771346 -96.55211090501386
1707 -0.04796806629747152 -96.57785825636236 -0.05322217512875795 -96.60533308014261
1708 -0.04769933950155973 -96.62555759586392 -0.04820218849927187 -96.65353526864189
1709 -0.0476241197437048 -96.67318171560763 -0.048163708113133905 -96.70169897675503
1710 -0.04755434077233076 -96.72073605637996 -0.0461244085803628 -96.7478233853354
1711 -0.0476075267419219 -96.76834358312189 -0.04843925572931766 -96.79626264106471
1712 -0.04761208314448595 -96.81595566626638 -0.0477779783308506 -96.84404061939557
1713 -0.047671275585889815 -96.86362694185226 -0.04821543972939253 -96.89225605912496
1714 -0.04756812006235123 -96.91119506191461 -0.047660695016384126 -96.93991675414135
1715 -0.04757861476391554 -96.95877367667853 -0.04709419943392277 -96.98701095357528
1716 -0.0475743655115366 -97.00634804219007 -0.04798563253134489 -97.03499658610663
1717 -0.04754428379237652 -97.05389232598245 -0.048487065359950066 -97.08348365146658
1718 -0.04762244168668985 -97.10151476766913 -0.04878655336797237 -97.13227020483455
1719 -0.04750459417700768 -97.14901936184614 -0.04784636329859495 -97.18011656813314
1720 -0.047522342577576634 -97.19654170442372 -0.04632512349635363 -97.2264416916295
1721 -0.04756266921758652 -97.2441043736413 -0.04749312438070774 -97.27393481601021
1722 -0.04760026782751083 -97.29170464146881 -0.04662228096276522 -97.32055709697298
1723 -0.04765323661267758 -97.33935787808149 -0.047883203625679015 -97.36844030059865
1724 -0.04765227437019348 -97.38701015245168 -0.04715984240174294 -97.41560014300039
1725 -0.04763874504715204 -97.43464889749883 -0.04914304427802563 -97.46474318727842
1726 -0.04757394343614578 -97.48222284093498 -0.04773014448583126 -97.51247333176424
1727 -0.04760571662336588 -97.52982855755835 -0.048613743670284745 -97.56108707543453
1728 -0.04759465213865042 -97.577423209697 -0.046732540987432 -97.60781961642196
1729 -0.04761401806026697 -97.62503722775728 -0.047650459408760074 -97.65547007583072
1730 -0.047643961012363435 -97.67268118876964 -0.04773598238825798 -97.70320605821898
1731 -0.047607630491256714 -97.7202888192609 -0.04749371837824583 -97.75069977659723
1732 -0.047657244838774204 -97.76794606409968 -0.04636178445070982 -97.79706156104794
1733 -0.04774993266910314 -97.81569599676878 -0.04754953570663929 -97.84461109675458
1734 -0.04767846092581749 -97.8633744576946 -0.04817650951445103 -97.89278760626902
1735 -0.04874567985534668 -97.91212013754995 -0.03823782689869404 -97.93102543316772
1736 -0.04812047109007835 -97.96024060864002 -0.048124355636537074 -97.97914978880425
1737 -0.048088807985186575 -98.0083294166252 -0.048917795158922674 -98.02806758396318
1738 -0.04802849180996418 -98.05635790843516 -0.04783466849476099 -98.07590225245794
1739 -0.04801340959966183 -98.10437131803482 -0.04808319602161646 -98.12398544847956
1740 -0.04801023378968239 -98.1523815518245 -0.04805351905524731 -98.1720389675348
1741 -0.047998402081429956 -98.20037995390594 -0.04745873901993036 -98.21949770655473
1742 -0.04797112494707108 -98.248351078853 -0.04663538709282875 -98.26613309364757
1743 -0.04806788396090269 -98.2964189628139 -0.04757238104939461 -98.31370547469696
1744 -0.04802465327084064 -98.34444361608475 -0.04678975138813257 -98.36049522608509
1745 -0.048127691633999346 -98.39257130771874 -0.04756117258220911 -98.4080563986673
1746 -0.048142270371317866 -98.44071357809005 -0.04803227409720421 -98.45608867276451
1747 -0.048114321380853656 -98.4888278994709 -0.04823831599205732 -98.50432698875656
1748 -0.04807712007313967 -98.53690501954405 -0.04831112902611494 -98.55263811778268
1749 -0.048056213185191154 -98.58496123272924 -0.048027902655303475 -98.60066602043798
1750 -0.04805969912558794 -98.63302093185483 -0.047939305938780305 -98.64860532637677
1751 -0.048091917484998706 -98.68111284933983 -0.04642535485327244 -98.69503068123004
1752 -0.048083032667636874 -98.72919588200746 -0.04779456965625286 -98.74282525088628
1753 -0.048093050718307495 -98.77728893272577 -0.04734322596341371 -98.7901684768497
1754 -0.04817873183637857 -98.82546766456214 -0.049383504502475264 -98.83955198135217
1755 -0.04802818726748228 -98.87349585182962 -0.04814702607691288 -98.88769900742909
1756 -0.048032567091286185 -98.9215284189209 -0.04837200753390789 -98.936071014963
1757 -0.048037294670939444 -98.96956571359183 -0.051199319772422314 -98.98727033473543
1758 -0.04811695273965597 -99.0176826663315 -0.04476619940251112 -99.03203653413794
1759 -0.04804501980543137 -99.06572768613692 -0.04656812697649002 -99.07860466111444
1760 -0.04809105060994625 -99.11381873674686 -0.04853141959756613 -99.127136080712
1761 -0.04798211194574833 -99.16180084869261 -0.0486192412674427 -99.17575532197945
1762 -0.04797182213515043 -99.20977267082776 -0.048021646216511726 -99.22377696819596
1763 -0.047956852801144124 -99.25772952362891 -0.04807187542319298 -99.27184884361915
1764 -0.04794270284473896 -99.30567222647365 -0.047023925371468066 -99.31887276899062
1765 -0.04799381401389837 -99.35366604048754 -0.047772334702312944 -99.36664510369293
1766 -0.047978873178362844 -99.4016449136659 -0.047552650421857835 -99.4141977541148
1767 -0.04801162723451853 -99.44965654090042 -0.04803275167942047 -99.46223050579421
1768 -0.04801663346588612 -99.49767317436631 -0.04830899573862553 -99.51053950153283
1769 -0.04796766955405474 -99.54564084392037 -0.04805991668254137 -99.55859941821538
1770 -0.04794570244848728 -99.59358654636885 -0.049083777330815793 -99.6076831955462
1771 -0.047909237630665305 -99.64149578399952 -0.0475001260638237 -99.65518332161002
1772 -0.04791823048144579 -99.68941401448096 -0.04850899875164032 -99.70369232036167
1773 -0.04786586072295904 -99.73727987520392 -0.04852353520691395 -99.75221585556858
1774 -0.047834421321749684 -99.78511429652568 -0.0471385570243001 -99.79935441259288
1775 -0.04786024745553732 -99.83297454398121 -0.047845797054469584 -99.84720020964734
1776 -0.04786969218403101 -99.88084423616525 -0.04765274617820978 -99.89485295582556
1777 -0.04782786816358566 -99.92867210432883 -0.0481799304485321 -99.94303288627408
1778 -0.047858357429504395 -99.97653046175833 -0.048210067115724085 -99.9912429533898
1779 -0.04781906772404909 -100.02434952948238 -0.04751417562365532 -100.03875712901346
1780 -0.047823128290474415 -100.07217265777285 -0.04784561712294817 -100.0866027461364
1781 -0.04780751429498196 -100.11998017206784 -0.04865512903779745 -100.1352578751742
1782 -0.04775814842432737 -100.16773832049216 -0.047403535805642605 -100.18266141097985
1783 -0.04777561128139496 -100.21551393177356 -0.048185205459594725 -100.23084661643944
1784 -0.04775540716946125 -100.26326933894302 -0.046570469811558726 -100.27741708625099
1785 -0.047790081985294816 -100.31105942092832 -0.04820614662021398 -100.32562323287121
1786 -0.04779565557837486 -100.35885507650669 -0.04610683862119913 -100.37173007149241
1787 -0.04785098508000374 -100.40670606158669 -0.04809585567563772 -100.41982592716805
1788 -0.04788005817681551 -100.4545861197635 -0.04856759589165449 -100.4683935230597
1789 -0.04784998148679733 -100.5024361012503 -0.04777068272233009 -100.51616420578203
1790 -0.04785523656755686 -100.55029133781785 -0.04750049393624067 -100.56366469971827
1791 -0.047849657759070394 -100.59814099557693 -0.04730508979409933 -100.61096978951237
1792 -0.04790599942207337 -100.646046994999 -0.04750629719346762 -100.65847608670583
1793 -0.04790723528712988 -100.69395423028612 -0.04822712391614914 -100.70670321062198
1794 -0.04779900908470154 -100.74175323937082 -0.04998403284698725 -100.75668724346897
1795 -0.04768193736672401 -100.78943517673754 -0.047452481277287004 -100.80413972474626
1796 -0.04771538339555263 -100.8371505601331 -0.04835874829441309 -100.85249847304068
1797 -0.04772478081285954 -100.88487534094595 -0.046925684064626695 -100.89942415710532
1798 -0.047737276367843154 -100.9326126173138 -0.04714805800467729 -100.94657221511
1799 -0.0478411877527833 -100.98045380506657 -0.04742660764604807 -100.99399882275604
1800 -0.047756281681358814 -101.02821008674793 -0.04808481335639954 -101.04208363611244
1801 -0.047777036763727666 -101.07598712351167 -0.047360163368284705 -101.08944379948072
1802 -0.047774686850607394 -101.12376181036227 -0.04782802779227495 -101.137271827273
1803 -0.04780553206801415 -101.17156734243028 -0.04808179885149002 -101.18535362612448
1804 -0.04776687622070312 -101.21933421865099 -0.04838125556707382 -101.23373488169156
1805 -0.047676976397633554 -101.26701119504862 -0.04773417394608259 -101.28146905563764
1806 -0.04775909297168255 -101.31477028802031 -0.04646291956305504 -101.3279319752007
1807 -0.047776775620877746 -101.36254706364119 -0.047538276948034766 -101.37547025214873
1808 -0.047869203984737395 -101.41041626762592 -0.050235666893422605 -101.42570591904216
1809 -0.04769639745354652 -101.45811266507947 -0.047929230518639086 -101.47363514956079
1810 -0.04768822286278009 -101.50580088794224 -0.047848021425306794 -101.5214831709861
1811 -0.04767041094601154 -101.55347129888825 -0.04781436547636986 -101.56929753646247
1812 -0.04763960186392069 -101.60111090075218 -0.048523879051208495 -101.61782141551367
1813 -0.04759572632610798 -101.64870662707828 -0.047081943787634375 -101.6649033593013
1814 -0.04765560198575258 -101.69636222906404 -0.04686129782348871 -101.71176465712479
1815 -0.04767466820776463 -101.7440368972718 -0.046603230945765975 -101.75836788807055
1816 -0.04770527090877295 -101.79174216818058 -0.04682651534676552 -101.80519440341732
1817 -0.04771333932876587 -101.83945550750934 -0.04752794150263071 -101.85272234491995
1818 -0.04776282738894224 -101.88721833489828 -0.0487873874604702 -101.90150973238042
1819 -0.047713153436779975 -101.93493148833505 -0.046960548497736454 -101.94847028087815
1820 -0.04773945137858391 -101.98267093971364 -0.04748397003859282 -101.99595425091675
1821 -0.04777787867933512 -102.03044881839298 -0.04817177839577198 -102.04412602931252
1822 -0.04777006097137928 -102.07821887936436 -0.047663529962301256 -102.09178955927483
1823 -0.04776736628264189 -102.125986245647 -0.050031240470707415 -102.14182079974553
1824 -0.04768961165100336 -102.17367585729801 -0.048046518489718436 -102.18986731823524
1825 -0.04763382654637098 -102.22130968384438 -0.04719254095107317 -102.23705985918632
1826 -0.047668082267045976 -102.26897776611143 -0.04782028216868639 -102.284880141355
1827 -0.04773326981812716 -102.31671103592956 -0.05015098545700312 -102.33503112681201
1828 -0.04752065520733595 -102.3642316911369 -0.047418617829680446 -102.38244974464169
1829 -0.04757907278835773 -102.41181076392525 -0.047645087353885174 -102.43009483199558
1830 -0.04756240621209144 -102.45937317013734 -0.04762177970260382 -102.47771661169818
1831 -0.047630487754940984 -102.50700365789228 -0.04739316906780004 -102.52510978076599
1832 -0.04758216217160225 -102.55458582006389 -0.04764609653502703 -102.57275587730102
1833 -0.04764200076460838 -102.6022278208285 -0.048675892129540446 -102.62143176943056
1834 -0.04752835519611835 -102.64975617602462 -0.04733453541994095 -102.6687663048505
1835 -0.04756146185100078 -102.69731763787563 -0.04855737928301096 -102.7173236841335
1836 -0.04753225576132536 -102.74484989363695 -0.04751564711332321 -102.76483933124683
1837 -0.047564823366701606 -102.79241471700365 -0.04599002730101347 -102.81082935854785
1838 -0.047649884782731536 -102.84006460178638 -0.04953679777681828 -102.86036615632467
1839 -0.04753206316381693 -102.8875966649502 -0.048762597143650055 -102.90912875346832
1840 -0.04748904965817928 -102.93508571460838 -0.046749863773584366 -102.95587861724191
1841 -0.047516274638473986 -102.98260198924685 -0.045918187312781814 -103.00179680455469
1842 -0.04764905404299498 -103.03025104328984 -0.048089691810309886 -103.04988649636499
1843 -0.047589079663157466 -103.07784012295299 -0.04813276343047619 -103.09801925979546
1844 -0.047688642516732216 -103.12552876546972 -0.04601927399635315 -103.14403853379181
1845 -0.04775042198598385 -103.1732791874557 -0.047844473645091055 -103.1918830074369
1846 -0.0477411437779665 -103.22102033123367 -0.04894635435193777 -103.24082936178884
1847 -0.04764205478131771 -103.268662386015 -0.04775517005473375 -103.28858453184357
1848 -0.047687758691608906 -103.3163501447066 -0.04843507502228021 -103.33701960686585
1849 -0.04762477166950703 -103.36397491637611 -0.04732221476733685 -103.38434182163319
1850 -0.04765593968331814 -103.41163085605943 -0.047274353168904784 -103.43161617480209
1851 -0.04766200743615627 -103.45929286349559 -0.04673824906349182 -103.47835442386558
1852 -0.04767337143421173 -103.5069662349298 -0.047517416253685954 -103.52587184011927
1853 -0.04769788533449173 -103.55466412026429 -0.04825498312711716 -103.57412682324639
1854 -0.04778213519603014 -103.60244625546032 -0.04798101484775543 -103.62210783809414
1855 -0.04767039716243744 -103.65011665262276 -0.04659188259392977 -103.66869972068807
1856 -0.04773084744811058 -103.69784750007086 -0.047519690729677676 -103.71621941141774
1857 -0.047709560580551626 -103.74555706065142 -0.04828106593340635 -103.76450047735115
1858 -0.04781360421329737 -103.79337066486472 -0.04721750784665346 -103.8117179851978
1859 -0.04773645419627428 -103.841107119061 -0.04708153512328863 -103.85879952032109
1860 -0.04775879364460707 -103.8888659127056 -0.047506668604910374 -103.906306188926
1861 -0.047760996595025064 -103.93662690930063 -0.04684238452464342 -103.95314857345063
1862 -0.047808446921408176 -103.98443535622204 -0.047893053479492666 -104.00104162693013
1863 -0.0478071054443717 -104.03224246166641 -0.047506459057331085 -104.04854808598746
1864 -0.04780626334249973 -104.08004872500891 -0.04811969008296728 -104.09666777607043
1865 -0.04781987592577934 -104.12786860093469 -0.04726072978228331 -104.14392850585271
1866 -0.04782814346253872 -104.17569674439723 -0.047700883634388444 -104.1916293894871
1867 -0.047803609445691106 -104.22350035384292 -0.047899859584867956 -104.23952924907198
1868 -0.047830188274383546 -104.27133054211731 -0.04777449909597635 -104.28730374816796
1869 -0.0477818202227354 -104.31911236234005 -0.04790832325816154 -104.33521207142611
1870 -0.04779043532907963 -104.36690279766913 -0.04817342013120651 -104.38338549155732
1871 -0.04768361691385507 -104.41458641458298 -0.048236879706382754 -104.4316223712637
1872 -0.04773136544972658 -104.4623177800327 -0.04784811995923519 -104.47947049122294
1873 -0.047737420350313184 -104.51005520038302 -0.04855706039816141 -104.52802755162111
1874 -0.047690369002521035 -104.55774556938555 -0.04707532897591591 -104.57510288059703
1875 -0.047714734077453615 -104.605460303463 -0.04775976296514273 -104.62286264356217
1876 -0.04770645126700401 -104.65316675473001 -0.04719667509198189 -104.67005931865415
1877 -0.04773580674082041 -104.70090256147083 -0.0477249551564455 -104.7177842738106
1878 -0.04776263050734997 -104.74866519197818 -0.04800166003406048 -104.76578593384465
1879 -0.047709291242063044 -104.79637448322023 -0.04876862820237875 -104.81455456204704
1880 -0.04771206974983215 -104.84408655297007 -0.04774779193103314 -104.86230235397807
1881 -0.04766685161739588 -104.89175340458746 -0.04797631651163101 -104.9102786704897
1882 -0.04767161514610052 -104.93942501973356 -0.04815023671835661 -104.95842890720806
1883 -0.04780582375824451 -104.9872308434918 -0.046097300760447976 -105.00452620796851
1884 -0.04779655747115612 -105.03502740096296 -0.046268701739609244 -105.05079490970812
1885 -0.04782319851219654 -105.08285059947515 -0.04806630648672581 -105.09886121619485
1886 -0.047772707790136336 -105.13062330726528 -0.04800229575484991 -105.1468635119497
1887 -0.04782239366322756 -105.1784457009285 -0.04553422443568707 -105.19239773638539
1888 -0.04788584746420384 -105.22633154839271 -0.048777921870350835 -105.24117565825574
1889 -0.04784541167318821 -105.2741769600659 -0.04943823926150799 -105.29061389751725
1890 -0.04776833057403564 -105.32194529063993 -0.0493059404194355 -105.33991983793668
1891 -0.04770552348345518 -105.36965081412339 -0.04675372391939163 -105.38667356185607
1892 -0.047756764106452465 -105.41740757822984 -0.04715404137969017 -105.43382760323576
1893 -0.04778520874679089 -105.46519278697663 -0.04810559656471014 -105.48193319980047
1894 -0.04775875229388475 -105.51295153927052 -0.047445787489414214 -105.52937898728987
1895 -0.047739833034574984 -105.56069137230509 -0.046209027618169786 -105.57558801490805
1896 -0.04781115613877773 -105.60850252844386 -0.046298567578196524 -105.62188658248624
1897 -0.04792484659701586 -105.65642737504088 -0.04785784836858511 -105.66974443085482
1898 -0.047927147895097735 -105.70435452293597 -0.046788761392235756 -105.71653319224706
1899 -0.04820672776550054 -105.75256125070148 -0.04783832971006632 -105.76437152195712
1900 -0.0479585574939847 -105.80051980819546 -0.049047883786261084 -105.81341940574337
1901 -0.047879306972026824 -105.84839911516748 -0.04818055331707001 -105.86159995906044
1902 -0.04789752773940563 -105.89629664290689 -0.047842016257345674 -105.90944197531779
1903 -0.04786849189549684 -105.94416513480239 -0.04796220492571592 -105.9574041802435
1904 -0.04788589868694544 -105.99205103348933 -0.04817736707627773 -106.00558154731978
1905 -0.04782030340284109 -106.03987133689218 -0.048499790392816065 -106.05408133771259
1906 -0.04778072778135538 -106.08765206467353 -0.04737634938210249 -106.1014576870947
1907 -0.04781499281525612 -106.1354670574888 -0.04757466372102499 -106.14903235081572
1908 -0.04779707584530115 -106.18326413333409 -0.045269813388586044 -106.1943021642043
1909 -0.04792335424572229 -106.23118748757982 -0.04790462385863066 -106.24220678806293
1910 -0.04793814439326525 -106.27912563197309 -0.04869869165122509 -106.29090547971416
1911 -0.04790125209838152 -106.32702688407147 -0.04771795924752951 -106.33862343896169
1912 -0.04788478463888168 -106.37491166871035 -0.04817655105143785 -106.38679999001313
1913 -0.047840064764022826 -106.42275173347437 -0.047509734705090526 -106.43430972471822
1914 -0.047892654314637184 -106.47064438778901 -0.047709769755601886 -106.48201949447382
1915 -0.047849038057029246 -106.51849342584603 -0.04848991744220257 -106.53050941191601
1916 -0.04782017841935158 -106.56631360426539 -0.047275309823453425 -106.57778472173946
1917 -0.04783777669072151 -106.61415138095612 -0.047887257486581805 -106.62567197922604
1918 -0.047833367623388766 -106.6619847485795 -0.04741056244820356 -106.67308254167425
1919 -0.047887015342712405 -106.70987176392221 -0.04697897378355265 -106.7200615154578
1920 -0.04795712158083916 -106.75782888550305 -0.04593989811837673 -106.76600141357618
1921 -0.04796133656054735 -106.80579022206359 -0.04795894287526607 -106.81396035645145
1922 -0.04794624038040638 -106.853736462444 -0.047501405514776704 -106.86146176196623
1923 -0.04795393887907266 -106.90169040132308 -0.04766254872083664 -106.90912431068706
1924 -0.04795746635645628 -106.94964786767953 -0.04772074520587921 -106.95684505589294
1925 -0.04798552505671978 -106.99763339273625 -0.0477135319262743 -107.00455858781922
1926 -0.04797403067350388 -107.04560742340975 -0.04846761636435985 -107.05302620418358
1927 -0.04796218238770962 -107.09356960579746 -0.04730410017073154 -107.10033030435432
1928 -0.04797412399202585 -107.14154372978948 -0.04804559797048569 -107.1483759023248
1929 -0.04795220922678709 -107.18949593901627 -0.0457958584651351 -107.19417176078994
1930 -0.04808598663657904 -107.23758192565285 -0.04684932678937912 -107.24102108757933
1931 -0.04808702580630779 -107.28566895145916 -0.048414019867777824 -107.2894351074471
1932 -0.04804227165877819 -107.33371122311793 -0.04942549876868725 -107.33886060621579
1933 -0.0479452358558774 -107.38165645897381 -0.047914266027510165 -107.3867748722433
1934 -0.04793025441467762 -107.42958671338849 -0.04768957924097776 -107.43446445148427
1935 -0.047921566478908065 -107.4775082798674 -0.04831831697374582 -107.48278276845802
1936 -0.04792656060308218 -107.52543484047048 -0.047758100740611556 -107.53054086919863
1937 -0.04794116038829088 -107.57337600085877 -0.048014155216515066 -107.57855502441515
1938 -0.04788774158805609 -107.62126374244683 -0.04720983020961285 -107.62576485462476
1939 -0.04790601804852486 -107.66916976049535 -0.04816731121391058 -107.67393216583868
1940 -0.047869862616062166 -107.71703962311142 -0.0476490955799818 -107.72158126141866
1941 -0.04792171418666839 -107.76496133729809 -0.04832060094922781 -107.76990186236789
1942 -0.04812813196331263 -107.8130894692614 -0.04306214619427919 -107.81296400856216
1943 -0.0481505636125803 -107.86124003287398 -0.04700922500342131 -107.85997323356558
1944 -0.04818122964352369 -107.9094212625175 -0.04853272642940283 -107.90850595999498
1945 -0.04817872326821089 -107.9575999857857 -0.04782858304679394 -107.95633454304178
1946 -0.048110181279480455 -108.00571016706519 -0.048185665532946585 -108.00452020857472
1947 -0.048091044276952745 -108.05380121134215 -0.04739795010536909 -108.05191815868008
1948 -0.04809828903526068 -108.10189950037741 -0.048178710602223875 -108.10009686928231
1949 -0.048086673207581046 -108.14998617358499 -0.047133134119212626 -108.14723000340152
1950 -0.04806167110800743 -108.198047844693 -0.048209918290376665 -108.1954399216919
1951 -0.048039560765028 -108.24608740545803 -0.04813216608017683 -108.24357208777208
1952 -0.048007705993950364 -108.29409511145198 -0.04773772545158863 -108.29130981322366
1953 -0.04800972528755665 -108.34210483673954 -0.04919102862477302 -108.34050084184844
1954 -0.04828534759581089 -108.39039018433535 -0.048073597438633445 -108.38857443928707
1955 -0.048058860935270786 -108.43844904527062 -0.04931974280625582 -108.43789418209333
1956 -0.047877717018127444 -108.48632676228874 -0.04818026889115572 -108.48607445098449
1957 -0.04784432537853718 -108.53417108766727 -0.048051309399306776 -108.5341257603838
1958 -0.04783318489789963 -108.58200427256517 -0.04763126187026501 -108.58175702225407
1959 -0.04782990943640471 -108.62983418200157 -0.04790232013911009 -108.62965934239318
1960 -0.04781682752072811 -108.67765100952231 -0.04836298059672117 -108.6780223229899
1961 -0.04779298361390829 -108.72544399313621 -0.04776785876601934 -108.72579018175593
1962 -0.04778572078794241 -108.77322971392415 -0.04728409145027399 -108.7730742732062
1963 -0.0478030052036047 -108.82103271912776 -0.046980326250195506 -108.8200545994564
1964 -0.04785630367696285 -108.86888902280472 -0.048075271770358086 -108.86812987122676
1965 -0.04786549136042595 -108.91675451416515 -0.047100724652409554 -108.91523059587917
1966 -0.0478086868301034 -108.96456320099526 -0.04787730146199465 -108.96310789734116
1967 -0.047857188247144224 -109.01242038924241 -0.04659497980028391 -109.00970287714145
1968 -0.04787328187376261 -109.06029367111617 -0.04911577086895704 -109.0588186480104
1969 -0.04781697187572718 -109.1081106429919 -0.04828450437635183 -109.10710315238676
1970 -0.047774733230471614 -109.15588537622237 -0.04740719329565764 -109.15451034568241
1971 -0.04798376709222794 -109.2038691433146 -0.049927319213747975 -109.20443766489616
1972 -0.047705483995378016 -109.25157462730998 -0.047510976344347 -109.2519486412405
1973 -0.047693034447729585 -109.29926766175771 -0.04666685778647661 -109.29861549902698
1974 -0.0477775702252984 -109.347045231983 -0.04755306169390679 -109.34616856072088
1975 -0.04778994079679251 -109.39483517277979 -0.04763977415859699 -109.39380833487948
1976 -0.04780600480735302 -109.44264117758715 -0.04832915868610144 -109.44213749356558
1977 -0.04775828532874584 -109.49039946291589 -0.04782441183924675 -109.48996190540483
1978 -0.047802456095814704 -109.5382019190117 -0.04586764294654131 -109.53582954835137
1979 -0.04782721493393183 -109.58602913394563 -0.04768123161047697 -109.58351077996186
1980 -0.047826646082103255 -109.63385578002773 -0.04820196442306042 -109.63171274438491
1981 -0.04782137013971806 -109.68167715016745 -0.04830927588045597 -109.68002202026537
1982 -0.04776989910751581 -109.72944704927497 -0.046972986124455926 -109.72699500638983
1983 -0.047858640924096106 -109.77730569019906 -0.04735988564789295 -109.77435489203772
1984 -0.047874660976231095 -109.82518035117529 -0.048045586235821246 -109.82240047827354
1985 -0.047829939797520635 -109.87301029097281 -0.04783195611089468 -109.87023243438443
1986 -0.04780537094920874 -109.92081566192202 -0.04674257133156061 -109.916975005716
1987 -0.047875326685607435 -109.96869098860763 -0.04778975564986467 -109.96476476136586
1988 -0.04787002671509981 -110.01656101532274 -0.048017995432019234 -110.01278275679788
1989 -0.04784565642476082 -110.06440667174749 -0.04732261039316654 -110.06010536719104
1990 -0.0478841969743371 -110.11229086872183 -0.045743456669151784 -110.1058488238602
1991 -0.04795362483710051 -110.16024449355893 -0.04903521705418825 -110.15488404091438
1992 -0.04789558351039887 -110.20814007706933 -0.04713368471711874 -110.2020177256315
1993 -0.0479381101205945 -110.25607818718993 -0.04819160401821136 -110.25020932964972
1994 -0.047899451851844785 -110.30397763904178 -0.04927115794271231 -110.29948048759243
1995 -0.04786511342972517 -110.3518427524715 -0.04718511775135994 -110.34666560534379
1996 -0.047852806746959686 -110.39969555921846 -0.04760472755879164 -110.39427033290258
1997 -0.04791731424629688 -110.44761287346475 -0.04797877538949251 -110.44224910829207
1998 -0.04785913489758968 -110.49547200836234 -0.04868085533380508 -110.49092996362587
1999 -0.047807300463318825 -110.54327930882566 -0.046818569861352445 -110.53774853348723
2000 -0.048032558895647524 -110.5913118677213 -0.047475318610668185 -110.5852238520979
