# Supplementary material for: Learning nonequilibrium statistical mechanics and dynamical phase transitions
Source: Nat Commun. 2024 Feb 6;15:1117. doi: 10.1038/s41467-024-45172-8 (PMC10847122; doi:10.1038/s41467-024-45172-8)
Supplement: Supplementary file 4 — Supplementary Data 1 [file 41467_2024_45172_MOESM4_ESM.zip › DPT-main/PlotTemplate/plot_KL_divergence/out/finite_time/SE/L6_D3W32K5_E100BS1k/logs-0.05/log.txt]

1 -0.6109091222286225 -0.6109091222286225 -0.6108111768960953 -0.6108111768960953
2 -0.591692504286766 -1.2026016265153885 -0.5917254239320755 -1.2025366008281708
3 -0.5739236652851105 -1.776525291800499 -0.5738526582717896 -1.7763892590999604
4 -0.5577421486377716 -2.3342674404382704 -0.5576210618019104 -2.3340103209018705
5 -0.5425818413496017 -2.876849281787872 -0.5426628530025482 -2.8766731739044187
6 -0.5283997923135757 -3.405249074101448 -0.5286451071500778 -3.4053182810544964
7 -0.5150130420923233 -3.920262116193771 -0.5151976883411408 -3.920515969395637
8 -0.5022821724414825 -4.422544288635254 -0.5026855111122132 -4.42320148050785
9 -0.4902657881379128 -4.912810076773167 -0.4905777081847191 -4.913779188692569
10 -0.47882256507873533 -5.391632641851902 -0.47838172763586045 -5.39216091632843
11 -0.46787343770265577 -5.859506079554557 -0.46786101460456847 -5.860021930932998
12 -0.4573928341269493 -6.316898913681507 -0.45769435316324236 -6.317716284096241
13 -0.44728060215711596 -6.764179515838623 -0.4483263552188873 -6.766042639315128
14 -0.4375009000301361 -7.201680415868759 -0.43795866072177886 -7.204001300036906
15 -0.42804915010929107 -7.6297295659780495 -0.42764519304037096 -7.631646493077278
16 -0.4190058708190918 -8.048735436797141 -0.419665752351284 -8.051312245428562
17 -0.4101446375250816 -8.458880074322224 -0.410751985013485 -8.462064230442047
18 -0.40156545490026474 -8.860445529222488 -0.4015130206942558 -8.863577251136304
19 -0.3932450249791145 -9.253690554201603 -0.39300574362277985 -9.256582994759084
20 -0.38522768169641497 -9.638918235898018 -0.38607684820890426 -9.642659842967989
21 -0.3773039862513542 -10.016222222149372 -0.37836308777332306 -10.021022930741312
22 -0.3695459932088852 -10.385768215358256 -0.3702351704239845 -10.391258101165297
23 -0.3621082276105881 -10.747876442968844 -0.362700480222702 -10.753958581388
24 -0.3548126190900803 -11.102689062058923 -0.3548472374677658 -11.108805818855766
25 -0.34774280339479446 -11.450431865453718 -0.34763777554035186 -11.456443594396118
26 -0.3407851129770279 -11.791216978430745 -0.3415557011961937 -11.797999295592312
27 -0.33397526293992996 -12.125192241370675 -0.333966501057148 -12.13196579664946
28 -0.3273082509636879 -12.452500492334362 -0.32755810022354126 -12.459523896873002
29 -0.3208261728286743 -12.773326665163037 -0.32067105621099473 -12.780194953083996
30 -0.31450380235910413 -13.08783046752214 -0.3164499893784523 -13.096644942462447
31 -0.30821512788534167 -13.396045595407482 -0.30949019342660905 -13.406135135889055
32 -0.30207776725292207 -13.698123362660404 -0.3037750035524368 -13.709910139441492
33 -0.296068386733532 -13.994191749393936 -0.29574916064739226 -14.005659300088885
34 -0.2902904599905014 -14.284482209384437 -0.29174001067876815 -14.297399310767654
35 -0.28447250127792356 -14.56895471066236 -0.2860625654459 -14.583461876213553
36 -0.2788705065846443 -14.847825217247005 -0.2794376477599144 -14.862899523973468
37 -0.2733697608113289 -15.121194978058334 -0.2737096011638641 -15.136609125137332
38 -0.26797317862510683 -15.389168156683441 -0.2673458859324455 -15.403955011069778
39 -0.26278411149978637 -15.651952268183228 -0.2620276570320129 -15.66598266810179
40 -0.2576522439718246 -15.909604512155052 -0.25765218287706376 -15.923634850978853
41 -0.2525795102119446 -16.162184022366997 -0.2551170289516449 -16.1787518799305
42 -0.24757539704442025 -16.40975941941142 -0.24925153851509094 -16.428003418445588
43 -0.24265038669109346 -16.65240980610251 -0.2427225574851036 -16.67072597593069
44 -0.2379315711557865 -16.8903413772583 -0.23958141952753068 -16.910307395458222
45 -0.23325357884168624 -17.123594956099986 -0.2334032453596592 -17.143710640817883
46 -0.22865104153752328 -17.35224599763751 -0.22981312051415442 -17.373523761332038
47 -0.22419952973723412 -17.576445527374744 -0.22356816455721856 -17.597091925889256
48 -0.21983231902122496 -17.79627784639597 -0.22140102833509445 -17.81849295422435
49 -0.21552794128656388 -18.011805787682533 -0.21494820043444635 -18.033441154658796
50 -0.21132224723696708 -18.2231280349195 -0.21363113820552826 -18.247072292864324
51 -0.2072568379342556 -18.430384872853757 -0.2078381672501564 -18.45491046011448
52 -0.20321792140603065 -18.633602794259787 -0.20469626188278198 -18.65960672199726
53 -0.1992853693664074 -18.832888163626194 -0.19981030225753785 -18.8594170242548
54 -0.19542385563254355 -19.02831201925874 -0.19694334045052528 -19.056360364705323
55 -0.1916354291141033 -19.219947448372842 -0.19147043228149413 -19.24783079698682
56 -0.18798648118972777 -19.40793392956257 -0.18644942939281464 -19.434280226379634
57 -0.18448377177119255 -19.592417701333762 -0.18468717858195305 -19.618967404961587
58 -0.18095558285713195 -19.773373284190892 -0.18189621716737747 -19.800863622128965
59 -0.17747116535902024 -19.950844449549912 -0.17824813351035118 -19.979111755639316
60 -0.17416779324412346 -20.125012242794035 -0.17189578264951705 -20.151007538288834
61 -0.17100619077682494 -20.29601843357086 -0.17188481613993645 -20.32289235442877
62 -0.16784943044185638 -20.463867864012716 -0.16853890866041182 -20.491431263089183
63 -0.16469355151057244 -20.62856141552329 -0.163447068631649 -20.65487833172083
64 -0.16166515424847602 -20.790226569771765 -0.16105434224009513 -20.815932673960926
65 -0.15871239602565765 -20.94893896579742 -0.15933486297726632 -20.975267536938194
66 -0.15585950762033463 -21.104798473417755 -0.15586187392473222 -21.131129410862926
67 -0.15305393412709237 -21.25785240754485 -0.15297823548316955 -21.284107646346094
68 -0.15034184083342553 -21.408194248378276 -0.1496608853340149 -21.43376853168011
69 -0.14772433489561082 -21.555918583273886 -0.14821855947375298 -21.581987091153863
70 -0.1450725570321083 -21.700991140305995 -0.14603502824902534 -21.728022119402887
71 -0.14255933761596679 -21.843550477921962 -0.14193259105086325 -21.86995471045375
72 -0.14013031050562857 -21.98368078842759 -0.13996874913573265 -22.009923459589483
73 -0.1377068504691124 -22.121387638896703 -0.13742061331868172 -22.147344072908165
74 -0.13540576472878457 -22.256793403625487 -0.13564855679869653 -22.28299262970686
75 -0.1331201784312725 -22.38991358205676 -0.13398043885827066 -22.41697306856513
76 -0.13095539882779123 -22.52086898088455 -0.13142847865819932 -22.54840154722333
77 -0.12867660894989968 -22.64954558983445 -0.1288480393588543 -22.677249586582185
78 -0.12662669494748116 -22.776172284781932 -0.1254489690065384 -22.802698555588723
79 -0.12460791133344173 -22.900780196115374 -0.1237571619451046 -22.926455717533827
80 -0.1226815041154623 -23.023461700230836 -0.12353397011756898 -23.049989687651397
81 -0.1207061018794775 -23.144167802110314 -0.12131011001765728 -23.171299797669054
82 -0.11880775913596153 -23.262975561246275 -0.12019389383494854 -23.291493691504
83 -0.11690773256123066 -23.379883293807506 -0.11804800964891911 -23.40954170115292
84 -0.11517328880727291 -23.49505658261478 -0.11635865792632102 -23.52590035907924
85 -0.11338215991854668 -23.608438742533327 -0.11284282989799976 -23.63874318897724
86 -0.11172038316726685 -23.720159125700594 -0.11146453805267811 -23.75020772702992
87 -0.11008431054651738 -23.830243436247112 -0.11109474897384644 -23.861302476003768
88 -0.1084702055901289 -23.938713641837243 -0.10628394298255443 -23.967586418986322
89 -0.10700893551111221 -24.045722577348354 -0.10584197826683521 -24.073428397253156
90 -0.10556735470890999 -24.151289932057264 -0.10841253213584423 -24.181840929389
91 -0.10401190295815468 -24.25530183501542 -0.10419165156781673 -24.286032580956817
92 -0.10255561210215092 -24.35785744711757 -0.10314895026385784 -24.389181531220675
93 -0.10119823664426804 -24.45905568376184 -0.10142387449741364 -24.49060540571809
94 -0.09980595894157887 -24.55886164270342 -0.09943612888455391 -24.590041534602644
95 -0.09854181967675686 -24.657403462380177 -0.10081646628677846 -24.690858000889424
96 -0.09720967262983322 -24.75461313501001 -0.09593109376728534 -24.786789094656708
97 -0.09598831683397294 -24.850601451843986 -0.09514219760894775 -24.881931292265655
98 -0.09476248025894166 -24.94536393210293 -0.09448558650910854 -24.976416878774764
99 -0.09367757961153984 -25.03904151171447 -0.09326097182929516 -25.06967785060406
100 -0.09254889860749245 -25.131590410321962 -0.09221577905118465 -25.161893629655243
101 -0.09145052321255207 -25.223040933534513 -0.09212266206741333 -25.254016291722657
102 -0.09031186811625957 -25.313352801650773 -0.09294288456439972 -25.346959176287058
103 -0.08923989310860633 -25.402592694759377 -0.08867552131414413 -25.435634697601202
104 -0.08826283514499664 -25.490855529904373 -0.08822963088750839 -25.52386432848871
105 -0.08727064207196236 -25.578126171976336 -0.08689165860414505 -25.610755987092855
106 -0.08638198636472225 -25.664508158341057 -0.08613347224891185 -25.696889459341765
107 -0.0854054007679224 -25.74991355910898 -0.08606484904885292 -25.782954308390618
108 -0.08446955867111683 -25.834383117780096 -0.08495918959379196 -25.86791349798441
109 -0.08360206708312035 -25.917985184863216 -0.08512260988354683 -25.95303610786796
110 -0.0827261708676815 -26.000711355730896 -0.08259223774075508 -26.035628345608714
111 -0.08189423568546772 -26.082605591416364 -0.07991425171494485 -26.11554259732366
112 -0.0811069842427969 -26.16371257565916 -0.08205046802759171 -26.197593065351253
113 -0.08029432892799378 -26.244006904587156 -0.08166950792074204 -26.279262573271996
114 -0.07948466278612613 -26.32349156737328 -0.07808387652039528 -26.35734644979239
115 -0.07876404412090779 -26.40225561149419 -0.07800462432205676 -26.435351074114447
116 -0.07799822390079499 -26.480253835394986 -0.07855535596609116 -26.51390643008054
117 -0.07734302543103695 -26.557596860826024 -0.07804084159433841 -26.591947271674876
118 -0.07660287581384181 -26.634199736639864 -0.07622197642922401 -26.6681692481041
119 -0.07600477039813995 -26.710204507038004 -0.07600036635994911 -26.74416961446405
120 -0.07539342902600765 -26.78559793606401 -0.07481473833322524 -26.818984352797273
121 -0.07475119195878506 -26.860349128022797 -0.07548284530639648 -26.89446719810367
122 -0.07404069341719151 -26.93438982143999 -0.0740890234708786 -26.96855622157455
123 -0.07347895503044129 -27.00786877647043 -0.07447463721036911 -27.043030858784917
124 -0.07278390005230903 -27.08065267652274 -0.0701377272605896 -27.113168586045507
125 -0.07225703336298465 -27.152909709885723 -0.07353381402790546 -27.18670240007341
126 -0.07175049930810928 -27.224660209193832 -0.07208394706249237 -27.258786347135903
127 -0.07118186540901661 -27.29584207460285 -0.07362907156348228 -27.332415418699384
128 -0.07054267153143882 -27.366384746134287 -0.06880417317152024 -27.401219591870905
129 -0.07004423663020135 -27.43642898276449 -0.06945328302681446 -27.47067287489772
130 -0.06953818276524544 -27.505967165529736 -0.06890441812574863 -27.539577293023466
131 -0.06910112611949444 -27.57506829164923 -0.06655781678855419 -27.60613510981202
132 -0.06870202384889126 -27.643770315498124 -0.06785536855459214 -27.673990478366612
133 -0.06822089552879333 -27.711991211026916 -0.06746145002543927 -27.741451928392053
134 -0.06778651550412178 -27.779777726531037 -0.06630708761513233 -27.807759016007186
135 -0.06734890155494214 -27.84712662808598 -0.0679814487695694 -27.875740464776754
136 -0.06694373227655888 -27.91407036036254 -0.06918589323759079 -27.944926358014346
137 -0.0665047250688076 -27.980575085431347 -0.06471211202442646 -28.009638470038773
138 -0.06609371602535248 -28.0466688014567 -0.06428338773548603 -28.07392185777426
139 -0.06574837528169156 -28.112417176738393 -0.0661884095519781 -28.140110267326236
140 -0.06533136256039143 -28.177748539298786 -0.06886938475072384 -28.20897965207696
141 -0.06493478044867515 -28.24268331974746 -0.06639190018177032 -28.27537155225873
142 -0.06454522348940372 -28.307228543236864 -0.063096534460783 -28.338468086719512
143 -0.06417509987950325 -28.371403643116366 -0.06286638043820858 -28.40133446715772
144 -0.06383725367486477 -28.435240896791232 -0.06438613496720791 -28.46572060212493
145 -0.06347540505230427 -28.498716301843537 -0.06013389974832535 -28.525854501873255
146 -0.06321133337914944 -28.561927635222688 -0.059689211286604406 -28.585543713159858
147 -0.06291852220892906 -28.624846157431616 -0.06474754773080349 -28.65029126089066
148 -0.0625808920711279 -28.687427049502745 -0.0653053168207407 -28.715596577711402
149 -0.062177716940641406 -28.749604766443387 -0.06237869206815958 -28.77797526977956
150 -0.06190289221704006 -28.811507658660428 -0.06251420099288225 -28.840489470772443
151 -0.06154720410704613 -28.873054862767475 -0.06087087821215391 -28.901360348984596
152 -0.06132405139505863 -28.934378914162533 -0.06069095116108656 -28.96205130014568
153 -0.061016335338354113 -28.995395249500888 -0.059689407236874104 -29.021740707382556
154 -0.060811955481767654 -29.056207204982655 -0.06160787288099527 -29.08334858026355
155 -0.06044530812650919 -29.116652513109166 -0.0582629170268774 -29.141611497290427
156 -0.06024048309773207 -29.1768929962069 -0.061160783655941485 -29.20277228094637
157 -0.059924029000103476 -29.236817025207003 -0.05838297624140978 -29.26115525718778
158 -0.05978775937110185 -29.296604784578104 -0.056937002949416636 -29.3180922601372
159 -0.05955340899527073 -29.356158193573375 -0.060281771793961526 -29.37837403193116
160 -0.05917436685413122 -29.415332560427505 -0.057725382037460804 -29.43609941396862
161 -0.059059849567711355 -29.474392409995215 -0.0578049149364233 -29.493904328905042
162 -0.058814074471592905 -29.533206484466806 -0.06071003060787916 -29.55461435951292
163 -0.05846506264060736 -29.591671547107413 -0.0594933083280921 -29.614107667841015
164 -0.058334332518279554 -29.65000587962569 -0.06032777931541204 -29.674435447156426
165 -0.058007653802633286 -29.708013533428325 -0.057365448027849195 -29.731800895184275
166 -0.05778058897703886 -29.765794122405364 -0.056562882103025916 -29.7883637772873
167 -0.057590854540467265 -29.82338497694583 -0.057970036566257474 -29.84633381385356
168 -0.05731658842414618 -29.88070156536998 -0.05730395745486021 -29.903637771308418
169 -0.057149825431406495 -29.937851390801384 -0.05852801520377397 -29.96216578651219
170 -0.05685071256011724 -29.9947021033615 -0.05841537155210972 -30.0205811580643
171 -0.05664676837623119 -30.051348871737734 -0.05772433802485466 -30.078305496089154
172 -0.05641644597053528 -30.107765317708267 -0.05419904123991728 -30.132504537329073
173 -0.05629550684243441 -30.164060824550702 -0.0563717732205987 -30.18887631054967
174 -0.05611965041607618 -30.220180474966778 -0.05283008757978678 -30.241706398129455
175 -0.055998542718589304 -30.27617901768537 -0.05135702416300773 -30.293063422292462
176 -0.05594990942627191 -30.33212892711164 -0.05709941759705543 -30.350162839889517
177 -0.055738216079771516 -30.38786714319141 -0.05654628463089466 -30.40670912452041
178 -0.05551693681627512 -30.443384080007686 -0.060065636225044725 -30.466774760745455
179 -0.055158866569399834 -30.498542946577086 -0.0589897621423006 -30.525764522887755
180 -0.054870276153087615 -30.553413222730175 -0.05418089684098959 -30.579945419728745
181 -0.05475552622228861 -30.608168748952462 -0.057693424820899966 -30.637638844549645
182 -0.054614374227821824 -30.662783123180283 -0.05750361513346434 -30.695142459683108
183 -0.05430176742374897 -30.71708489060403 -0.05449942648410797 -30.749641886167215
184 -0.05411633681505919 -30.77120122741909 -0.054717009887099266 -30.804358896054314
185 -0.05389644205570221 -30.825097669474793 -0.0540807256475091 -30.858439621701823
186 -0.05378749649971724 -30.87888516597451 -0.05205907076597214 -30.910498692467794
187 -0.05370930638164282 -30.93259447235615 -0.05493689384311438 -30.965435586310907
188 -0.053503643907606604 -30.986098116263758 -0.0525418896228075 -31.017977475933716
189 -0.053432307206094265 -31.039530423469852 -0.05554667767137289 -31.07352415360509
190 -0.053295893408358094 -31.09282631687821 -0.05326222516596317 -31.12678637877105
191 -0.053265750594437125 -31.146092067472647 -0.05564457140862942 -31.18243095017968
192 -0.05283935088664293 -31.19893141835929 -0.05298070013523102 -31.23541165031491
193 -0.05280513893812895 -31.25173655729742 -0.054529812559485434 -31.289941462874395
194 -0.052586090937256816 -31.304322648234677 -0.05218141730874777 -31.342122880183144
195 -0.05253226850181818 -31.356854916736495 -0.051737526804208754 -31.393860406987354
196 -0.05247481949627399 -31.40932973623277 -0.051493537984788416 -31.445353944972144
197 -0.052411466091871264 -31.461741202324642 -0.051473391428589824 -31.496827336400735
198 -0.05240523535758257 -31.514146437682225 -0.052358190156519414 -31.549185526557253
199 -0.052167041972279546 -31.566313479654504 -0.05094403605908156 -31.600129562616335
200 -0.05210299324244261 -31.618416472896946 -0.052291929721832275 -31.652421492338167
201 -0.05223837662488222 -31.670654849521828 -0.04532678816467524 -31.697748280502843
202 -0.052253213711082935 -31.72290806323291 -0.049389712512493134 -31.747137993015336
203 -0.052308705262839796 -31.77521676849575 -0.048922766000032425 -31.79606075901537
204 -0.052513921074569224 -31.82773068957032 -0.04998946785926819 -31.846050226874638
205 -0.05217220187187195 -31.879902891442192 -0.05027247034013271 -31.89632269721477
206 -0.05199075937271118 -31.931893650814903 -0.052003858424723146 -31.948326555639493
207 -0.051911112107336524 -31.98380476292224 -0.05148425307124853 -31.99981080871074
208 -0.051828569173812865 -32.035633332096054 -0.05156086161732674 -32.051371670328066
209 -0.051787500455975535 -32.08742083255203 -0.04946291949599981 -32.10083458982407
210 -0.05173945091664791 -32.13916028346868 -0.05165788196027279 -32.15249247178434
211 -0.05160145200788975 -32.19076173547656 -0.054400136694312096 -32.206892608478654
212 -0.05147985555231571 -32.24224159102888 -0.05145697854459286 -32.25834958702325
213 -0.05129753611981869 -32.2935391271487 -0.050476718507707116 -32.30882630553096
214 -0.05134500022977591 -32.34488412737847 -0.048144877143204215 -32.35697118267416
215 -0.05129754394292831 -32.3961816713214 -0.05206862539052963 -32.40903980806469
216 -0.05110408645123243 -32.44728575777263 -0.04958354942500591 -32.4586233574897
217 -0.05093908552080393 -32.498224843293436 -0.05180152002722025 -32.51042487751692
218 -0.05090885739773512 -32.54913370069117 -0.05417670030146837 -32.56460157781839
219 -0.05077257435768843 -32.59990627504886 -0.05033755358308554 -32.61493913140147
220 -0.05072171837091446 -32.650627993419775 -0.05256530474871397 -32.66750443615018
221 -0.05054717753082514 -32.7011751709506 -0.051005178689956666 -32.71850961484014
222 -0.05046800244599581 -32.751643173396594 -0.05137877445667982 -32.76988838929682
223 -0.0505660779774189 -32.802209251374016 -0.048704125359654425 -32.81859251465647
224 -0.05043729767203331 -32.85264654904605 -0.050644648261368275 -32.86923716291784
225 -0.050422863103449345 -32.9030694121495 -0.05358154885470867 -32.92281871177255
226 -0.05020855013281107 -32.95327796228231 -0.048584545589983465 -32.97140325736253
227 -0.050116142444312575 -33.00339410472662 -0.05032364595681429 -33.02172690331935
228 -0.050008691288530825 -33.05340279601515 -0.05115834008902311 -33.07288524340837
229 -0.049871654249727726 -33.10327445026488 -0.049617370776832107 -33.1225026141852
230 -0.049841638468205926 -33.153116088733086 -0.05289387833327055 -33.17539649251847
231 -0.04966499283909798 -33.20278108157218 -0.04916351605206728 -33.22456000857054
232 -0.049680156819522384 -33.2524612383917 -0.050496044754982 -33.27505605332552
233 -0.04954789094626903 -33.302009129337975 -0.049128419160842894 -33.324184472486365
234 -0.04957849755883217 -33.35158762689681 -0.04947960488498211 -33.373664077371345
235 -0.0495420441031456 -33.40112967099996 -0.05394225157797337 -33.42760632894932
236 -0.049367178417742255 -33.450496849417696 -0.04585316497832537 -33.47345949392764
237 -0.04942972287535667 -33.499926572293056 -0.050797204673290255 -33.52425669860093
238 -0.0492896169424057 -33.54921618923546 -0.046595155261456966 -33.570851853862386
239 -0.04929677788168192 -33.59851296711714 -0.05088367853313684 -33.621735532395526
240 -0.04921677988022566 -33.64772974699736 -0.05020016580820084 -33.671935698203725
241 -0.04937574323266745 -33.69710549023003 -0.04900021106004715 -33.72093590926377
242 -0.04913781993091106 -33.74624331016094 -0.0500071095302701 -33.77094301879404
243 -0.049014064110815526 -33.795257374271756 -0.05161486696451902 -33.82255788575856
244 -0.04884546622633934 -33.844102840498095 -0.04924619682133198 -33.87180408257989
245 -0.048809772916138174 -33.89291261341423 -0.048523218184709546 -33.920327300764605
246 -0.048805393278598785 -33.94171800669283 -0.050229864194989204 -33.970557164959594
247 -0.04875306058675051 -33.99047106727958 -0.049847872368991374 -34.02040503732859
248 -0.04862867966294289 -34.03909974694252 -0.04861777406185865 -34.06902281139045
249 -0.04866585843265057 -34.08776560537517 -0.04851830918341875 -34.11754112057387
250 -0.04856494516134262 -34.13633055053651 -0.049541468732059 -34.16708258930593
251 -0.048736529611051085 -34.18506708014756 -0.043046717345714566 -34.210129306651645
252 -0.04876697063446045 -34.23383405078202 -0.05192949175834656 -34.26205879840999
253 -0.04852796420454979 -34.282362014986575 -0.04949310198426247 -34.31155190039425
254 -0.048506769724190234 -34.330868784710766 -0.04929338488727808 -34.36084528528153
255 -0.048515628650784494 -34.37938441336155 -0.051268727891147135 -34.412114013172676
256 -0.04834294728934765 -34.4277273606509 -0.04872162640094757 -34.460835639573624
257 -0.04838338326662779 -34.47611074391752 -0.04929278325289488 -34.51012842282652
258 -0.048265008814632894 -34.524375752732155 -0.04714791793376207 -34.55727634076028
259 -0.048303141817450525 -34.572678894549604 -0.046611597388982774 -34.60388793814926
260 -0.048329502902925016 -34.62100839745253 -0.04868564866483212 -34.65257358681409
261 -0.04857170712202787 -34.66958010457456 -0.04837566427886486 -34.70094925109296
262 -0.048423530906438826 -34.718003635481 -0.045820578932762146 -34.74676983002572
263 -0.0485223026946187 -34.76652593817562 -0.04555817618966103 -34.79232800621538
264 -0.04858891852200031 -34.81511485669762 -0.04820236191153526 -34.84053036812691
265 -0.048536861501634124 -34.86365171819925 -0.0488724660128355 -34.88940283413975
266 -0.04850766435265541 -34.912159382551906 -0.04843417014926672 -34.937837004289015
267 -0.048560647666454314 -34.96072003021836 -0.044988542422652246 -34.982825546711666
268 -0.04858608301728964 -35.00930611323565 -0.04643747974187136 -35.029263026453535
269 -0.04866314958781004 -35.05796926282346 -0.04842926729470491 -35.07769229374824
270 -0.04863484017550945 -35.10660410299897 -0.04816591013222933 -35.12585820388047
271 -0.0488659031689167 -35.15547000616789 -0.049161635152995584 -35.17501983903347
272 -0.04845764525234699 -35.20392765142024 -0.03470273278653622 -35.20972257182
273 -0.049049049988389014 -35.25297670140863 -0.049744485132396224 -35.259467056952396
274 -0.04888860490173101 -35.30186530631036 -0.048713800869882105 -35.30818085782228
275 -0.04887882601469755 -35.35074413232506 -0.049847638979554174 -35.358028496801836
276 -0.04890016596764326 -35.399644298292706 -0.04794127289205789 -35.4059697696939
277 -0.04877278059720993 -35.44841707888992 -0.04856120105832815 -35.454530970752224
278 -0.0486994368955493 -35.497116515785464 -0.04989339020103216 -35.50442436095326
279 -0.04871650617569685 -35.54583302196116 -0.04889288786798716 -35.553317248821244
280 -0.048581729829311374 -35.59441475179047 -0.04836876019835472 -35.6016860090196
281 -0.0484932754188776 -35.642908027209344 -0.04782924819737673 -35.649515257216976
282 -0.048497593775391576 -35.69140562098474 -0.052302248403429986 -35.701817505620404
283 -0.04838329516351223 -35.73978891614825 -0.04440248124301434 -35.746219986863416
284 -0.04847930520772934 -35.78826822135598 -0.045245360024273394 -35.79146534688769
285 -0.0486467095091939 -35.83691493086517 -0.05137372612953186 -35.842839073017224
286 -0.048314591869711876 -35.88522952273488 -0.04890291560441255 -35.89174198862164
287 -0.04827339313924313 -35.93350291587412 -0.04821257591247559 -35.93995456453411
288 -0.04821479544043541 -35.98171771131456 -0.04805674701929093 -35.9880113115534
289 -0.04817046094685793 -36.029888172261415 -0.05050789415836334 -36.038519205711765
290 -0.04815500490367412 -36.07804317716509 -0.04988345876336098 -36.088402664475126
291 -0.049290199764072895 -36.127333376929165 -0.06927636079490185 -36.15767902527003
292 -0.047230354696512225 -36.174563731625675 -0.045708769001066685 -36.203387794271094
293 -0.04727324694395065 -36.22183697856963 -0.04714755173772574 -36.25053534600882
294 -0.04730075225234032 -36.26913773082197 -0.04736560899764299 -36.29790095500646
295 -0.04736099485307932 -36.316498725675046 -0.04811454601585865 -36.34601550102232
296 -0.04735455345362425 -36.36385327912867 -0.04797702934592962 -36.39399253036825
297 -0.04729651417583227 -36.4111497933045 -0.04649127628654241 -36.4404838066548
298 -0.047336841747164723 -36.45848663505167 -0.047329863719642165 -36.487813670374436
299 -0.047345460020005704 -36.505832095071675 -0.04545171409845352 -36.53326538447289
300 -0.047386215068399906 -36.553218310140075 -0.047721012681722644 -36.58098639715461
301 -0.04742165356874466 -36.60063996370882 -0.04618450626730919 -36.62717090342192
302 -0.047466838732361794 -36.648106802441184 -0.04768695328384638 -36.67485785670576
303 -0.04736932348459959 -36.69547612592579 -0.046430382691323754 -36.72128823939709
304 -0.04744801167398691 -36.74292413759977 -0.04570554438978434 -36.76699378378687
305 -0.04753846377134323 -36.79046260137112 -0.04673138875514269 -36.813725172542014
306 -0.04752467945218086 -36.8379872808233 -0.04828279353678226 -36.8620079660788
307 -0.04749024119228125 -36.88547752201558 -0.04634600691497326 -36.90835397299377
308 -0.04749693162739277 -36.93297445364297 -0.048717756569385526 -36.95707172956316
309 -0.047396747209131715 -36.980371200852105 -0.04711511842906475 -37.00418684799222
310 -0.04747074861079455 -37.027841949462896 -0.05015810802578926 -37.054344956018014
311 -0.047285620123147964 -37.075127569586044 -0.048531871661543845 -37.10287682767956
312 -0.047292528301477434 -37.12242009788752 -0.04446759819984436 -37.1473444258794
313 -0.04735173042863607 -37.16977182831616 -0.04848165474832058 -37.195826080627725
314 -0.04746062308549881 -37.21723245140166 -0.044779492728412154 -37.240605573356135
315 -0.047541164234280585 -37.26477361563594 -0.046300170756876466 -37.286905744113014
316 -0.047594412229955196 -37.312368027865894 -0.049915832839906214 -37.33682157695292
317 -0.04751760214567184 -37.35988563001157 -0.04751851763576269 -37.38434009458869
318 -0.04741664957255125 -37.40730227958412 -0.04375797100365162 -37.42809806559234
319 -0.04756349977105856 -37.45486577935518 -0.0486344451084733 -37.47673251070081
320 -0.04744846038520336 -37.502314239740386 -0.047388910129666326 -37.52412142083048
321 -0.04742377996444702 -37.54973801970483 -0.04635043703019619 -37.57047185786068
322 -0.04760228097438812 -37.59734030067922 -0.04812823124229908 -37.61860008910298
323 -0.04748525433242321 -37.64482555501164 -0.04617001973092556 -37.664770108833906
324 -0.04738650731742382 -37.69221206232907 -0.04721330162137747 -37.71198341045528
325 -0.04738098345696926 -37.73959304578604 -0.048279530555009845 -37.76026294101029
326 -0.04734340663999319 -37.78693645242603 -0.04920078888535499 -37.80946372989565
327 -0.047332169860601424 -37.834268622286636 -0.04886782467365265 -37.8583315545693
328 -0.04725870992988348 -37.88152733221652 -0.04481675680726767 -37.90314831137656
329 -0.04730207193642855 -37.92882940415295 -0.044909754395484926 -37.948058065772045
330 -0.04752359744161368 -37.97635300159456 -0.0486480638384819 -37.99670612961053
331 -0.04736665915697813 -38.02371966075154 -0.046877392753958705 -38.043583522364486
332 -0.04747475702315569 -38.07119441777469 -0.047071706131100656 -38.090655228495585
333 -0.047410861030220984 -38.118605278804914 -0.04965412486344576 -38.14030935335903
334 -0.04744756706058979 -38.1660528458655 -0.04685924649238586 -38.18716859985142
335 -0.047371556796133515 -38.21342440266164 -0.04706952981650829 -38.23423812966793
336 -0.04735135566443205 -38.26077575832607 -0.047756476886570455 -38.2819946065545
337 -0.0474191028624773 -38.30819486118855 -0.04501697719097138 -38.32701158374547
338 -0.04752909690141678 -38.35572395808996 -0.04679809957742691 -38.3738096833229
339 -0.047377959825098515 -38.40310191791506 -0.04867321569472551 -38.42248289901762
340 -0.047310435213148594 -38.45041235312821 -0.04610701017081738 -38.46858990918844
341 -0.04735347982496023 -38.49776583295317 -0.04679552149027586 -38.51538543067871
342 -0.047465754114091395 -38.54523158706726 -0.048104476556181906 -38.563489907234896
343 -0.047429821081459524 -38.59266140814872 -0.04850638266652822 -38.61199628990143
344 -0.04738965779542923 -38.64005106594415 -0.04709953032433987 -38.659095820225765
345 -0.04741294607520104 -38.68746401201935 -0.05001320075243711 -38.709109020978204
346 -0.04732194822281599 -38.734785960242164 -0.042459300346672536 -38.751568321324875
347 -0.04735733680427075 -38.78214329704643 -0.04711979441344738 -38.79868811573832
348 -0.04734410885721445 -38.82948740590365 -0.04900798704475164 -38.847696102783075
349 -0.04729874338954687 -38.876786149293196 -0.05282864477485418 -38.90052474755793
350 -0.04708999954164028 -38.923876148834836 -0.04379432275891304 -38.944319070316844
351 -0.047145339846611026 -38.971021488681444 -0.048220631666481495 -38.992539701983326
352 -0.047104486636817454 -39.01812597531826 -0.047992314025759694 -39.04053201600909
353 -0.04705012422055006 -39.06517609953881 -0.04697971157729626 -39.08751172758638
354 -0.047119944170117375 -39.11229604370893 -0.04669620580971241 -39.13420793339609
355 -0.047124635241925714 -39.15942067895086 -0.04812794476747513 -39.18233587816356
356 -0.047144005075097084 -39.206564684025956 -0.04551353044807911 -39.22784940861164
357 -0.04718354642391205 -39.253748230449865 -0.0481439670547843 -39.275993375666424
358 -0.04708764236420393 -39.30083587281407 -0.047166626714169976 -39.3231600023806
359 -0.04721112698316574 -39.34804699979723 -0.04645874723792076 -39.36961874961852
360 -0.04715809710323811 -39.39520509690047 -0.04438056666404009 -39.413999316282556
361 -0.04728170558810234 -39.442486802488574 -0.04764042515307665 -39.46163974143563
362 -0.047322739847004414 -39.48980954233558 -0.0460906719788909 -39.50773041341452
363 -0.04738414734601974 -39.5371936896816 -0.048842385038733484 -39.55657279845325
364 -0.04757476877421141 -39.58476845845581 -0.04529422987252474 -39.60186702832578
365 -0.047380746342241764 -39.632149204798054 -0.04646281711757183 -39.64832984544335
366 -0.047369410283863544 -39.67951861508192 -0.048091577924788 -39.696421423368136
367 -0.04741143956780434 -39.72693005464972 -0.045806406624615194 -39.74222782999275
368 -0.04745510872453451 -39.774385163374255 -0.04865302257239819 -39.790880852565145
369 -0.04735635370016098 -39.821741517074415 -0.04755818843841553 -39.83843904100356
370 -0.04733886457979679 -39.869080381654214 -0.04341394379734993 -39.88185298480091
371 -0.04749406762421131 -39.91657444927843 -0.04776037521660328 -39.92961336001751
372 -0.04739129189401865 -39.963965741172444 -0.0465721108019352 -39.976185470819445
373 -0.047414178214967254 -40.01137991938741 -0.047982655093073846 -40.02416812591252
374 -0.04747883435338736 -40.05885875374079 -0.04614233076572418 -40.07031045667824
375 -0.04742758199572563 -40.10628633573652 -0.0499299781396985 -40.120240434817944
376 -0.04724258631467819 -40.1535289220512 -0.04829345867037773 -40.16853389348832
377 -0.04723654594272375 -40.200765467993925 -0.044799433276057246 -40.21333332676438
378 -0.04733130186796188 -40.24809676986189 -0.049568934738636015 -40.262902261503015
379 -0.047167100757360456 -40.29526387061925 -0.04657802097499371 -40.309480282478006
380 -0.04721997305750847 -40.34248384367676 -0.04533273931592703 -40.35481302179393
381 -0.04721343256533146 -40.38969727624209 -0.049366709962487224 -40.404179731756415
382 -0.0471843471750617 -40.43688162341715 -0.0455185042694211 -40.44969823602584
383 -0.047377373464405535 -40.48425899688156 -0.04881786294281483 -40.49851609896865
384 -0.04713839590549469 -40.53139739278705 -0.04534493088722229 -40.543861029855876
385 -0.04725033640861511 -40.578647729195666 -0.04826543871313334 -40.592126468569006
386 -0.04713581278920174 -40.625783541984866 -0.04909079223871231 -40.64121726080772
387 -0.04701074324548245 -40.672794285230346 -0.04536585696041584 -40.68658311776814
388 -0.04700063522905111 -40.7197949204594 -0.048409946635365485 -40.734993064403504
389 -0.046997038275003435 -40.7667919587344 -0.04679832886904478 -40.78179139327255
390 -0.04699989631772041 -40.81379185505212 -0.04544269721955061 -40.8272340904921
391 -0.04699159730225801 -40.86078345235438 -0.04554717354476452 -40.87278126403686
392 -0.04711196571588516 -40.90789541807027 -0.044383841939270495 -40.91716510597613
393 -0.04725300874561071 -40.95514842681588 -0.04573873244225979 -40.96290383841839
394 -0.04727921430021524 -41.0024276411161 -0.04637204296886921 -41.00927588138726
395 -0.047334633953869346 -41.049762275069966 -0.045538322255015376 -41.05481420364227
396 -0.047319953143596646 -41.097082228213566 -0.04741544462740421 -41.10222964826968
397 -0.04729935377836227 -41.14438158199193 -0.04843482244759798 -41.150664470717274
398 -0.04721063058823347 -41.19159221258016 -0.047704342380166055 -41.19836881309744
399 -0.04729566480964422 -41.23888787738981 -0.0476381404325366 -41.24600695352998
400 -0.04935034662485123 -41.288238224014655 -0.048466427624225615 -41.294473381154205
401 -0.04771207086741924 -41.335950294882075 -0.04777701012790203 -41.34225039128211
402 -0.0476600481197238 -41.3836103430018 -0.04907636046409607 -41.391326751746206
403 -0.04743215180933476 -41.43104249481113 -0.04928478505462408 -41.44061153680083
404 -0.0474420215934515 -41.478484516404585 -0.048366823606193064 -41.488978360407025
405 -0.047306754253804685 -41.52579127065839 -0.047360726073384284 -41.53633908648041
406 -0.04728151131421328 -41.5730727819726 -0.0471547981724143 -41.583493884652825
407 -0.04734276831150055 -41.6204155502841 -0.04896757807582617 -41.63246146272865
408 -0.04716589991003275 -41.667581450194135 -0.04783369321376085 -41.68029515594241
409 -0.04713836777955294 -41.71471981797369 -0.04754446186125279 -41.72783961780366
410 -0.04710713308304548 -41.76182695105673 -0.04705431908369064 -41.77489393688735
411 -0.04711125325411558 -41.80893820431085 -0.04753219857811928 -41.82242613546547
412 -0.04703070688992739 -41.855968911200776 -0.0459793359041214 -41.86840547136959
413 -0.04704789705574512 -41.903016808256524 -0.046779186092317106 -41.91518465746191
414 -0.047083225846290586 -41.95010003410282 -0.043475521728396416 -41.9586601791903
415 -0.04732776954770088 -41.99742780365052 -0.04548839572817087 -42.004148574918474
416 -0.04730595480650664 -42.04473375845702 -0.04697985239326954 -42.051128427311745
417 -0.047393284551799295 -42.09212704300882 -0.04713442903012037 -42.09826285634187
418 -0.04731871001422405 -42.13944575302305 -0.04850389584898949 -42.14676675219086
419 -0.04724432472139597 -42.186690077744444 -0.046407041139900684 -42.19317379333076
420 -0.047325149923563 -42.23401522766801 -0.04753021914511919 -42.240704012475874
421 -0.0473012775182724 -42.28131650518628 -0.0486453864723444 -42.28934939894822
422 -0.04720811564475298 -42.32852462083103 -0.04792975224554539 -42.33727915119376
423 -0.047186859883368015 -42.3757114807144 -0.04750287812203169 -42.384782029315794
424 -0.04727266244590282 -42.422984143160306 -0.04942118749022484 -42.43420321680602
425 -0.046987330354750154 -42.46997147351506 -0.04723052531480789 -42.48143374212083
426 -0.047103016451001165 -42.51707448996606 -0.048180286027491095 -42.529614028148316
427 -0.04692533239722252 -42.563999822363286 -0.047275850735604766 -42.57688987888392
428 -0.046916075982153416 -42.61091589834544 -0.047247220575809476 -42.62413709945973
429 -0.04689483866095543 -42.65781073700639 -0.04657843243330717 -42.67071553189304
430 -0.04691535700112581 -42.70472609400752 -0.04720964226871729 -42.717925174161756
431 -0.04702662453055382 -42.75175271853807 -0.04163726232945919 -42.759562436491215
432 -0.04718660824000835 -42.79893932677808 -0.050622278824448586 -42.810184715315664
433 -0.04703444205224514 -42.845973768830326 -0.04859715588390827 -42.858781871199575
434 -0.047005562111735344 -42.89297933094206 -0.046686353720724584 -42.9054682249203
435 -0.046972488053143024 -42.939951818995205 -0.04713942427188158 -42.95260764919218
436 -0.047019962966442105 -42.98697178196165 -0.04826124869287014 -43.00086889788505
437 -0.046931928023695946 -43.033903709985346 -0.047767174243927 -43.04863607212898
438 -0.04690468404442072 -43.080808394029766 -0.04571788012981415 -43.09435395225879
439 -0.04693573284894228 -43.12774412687871 -0.046462750248610976 -43.1408167025074
440 -0.046922084502875806 -43.174666211381584 -0.04575398340821266 -43.18657068591561
441 -0.04700578451156616 -43.22167199589315 -0.046405536495149134 -43.23297622241076
442 -0.04703588467091322 -43.268707880564065 -0.04698407351970672 -43.27996029593047
443 -0.047032813914120196 -43.31574069447819 -0.047531621903181075 -43.327491917833655
444 -0.0469749603420496 -43.362715654820235 -0.047408470697700975 -43.37490038853136
445 -0.04692041780799627 -43.40963607262823 -0.04727083370089531 -43.42217122223225
446 -0.047146687470376494 -43.456782760098605 -0.04535441156476736 -43.46752563379702
447 -0.04709318224340677 -43.50387594234201 -0.047133258916437624 -43.514658892713456
448 -0.04722476880997419 -43.55110071115199 -0.04288552030920982 -43.55754441302267
449 -0.04740055669099093 -43.59850126784298 -0.050300361774861815 -43.60784477479753
450 -0.047454054839909075 -43.64595532268289 -0.05424208529293537 -43.66208686009046
451 -0.046856519766151905 -43.69281184244904 -0.04725829679518938 -43.709345156885654
452 -0.04682541489601135 -43.73963725734505 -0.047487197630107406 -43.75683235451576
453 -0.046818779408931734 -43.78645603675398 -0.045783781260251996 -43.80261613577601
454 -0.0468414144590497 -43.833297451213035 -0.04624436125159263 -43.84886049702761
455 -0.0468633521348238 -43.880160803347856 -0.046813989616930486 -43.89567448664454
456 -0.046888446994125844 -43.92704925034198 -0.047032715380191804 -43.94270720202473
457 -0.04688066095113754 -43.97392991129312 -0.0484683295711875 -43.991175531595914
458 -0.04720739461481571 -44.021137305907935 -0.0445749944075942 -44.03575052600351
459 -0.047068444266915324 -44.06820575017485 -0.045247108303010465 -44.08099763430652
460 -0.04713529217988253 -44.11534104235473 -0.04750714488327503 -44.1285047791898
461 -0.04712433777749538 -44.162465380132225 -0.04597973190248013 -44.174484511092274
462 -0.047118328511714935 -44.20958370864394 -0.04738026261329651 -44.22186477370557
463 -0.04717357438057661 -44.25675728302452 -0.04843447059392929 -44.2702992442995
464 -0.04714133944362402 -44.30389862246815 -0.046885689906775954 -44.317184934206274
465 -0.04706500321626663 -44.350963625684415 -0.045662819780409335 -44.362847753986685
466 -0.04716281909495592 -44.39812644477937 -0.05130740702152252 -44.41415516100821
467 -0.04688229691237211 -44.445008741691744 -0.04752168897539377 -44.461676849983604
468 -0.04687336329370737 -44.49188210498545 -0.04652690384536982 -44.50820375382897
469 -0.046947282180190085 -44.53882938716564 -0.04941055290400982 -44.55761430673298
470 -0.04677252825349569 -44.58560191541914 -0.047161420620977876 -44.60477572735396
471 -0.04681818727403879 -44.63242010269318 -0.04663057904690504 -44.651406306400865
472 -0.04685635007917881 -44.67927645277236 -0.047019008360803125 -44.69842531476167
473 -0.04692055322229862 -44.72619700599466 -0.0457132650539279 -44.7441385798156
474 -0.04689878933131695 -44.77309579532598 -0.04847006592899561 -44.79260864574459
475 -0.04680240415036678 -44.81989819947635 -0.045406213589012624 -44.838014859333605
476 -0.0468478562310338 -44.86674605570738 -0.04853895697742701 -44.88655381631103
477 -0.046816325187683104 -44.913562380895065 -0.04658108502626419 -44.93313490133729
478 -0.04685157220810652 -44.96041395310317 -0.045530509762465955 -44.978665411099755
479 -0.04696605522185564 -45.00738000832503 -0.05143149551004171 -45.0300969066098
480 -0.04661456439644098 -45.05399457272147 -0.046689686551690104 -45.076786593161486
481 -0.046580633334815505 -45.100575206056284 -0.04681817125529051 -45.123604764416775
482 -0.04676650259643793 -45.147341708652725 -0.04866689201444387 -45.17227165643122
483 -0.04664347153156996 -45.19398518018429 -0.047165141254663465 -45.21943679768589
484 -0.0466337563470006 -45.24061893653129 -0.046006486564874646 -45.265443284250765
485 -0.04653903339058161 -45.28715796992187 -0.0482997128739953 -45.31374299712476
486 -0.046510720252990724 -45.33366869017486 -0.045936659909784794 -45.35967965703455
487 -0.046580763161182405 -45.38024945333604 -0.04706738702952862 -45.406747044064076
488 -0.04653659053146839 -45.42678604386751 -0.04639974236488342 -45.45314678642896
489 -0.04662933349609375 -45.4734153773636 -0.04502893779426813 -45.49817572422323
490 -0.04667649921029806 -45.5200918765739 -0.04353184811770916 -45.54170757234094
491 -0.0467670263722539 -45.56685890294615 -0.04774106722325087 -45.58944863956419
492 -0.046697205118834975 -45.613556108064984 -0.04607322476804256 -45.63552186433223
493 -0.046707801334559915 -45.660263909399546 -0.04730092976242304 -45.682822794094655
494 -0.04665974378585815 -45.706923653185406 -0.04673517979681492 -45.72955797389147
495 -0.046698220632970334 -45.753621873818375 -0.04694479610770941 -45.776502769999176
496 -0.04687676448374987 -45.80049863830212 -0.04371024239808321 -45.82021301239726
497 -0.0468055410310626 -45.847304179333186 -0.04904250707477331 -45.869255519472034
498 -0.0471601789817214 -45.894464358314906 -0.04374237731099129 -45.912997896783025
499 -0.046816985495388506 -45.941281343810296 -0.04613323993980885 -45.95913113672283
500 -0.046822804026305676 -45.9881041478366 -0.04675749447196722 -46.0058886311948
501 -0.046803536266088484 -46.03490768410269 -0.045870366133749486 -46.05175899732855
502 -0.046911805681884286 -46.08181948978458 -0.04650734849274159 -46.09826634582129
503 -0.04687918294221163 -46.12869867272679 -0.04613376706838608 -46.14440011288967
504 -0.04691669978201389 -46.17561537250881 -0.04621613807976246 -46.190616250969434
505 -0.04698481541126966 -46.22260018792008 -0.04725243616849184 -46.237868687137926
506 -0.04694893974810839 -46.269549127668185 -0.04688982404768467 -46.28475851118561
507 -0.046977106295526025 -46.316526233963714 -0.04727235063910484 -46.33203086182471
508 -0.04698993619531393 -46.36351617015903 -0.04704567566514015 -46.37907653748985
509 -0.04702382255345583 -46.410539992712486 -0.04701279830187559 -46.42608933579173
510 -0.04691904876381159 -46.4574590414763 -0.04765601400285959 -46.47374534979459
511 -0.04677732791751623 -46.504236369393816 -0.04629505015909672 -46.520040399953686
512 -0.04694461692124605 -46.55118098631506 -0.04737792816013098 -46.56741832811382
513 -0.04692072756588459 -46.59810171388094 -0.04656396210193634 -46.61398229021575
514 -0.04691834263503551 -46.64502005651598 -0.04661289919167757 -46.66059518940743
515 -0.04782626833766699 -46.69284632485365 -0.03637376390397549 -46.696968953311405
516 -0.04756477791815996 -46.74041110277181 -0.04861223492771387 -46.74558118823912
517 -0.047109931334853174 -46.78752103410666 -0.047466774843633174 -46.793047963082756
518 -0.04714687522500753 -46.83466790933167 -0.047743179462850095 -46.840791142545605
519 -0.04737630039453507 -46.8820442097262 -0.046475145034492016 -46.8872662875801
520 -0.04712183829396963 -46.92916604802017 -0.04889490213245153 -46.93616118971255
521 -0.047122889943420884 -46.976288937963595 -0.045771263912320136 -46.98193245362487
522 -0.04707348234951496 -47.02336242031311 -0.04686198849231005 -47.02879444211718
523 -0.04710961151868105 -47.07047203183179 -0.04612523280084133 -47.07491967491802
524 -0.04719134718179703 -47.117663379013585 -0.04481918290257454 -47.11973885782059
525 -0.047241535410284995 -47.16490491442387 -0.04840672649443149 -47.16814558431503
526 -0.04719723984599113 -47.212102154269864 -0.047044274397194386 -47.21518985871222
527 -0.04715221934020519 -47.25925437361007 -0.04674588516354561 -47.26193574387577
528 -0.047152668982744214 -47.30640704259282 -0.04849309641867876 -47.31042884029445
529 -0.04701192118227482 -47.35341896377509 -0.04939000774174929 -47.3598188480362
530 -0.04694418404251337 -47.40036314781761 -0.04894227739423514 -47.40876112543043
531 -0.047079683654010294 -47.44744283147162 -0.04942333921790123 -47.45818446464833
532 -0.04683416169136763 -47.494276993162984 -0.04887056834995747 -47.50705503299829
533 -0.04665668625384569 -47.54093367941683 -0.04689046628773212 -47.55394549928602
534 -0.046723570115864275 -47.5876572495327 -0.045745791494846345 -47.59969129078087
535 -0.04671862591058016 -47.634375875443276 -0.04680999536067247 -47.64650128614154
536 -0.04671335630118847 -47.681089231744465 -0.04469719547778368 -47.691198481619324
537 -0.046931332908570766 -47.728020564653036 -0.05094039496034384 -47.742138876579666
538 -0.04664824493229389 -47.77466880958533 -0.046812336705625054 -47.788951213285294
539 -0.0467132642865181 -47.821382073871845 -0.04940892066806555 -47.83836013395336
540 -0.04663708414882421 -47.86801915802067 -0.04632457196712494 -47.884684705920485
541 -0.04658959899097681 -47.91460875701165 -0.04750200733542442 -47.93218671325591
542 -0.04668735601007938 -47.96129611302173 -0.0467779491096735 -47.978964662365584
543 -0.046783091686666015 -48.008079204708395 -0.04406984709203243 -48.02303450945762
544 -0.04672722276300192 -48.0548064274714 -0.04479060061275959 -48.06782511007037
545 -0.046906805224716665 -48.10171323269611 -0.049373408779501915 -48.117198518849875
546 -0.046651055291295054 -48.148364287987405 -0.04621999077498913 -48.16341850962486
547 -0.04668839890509844 -48.1950526868925 -0.04469871707260609 -48.20811722669747
548 -0.046704077534377574 -48.24175676442688 -0.04690148048102856 -48.25501870717849
549 -0.046740114130079745 -48.28849687855696 -0.04751754719763994 -48.302536254376136
550 -0.046741501055657865 -48.33523837961262 -0.05142731312662363 -48.35396356750276
551 -0.046496197767555716 -48.38173457738017 -0.04611273482441902 -48.40007630232718
552 -0.04651823863387108 -48.428252816014044 -0.04583506919443607 -48.44591137152162
553 -0.04652459472417832 -48.47477741073822 -0.0456441480666399 -48.49155551958826
554 -0.046715331450104716 -48.52149274218832 -0.04485927633941174 -48.53641479592767
555 -0.04997275732457638 -48.5714654995129 -0.03208629880100489 -48.568501094728674
556 -0.04726149141788483 -48.61872699093078 -0.04542663302272558 -48.6139277277514
557 -0.04728502910584211 -48.666012020036625 -0.04605783987790346 -48.659985567629306
558 -0.04736979342997074 -48.7133818134666 -0.04634455144405365 -48.70633011907336
559 -0.04732777830213308 -48.76070959176873 -0.0467686764895916 -48.75309879556295
560 -0.047294672951102255 -48.808004264719834 -0.04630162753164768 -48.799400423094596
561 -0.04739211071282625 -48.85539637543266 -0.047895608469843864 -48.84729603156444
562 -0.047348197735846045 -48.902744573168505 -0.0467806464061141 -48.89407667797055
563 -0.04734201319515705 -48.95008658636366 -0.04766451139003038 -48.941741189360584
564 -0.047313582897186277 -48.99740016926085 -0.04788171127438545 -48.98962290063497
565 -0.04725741073489189 -49.04465757999574 -0.047457410395145415 -49.03708031103012
566 -0.04725642241537571 -49.091914002411116 -0.04752916190773249 -49.08460947293785
567 -0.04721457418054342 -49.13912857659166 -0.046865737065672874 -49.13147521000352
568 -0.04720635898411274 -49.18633493557577 -0.048202622681856155 -49.17967783268538
569 -0.04712665881961584 -49.233461594395386 -0.04681057594716549 -49.22648840863254
570 -0.04718430079519749 -49.28064589519058 -0.04837059993296862 -49.27485900856551
571 -0.04707487598061562 -49.327720771171194 -0.0497148372232914 -49.3245738457888
572 -0.046986323595046994 -49.374707094766244 -0.05020124167203903 -49.37477508746084
573 -0.04676061756908893 -49.421467712335335 -0.047868948243558404 -49.4226440357044
574 -0.0468052938580513 -49.468273006193385 -0.047830409929156305 -49.470474445633556
575 -0.04669281635433435 -49.51496582254772 -0.043326078169047835 -49.5138005238026
576 -0.04673470258712768 -49.56170052513485 -0.046588510274887085 -49.56038903407749
577 -0.04682934693992138 -49.608529872074776 -0.0465944018214941 -49.60698343589898
578 -0.04679507594555617 -49.65532494802033 -0.04687192346900702 -49.65385535936799
579 -0.046892902068793776 -49.70221785008912 -0.046956670843064784 -49.700812030211054
580 -0.046857707761228086 -49.74907555785035 -0.04932936653494835 -49.750141396746
581 -0.04674530383199453 -49.795820861682344 -0.04572412353008985 -49.795865520276095
582 -0.04682792704552412 -49.84264878872787 -0.04698435813188553 -49.84284987840798
583 -0.04699558950960636 -49.88964437823748 -0.04291348978877067 -49.885763368196756
584 -0.04693098459392786 -49.936575362831405 -0.04619628861546517 -49.93195965681222
585 -0.04694321639835834 -49.98351857922977 -0.04504225552082062 -49.97700191233304
586 -0.04707392193377018 -50.03059250116354 -0.04548838045448065 -50.022490292787516
587 -0.047090144269168376 -50.07768264543271 -0.046037409268319604 -50.06852770205584
588 -0.04717134088277817 -50.124853986315486 -0.046777709014713766 -50.11530541107055
589 -0.04710583668202162 -50.17195982299751 -0.046608406491577624 -50.16191381756213
590 -0.04721388220787048 -50.21917370520538 -0.04814295284450054 -50.21005677040663
591 -0.04709385056048632 -50.266267555765864 -0.0467659592628479 -50.25682272966948
592 -0.04712695647031069 -50.31339451223617 -0.04703452680259943 -50.30385725647208
593 -0.04711134918034077 -50.36050586141651 -0.04846167732030153 -50.35231893379238
594 -0.04703242741525173 -50.407538288831766 -0.04661657810211182 -50.39893551189449
595 -0.04705881308764219 -50.45459710191941 -0.0471330814063549 -50.44606859330085
596 -0.04700693730264902 -50.50160403922206 -0.04701520409435034 -50.4930837973952
597 -0.04700768478214741 -50.5486117240042 -0.04670929107815027 -50.53979308847335
598 -0.04697657898068428 -50.595588302984886 -0.04735043253749609 -50.58714352101085
599 -0.046954980492591857 -50.64254328347748 -0.04673479944467544 -50.63387832045553
600 -0.04695702325552702 -50.68950030673301 -0.04682134985923767 -50.680699670314766
601 -0.0470764571800828 -50.73657676391309 -0.04907715078443289 -50.7297768210992
602 -0.04700543507933617 -50.78358219899243 -0.047051795199513434 -50.776828616298715
603 -0.046834918484091756 -50.83041711747652 -0.04687036797404289 -50.82369898427276
604 -0.04682655204087496 -50.8772436695174 -0.046449650824069974 -50.87014863509683
605 -0.046814325638115405 -50.924057995155515 -0.04591865409165621 -50.91606728918849
606 -0.04686294980347157 -50.97092094495898 -0.04873755276203155 -50.964804841950524
607 -0.04750602189451456 -51.0184269668535 -0.04185313936322928 -51.00665798131375
608 -0.0470768379047513 -51.06550380475825 -0.04455515537410974 -51.05121313668786
609 -0.04720096457749605 -51.11270476933575 -0.04838663823902607 -51.09959977492689
610 -0.047040642239153385 -51.1597454115749 -0.04699973743408918 -51.14659951236098
611 -0.047030485421419146 -51.20677589699632 -0.047279692627489565 -51.19387920498847
612 -0.04701248966157436 -51.253788386657895 -0.04734215997159481 -51.24122136496006
613 -0.0469854274764657 -51.30077381413436 -0.047418692335486415 -51.288640057295545
614 -0.046999094635248186 -51.347772908769606 -0.04624484553933143 -51.33488490283488
615 -0.04699643347412348 -51.39476934224373 -0.04772963970899582 -51.38261454254388
616 -0.04697253368794918 -51.441741875931676 -0.0470658577978611 -51.42968040034174
617 -0.04700428303331137 -51.488746158964986 -0.04568293765187263 -51.47536333799361
618 -0.04697486385703087 -51.53572102282202 -0.046386223286390305 -51.521749561280004
619 -0.04701293222606182 -51.58273395504808 -0.04756364692002535 -51.56931320820003
620 -0.04702195059508085 -51.62975590564316 -0.047327731363475324 -51.6166409395635
621 -0.04695048611611128 -51.67670639175927 -0.047095290012657644 -51.66373622957616
622 -0.046974831633269785 -51.72368122339254 -0.04588854778558016 -51.70962477736174
623 -0.047020192444324496 -51.77070141583686 -0.04704000316560268 -51.756664780527345
624 -0.04699709992855787 -51.81769851576542 -0.04703218583017588 -51.80369696635752
625 -0.04688597787171602 -51.86458449363714 -0.04851055759936571 -51.852207523956885
626 -0.046833060681819916 -51.91141755431896 -0.04623197503387928 -51.89843949899076
627 -0.046887013129889965 -51.95830456744885 -0.04739257674664259 -51.94583207573741
628 -0.04683499224483967 -52.00513955969369 -0.0461583836004138 -51.99199045933782
629 -0.04695305787026882 -52.05209261756396 -0.04721392747014761 -52.03920438680797
630 -0.04690843522548675 -52.09900105278945 -0.04642566405236721 -52.08563005086033
631 -0.046962400712072846 -52.14596345350152 -0.04449005555361509 -52.13012010641395
632 -0.04703120589256286 -52.19299465939409 -0.04607816878706217 -52.17619827520101
633 -0.04714291393756866 -52.24013757333166 -0.0481812821701169 -52.22437955737113
634 -0.04705151878297329 -52.28718909211463 -0.047382332012057306 -52.271761889383185
635 -0.04703787043690681 -52.33422696255154 -0.04664143640547991 -52.318403325788665
636 -0.047077383287250994 -52.38130434583879 -0.04726731423288584 -52.36567064002155
637 -0.047038004733622074 -52.428342350572414 -0.04656455889344215 -52.41223519891499
638 -0.04705086275935173 -52.47539321333176 -0.04644663464277983 -52.45868183355777
639 -0.04709131978452206 -52.522484533116284 -0.04731687493622303 -52.50599870849399
640 -0.04710566010326147 -52.56959019321955 -0.045350888185203074 -52.551349596679195
641 -0.047164816223084924 -52.616755009442635 -0.04643818717449903 -52.5977877838537
642 -0.047169342264533044 -52.663924351707166 -0.04592771157622337 -52.64371549542992
643 -0.047202616557478906 -52.711126968264644 -0.04821542110294104 -52.69193091653286
644 -0.04733418356627226 -52.758461151830915 -0.04820992071181536 -52.740140837244674
645 -0.04713345970958471 -52.8055946115405 -0.046544799208641054 -52.78668563645331
646 -0.04708685204386711 -52.85268146358437 -0.0473620792850852 -52.8340477157384
647 -0.047072197496891025 -52.899753661081256 -0.046275819092988967 -52.88032353483139
648 -0.04708621744066477 -52.94683987852192 -0.04715792201459408 -52.92748145684598
649 -0.047100110724568364 -52.99393998924649 -0.04654070641845465 -52.974022163264436
650 -0.04708145074546337 -53.04102143999196 -0.0471394332125783 -53.021161596477015
651 -0.04708385393023491 -53.08810529392219 -0.047247556038200855 -53.068409152515216
652 -0.04704036246985197 -53.13514565639204 -0.047850488871335986 -53.11625964138655
653 -0.04699815101921558 -53.18214380741126 -0.04682690389454365 -53.16308654528109
654 -0.04700756687670946 -53.229151374287966 -0.049038059264421466 -53.21212460454551
655 -0.04687823243439197 -53.27602960672236 -0.04640618227422237 -53.25853078681973
656 -0.04691734593361616 -53.322946952655975 -0.04685758836567402 -53.30538837518541
657 -0.04691195692867041 -53.36985890958464 -0.04773874282836914 -53.35312711801378
658 -0.04692675247788429 -53.41678566206253 -0.04518186077475548 -53.398308978788535
659 -0.04691877532750368 -53.463704437390035 -0.04774495027959347 -53.44605392906813
660 -0.04692287389189005 -53.51062731128192 -0.04917116034775972 -53.49522508941589
661 -0.04680844899266958 -53.55743576027459 -0.047751330956816676 -53.5429764203727
662 -0.046817134134471416 -53.604252894409065 -0.04552032519131899 -53.58849674556402
663 -0.04678314253687858 -53.651036036945946 -0.04761855583637953 -53.6361153014004
664 -0.04684810619801283 -53.69788414314396 -0.04407656118273735 -53.680191862583136
665 -0.04688079785555601 -53.74476494099952 -0.04540912862867117 -53.725600991211806
666 -0.04695199634879828 -53.79171693734831 -0.046553030237555505 -53.77215402144936
667 -0.047025223076343534 -53.83874216042466 -0.046788176707923415 -53.81894219815728
668 -0.04716220609843731 -53.88590436652309 -0.049981487169861796 -53.86892368532714
669 -0.046865447983145715 -53.93276981450624 -0.047500171884894374 -53.91642385721203
670 -0.04684549476951361 -53.97961530927575 -0.04569866377860308 -53.96212252099063
671 -0.04686252549290657 -54.026477834768656 -0.048226320371031764 -54.01034884136166
672 -0.046936342306435105 -54.073414177075094 -0.04698964469134807 -54.05733848605301
673 -0.046819436363875866 -54.12023361343897 -0.046163353510200976 -54.103501839563215
674 -0.04686902184039354 -54.16710263527936 -0.046478280797600746 -54.149980120360816
675 -0.04694014992564917 -54.21404278520501 -0.04945309329777956 -54.199433213658594
676 -0.04674226511269808 -54.26078505031771 -0.047155007161200045 -54.246588220819795
677 -0.04676462095230818 -54.30754967127002 -0.0484296215698123 -54.295017842389605
678 -0.04665300101041794 -54.35420267228044 -0.0481858566403389 -54.34320369902994
679 -0.046667874045670035 -54.400870546326104 -0.04731040671467781 -54.39051410574462
680 -0.04659540690481663 -54.44746595323092 -0.048806460574269295 -54.43932056631889
681 -0.04648386463522911 -54.493949817866145 -0.045986469835042953 -54.485307036153934
682 -0.04652361739426851 -54.54047343526042 -0.04763879217207432 -54.53294582832601
683 -0.04659796226769686 -54.58707139752811 -0.04424173161387444 -54.57718755993988
684 -0.046507205627858636 -54.633578603155975 -0.04565032850950956 -54.62283788844939
685 -0.0466983649879694 -54.68027696814394 -0.04749941844493151 -54.67033730689432
686 -0.04664844237267971 -54.72692541051662 -0.04578045420348644 -54.716117761097806
687 -0.04669499099254608 -54.77362040150917 -0.04671488292515278 -54.76283264402296
688 -0.046701809391379356 -54.82032221090055 -0.0465455923229456 -54.8093782363459
689 -0.04673889689147472 -54.867061107792026 -0.04637471381574869 -54.85575295016165
690 -0.04673368204385042 -54.913794789835876 -0.04635711461305618 -54.90211006477471
691 -0.04676396120339632 -54.96055875103927 -0.04450995847582817 -54.94662002325054
692 -0.04692354891449213 -55.007482299953764 -0.047797230444848536 -54.99441725369539
693 -0.04695062469691038 -55.054432924650676 -0.04700200017541647 -55.04141925387081
694 -0.04730010833591223 -55.10173303298659 -0.05361592397093773 -55.095035177841744
695 -0.046664034388959406 -55.14839706737555 -0.047779328934848306 -55.142814506776595
696 -0.046568526141345504 -55.19496559351689 -0.0459276132285595 -55.18874212000515
697 -0.04660034216940403 -55.241565935686296 -0.046879554726183416 -55.235621674731334
698 -0.04662370588630438 -55.2881896415726 -0.04720483664423227 -55.28282651137557
699 -0.04672555886209011 -55.33491520043469 -0.042965635843575004 -55.32579214721914
700 -0.04672794714570046 -55.38164314758039 -0.046890909783542156 -55.37268305700268
701 -0.04670338202267885 -55.42834652960307 -0.046896911785006525 -55.41957996878769
702 -0.04669747911393642 -55.475044008717006 -0.04704588409513235 -55.46662585288282
703 -0.046683051623404026 -55.52172706034041 -0.0463577650487423 -55.51298361793156
704 -0.04670877605676651 -55.56843583639718 -0.04656900465488434 -55.559552622586445
705 -0.046726884320378304 -55.61516272071756 -0.0465770972892642 -55.60612971987571
706 -0.04674630500376224 -55.66190902572132 -0.04666604921221733 -55.65279576908793
707 -0.04673524033278227 -55.7086442660541 -0.04702483750879764 -55.69982060659673
708 -0.04675266984850168 -55.7553969359026 -0.047527511790394786 -55.74734811838712
709 -0.04670361839234829 -55.80210055429495 -0.046399781666696074 -55.793747900053816
710 -0.04671451505273581 -55.84881506934769 -0.04701731037348509 -55.8407652104273
711 -0.04669252447783947 -55.89550759382553 -0.047453766129910945 -55.88821897655721
712 -0.04672073274850845 -55.94222832657404 -0.047395901940763 -55.93561487849797
713 -0.04670709632337093 -55.98893542289741 -0.04523514229804278 -55.98085002079601
714 -0.04678042363375425 -56.03571584653117 -0.04670372363179922 -56.02755374442781
715 -0.04678709041327238 -56.082502936944444 -0.04635618254542351 -56.073909926973236
716 -0.04675569199025631 -56.1292586289347 -0.0473647216334939 -56.12127464860673
717 -0.0467806251719594 -56.17603925410666 -0.04652422405779362 -56.16779887266452
718 -0.04667122047394514 -56.22271047458061 -0.04617959931492806 -56.213978471979445
719 -0.04677284955978393 -56.269483324140396 -0.04603543654084206 -56.260013908520285
720 -0.046818244829773904 -56.31630156897017 -0.04590505193918944 -56.30591896045947
721 -0.046908949874341486 -56.36321051884451 -0.043554958701133725 -56.34947391916061
722 -0.0469801926985383 -56.41019071154305 -0.04642235487699509 -56.395896274037604
723 -0.04700935576111078 -56.457200067304164 -0.047999614477157594 -56.44389588851476
724 -0.04693834986537695 -56.50413841716954 -0.04732098076492548 -56.49121686927968
725 -0.046946201287209985 -56.551084618456755 -0.046357006207108496 -56.53757387548679
726 -0.04696701262146234 -56.59805163107822 -0.04678567685186863 -56.58435955233866
727 -0.04690641891211271 -56.644958049990336 -0.046832332387566566 -56.63119188472623
728 -0.04697488807141781 -56.691932938061754 -0.04703197721391916 -56.67822386194015
729 -0.046966361440718175 -56.73889929950247 -0.04711918067187071 -56.72534304261202
730 -0.04693172853440046 -56.785831028036874 -0.049246116727590564 -56.774589159339605
731 -0.04684631042182445 -56.8326773384587 -0.04412883073091507 -56.81871799007052
732 -0.04699970241636038 -56.87967704087506 -0.04784098640084267 -56.86655897647136
733 -0.04687878768891096 -56.92655582856397 -0.046449693478643896 -56.91300866995
734 -0.04693009369075298 -56.973485922254724 -0.04785229060798883 -56.960860960557994
735 -0.04684964343905449 -57.02033556569378 -0.04477034397423267 -57.00563130453223
736 -0.04699584059417248 -57.06733140628795 -0.04799894541501999 -57.05363024994725
737 -0.046918459422886374 -57.11424986571083 -0.04647168647497892 -57.10010193642223
738 -0.04694785699248314 -57.161197722703314 -0.04568697307258844 -57.14578890949482
739 -0.046989210322499274 -57.208186933025814 -0.04618239998817444 -57.191971309482994
740 -0.046989279240369795 -57.255176212266186 -0.046929484233260155 -57.238900793716255
741 -0.047060396336019036 -57.30223660860221 -0.046514827944338324 -57.28541562166059
742 -0.047070390172302724 -57.34930699877451 -0.04284465424716473 -57.32826027590775
743 -0.04721830151975155 -57.39652530029426 -0.047052126564085486 -57.375312402471835
744 -0.04733049925416708 -57.44385579954842 -0.04885152652859688 -57.42416392900043
745 -0.0473047336563468 -57.49116053320477 -0.049506403133273126 -57.4736703321337
746 -0.04707916900515556 -57.53823970220993 -0.04661418702453375 -57.52028451915823
747 -0.04707915037870407 -57.585318852588635 -0.04674446675926447 -57.567028985917496
748 -0.04708282295614481 -57.63240167554478 -0.04607094526290893 -57.61309993118041
749 -0.047109635174274446 -57.67951131071905 -0.04547116309404373 -57.65857109427445
750 -0.04742118269205094 -57.7269324934111 -0.046694443002343176 -57.705265537276794
751 -0.04727776814252138 -57.77421026155362 -0.04761809334158897 -57.752883630618385
752 -0.04722750522196293 -57.82143776677558 -0.0477950794622302 -57.80067871008062
753 -0.04717314839363098 -57.868610915169214 -0.04773779883980751 -57.84841650892042
754 -0.04709970448166132 -57.91571061965087 -0.04682891219854355 -57.895245421118965
755 -0.047016989439725876 -57.9627276090906 -0.0450514568015933 -57.94029687792056
756 -0.04711435101926327 -58.00984196010986 -0.048549439385533334 -57.98884631730609
757 -0.047181697003543376 -58.057023657113405 -0.045735299773514274 -58.0345816170796
758 -0.04716990385204554 -58.10419356096545 -0.047627178579568864 -58.08220879565917
759 -0.04713308159261942 -58.15132664255807 -0.04699890874326229 -58.12920770440243
760 -0.04723351243883371 -58.198560154996905 -0.04678822234272957 -58.17599592674516
761 -0.047076641023159026 -58.245636796020065 -0.046640719287097454 -58.22263664603226
762 -0.04707797914743424 -58.2927147751675 -0.04717256929725409 -58.26980921532951
763 -0.04710644967854023 -58.339821224846034 -0.04606318958103657 -58.31587240491054
764 -0.04705899935215711 -58.386880224198194 -0.04674255345016718 -58.36261495836071
765 -0.047173199616372584 -58.43405342381457 -0.047745967656373976 -58.410360926017084
766 -0.047052875906229016 -58.4811062997208 -0.04715367816388607 -58.45751460418097
767 -0.04708733968436718 -58.52819363940517 -0.04776026271283627 -58.50527486689381
768 -0.04699580445885658 -58.575189443864026 -0.04634829200804234 -58.55162315890185
769 -0.04710643459111452 -58.62229587845514 -0.04497787393629551 -58.596601032838144
770 -0.04716594312340021 -58.669461821578544 -0.047062539495527744 -58.64366357233367
771 -0.04721810501068831 -58.71667992658923 -0.0480620451271534 -58.691725617460826
772 -0.04723437204957008 -58.7639142986388 -0.04941100776195526 -58.74113662522278
773 -0.046939263865351674 -58.81085356250416 -0.046231776289641854 -58.787368401512424
774 -0.04705028738826513 -58.85790384989242 -0.04734334237873554 -58.83471174389116
775 -0.046980535797774794 -58.904884385690195 -0.04756531957536936 -58.88227706346653
776 -0.046873816289007664 -58.9517582019792 -0.04613522421568632 -58.92841228768222
777 -0.04694551043212414 -58.99870371241133 -0.047439508326351645 -58.97585179600857
778 -0.04687771741300821 -59.04558142982434 -0.045674840174615386 -59.02152663618318
779 -0.046990984678268434 -59.092572414502605 -0.0464197913184762 -59.06794642750166
780 -0.04703460671007633 -59.13960702121268 -0.04564063493162394 -59.11358706243328
781 -0.04700424522161484 -59.1866112664343 -0.0435809351503849 -59.15716799758367
782 -0.047160138934850694 -59.23377140536915 -0.04691185485571623 -59.204079852439385
783 -0.047176082246005537 -59.28094748761515 -0.04786158222705126 -59.251941434666435
784 -0.047126668877899645 -59.32807415649305 -0.04585556499660015 -59.297796999663035
785 -0.04724390674382448 -59.375318063236875 -0.04772624373435974 -59.345523243397395
786 -0.0472115533426404 -59.42252961657952 -0.049031724222004414 -59.3945549676194
787 -0.04709833022207022 -59.46962794680159 -0.04667932279407978 -59.441234290413476
788 -0.047132204100489614 -59.51676015090208 -0.04749018121510744 -59.488724471628586
789 -0.04716379139572382 -59.563923942297805 -0.04452336374670267 -59.53324783537529
790 -0.04721610527485609 -59.61114004757266 -0.04616637025028467 -59.579414205625575
791 -0.04725892730057239 -59.658398974873236 -0.04510723017156124 -59.624521435797135
792 -0.04729878809303045 -59.70569776296627 -0.04782018903642893 -59.672341624833564
793 -0.047285841032862666 -59.75298360399913 -0.04714014921337366 -59.71948177404694
794 -0.04727554228156805 -59.800259146280695 -0.04798939134925604 -59.767471165396195
795 -0.04724091310054064 -59.84750005938123 -0.047447303868830205 -59.814918469265024
796 -0.04725182242691517 -59.89475188180815 -0.05177682638168335 -59.86669529564671
797 -0.04695749469101429 -59.94170937649916 -0.04620702210813761 -59.91290231775484
798 -0.04697625935077667 -59.98868563584994 -0.0470022214576602 -59.9599045392125
799 -0.04698384404182434 -60.035669479891766 -0.04640684779733419 -60.00631138700984
800 -0.047005661949515345 -60.08267514184128 -0.04716909732669592 -60.05348048433653
801 -0.047593488916754724 -60.13026863075803 -0.03564438298344612 -60.08912486731998
802 -0.04752247016876936 -60.177791100926804 -0.048522270284593105 -60.137647137604574
803 -0.04746587742120027 -60.22525697834801 -0.0462586710229516 -60.18390580862753
804 -0.0475098742172122 -60.27276685256522 -0.04796829335391521 -60.23187410198145
805 -0.047398116625845435 -60.32016496919106 -0.047183373011648655 -60.279057474993095
806 -0.04741581678390503 -60.367580785974965 -0.046996613033115864 -60.32605408802621
807 -0.04742257855832577 -60.41500336453329 -0.04721654336899519 -60.37327063139521
808 -0.04739884622395039 -60.46240221075724 -0.04866874106228351 -60.421939372457494
809 -0.04726528041064739 -60.50966749116789 -0.04732861425727606 -60.46926798671477
810 -0.0474660312756896 -60.55713352244358 -0.04228702485561371 -60.51155501157038
811 -0.04750523697584867 -60.60463875941943 -0.04876949619501829 -60.5603245077654
812 -0.04738873392343521 -60.652027493342864 -0.04710942953824997 -60.607433937303654
813 -0.047437446936964986 -60.69946494027983 -0.04843008033931255 -60.65586401764297
814 -0.04728707689791918 -60.74675201717775 -0.04693915043026209 -60.70280316807323
815 -0.047284879721701145 -60.79403689689945 -0.04782515987753868 -60.75062832795077
816 -0.04725124109536409 -60.841288137994816 -0.04651230722665787 -60.79714063517743
817 -0.04724724758416414 -60.88853538557898 -0.04807950127869844 -60.84522013645613
818 -0.047175973281264307 -60.935711358860246 -0.04748120885342359 -60.892701345309554
819 -0.04718615636229515 -60.98289751522254 -0.04725971035659313 -60.939961055666146
820 -0.04714578725397587 -61.030043302476514 -0.0496818158775568 -60.9896428715437
821 -0.046961160562932494 -61.077004463039444 -0.047131816111505034 -61.0367746876552
822 -0.04697462935000658 -61.12397909238945 -0.046449533104896544 -61.0832242207601
823 -0.046938820369541646 -61.17091791275899 -0.04856221657246351 -61.131786437332565
824 -0.04691988006234169 -61.21783779282133 -0.04709205348044634 -61.17887849081301
825 -0.046874679252505304 -61.26471247207383 -0.04505736380815506 -61.22393585462117
826 -0.04693920928984881 -61.31165168136368 -0.04809155315160751 -61.272027407772775
827 -0.04699937477707863 -61.35865105614076 -0.04356020707637072 -61.31558761484914
828 -0.04717179946601391 -61.40582285560677 -0.04246934782713652 -61.35805696267628
829 -0.04728618450462818 -61.4531090401114 -0.048098761774599555 -61.406155724450876
830 -0.04723609648644924 -61.50034513659785 -0.047102049365639685 -61.45325777381652
831 -0.04721511285752058 -61.54756024945537 -0.046758688613772394 -61.50001646243029
832 -0.04718813709914684 -61.59474838655452 -0.046188820339739325 -61.546205282770025
833 -0.047278118506073954 -61.64202650506059 -0.04923954214900732 -61.595444824919035
834 -0.047079707495868206 -61.68910621255646 -0.04824706744402647 -61.64369189236306
835 -0.04708200581371784 -61.73618821837018 -0.04594958238303661 -61.6896414747461
836 -0.047133602946996686 -61.78332182131718 -0.04886976722627878 -61.738511241972375
837 -0.04700227417051792 -61.8303240954877 -0.04517259299755096 -61.78368383496993
838 -0.04728459231555462 -61.87760868780325 -0.04687888771295547 -61.830562722682885
839 -0.047237077727913857 -61.92484576553117 -0.04483770225197077 -61.87540042493485
840 -0.047216727212071416 -61.97206249274324 -0.04719889853149652 -61.92259932346635
841 -0.047159656696021554 -62.019222149439265 -0.04669455792754888 -61.9692938813939
842 -0.04716578312218189 -62.06638793256145 -0.05146853942424059 -62.020762420818144
843 -0.04700482059270143 -62.11339275315415 -0.04801111724227667 -62.06877353806042
844 -0.047290677390992644 -62.16068343054514 -0.0434126665815711 -62.11218620464199
845 -0.047105437517166136 -62.20778886806231 -0.046447543799877165 -62.15863374844187
846 -0.0471210602670908 -62.2549099283294 -0.04702137485146522 -62.20565512329334
847 -0.04710434693843126 -62.30201427526783 -0.04721402619034052 -62.25286914948368
848 -0.04706201478838921 -62.34907629005622 -0.04701573681086302 -62.29988488629454
849 -0.04707590602338314 -62.3961521960796 -0.047381782345473765 -62.34726666864002
850 -0.047070368006825444 -62.443222564086426 -0.04679714292287827 -62.394063811562894
851 -0.04708575382828713 -62.49030831791471 -0.0467274421826005 -62.440791253745495
852 -0.047088791616261005 -62.53739710953097 -0.0474824994802475 -62.48827375322574
853 -0.047084365412592886 -62.584481474943566 -0.047171180695295335 -62.535444933921035
854 -0.047048655711114405 -62.63153013065468 -0.04719443675130606 -62.58263937067234
855 -0.047013834863901136 -62.678543965518585 -0.047470439597964285 -62.630109810270305
856 -0.04698620289564133 -62.725530168414224 -0.04655038304626942 -62.67666019331657
857 -0.046984103694558146 -62.77251427210878 -0.04758690539747477 -62.724247098714045
858 -0.046937841735780236 -62.81945211384456 -0.04684141930192709 -62.77108851801597
859 -0.04697330500930548 -62.866425418853865 -0.04652586430311203 -62.817614382319086
860 -0.04697688743472099 -62.91340230628859 -0.046543064154684545 -62.86415744647377
861 -0.0469417717307806 -62.96034407801937 -0.048269891552627085 -62.9124273380264
862 -0.04690665565431118 -63.00725073367368 -0.04722555428743362 -62.959652892313834
863 -0.046905639208853246 -63.05415637288253 -0.04668459054082632 -63.00633748285466
864 -0.04688810929656029 -63.10104448217909 -0.046731014549732205 -63.0530684974044
865 -0.04692377205938101 -63.14796825423847 -0.04601882416754961 -63.09908732157194
866 -0.04694085158407688 -63.194909105822546 -0.047727252915501596 -63.14681457448744
867 -0.04690233152359724 -63.24181143734614 -0.04557670783251524 -63.19239128231996
868 -0.04690950065851211 -63.28872093800466 -0.04620388951152563 -63.238595171831484
869 -0.046988547407090665 -63.33570948541175 -0.04750441275537014 -63.28609958458686
870 -0.04695547111332417 -63.38266495652507 -0.04686671663075685 -63.33296630121762
871 -0.04692209381610155 -63.42958705034117 -0.046190225332975385 -63.379156526550595
872 -0.046994419395923616 -63.47658146973709 -0.04685949236154556 -63.426016018912144
873 -0.04701701160520315 -63.5235984813423 -0.047337543964385984 -63.47335356287653
874 -0.04698790349066258 -63.57058638483296 -0.04760993979871273 -63.520963502675244
875 -0.04696554653346539 -63.61755193136642 -0.04614382870495319 -63.5671073313802
876 -0.046973057091236115 -63.66452498845766 -0.04686855413019657 -63.6139758855104
877 -0.0471809022128582 -63.711705890670515 -0.04410427026450634 -63.658080155774904
878 -0.04715981148183346 -63.75886570215235 -0.04549707677215338 -63.703577232547055
879 -0.04721653629094362 -63.806082238443295 -0.04809663612395525 -63.75167386867101
880 -0.04717401303350925 -63.85325625147681 -0.047655319608747956 -63.79932918827976
881 -0.04710845034569502 -63.900364701822504 -0.04747138991951942 -63.846800578199286
882 -0.047055255994200705 -63.947419957816706 -0.04729260876774788 -63.894093186967034
883 -0.04704926665872335 -63.99446922447543 -0.04658581279218197 -63.940678999759214
884 -0.04708852395415306 -64.04155774842958 -0.046723094023764136 -63.987402093782975
885 -0.047125079296529294 -64.08868282772612 -0.046898812800645825 -64.03430090658362
886 -0.047061620466411117 -64.13574444819253 -0.04723557811230421 -64.08153648469593
887 -0.04718846268951893 -64.18293291088204 -0.04646976161748171 -64.12800624631342
888 -0.0470788111910224 -64.23001172207307 -0.04596989676356315 -64.17397614307698
889 -0.04708530027419329 -64.27709702234726 -0.04790947530418634 -64.22188561838117
890 -0.0470212247222662 -64.32411824706953 -0.04389899782836437 -64.26578461620953
891 -0.047216220013797286 -64.37133446708333 -0.04789748042821884 -64.31368209663775
892 -0.047136872075498104 -64.41847133915883 -0.04683796670287847 -64.36052006334063
893 -0.04713972508907318 -64.4656110642479 -0.04627974145114422 -64.40679980479177
894 -0.04714678917080164 -64.51275785341869 -0.04723194539546967 -64.45403175018724
895 -0.04713725876063109 -64.55989511217932 -0.04770484175533056 -64.50173659194257
896 -0.04710110444575548 -64.60699621662508 -0.04562381077557802 -64.54736040271816
897 -0.04709243401885033 -64.65408865064393 -0.04837503582239151 -64.59573543854054
898 -0.04710179027169943 -64.70119044091562 -0.04754198472946882 -64.64327742327
899 -0.047288928180933 -64.74847936909656 -0.05283550452440977 -64.69611292779442
900 -0.04679867997765541 -64.79527804907421 -0.04578791558742523 -64.74190084338184
901 -0.04681219514459371 -64.84209024421881 -0.047638137079775336 -64.78953898046161
902 -0.04684134013950825 -64.88893158435832 -0.045671175420284274 -64.8352101558819
903 -0.046883166022598746 -64.93581475038091 -0.04660727065056562 -64.88181742653246
904 -0.04691491462290287 -64.98272966500382 -0.0467435484752059 -64.92856097500767
905 -0.046913694590330124 -65.02964335959415 -0.04715137407183647 -64.9757123490795
906 -0.04687965996563435 -65.07652301955979 -0.047693933360278606 -65.02340628243978
907 -0.04684957955032587 -65.12337259911011 -0.04708740506321192 -65.07049368750299
908 -0.04681169539690018 -65.17018429450701 -0.046585149504244326 -65.11707883700723
909 -0.04683340787887573 -65.21701770238589 -0.04686019234359264 -65.16393902935081
910 -0.04686911292374134 -65.26388681530963 -0.04575738254934549 -65.20969641190015
911 -0.046880130842328074 -65.31076694615196 -0.04712322782725096 -65.25681963972741
912 -0.04687924981117249 -65.35764619596313 -0.045722522772848606 -65.30254216250026
913 -0.046899589151144026 -65.40454578511427 -0.047021389566361906 -65.34956355206663
914 -0.04687170684337616 -65.45141749195764 -0.04862833376973867 -65.39819188583637
915 -0.04680297169834376 -65.49822046365598 -0.04802089333534241 -65.44621277917172
916 -0.046756450086832047 -65.54497691374281 -0.047655563428997995 -65.49386834260072
917 -0.046818578988313674 -65.59179549273112 -0.043917646072804926 -65.53778598867352
918 -0.04687800146639347 -65.63867349419752 -0.04654710069298744 -65.58433308936651
919 -0.046901881508529183 -65.68557537570605 -0.04570820108056069 -65.63004129044707
920 -0.04694479964673519 -65.73252017535279 -0.04615490660071373 -65.67619619704779
921 -0.046994618512690066 -65.77951479386547 -0.04743773005902767 -65.72363392710682
922 -0.04703194126486778 -65.82654673513034 -0.04188567511737347 -65.76551960222419
923 -0.04722706247121096 -65.87377379760154 -0.04626923352479935 -65.81178883574898
924 -0.04732578489929438 -65.92109958250084 -0.04863106980919838 -65.86041990555819
925 -0.04718839377164841 -65.96828797627249 -0.046590758860111235 -65.9070106644183
926 -0.04714182261377573 -66.01542979888627 -0.04738735035061836 -65.95439801476891
927 -0.04710996616631746 -66.06253976505259 -0.04646647162735462 -66.00086448639627
928 -0.04706838522106409 -66.10960815027366 -0.04551820605993271 -66.0463826924562
929 -0.04720309674739838 -66.15681124702105 -0.046960894390940665 -66.09334358684714
930 -0.04734305460005998 -66.20415430162112 -0.04933737963438034 -66.14268096648152
931 -0.04724347181618214 -66.2513977734373 -0.04965098444372416 -66.19233195092525
932 -0.04694137461483479 -66.29833914805214 -0.0465548325330019 -66.23888678345826
933 -0.04699413627386093 -66.345333284326 -0.05114964358508587 -66.29003642704335
934 -0.046781645901501176 -66.3921149302275 -0.046341275423765184 -66.33637770246712
935 -0.046795065701007846 -66.43890999592851 -0.04707514327019453 -66.38345284573731
936 -0.046790238656103614 -66.48570023458461 -0.04686619248241186 -66.43031903821972
937 -0.04680324457585812 -66.53250347916047 -0.04763938169926405 -66.47795841991899
938 -0.046712007373571396 -66.57921548653404 -0.04631516858935356 -66.52427358850835
939 -0.04675194974988699 -66.62596743628393 -0.046986277028918264 -66.57125986553727
940 -0.046757604368031024 -66.67272504065195 -0.04707446284592152 -66.6183343283832
941 -0.046729250624775884 -66.71945429127673 -0.04720280896872282 -66.66553713735192
942 -0.04672845918685198 -66.76618275046359 -0.04690766520798206 -66.7124448025599
943 -0.046737870387732985 -66.81292062085132 -0.04678209871053696 -66.75922690127044
944 -0.04681632071733475 -66.85973694156866 -0.04742293059825897 -66.8066498318687
945 -0.04670939333736897 -66.90644633490602 -0.04724918305873871 -66.85389901492744
946 -0.046982417814433575 -66.95342875272046 -0.045748432911932466 -66.89964744783937
947 -0.04676563460379839 -67.00019438732426 -0.04803273249417543 -66.94768018033355
948 -0.04671313725411892 -67.04690752457837 -0.04679799042642117 -66.99447817075998
949 -0.04669425580650568 -67.09360178038487 -0.04683812465518713 -67.04131629541516
950 -0.0466832859441638 -67.14028506632904 -0.04798669647425413 -67.08930299188941
951 -0.04661381207406521 -67.18689887840311 -0.04633770231157541 -67.13564069420099
952 -0.0466826319694519 -67.23358151037256 -0.047443434782326224 -67.18308412898331
953 -0.04663826711475849 -67.28021977748732 -0.04823964145034552 -67.23132377043366
954 -0.046579185873270035 -67.32679896336059 -0.04575930126011372 -67.27708307169378
955 -0.046593335643410685 -67.373392299004 -0.046021209098398685 -67.32310428079218
956 -0.04662423823028803 -67.42001653723429 -0.04825767781585455 -67.37136195860803
957 -0.046571469865739346 -67.46658800710003 -0.047167247720062734 -67.4185292063281
958 -0.04654656816273928 -67.51313457526277 -0.04660036396235227 -67.46512957029046
959 -0.04654665254056454 -67.55968122780334 -0.04715704619884491 -67.5122866164893
960 -0.04654076062142849 -67.60622198842476 -0.04658776596188545 -67.5588743824512
961 -0.04655030108988285 -67.65277228951464 -0.046759667061269286 -67.60563404951246
962 -0.0465789770707488 -67.6993512665854 -0.046599014475941655 -67.6522330639884
963 -0.04668276384472847 -67.74603403043012 -0.04976584669202566 -67.70199891068043
964 -0.046390480175614354 -67.79242451060574 -0.047693857736885545 -67.74969276841732
965 -0.046410072781145575 -67.83883458338688 -0.04739818889647722 -67.7970909573138
966 -0.04638165142387152 -67.88521623481076 -0.04673587735742331 -67.84382683467122
967 -0.04639779385179281 -67.93161402866255 -0.04658726565539837 -67.89041410032662
968 -0.0463987210765481 -67.9780127497391 -0.04605494998395443 -67.93646905031058
969 -0.046414182707667354 -68.02442693244676 -0.04671773221343756 -67.98318678252402
970 -0.04648559670895338 -68.0709125291557 -0.04639067053794861 -68.02957745306196
971 -0.0464046586304903 -68.1173171877862 -0.04572467692196369 -68.07530212998392
972 -0.04651728831231594 -68.16383447609851 -0.04732444789260626 -68.12262657787653
973 -0.046505339071154596 -68.21033981516968 -0.046833323501050475 -68.16945990137758
974 -0.04648211877793074 -68.2568219339476 -0.04642327111214399 -68.21588317248973
975 -0.046607446298003195 -68.3034293802456 -0.048667967319488525 -68.26455113980921
976 -0.04642626978456974 -68.34985565003018 -0.04671125877648592 -68.3112623985857
977 -0.04639398455619812 -68.39624963458638 -0.04715438056737185 -68.35841677915307
978 -0.046378287672996524 -68.44262792225938 -0.04624006189405918 -68.40465684104713
979 -0.04642777126282453 -68.4890556935222 -0.04617101512849331 -68.45082785617562
980 -0.04649618100374937 -68.53555187452595 -0.046210302598774435 -68.4970381587744
981 -0.0465210035443306 -68.58207287807028 -0.04571906290948391 -68.54275722168389
982 -0.04655196163803339 -68.62862483970831 -0.04676467943936587 -68.58952190112325
983 -0.04682110622525215 -68.67544594593356 -0.037394456565380096 -68.62691635768863
984 -0.047046981006860736 -68.72249292694042 -0.046747354045510295 -68.67366371173414
985 -0.04700190145522356 -68.76949482839564 -0.04672117605805397 -68.72038488779219
986 -0.047021069936454295 -68.81651589833209 -0.04681486207991838 -68.7671997498721
987 -0.04700883887708187 -68.86352473720916 -0.04696196559816599 -68.81416171547028
988 -0.04700686354190111 -68.91053160075106 -0.04687557239085436 -68.86103728786114
989 -0.0470422513782978 -68.95757385212936 -0.047020030580461024 -68.90805731844159
990 -0.04704759139567614 -69.00462144352504 -0.04705455973744392 -68.95511187817904
991 -0.04696799423545599 -69.0515894377605 -0.047754439152777196 -69.00286631733182
992 -0.0469499496743083 -69.09853938743481 -0.047007188014686105 -69.04987350534651
993 -0.046950158476829526 -69.14548954591164 -0.04675855077803135 -69.09663205612455
994 -0.04695408176630735 -69.19244362767795 -0.0469139214605093 -69.14354597758506
995 -0.04696683082729578 -69.23941045850525 -0.04734669141471386 -69.19089266899978
996 -0.04693331215530634 -69.28634377066055 -0.046343311481177804 -69.23723598048096
997 -0.04695901665836573 -69.33330278731891 -0.046818991750478746 -69.28405497223144
998 -0.04698807485401631 -69.38029086217293 -0.04728941060602665 -69.33134438283747
999 -0.04694847166538239 -69.42723933383832 -0.04679878856986761 -69.37814317140734
1000 -0.04695013482123613 -69.47418946865955 -0.04708654172718525 -69.42522971313453
1001 -0.047007284872233865 -69.52119675353178 -0.04343146216124296 -69.46866117529576
1002 -0.04711941983550787 -69.5683161733673 -0.04672439023852348 -69.51538556553429
1003 -0.04709363505244255 -69.61540980841974 -0.04704397767782211 -69.5624295432121
1004 -0.047103500552475454 -69.66251330897222 -0.04698436800390482 -69.60941391121601
1005 -0.04712079558521509 -69.70963410455744 -0.04767850413918495 -69.6570924153552
1006 -0.04706005323678255 -69.75669415779421 -0.046835001185536386 -69.70392741654074
1007 -0.04705474656075239 -69.80374890435496 -0.04693242516368627 -69.75085984170443
1008 -0.04707043897360563 -69.85081934332857 -0.046775016188621524 -69.79763485789304
1009 -0.04706927668303251 -69.8978886200116 -0.045951994322240355 -69.84358685221528
1010 -0.047083984687924386 -69.94497260469953 -0.046547933295369145 -69.89013478551065
1011 -0.04709896463900805 -69.99207156933853 -0.048788922280073165 -69.93892370779072
1012 -0.04694158677011728 -70.03901315610865 -0.0479018134996295 -69.98682552129036
1013 -0.0469235559925437 -70.0859367121012 -0.04667101986706257 -70.03349654115742
1014 -0.046984413638710976 -70.13292112573991 -0.046114337258040906 -70.07961087841547
1015 -0.046988894790411 -70.17991002053033 -0.047538166865706444 -70.12714904528117
1016 -0.04704994484782219 -70.22695996537816 -0.048024853505194184 -70.17517389878637
1017 -0.046875596046447754 -70.2738355614246 -0.046959956735372545 -70.22213385552175
1018 -0.04687533006072044 -70.32071089148532 -0.04562725778669119 -70.26776111330844
1019 -0.046914270333945754 -70.36762516181926 -0.0463432963937521 -70.3141044097022
1020 -0.04696637336164713 -70.4145915351809 -0.04635905660688877 -70.36046346630908
1021 -0.04698707014322281 -70.46157860532412 -0.04703807681798935 -70.40750154312707
1022 -0.0469772208482027 -70.50855582617233 -0.046789724566042426 -70.45429126769311
1023 -0.04702883418649435 -70.55558466035882 -0.048899168334901336 -70.503190436028
1024 -0.0469398882240057 -70.60252454858282 -0.04563886541873217 -70.54882930144674
1025 -0.04697181787341833 -70.64949636645623 -0.04707465413957834 -70.59590395558632
1026 -0.04695797003805637 -70.69645433649428 -0.04668830372393131 -70.64259225931025
1027 -0.047036968544125556 -70.7434913050384 -0.04601583816111088 -70.68860809747136
1028 -0.0469884131103754 -70.79047971814877 -0.04750213120132685 -70.73611022867269
1029 -0.04698003064841032 -70.83745974879719 -0.0496657008305192 -70.7857759295032
1030 -0.04688944257795811 -70.88434919137515 -0.047611271217465403 -70.83338720072067
1031 -0.04683806039392948 -70.93118725176907 -0.04988994263112545 -70.88327714335179
1032 -0.04667189512401819 -70.9778591468931 -0.04734211377799511 -70.93061925712979
1033 -0.0466743303462863 -71.02453347723939 -0.04667396321892738 -70.97729322034871
1034 -0.04667767621576786 -71.07121115345515 -0.046624920517206195 -71.02391814086592
1035 -0.04669539518654346 -71.1179065486417 -0.04612097442150116 -71.07003911528741
1036 -0.04676825553178787 -71.16467480417349 -0.04528513643890619 -71.11532425172632
1037 -0.04679780006408692 -71.21147260423757 -0.04620389379560948 -71.16152814552193
1038 -0.046807689033448695 -71.25828029327101 -0.0475678326562047 -71.20909597817813
1039 -0.046982334740459916 -71.30526262801148 -0.0479871978983283 -71.25708317607645
1040 -0.04673216752707958 -71.35199479553856 -0.04789346493780613 -71.30497664101425
1041 -0.046643327176570895 -71.39863812271513 -0.04627874996513128 -71.35125539097938
1042 -0.04669101405888796 -71.44532913677402 -0.04650066010653973 -71.39775605108592
1043 -0.04671594519168139 -71.4920450819657 -0.04741707853972912 -71.44517312962564
1044 -0.04686480369418859 -71.53890988565989 -0.0453620346263051 -71.49053516425195
1045 -0.04677566569298506 -71.58568555135288 -0.046373306214809416 -71.53690847046676
1046 -0.0467998405918479 -71.63248539194473 -0.047057238034904005 -71.58396570850167
1047 -0.04685772396624088 -71.67934311591097 -0.04643164873123169 -71.6303973572329
1048 -0.04681634530425072 -71.72615946121522 -0.04698838442564011 -71.67738574165854
1049 -0.046805190294981 -71.7729646515102 -0.0475343007594347 -71.72492004241798
1050 -0.04676697123795748 -71.81973162274815 -0.046736731007695195 -71.77165677342568
1051 -0.04679023120552302 -71.86652185395367 -0.04706168994307518 -71.81871846336875
1052 -0.046773322857916355 -71.91329517681159 -0.0463536761701107 -71.86507213953887
1053 -0.04684019424021244 -71.9601353710518 -0.047714724019169805 -71.91278686355804
1054 -0.04673195090144873 -72.00686732195325 -0.04650673754513264 -71.95929360110317
1055 -0.04677385631948709 -72.05364117827274 -0.045651815459132196 -72.00494541656231
1056 -0.046805530413985254 -72.10044670868673 -0.046659811213612554 -72.05160522777592
1057 -0.04684160072356462 -72.1472883094103 -0.047039379552006724 -72.09864460732793
1058 -0.046913812309503554 -72.1942021217198 -0.049251149781048296 -72.14789575710897
1059 -0.04695115424692631 -72.24115327596672 -0.04403163604438305 -72.19192739315335
1060 -0.04696904551237822 -72.28812232147911 -0.050111310184001924 -72.24203870333736
1061 -0.04669404402375221 -72.33481636550286 -0.04646310731768608 -72.28850181065505
1062 -0.046763391606509684 -72.38157975710936 -0.047671067714691165 -72.33617287836974
1063 -0.04665674716234207 -72.42823650427171 -0.04659138210117817 -72.38276426047092
1064 -0.04669022299349308 -72.4749267272652 -0.04709631446748972 -72.42986057493842
1065 -0.04666398018598557 -72.52159070745118 -0.04741184934973717 -72.47727242428816
1066 -0.04664763510227203 -72.56823834255346 -0.0462779801338911 -72.52355040442205
1067 -0.046614786610007286 -72.61485312916346 -0.049161223508417604 -72.57271162793047
1068 -0.0465671693906188 -72.66142029855408 -0.04478980749845505 -72.61750143542893
1069 -0.04667488168925047 -72.70809518024333 -0.04700917955487967 -72.66451061498381
1070 -0.04667305238544941 -72.75476823262878 -0.046779077500104904 -72.71128969248392
1071 -0.046688822098076344 -72.80145705472685 -0.0488195801153779 -72.7601092725993
1072 -0.04658014662563801 -72.8480372013525 -0.04668575897812843 -72.80679503157742
1073 -0.04660623650997877 -72.89464343786247 -0.046600160747766496 -72.8533951923252
1074 -0.046555361710488796 -72.94119879957296 -0.04601767510175705 -72.89941286742695
1075 -0.04666674025356769 -72.98786553982653 -0.04734523110091686 -72.94675809852787
1076 -0.04664838071912527 -73.03451392054565 -0.0454496905207634 -72.99220778904863
1077 -0.04672987852245569 -73.0812437990681 -0.04709834493696689 -73.0393061339856
1078 -0.04671310447156429 -73.12795690353967 -0.04574313554912805 -73.08504926953474
1079 -0.046720913611352444 -73.17467781715102 -0.04635822437703609 -73.13140749391177
1080 -0.04679316114634276 -73.22147097829736 -0.046544964984059335 -73.17795245889583
1081 -0.04675705283880234 -73.26822803113616 -0.046138334460556506 -73.22409079335638
1082 -0.046801373548805716 -73.31502940468496 -0.047046481445431707 -73.27113727480182
1083 -0.046805871464312074 -73.36183527614928 -0.048036611452698705 -73.31917388625452
1084 -0.046780241280794145 -73.40861551743008 -0.04579983726143837 -73.36497372351596
1085 -0.046830488555133346 -73.45544600598521 -0.046537180244922635 -73.41151090376088
1086 -0.04679754264652729 -73.50224354863174 -0.047161136940121653 -73.458672040701
1087 -0.04676503948867321 -73.54900858812042 -0.04632474388927221 -73.50499678459028
1088 -0.04681204464286566 -73.59582063276328 -0.046851183474063876 -73.55184796806434
1089 -0.04682413786649704 -73.64264477062977 -0.04520268328487873 -73.59705065134922
1090 -0.04691008757799864 -73.68955485820777 -0.04949069600552321 -73.64654134735474
1091 -0.04676469136029482 -73.73631954956807 -0.047643936984241006 -73.69418528433899
1092 -0.046751610562205316 -73.78307116013028 -0.046671891771256926 -73.74085717611024
1093 -0.04671672135591507 -73.8297878814862 -0.04687967598438263 -73.78773685209462
1094 -0.04674218501895666 -73.87653006650515 -0.04710968602448702 -73.83484653811911
1095 -0.04672489818185568 -73.923254964687 -0.04609997719526291 -73.88094651531438
1096 -0.04678869564086199 -73.97004366032786 -0.04447621330618858 -73.92542272862056
1097 -0.0469048636034131 -74.01694852393128 -0.04681663010269403 -73.97223935872326
1098 -0.04695213474333286 -74.06390065867461 -0.04279317855834961 -74.01503253728161
1099 -0.04717349950224161 -74.11107415817685 -0.04724955670535565 -74.06228209398697
1100 -0.04705855417996645 -74.15813271235682 -0.048597771860659125 -74.11087986584762
1101 -0.04699304010719061 -74.20512575246401 -0.047145366109907626 -74.15802523195752
1102 -0.046952151134610175 -74.25207790359862 -0.04666744563728571 -74.2046926775948
1103 -0.0470871064811945 -74.29916501007982 -0.047710610739886763 -74.25240328833469
1104 -0.04693306889384985 -74.34609807897367 -0.04783298950642347 -74.30023627784111
1105 -0.04689689669758081 -74.39299497567124 -0.04688134752213955 -74.34711762536325
1106 -0.04689855203032493 -74.43989352770157 -0.04727357793599367 -74.39439120329925
1107 -0.046893302164971826 -74.48678682986655 -0.04609284419566393 -74.44048404749492
1108 -0.046914588660001755 -74.53370141852655 -0.04690352976322174 -74.48738757725815
1109 -0.046910122781991956 -74.58061154130854 -0.04799279235303402 -74.53538036961118
1110 -0.04683945309370756 -74.62745099440225 -0.046832003816962245 -74.58221237342813
1111 -0.046873231418430805 -74.67432422582068 -0.04683026615530252 -74.62904263958343
1112 -0.04688003733754158 -74.72120426315823 -0.047141156159341335 -74.67618379574277
1113 -0.04679412543773651 -74.76799838859597 -0.046331312693655494 -74.72251510843643
1114 -0.04692111890763044 -74.8149195075036 -0.047803773917257784 -74.77031888235368
1115 -0.04685991872102022 -74.86177942622463 -0.04733047243207693 -74.81764935478576
1116 -0.046815885417163375 -74.90859531164179 -0.04530442599207163 -74.86295378077783
1117 -0.04704273883253336 -74.95563805047432 -0.05009564533829689 -74.91304942611613
1118 -0.04678265005350113 -75.00242070052782 -0.050931758247315884 -74.96398118436345
1119 -0.04651032257825136 -75.04893102310608 -0.04754134155809879 -75.01152252592155
1120 -0.046527909487485884 -75.09545893259356 -0.0481772730126977 -75.05969979893425
1121 -0.04642467945814133 -75.1418836120517 -0.04636453278362751 -75.10606433171787
1122 -0.04645141903311014 -75.1883350310848 -0.04621107988059521 -75.15227541159847
1123 -0.04648595228791237 -75.23482098337271 -0.046368267573416236 -75.19864367917188
1124 -0.04650450050830841 -75.28132548388102 -0.04708821475505829 -75.24573189392694
1125 -0.04655465856194496 -75.32788014244296 -0.044799661822617055 -75.29053155574957
1126 -0.04660325925797224 -75.37448340170094 -0.04586831200867891 -75.33639986775825
1127 -0.04661114439368248 -75.42109454609462 -0.04648057222366333 -75.3828804399819
1128 -0.04661406986415386 -75.46770861595877 -0.04715259503573179 -75.43003303501763
1129 -0.04664436634629965 -75.51435298230507 -0.047976580634713176 -75.47800961565234
1130 -0.046636573411524294 -75.56098955571659 -0.04667417053133249 -75.52468378618367
1131 -0.04657121282070875 -75.6075607685373 -0.047660555317997934 -75.57234434150168
1132 -0.04654484447091818 -75.65410561300821 -0.04684167560189963 -75.61918601710357
1133 -0.04664983153343201 -75.70075544454164 -0.04728376492857933 -75.66646978203215
1134 -0.04664950780570507 -75.74740495234735 -0.04534162692725659 -75.7118114089594
1135 -0.04659586753696203 -75.79400081988432 -0.04673690255731344 -75.75854831151672
1136 -0.04653345160186291 -75.84053427148618 -0.04517718926072121 -75.80372550077745
1137 -0.04674703497439623 -75.88728130646058 -0.04423575364053249 -75.84796125441798
1138 -0.0469717076048255 -75.9342530140654 -0.041518959775567056 -75.88948021419355
1139 -0.04708792772144079 -75.98134094178684 -0.04743627980351448 -75.93691649399707
1140 -0.0471041364595294 -76.02844507824636 -0.047329402342438695 -75.98424589633952
1141 -0.047085334360599515 -76.07553041260697 -0.047124631330370904 -76.03137052766989
1142 -0.047051886841654775 -76.12258229944862 -0.046638070791959765 -76.07800859846185
1143 -0.04710961747914553 -76.16969191692777 -0.04670655597001314 -76.12471515443187
1144 -0.04706381019204855 -76.21675572711982 -0.04701834525913 -76.171733499691
1145 -0.047078237682580945 -76.2638339648024 -0.04663639087229967 -76.2183698905633
1146 -0.047097846120595935 -76.310931810923 -0.04680558815598488 -76.26517547871929
1147 -0.04709268063306808 -76.35802449155607 -0.046194379962980744 -76.31136985868227
1148 -0.04714386779814959 -76.40516835935422 -0.04587670061737299 -76.35724655929964
1149 -0.047203542105853556 -76.45237190146007 -0.04659949578344822 -76.4038460550831
1150 -0.04719387162476778 -76.49956577308484 -0.04763311743736267 -76.45147917252045
1151 -0.04713734854012728 -76.54670312162497 -0.047012921422719955 -76.49849209394317
1152 -0.047137897461652756 -76.59384101908663 -0.04765154104679823 -76.54614363498997
1153 -0.047084252908825876 -76.64092527199546 -0.047810671478509904 -76.59395430646849
1154 -0.04706269521266222 -76.68798796720812 -0.04668682012706995 -76.64064112659555
1155 -0.04711468499153852 -76.73510265219966 -0.047159991413354876 -76.6878011180089
1156 -0.047125968523323535 -76.78222862072298 -0.04943623803555965 -76.73723735604446
1157 -0.04693797118961811 -76.8291665919126 -0.04613998346030712 -76.78337733950477
1158 -0.046983045898377894 -76.87614963781097 -0.046816205233335496 -76.83019354473811
1159 -0.04696491099894047 -76.9231145488099 -0.04690291304141283 -76.87709645777952
1160 -0.04693064372986555 -76.97004519253977 -0.0479097543284297 -76.92500621210795
1161 -0.047041081823408604 -77.01708627436318 -0.0522555373609066 -76.97726174946885
1162 -0.046622042544186115 -77.06370831690737 -0.047192979417741296 -77.0244547288866
1163 -0.04667160082608461 -77.11037991773345 -0.04690457358956337 -77.07135930247615
1164 -0.046649118326604365 -77.15702903606005 -0.045756660401821136 -77.11711596287797
1165 -0.046691699884831905 -77.20372073594488 -0.04705049358308315 -77.16416645646106
1166 -0.04667184855788946 -77.25039258450278 -0.046727895922958854 -77.21089435238402
1167 -0.046663480997085574 -77.29705606549986 -0.04659696463495493 -77.25749131701897
1168 -0.04667780008167029 -77.34373386558153 -0.046790603548288345 -77.30428192056726
1169 -0.04667185992002487 -77.39040572550155 -0.046751268208026886 -77.35103318877529
1170 -0.04669373128563166 -77.43709945678718 -0.04664948582649231 -77.39768267460178
1171 -0.046687728352844717 -77.48378718514003 -0.04665705841034651 -77.44433973301213
1172 -0.046691149659454825 -77.53047833479948 -0.046605516038835046 -77.49094524905097
1173 -0.046723398566246035 -77.57720173336573 -0.04845845364034176 -77.5394037026913
1174 -0.0465954465791583 -77.62379717994489 -0.04712078031152487 -77.58652448300283
1175 -0.04662105403840542 -77.6704182339833 -0.046139515563845636 -77.63266399856668
1176 -0.046647456288337705 -77.71706569027164 -0.046795700863003734 -77.67945969942969
1177 -0.04663649424910545 -77.76370218452074 -0.046908369101583955 -77.72636806853127
1178 -0.046649329364299774 -77.81035151388504 -0.046556594967842105 -77.77292466349911
1179 -0.046668173559010026 -77.85701968744405 -0.046560261584818366 -77.81948492508393
1180 -0.04668665435165167 -77.9037063417957 -0.04668309297412634 -77.86616801805805
1181 -0.04682263564318419 -77.95052897743888 -0.043226773478090764 -77.90939479153614
1182 -0.04688360542058945 -77.99741258285947 -0.04654162470251322 -77.95593641623866
1183 -0.04690888412296772 -78.04432146698244 -0.04712006077170372 -78.00305647701036
1184 -0.046943662129342555 -78.09126512911178 -0.04657225664705038 -78.04962873365741
1185 -0.046898203343153 -78.13816333245492 -0.04627002477645874 -78.09589875843388
1186 -0.04699635729193687 -78.18515968974685 -0.04486834742128849 -78.14076710585516
1187 -0.04708234611898661 -78.23224203586584 -0.047363455966115 -78.18813056182128
1188 -0.047038649953901765 -78.27928068581974 -0.04848204907029867 -78.23661261089158
1189 -0.04685930572450161 -78.32613999154424 -0.045107774436473846 -78.28172038532806
1190 -0.04705887883901596 -78.37319887038325 -0.0465661795809865 -78.32828656490905
1191 -0.04705826416611671 -78.42025713454936 -0.047615664452314375 -78.37590222936136
1192 -0.04699287433177233 -78.46725000888114 -0.04829390123486519 -78.42419613059623
1193 -0.046941642090678214 -78.51419165097181 -0.04695326890796423 -78.4711493995042
1194 -0.04688852727413177 -78.56108017824594 -0.045294054038822654 -78.51644345354302
1195 -0.04702129699289799 -78.60810147523884 -0.0462614506483078 -78.56270490419132
1196 -0.04710508566349745 -78.65520656090234 -0.048560641892254355 -78.61126554608357
1197 -0.04693728890269995 -78.70214384980504 -0.04652501419186592 -78.65779056027544
1198 -0.04695617202669382 -78.74910002183174 -0.046108892932534215 -78.70389945320798
1199 -0.046996244415640834 -78.79609626624737 -0.04696460664272308 -78.7508640598507
1200 -0.04702914115041494 -78.84312540739779 -0.048659203387796876 -78.7995232632385
1201 -0.04688673876225948 -78.89001214616005 -0.0477734686806798 -78.84729673191917
1202 -0.046862836182117465 -78.93687498234216 -0.04644463025033474 -78.89374136216951
1203 -0.04684752821922302 -78.98372251056138 -0.04648060686886311 -78.94022196903838
1204 -0.04686723370105028 -79.03058974426243 -0.04633897356688976 -78.98656094260527
1205 -0.0469363858923316 -79.07752613015477 -0.045557408221066 -79.03211835082634
1206 -0.046994791738688944 -79.12452092189345 -0.047480784729123114 -79.07959913555545
1207 -0.046906234323978425 -79.17142715621743 -0.04522997215390205 -79.12482910770936
1208 -0.047032514959573744 -79.218459671177 -0.04744359366595745 -79.17227270137532
1209 -0.04714225996285677 -79.26560193113986 -0.04438699092715979 -79.21665969230249
1210 -0.0471536198630929 -79.31275555100295 -0.04625129774212837 -79.26291099004462
1211 -0.04713314939290285 -79.35988870039586 -0.047230766899883744 -79.3101417569445
1212 -0.04712717309594154 -79.4070158734918 -0.04766713809221983 -79.35780889503673
1213 -0.04710383638739586 -79.4541197098792 -0.04592407383024692 -79.40373296886698
1214 -0.04716700240969658 -79.50128671228889 -0.04638317134231329 -79.45011614020929
1215 -0.04715852402150631 -79.5484452363104 -0.047569993697106835 -79.4976861339064
1216 -0.04712594505399466 -79.59557118136439 -0.04713791720569134 -79.54482405111209
1217 -0.04714473895728588 -79.64271592032168 -0.045649673976004126 -79.59047372508809
1218 -0.04720470681786537 -79.68992062713954 -0.04973983447998762 -79.64021355956808
1219 -0.0470326391980052 -79.73695326633755 -0.04713011849671602 -79.68734367806479
1220 -0.047050431929528715 -79.78400369826709 -0.04927365258336067 -79.73661733064816
1221 -0.04690545778721571 -79.8309091560543 -0.04713066685944796 -79.7837479975076
1222 -0.04686745572835207 -79.87777661178265 -0.04666769132018089 -79.83041568882778
1223 -0.04718219880014658 -79.9249588105828 -0.046528122015297414 -79.87694381084309
1224 -0.04695685803890228 -79.97191566862169 -0.04665815569460392 -79.92360196653769
1225 -0.04691035225987435 -80.01882602088156 -0.047273433208465575 -79.97087539974615
1226 -0.04689662549644709 -80.065722646378 -0.04705590605735779 -80.0179313058035
1227 -0.046896652691066264 -80.11261929906907 -0.04657495878636837 -80.06450626458987
1228 -0.04691906590014696 -80.15953836496921 -0.04776804372668266 -80.11227430831654
1229 -0.04681683350354433 -80.20635519847275 -0.04633443430066109 -80.1586087426172
1230 -0.04688346665352583 -80.25323866512628 -0.04695718362927437 -80.20556592624648
1231 -0.04688445385545492 -80.30012311898173 -0.04728482086211443 -80.2528507471086
1232 -0.046828451380133626 -80.34695157036187 -0.046755801886320114 -80.29960654899492
1233 -0.046819355338811874 -80.39377092570068 -0.047022181935608386 -80.34662873093052
1234 -0.046834191866219045 -80.4406051175669 -0.047383224777877334 -80.3940119557084
1235 -0.04679610151797533 -80.48740121908487 -0.04767528921365738 -80.44168724492205
1236 -0.04675844833254814 -80.53415966741743 -0.046964158304035664 -80.48865140322609
1237 -0.04674056973308325 -80.58090023715052 -0.047063139453530314 -80.53571454267961
1238 -0.046796504966914655 -80.62769674211744 -0.04632331095635891 -80.58203785363597
1239 -0.04678153749555349 -80.67447827961298 -0.047563922591507435 -80.62960177622747
1240 -0.04683631025254727 -80.72131458986553 -0.0439175033941865 -80.67351927962166
1241 -0.04687203392386437 -80.76818662378939 -0.04779587704688311 -80.72131515666854
1242 -0.046830879710614684 -80.8150175035 -0.04726854991167784 -80.76858370658022
1243 -0.04684683494269848 -80.8618643384427 -0.04691964853554964 -80.81550335511577
1244 -0.04683136790990829 -80.9086957063526 -0.04667519330978394 -80.86217854842555
1245 -0.046852589771151545 -80.95554829612375 -0.04738543257117271 -80.90956398099672
1246 -0.04681385699659586 -81.00236215312034 -0.04773795679211616 -80.95730193778884
1247 -0.04682046622037887 -81.04918261934073 -0.047754708863794806 -81.00505664665263
1248 -0.04688026867806912 -81.09606288801879 -0.047421053238213065 -81.05247769989084
1249 -0.04671487603336573 -81.14277776405216 -0.04652382805943489 -81.09900152795028
1250 -0.0467640234157443 -81.1895417874679 -0.045869304053485396 -81.14487083200376
1251 -0.04679832588881254 -81.23634011335672 -0.04730507358908653 -81.19217590559285
1252 -0.04675396736711264 -81.28309408072383 -0.04659609887748957 -81.23877200447033
1253 -0.046772091276943685 -81.32986617200078 -0.04745689257979393 -81.28622889705012
1254 -0.04676797892898321 -81.37663415092976 -0.046941717714071275 -81.3331706147642
1255 -0.046792369522154334 -81.42342652045191 -0.045856749080121516 -81.37902736384432
1256 -0.04679237883538008 -81.47021889928729 -0.04662326481193304 -81.42565062865624
1257 -0.04690906275063753 -81.51712796203793 -0.04534080848097801 -81.47099143713722
1258 -0.04686891343444586 -81.56399687547238 -0.044183175265789035 -81.515174612403
1259 -0.04706315118819475 -81.61106002666058 -0.04522197488695383 -81.56039658728996
1260 -0.04712021164596081 -81.65818023830654 -0.04717327635735273 -81.60756986364731
1261 -0.047069726139307023 -81.70524996444585 -0.04681822173297405 -81.65438808538029
1262 -0.04710772465914488 -81.752357689105 -0.04614368285983801 -81.70053176824013
1263 -0.04708437360823155 -81.79944206271323 -0.04645600877702236 -81.74698777701715
1264 -0.04713943377137184 -81.8465814964846 -0.04840199835598469 -81.79538977537314
1265 -0.047004674933850764 -81.89358617141845 -0.04876395873725414 -81.84415373411039
1266 -0.046914088912308215 -81.94050026033075 -0.04907815996557474 -81.89323189407597
1267 -0.04686261527240276 -81.98736287560315 -0.04692728351801634 -81.94015917759398
1268 -0.04685496222227812 -82.03421783782544 -0.04678952880203724 -81.98694870639602
1269 -0.04685695804655552 -82.081074795872 -0.04578396044671536 -82.03273266684273
1270 -0.04686458222568035 -82.12793937809768 -0.04785318486392498 -82.08058585170666
1271 -0.04693236127495766 -82.17487173937263 -0.0486592972651124 -82.12924514897178
1272 -0.04687134865671396 -82.22174308802934 -0.045177729614078996 -82.17442287858586
1273 -0.04687952790409326 -82.26862261593344 -0.04627417717128992 -82.22069705575714
1274 -0.04691010285168886 -82.31553271878512 -0.046799075603485105 -82.26749613136063
1275 -0.04689276646822691 -82.36242548525335 -0.04715854655951261 -82.31465467792015
1276 -0.0468732051551342 -82.40929869040849 -0.0482313534244895 -82.36288603134463
1277 -0.046802375465631485 -82.45610106587412 -0.04630561117082834 -82.40919164251545
1278 -0.04683077298104763 -82.50293183885518 -0.046960541419684886 -82.45615218393513
1279 -0.04681901037693024 -82.54975084923211 -0.04721300955861807 -82.50336519349375
1280 -0.046790202334523204 -82.59654105156663 -0.04659530855715275 -82.54996050205091
1281 -0.04679241068661213 -82.64333346225324 -0.04656138401478529 -82.59652188606569
1282 -0.04688610211014747 -82.69021956436339 -0.046032010950148104 -82.64255389701583
1283 -0.04685173239558935 -82.73707129675898 -0.04653633143752813 -82.68909022845335
1284 -0.04690249934792519 -82.7839737961069 -0.046514731645584104 -82.73560496009894
1285 -0.04695824217051268 -82.83093203827742 -0.04696290008723736 -82.78256786018618
1286 -0.046930080838501455 -82.87786211911593 -0.04699881784617901 -82.82956667803235
1287 -0.046826154738664624 -82.9246882738546 -0.04757183603942394 -82.87713851407177
1288 -0.04690031316131353 -82.97158858701592 -0.045637951046228406 -82.922776465118
1289 -0.04691547155380249 -83.01850405856972 -0.047751436568796636 -82.97052790168681
1290 -0.04685704242438078 -83.0653611009941 -0.048424305953085424 -83.0189522076399
1291 -0.04680997747927904 -83.11217107847338 -0.04628714509308338 -83.06523935273299
1292 -0.04682430606335401 -83.15899538453674 -0.048340667970478535 -83.11358002070347
1293 -0.04676730465143919 -83.20576268918818 -0.04852726198732853 -83.1621072826908
1294 -0.04669329542666674 -83.25245598461484 -0.04649066124111414 -83.2085979439319
1295 -0.04688902702182531 -83.29934501163666 -0.044092810712754726 -83.25269075464466
1296 -0.046897079795598984 -83.34624209143226 -0.04591937139630318 -83.29861012604097
1297 -0.046965026669204234 -83.39320711810146 -0.049142755754292014 -83.34775288179526
1298 -0.046744110994040966 -83.4399512290955 -0.04705665744841099 -83.39480953924367
1299 -0.046746787056326865 -83.48669801615182 -0.04670900721102953 -83.4415185464547
1300 -0.04676840100437403 -83.53346641715619 -0.046390716917812824 -83.48790926337252
1301 -0.04678130578249693 -83.5802477229387 -0.04764432664960623 -83.53555359002212
1302 -0.046817530691623685 -83.62706525363032 -0.04680591505020857 -83.58235950507233
1303 -0.04677373506128788 -83.67383898869161 -0.04679635893553495 -83.62915586400787
1304 -0.04679201412945986 -83.72063100282108 -0.046673796884715554 -83.67582966089259
1305 -0.04679691977798939 -83.76742792259907 -0.04570224564522505 -83.72153190653782
1306 -0.046939869225025174 -83.8143677918241 -0.051077700965106484 -83.77260960750293
1307 -0.04659844096750021 -83.8609662327916 -0.04690422341227531 -83.8195138309152
1308 -0.04657938741147518 -83.90754562020307 -0.0466342743486166 -83.86614810526382
1309 -0.04660769794136286 -83.95415331814444 -0.047329086996614936 -83.91347719226043
1310 -0.04642125070095062 -84.00057456884538 -0.04987036343663931 -83.96334755569707
1311 -0.046442839317023754 -84.0470174081624 -0.046635151468217374 -84.00998270716529
1312 -0.04646380972117185 -84.09348121788358 -0.04745327085256577 -84.05743597801786
1313 -0.046445086039602755 -84.13992630392318 -0.04568873550742865 -84.10312471352529
1314 -0.04648015797138214 -84.18640646189456 -0.046744107827544214 -84.14986882135284
1315 -0.04662494007498026 -84.23303140196954 -0.046048369444906714 -84.19591719079774
1316 -0.046576387248933315 -84.27960778921847 -0.046416035294532774 -84.24233322609227
1317 -0.046605445258319375 -84.3262132344768 -0.046541334316134456 -84.2888745604084
1318 -0.04657974150031805 -84.37279297597712 -0.0470814723521471 -84.33595603276055
1319 -0.04661322869360447 -84.41940620467072 -0.04615199472755194 -84.3821080274881
1320 -0.04665413144975901 -84.46606033612048 -0.046821846999228 -84.42892987448732
1321 -0.04670100305229426 -84.51276133917277 -0.04459820929914713 -84.47352808378648
1322 -0.046679919585585594 -84.55944125875835 -0.04562133494764566 -84.51914941873412
1323 -0.0467729588970542 -84.6062142176554 -0.047512371093034744 -84.56666178982715
1324 -0.04674540907144546 -84.65295962672685 -0.04668656401336193 -84.61334835384051
1325 -0.04675842523574829 -84.6997180519626 -0.047711264714598654 -84.6610596185551
1326 -0.04669683296233416 -84.74641488492495 -0.04750122372061014 -84.70856084227572
1327 -0.046699893288314344 -84.79311477821327 -0.04642465524375439 -84.75498549751947
1328 -0.0473216338083148 -84.84043641202157 -0.06534493677318096 -84.82033043429266
1329 -0.045796248503029345 -84.8862326605246 -0.04658317361027002 -84.86691360790293
1330 -0.04576662369072437 -84.93199928421532 -0.04606080260127783 -84.9129744105042
1331 -0.04584591407328844 -84.9778451982886 -0.046022936888039115 -84.95899734739224
1332 -0.04586864840239287 -85.023713846691 -0.04581748228520155 -85.00481482967744
1333 -0.04592933226376772 -85.06964317895476 -0.04616665467619896 -85.05098148435364
1334 -0.04594524651765823 -85.11558842547242 -0.04646650869399309 -85.09744799304764
1335 -0.045983074232935905 -85.16157149970536 -0.04606534186750651 -85.14351333491514
1336 -0.04608666431158781 -85.20765816401695 -0.04596698135137558 -85.18948031626651
1337 -0.046076347678899766 -85.25373451169585 -0.04668101146817207 -85.23616132773468
1338 -0.04607011396437884 -85.29980462566023 -0.045887714438140395 -85.28204904217282
1339 -0.04613719955086708 -85.3459418252111 -0.04592507407069206 -85.32797411624351
1340 -0.04618902076035738 -85.39213084597145 -0.04600644744932651 -85.37398056369284
1341 -0.046241378970444204 -85.4383722249419 -0.04599526971578598 -85.41997583340863
1342 -0.046235013753175735 -85.48460723869508 -0.046692966297268865 -85.4666687997059
1343 -0.04628225602209568 -85.53088949471717 -0.046567188762128356 -85.51323598846803
1344 -0.04630534462630749 -85.57719483934348 -0.04618105236440897 -85.55941704083243
1345 -0.046331921219825746 -85.62352676056331 -0.04644962903112173 -85.60586666986354
1346 -0.0463661739602685 -85.66989293452357 -0.046462581120431425 -85.65232925098398
1347 -0.04638695288449526 -85.71627988740806 -0.046147937513887884 -85.69847718849788
1348 -0.04641324263066053 -85.76269313003873 -0.0474092748016119 -85.74588646329948
1349 -0.0464273301884532 -85.80912046022718 -0.045818061009049414 -85.79170452430853
1350 -0.04643132109194994 -85.85555178131912 -0.04682859200984239 -85.83853311631837
1351 -0.0464630575850606 -85.90201483890418 -0.04736102558672428 -85.8858941419051
1352 -0.04641561172902584 -85.94843045063321 -0.046199805475771426 -85.93209394738086
1353 -0.046479534916579725 -85.9949099855498 -0.04536733087152243 -85.97746127825239
1354 -0.04649429861456156 -86.04140428416436 -0.04475876614451409 -86.0222200443969
1355 -0.04663065727800131 -86.08803494144236 -0.047111408598721025 -86.06933145299563
1356 -0.04662615619599819 -86.13466109763836 -0.04554376173764467 -86.11487521473327
1357 -0.046735701709985734 -86.18139679934835 -0.046737994998693466 -86.16161320973197
1358 -0.04666058626025915 -86.22805738560861 -0.04684230331331492 -86.20845551304528
1359 -0.04671241082251072 -86.27476979643112 -0.04739457834511995 -86.2558500913904
1360 -0.04667573291808367 -86.3214455293492 -0.04651904236525297 -86.30236913375565
1361 -0.04670427385717631 -86.36814980320638 -0.04697982631623745 -86.34934896007188
1362 -0.04671649727970362 -86.41486630048608 -0.046157548762857915 -86.39550650883474
1363 -0.04679243285208941 -86.46165873333817 -0.04677141923457384 -86.44227792806932
1364 -0.046719711646437644 -86.5083784449846 -0.04718264359980821 -86.48946057166913
1365 -0.04666954930871725 -86.55504799429332 -0.04557970352470875 -86.53504027519384
1366 -0.046832949854433537 -86.60188094414775 -0.046532333642244336 -86.58157260883608
1367 -0.04679455105215311 -86.64867549519991 -0.045960841327905656 -86.627533450164
1368 -0.04683550950139761 -86.6955110047013 -0.048209189996123315 -86.67574264016012
1369 -0.04671920854598284 -86.74223021324728 -0.047759595513343814 -86.72350223567346
1370 -0.0467138297855854 -86.78894404303287 -0.04465169608592987 -86.7681539317594
1371 -0.04678841009736061 -86.83573245313023 -0.047615239210426805 -86.81576917096983
1372 -0.04673465583473444 -86.88246710896497 -0.04625262059271336 -86.86202179156254
1373 -0.04679897241294384 -86.92926608137792 -0.04737895540893078 -86.90940074697147
1374 -0.046751498617231844 -86.97601757999514 -0.045116161182522777 -86.95451690815399
1375 -0.046831866912543776 -87.02284944690768 -0.04819173216819763 -87.00270864032218
1376 -0.046776879020035265 -87.06962632592771 -0.04685288164764643 -87.04956152196984
1377 -0.04678799118846655 -87.11641431711618 -0.04567380398511887 -87.09523532595496
1378 -0.046864623203873634 -87.16327894032005 -0.04695913810282946 -87.1421944640578
1379 -0.046838514320552346 -87.21011745464061 -0.04681081920862198 -87.18900528326641
1380 -0.046820138767361644 -87.25693759340797 -0.047477461583912375 -87.23648274485032
1381 -0.04672130551189184 -87.30365889891986 -0.04798675514757633 -87.2844694999979
1382 -0.0467689773067832 -87.35042787622665 -0.04696083124727011 -87.33143033124517
1383 -0.046739372052252294 -87.3971672482789 -0.04678888507187366 -87.37821921631705
1384 -0.0467529283836484 -87.44392017666256 -0.04762751515954733 -87.4258467314766
1385 -0.04673346802592278 -87.49065364468848 -0.04620625264942646 -87.47205298412602
1386 -0.04674926847219467 -87.53740291316068 -0.046771090477705 -87.51882407460373
1387 -0.04671065080910921 -87.58411356396978 -0.045921015366911885 -87.56474508997064
1388 -0.04676776677370072 -87.63088133074348 -0.045831255987286566 -87.61057634595792
1389 -0.04686160907149315 -87.67774293981498 -0.046358773857355116 -87.65693511981527
1390 -0.04687037505209446 -87.72461331486707 -0.046380164287984374 -87.70331528410325
1391 -0.04697986356914043 -87.7715931784362 -0.046662941388785836 -87.74997822549204
1392 -0.04692365862429142 -87.8185168370605 -0.045888973772525786 -87.79586719926456
1393 -0.047002066671848294 -87.86551890373235 -0.04695617966353893 -87.8428233789281
1394 -0.04696758836507797 -87.91248649209743 -0.04701382536441088 -87.88983720429252
1395 -0.04697025250643492 -87.95945674460387 -0.045995045080780984 -87.9358322493733
1396 -0.04701655339449644 -88.00647329799837 -0.04711361136287451 -87.98294586073618
1397 -0.0470067735761404 -88.05348007157451 -0.0465279096737504 -88.02947377040994
1398 -0.04703096374869346 -88.10051103532321 -0.04644120018929243 -88.07591497059923
1399 -0.04694838784635067 -88.14745942316956 -0.05028411280363798 -88.12619908340287
1400 -0.046929789893329146 -88.19438921306289 -0.046977815218269825 -88.17317689862114
1401 -0.04692584257572889 -88.24131505563862 -0.04513117801398039 -88.21830807663511
1402 -0.046992237120866774 -88.28830729275948 -0.04735813271254301 -88.26566620934766
1403 -0.04699038527905941 -88.33529767803854 -0.04725944343954325 -88.3129256527872
1404 -0.046943649649620056 -88.38224132768816 -0.04831250477582216 -88.36123815756302
1405 -0.04687772337347269 -88.42911905106163 -0.046405536122620106 -88.40764369368564
1406 -0.0471720103174448 -88.47629106137907 -0.04350910112261772 -88.45115279480827
1407 -0.04706368949264288 -88.52335475087172 -0.04656767752021551 -88.49772047232848
1408 -0.047093766555190084 -88.57044851742691 -0.046949008107185365 -88.54466948043567
1409 -0.047081577591598034 -88.61753009501851 -0.04773964881896973 -88.59240912925465
1410 -0.04706693571060896 -88.66459703072911 -0.046882965601980686 -88.63929209485663
1411 -0.047036639787256716 -88.71163367051636 -0.04748930912464857 -88.68678140398127
1412 -0.04846734199672938 -88.76010101251309 -0.0473718136548996 -88.73415321763618
1413 -0.0472944924607873 -88.80739550497388 -0.04921703394502401 -88.7833702515812
1414 -0.046933567710220815 -88.85432907268411 -0.04656293857842684 -88.82993319015964
1415 -0.04690445587038994 -88.9012335285545 -0.046297379210591315 -88.87623056937022
1416 -0.046930124424397944 -88.94816365297889 -0.04635355304926634 -88.9225841224195
1417 -0.04694692250341177 -88.9951105754823 -0.04726145174354315 -88.96984557416303
1418 -0.04692997317761183 -89.04204054865991 -0.04688166100531817 -89.01672723516835
1419 -0.046913394890725615 -89.08895394355064 -0.04719756655395031 -89.0639248017223
1420 -0.04688768368214369 -89.13584162723278 -0.047548895329236986 -89.11147369705154
1421 -0.0468933580443263 -89.18273498527711 -0.046989542059600355 -89.15846323911114
1422 -0.0468760346993804 -89.22961101997649 -0.04733934719115496 -89.2058025863023
1423 -0.04685043934732676 -89.27646145932381 -0.04716533608734608 -89.25296792238964
1424 -0.04679537191987038 -89.32325683124368 -0.047752962447702885 -89.30072088483735
1425 -0.04676432367414236 -89.37002115491782 -0.046822312846779825 -89.34754319768413
1426 -0.04676929134875536 -89.41679044626657 -0.046995540894567964 -89.3945387385787
1427 -0.04678002092987299 -89.46357046719645 -0.04630356021225453 -89.44084229879095
1428 -0.046761859022080896 -89.51033232621853 -0.0479507302865386 -89.4887930290775
1429 -0.0467535100877285 -89.55708583630626 -0.04734102785587311 -89.53613405693338
1430 -0.046712054125964644 -89.60379789043222 -0.047259585186839106 -89.58339364212021
1431 -0.0467039979994297 -89.65050188843165 -0.04664044659584761 -89.63003408871606
1432 -0.046756384707987306 -89.69725827313964 -0.04548611044883728 -89.6755201991649
1433 -0.04680466149002314 -89.74406293462967 -0.04402936063706875 -89.71954955980196
1434 -0.046894839964807034 -89.79095777459447 -0.04737530779093504 -89.76692486759289
1435 -0.04691683743149042 -89.83787461202597 -0.0463069261983037 -89.81323179379119
1436 -0.046911110170185566 -89.88478572219616 -0.048977991379797456 -89.86220978517099
1437 -0.04676145669072866 -89.93154717888689 -0.046629274263978004 -89.90883905943497
1438 -0.0467885946854949 -89.97833577357238 -0.04673752933740616 -89.95557658877237
1439 -0.0468014195561409 -90.02513719312853 -0.046899976767599584 -90.00247656553998
1440 -0.04680375121533871 -90.07194094434386 -0.04732886254787445 -90.04980542808785
1441 -0.046808387897908685 -90.11874933224178 -0.0475667355582118 -90.09737216364606
1442 -0.046815777011215684 -90.165565109253 -0.04778681695461273 -90.14515898060067
1443 -0.04672835394740105 -90.2122934632004 -0.04789498131722212 -90.1930539619179
1444 -0.04666440393775702 -90.25895786713815 -0.04670325815677643 -90.23975722007468
1445 -0.046678931638598445 -90.30563679877675 -0.04666780214756727 -90.28642502222225
1446 -0.046731384471058846 -90.3523681832478 -0.044354593940079214 -90.33077961616233
1447 -0.04678910169750452 -90.3991572849453 -0.051555330865085125 -90.38233494702742
1448 -0.04657382313162088 -90.44573110807693 -0.045568264462053774 -90.42790321148946
1449 -0.046652952767908575 -90.49238406084484 -0.04651619587093592 -90.4744194073604
1450 -0.04659859966486692 -90.5389826605097 -0.047290699742734435 -90.52171010710313
1451 -0.04684549570083618 -90.58582815621054 -0.04909239299595356 -90.57080250009909
1452 -0.04666490722447634 -90.63249306343502 -0.04787950664758682 -90.61868200674668
1453 -0.04657451137900352 -90.67906757481403 -0.046492377296090126 -90.66517438404277
1454 -0.04659600928425789 -90.72566358409829 -0.04756705425679684 -90.71274143829957
1455 -0.04653388187289238 -90.77219746597117 -0.04620867073535919 -90.75895010903493
1456 -0.04649870172142982 -90.81869616769261 -0.0448127131909132 -90.80376282222583
1457 -0.04674596320837736 -90.86544213090099 -0.049163838289678095 -90.85292666051551
1458 -0.04655109588056803 -90.91199322678156 -0.04724401999264956 -90.90017068050815
1459 -0.04649439994245767 -90.95848762672402 -0.04810339957475662 -90.94827408008291
1460 -0.04644094966351986 -91.00492857638754 -0.04707416538149119 -90.9953482454644
1461 -0.04645062685012817 -91.05137920323767 -0.04544290192425251 -91.04079114738865
1462 -0.046548473089933394 -91.0979276763276 -0.046381492726504804 -91.08717264011516
1463 -0.04653672743588686 -91.1444644037635 -0.04611222986131906 -91.13328486997648
1464 -0.04656814597547054 -91.19103254973896 -0.04702585842460394 -91.18031072840108
1465 -0.04656065255403519 -91.237593202293 -0.04693335145711899 -91.2272440798582
1466 -0.04657502751797438 -91.28416822981097 -0.046931895241141316 -91.27417597509934
1467 -0.04657873846590519 -91.33074696827688 -0.046615765616297725 -91.32079174071563
1468 -0.04659808799624443 -91.37734505627313 -0.04635895416140556 -91.36715069487704
1469 -0.04661563020199537 -91.42396068647513 -0.047238181531429294 -91.41438887640847
1470 -0.04662271440029144 -91.47058340087541 -0.04617218598723412 -91.4605610623957
1471 -0.046636285819113256 -91.51721968669453 -0.045274592004716396 -91.50583565440041
1472 -0.04670431483536959 -91.5639240015299 -0.04676641076803208 -91.55260206516844
1473 -0.04672913271933794 -91.61065313424923 -0.047421458549797534 -91.60002352371824
1474 -0.04668547362089157 -91.65733860787013 -0.04663919750601053 -91.64666272122425
1475 -0.046697302162647246 -91.70403591003277 -0.0472371494397521 -91.693899870664
1476 -0.04666811563074589 -91.75070402566352 -0.04662395603954792 -91.74052382670355
1477 -0.046680119819939137 -91.79738414548346 -0.04732535090297461 -91.78784917760653
1478 -0.04667003378272057 -91.84405417926618 -0.04703138060867786 -91.8348805582152
1479 -0.046685769222676754 -91.89073994848886 -0.04808464534580707 -91.88296520356101
1480 -0.04662083685398102 -91.93736078534283 -0.045920779556036 -91.92888598311706
1481 -0.046666463278234004 -91.98402724862106 -0.046338801831007005 -91.97522478494807
1482 -0.046704130992293355 -92.03073137961336 -0.04661996588110924 -92.02184475082917
1483 -0.04667573254555464 -92.07740711215891 -0.0468651557341218 -92.0687099065633
1484 -0.046692106314003466 -92.1240992184729 -0.04719898086041212 -92.11590888742371
1485 -0.04668174143880606 -92.17078095991171 -0.047095213644206525 -92.16300410106793
1486 -0.04664009567350149 -92.2174210555852 -0.04820970743894577 -92.21121380850687
1487 -0.04662823732942343 -92.26404929291463 -0.046544747054576875 -92.25775855556145
1488 -0.046636495366692544 -92.31068578828133 -0.046239957213401794 -92.30399851277485
1489 -0.04671704657375812 -92.3574028348551 -0.046093141473829743 -92.35009165424869
1490 -0.046721754409372804 -92.40412458926447 -0.04729210026562214 -92.39738375451431
1491 -0.04666474834084511 -92.45078933760531 -0.047005335614085195 -92.4443890901284
1492 -0.04666058886796236 -92.49744992647328 -0.04669709168374538 -92.49108618181214
1493 -0.04664773195981979 -92.5440976584331 -0.04632380343973637 -92.53740998525187
1494 -0.046754503063857554 -92.59085216149695 -0.0464854808524251 -92.5838954661043
1495 -0.046726662665605545 -92.63757882416256 -0.04673423450440169 -92.6306297006087
1496 -0.04672389607876539 -92.68430272024132 -0.04691236484795809 -92.67754206545665
1497 -0.046720054000616074 -92.73102277424194 -0.04623454101383686 -92.72377660647048
1498 -0.046772634238004686 -92.77779540847995 -0.04603492058813572 -92.76981152705862
1499 -0.046817454136908056 -92.82461286261686 -0.04609918035566807 -92.81591070741429
1500 -0.046863673627376555 -92.87147653624423 -0.04500511735677719 -92.86091582477107
1501 -0.04695508666336536 -92.91843162290759 -0.046377609856426714 -92.90729343462749
1502 -0.04698122702538967 -92.96541284993297 -0.046363279968500135 -92.953656714596
1503 -0.046896944753825665 -93.0123097946868 -0.04801113959401846 -93.00166785419002
1504 -0.04689577240496874 -93.05920556709177 -0.04626248124986887 -93.04793033543989
1505 -0.04710409063845873 -93.10630965773022 -0.046054028533399106 -93.09398436397329
1506 -0.04702122621238232 -93.1533308839426 -0.046011893823742864 -93.13999625779704
1507 -0.047023399360477926 -93.20035428330308 -0.047488983161747454 -93.18748524095878
1508 -0.04708740822970867 -93.2474416915328 -0.05098468437790871 -93.23846992533669
1509 -0.04679366908967495 -93.29423536062248 -0.04700964018702507 -93.28547956552372
1510 -0.046806550584733486 -93.34104191120721 -0.04630840830504894 -93.33178797382877
1511 -0.04681868683546782 -93.38786059804268 -0.04683565963059664 -93.37862363345937
1512 -0.046887734346091746 -93.43474833238876 -0.04767885524779558 -93.42630248870717
1513 -0.04679182525724172 -93.48154015764601 -0.046704699844121934 -93.47300718855129
1514 -0.04679432306438684 -93.5283344807104 -0.0476002212613821 -93.52060740981267
1515 -0.04675913453102112 -93.57509361524141 -0.046333471313118935 -93.56694088112579
1516 -0.04679442681372166 -93.62188804205513 -0.04556070845574141 -93.61250158958153
1517 -0.04687642008066177 -93.6687644621358 -0.04722566958516836 -93.6597272591667
1518 -0.04687341582030058 -93.7156378779561 -0.04773498270660639 -93.7074622418733
1519 -0.046901411935687067 -93.76253928989179 -0.04748297724872828 -93.75494521912204
1520 -0.046732147783041 -93.80927143767484 -0.047796587087213994 -93.80274180620926
1521 -0.046665631048381326 -93.85593706872322 -0.04561443943530321 -93.84835624564455
1522 -0.04675893317908049 -93.9026960019023 -0.04776361230760813 -93.89611985795216
1523 -0.04678295012563467 -93.94947895202793 -0.04713747873902321 -93.94325733669118
1524 -0.046775087155401705 -93.99625403918333 -0.0455993639305234 -93.9888567006217
1525 -0.04686957094818354 -94.04312361013152 -0.04775069877505302 -94.03660739939674
1526 -0.04669862482696772 -94.08982223495849 -0.04624094385653734 -94.08284834325327
1527 -0.046896391175687314 -94.13671862613418 -0.04465940948575735 -94.12750775273904
1528 -0.04683849103748798 -94.18355711717167 -0.04542515967041254 -94.17293291240945
1529 -0.0469439659267664 -94.23050108309845 -0.0469239205121994 -94.21985683292165
1530 -0.04693328179419041 -94.27743436489264 -0.047023382224142554 -94.26688021514579
1531 -0.04692219104617834 -94.32435655593882 -0.04674592148512602 -94.31362613663092
1532 -0.04696175120770931 -94.37131830714652 -0.046851901523768905 -94.36047803815468
1533 -0.04692553430795669 -94.41824384145448 -0.04979828987270594 -94.4102763280274
1534 -0.046835781447589396 -94.46507962290207 -0.04843254629522562 -94.45870887432262
1535 -0.04670975524932146 -94.51178937815139 -0.0464941231533885 -94.50520299747602
1536 -0.04673900566995144 -94.55852838382134 -0.046592161618173124 -94.5517951590942
1537 -0.04674659091979265 -94.60527497474114 -0.046424286998808385 -94.59821944609301
1538 -0.04674008134752512 -94.65201505608866 -0.047213081084191796 -94.6454325271772
1539 -0.046750242449343206 -94.698765298538 -0.045972921140491965 -94.6914054483177
1540 -0.04678817056119442 -94.7455534690992 -0.045062279887497426 -94.7364677282052
1541 -0.04691516365855932 -94.79246863275776 -0.04378246422857046 -94.78025019243377
1542 -0.047040913999080655 -94.83950954675684 -0.04802565295249224 -94.82827584538626
1543 -0.046973394602537154 -94.88648294135938 -0.04650896731764078 -94.8747848127039
1544 -0.04698195140808821 -94.93346489276746 -0.04696634281426668 -94.92175115551817
1545 -0.04700146540999413 -94.98046635817745 -0.047577754594385624 -94.96932891011255
1546 -0.04692922234535217 -95.0273955805228 -0.047694692760705946 -95.01702360287325
1547 -0.046924035996198654 -95.074319616519 -0.046710320934653285 -95.0637339238079
1548 -0.047088182717561725 -95.12140779923656 -0.04413648620247841 -95.10787041001038
1549 -0.04701895900070667 -95.16842675823727 -0.045895407907664776 -95.15376581791804
1550 -0.04709867797791958 -95.21552543621519 -0.04765897486358881 -95.20142479278164
1551 -0.04707547314465046 -95.26260090935983 -0.04803863540291786 -95.24946342818455
1552 -0.047070734202861786 -95.3096716435627 -0.04899978470057249 -95.29846321288512
1553 -0.046890462003648284 -95.35656210556634 -0.04700702428817749 -95.3454702371733
1554 -0.04689265228807926 -95.40345475785442 -0.04632335714995861 -95.39179359432326
1555 -0.04689969923347235 -95.4503544570879 -0.04663369599729776 -95.43842729032056
1556 -0.0468542318791151 -95.497208688967 -0.045140667259693144 -95.48356795758025
1557 -0.04705046731978655 -95.5442591562868 -0.04759710282087326 -95.53116506040112
1558 -0.04698168355971575 -95.59124083984652 -0.046648720651865004 -95.57781378105298
1559 -0.047022868134081366 -95.6382637079806 -0.04749071523547173 -95.62530449628845
1560 -0.04691514782607555 -95.68517885580667 -0.04696972668170929 -95.67227422297016
1561 -0.04694002103060484 -95.73211887683728 -0.04761605095118284 -95.71989027392134
1562 -0.04700429365038872 -95.77912317048767 -0.048146330565214154 -95.76803660448655
1563 -0.046851296164095405 -95.82597446665176 -0.046837028861045835 -95.8148736333476
1564 -0.04684672746807337 -95.87282119411984 -0.04693188536912203 -95.86180551871672
1565 -0.046871852688491346 -95.91969304680833 -0.04639707878232002 -95.90820259749904
1566 -0.04690118432044983 -95.96659423112878 -0.04687029980123043 -95.95507289730027
1567 -0.046886598132550715 -96.01348082926133 -0.04701494984328747 -96.00208784714356
1568 -0.04688951168209314 -96.06037034094342 -0.04780745673924684 -96.0498953038828
1569 -0.046813242696225645 -96.10718358363965 -0.04628727380186319 -96.09618257768467
1570 -0.046831211633980276 -96.15401479527364 -0.04526578970253468 -96.14144836738721
1571 -0.04691381622105837 -96.2009286114947 -0.04666179195046425 -96.18811015933768
1572 -0.04691854752600193 -96.24784715902071 -0.04621091354638338 -96.23432107288407
1573 -0.04694087915122509 -96.29478803817193 -0.0469136968255043 -96.28123476970957
1574 -0.047012670524418355 -96.34180070869635 -0.045324791595339774 -96.3265595613049
1575 -0.0470254810526967 -96.38882618974905 -0.04690907876938581 -96.3734686400743
1576 -0.04702392406761646 -96.43585011381667 -0.04677187278866768 -96.42024051286296
1577 -0.046999401226639745 -96.48284951504331 -0.04652441814541817 -96.46676493100838
1578 -0.04704996943473816 -96.52989948447805 -0.04713011141866445 -96.51389504242705
1579 -0.04710046239197254 -96.57699994687002 -0.04805552177131176 -96.56195056419837
1580 -0.04696325287222862 -96.62396319974225 -0.046729890257120134 -96.6086804544555
1581 -0.04694682266563177 -96.67091002240788 -0.047039538808166984 -96.65571999326366
1582 -0.046973122842609884 -96.7178831452505 -0.04733983464539051 -96.70305982790904
1583 -0.04695432987064123 -96.76483747512114 -0.0471550602465868 -96.75021488815563
1584 -0.04696253649890423 -96.81180001162005 -0.047191104292869566 -96.79740599244849
1585 -0.04694265946745872 -96.85874267108751 -0.046097056567668916 -96.84350304901616
1586 -0.04695813525468111 -96.9057008063422 -0.0466395216062665 -96.89014257062243
1587 -0.047027739323675634 -96.95272854566588 -0.048092729039490224 -96.93823529966193
1588 -0.04696587454527616 -96.99969442021116 -0.046416213177144526 -96.98465151283906
1589 -0.04693007953464985 -97.0466244997458 -0.04638156928122043 -97.03103308212029
1590 -0.046969736367464064 -97.09359423611326 -0.045331907086074354 -97.07636498920637
1591 -0.04708918873220682 -97.14068342484546 -0.047635106928646566 -97.12400009613502
1592 -0.04699961598962545 -97.18768304083508 -0.0480128675699234 -97.17201296370494
1593 -0.04693856779485941 -97.23462160862994 -0.04678201787173748 -97.21879498157668
1594 -0.04694707356393337 -97.28156868219386 -0.04693987611681223 -97.26573485769349
1595 -0.04699581600725651 -97.32856449820112 -0.04815380312502384 -97.3138886608185
1596 -0.04686854518949986 -97.37543304339061 -0.04659830611199141 -97.3604869669305
1597 -0.046855499036610126 -97.42228854242722 -0.048065111972391605 -97.40855207890289
1598 -0.0468429010361433 -97.46913144346337 -0.04604814741760492 -97.4546002263205
1599 -0.046924664452672 -97.51605610791604 -0.046067713759839535 -97.50066794008033
1600 -0.046949625574052335 -97.5630057334901 -0.04735566899180412 -97.54802360907213
1601 -0.046936203725636005 -97.60994193721574 -0.047360624000430104 -97.59538423307256
1602 -0.04686620272696018 -97.6568081399427 -0.04663057867437601 -97.64201481174695
1603 -0.04688709899783135 -97.70369523894053 -0.04745000693947077 -97.68946481868642
1604 -0.04685613214969635 -97.75055137109022 -0.046782957203686235 -97.7362477758901
1605 -0.04687906820327044 -97.79743043929349 -0.047604980692267415 -97.78385275658238
1606 -0.04691371582448482 -97.84434415511798 -0.04555457551032305 -97.8294073320927
1607 -0.04693439211696386 -97.89127854723495 -0.04693213943392038 -97.87633947152662
1608 -0.04692781046032905 -97.93820635769528 -0.047575575299561024 -97.92391504682618
1609 -0.046876832470297815 -97.98508319016558 -0.04623500611633062 -97.97015005294251
1610 -0.04688729103654623 -98.03197048120212 -0.0464602142572403 -98.01661026719975
1611 -0.04694280177354813 -98.07891328297568 -0.04599171243607998 -98.06260197963583
1612 -0.04697991907596588 -98.12589320205164 -0.049031846411526206 -98.11163382604735
1613 -0.04687224999070168 -98.17276545204234 -0.04683967046439648 -98.15847349651175
1614 -0.04698825925588608 -98.21975371129822 -0.047127317637205124 -98.20560081414895
1615 -0.04695743378251791 -98.26671114508075 -0.03813098967075348 -98.2437318038197
1616 -0.04731541574001312 -98.31402656082076 -0.04761985652148724 -98.29135166034119
1617 -0.04720710217952728 -98.36123366300029 -0.04718495458364487 -98.33853661492483
1618 -0.04719302747398615 -98.40842669047427 -0.04747753348201513 -98.38601414840684
1619 -0.04715833906084299 -98.45558502953511 -0.04787662643939257 -98.43389077484623
1620 -0.04714129343628883 -98.5027263229714 -0.04704112187027931 -98.48093189671651
1621 -0.04711764417588711 -98.54984396714728 -0.046971827186644076 -98.52790372390315
1622 -0.04707108605653047 -98.59691505320382 -0.04751790128648281 -98.57542162518963
1623 -0.04708143677562475 -98.64399648997944 -0.047120437026023865 -98.62254206221566
1624 -0.04705061912536621 -98.69104710910482 -0.046725581772625445 -98.66926764398828
1625 -0.04705420434474945 -98.73810131344956 -0.04624622818082571 -98.7155138721691
1626 -0.04710824899375439 -98.78520956244331 -0.046390592306852343 -98.76190446447595
1627 -0.04711885191500187 -98.83232841435832 -0.04598777797073126 -98.80789224244668
1628 -0.04709763675928116 -98.87942605111759 -0.04803578928112984 -98.85592803172781
1629 -0.04710081070661545 -98.9265268618242 -0.047009111195802686 -98.90293714292362
1630 -0.047080437280237676 -98.97360729910444 -0.04728907179087401 -98.95022621471449
1631 -0.046980697102844714 -99.02058799620728 -0.047554018720984456 -98.99778023343548
1632 -0.047010129503905776 -99.06759812571119 -0.04748589508235455 -99.04526612851784
1633 -0.04699384793639183 -99.11459197364758 -0.04693117141723633 -99.09219729993508
1634 -0.04698805902153254 -99.16158003266911 -0.047641380690038204 -99.13983868062512
1635 -0.046961226314306256 -99.20854125898342 -0.04707213621586561 -99.18691081684098
1636 -0.04696085043251515 -99.25550210941593 -0.047871206514537336 -99.23478202335552
1637 -0.0469228595495224 -99.30242496896545 -0.048465907387435433 -99.28324793074296
1638 -0.04685802757740021 -99.34928299654285 -0.04637539125978947 -99.32962332200275
1639 -0.046889294683933255 -99.39617229122679 -0.043411733023822306 -99.37303505502656
1640 -0.04698512926697731 -99.44315742049376 -0.04866379741579294 -99.42169885244236
1641 -0.046980676241219044 -99.49013809673498 -0.04629446417093277 -99.46799331661329
1642 -0.04697055853903294 -99.53710865527401 -0.04728366769850254 -99.5152769843118
1643 -0.04694019984453916 -99.58404885511855 -0.046459704823791984 -99.56173668913559
1644 -0.04696782249957323 -99.63101667761812 -0.046761103346943854 -99.60849779248252
1645 -0.04701379928737879 -99.6780304769055 -0.04554594773799181 -99.65404374022052
1646 -0.047069424763321877 -99.72509990166883 -0.045774698816239835 -99.69981843903676
1647 -0.04709645509719849 -99.77219635676603 -0.04695743005722761 -99.746775869094
1648 -0.0471023004502058 -99.81929865721624 -0.047720338217914104 -99.79449620731191
1649 -0.047064611315727235 -99.86636326853197 -0.047985322773456573 -99.84248153008537
1650 -0.047016000375151634 -99.91337926890712 -0.0469955338165164 -99.88947706390188
1651 -0.04711179193109274 -99.96049106083821 -0.04526067972183227 -99.93473774362371
1652 -0.047460650093853474 -100.00795171093206 -0.051926602609455585 -99.98666434623317
1653 -0.04671335052698851 -100.05466506145905 -0.04693422093987465 -100.03359856717304
1654 -0.04676387272775173 -100.1014289341868 -0.047055043280124664 -100.08065361045317
1655 -0.04673691131174564 -100.14816584549854 -0.0462873725220561 -100.12694098297523
1656 -0.04677946530282497 -100.19494531080136 -0.04733752049505711 -100.17427850347029
1657 -0.046771184913814066 -100.24171649571517 -0.04689810294657946 -100.22117660641688
1658 -0.046745339408516884 -100.28846183512368 -0.046717474982142446 -100.26789408139902
1659 -0.04675550125539303 -100.33521733637907 -0.04750161394476891 -100.3153956953438
1660 -0.04676038436591625 -100.38197772074498 -0.04549135770648718 -100.36088705305028
1661 -0.04678670968860388 -100.42876443043359 -0.04664267990738154 -100.40752973295766
1662 -0.04680194929242134 -100.475566379726 -0.04712102394551039 -100.45465075690316
1663 -0.046796695701777934 -100.52236307542778 -0.04724479988217354 -100.50189555678534
1664 -0.04677007347345352 -100.56913314890123 -0.0468219131231308 -100.54871746990847
1665 -0.04676191583275795 -100.61589506473399 -0.04660495333373547 -100.59532242324221
1666 -0.04681662805378437 -100.66271169278778 -0.0467479208484292 -100.64207034409064
1667 -0.04687467832118273 -100.70958637110897 -0.04763069879263639 -100.68970104288327
1668 -0.04676311444491148 -100.75634948555388 -0.04681551866233349 -100.7365165615456
1669 -0.04674812853336334 -100.80309761408725 -0.04606182873249054 -100.78257839027809
1670 -0.0468081034719944 -100.84990571755924 -0.04690370857715607 -100.82948209885525
1671 -0.0467977549880743 -100.89670347254732 -0.04662676565349102 -100.87610886450874
1672 -0.046828535944223405 -100.94353200849154 -0.045814191177487376 -100.92192305568622
1673 -0.04686984922736883 -100.99040185771891 -0.04800914172083139 -100.96993219740705
1674 -0.04683014173060655 -101.03723199944952 -0.047011027857661244 -101.01694322526471
1675 -0.04679847285151482 -101.08403047230104 -0.04679305125027895 -101.06373627651499
1676 -0.04680788014084101 -101.13083835244188 -0.04691670760512352 -101.11065298412011
1677 -0.046818315982818604 -101.1776566684247 -0.04589486513286829 -101.15654784925297
1678 -0.046855584159493445 -101.22451225258419 -0.046520176157355306 -101.20306802541033
1679 -0.04689978826791048 -101.2714120408521 -0.05243386644870043 -101.25550189185903
1680 -0.046653921343386175 -101.31806596219549 -0.04663472566753626 -101.30213661752656
1681 -0.04663550350815058 -101.36470146570365 -0.04726279228925705 -101.34939940981582
1682 -0.04657373316586018 -101.4112751988695 -0.04628891348838806 -101.3956883233042
1683 -0.04666847921907902 -101.45794367808858 -0.04754383191466331 -101.44323215521887
1684 -0.046581309847533704 -101.50452498793612 -0.04681847412139177 -101.49005062934026
1685 -0.046622493863105775 -101.55114748179923 -0.04661501217633486 -101.53666564151659
1686 -0.046647423319518565 -101.59779490511875 -0.046337519958615306 -101.5830031614752
1687 -0.04665473904460669 -101.64444964416336 -0.04677554406225681 -101.62977870553746
1688 -0.0466799421235919 -101.69112958628695 -0.04799302350729704 -101.67777172904476
1689 -0.046598249860107896 -101.73772783614706 -0.046441614627838135 -101.7242133436726
1690 -0.04660071786493063 -101.78432855401199 -0.04644923415035009 -101.77066257782295
1691 -0.0465711010619998 -101.83089965507399 -0.04771501366049051 -101.81837759148344
1692 -0.0466226939111948 -101.87752234898518 -0.046032251045107844 -101.86440984252854
1693 -0.04659190252423286 -101.92411425150941 -0.044856546074151994 -101.9092663886027
1694 -0.046902884170413016 -101.97101713567982 -0.04455818459391594 -101.95382457319661
1695 -0.04686693251132965 -102.01788406819115 -0.04499389138072729 -101.99881846457734
1696 -0.04692619051784277 -102.06481025870899 -0.04678954109549523 -102.04560800567283
1697 -0.04693194087594747 -102.11174219958494 -0.04673464726656675 -102.0923426529394
1698 -0.04703404065221548 -102.15877624023716 -0.047808528691530225 -102.14015118163093
1699 -0.04692454244941473 -102.20570078268658 -0.04673817064613104 -102.18688935227706
1700 -0.046950431726872924 -102.25265121441345 -0.04761694669723511 -102.2345062989743
1701 -0.046887730993330476 -102.29953894540678 -0.047070050798356536 -102.28157634977265
1702 -0.046831486746668816 -102.34637043215345 -0.045997955836355686 -102.327574305609
1703 -0.04691030010581017 -102.39328073225926 -0.045962085016071796 -102.37353639062508
1704 -0.04695389177650213 -102.44023462403575 -0.047270103730261324 -102.42080649435533
1705 -0.046929361298680305 -102.48716398533443 -0.04769242964684963 -102.46849892400218
1706 -0.04687434639781714 -102.53403833173225 -0.04678650144487619 -102.51528542544705
1707 -0.046903054043650624 -102.5809413857759 -0.04640121646225452 -102.5616866419093
1708 -0.04689543507993221 -102.62783682085583 -0.0476425476372242 -102.60932918954653
1709 -0.046884788386523726 -102.67472160924235 -0.04708308447152376 -102.65641227401805
1710 -0.04699311349540949 -102.72171472273776 -0.04770163651555777 -102.70411391053361
1711 -0.046850279346108435 -102.76856500208386 -0.04580864440649748 -102.7499225549401
1712 -0.046895810030400754 -102.81546081211427 -0.047487466037273406 -102.79741002097737
1713 -0.04707252904772759 -102.86253334116199 -0.041973888874053955 -102.83938390985142
1714 -0.04712808448821306 -102.9096614256502 -0.04782026205211878 -102.88720417190353
1715 -0.04706357643008232 -102.95672500208028 -0.04797485489398241 -102.93517902679751
1716 -0.04701929558068514 -103.00374429766096 -0.04698653407394886 -102.98216556087147
1717 -0.0469551857560873 -103.05069948341705 -0.048038223013281825 -103.03020378388474
1718 -0.046934647299349305 -103.0976341307164 -0.04603870157152414 -103.07624248545626
1719 -0.04697304088622332 -103.14460717160263 -0.04600516986101866 -103.12224765531728
1720 -0.04701571948826313 -103.19162289109089 -0.047124854661524294 -103.1693725099788
1721 -0.04698538426309824 -103.23860827535398 -0.04808357283473015 -103.21745608281353
1722 -0.046946083195507526 -103.28555435854949 -0.04743004962801933 -103.26488613244155
1723 -0.046911746449768546 -103.33246610499926 -0.04737652130424976 -103.31226265374579
1724 -0.04686555936932564 -103.37933166436858 -0.04599040169268846 -103.35825305543848
1725 -0.046963895112276076 -103.42629555948085 -0.04752568770200014 -103.40577874314049
1726 -0.046880754083395 -103.47317631356424 -0.04665478840470314 -103.4524335315452
1727 -0.04690678808838129 -103.52008310165262 -0.046771612018346786 -103.49920514356354
1728 -0.04693117868155241 -103.56701428033416 -0.04707205332815647 -103.5462771968917
1729 -0.04688831325620413 -103.61390259359037 -0.045446458458900454 -103.59172365535059
1730 -0.04701519384980202 -103.66091778744017 -0.049786032363772395 -103.64150968771436
1731 -0.046805993653833866 -103.707723781094 -0.04678464252501726 -103.68829433023937
1732 -0.046834153681993486 -103.754557934776 -0.04761468693614006 -103.73590901717552
1733 -0.04679788090288639 -103.80135581567889 -0.047033301554620266 -103.78294231873014
1734 -0.04677356518805027 -103.84812938086694 -0.047492258809506895 -103.83043457753965
1735 -0.046740463189780715 -103.89486984405671 -0.04673974420875311 -103.8771743217484
1736 -0.04675839208066464 -103.94162823613738 -0.046390135586261746 -103.92356445733466
1737 -0.04680766053497791 -103.98843589667236 -0.04547648373991251 -103.96904094107458
1738 -0.04684511013329029 -104.03528100680565 -0.04696831908077002 -104.01600926015536
1739 -0.04686114266514778 -104.0821421494708 -0.046956714056432244 -104.06296597421179
1740 -0.046837020106613635 -104.1289791695774 -0.046543223038315776 -104.1095091972501
1741 -0.046833712980151175 -104.17581288255755 -0.04746820386499166 -104.1569774011151
1742 -0.046816661953926086 -104.22262954451148 -0.045601517893373966 -104.20257891900847
1743 -0.04689951948821545 -104.2695290639997 -0.04643587153404951 -104.24901479054252
1744 -0.046923452988266945 -104.31645251698797 -0.04699274804443121 -104.29600753858695
1745 -0.046872788667678834 -104.36332530565565 -0.04609477464109659 -104.34210231322804
1746 -0.046991605684161185 -104.4103169113398 -0.04587371200323105 -104.38797602523127
1747 -0.04706315100193024 -104.45738006234174 -0.045899815112352374 -104.43387584034362
1748 -0.04707536213099957 -104.50445542447274 -0.046862895414233205 -104.48073873575785
1749 -0.047070284746587275 -104.55152570921932 -0.04728735275566578 -104.52802608851351
1750 -0.047125882282853124 -104.59865159150218 -0.04709252472966909 -104.57511861324318
1751 -0.047050743363797665 -104.64570233486597 -0.04713656473904848 -104.62225517798223
1752 -0.047047043778002264 -104.69274937864398 -0.046960913203656675 -104.66921609118589
1753 -0.04701588731259108 -104.73976526595658 -0.04706463422626257 -104.71628072541215
1754 -0.047010235488414764 -104.78677550144499 -0.04773975741118193 -104.76402048282333
1755 -0.04705370794981718 -104.8338292093948 -0.04956632032990456 -104.81358680315323
1756 -0.04685359019786119 -104.88068279959266 -0.04748410675674677 -104.86107090990997
1757 -0.046837071515619756 -104.92751987110829 -0.0468765115365386 -104.90794742144651
1758 -0.046838542260229585 -104.97435841336852 -0.04817649256438017 -104.95612391401089
1759 -0.04671238139271736 -105.02107079476124 -0.04801667425781488 -105.0041405882687
1760 -0.04673366155475378 -105.067804456316 -0.04595041964203119 -105.05009100791072
1761 -0.04675002377480268 -105.1145544800908 -0.04498960431665182 -105.09508061222738
1762 -0.04675009492784739 -105.16130457501865 -0.04927738904953003 -105.14435800127691
1763 -0.046717542596161364 -105.2080221176148 -0.04690811578184366 -105.19126611705876
1764 -0.0467241832986474 -105.25474630091345 -0.04670869596302509 -105.23797481302178
1765 -0.04670037869364023 -105.3014466796071 -0.04682866185903549 -105.28480347488082
1766 -0.04669426754117012 -105.34814094714827 -0.0468303931877017 -105.33163386806852
1767 -0.04670219272375107 -105.39484313987202 -0.048135625384747985 -105.37976949345327
1768 -0.04667184930294752 -105.44151498917498 -0.04704199898988008 -105.42681149244315
1769 -0.04668338820338249 -105.48819837737835 -0.046230260841548444 -105.4730417532847
1770 -0.04666490815579891 -105.53486328553416 -0.046760443970561026 -105.51980219725526
1771 -0.046707534044981 -105.58157081957914 -0.04769413843750954 -105.56749633569277
1772 -0.04665323942899704 -105.62822405900813 -0.046362966671586035 -105.61385930236435
1773 -0.0466441635042429 -105.67486822251237 -0.046620582975447175 -105.6604798853398
1774 -0.04668308086693287 -105.7215513033793 -0.04756619166582823 -105.70804607700562
1775 -0.04664621204137802 -105.76819751542068 -0.04659743439406157 -105.75464351139968
1776 -0.04666562620550394 -105.81486314162619 -0.046561161801218984 -105.8012046732009
1777 -0.04664217326790095 -105.86150531489409 -0.04728691969066858 -105.84849159289156
1778 -0.046648239716887474 -105.90815355461098 -0.04914709832519293 -105.89763869121676
1779 -0.04649161547422409 -105.9546451700852 -0.04703024961054325 -105.9446689408273
1780 -0.04651192296296358 -106.00115709304816 -0.04670843314379454 -105.99137737397109
1781 -0.046523055993020535 -106.04768014904118 -0.04591735266149044 -106.03729472663258
1782 -0.0465233314782381 -106.09420348051943 -0.04808432906866074 -106.08537905570124
1783 -0.04653107859194279 -106.14073455911137 -0.0455422155559063 -106.13092127125715
1784 -0.046589994616806504 -106.18732455372817 -0.046101633459329605 -106.17702290471648
1785 -0.04660142678767443 -106.23392598051585 -0.04711391534656286 -106.22413682006304
1786 -0.04659692440181971 -106.28052290491767 -0.04335700646042824 -106.26749382652346
1787 -0.046828736923635005 -106.3273516418413 -0.04651770703494549 -106.31401153355841
1788 -0.04672742523252964 -106.37407906707384 -0.04489837922155857 -106.35890991277998
1789 -0.046962319687008855 -106.42104138676085 -0.0491310803219676 -106.40804099310195
1790 -0.04676031861454248 -106.4678017053754 -0.04650982730090618 -106.45455082040286
1791 -0.046779883280396464 -106.51458158865579 -0.04633982554078102 -106.50089064594364
1792 -0.04680146966129541 -106.56138305831708 -0.046948269940912724 -106.54783891588455
1793 -0.046790507063269614 -106.60817356538034 -0.04695880226790905 -106.59479771815246
1794 -0.0467929320409894 -106.65496649742133 -0.046734359674155714 -106.64153207782662
1795 -0.04682184047996998 -106.70178833790129 -0.04406523238867521 -106.6855973102153
1796 -0.04705459028482437 -106.74884292818612 -0.049361287243664266 -106.73495859745897
1797 -0.046787535212934016 -106.79563046339905 -0.04738453160971403 -106.78234312906868
1798 -0.04677420575171709 -106.84240466915077 -0.04673649128526449 -106.82907962035394
1799 -0.04678154960274696 -106.88918621875351 -0.04660973362624645 -106.87568935398018
1800 -0.04678691737353802 -106.93597313612705 -0.047331188805401325 -106.92302054278558
1801 -0.04675069637596607 -106.98272383250301 -0.046057424321770665 -106.96907796710735
1802 -0.04679139126092195 -107.02951522376394 -0.046400383673608304 -107.01547835078097
1803 -0.04685540087521076 -107.07637062463915 -0.04773295819759369 -107.06321130897857
1804 -0.04677496012300253 -107.12314558476216 -0.048106975853443146 -107.11131828483201
1805 -0.046725878678262237 -107.16987146344042 -0.04615790471434593 -107.15747618954636
1806 -0.046745328791439535 -107.21661679223186 -0.04706948287785053 -107.2045456724242
1807 -0.0467818520963192 -107.26339864432818 -0.04731560386717319 -107.25186127629138
1808 -0.04675214290618897 -107.31015078723436 -0.04701579473912716 -107.2988770710305
1809 -0.04673090036958456 -107.35688168760394 -0.04655760638415814 -107.34543467741466
1810 -0.04675471056252718 -107.40363639816647 -0.0467396168038249 -107.39217429421848
1811 -0.046762944757938386 -107.45039934292441 -0.046661685593426226 -107.4388359798119
1812 -0.04675217401236296 -107.49715151693678 -0.04608574714511633 -107.48492172695701
1813 -0.0467348812147975 -107.54388639815159 -0.04867000635713339 -107.53359173331414
1814 -0.046719382703304294 -107.59060578085489 -0.046709318086504935 -107.58030105140064
1815 -0.04672768954187632 -107.63733347039677 -0.04669801946729422 -107.62699907086794
1816 -0.04673958085477352 -107.68407305125154 -0.0469462463632226 -107.67394531723116
1817 -0.04673041887581349 -107.73080347012736 -0.04647253789007664 -107.72041785512124
1818 -0.04673042483627796 -107.77753389496364 -0.04494274239987135 -107.76536059752111
1819 -0.04686059709638357 -107.82439449206002 -0.04721674509346485 -107.81257734261457
1820 -0.04682239815592766 -107.87121689021595 -0.04652592800557613 -107.85910327062015
1821 -0.046793606504797934 -107.91801049672074 -0.0490421025082469 -107.9081453731284
1822 -0.0467013955116272 -107.96471189223237 -0.04663212895393372 -107.95477750208234
1823 -0.04678008891642094 -108.0114919811488 -0.047965948842465876 -108.0027434509248
1824 -0.04667865764349699 -108.05817063879229 -0.046704544685781 -108.04944799561058
1825 -0.046701665967702866 -108.10487230476 -0.04772430490702391 -108.0971723005176
1826 -0.04674148727208376 -108.15161379203208 -0.04881225060671568 -108.14598455112431
1827 -0.046566179394721983 -108.1981799714268 -0.046684380434453485 -108.19266893155877
1828 -0.046560659632086755 -108.24474063105889 -0.04670396912842989 -108.2393729006872
1829 -0.04655776303261518 -108.2912983940915 -0.04641394354403019 -108.28578684423123
1830 -0.04661824330687523 -108.33791663739838 -0.0473193334415555 -108.33310617767278
1831 -0.046546006575226784 -108.3844626439736 -0.04677862375974655 -108.37988480143252
1832 -0.04655563570559025 -108.4310182796792 -0.04638892896473408 -108.42627373039726
1833 -0.04658822529017925 -108.47760650496937 -0.04712333958595991 -108.47339706998322
1834 -0.0465612294152379 -108.5241677343846 -0.04565205704420805 -108.51904912702743
1835 -0.046658392250537875 -108.57082612663514 -0.04755718465894461 -108.56660631168637
1836 -0.046611294895410535 -108.61743742153055 -0.04637958370149135 -108.61298589538787
1837 -0.04668936748057604 -108.66412678901114 -0.04807417895644903 -108.66106007434432
1838 -0.0466817257925868 -108.71080851480372 -0.0457867756485939 -108.70684684999291
1839 -0.04664211738854647 -108.75745063219226 -0.046236504428088666 -108.75308335442101
1840 -0.046747954376041886 -108.8041985865683 -0.047994221188127996 -108.80107757560914
1841 -0.0465755607932806 -108.85077414736159 -0.04676386136561632 -108.84784143697476
1842 -0.04664699006825686 -108.89742113742984 -0.04779744762927294 -108.89563888460404
1843 -0.0465834129601717 -108.94400455039002 -0.046322555653750895 -108.94196144025778
1844 -0.04663032311946154 -108.99063487350948 -0.047142436169087885 -108.98910387642687
1845 -0.04659891445189714 -109.03723378796137 -0.04825728666037321 -109.03736116308724
1846 -0.04661387633532286 -109.0838476642967 -0.04631207827478647 -109.08367324136202
1847 -0.04657369963824749 -109.13042136393494 -0.046558279916644095 -109.13023152127866
1848 -0.046612699143588544 -109.17703406307854 -0.04612291343510151 -109.17635443471376
1849 -0.04661106560379267 -109.22364512868234 -0.04692643415182829 -109.22328086886559
1850 -0.04663179498165846 -109.270276923664 -0.04628086909651756 -109.2695617379621
1851 -0.04666558988392353 -109.31694251354793 -0.046556052193045615 -109.31611779015515
1852 -0.04674581047147512 -109.3636883240194 -0.04632497448474169 -109.3624427646399
1853 -0.046687730401754376 -109.41037605442116 -0.047010856494307515 -109.4094536211342
1854 -0.04668584950268269 -109.45706190392384 -0.047288761101663114 -109.45674238223587
1855 -0.04668908771127463 -109.50375099163512 -0.04531458672136068 -109.50205696895723
1856 -0.04674273505806923 -109.55049372669319 -0.049653034657239914 -109.55171000361447
1857 -0.04654186628758907 -109.59703559298077 -0.04696908332407475 -109.59867908693855
1858 -0.046606621332466604 -109.64364221431325 -0.04621019624173641 -109.64488928318028
1859 -0.04661309625953436 -109.69025531057278 -0.0457281144335866 -109.69061739761386
1860 -0.04665146488696337 -109.73690677545974 -0.04593772999942303 -109.73655512761329
1861 -0.04676229711622 -109.78366907257596 -0.047918645478785035 -109.78447377309207
1862 -0.04663954712450504 -109.83030861970046 -0.04645387530326843 -109.83092764839535
1863 -0.046663909964263436 -109.87697252966473 -0.04424049239605665 -109.8751681407914
1864 -0.046847662143409255 -109.92382019180813 -0.04387944880872965 -109.91904758960013
1865 -0.04687203541398048 -109.97069222722212 -0.04607548415660858 -109.96512307375673
1866 -0.04694599993526936 -110.01763822715739 -0.046241522580385205 -110.01136459633712
1867 -0.04700972251594067 -110.06464794967333 -0.04625914264470339 -110.05762373898182
1868 -0.04701194036751986 -110.11165989004085 -0.04705625474452972 -110.10467999372635
1869 -0.04698927458375692 -110.1586491646246 -0.046853141859173775 -110.15153313558552
1870 -0.04703324418514967 -110.20568240880975 -0.04865427799522877 -110.20018741358075
1871 -0.04697516281157732 -110.25265757162133 -0.04686022475361824 -110.24704763833437
1872 -0.046918028965592384 -110.29957560058692 -0.04669661317020655 -110.29374425150458
1873 -0.04696143474429846 -110.34653703533122 -0.04821491148322821 -110.3419591629878
1874 -0.04688564538955688 -110.39342268072078 -0.04681719746440649 -110.38877636045221
1875 -0.04691918808966875 -110.44034186881045 -0.04495173338800669 -110.43372809384022
1876 -0.04704901780933142 -110.48739088661978 -0.048929193057119846 -110.48265728689734
1877 -0.04694249927997589 -110.53433338589976 -0.04408203940838575 -110.52673932630572
1878 -0.04699034243822098 -110.58132372833798 -0.04674932099878788 -110.5734886473045
1879 -0.047075035981833935 -110.62839876431981 -0.05415644012391567 -110.62764508742842
1880 -0.04660623650997877 -110.67500500082978 -0.04698906056582928 -110.67463414799425
1881 -0.04659661091864109 -110.72160161174843 -0.046058536134660245 -110.72069268412892
1882 -0.04661152847111225 -110.76821314021954 -0.04687054269015789 -110.76756322681908
1883 -0.0466339536011219 -110.81484709382066 -0.04629269316792488 -110.813855919987
1884 -0.046691115386784075 -110.86153820920744 -0.04680711254477501 -110.86066303253178
1885 -0.04666685275733471 -110.90820506196478 -0.04658542051911354 -110.90724845305088
1886 -0.04670525025576353 -110.95491031222055 -0.047401249036192895 -110.95464970208708
1887 -0.04665637351572514 -111.00156668573628 -0.04659561682492495 -111.00124531891201
1888 -0.046671500988304616 -111.04823818672459 -0.04807337522506714 -111.04931869413709
1889 -0.046632000245153904 -111.09487018696974 -0.046501492336392405 -111.09582018647347
1890 -0.04666142519563436 -111.14153161216538 -0.04517944771796465 -111.14099963419145
1891 -0.04673447944223881 -111.18826609160762 -0.048213222064077854 -111.18921285625552
1892 -0.046762014552950856 -111.23502810616057 -0.04490163177251816 -111.23411448802804
1893 -0.04677293505519629 -111.28180104121577 -0.0475566728040576 -111.2816711608321
1894 -0.04676816593855619 -111.32856920715433 -0.04701162818819284 -111.32868278902029
1895 -0.046763818524777886 -111.37533302567911 -0.046877328865230085 -111.37556011788553
1896 -0.04678914099931717 -111.42212216667843 -0.0458174942061305 -111.42137761209166
1897 -0.046748493798077106 -111.46887066047651 -0.048943105712533 -111.4703207178042
1898 -0.04680428858846426 -111.51567494906497 -0.04357706978917122 -111.51389778759336
1899 -0.046900360472500326 -111.56257530953748 -0.04674399420619011 -111.56064178179956
1900 -0.047018108516931535 -111.60959341805442 -0.046139457263052464 -111.60678123906261
1901 -0.04701325781643391 -111.65660667587085 -0.047817259654402734 -111.65459849871702
1902 -0.046905284933745864 -111.70351196080459 -0.04715827722102404 -111.70175677593805
1903 -0.046900792978703976 -111.7504127537833 -0.04760923460125923 -111.7493660105393
1904 -0.046864728629589084 -111.79727748241288 -0.047419342957437036 -111.79678535349674
1905 -0.04697400704026222 -111.84425148945314 -0.04743613842874765 -111.8442214919255
1906 -0.046799218468368056 -111.89105070792151 -0.047568340227007865 -111.8917898321525
1907 -0.04672142341732979 -111.93777213133883 -0.046894080378115176 -111.9386839125306
1908 -0.04672700595110655 -111.98449913728994 -0.046961946226656434 -111.98564585875727
1909 -0.04672223888337612 -112.03122137617332 -0.04649816174060106 -112.03214402049787
1910 -0.046778568811714646 -112.07799994498504 -0.04639602974057198 -112.07854005023844
1911 -0.04676399063318968 -112.12476393561823 -0.04630263820290566 -112.12484268844135
1912 -0.04681219402700663 -112.17157612964525 -0.047207809239625934 -112.17205049768097
1913 -0.04677618257701397 -112.21835231222227 -0.046208805590868 -112.21825930327184
1914 -0.04685728847980499 -112.26520960070206 -0.045060744136571886 -112.26332004740841
1915 -0.04693085215985775 -112.31214045286193 -0.047935432940721515 -112.31125548034913
1916 -0.04686247054487467 -112.3590029234068 -0.047128180786967275 -112.3583836611361
1917 -0.04688405450433493 -112.40588697791114 -0.04636488892138004 -112.40474855005748
1918 -0.046894208528101444 -112.45278118643924 -0.04746357537806034 -112.45221212543554
1919 -0.04688094947487116 -112.49966213591411 -0.04659819230437279 -112.49881031773991
1920 -0.04689092114567757 -112.54655305705978 -0.04749729260802269 -112.54630761034794
1921 -0.04685426764190197 -112.59340732470169 -0.046964551135897634 -112.59327216148384
1922 -0.046836459450423716 -112.6402437841521 -0.04613478258252144 -112.63940694406637
1923 -0.04685615282505751 -112.68709993697716 -0.04614440314471722 -112.68555134721109
1924 -0.046872769482433796 -112.7339727064596 -0.04697175417095423 -112.73252310138204
1925 -0.046887784451246264 -112.78086049091084 -0.04696671161800623 -112.77948981300005
1926 -0.046854760497808456 -112.82771525140865 -0.047408093512058255 -112.82689790651212
1927 -0.04684918224811554 -112.87456443365676 -0.046005620062351225 -112.87290352657446
1928 -0.04693257212638855 -112.92149700578315 -0.04858535714447498 -112.92148888371894
1929 -0.04681792687624693 -112.9683149326594 -0.04585139360278845 -112.96734027732172
1930 -0.046896618232131 -113.01521155089152 -0.04687404651194811 -113.01421432383367
1931 -0.04692204967141152 -113.06213360056293 -0.04709628503769636 -113.06131060887137
1932 -0.04689404759556055 -113.10902764815849 -0.045806455239653585 -113.10711706411102
1933 -0.046946840919554235 -113.15597448907805 -0.04753315635025501 -113.15465022046128
1934 -0.04691513422876596 -113.20288962330682 -0.04727297350764274 -113.20192319396892
1935 -0.04690561331808567 -113.2497952366249 -0.04650692325085402 -113.24843011721978
1936 -0.046883110888302326 -113.29667834751321 -0.045606731064617635 -113.2940368482844
1937 -0.04700031615793705 -113.34367866367114 -0.048994627222418784 -113.34303147550682
1938 -0.0468561265617609 -113.3905347902329 -0.04674645848572254 -113.38977793399255
1939 -0.04686171654611826 -113.43739650677902 -0.04690453987568617 -113.43668247386823
1940 -0.046881329640746115 -113.48427783641976 -0.04630408901721239 -113.48298656288544
1941 -0.046884611062705514 -113.53116244748247 -0.04618665240705013 -113.52917321529249
1942 -0.046849817410111426 -113.57801226489258 -0.04704557098448277 -113.57621878627697
1943 -0.04692598450928927 -113.62493824940186 -0.04701800551265478 -113.62323679178962
1944 -0.046921702474355696 -113.67185995187621 -0.046657902747392656 -113.66989469453702
1945 -0.046941684745252135 -113.71880163662146 -0.04719808381050825 -113.71709277834753
1946 -0.046909252740442754 -113.76571088936191 -0.04712880086153746 -113.76422157920908
1947 -0.04710520077496767 -113.81281609013688 -0.05879282671958208 -113.82301440592866
1948 -0.04623054694384336 -113.85904663708072 -0.045546104572713374 -113.86856051050137
1949 -0.046289276145398614 -113.90533591322612 -0.045961325988173485 -113.91452183648954
1950 -0.04632368516176939 -113.95165959838789 -0.04621471632272005 -113.96073655281226
1951 -0.04636906739324331 -113.99802866578113 -0.046057678572833535 -114.0067942313851
1952 -0.04638387337327003 -114.04441253915441 -0.04748144969344139 -114.05427568107854
1953 -0.04638887923210859 -114.09080141838652 -0.04629485588520765 -114.10057053696374
1954 -0.04642200488597155 -114.13722342327249 -0.04639977738261223 -114.14697031434636
1955 -0.046458741463720796 -114.18368216473621 -0.04652780462056398 -114.19349811896693
1956 -0.046482722647488116 -114.2301648873837 -0.046257708221673965 -114.2397558271886
1957 -0.04650900382548571 -114.27667389120919 -0.04632915481925011 -114.28608498200785
1958 -0.046545878797769544 -114.32321977000696 -0.04642453193664551 -114.3325095139445
1959 -0.04656895939260721 -114.36978872939956 -0.04668484106659889 -114.3791943550111
1960 -0.04653596021234989 -114.41632468961191 -0.04650951344519853 -114.4257038684563
1961 -0.04655493162572384 -114.46287962123763 -0.04673848375678062 -114.47244235221308
1962 -0.04661495182663202 -114.50949457306426 -0.047360339760780336 -114.51980269197387
1963 -0.046583240106701854 -114.55607781317096 -0.04659059196710587 -114.56639328394097
1964 -0.04656467847526073 -114.60264249164622 -0.04698508847504854 -114.61337837241602
1965 -0.046580299362540246 -114.64922279100877 -0.046350118704140186 -114.65972849112016
1966 -0.04660377539694309 -114.69582656640571 -0.04643319025635719 -114.70616168137651
1967 -0.04664038736373186 -114.74246695376945 -0.046697867847979066 -114.7528595492245
1968 -0.04664432480931282 -114.78911127857876 -0.04782041665166616 -114.80067996587616
1969 -0.046617650985717775 -114.83572892956448 -0.046834235079586506 -114.84751420095574
1970 -0.046598943509161474 -114.88232787307365 -0.046701489575207235 -114.89421569053096
1971 -0.04659807309508324 -114.92892594616873 -0.046461820043623446 -114.94067751057457
1972 -0.04664114248007536 -114.9755670886488 -0.04669755920767784 -114.98737506978225
1973 -0.046648378297686574 -115.02221546694649 -0.046001910045742986 -115.03337697982799
1974 -0.04663269221782684 -115.06884815916432 -0.046460498869419095 -115.07983747869741
1975 -0.04666519593447447 -115.1155133550988 -0.046809828281402587 -115.12664730697881
1976 -0.046708164550364015 -115.16222151964917 -0.046564959175884726 -115.17321226615469
1977 -0.046692032180726525 -115.2089135518299 -0.04523683395236731 -115.21844910010707
1978 -0.04677487332373857 -115.25568842515364 -0.047645439952611925 -115.26609454005968
1979 -0.04676842764019966 -115.30245685279384 -0.04451033398509026 -115.31060487404477
1980 -0.04685457441955805 -115.3493114272134 -0.04780152402818203 -115.35840639807296
1981 -0.04682951252907515 -115.39614093974247 -0.04682790953665972 -115.40523430760962
1982 -0.0467834398150444 -115.44292437955751 -0.046377927623689176 -115.45161223523331
1983 -0.04687594622373581 -115.48980032578125 -0.047040882892906664 -115.49865311812621
1984 -0.046864275448024274 -115.53666460122928 -0.04682330545037985 -115.54547642357659
1985 -0.04685673657804727 -115.58352133780733 -0.0465914897620678 -115.59206791333865
1986 -0.04687147382646799 -115.6303928116338 -0.0460865592584014 -115.63815447259705
1987 -0.04698140826076269 -115.67737421989456 -0.04857558161020279 -115.68673005420726
1988 -0.04683625176548958 -115.72421047166004 -0.04737828727811575 -115.73410834148538
1989 -0.046810838393867016 -115.77102131005391 -0.04649596698582172 -115.7806043084712
1990 -0.04684709273278713 -115.8178684027867 -0.0463575791567564 -115.82696188762796
1991 -0.04685091022402048 -115.86471931301072 -0.04658756274729967 -115.87354945037526
1992 -0.04684969056397677 -115.9115690035747 -0.046877751126885414 -115.92042720150215
1993 -0.04689682424068451 -115.95846582781539 -0.04727666210383177 -115.96770386360598
1994 -0.046872295625507834 -116.0053381234409 -0.04739964976906776 -116.01510351337504
1995 -0.04677794352173805 -116.05211606696263 -0.04537395127117634 -116.06047746464621
1996 -0.046864783577620986 -116.09898085054024 -0.045469582080841064 -116.10594704672705
1997 -0.04692429844290018 -116.14590514898315 -0.046472393348813056 -116.15241944007586
1998 -0.04699283577501774 -116.19289798475816 -0.04820796847343445 -116.2006274085493
1999 -0.04690429270267486 -116.23980227746084 -0.047265938855707644 -116.247893347405
2000 -0.04687354359775782 -116.2866758210586 -0.048669781908392905 -116.29656312931338
