# Supplementary material for: Learning nonequilibrium statistical mechanics and dynamical phase transitions
Source: Nat Commun. 2024 Feb 6;15:1117. doi: 10.1038/s41467-024-45172-8 (PMC10847122; doi:10.1038/s41467-024-45172-8)
Supplement: Supplementary file 4 — Supplementary Data 1 [file 41467_2024_45172_MOESM4_ESM.zip › DPT-main/PlotTemplate/plot_KL_divergence/out/finite_time/SE/L6_D3W32K5_E100BS1k/logs-0.10/log.txt]

1 -0.5530182242393493 -0.5530182242393493 -0.5530337572097779 -0.5530337572097779
2 -0.538114732503891 -1.0911329567432402 -0.5380217254161834 -1.0910554826259613
3 -0.5243337839841843 -1.6154667407274244 -0.5243864417076111 -1.6154419243335725
4 -0.5115689605474472 -2.1270357012748713 -0.511656004190445 -2.1270979285240177
5 -0.4994458734989166 -2.6264815747737877 -0.4996791258454323 -2.62677705436945
6 -0.4880687728524208 -3.1145503476262086 -0.48809760212898257 -3.1148746564984324
7 -0.4773480713367462 -3.591898418962955 -0.4776116222143173 -3.59248627871275
8 -0.4670271292328835 -4.058925548195838 -0.46719841808080675 -4.059684696793557
9 -0.4572762832045555 -4.5162018314003936 -0.4575999706983566 -4.517284667491913
10 -0.44791231900453565 -4.964114150404929 -0.44771519750356675 -4.96499986499548
11 -0.43892615735530854 -5.403040307760238 -0.4386788547039032 -5.403678719699384
12 -0.4303034618496895 -5.833343769609927 -0.4305065393447876 -5.834185259044172
13 -0.42194080650806426 -6.255284576117991 -0.4226860821247101 -6.256871341168882
14 -0.41382006704807284 -6.669104643166064 -0.41425393968820573 -6.671125280857088
15 -0.4059316232800484 -7.075036266446113 -0.4056823566555977 -7.076807637512686
16 -0.3983823299407959 -7.473418596386909 -0.3987917393445969 -7.475599376857283
17 -0.3909436747431755 -7.8643622711300845 -0.3914772480726242 -7.867076624929907
18 -0.38372521549463273 -8.248087486624717 -0.3835268661379814 -8.250603491067888
19 -0.3766816988587379 -8.624769185483455 -0.37651963979005815 -8.627123130857946
20 -0.36984391659498217 -8.994613102078437 -0.37077834755182265 -8.99790147840977
21 -0.363129186630249 -9.357742288708687 -0.3642216056585312 -9.362123084068301
22 -0.35645726323127747 -9.714199551939965 -0.35596405863761904 -9.71808714270592
23 -0.35019187331199647 -10.06439142525196 -0.350162136554718 -10.06824927926064
24 -0.34390759319067 -10.40829901844263 -0.3442434459924698 -10.41249272525311
25 -0.3377305448055267 -10.746029563248158 -0.33829416185617445 -10.750786887109284
26 -0.33166235983371734 -11.077691923081876 -0.33160206079483034 -11.082388947904114
27 -0.32577967643737793 -11.403471599519253 -0.3258639082312584 -11.408252856135373
28 -0.31997720152139664 -11.72344880104065 -0.32015971690416334 -11.728412573039536
29 -0.3143054753541946 -12.037754276394844 -0.31400358229875563 -12.042416155338293
30 -0.30870659500360487 -12.346460871398449 -0.30961133986711503 -12.352027495205407
31 -0.3032621815800667 -12.649723052978516 -0.30424388498067856 -12.656271380186086
32 -0.29778687059879305 -12.947509923577309 -0.2980862662196159 -12.954357646405702
33 -0.2925178825855255 -13.240027806162834 -0.29283698946237563 -13.247194635868079
34 -0.28731161206960676 -13.52733941823244 -0.2897496551275253 -13.536944290995605
35 -0.28209361881017686 -13.809433037042616 -0.2835897564888 -13.820534047484404
36 -0.2770398512482643 -14.086472888290881 -0.2764595434069633 -14.096993590891367
37 -0.27211777567863465 -14.358590663969515 -0.274071529507637 -14.371065120399004
38 -0.2671979293227196 -14.625788593292235 -0.26754065454006193 -14.638605774939066
39 -0.2624344378709793 -14.888223031163214 -0.2636691093444824 -14.902274884283548
40 -0.2577245384454727 -15.145947569608687 -0.25740363746881484 -15.159678521752364
41 -0.2530571848154068 -15.399004754424094 -0.2561231717467308 -15.415801693499095
42 -0.24848276153206825 -15.647487515956163 -0.24825021475553513 -15.66405190825463
43 -0.24403637498617173 -15.891523890942334 -0.24420189559459687 -15.908253803849226
44 -0.23961964175105094 -16.131143532693386 -0.2405710317194462 -16.14882483556867
45 -0.23530724570155143 -16.36645077839494 -0.23552949205040932 -16.384354327619082
46 -0.23103103190660476 -16.59748181030154 -0.23298237100243568 -16.617336698621518
47 -0.2267945222556591 -16.8242763325572 -0.22856850326061248 -16.84590520188213
48 -0.2226648025214672 -17.04694113507867 -0.2243133343756199 -17.070218536257748
49 -0.2186216525733471 -17.265562787652016 -0.22058040648698807 -17.290798942744736
50 -0.21459003761410714 -17.480152825266124 -0.2160567194223404 -17.506855662167077
51 -0.21068992093205452 -17.69084274619818 -0.210111653059721 -17.716967315226796
52 -0.20693323388695717 -17.897775980085136 -0.20754326581954957 -17.924510581046345
53 -0.203226687759161 -18.1010026678443 -0.205010849237442 -18.129521430283788
54 -0.1995250441133976 -18.300527711957695 -0.20220520496368408 -18.33172663524747
55 -0.19580750465393065 -18.496335216611627 -0.19608167856931685 -18.527808313816788
56 -0.1922575354576111 -18.688592752069237 -0.19258083701133727 -18.720389150828126
57 -0.18880997747182846 -18.877402729541064 -0.1913547269999981 -18.911743877828123
58 -0.1853998087346554 -19.06280253827572 -0.18557688742876052 -19.09732076525688
59 -0.18208032548427583 -19.244882863759994 -0.18121805265545846 -19.27853881791234
60 -0.17888263538479804 -19.423765499144793 -0.17720247581601142 -19.45574129372835
61 -0.1757626973092556 -19.59952819645405 -0.17364827767014504 -19.629389571398498
62 -0.17270390465855598 -19.772232101112603 -0.17468277961015702 -19.804072351008656
63 -0.16963042244315146 -19.941862523555756 -0.16842102408409118 -19.972493375092746
64 -0.16664664968848228 -20.108509173244236 -0.16748652905225753 -20.139979904145004
65 -0.16369894221425058 -20.272208115458486 -0.16161091327667237 -20.301590817421676
66 -0.16094305440783502 -20.43315116986632 -0.16188492104411126 -20.46347573846579
67 -0.15807714238762854 -20.59122831225395 -0.15737588629126548 -20.620851624757055
68 -0.15534685030579568 -20.746575162559747 -0.15604886189103126 -20.776900486648085
69 -0.15271615087985993 -20.89929131343961 -0.15331083312630653 -20.93021131977439
70 -0.15004788637161254 -21.04933919981122 -0.1513882666826248 -21.081599586457013
71 -0.14749421402812005 -21.196833413839343 -0.1480074405670166 -21.22960702702403
72 -0.14498672336339952 -21.341820137202742 -0.14616017267107964 -21.37576719969511
73 -0.14251333698630334 -21.484333474189047 -0.14433955103158952 -21.5201067507267
74 -0.14009125605225564 -21.6244247302413 -0.14117445424199104 -21.66128120496869
75 -0.1377512186765671 -21.762175948917868 -0.1384114645421505 -21.799692669510844
76 -0.13548035472631453 -21.897656303644183 -0.13626198396086692 -21.93595465347171
77 -0.13327377811074256 -22.030930081754924 -0.13267258331179618 -22.068627236783506
78 -0.1310904711484909 -22.162020552903414 -0.13268187493085862 -22.201309111714366
79 -0.12897118479013442 -22.29099173769355 -0.12771127596497536 -22.329020387679343
80 -0.1269723042845726 -22.41796404197812 -0.12741853371262551 -22.456438921391968
81 -0.12490110658109188 -22.542865148559212 -0.12494577541947365 -22.58138469681144
82 -0.1229627214372158 -22.665827869996427 -0.12473375536501408 -22.706118452176455
83 -0.12104110158979893 -22.786868971586227 -0.12388095334172249 -22.829999405518176
84 -0.1191571157425642 -22.90602608732879 -0.12094616144895554 -22.950945566967132
85 -0.11725239530205726 -23.023278482630847 -0.11577625423669816 -23.06672182120383
86 -0.11557047292590142 -23.13884895555675 -0.11460459567606449 -23.181326416879894
87 -0.11384257599711418 -23.252691531553864 -0.11436502076685429 -23.29569143764675
88 -0.11220056414604188 -23.364892095699908 -0.11246547810733318 -23.40815691575408
89 -0.1105971809476614 -23.47548927664757 -0.10889983475208283 -23.517056750506164
90 -0.10907024741172791 -23.584559524059298 -0.11157412715256214 -23.628630877658725
91 -0.10747686251997948 -23.69203638657928 -0.10577954053878784 -23.734410418197513
92 -0.10601724088191986 -23.798053627461197 -0.10545338615775109 -23.839863804355264
93 -0.10462995432317257 -23.90268358178437 -0.10353176966309548 -23.94339557401836
94 -0.10321477502584457 -24.005898356810214 -0.10231576710939408 -24.045711341127756
95 -0.10186386741697788 -24.10776222422719 -0.10274044387042522 -24.14845178499818
96 -0.10051929615437985 -24.208281520381572 -0.10244234725832939 -24.25089413225651
97 -0.09913493245840073 -24.307416452839973 -0.09917214848101139 -24.35006628073752
98 -0.09787742048501968 -24.405293873324993 -0.09750947691500186 -24.44757575765252
99 -0.09665562734007835 -24.50194950066507 -0.09527778029441833 -24.542853537946936
100 -0.09550773985683918 -24.59745724052191 -0.09508216641843319 -24.63793570436537
101 -0.09433595649898052 -24.69179319702089 -0.09330533444881439 -24.731241038814183
102 -0.0932228710502386 -24.785016068071126 -0.09403419233858586 -24.82527523115277
103 -0.09213499166071415 -24.87715105973184 -0.09472970217466355 -24.920004933327434
104 -0.0909715659916401 -24.96812262572348 -0.08908481039106846 -25.0090897437185
105 -0.09000028036534787 -25.05812290608883 -0.08786363750696183 -25.096953381225465
106 -0.08905410058796406 -25.147177006676795 -0.08853668309748172 -25.185490064322945
107 -0.08806678578257561 -25.23524379245937 -0.08752185218036175 -25.273011916503307
108 -0.08710720874369145 -25.322351001203064 -0.087522504478693 -25.360534420982
109 -0.08617004230618477 -25.40852104350925 -0.08565319925546647 -25.446187620237467
110 -0.08524576425552369 -25.493766807764775 -0.08583651594817639 -25.532024136185644
111 -0.08434365652501583 -25.57811046428979 -0.08388907983899116 -25.615913216024634
112 -0.08352510668337346 -25.661635570973164 -0.08338011801242828 -25.699293334037062
113 -0.08265091925859451 -25.744286490231758 -0.08521063551306725 -25.78450396955013
114 -0.08177621886134148 -25.8260627090931 -0.08102235235273839 -25.86552632190287
115 -0.08097399361431598 -25.907036702707416 -0.08190186470746993 -25.94742818661034
116 -0.08015460781753063 -25.987191310524945 -0.07849156744778156 -26.02591975405812
117 -0.07943078763782978 -26.066622098162775 -0.07946832701563836 -26.10538808107376
118 -0.07874650992453099 -26.145368608087306 -0.07729995846748353 -26.182688039541244
119 -0.07808411754667759 -26.223452725633983 -0.07752731181681156 -26.260215351358056
120 -0.07733525969088077 -26.300787985324863 -0.07838689908385277 -26.33860225044191
121 -0.07669468224048615 -26.37748266756535 -0.07828848361968994 -26.4168907340616
122 -0.07594346888363361 -26.453426136448982 -0.07618906125426292 -26.49307979531586
123 -0.07521847411990165 -26.528644610568882 -0.07423796616494656 -26.56731776148081
124 -0.07464528046548366 -26.603289891034365 -0.07550821639597416 -26.642825977876782
125 -0.0740312896668911 -26.677321180701256 -0.074098751693964 -26.716924729570746
126 -0.0734363116323948 -26.75075749233365 -0.07199845649302006 -26.788923186063766
127 -0.07287805117666721 -26.823635543510317 -0.07216661311686039 -26.861089799180625
128 -0.07226885221898556 -26.895904395729303 -0.07521881647408009 -26.936308615654706
129 -0.07165413461625576 -26.96755853034556 -0.07030519582331181 -27.00661381147802
130 -0.0711287971585989 -27.03868732750416 -0.07272051461040974 -27.07933432608843
131 -0.070557876303792 -27.10924520380795 -0.06956809498369694 -27.148902421072126
132 -0.07004820965230465 -27.179293413460258 -0.07009121142327786 -27.218993632495405
133 -0.06953148804605007 -27.248824901506307 -0.07229390293359757 -27.291287535429003
134 -0.06899912357330322 -27.31782402507961 -0.06988000608980656 -27.36116754151881
135 -0.06841646805405617 -27.386240493133666 -0.06674180328845977 -27.42790934480727
136 -0.06801642328500748 -27.454256916418675 -0.06633816584944725 -27.494247510656717
137 -0.06759318821132183 -27.521850104629998 -0.06643039472401142 -27.56067790538073
138 -0.06719913855195045 -27.589049243181947 -0.06826933026313782 -27.628947235643867
139 -0.06671963259577751 -27.655768875777724 -0.06464650966227055 -27.69359374530614
140 -0.06637416370213031 -27.722143039479853 -0.06433079689741135 -27.75792454220355
141 -0.06595785096287728 -27.78810089044273 -0.06516162231564522 -27.823086164519196
142 -0.06553832739591599 -27.853639217838648 -0.06658291034400463 -27.8896690748632
143 -0.06514198556542397 -27.918781203404073 -0.06572360582649708 -27.955392680689698
144 -0.06469596065580845 -27.98347716405988 -0.06397479735314845 -28.019367478042845
145 -0.06437372155487538 -28.047850885614757 -0.061685817688703536 -28.08105329573155
146 -0.0641026847064495 -28.111953570321205 -0.06489629670977592 -28.145949592441326
147 -0.06372316628694534 -28.17567673660815 -0.06095370780676603 -28.206903300248094
148 -0.06351635456085206 -28.239193091169003 -0.06453865766525269 -28.271441957913346
149 -0.06310839802026749 -28.302301489189272 -0.06687825955450535 -28.338320217467853
150 -0.06257736459374427 -28.364878853783015 -0.057913351058959964 -28.396233568526814
151 -0.06238515116274357 -28.42726400494576 -0.06196941044181585 -28.45820297896863
152 -0.06208467669785023 -28.48934868164361 -0.060897028632462026 -28.51910000760109
153 -0.06183703150600195 -28.55118571314961 -0.06230185870081186 -28.581401866301903
154 -0.06149386242032051 -28.61267957556993 -0.058565006032586096 -28.63996687233449
155 -0.06126454789191484 -28.673944123461848 -0.061105231381952764 -28.70107210371644
156 -0.06093281917273998 -28.73487694263459 -0.061942216195166114 -28.76301431991161
157 -0.060671329498291016 -28.79554827213288 -0.06309727542102336 -28.82611159533263
158 -0.06032521799206734 -28.855873490124946 -0.057430399022996424 -28.883541994355628
159 -0.06016101930290461 -28.91603450942785 -0.05931818839162588 -28.942860182747253
160 -0.05982696581631899 -28.97586147524417 -0.060831962153315544 -29.00369214490057
161 -0.05962904505431652 -29.035490520298485 -0.06105350032448768 -29.064745645225056
162 -0.05924104955047369 -29.094731569848957 -0.06040617898106575 -29.12515182420612
163 -0.059052150882780555 -29.153783720731738 -0.057527311332523826 -29.182679135538645
164 -0.05881568267941475 -29.212599403411154 -0.057658054679632184 -29.240337190218277
165 -0.05873429495841265 -29.271333698369567 -0.05748143792152405 -29.2978186281398
166 -0.05835240259766579 -29.329686100967233 -0.05572711154818535 -29.353545739687988
167 -0.058119496889412404 -29.387805597856644 -0.06020300630480051 -29.413748745992788
168 -0.0579770615324378 -29.44578265938908 -0.06003433391451836 -29.473783079907307
169 -0.057622600719332694 -29.503405260108416 -0.055963563919067386 -29.529746643826375
170 -0.05745503269135952 -29.560860292799774 -0.05620338544249535 -29.58595002926887
171 -0.057347983308136466 -29.61820827610791 -0.05506862215697765 -29.641018651425846
172 -0.05714137498289347 -29.675349651090805 -0.06023310534656048 -29.701251756772407
173 -0.05688175093382597 -29.73223140202463 -0.06124493274837732 -29.762496689520784
174 -0.05638457573950291 -29.788615977764135 -0.05463322959840298 -29.817129919119186
175 -0.05626335367560387 -29.84487933143974 -0.057954837940633296 -29.87508475705982
176 -0.05588919818401337 -29.90076852962375 -0.05303814448416233 -29.928122901543983
177 -0.055756949819624424 -29.956525479443375 -0.057665614783763884 -29.985788516327748
178 -0.05549241937696934 -30.012017898820343 -0.05261960793286562 -30.038408124260613
179 -0.05555207580327988 -30.067569974623623 -0.0563221151009202 -30.09473023936153
180 -0.05536786299198866 -30.122937837615613 -0.05128800198435783 -30.14601824134589
181 -0.05532604996114969 -30.17826388757676 -0.05403662919998169 -30.20005487054587
182 -0.05508987382054329 -30.233353761397304 -0.05483054593205452 -30.254885416477926
183 -0.054928004182875155 -30.28828176558018 -0.05421111211180687 -30.309096528589734
184 -0.05474803503602743 -30.343029800616208 -0.053834960982203486 -30.362931489571938
185 -0.0545736750587821 -30.39760347567499 -0.05002072118222713 -30.412952210754167
186 -0.054739023000001906 -30.452342498674994 -0.051496516168117526 -30.464448726922285
187 -0.05460981596261263 -30.50695231463761 -0.057423148304224014 -30.52187187522651
188 -0.05437721461057663 -30.561329529248184 -0.05507465098053217 -30.576946526207042
189 -0.05421531312167645 -30.61554484236986 -0.05246737767010927 -30.62941390387715
190 -0.0541056839749217 -30.669650526344782 -0.052491819486021996 -30.681905723363172
191 -0.05396733563393354 -30.723617861978717 -0.05375284757465124 -30.735658570937822
192 -0.053916946798563 -30.77753480877728 -0.05265649817883968 -30.788315069116663
193 -0.05384745523333549 -30.831382264010614 -0.054673062078654765 -30.84298813119532
194 -0.0536110982298851 -30.8849933622405 -0.05539791435003281 -30.89838604554535
195 -0.05338547993451357 -30.938378842175013 -0.05242688599973917 -30.95081293154509
196 -0.053285174444317816 -30.991664016619332 -0.05526702273637056 -31.00607995428146
197 -0.05303933583199978 -31.044703352451332 -0.048537760600447656 -31.054617714881907
198 -0.05296716578304768 -31.09767051823438 -0.05021134596318007 -31.104829060845088
199 -0.052953326143324375 -31.150623844377705 -0.054611863754689696 -31.159440924599778
200 -0.05268195308744907 -31.203305797465156 -0.048243682086467746 -31.207684606686247
201 -0.052996325120329854 -31.256302122585485 -0.04710510335862637 -31.25478971004487
202 -0.05278809331357479 -31.309090215899058 -0.05686847623437643 -31.31165818627925
203 -0.052580546215176584 -31.361670762114233 -0.05300474911928177 -31.36466293539853
204 -0.052421221323311326 -31.414091983437544 -0.05065086707472801 -31.41531380247326
205 -0.05234484113752842 -31.466436824575073 -0.052827782556414606 -31.468141585029674
206 -0.05225640535354614 -31.51869322992862 -0.04920658990740776 -31.51734817493708
207 -0.05226078871637583 -31.570954018644994 -0.05672814603894949 -31.57407632097603
208 -0.052025682665407656 -31.622979701310403 -0.05711661893874407 -31.631192939914772
209 -0.05176515094935894 -31.67474485225976 -0.04791751615703106 -31.679110456071804
210 -0.05169090051203966 -31.7264357527718 -0.05145478527992964 -31.730565241351734
211 -0.0516551312059164 -31.778090883977715 -0.050493158400058746 -31.781058399751792
212 -0.051603117398917674 -31.829694001376634 -0.05002683233469725 -31.83108523208649
213 -0.05144947171211243 -31.881143473088745 -0.04862136021256447 -31.879706592299055
214 -0.05146480835974217 -31.932608281448488 -0.04702883306890726 -31.926735425367962
215 -0.05146726034581661 -31.984075541794304 -0.04787932988256216 -31.974614755250524
216 -0.051419421844184396 -32.03549496363849 -0.052300375699996945 -32.02691513095052
217 -0.05129047706723213 -32.086785440705725 -0.05138216745108366 -32.0782972984016
218 -0.051216827146708964 -32.138002267852436 -0.05216668900102377 -32.13046398740263
219 -0.05112763084471226 -32.189129898697146 -0.04957677610218525 -32.18004076350481
220 -0.050886324234306814 -32.24001622293145 -0.05242113266140223 -32.232461896166214
221 -0.050767114385962486 -32.290783337317414 -0.04763002023100853 -32.280091916397225
222 -0.05086411871016026 -32.34164745602757 -0.05175730083137751 -32.3318492172286
223 -0.05073451828211546 -32.392381974309686 -0.048864557221531865 -32.380713774450136
224 -0.05073595475405455 -32.44311792906374 -0.05622162465006113 -32.4369353991002
225 -0.050350768677890304 -32.493468697741626 -0.05604257453233004 -32.49297797363253
226 -0.050169913470745085 -32.54363861121237 -0.05273725297302008 -32.545715226605545
227 -0.05014628097414971 -32.59378489218652 -0.04501494262367487 -32.59073016922922
228 -0.050087320432066915 -32.64387221261859 -0.05106515139341354 -32.641795320622634
229 -0.049979491345584395 -32.69385170396417 -0.0498548099771142 -32.69165013059975
230 -0.049898207932710645 -32.743749911896884 -0.05084602851420641 -32.742496159113955
231 -0.04986350350081921 -32.7936134153977 -0.04922749474644661 -32.7917236538604
232 -0.04974198807030916 -32.84335540346801 -0.04941531401127577 -32.84113896787168
233 -0.04968907032161951 -32.89304447378963 -0.0508206469938159 -32.89195961486549
234 -0.04954957365989685 -32.942594047449525 -0.04864646773785353 -32.940606082603345
235 -0.04948331173509359 -32.99207735918462 -0.04750174097716808 -32.98810782358051
236 -0.049374728836119174 -33.04145208802074 -0.05017902627587319 -33.038286849856384
237 -0.04935019835829735 -33.09080228637904 -0.05023474618792534 -33.08852159604431
238 -0.049392659589648245 -33.14019494596869 -0.046917429007589814 -33.1354390250519
239 -0.049292271956801414 -33.18948721792549 -0.04812419768422842 -33.18356322273613
240 -0.04931286908686161 -33.23880008701235 -0.04954343345016241 -33.233106656186294
241 -0.04918898455798626 -33.28798907157034 -0.05100700408220291 -33.284113660268495
242 -0.049004548229277134 -33.336993619799614 -0.04762599673122168 -33.331739656999716
243 -0.04893793798983097 -33.38593155778945 -0.048693017847836015 -33.380432674847555
244 -0.048913804441690446 -33.43484536223114 -0.0439116932451725 -33.424344368092726
245 -0.04896482098847628 -33.48381018321961 -0.05305533818900585 -33.47739970628173
246 -0.048801024258136746 -33.53261120747775 -0.05092670414596796 -33.528326410427695
247 -0.048699785210192206 -33.58131099268794 -0.04966228492558002 -33.57798869535328
248 -0.0485988250002265 -33.629909817688166 -0.04786861669272184 -33.625857312046
249 -0.04864746201783419 -33.678557279706 -0.0451775224879384 -33.67103483453394
250 -0.048699935898184776 -33.72725721560418 -0.048211966454982755 -33.71924680098893
251 -0.0488196287304163 -33.7760768443346 -0.043540329299867155 -33.76278713028879
252 -0.04870657566934824 -33.824783420003946 -0.04817735441029072 -33.810964484699085
253 -0.048697179183363914 -33.87348059918731 -0.04872764423489571 -33.85969212893398
254 -0.04867689684033394 -33.922157496027644 -0.04805534929037094 -33.90774747822435
255 -0.048716974444687366 -33.97087447047233 -0.04760591555386782 -33.95535339377822
256 -0.0487168438732624 -34.0195913143456 -0.048597851768136024 -34.003951245546354
257 -0.048707259632647035 -34.06829857397825 -0.049470425583422184 -34.053421671129776
258 -0.04852095823734999 -34.116819532215594 -0.05035356134176254 -34.10377523247154
259 -0.048286255821585654 -34.16510578803718 -0.0469860477373004 -34.15076128020884
260 -0.048367904499173164 -34.213473692536354 -0.04693468771874905 -34.19769596792759
261 -0.048390839248895645 -34.26186453178525 -0.04508988223969936 -34.24278585016729
262 -0.048448485881090166 -34.31031301766634 -0.04780244305729866 -34.29058829322459
263 -0.048437786474823954 -34.35875080414116 -0.05498125832527876 -34.345569551549865
264 -0.048159681260585785 -34.406910485401745 -0.0464287955313921 -34.391998347081255
265 -0.0482301265001297 -34.455140611901875 -0.047661219537258145 -34.439659566618516
266 -0.04825823847204447 -34.50339885037392 -0.047460700012743474 -34.48712026663126
267 -0.04818024579435587 -34.551579096168275 -0.04740946032106876 -34.53452972695233
268 -0.0481921648606658 -34.59977126102894 -0.048342521861195566 -34.58287224881352
269 -0.048067209869623186 -34.64783847089856 -0.0432587668299675 -34.62613101564349
270 -0.048147169314324854 -34.69598564021289 -0.04999108500778675 -34.67612210065128
271 -0.04799243248999119 -34.74397807270288 -0.04845824856311083 -34.724580349214385
272 -0.04780025854706764 -34.79177833124995 -0.04315242115408182 -34.76773277036847
273 -0.04819284416735172 -34.839971175417304 -0.04660603106021881 -34.81433880142869
274 -0.04809760805219412 -34.8880687834695 -0.05078343618661165 -34.8651222376153
275 -0.047969641536474227 -34.936038425005975 -0.04793492704629898 -34.9130571646616
276 -0.04787151031196117 -34.98390993531794 -0.04708049856126308 -34.960137663222866
277 -0.04790018294006586 -35.03181011825801 -0.04890368264168501 -35.00904134586455
278 -0.04790230300277472 -35.07971242126078 -0.04749579280614853 -35.0565371386707
279 -0.04786124303936958 -35.12757366430015 -0.046821633167564866 -35.103358771838266
280 -0.04788041766732931 -35.17545408196748 -0.04744085147976875 -35.150799623318036
281 -0.04781530573964119 -35.22326938770712 -0.0467781875282526 -35.19757781084629
282 -0.04773758836090565 -35.27100697606802 -0.04929619412869215 -35.246874004974984
283 -0.04769670590758324 -35.318703681975606 -0.04782365970313549 -35.29469766467812
284 -0.04766024611890316 -35.36636392809451 -0.051068511046469214 -35.345766175724584
285 -0.047475425712764266 -35.41383935380727 -0.046718772314488885 -35.392484948039076
286 -0.04743259735405445 -35.46127195116132 -0.04948885086923838 -35.441973798908315
287 -0.04732579849660397 -35.50859774965792 -0.0427353922277689 -35.48470919113608
288 -0.047602700628340246 -35.55620045028626 -0.05151855070143938 -35.53622774183752
289 -0.047375773265957835 -35.60357622355222 -0.047512680664658545 -35.58374042250218
290 -0.0473117683082819 -35.6508879918605 -0.04892060160636902 -35.63266102410855
291 -0.0472400102764368 -35.69812800213694 -0.04961769860237837 -35.682278722710926
292 -0.047000741586089134 -35.74512874372303 -0.04694248680025339 -35.72922120951118
293 -0.047115405835211274 -35.79224414955824 -0.04753759987652302 -35.7767588093877
294 -0.04716890342533588 -35.83941305298358 -0.04883405063301325 -35.82559286002071
295 -0.04694469720125198 -35.886357750184835 -0.044713128544390204 -35.8703059885651
296 -0.047043883427977565 -35.93340163361281 -0.04476935416460037 -35.9150753427297
297 -0.04734034836292267 -35.98074198197573 -0.04481901880353689 -35.95989436153324
298 -0.04702992532402277 -36.02777190729976 -0.047907025553286076 -36.00780138708652
299 -0.04722446594387293 -36.07499637324363 -0.04367417022585869 -36.05147555731238
300 -0.04718544986099005 -36.12218182310462 -0.04934482425451279 -36.10082038156689
301 -0.04721337798982859 -36.169395201094446 -0.050865048356354234 -36.15168542992325
302 -0.047214885242283344 -36.21661008633673 -0.0488787529990077 -36.20056418292226
303 -0.046947299502789974 -36.26355738583952 -0.051234329119324684 -36.25179851204158
304 -0.04669178705662489 -36.31024917289614 -0.04558510836213827 -36.29738362040372
305 -0.046746798790991306 -36.356995971687134 -0.04712453000247478 -36.3445081504062
306 -0.04669192396104336 -36.403687895648176 -0.04595363922417164 -36.39046178963037
307 -0.046737647242844106 -36.45042554289102 -0.04516412355005741 -36.43562591318043
308 -0.04681228417903185 -36.49723782707005 -0.046235356293618676 -36.48186126947405
309 -0.046787995100021365 -36.54402582217007 -0.0445477532222867 -36.52640902269634
310 -0.04700313918292522 -36.591028961353 -0.04902136623859406 -36.57543038893493
311 -0.04679851923137903 -36.63782748058438 -0.04691462628543377 -36.62234501522037
312 -0.04686845727264881 -36.68469593785703 -0.045630842447280884 -36.66797585766765
313 -0.04700981304049492 -36.731705750897525 -0.05394642613828182 -36.72192228380593
314 -0.04658064302057028 -36.778286393918094 -0.0456115398555994 -36.76753382366153
315 -0.04652742389589548 -36.82481381781399 -0.04650157131254673 -36.81403539497408
316 -0.04647478777915239 -36.87128860559314 -0.04613712467253208 -36.86017251964661
317 -0.04649254456162453 -36.91778115015477 -0.046616621874272825 -36.90678914152088
318 -0.04652981199324131 -36.964310962148005 -0.048934060893952844 -36.95572320241484
319 -0.04653062578290701 -37.01084158793091 -0.04167964179068804 -36.997402844205524
320 -0.04652037378400564 -37.05736196171492 -0.046175415813922885 -37.043578260019444
321 -0.04657783973962069 -37.10393980145454 -0.04712497275322676 -37.09070323277267
322 -0.04641492310911417 -37.15035472456365 -0.04233068954199552 -37.13303392231467
323 -0.0467111149802804 -37.19706583954393 -0.047886130213737485 -37.18092005252841
324 -0.04655841682106256 -37.243624256364996 -0.0467221150174737 -37.22764216754588
325 -0.04659888409078121 -37.29022314045578 -0.04628477990627289 -37.27392694745215
326 -0.04658289011567831 -37.33680603057146 -0.04419809468090534 -37.31812504213306
327 -0.04664771258831024 -37.38345374315977 -0.04553878549486399 -37.363663827627924
328 -0.04671963416039944 -37.430173377320166 -0.049349354766309264 -37.41301318239423
329 -0.046484557911753654 -37.47665793523192 -0.04507299289107323 -37.4580861752853
330 -0.04656563643366098 -37.52322357166558 -0.044798044860363005 -37.50288422014567
331 -0.046546102873981 -37.569769674539565 -0.050175472348928454 -37.55305969249459
332 -0.04645369872450829 -37.61622337326407 -0.04592021200805903 -37.59897990450265
333 -0.04652175959199667 -37.66274513285607 -0.04650242254137993 -37.64548232704403
334 -0.04647135343402624 -37.709216486290096 -0.048764959536492826 -37.69424728658052
335 -0.046345232613384725 -37.75556171890348 -0.04562699627131224 -37.73987428285183
336 -0.046398674882948396 -37.80196039378643 -0.045685603842139245 -37.78555988669397
337 -0.04644877165555954 -37.84840916544199 -0.047149849310517314 -37.83270973600448
338 -0.04656147826462984 -37.89497064370662 -0.04230494312942028 -37.875014679133905
339 -0.04663279131054878 -37.94160343501717 -0.04599095564335585 -37.92100563477726
340 -0.046939171850681305 -37.98854260686785 -0.053011697344481946 -37.97401733212174
341 -0.04628933742642403 -38.034831944294275 -0.04692882969975472 -38.02094616182149
342 -0.046225608140230176 -38.08105755243451 -0.04397209584712982 -38.06491825766862
343 -0.04636309165507555 -38.12742064408958 -0.0475690919905901 -38.11248734965921
344 -0.04626817125827074 -38.17368881534785 -0.04683711715042591 -38.159324466809636
345 -0.04628779590129852 -38.21997661124915 -0.04661769811064005 -38.20594216492027
346 -0.046111091040074825 -38.26608770228923 -0.04846384599804878 -38.25440601091832
347 -0.04617741275578737 -38.312265115045015 -0.04677266925573349 -38.301178680174054
348 -0.04620486069470644 -38.35846997573972 -0.04540110155940056 -38.34657978173345
349 -0.04615165553987026 -38.404621631279596 -0.050247779488563536 -38.39682756122202
350 -0.0460095351561904 -38.450631166435784 -0.04985514432191849 -38.446682705543935
351 -0.045878537185490134 -38.49650970362127 -0.0497066056355834 -38.49638931117952
352 -0.0456710746511817 -38.54218077827245 -0.04375242609530687 -38.54014173727483
353 -0.04579833392053843 -38.58797911219299 -0.044723623991012575 -38.58486536126584
354 -0.04584115091711283 -38.6338202631101 -0.04655923657119274 -38.63142459783703
355 -0.045809472911059856 -38.67962973602116 -0.04670049287378788 -38.67812509071082
356 -0.045790475234389304 -38.72542021125555 -0.04651082791388035 -38.7246359186247
357 -0.0458080992102623 -38.771228310465816 -0.046775497123599054 -38.7714114157483
358 -0.045755067281425 -38.81698337774724 -0.04568903874605894 -38.81710045449436
359 -0.046354795806109905 -38.86333817355335 -0.04885105490684509 -38.86595150940121
360 -0.04582303240895271 -38.909161205962306 -0.04778456315398216 -38.91373607255519
361 -0.04604643955826759 -38.955207645520574 -0.05334923546761274 -38.9670853080228
362 -0.045507121831178665 -39.00071476735175 -0.040670331381261346 -39.00775563940407
363 -0.04573635570704937 -39.0464511230588 -0.04529668390750885 -39.053052323311576
364 -0.04578361473977566 -39.09223473779858 -0.04432428982108831 -39.09737661313267
365 -0.04587693102657795 -39.138111668825154 -0.0471278041601181 -39.14450441729279
366 -0.04588404893875122 -39.183995717763906 -0.04372452311217785 -39.18822894040496
367 -0.04586850125342608 -39.22986421901733 -0.046625768207013606 -39.23485470861198
368 -0.04585437197238207 -39.27571859098971 -0.045509144105017184 -39.280363852716995
369 -0.04592435620725155 -39.32164294719696 -0.04560495913028717 -39.32596881184728
370 -0.045930484123528 -39.367573431320494 -0.04587839096784592 -39.371847202815125
371 -0.045910052582621576 -39.413483483903114 -0.047588635981082913 -39.41943583879621
372 -0.04580055419355631 -39.45928403809667 -0.04440136384218931 -39.4638372026384
373 -0.04594594109803438 -39.5052299791947 -0.04525908026844263 -39.509096282906846
374 -0.04590955227613449 -39.55113953147084 -0.04474209174513817 -39.55383837465198
375 -0.046093479916453364 -39.59723301138729 -0.04867076184600592 -39.602509136497986
376 -0.04590855240821838 -39.64314156379551 -0.04553546402603388 -39.64804460052402
377 -0.0459976889193058 -39.68913925271482 -0.046104594692587854 -39.6941491952166
378 -0.04591276813298464 -39.7350520208478 -0.04592365194112062 -39.74007284715773
379 -0.04593624547123909 -39.78098826631904 -0.04562060926109553 -39.78569345641882
380 -0.04593046102672815 -39.82691872734577 -0.045143260061740874 -39.83083671648056
381 -0.04592550229281187 -39.87284422963858 -0.04936195444315672 -39.88019867092372
382 -0.04579429421573877 -39.91863852385432 -0.04631837960332632 -39.926517050527046
383 -0.045824461802840236 -39.96446298565716 -0.04493649210780859 -39.971453542634855
384 -0.04586672931909561 -40.01032971497625 -0.045484232157468794 -40.016937774792325
385 -0.04591106418520212 -40.056240779161456 -0.047270975261926654 -40.06420875005425
386 -0.045827864296734334 -40.10206864345819 -0.04437785111367702 -40.10858660116793
387 -0.04599814228713513 -40.14806678574532 -0.04187378454953432 -40.150460385717466
388 -0.04607954658567905 -40.194146332331 -0.0455835122615099 -40.196043897978974
389 -0.046050196141004564 -40.240196528472005 -0.04657895807176828 -40.242622856050744
390 -0.04600637853145599 -40.286202907003464 -0.047010889276862144 -40.289633745327606
391 -0.04592008236795664 -40.33212298937142 -0.04509883876889944 -40.33473258409651
392 -0.04604677762836218 -40.37816976699978 -0.04659917913377285 -40.38133176323028
393 -0.04611523281782866 -40.42428499981761 -0.044757433235645294 -40.426089196465924
394 -0.04604831803590059 -40.47033331785351 -0.04742544367909431 -40.47351464014502
395 -0.04603504184633493 -40.51636835969985 -0.04523052554577589 -40.518745165690795
396 -0.046058818325400354 -40.562427178025246 -0.04499258007854223 -40.56373774576934
397 -0.04612314756959677 -40.60855032559484 -0.046910501644015314 -40.61064824741335
398 -0.04607954062521458 -40.654629866220056 -0.04560907557606697 -40.65625732298942
399 -0.04610541556030512 -40.70073528178036 -0.04578128810971975 -40.70203861109914
400 -0.04612695146352053 -40.74686223324388 -0.047089111246168616 -40.74912772234531
401 -0.04599105156958103 -40.79285328481346 -0.04768477641046047 -40.79681249875577
402 -0.045955033600330354 -40.83880831841379 -0.04654427133500576 -40.84335677009078
403 -0.04590032994747162 -40.88470864836126 -0.04558254200965166 -40.88893931210043
404 -0.04632083419710398 -40.931029482558365 -0.03386935330927372 -40.922808665409704
405 -0.04640947729349136 -40.97743895985186 -0.046092701330780986 -40.96890136674048
406 -0.04647088199853897 -41.0239098418504 -0.04653526432812214 -41.0154366310686
407 -0.04644723888486624 -41.07035708073526 -0.04724234417080879 -41.062678975239415
408 -0.04643707126379013 -41.11679415199905 -0.04520753137767315 -41.107886506617085
409 -0.04646148793399334 -41.16325563993305 -0.04575421828776598 -41.153640724904854
410 -0.04644364099949598 -41.20969928093255 -0.046473981067538264 -41.20011470597239
411 -0.04647547453641891 -41.25617475546897 -0.04876799676567316 -41.248882702738065
412 -0.046412857435643676 -41.30258761290461 -0.044196940027177334 -41.29307964276524
413 -0.04634718783199787 -41.34893480073661 -0.046850951947271825 -41.33993059471251
414 -0.0462645223364234 -41.39519932307303 -0.04657349996268749 -41.3865040946752
415 -0.04634632393717766 -41.44154564701021 -0.04648058712482452 -41.43298468180003
416 -0.04673009496182203 -41.48827574197203 -0.04057877715677023 -41.4735634589568
417 -0.046569693647325036 -41.53484543561936 -0.04657906256616116 -41.520142521522956
418 -0.046399558521807195 -41.581244994141166 -0.04646127428859472 -41.56660379581155
419 -0.04636873546987772 -41.62761372961104 -0.04649338368326426 -41.613097179494815
420 -0.04630023203790188 -41.67391396164894 -0.0470718115568161 -41.660168991051634
421 -0.0462923064827919 -41.72020626813173 -0.04538768846541643 -41.70555667951705
422 -0.0463082941249013 -41.76651456225663 -0.04438716024160385 -41.74994383975866
423 -0.04638436287641525 -41.81289892513305 -0.046020669117569926 -41.795964508876224
424 -0.04641914274543524 -41.85931806787848 -0.045642607100307944 -41.84160711597653
425 -0.04646490626037121 -41.90578297413885 -0.044770317152142525 -41.88637743312867
426 -0.04652397520840168 -41.95230694934725 -0.04705892037600279 -41.933436353504675
427 -0.0464245043694973 -41.99873145371675 -0.04659412894397974 -41.980030482448655
428 -0.04637448713183403 -42.045105940848586 -0.04675860144197941 -42.026789083890634
429 -0.046368427015841006 -42.09147436786443 -0.04718909598886967 -42.073978179879504
430 -0.04625156540423632 -42.13772593326866 -0.0452936414629221 -42.11927182134242
431 -0.04639801476150751 -42.18412394803017 -0.04361873418092728 -42.16289055552335
432 -0.04651742503046989 -42.23064137306064 -0.048936971463263035 -42.21182752698661
433 -0.04634159654378891 -42.27698296960443 -0.04700386393815279 -42.25883139092476
434 -0.046277204528450966 -42.32326017413288 -0.046462714485824105 -42.30529410541059
435 -0.04622332621365786 -42.36948350034654 -0.04593414887785911 -42.35122825428845
436 -0.04626189935952425 -42.41574539970606 -0.04675872754305601 -42.39798698183151
437 -0.0462444981560111 -42.461989897862075 -0.04741115011274814 -42.44539813194426
438 -0.046094180271029475 -42.5080840781331 -0.04555757399648428 -42.49095570594074
439 -0.046204933896660805 -42.55428901202976 -0.04305219911038875 -42.53400790505113
440 -0.04628886505961418 -42.60057787708938 -0.04627905134111643 -42.58028695639225
441 -0.04626861289143562 -42.64684648998082 -0.04452006127685308 -42.624807017669106
442 -0.04650121871381998 -42.69334770869464 -0.04524582754820585 -42.67005284521731
443 -0.04645606987178326 -42.73980377856642 -0.04362185820937157 -42.71367470342668
444 -0.04645007103681564 -42.786253849603234 -0.04657435603439808 -42.76024905946108
445 -0.04644640255719423 -42.83270025216043 -0.04489470012485981 -42.80514375958594
446 -0.046476421505212785 -42.87917667366564 -0.04707248751074076 -42.85221624709668
447 -0.04646339286118746 -42.925640066526825 -0.048032218031585215 -42.900248465128264
448 -0.046836938709020615 -42.972477005235845 -0.052592070773243904 -42.95284053590151
449 -0.04611778799444437 -43.01859479323029 -0.046396888047456744 -42.99923742394896
450 -0.04611850380897522 -43.06471329703927 -0.046546098217368125 -43.04578352216633
451 -0.04604813512414694 -43.110761432163414 -0.044725659862160684 -43.09050918202849
452 -0.04615411981940269 -43.15691555198282 -0.045878302119672296 -43.136387484148166
453 -0.046131731010973454 -43.20304728299379 -0.045959345437586306 -43.182346829585754
454 -0.04609471056610346 -43.249141993559896 -0.049038026668131354 -43.23138485625388
455 -0.0460571276023984 -43.29519912116229 -0.04737989772111177 -43.278764753975
456 -0.0459898017346859 -43.341188922896976 -0.047412061132490635 -43.32617681510749
457 -0.0459497906267643 -43.38713871352374 -0.046666195057332514 -43.37284301016482
458 -0.04580859672278166 -43.43294731024652 -0.048416669853031634 -43.421259680017855
459 -0.04573605787009001 -43.478683368116606 -0.04489785954356194 -43.466157539561415
460 -0.04584929067641497 -43.52453265879302 -0.04770367555320263 -43.513861215114616
461 -0.04572541937232018 -43.57025807816534 -0.04704041834920645 -43.56090163346382
462 -0.04566538147628307 -43.61592345964162 -0.04538312256336212 -43.606284756027186
463 -0.04570384789258242 -43.661627307534204 -0.04775699973106384 -43.65404175575825
464 -0.04559963010251522 -43.70722693763672 -0.04461409263312817 -43.698655848391375
465 -0.045732763782143596 -43.75295970141886 -0.04715082254260779 -43.74580667093398
466 -0.04566303472965956 -43.798622736148516 -0.044513183459639546 -43.79031985439362
467 -0.04560537561774254 -43.844228111766256 -0.04513574317097664 -43.8354555975646
468 -0.04570813197642565 -43.88993624374268 -0.046162940189242364 -43.88161853775384
469 -0.04567810203880072 -43.93561434578148 -0.04616569299250841 -43.92778423074635
470 -0.04568774253129959 -43.98130208831278 -0.04597299508750439 -43.97375722583385
471 -0.04559961296617985 -44.02690170127896 -0.0466750567778945 -44.02043228261174
472 -0.045628740638494494 -44.07253044191745 -0.04606745336204767 -44.06649973597379
473 -0.045671075209975244 -44.118201517127424 -0.046364858746528625 -44.11286459472032
474 -0.045607765950262544 -44.16380928307769 -0.046449269913136956 -44.15931386463346
475 -0.04558855053037405 -44.209397833608065 -0.04487750679254532 -44.204191371426006
476 -0.04560663923621178 -44.25500447284428 -0.04530816376209259 -44.2494995351881
477 -0.04569691810756922 -44.30070139095184 -0.04873846657574177 -44.29823800176384
478 -0.04549753423780203 -44.34619892518965 -0.04466621447354555 -44.342904216237386
479 -0.04560802392661571 -44.391806949116265 -0.04828532300889492 -44.391189539246284
480 -0.04555701427161694 -44.43736396338788 -0.043422240763902664 -44.43461178001019
481 -0.04564281757920981 -44.48300678096709 -0.04544512815773487 -44.480056908167924
482 -0.04583506416529417 -44.52884184513238 -0.04507239107042551 -44.52512929923835
483 -0.045695428550243375 -44.57453727368263 -0.04645831156522036 -44.57158761080357
484 -0.04566066022962332 -44.62019793391225 -0.04675891324877739 -44.61834652405235
485 -0.046025830693542956 -44.666223764605796 -0.0430481156334281 -44.661394639685774
486 -0.0457883071154356 -44.71201207172123 -0.047438609413802624 -44.70883324909958
487 -0.04562568906694651 -44.75763776078818 -0.04643522575497627 -44.75526847485455
488 -0.04562469404190779 -44.80326245483008 -0.04582547638565302 -44.801093951240205
489 -0.045595592260360716 -44.848858047090445 -0.04509404413402081 -44.84618799537422
490 -0.045644096843898294 -44.894502143934346 -0.04575575478374958 -44.89194375015797
491 -0.04566471297293902 -44.94016685690728 -0.04640773218125105 -44.93835148233922
492 -0.04566696844995022 -44.98583382535723 -0.04623709581792355 -44.984588578157144
493 -0.045593340694904325 -45.03142716605214 -0.04657758008688688 -45.031166158244034
494 -0.04558853339403868 -45.07701569944618 -0.046462622657418254 -45.07762878090145
495 -0.04556003902107477 -45.122575738467255 -0.04661124181002378 -45.124240022711476
496 -0.04580363016575575 -45.16837936863301 -0.04477239530533552 -45.16901241801681
497 -0.04560030996799469 -45.21397967860101 -0.04574504680931568 -45.21475746482613
498 -0.04558729417622089 -45.25956697277723 -0.04661273434758186 -45.26137019917371
499 -0.045553144067525864 -45.305120116844755 -0.046164998412132265 -45.30753519758584
500 -0.04558875076472759 -45.350708867609484 -0.04557325690984726 -45.35310845449569
501 -0.045541764423251155 -45.39625063203273 -0.045290331542491916 -45.39839878603818
502 -0.04560512639582157 -45.44185575842855 -0.04479079637676477 -45.443189582414945
503 -0.04569126460701227 -45.48754702303557 -0.046331634372472764 -45.489521216787416
504 -0.04566630106419325 -45.53321332409976 -0.04475574754178524 -45.5342769643292
505 -0.04583940133452415 -45.57905272543429 -0.04565010722726583 -45.57992707155647
506 -0.04576944895088673 -45.62482217438517 -0.04439296461641788 -45.62432003617289
507 -0.04580575358122587 -45.6706279279664 -0.04647972621023655 -45.670799762383126
508 -0.045791367441415785 -45.71641929540782 -0.04537665341049433 -45.71617641579362
509 -0.045730721205472946 -45.76215001661329 -0.04451008178293705 -45.76068649757656
510 -0.0458455553278327 -45.80799557194112 -0.04578994810581207 -45.80647644568237
511 -0.04592267088592052 -45.85391824282704 -0.04128696229308844 -45.84776340797546
512 -0.04606647603213787 -45.89998471885918 -0.047013969719409944 -45.894777377694865
513 -0.04602523129433393 -45.94600995015352 -0.04521149955689907 -45.939988877251764
514 -0.04610246904194355 -45.99211241919546 -0.04549678638577461 -45.98548566363754
515 -0.04613840971142054 -46.038250828906875 -0.04504696186631918 -46.03053262550386
516 -0.046250014938414095 -46.08450084384529 -0.04241999238729477 -46.072952617891154
517 -0.046248700469732285 -46.13074954431502 -0.046116691641509534 -46.11906930953266
518 -0.046446512639522555 -46.17719605695454 -0.05074586328119039 -46.169815172813855
519 -0.04617542400956154 -46.223371480964104 -0.04385997615754604 -46.213675148971404
520 -0.046165138855576514 -46.26953661981968 -0.04696482811123133 -46.26063997708263
521 -0.04603281915187836 -46.31556943897156 -0.04597197249531746 -46.30661194957795
522 -0.04603427387773991 -46.361603712849295 -0.04564582202583552 -46.35225777160378
523 -0.04603194240480661 -46.407635655254104 -0.04438854232430458 -46.39664631392809
524 -0.04618204291909933 -46.453817698173204 -0.04771586414426565 -46.44436217807235
525 -0.04607018921524286 -46.49988788738845 -0.046342603862285614 -46.49070478193464
526 -0.04610135778784752 -46.545989245176294 -0.045763399265706536 -46.53646818120035
527 -0.04601335395127535 -46.59200259912757 -0.04596782848238945 -46.58243600968274
528 -0.04610977228730917 -46.63811237141488 -0.04665340352803469 -46.62908941321077
529 -0.04602813608944416 -46.684140507504324 -0.04712685346603394 -46.6762162666768
530 -0.04600043930113316 -46.730140946805456 -0.044515878334641455 -46.720732145011446
531 -0.04604206625372172 -46.776183013059175 -0.046891544759273526 -46.76762368977072
532 -0.04595200046896934 -46.82213501352815 -0.04802614264190197 -46.815649832412625
533 -0.04594465345144272 -46.86807966697959 -0.04416248518973589 -46.85981231760236
534 -0.04611375667154789 -46.914193423651135 -0.04537328463047743 -46.90518560223284
535 -0.04595867153257131 -46.96015209518371 -0.0463321078568697 -46.95151771008971
536 -0.04596338998526335 -47.00611548516897 -0.047348836436867714 -46.99886654652658
537 -0.045946847088634966 -47.052062332257606 -0.045420259982347486 -47.04428680650893
538 -0.04592301398515701 -47.097985346242766 -0.045675278268754484 -47.08996208477768
539 -0.046011129207909104 -47.14399647545068 -0.044582915492355824 -47.13454500027004
540 -0.04594817142933607 -47.189944646880015 -0.04482967052608729 -47.17937467079612
541 -0.04605911485850811 -47.23600376173852 -0.047184163704514503 -47.226558834500636
542 -0.04597786590456963 -47.28198162764309 -0.04832269437611103 -47.27488152887675
543 -0.0459151703864336 -47.32789679802953 -0.04504303373396397 -47.31992456261071
544 -0.04594907481223345 -47.37384587284176 -0.04813547562807798 -47.36806003823879
545 -0.04593275971710682 -47.41977863255887 -0.04720346033573151 -47.41526349857452
546 -0.04577983636409044 -47.46555846892296 -0.04497991129755974 -47.46024340987208
547 -0.045868980884552005 -47.511427449807506 -0.046664292365312575 -47.50690770223739
548 -0.045784455724060535 -47.55721190553157 -0.04851036574691534 -47.555418067984306
549 -0.045593215897679326 -47.60280512142925 -0.044493651017546654 -47.59991171900185
550 -0.04571480471640825 -47.64851992614566 -0.04576894734054804 -47.6456806663424
551 -0.04581379294395447 -47.69433371908961 -0.051454754546284676 -47.697135420888685
552 -0.04542950596660376 -47.739763225056215 -0.04532453995198012 -47.74245996084066
553 -0.04596831575036049 -47.78573154080657 -0.04667457528412342 -47.789134536124784
554 -0.04541569240391254 -47.83114723321049 -0.04683648068457842 -47.83597101680936
555 -0.045359964855015276 -47.876507198065504 -0.04488395489752293 -47.88085497170688
556 -0.045379613898694514 -47.9218868119642 -0.04617128074169159 -47.92702625244857
557 -0.045399057865142825 -47.96728586982934 -0.04514002930372953 -47.9721662817523
558 -0.04549879524856806 -48.01278466507791 -0.04681017212569714 -48.018976453878
559 -0.04547987915575504 -48.058264544233666 -0.046694934368133545 -48.06567138824613
560 -0.0513843921944499 -48.109648936428115 -0.018851105496287344 -48.08452249374242
561 -0.04779759757220745 -48.15744653400032 -0.047284305654466154 -48.131806799396884
562 -0.04714300744235515 -48.20458954144268 -0.04694282840937376 -48.178749627806255
563 -0.04710499569773674 -48.251694537140416 -0.0475243316963315 -48.226273959502585
564 -0.04695117268711328 -48.29864570982753 -0.04650589190423489 -48.27277985140682
565 -0.04690502472221851 -48.345550734549754 -0.04719807077199221 -48.31997792217881
566 -0.04683315232396126 -48.392383886873716 -0.04678329210728407 -48.36676121428609
567 -0.046788616478443144 -48.43917250335216 -0.04746018890291452 -48.41422140318901
568 -0.046704822778701784 -48.48587732613086 -0.04778964333236217 -48.462011046521376
569 -0.04656307548284531 -48.532440401613705 -0.046758228167891505 -48.508769274689264
570 -0.04648417644202709 -48.578924578055734 -0.04727324545383453 -48.5560425201431
571 -0.04642176926136017 -48.62534634731709 -0.04552460387349129 -48.60156712401659
572 -0.04650208186358214 -48.67184842918067 -0.04878547601401806 -48.65035260003061
573 -0.04632205497473478 -48.71817048415541 -0.04611318670213223 -48.69646578673274
574 -0.046280738711357114 -48.76445122286677 -0.04610229544341564 -48.742568082176156
575 -0.046312959492206575 -48.81076418235897 -0.04703655764460564 -48.78960463982076
576 -0.046181957609951495 -48.856946139968926 -0.04619716573506594 -48.835801805555825
577 -0.04619070533663035 -48.90313684530555 -0.045786785520613195 -48.88158859107644
578 -0.04618711806833744 -48.94932396337389 -0.04593373443931341 -48.92752232551575
579 -0.046175962314009666 -48.9954999256879 -0.045590211637318134 -48.97311253715307
580 -0.0463248485699296 -49.04182477425783 -0.047156143374741076 -49.02026868052781
581 -0.04613769724965096 -49.08796247150748 -0.04688315726816654 -49.06715183779598
582 -0.04606683067977428 -49.13402930218726 -0.04627408403903246 -49.11342592183502
583 -0.046022127382457256 -49.180051429569716 -0.04580910913646221 -49.15923503097148
584 -0.0461127232760191 -49.22616415284573 -0.04650066364556551 -49.20573569461705
585 -0.04599919151514768 -49.272163344360884 -0.04697736501693726 -49.25271305963398
586 -0.045976505428552625 -49.31813984978944 -0.045813327096402644 -49.29852638673039
587 -0.04595849700272083 -49.36409834679216 -0.04623615499585867 -49.34476254172625
588 -0.04602177571505308 -49.410120122507216 -0.04259500633925199 -49.3873575480655
589 -0.04616164714097977 -49.45628176964819 -0.04801836479455233 -49.43537591286005
590 -0.046039805933833125 -49.50232157558202 -0.046169062703847887 -49.4815449755639
591 -0.04600025042891502 -49.54832182601094 -0.04463019594550133 -49.5261751715094
592 -0.04612507410347462 -49.59444690011441 -0.045701096765697 -49.5718762682751
593 -0.04608243424445391 -49.64052933435887 -0.048526187613606456 -49.6204024558887
594 -0.045974533818662164 -49.68650386817753 -0.045854196138679984 -49.66625665202738
595 -0.0459920696914196 -49.732495937868954 -0.048100747913122174 -49.7143573999405
596 -0.045840737968683244 -49.778336675837636 -0.046133373863995075 -49.7604907738045
597 -0.04580375589430332 -49.82414043173194 -0.04576228447258472 -49.806253058277086
598 -0.04584365375339985 -49.86998408548534 -0.045758640952408315 -49.85201169922949
599 -0.045860433019697666 -49.91584451850504 -0.046446934528648856 -49.89845863375814
600 -0.0459523169323802 -49.96179683543742 -0.04620860107243061 -49.94466723483057
601 -0.04586810134351253 -50.007664936780934 -0.04662341456860304 -49.99129064939917
602 -0.04572628065943718 -50.05339121744037 -0.04637573454529047 -50.03766638394446
603 -0.045735209435224536 -50.09912642687559 -0.045113199204206464 -50.08277958314867
604 -0.04570512175559997 -50.144831548631196 -0.04665168449282646 -50.1294312676415
605 -0.04574957303702831 -50.190581121668224 -0.04586933609098196 -50.17530060373248
606 -0.04572492428123951 -50.23630604594946 -0.04541168138384819 -50.22071228511633
607 -0.04577362965792418 -50.282079675607385 -0.04718922190368176 -50.26790150702001
608 -0.04572385530918836 -50.327803530916576 -0.0445674691349268 -50.31246897615493
609 -0.045706681720912454 -50.37351021263749 -0.04785027448087931 -50.36031925063581
610 -0.04562854245305061 -50.41913875509054 -0.046467772126197814 -50.40678702276201
611 -0.045798996649682525 -50.46493775174022 -0.04431220553815365 -50.451099228300166
612 -0.045765280909836295 -50.510703032650056 -0.04679736867547035 -50.497896596975636
613 -0.0456875329837203 -50.55639056563378 -0.045555814355611804 -50.543452411331245
614 -0.04574371185153723 -50.60213427748531 -0.04946714732795954 -50.592919558659204
615 -0.045592019148170945 -50.647726296633486 -0.0467245465144515 -50.63964410517366
616 -0.04552576672285795 -50.69325206335635 -0.04736774861812591 -50.68701185379179
617 -0.04551157336682081 -50.73876363672317 -0.04306942280381918 -50.730081276595605
618 -0.04560057129710913 -50.78436420802028 -0.042970350570976736 -50.77305162716658
619 -0.04574411809444427 -50.830108326114726 -0.04330509416759014 -50.816356721334174
620 -0.04612079318612814 -50.87622911930085 -0.04026809874922037 -50.8566248200834
621 -0.04617943651974201 -50.922408555820596 -0.04649566914886236 -50.90312048923226
622 -0.046204074285924435 -50.96861263010652 -0.04656032864004374 -50.9496808178723
623 -0.04615639317780733 -51.01476902328433 -0.046829759143292904 -50.99651057701559
624 -0.046130968071520326 -51.06089999135585 -0.04794005770236254 -51.044450634717954
625 -0.04599776659160852 -51.106897757947465 -0.04588717594742775 -51.09033781066538
626 -0.0459991954267025 -51.15289695337417 -0.04669343531131744 -51.1370312459767
627 -0.04590982086956501 -51.198806774243735 -0.04506475757807493 -51.182096003554776
628 -0.04597696326673031 -51.24478373751047 -0.04631427526473999 -51.22841027881952
629 -0.04590573702007532 -51.290689474530545 -0.045775017328560354 -51.274185296148076
630 -0.04591955970972776 -51.336609034240276 -0.045655343867838385 -51.31984064001591
631 -0.045940601453185084 -51.38254963569346 -0.04444973133504391 -51.364290371350954
632 -0.046016125567257406 -51.428565761260714 -0.04504147674888372 -51.40933184809984
633 -0.046076368540525436 -51.47464212980124 -0.045811546966433525 -51.45514339506627
634 -0.04615006688982248 -51.52079219669106 -0.04656571391969919 -51.50170910898597
635 -0.04609138872474432 -51.56688358541581 -0.04549723491072655 -51.5472063438967
636 -0.04604309480637312 -51.61292668022218 -0.04608176108449698 -51.59328810498119
637 -0.04601306207478047 -51.65893974229696 -0.04427430871874094 -51.63756241369993
638 -0.04619523361325264 -51.70513497591021 -0.04822704289108515 -51.68578945659102
639 -0.04606406558305025 -51.751199041493265 -0.047035661339759824 -51.73282511793078
640 -0.045933608710765836 -51.797132650204034 -0.04592507518827915 -51.77875019311906
641 -0.04596106875687837 -51.843093718960915 -0.04733759798109531 -51.82608779110016
642 -0.045835981331765654 -51.88892970029268 -0.045701495558023456 -51.87178928665818
643 -0.04584756176918745 -51.934777262061864 -0.04613277465105057 -51.91792206130923
644 -0.0458672059699893 -51.980644468031855 -0.046647007763385775 -51.96456906907261
645 -0.04583288580179214 -52.02647735383365 -0.048988106101751326 -52.01355717517436
646 -0.045641175284981725 -52.07211852911863 -0.04647651594132185 -52.060033691115684
647 -0.04563554227352142 -52.117754071392156 -0.046494241990149024 -52.10652793310583
648 -0.04563300795853138 -52.163387079350684 -0.04454280454665423 -52.15107073765248
649 -0.0457781070843339 -52.209165186435015 -0.04706644751131535 -52.198137185163795
650 -0.04560628924518824 -52.2547714756802 -0.045079123228788376 -52.24321630839258
651 -0.045733685977756976 -52.30050516165796 -0.046948918141424656 -52.29016522653401
652 -0.04579591024667025 -52.34630107190463 -0.0450865276157856 -52.335251754149795
653 -0.045734495483338834 -52.392035567387964 -0.04568713065236807 -52.38093888480216
654 -0.04570381753146648 -52.43773938491943 -0.04588314034044742 -52.42682202514261
655 -0.04571967013180256 -52.483459055051235 -0.045052483305335046 -52.47187450844795
656 -0.04574794936925173 -52.529207004420485 -0.04573182780295611 -52.5176063362509
657 -0.045689393393695356 -52.57489639781418 -0.045204991847276686 -52.56281132809818
658 -0.0457801790907979 -52.62067657690498 -0.04595284927636385 -52.60876417737454
659 -0.04573576040565967 -52.66641233731064 -0.04895890019834041 -52.65772307757288
660 -0.045592951215803625 -52.71200528852644 -0.04859879352152348 -52.7063218710944
661 -0.045476633682847024 -52.75748192220929 -0.04305505622178316 -52.749376927316185
662 -0.04571804236620665 -52.80319996457549 -0.044427238404750824 -52.793804165720935
663 -0.045729325339198115 -52.848929289914686 -0.0482163118198514 -52.842020477540785
664 -0.045583735406398776 -52.89451302532108 -0.04625642765313387 -52.88827690519392
665 -0.045658916048705575 -52.94017194136979 -0.039359874092042446 -52.92763677928596
666 -0.04581228848546744 -52.985984229855255 -0.04610948543995619 -52.97374626472592
667 -0.045845624059438705 -53.031829853914694 -0.04654923435300588 -53.02029549907893
668 -0.045833452977240084 -53.077663306891935 -0.046100822649896143 -53.066396321728824
669 -0.04578383229672909 -53.12344713918866 -0.046149077080190185 -53.11254539880901
670 -0.04576502591371536 -53.16921216510238 -0.04430999383330345 -53.15685539264231
671 -0.04585298784077167 -53.215065152943154 -0.046239598840475085 -53.203094991482786
672 -0.04584047440439463 -53.26090562734755 -0.044749774411320685 -53.24784476589411
673 -0.045901857502758506 -53.3068074848503 -0.04640027210116386 -53.294245037995275
674 -0.04590712692588568 -53.352714611776186 -0.04641203582286835 -53.34065707381814
675 -0.04590192642062903 -53.39861653819681 -0.04897976629436016 -53.3896368401125
676 -0.04575724974274635 -53.44437378793956 -0.044346419349312785 -53.43398325946181
677 -0.045836019515991214 -53.49020980745555 -0.046864677034318444 -53.48084793649613
678 -0.0457591699436307 -53.53596897739918 -0.04485057760030031 -53.52569851409643
679 -0.04586615078151226 -53.58183512818069 -0.04560226052999496 -53.57130077462643
680 -0.045836726762354375 -53.627671854943046 -0.045909914560616015 -53.61721068918705
681 -0.046178681403398515 -53.67385053634644 -0.05484263263642788 -53.672053321823476
682 -0.04548077508807182 -53.719331311434516 -0.04231566842645407 -53.71436899024993
683 -0.045686275511980054 -53.7650175869465 -0.04429414719343185 -53.758663137443364
684 -0.04573353491723538 -53.81075112186373 -0.04731749426573515 -53.8059806317091
685 -0.04565002918243408 -53.856401151046164 -0.04386205710470677 -53.8498426888138
686 -0.04571199417114258 -53.90211314521731 -0.046345968171954154 -53.89618865698576
687 -0.04568817373365164 -53.94780131895096 -0.04839576408267021 -53.94458442106843
688 -0.0456602904945612 -53.99346160944552 -0.044652006961405276 -53.989236428029834
689 -0.04562502820044756 -54.039086637645966 -0.04808135163038969 -54.03731777966022
690 -0.04567958917468786 -54.084766226820655 -0.047284430265426634 -54.08460220992565
691 -0.04547427874058485 -54.13024050556124 -0.045765663124620916 -54.13036787305027
692 -0.04552354402840138 -54.17576404958964 -0.045611828565597534 -54.175979701615866
693 -0.045539765246212484 -54.22130381483585 -0.04551786035299301 -54.22149756196886
694 -0.04552360754460096 -54.26682742238045 -0.047689842991530895 -54.26918740496039
695 -0.04544818513095379 -54.3122756075114 -0.04842543117702007 -54.317612836137414
696 -0.04527536761015653 -54.35755097512156 -0.044498602859675884 -54.36211143899709
697 -0.045420923829078676 -54.40297189895064 -0.046713257767260076 -54.40882469676435
698 -0.04528429955244064 -54.44825619850308 -0.0452148238196969 -54.45403952058405
699 -0.045338742807507514 -54.49359494131059 -0.04718566183000803 -54.50122518241405
700 -0.04537450801581144 -54.5389694493264 -0.043253515288233756 -54.54447869770229
701 -0.04548811893910169 -54.584457568265506 -0.04546425249427557 -54.589942950196566
702 -0.0455100767314434 -54.62996764499695 -0.0454543137922883 -54.63539726398886
703 -0.04543861672282219 -54.67540626171977 -0.04639966357499361 -54.68179692756385
704 -0.045425348728895185 -54.72083161044867 -0.04490548484027386 -54.72670241240412
705 -0.045510404743254185 -54.766342015191924 -0.044911451265215875 -54.77161386366934
706 -0.04557846952229738 -54.81192048471422 -0.046262523531913756 -54.81787638720125
707 -0.04550927802920342 -54.85742976274342 -0.04637151639908552 -54.86424790360034
708 -0.04554239697754383 -54.90297215972097 -0.046539674326777455 -54.91078757792712
709 -0.04550453294068575 -54.94847669266165 -0.044672423228621486 -54.955460001155735
710 -0.04553586412221193 -54.994012556783865 -0.04588361922651529 -55.00134362038225
711 -0.0455602103844285 -55.039572767168295 -0.045006726682186124 -55.04635034706444
712 -0.04572998620569706 -55.085302753373995 -0.03949733264744282 -55.08584767971188
713 -0.04599005486816168 -55.13129280824216 -0.041829995810985565 -55.12767767552287
714 -0.04607841409742832 -55.17737122233959 -0.04576139934360981 -55.17343907486648
715 -0.04607672356069088 -55.223447945900276 -0.04607462100684643 -55.219513695873324
716 -0.04604483786970377 -55.26949278376998 -0.046619309857487676 -55.266133005730815
717 -0.045991568453609945 -55.315484352223585 -0.04632654692977667 -55.31245955266059
718 -0.045934065617620944 -55.36141841784121 -0.04615931212902069 -55.35861886478961
719 -0.04601310733705759 -55.40743152517827 -0.04638527110219002 -55.4050041358918
720 -0.04598718006163836 -55.453418705239905 -0.04572473037987947 -55.45072886627168
721 -0.04596364349126816 -55.499382348731174 -0.04596259798854589 -55.49669146426023
722 -0.045964025892317295 -55.54534637462349 -0.04634988643229008 -55.54304135069252
723 -0.04592674989253283 -55.59127312451602 -0.04636588022112846 -55.58940723091365
724 -0.04586759172379971 -55.63714071623982 -0.04536732267588377 -55.63477455358954
725 -0.04596469420939684 -55.683105410449215 -0.04606945831328631 -55.68084401190282
726 -0.0459129685536027 -55.72901837900282 -0.04611912965774536 -55.72696314156057
727 -0.04594504740089178 -55.77496342640371 -0.045132342539727685 -55.7720954841003
728 -0.046064107306301595 -55.82102753371001 -0.04708692617714405 -55.81918241027744
729 -0.0459463182836771 -55.866973851993684 -0.04657945353537798 -55.86576186381282
730 -0.04587620664387941 -55.91285005863757 -0.04371820241212845 -55.90948006622495
731 -0.04598443284630775 -55.95883449148388 -0.0458691205829382 -55.95534918680789
732 -0.04597787614911795 -56.004812367632994 -0.04497794639319182 -56.000327133201075
733 -0.0460735559463501 -56.050885923579344 -0.04504222963005304 -56.04536936283113
734 -0.0460655614733696 -56.09695148505271 -0.04590808022767305 -56.09127744305881
735 -0.04606707338243723 -56.14301855843515 -0.04515425618737936 -56.13643169924619
736 -0.046133553609251976 -56.189152112044404 -0.0441344702616334 -56.18056616950782
737 -0.0461275152862072 -56.23527962733061 -0.04766393043100834 -56.22823009993883
738 -0.046018875949084756 -56.2812985032797 -0.04557176381349563 -56.273801863752325
739 -0.04612155854701996 -56.32742006182672 -0.04577922597527504 -56.3195810897276
740 -0.04617586471140385 -56.37359592653812 -0.046935571171343324 -56.366516660898945
741 -0.04607834201306105 -56.419674268551184 -0.04601138383150101 -56.41252804473044
742 -0.04611008781939745 -56.465784356370584 -0.04506964385509491 -56.45759768858554
743 -0.04618747364729643 -56.51197183001788 -0.047397643141448495 -56.50499533172699
744 -0.04618897493928671 -56.55816080495716 -0.044949150644242764 -56.54994448237123
745 -0.04612097330391407 -56.604281778261075 -0.039663341641426084 -56.58960782401266
746 -0.04648817330598831 -56.650769951567064 -0.043377953208982946 -56.63298577722164
747 -0.04658042527735233 -56.69735037684442 -0.04641853924840689 -56.67940431647005
748 -0.04655129481106997 -56.743901671655486 -0.04669808465987444 -56.72610240112992
749 -0.04653142374008894 -56.79043309539558 -0.046533103100955486 -56.77263550423088
750 -0.04651552122086287 -56.83694861661644 -0.046870869025588034 -56.819506373256466
751 -0.046455701999366286 -56.8834043186158 -0.04982946757227182 -56.86933584082874
752 -0.046407578885555266 -56.92981189750136 -0.05167341027408838 -56.92100925110283
753 -0.04591130707412958 -56.97572320457549 -0.04549226146191358 -56.96650151256475
754 -0.045955722033977506 -57.02167892660947 -0.04479231983423233 -57.01129383239898
755 -0.0460230965167284 -57.067702023126195 -0.0450024152174592 -57.05629624761644
756 -0.04602555464953184 -57.11372757777573 -0.04779447391629219 -57.10409072153273
757 -0.045936284400522706 -57.15966386217625 -0.046289483457803725 -57.15038020499053
758 -0.04596748631447554 -57.205631348490726 -0.0458062969148159 -57.19618650190535
759 -0.045933188125491145 -57.251564536616215 -0.04517294988036156 -57.24135945178571
760 -0.04593709632754326 -57.29750163294376 -0.044817100092768666 -57.286176551878484
761 -0.046319039352238175 -57.343820672296 -0.04929380007088184 -57.33547035194937
762 -0.0459798775613308 -57.38980054985733 -0.0445898862555623 -57.38006023820493
763 -0.04594961553812027 -57.43575016539545 -0.046820593811571595 -57.42688083201651
764 -0.045912116207182406 -57.48166228160263 -0.04602396693080664 -57.47290479894731
765 -0.045892140455543996 -57.527554422058174 -0.044366697780787945 -57.5172714967281
766 -0.04604252427816391 -57.57359694633634 -0.045365465059876445 -57.56263696178797
767 -0.04601082317531109 -57.619607769511646 -0.045350531302392486 -57.60798749309036
768 -0.04598149918019771 -57.665589268691846 -0.04616173654794693 -57.65414922963831
769 -0.046022872999310495 -57.711612141691155 -0.04452239461243153 -57.698671624250736
770 -0.04609936121851206 -57.757711502909665 -0.04587540198117494 -57.74454702623191
771 -0.04609147999435663 -57.803802982904024 -0.04645957238972187 -57.791006598621635
772 -0.046045351028442386 -57.849848333932464 -0.04620886594057083 -57.837215464562206
773 -0.046015063486993316 -57.895863397419454 -0.045638674311339854 -57.88285413887355
774 -0.045942737348377706 -57.94180613476783 -0.04542458616197109 -57.92827872503552
775 -0.046113235503435136 -57.987919370271264 -0.046666851826012136 -57.97494557686153
776 -0.0460719108581543 -58.03399128112942 -0.04665281660854816 -58.02159839347008
777 -0.046231876127421856 -58.08022315725684 -0.044632066041231155 -58.06623045951131
778 -0.046114771999418734 -58.12633792925626 -0.0456322530284524 -58.11186271253976
779 -0.04611238855868578 -58.17245031781494 -0.04555577524006367 -58.15741848777982
780 -0.04619617741554975 -58.218646495230495 -0.045647032558918 -58.20306552033874
781 -0.046128309331834316 -58.26477480456233 -0.04464130662381649 -58.247706826962556
782 -0.04620452150702477 -58.31097932606935 -0.04605915620923042 -58.29376598317179
783 -0.04620740134268999 -58.35718672741204 -0.04714628513902426 -58.34091226831081
784 -0.04619485661387444 -58.403381584025915 -0.04632138144224882 -58.38723364975306
785 -0.04614863824099302 -58.44953022226691 -0.04525995030999184 -58.43249360006305
786 -0.04622261449694633 -58.495752836763856 -0.04592185914516449 -58.478415459208215
787 -0.046143128722906115 -58.54189596548676 -0.04551531635224819 -58.523930775560466
788 -0.046183140762150285 -58.58807910624891 -0.04595317281782627 -58.56988394837829
789 -0.046244012750685216 -58.634323118999596 -0.046280619129538535 -58.61616456750783
790 -0.04618300534784794 -58.680506124347446 -0.04716117046773434 -58.66332573797556
791 -0.046128638461232184 -58.72663476280868 -0.045731574296951294 -58.70905731227251
792 -0.04614267647266388 -58.77277743928134 -0.04531450290232897 -58.75437181517484
793 -0.04613555483520031 -58.818912994116545 -0.04586653504520655 -58.80023835022005
794 -0.04617603458464146 -58.865089028701185 -0.04615763183683157 -58.84639598205688
795 -0.04618315566331148 -58.9112721843645 -0.0440287746489048 -58.89042475670579
796 -0.0462906377390027 -58.957562822103505 -0.04753923062235117 -58.93796398732814
797 -0.04621898084878921 -59.0037818029523 -0.046373122930526735 -58.984337110258664
798 -0.04609801732003689 -59.04987982027233 -0.04459613785147667 -59.02893324811014
799 -0.04623859860002995 -59.09611841887236 -0.04680673293769359 -59.07573998104784
800 -0.04624042324721813 -59.14235884211958 -0.044387297704815865 -59.120127278752655
801 -0.04626445770263672 -59.18862329982221 -0.047289333678781985 -59.16741661243144
802 -0.04621964171528816 -59.2348429415375 -0.04563816227018833 -59.213054774701625
803 -0.04618440959602595 -59.281027351133524 -0.04662218671292066 -59.25967696141455
804 -0.04615348782390356 -59.327180838957425 -0.045734011195600034 -59.30541097261015
805 -0.0465669434517622 -59.37374778240919 -0.05940383560955524 -59.364814808219705
806 -0.04566638730466366 -59.41941416971385 -0.04530690629035235 -59.410121714510055
807 -0.04560619909316301 -59.46502036880702 -0.04509956855326891 -59.455221283063324
808 -0.04560415297746658 -59.510624521784486 -0.045229799672961236 -59.500451082736284
809 -0.04564457759261131 -59.5562690993771 -0.04568943791091442 -59.5461405206472
810 -0.045644990354776385 -59.60191408973187 -0.045491053350269796 -59.59163157399747
811 -0.045664775371551516 -59.64757886510342 -0.04485857505351305 -59.63649014905098
812 -0.045738451182842255 -59.69331731628626 -0.04552688542753458 -59.68201703447851
813 -0.04575374498963356 -59.739071061275894 -0.0465589240193367 -59.72857595849785
814 -0.04569815006107092 -59.784769211336965 -0.045630501583218575 -59.77420646008107
815 -0.04573142062872648 -59.83050063196569 -0.04623605236411095 -59.820442512445176
816 -0.04574397094547748 -59.87624460291117 -0.0460239227861166 -59.866466435231295
817 -0.04574032761156559 -59.92198493052274 -0.04539414215832949 -59.911860577389625
818 -0.04575398936867714 -59.96773891989142 -0.04643777683377266 -59.958298354223395
819 -0.045812420547008514 -60.013551340438426 -0.04511274136602879 -60.00341109558942
820 -0.045830290764570236 -60.059381631202996 -0.04518209975212813 -60.048593195341546
821 -0.045886140502989295 -60.10526777170598 -0.047831988893449306 -60.096425184234995
822 -0.04588626492768526 -60.15115403663367 -0.04342604801058769 -60.13985123224558
823 -0.04584179800003767 -60.19699583463371 -0.047468253038823606 -60.187319485284405
824 -0.04570186529308558 -60.242697699926794 -0.042932898923754695 -60.23025238420816
825 -0.046429925598204136 -60.289127625525 -0.05633803512901068 -60.286590419337166
826 -0.04538509957492352 -60.33451272509992 -0.04669962376356125 -60.333290043100725
827 -0.04535358157008886 -60.37986630667001 -0.04401556607335806 -60.37730560917408
828 -0.04542433675378561 -60.42529064342379 -0.044792271591722964 -60.422097880765804
829 -0.04548284728080034 -60.470773490704595 -0.04420838076621294 -60.46630626153202
830 -0.045560733415186405 -60.51633422411978 -0.04561502058058977 -60.51192128211261
831 -0.045591624826192854 -60.561925848945975 -0.046055307239294054 -60.5579765893519
832 -0.045565785840153694 -60.60749163478613 -0.04571889899671078 -60.60369548834861
833 -0.045590241067111494 -60.65308187585324 -0.04563980046659708 -60.64933528881521
834 -0.04560008905827999 -60.69868196491152 -0.04620691984891891 -60.69554220866413
835 -0.04559648707509041 -60.74427845198661 -0.04465969819575548 -60.74020190685989
836 -0.045677203312516214 -60.789955655299124 -0.045663734525442125 -60.78586564138533
837 -0.0456589438021183 -60.83561459910124 -0.045226221531629564 -60.831091862916956
838 -0.04571093749254942 -60.88132553659379 -0.04661441221833229 -60.87770627513529
839 -0.04565740842372179 -60.926982945017514 -0.04615364745259285 -60.92385992258788
840 -0.04565675351768732 -60.972639698535204 -0.046861964464187625 -60.970721887052065
841 -0.0456224525347352 -61.01826215106994 -0.04557283017784357 -61.01629471722991
842 -0.04565801061689854 -61.06392016168684 -0.04715536385774612 -61.06345008108766
843 -0.045609180070459845 -61.109529341757295 -0.045301131531596185 -61.108751212619254
844 -0.04568458795547485 -61.15521392971277 -0.048472467437386514 -61.15722368005664
845 -0.04547541998326778 -61.20068934969604 -0.04482739716768265 -61.20205107722432
846 -0.04553924407809973 -61.24622859377414 -0.0448451928794384 -61.246896270103754
847 -0.04561342913657427 -61.291842022910714 -0.04617279786616564 -61.29306906796992
848 -0.04559958819299936 -61.33744161110371 -0.04508680365979671 -61.338155871629716
849 -0.04563834946602583 -61.38307996056974 -0.046898400597274306 -61.38505427222699
850 -0.04556718450039625 -61.42864714507014 -0.045992879569530486 -61.43104715179652
851 -0.04557393230497837 -61.47422107737511 -0.0469843165948987 -61.47803146839142
852 -0.04558830484747887 -61.51980938222259 -0.04455440603196621 -61.522585874423385
853 -0.0455083541572094 -61.5653177363798 -0.045807363092899324 -61.56839323751628
854 -0.04559710472822189 -61.61091484110802 -0.043155037052929404 -61.61154827456921
855 -0.04570556115359068 -61.65662040226161 -0.04743544459342956 -61.65898371916264
856 -0.04563932158052921 -61.70225972384214 -0.04544299822300672 -61.70442671738565
857 -0.04566029403358698 -61.74792001787573 -0.04514758456498384 -61.74957430195064
858 -0.04573816861957312 -61.7936581864953 -0.04565810225903988 -61.79523240420968
859 -0.04570576921105385 -61.839363955706354 -0.04487764816731214 -61.84011005237699
860 -0.045845286548137666 -61.88520924225449 -0.04452060461044312 -61.88463065698743
861 -0.045814762450754644 -61.93102400470524 -0.04559578541666269 -61.9302264424041
862 -0.045855863392353056 -61.9768798680976 -0.046128954738378525 -61.97635539714248
863 -0.045906095579266545 -62.02278596367687 -0.047166287712752816 -62.02352168485523
864 -0.04579807016998529 -62.068584033846854 -0.0464257275685668 -62.0699474124238
865 -0.045617949590086936 -62.11420198343694 -0.04812112543731928 -62.11806853786112
866 -0.04572832342237234 -62.159930306859316 -0.04815048910677433 -62.166219026967894
867 -0.04556982070207596 -62.20550012756139 -0.04503403250128031 -62.21125305946917
868 -0.04556121658533811 -62.251061344146734 -0.04485613536089659 -62.25610919483007
869 -0.04559630248695612 -62.29665764663369 -0.04624674506485462 -62.30235593989492
870 -0.04559335894882679 -62.34225100558252 -0.04631253555417061 -62.348668475449095
871 -0.04558035656809807 -62.387831362150614 -0.04436104744672775 -62.39302952289582
872 -0.04563090726733208 -62.433462269417944 -0.04483008570969105 -62.437859608605514
873 -0.04566730707883835 -62.47912957649678 -0.04471092466264963 -62.48257053326817
874 -0.04576823431998491 -62.52489781081677 -0.04642183966934681 -62.528992372937516
875 -0.045975559018552305 -62.57087336983532 -0.04059345237910748 -62.56958582531662
876 -0.046005924604833125 -62.61687929444015 -0.04569699876010418 -62.61528282407673
877 -0.04603594895452261 -62.66291524339468 -0.046633772738277915 -62.661916596815004
878 -0.046002228558063504 -62.708917471952745 -0.0468140184879303 -62.70873061530293
879 -0.04597518742084503 -62.75489265937359 -0.044934089109301564 -62.75366470441224
880 -0.04597238302230835 -62.8008650423959 -0.045138093270361425 -62.7988027976826
881 -0.0460892952978611 -62.84695433769376 -0.045330145955085756 -62.84413294363768
882 -0.046066769026219846 -62.89302110671998 -0.04582497011870146 -62.88995791375638
883 -0.045996968448162076 -62.93901807516814 -0.049060856364667414 -62.93901877012105
884 -0.04592191483825445 -62.984939990006396 -0.044262029230594635 -62.98328079935165
885 -0.04599207378923893 -63.03093206379563 -0.04086824674159288 -63.02414904609324
886 -0.04610760025680065 -63.077039664052435 -0.04654195941984653 -63.07069100551309
887 -0.04617773629724979 -63.12321740034969 -0.048368179239332676 -63.11905918475242
888 -0.04605792127549648 -63.169275321625186 -0.04626122433692217 -63.16532040908935
889 -0.046024175733327864 -63.215299497358515 -0.04701541773974895 -63.2123358268291
890 -0.045975122787058356 -63.26127462014557 -0.044732763431966305 -63.25706859026106
891 -0.046054634265601635 -63.30732925441117 -0.04633120503276587 -63.30339979529383
892 -0.046038941480219364 -63.35336819589139 -0.04503246042877436 -63.3484322557226
893 -0.04611709173768759 -63.399485287629076 -0.0453487092629075 -63.39378096498551
894 -0.046146124973893164 -63.44563141260297 -0.046581714414060116 -63.44036267939957
895 -0.046085580997169015 -63.49171699360014 -0.04570019394159317 -63.48606287334116
896 -0.0460893290117383 -63.53780632261188 -0.04613958895206451 -63.53220246229323
897 -0.046061635762453076 -63.583867958374334 -0.04655270632356405 -63.578755168616794
898 -0.04602442514151335 -63.629892383515845 -0.044643377885222435 -63.62339854650202
899 -0.04607422985136509 -63.67596661336721 -0.048842984810471536 -63.67224153131249
900 -0.045930681936442855 -63.72189729530365 -0.048029557801783085 -63.72027108911427
901 -0.045858399197459224 -63.767755694501105 -0.04586766436696053 -63.76613875348123
902 -0.045872250199317934 -63.81362794470042 -0.043484278954565525 -63.809623032435795
903 -0.04592142999172211 -63.85954937469214 -0.04509422909468412 -63.85471726153048
904 -0.04599317256361246 -63.905542547255756 -0.04494633190333843 -63.89966359343382
905 -0.046294027380645274 -63.9518365746364 -0.056064181961119175 -63.95572777539494
906 -0.04583586808294058 -63.99767244271934 -0.04187284335494042 -63.99760061874988
907 -0.04576836749911308 -64.04344081021846 -0.0451899228617549 -64.04279054161164
908 -0.04580940809100866 -64.08925021830946 -0.046797963231801985 -64.08958850484343
909 -0.045751410163939 -64.1350016284734 -0.046373673155903815 -64.13596217799933
910 -0.045757530815899373 -64.18075915928931 -0.043752463161945344 -64.17971464116128
911 -0.04585695751011372 -64.22661611679942 -0.04654198382049799 -64.22625662498179
912 -0.045769531093537805 -64.27238564789296 -0.045055157504975796 -64.27131178248676
913 -0.04574522022157908 -64.31813086811454 -0.046130305342376235 -64.31744208782914
914 -0.04573990814387798 -64.36387077625841 -0.04630169160664081 -64.36374377943578
915 -0.0457258515059948 -64.4095966277644 -0.04690976832062006 -64.4106535477564
916 -0.04577029217034578 -64.45536691993475 -0.044754415191709994 -64.4554079629481
917 -0.04574690312147141 -64.50111382305622 -0.04713314827531576 -64.50254111122342
918 -0.04567389879375696 -64.54678772184997 -0.04705549571663141 -64.54959660694006
919 -0.04569552130997181 -64.59248324315993 -0.044275791943073274 -64.59387239888314
920 -0.045715676806867125 -64.6381989199668 -0.045449878089129925 -64.63932227697227
921 -0.045745314285159114 -64.68394423425195 -0.04468920361250639 -64.68401148058477
922 -0.045942296460270884 -64.72988653071222 -0.04535481743514538 -64.72936629801991
923 -0.045914764516055584 -64.77580129522828 -0.048647469095885756 -64.7780137671158
924 -0.045758895389735696 -64.82156019061802 -0.04946330524981022 -64.82747707236561
925 -0.04557565897703171 -64.86713584959504 -0.04520332720130682 -64.87268039956692
926 -0.04560877829790115 -64.91274462789295 -0.04599701464176178 -64.91867741420867
927 -0.045588302239775655 -64.95833293013273 -0.047071796469390394 -64.96574921067807
928 -0.04551387969404459 -65.00384680982677 -0.0449590090662241 -65.01070821974429
929 -0.045578366704285146 -65.04942517653106 -0.04468125626444817 -65.05538947600874
930 -0.04563327189534903 -65.09505844842641 -0.04539921153336764 -65.1007886875421
931 -0.0456372132524848 -65.1406956616789 -0.045462024956941606 -65.14625071249905
932 -0.04566083010286093 -65.18635649178177 -0.044008894450962545 -65.19025960695002
933 -0.0458112383261323 -65.2321677301079 -0.042757545970380305 -65.2330171529204
934 -0.04592423029243946 -65.27809196040035 -0.04528734814375639 -65.27830450106416
935 -0.04592893924564123 -65.32402089964599 -0.04456777647137642 -65.32287227753554
936 -0.04597944132983685 -65.37000034097582 -0.0454183291643858 -65.36829060669993
937 -0.04596930909901857 -65.41596965007484 -0.04668167307972908 -65.41497227977966
938 -0.046007453463971615 -65.46197710353881 -0.04646497573703527 -65.4614372555167
939 -0.04598182290792465 -65.50795892644673 -0.04608770031481981 -65.50752495583151
940 -0.04598168134689331 -65.55394060779362 -0.04477241616696119 -65.55229737199848
941 -0.04599159061908722 -65.5999321984127 -0.045678249932825564 -65.5979756219313
942 -0.04604701101779938 -65.64597920943051 -0.04566593561321497 -65.64364155754451
943 -0.046045010723173616 -65.69202422015368 -0.04659293331205845 -65.69023449085657
944 -0.04610861744731665 -65.738132837601 -0.04601146709173918 -65.73624595794831
945 -0.046561577916145326 -65.78469441551715 -0.053120453655719754 -65.78936641160404
946 -0.04550948329269886 -65.83020389880986 -0.047220971994102 -65.83658738359814
947 -0.045631753467023375 -65.87583565227688 -0.04348485078662634 -65.88007223438477
948 -0.04558354280889034 -65.92141919508576 -0.04506378043442964 -65.9251360148192
949 -0.04572236090898514 -65.96714155599474 -0.045170648582279684 -65.97030666340149
950 -0.04565043300390244 -66.01279198899864 -0.046249816007912156 -66.0165564794094
951 -0.045651151426136495 -66.05844314042479 -0.0452195568010211 -66.06177603621042
952 -0.04568185284733772 -66.10412499327212 -0.04573951233178377 -66.1075155485422
953 -0.045712408050894736 -66.14983740132301 -0.04509776160120964 -66.15261331014341
954 -0.045765338465571404 -66.19560273978858 -0.04545053318142891 -66.19806384332483
955 -0.045763471908867356 -66.24136621169745 -0.04493970423936844 -66.2430035475642
956 -0.045859668776392935 -66.28722588047384 -0.046898508258163926 -66.28990205582237
957 -0.04582381118088961 -66.33304969165474 -0.04645611681044102 -66.33635817263281
958 -0.045795667730271813 -66.37884535938501 -0.044824155047535896 -66.38118232768035
959 -0.045815582387149334 -66.42466094177216 -0.045035661570727824 -66.42621798925107
960 -0.04612084347754717 -66.47078178524971 -0.04013547077775002 -66.46635346002883
961 -0.04616358894854784 -66.51694537419826 -0.048527886345982554 -66.5148813463748
962 -0.046010840125381945 -66.56295621432363 -0.04603619147092104 -66.56091753784573
963 -0.04605788309127092 -66.6090140974149 -0.04368110112845898 -66.60459863897418
964 -0.04614830780774355 -66.65516240522264 -0.046607401221990585 -66.65120604019617
965 -0.04605799950659275 -66.70122040472923 -0.04492696076631546 -66.69613300096249
966 -0.046128396317362784 -66.74734880104658 -0.046361982449889184 -66.74249498341239
967 -0.04613978452980518 -66.79348858557638 -0.0453311450779438 -66.78782612849032
968 -0.04617855101823807 -66.83966713659463 -0.047613343596458434 -66.83543947208678
969 -0.04605978056788444 -66.88572691716251 -0.04567567203193903 -66.88111514411871
970 -0.04608320184051991 -66.93181011900303 -0.044630454108119014 -66.92574559822683
971 -0.04603572562336922 -66.9778458446264 -0.04514675308018923 -66.97089235130701
972 -0.04618315938860178 -67.024029004015 -0.04478483237326145 -67.01567718368028
973 -0.04616454131901264 -67.07019354533402 -0.04519981015473604 -67.06087699383502
974 -0.046217733062803745 -67.11641127839682 -0.04628245625644922 -67.10715945009147
975 -0.046236628852784636 -67.1626479072496 -0.045336481742560865 -67.15249593183404
976 -0.04623302575200796 -67.20888093300161 -0.04797644466161728 -67.20047237649565
977 -0.046163939870893955 -67.2550448728725 -0.04905696399509907 -67.24952934049075
978 -0.04595754351466894 -67.30100241638718 -0.04523890223354101 -67.29476824272429
979 -0.04603386912494898 -67.34703628551213 -0.04688876587897539 -67.34165700860326
980 -0.0459867313504219 -67.39302301686256 -0.04623003210872412 -67.38788704071199
981 -0.046049744635820386 -67.43907276149838 -0.04657400846481323 -67.4344610491768
982 -0.045968557707965374 -67.48504131920635 -0.046477694623172285 -67.48093874379998
983 -0.0459064457565546 -67.5309477649629 -0.04646786097437143 -67.52740660477436
984 -0.04601967614144087 -67.57696744110434 -0.04155839253216982 -67.56896499730652
985 -0.046058707684278485 -67.62302614878863 -0.04528333283960819 -67.61424833014613
986 -0.04612916372716427 -67.66915531251578 -0.045716949924826625 -67.65996528007095
987 -0.04616388380527496 -67.71531919632106 -0.04779910128563643 -67.70776438135658
988 -0.04604455828666687 -67.76136375460773 -0.04526166394352913 -67.75302604530012
989 -0.0461008096113801 -67.8074645642191 -0.04656707551330328 -67.79959312081343
990 -0.04613970667123794 -67.85360427089034 -0.04640696607530117 -67.84600008688872
991 -0.04603803977370262 -67.89964231066405 -0.04602649081498385 -67.8920265777037
992 -0.04602628629654646 -67.9456685969606 -0.04610350411385298 -67.93813008181756
993 -0.0461113203316927 -67.99177991729229 -0.04729712158441544 -67.98542720340198
994 -0.04607435669749975 -68.0378542739898 -0.048051676526665685 -68.03347887992865
995 -0.04586468879133463 -68.08371896278113 -0.04623115323483944 -68.0797100331635
996 -0.04590186253190041 -68.12962082531304 -0.04418140165507793 -68.12389143481857
997 -0.045934144780039786 -68.17555497009307 -0.04552717301994562 -68.16941860783852
998 -0.04592967014759779 -68.22148464024067 -0.04707889016717672 -68.2164974980057
999 -0.04589941408485174 -68.26738405432553 -0.04603909961879253 -68.26253659762449
1000 -0.045912934094667436 -68.3132969884202 -0.045199467428028585 -68.30773606505252
1001 -0.04598968401551247 -68.35928667243572 -0.0454502010717988 -68.35318626612433
1002 -0.04597968980669975 -68.40526636224241 -0.045296432450413704 -68.39848269857474
1003 -0.04602279532700777 -68.45128915756942 -0.046638626419007775 -68.44512132499375
1004 -0.045964257791638374 -68.49725341536106 -0.047595955058932306 -68.49271728005269
1005 -0.045960007980465886 -68.54321342334153 -0.046513370051980016 -68.53923065010467
1006 -0.0458505317568779 -68.58906395509841 -0.045342459343373775 -68.58457310944804
1007 -0.04587932862341404 -68.63494328372182 -0.046480577811598776 -68.63105368725964
1008 -0.04590507540851831 -68.68084835913034 -0.048223359324038026 -68.67927704658368
1009 -0.0457604544237256 -68.72660881355407 -0.04516347330063582 -68.72444051988431
1010 -0.04577684625983238 -68.77238565981389 -0.045389465242624286 -68.76982998512693
1011 -0.045825866423547267 -68.81821152623743 -0.04445297066122293 -68.81428295578816
1012 -0.045755347423255446 -68.86396687366069 -0.04743941705673933 -68.8617223728449
1013 -0.04578039515763521 -68.90974726881832 -0.045751878060400486 -68.9074742509053
1014 -0.04581359177827835 -68.9555608605966 -0.045171558670699594 -68.952645809576
1015 -0.045800920389592645 -69.0013617809862 -0.04536285139620304 -68.9980086609722
1016 -0.045894254744052884 -69.04725603573026 -0.0422555111348629 -69.04026417210707
1017 -0.046069609746336934 -69.0933256454766 -0.04524822812527418 -69.08551240023235
1018 -0.04609789364039898 -69.13942353911699 -0.047203817404806614 -69.13271621763715
1019 -0.04591481536626816 -69.18533835448326 -0.045082646608352664 -69.1777988642455
1020 -0.04606745783239603 -69.23140581231566 -0.04549206495285034 -69.22329092919836
1021 -0.046106677129864694 -69.27751248944553 -0.047415746934711935 -69.27070667613307
1022 -0.046034752018749715 -69.32354724146428 -0.04424930643290281 -69.31495598256598
1023 -0.04629798177629709 -69.36984522324057 -0.05119157340377569 -69.36614755596975
1024 -0.04581712055951357 -69.4156623438001 -0.04676926955580711 -69.41291682552556
1025 -0.04583675172179937 -69.46149909552189 -0.04533822070807218 -69.45825504623363
1026 -0.04584562350064516 -69.50734471902253 -0.046525299362838266 -69.50478034559647
1027 -0.0460053326562047 -69.55335005167873 -0.04940209221094847 -69.55418243780743
1028 -0.04554205909371376 -69.59889211077245 -0.04774788357317448 -69.6019303213806
1029 -0.045566418394446376 -69.6444585291669 -0.04531917907297611 -69.64724950045358
1030 -0.045555383898317814 -69.69001391306521 -0.04509627427905798 -69.69234577473264
1031 -0.045611518621444705 -69.73562543168666 -0.046532552875578406 -69.73887832760822
1032 -0.04558151699602604 -69.78120694868268 -0.04545186292380095 -69.78433019053202
1033 -0.045637726038694384 -69.82684467472137 -0.044236383587121966 -69.82856657411914
1034 -0.045711229741573337 -69.87255590446294 -0.046680217050015925 -69.87524679116915
1035 -0.04567931182682514 -69.91823521628977 -0.045358835533261296 -69.92060562670241
1036 -0.045719731785357 -69.96395494807513 -0.04506004024296999 -69.96566566694538
1037 -0.04570973142981529 -70.00966467950494 -0.04501316696405411 -70.01067883390944
1038 -0.04579764213413 -70.05546232163907 -0.047084325738251206 -70.05776315964769
1039 -0.0457577008754015 -70.10122002251447 -0.04640703611075878 -70.10417019575846
1040 -0.04565794225782156 -70.14687796477229 -0.04413445815443993 -70.1483046539129
1041 -0.045736081711947915 -70.19261404648424 -0.045901197381317614 -70.19420585129421
1042 -0.04573030062019825 -70.23834434710443 -0.046826083958148954 -70.24103193525237
1043 -0.04569728653877973 -70.28404163364321 -0.045565294846892354 -70.28659723009926
1044 -0.04573149140924215 -70.32977312505245 -0.04489636514335871 -70.33149359524262
1045 -0.04575687739998102 -70.37553000245244 -0.04812493603676558 -70.37961853127939
1046 -0.04569999147206545 -70.4212299939245 -0.04278358444571495 -70.4224021157251
1047 -0.0458316333591938 -70.4670616272837 -0.045189019106328485 -70.46759113483144
1048 -0.04582857806235552 -70.51289020534605 -0.04592029824852943 -70.51351143307997
1049 -0.045841702818870546 -70.55873190816493 -0.04561803489923477 -70.5591294679792
1050 -0.04587411507964134 -70.60460602324457 -0.04654563404619694 -70.6056751020254
1051 -0.045863283425569536 -70.65046930667015 -0.04759838450700045 -70.6532734865324
1052 -0.04581424612551928 -70.69628355279566 -0.04788232631981373 -70.7011558128522
1053 -0.04568530283868313 -70.74196885563434 -0.04415360633283853 -70.74530941918505
1054 -0.04561121296137571 -70.78758006859572 -0.04654474873095751 -70.791854167916
1055 -0.04577014092355967 -70.83335020951928 -0.04555254578590393 -70.83740671370191
1056 -0.045722590386867525 -70.87907279990615 -0.04557999391108751 -70.882986707613
1057 -0.045793837681412694 -70.92486663758757 -0.04489180613309145 -70.9278785137461
1058 -0.04584524407982826 -70.9707118816674 -0.046279409900307655 -70.9741579236464
1059 -0.04591970667243004 -71.01663158833983 -0.047554978542029856 -71.02171290218843
1060 -0.045696436613798144 -71.06232802495363 -0.04749931190162897 -71.06921221409006
1061 -0.04566160961985588 -71.10798963457349 -0.0456222889944911 -71.11483450308455
1062 -0.045693714171648026 -71.15368334874513 -0.04584647454321385 -71.16068097762776
1063 -0.04564726799726486 -71.1993306167424 -0.0449479540809989 -71.20562893170876
1064 -0.045769245363771915 -71.24509986210617 -0.047341964580118655 -71.25297089628887
1065 -0.045664229057729246 -71.29076409116391 -0.04347160998731851 -71.2964425062762
1066 -0.04573863334953785 -71.33650272451345 -0.04590268712490797 -71.3423451934011
1067 -0.04592082854360342 -71.38242355305705 -0.05258016958832741 -71.39492536298943
1068 -0.045365297235548496 -71.4277888502926 -0.04497039169073105 -71.43989575468015
1069 -0.04544203542172909 -71.47323088571433 -0.046074056439101695 -71.48596981111925
1070 -0.045482525043189524 -71.51871341075751 -0.045370046980679035 -71.53133985809993
1071 -0.04545469637960196 -71.56416810713712 -0.045670801773667336 -71.5770106598736
1072 -0.04548944551497698 -71.6096575526521 -0.04555373415350914 -71.62256439402711
1073 -0.04549264870584011 -71.65515020135794 -0.045732063613831996 -71.66829645764093
1074 -0.04551151599735022 -71.70066171735529 -0.04396889377385378 -71.71226535141479
1075 -0.045608787424862386 -71.74627050478016 -0.044388501718640325 -71.75665385313343
1076 -0.045663473568856715 -71.79193397834901 -0.04608053471893072 -71.80273438785235
1077 -0.04571770913898945 -71.83765168748799 -0.04631263501942158 -71.84904702287177
1078 -0.04562800489366055 -71.88327969238165 -0.04663953352719545 -71.89568655639897
1079 -0.045631908997893336 -71.92891160137954 -0.04496773071587086 -71.94065428711484
1080 -0.045679273456335066 -71.97459087483587 -0.04557167738676071 -71.9862259645016
1081 -0.045655392296612266 -72.02024626713248 -0.04608995579183102 -72.03231592029343
1082 -0.045657815597951415 -72.06590408273043 -0.04540648646652699 -72.07772240675996
1083 -0.04571015555411577 -72.11161423828455 -0.044979806803166864 -72.12270221356313
1084 -0.04575789831578732 -72.15737213660033 -0.045530618727207185 -72.16823283229034
1085 -0.04577629286795855 -72.20314842946829 -0.04703681692481041 -72.21526964921516
1086 -0.045690028183162215 -72.24883845765144 -0.04580321405082941 -72.261072863266
1087 -0.04587322305887938 -72.29471168071032 -0.04864368569105863 -72.30971654895706
1088 -0.04579327926039696 -72.34050495997072 -0.04898627381771803 -72.35870282277477
1089 -0.04548495877534151 -72.38598991874606 -0.04518389329314232 -72.40388671606792
1090 -0.04557629115879536 -72.43156620990486 -0.043514047563076017 -72.447400763631
1091 -0.04565286822617054 -72.47721907813103 -0.04642460849136114 -72.49382537212236
1092 -0.04558401517570019 -72.52280309330673 -0.04560800064355135 -72.53943337276591
1093 -0.0456750612705946 -72.56847815457733 -0.04647230580449104 -72.5859056785704
1094 -0.0456030935049057 -72.61408124808224 -0.045362521149218085 -72.63126819971961
1095 -0.045605799183249474 -72.65968704726549 -0.04519658330827951 -72.6764647830279
1096 -0.04569134917110205 -72.7053783964366 -0.045660282298922536 -72.72212506532682
1097 -0.04572402983903885 -72.75110242627564 -0.047021199204027656 -72.76914626453085
1098 -0.045672150515019896 -72.79677457679065 -0.048828478530049325 -72.8179747430609
1099 -0.04541617054492235 -72.84219074733558 -0.044409028813242914 -72.86238377187415
1100 -0.04558339323848486 -72.88777414057407 -0.043277029693126676 -72.90566080156728
1101 -0.04568214919418097 -72.93345628976824 -0.04590429067611694 -72.9515650922434
1102 -0.045659007504582405 -72.97911529727283 -0.0454877320677042 -72.9970528243111
1103 -0.045734848640859124 -73.02485014591369 -0.043371603824198246 -73.0404244281353
1104 -0.04568978492170572 -73.0705399308354 -0.04549405891448259 -73.08591848704978
1105 -0.04582157619297504 -73.11636150702837 -0.04476950466632843 -73.13068799171612
1106 -0.04587040655314922 -73.16223191358152 -0.04543781355023384 -73.17612580526635
1107 -0.04586540479212999 -73.20809731837365 -0.04571826364845037 -73.2218440689148
1108 -0.04587207492440939 -73.25396939329805 -0.04659236315637827 -73.26843643207118
1109 -0.04587655980139971 -73.29984595309945 -0.04518195949494839 -73.31361839156614
1110 -0.04598957020789385 -73.34583552330734 -0.044543052278459075 -73.3581614438446
1111 -0.045988266728818415 -73.39182379003616 -0.04638160765171051 -73.4045430514963
1112 -0.04597531799226999 -73.43779910802843 -0.046840347722172736 -73.45138339921847
1113 -0.04587717652320862 -73.48367628455163 -0.04420195035636425 -73.49558534957484
1114 -0.04614120312035084 -73.52981748767199 -0.049526228196918966 -73.54511157777176
1115 -0.045920107327401635 -73.5757375949994 -0.04634648859500885 -73.59145806636677
1116 -0.045732679590582845 -73.62147027458998 -0.04303151089698076 -73.63448957726375
1117 -0.04603106379508972 -73.66750133838507 -0.05434464979916811 -73.68883422706291
1118 -0.04553157351911068 -73.71303291190418 -0.04605922345072031 -73.73489345051364
1119 -0.045560551807284355 -73.75859346371146 -0.04585682414472103 -73.78075027465836
1120 -0.04551756270229816 -73.80411102641376 -0.04553421568125486 -73.82628449033962
1121 -0.045562096126377585 -73.84967312254014 -0.04512224979698658 -73.8714067401366
1122 -0.045605221390724184 -73.89527834393087 -0.045332306437194346 -73.9167390465738
1123 -0.04563851393759251 -73.94091685786846 -0.046232578717172144 -73.96297162529096
1124 -0.045669444277882575 -73.98658630214634 -0.04497207645326853 -74.00794370174422
1125 -0.045649468712508676 -74.03223577085885 -0.046377381682395934 -74.05432108342661
1126 -0.04564973209053278 -74.07788550294939 -0.046702086180448535 -74.10102316960706
1127 -0.04557801429182291 -74.1234635172412 -0.046027347631752494 -74.14705051723881
1128 -0.045598238706588745 -74.1690617559478 -0.04508333094418049 -74.19213384818299
1129 -0.04563588108867407 -74.21469763703647 -0.045983501337468626 -74.23811734952046
1130 -0.04564984459429979 -74.26034748163076 -0.044838998839259146 -74.28295634835972
1131 -0.04564561117440462 -74.30599309280517 -0.04530053939670324 -74.32825688775642
1132 -0.045726629346609114 -74.35171972215177 -0.04509339332580566 -74.37335028108222
1133 -0.04569998309016228 -74.39741970524193 -0.04462807383388281 -74.4179783549161
1134 -0.045792211033403876 -74.44321191627533 -0.04575576521456241 -74.46373412013067
1135 -0.04579450748860836 -74.48900642376394 -0.04475556518882513 -74.50848968531949
1136 -0.04636474531143904 -74.53537116907538 -0.05076808929443359 -74.55925777461393
1137 -0.0455659644678235 -74.5809371335432 -0.04671903345733881 -74.60597680807126
1138 -0.04559568986296654 -74.62653282340617 -0.044988956302404404 -74.65096576437367
1139 -0.045574184879660605 -74.67210700828582 -0.0465494642034173 -74.69751522857709
1140 -0.0455521933734417 -74.71765920165926 -0.04630221780389547 -74.74381744638099
1141 -0.045565593242645266 -74.7632247949019 -0.045397594757378104 -74.78921504113836
1142 -0.04557638373225927 -74.80880117863416 -0.04501347243785858 -74.83422851357622
1143 -0.04568563960492611 -74.85448681823908 -0.04210565816611052 -74.87633417174233
1144 -0.045766126923263074 -74.90025294516235 -0.0459525179117918 -74.92228668965411
1145 -0.045805022865533826 -74.94605796802789 -0.04588872715830803 -74.96817541681243
1146 -0.045825484208762646 -74.99188345223665 -0.04561720658093691 -75.01379262339337
1147 -0.04582066666334868 -75.0377041189 -0.04608099777251482 -75.05987362116589
1148 -0.04583270605653524 -75.08353682495652 -0.046477686055004595 -75.10635130722089
1149 -0.04577467329800129 -75.12931149825452 -0.0455124843865633 -75.15186379160745
1150 -0.045840639248490335 -75.17515213750302 -0.04625550732016563 -75.19811929892762
1151 -0.04575830027461052 -75.22091043777763 -0.04605681486427784 -75.2441761137919
1152 -0.04574817828834057 -75.26665861606597 -0.045217400044202806 -75.2893935138361
1153 -0.045807596668601035 -75.31246621273456 -0.045700886845588685 -75.3350944006817
1154 -0.04583384115248919 -75.35830005388705 -0.04474956579506397 -75.37984396647676
1155 -0.04581951070576906 -75.40411956459282 -0.047677303105592726 -75.42752126958234
1156 -0.045797202922403815 -75.44991676751522 -0.04582566190510988 -75.47334693148746
1157 -0.045746769197285174 -75.4956635367125 -0.04508612360805273 -75.51843305509551
1158 -0.045829311944544315 -75.54149284865704 -0.046306066773831846 -75.56473912186935
1159 -0.045799131691455844 -75.5872919803485 -0.045206178165972236 -75.60994530003532
1160 -0.04583541676402092 -75.63312739711252 -0.0458344966173172 -75.65577979665264
1161 -0.04583333432674408 -75.67896073143926 -0.04556040558964014 -75.70134020224228
1162 -0.04588534273207188 -75.72484607417134 -0.04746460840106011 -75.74880481064334
1163 -0.0457185909152031 -75.77056466508654 -0.047360127232968806 -75.7961649378763
1164 -0.045739789679646495 -75.81630445476618 -0.045429537259042266 -75.84159447513534
1165 -0.04582765586674213 -75.86213211063293 -0.04498242773115635 -75.8865769028665
1166 -0.04580559488385916 -75.90793770551679 -0.04524674452841282 -75.9318236473949
1167 -0.04578931275755167 -75.95372701827434 -0.04593621660023928 -75.97775986399515
1168 -0.04581327699124813 -75.99954029526559 -0.04438528474420309 -76.02214514873936
1169 -0.046003309078514576 -76.0455436043441 -0.04699857849627733 -76.06914372723563
1170 -0.045818417146801946 -76.09136202149091 -0.045568748563528064 -76.11471247579915
1171 -0.045855138823390006 -76.1372171603143 -0.04473262708634138 -76.1594451028855
1172 -0.04591559674590826 -76.1831327570602 -0.048254011943936345 -76.20769911482944
1173 -0.045809839852154255 -76.22894259691236 -0.04708112180233002 -76.25478023663177
1174 -0.045762846060097215 -76.27470544297246 -0.04676336105912924 -76.30154359769091
1175 -0.04571290723979473 -76.32041835021225 -0.04557503294199705 -76.3471186306329
1176 -0.04574519414454699 -76.3661635443568 -0.04554562289267779 -76.39266425352558
1177 -0.04573558121919632 -76.41189912557599 -0.047113939002156255 -76.43977819252774
1178 -0.04571446757763624 -76.45761359315362 -0.04618583600968122 -76.48596402853742
1179 -0.04568545445799828 -76.50329904761162 -0.04523095283657312 -76.531194981374
1180 -0.04572367947548628 -76.5490227270871 -0.0451575979590416 -76.57635257933305
1181 -0.04617282561957836 -76.59519555270668 -0.04653268326073885 -76.62288526259378
1182 -0.045723768696188924 -76.64091932140288 -0.04408113546669483 -76.66696639806048
1183 -0.045820221304893494 -76.68673954270777 -0.044760648533701895 -76.71172704659418
1184 -0.04588304180651903 -76.73262258451429 -0.045456703193485735 -76.75718374978766
1185 -0.0458843944594264 -76.77850697897371 -0.045486736483871935 -76.80267048627152
1186 -0.045924175158143045 -76.82443115413186 -0.04483390916138887 -76.8475043954329
1187 -0.04598391242325306 -76.87041506655511 -0.04594563357532024 -76.89345002900822
1188 -0.04596196692436934 -76.91637703347948 -0.04578557778149843 -76.93923560678972
1189 -0.04599689114838838 -76.96237392462787 -0.04602756854146719 -76.98526317533118
1190 -0.04595739226788283 -77.00833131689575 -0.044701368734240535 -77.02996454406542
1191 -0.04602863844484091 -77.05435995534059 -0.046714522689580915 -77.076679066755
1192 -0.04601384904235602 -77.10037380438294 -0.04570387899875641 -77.12238294575376
1193 -0.046111808717250825 -77.1464856131002 -0.0454205259680748 -77.16780347172183
1194 -0.04601668883115053 -77.19250230193134 -0.04617710039019585 -77.21398057211202
1195 -0.046022892370820044 -77.23852519430216 -0.04529508780688048 -77.2592756599189
1196 -0.04600922372192144 -77.28453441802408 -0.047342217341065404 -77.30661787725997
1197 -0.045963137224316594 -77.3304975552484 -0.04569618497043848 -77.3523140622304
1198 -0.04594966601580382 -77.3764472212642 -0.04430116694420576 -77.39661522917461
1199 -0.046061385050415994 -77.42250860631462 -0.04628763757646084 -77.44290286675107
1200 -0.04636911600828171 -77.4688777223229 -0.04855480697005987 -77.49145767372113
1201 -0.04580395948141813 -77.51468168180432 -0.04941955972462893 -77.54087723344576
1202 -0.04571858029812574 -77.56040026210245 -0.049478888511657715 -77.59035612195741
1203 -0.04554190412163735 -77.60594216622408 -0.04635099694132805 -77.63670711889874
1204 -0.045577784068882465 -77.65151995029296 -0.04573532491922379 -77.68244244381796
1205 -0.045634151250123975 -77.69715410154309 -0.04877849146723747 -77.7312209352852
1206 -0.04540134202688932 -77.74255544356998 -0.04563188441097736 -77.77685281969617
1207 -0.04541837573051453 -77.7879738193005 -0.0452187467366457 -77.82207156643283
1208 -0.0454285129904747 -77.83340233229097 -0.04665527623146772 -77.86872684266429
1209 -0.04556337930262089 -77.8789657115936 -0.04181991778314113 -77.91054676044743
1210 -0.045626099407672885 -77.92459181100126 -0.04720224253833294 -77.95774900298576
1211 -0.045564637333154676 -77.97015644833442 -0.04639476276934147 -78.0041437657551
1212 -0.04572851900011301 -78.01588496733453 -0.045762149058282374 -78.04990591481338
1213 -0.04545658715069294 -78.06134155448522 -0.046435581520199776 -78.09634149633358
1214 -0.04551814571022987 -78.10685970019546 -0.04531907700002193 -78.1416605733336
1215 -0.04554532133042812 -78.15240502152588 -0.04487847294658422 -78.18653904628017
1216 -0.04559150766581297 -78.1979965291917 -0.045374396815896036 -78.23191344309608
1217 -0.045595198310911654 -78.2435917275026 -0.04554611649364233 -78.27745955958972
1218 -0.04565167147666216 -78.28924339897927 -0.04723162055015564 -78.32469118013987
1219 -0.0455813255161047 -78.33482472449538 -0.045120714046061036 -78.36981189418593
1220 -0.04561226852238178 -78.38043699301775 -0.04592331647872925 -78.41573521066466
1221 -0.04563582167029381 -78.42607281468804 -0.045974410697817804 -78.46170962136249
1222 -0.045630536414682864 -78.47170335110272 -0.04500281307846308 -78.50671243444096
1223 -0.04564192146062851 -78.51734527256335 -0.04586072862148285 -78.55257316306243
1224 -0.04566140230745077 -78.56300667487079 -0.045643266290426254 -78.59821642935286
1225 -0.04567758627235889 -78.60868426114315 -0.04564178865402937 -78.64385821800688
1226 -0.045709272101521495 -78.65439353324467 -0.046479268185794356 -78.69033748619267
1227 -0.045647625438869 -78.70004115868355 -0.045356275886297225 -78.73569376207897
1228 -0.045681032724678515 -78.74572219140822 -0.045360542833805084 -78.78105430491277
1229 -0.04570593647658825 -78.79142812788481 -0.04431490153074265 -78.82536920644351
1230 -0.04580276124179363 -78.8372308891266 -0.04614158049225807 -78.87151078693577
1231 -0.04578275494277477 -78.88301364406938 -0.04604165237396955 -78.91755243930974
1232 -0.04577377140522003 -78.9287874154746 -0.047529872693121436 -78.96508231200286
1233 -0.04579908959567547 -78.97458650507028 -0.047440095245838164 -79.0125224072487
1234 -0.045642895810306075 -79.02022940088058 -0.04621569309383631 -79.05873810034254
1235 -0.045616638101637366 -79.06584603898222 -0.045701145008206365 -79.10443924535075
1236 -0.04560617059469223 -79.11145220957691 -0.044996405765414235 -79.14943565111616
1237 -0.04566336534917355 -79.15711557492608 -0.046663404814898966 -79.19609905593106
1238 -0.04560747966170311 -79.20272305458778 -0.04592245202511549 -79.24202150795617
1239 -0.04564323611557484 -79.24836629070336 -0.04626120086759329 -79.28828270882376
1240 -0.04566210582852363 -79.29402839653189 -0.04536111243069172 -79.33364382125446
1241 -0.045620263740420344 -79.3396486602723 -0.04530237317085266 -79.37894619442531
1242 -0.045618020743131635 -79.38526668101544 -0.04447118863463402 -79.42341738305994
1243 -0.0457860155031085 -79.43105269651855 -0.04543391074985266 -79.46885129380979
1244 -0.0457208251580596 -79.4767735216766 -0.04552127439528704 -79.51437256820508
1245 -0.04580671843141317 -79.52258024010801 -0.04699386414140463 -79.56136643234647
1246 -0.04569316189736128 -79.56827340200537 -0.04610614720731974 -79.6074725795538
1247 -0.0457496477290988 -79.61402304973447 -0.045202425308525564 -79.65267500486233
1248 -0.04575842283666134 -79.65978147257113 -0.046689404919743535 -79.69936440978208
1249 -0.04567793942987919 -79.705459412001 -0.04514009039849043 -79.74450450018057
1250 -0.045762980543076995 -79.75122239254408 -0.046220413595438006 -79.790724913776
1251 -0.04580472763627767 -79.79702712018036 -0.04433283284306526 -79.83505774661907
1252 -0.04580957572907209 -79.84283669590943 -0.04537001810967922 -79.88042776472875
1253 -0.04587335456162691 -79.88871005047105 -0.04603984318673611 -79.92646760791548
1254 -0.045885923132300374 -79.93459597360335 -0.04548084493726492 -79.97194845285274
1255 -0.045883438922464846 -79.98047941252581 -0.046362764202058315 -80.0183112170548
1256 -0.045864669047296046 -80.0263440815731 -0.045704700611531736 -80.06401591766634
1257 -0.04587669409811497 -80.07222077567121 -0.0449668176472187 -80.10898273531356
1258 -0.045998327620327475 -80.11821910329154 -0.049092327058315274 -80.15807506237188
1259 -0.04573020804673433 -80.16394931133827 -0.04682885576039553 -80.20490391813227
1260 -0.04568144753575325 -80.20963075887403 -0.04372744709253311 -80.24863136522481
1261 -0.04578410033136606 -80.25541485920539 -0.047233191505074504 -80.29586455672988
1262 -0.04577733017504215 -80.30119218938043 -0.04575460851192474 -80.34161916524181
1263 -0.04581656195223331 -80.34700875133267 -0.04156164098531008 -80.38318080622712
1264 -0.046123945713043214 -80.39313269704571 -0.04895279332995415 -80.43213359955708
1265 -0.04579925835132599 -80.43893195539704 -0.04583719130605459 -80.47797079086313
1266 -0.045835884474217894 -80.48476783987125 -0.04644524790346623 -80.52441603876659
1267 -0.04578240681439638 -80.53055024668565 -0.046223961375653745 -80.57064000014225
1268 -0.04576981607824564 -80.5763200627639 -0.045578951574862005 -80.61621895171712
1269 -0.0457481587305665 -80.62206822149446 -0.04599068369716406 -80.66220963541429
1270 -0.04579235967248678 -80.66786058116695 -0.04531034380197525 -80.70751997921626
1271 -0.04581821020692587 -80.71367879137388 -0.04590720199048519 -80.75342718120675
1272 -0.04587779212743044 -80.75955658350131 -0.04825932942330837 -80.80168651063005
1273 -0.04571632798761129 -80.80527291148891 -0.044943881966173646 -80.84663039259623
1274 -0.0457465898245573 -80.85101950131347 -0.04610125906765461 -80.89273165166388
1275 -0.045745276659727094 -80.8967647779732 -0.046081389859318735 -80.9388130415232
1276 -0.04578855391591787 -80.94255333188912 -0.04546102844178677 -80.984274069965
1277 -0.04576881267130375 -80.98832214456041 -0.046034539304673674 -81.03030860926967
1278 -0.04576144330203533 -81.03408358786245 -0.045658805221319196 -81.07596741449099
1279 -0.045750160701572895 -81.07983374856403 -0.046321420930325985 -81.12228883542132
1280 -0.04574168119579554 -81.12557542975982 -0.05075122900307179 -81.17304006442438
1281 -0.04566406384110451 -81.17123949360092 -0.045791316963732245 -81.21883138138811
1282 -0.04563948102295399 -81.21687897462388 -0.04669552817940712 -81.26552690956753
1283 -0.04557609017938376 -81.26245506480326 -0.04671665448695421 -81.31224356405448
1284 -0.04550216402858496 -81.30795722883185 -0.044762729108333586 -81.35700629316281
1285 -0.04555783700197935 -81.35351506583383 -0.04572265576571226 -81.40272894892853
1286 -0.045563850179314615 -81.39907891601315 -0.045376616343855855 -81.44810556527239
1287 -0.04558308143168688 -81.44466199744484 -0.04567750673741102 -81.49378307200979
1288 -0.045581371150910856 -81.49024336859576 -0.04546748343855143 -81.53925055544835
1289 -0.04623912107199431 -81.53648248966775 -0.05360465850681066 -81.59285521395516
1290 -0.04527877066284418 -81.5817612603306 -0.047228178940713406 -81.64008339289587
1291 -0.045238608680665496 -81.62699986901126 -0.045387394912540915 -81.68547078780841
1292 -0.045247618295252326 -81.6722474873065 -0.04486297201365232 -81.73033375982206
1293 -0.04536316357553005 -81.71761065088204 -0.044678932055830956 -81.77501269187789
1294 -0.04550928119570017 -81.76311993207774 -0.04410278555005789 -81.81911547742794
1295 -0.045478520728647706 -81.8085984528064 -0.0469803486019373 -81.86609582602988
1296 -0.04541027210652828 -81.85400872491292 -0.04453039616346359 -81.91062622219334
1297 -0.04548484217375517 -81.89949356708667 -0.04585252609103918 -81.95647874828438
1298 -0.04545383248478174 -81.94494739957145 -0.04447662699967623 -82.00095537528406
1299 -0.04551784452050924 -81.99046524409195 -0.045068003423511985 -82.04602337870757
1300 -0.045536307618021965 -82.03600155170997 -0.04664266407489777 -82.09266604278247
1301 -0.04549013786017895 -82.08149168957016 -0.045136711373925206 -82.1378027541564
1302 -0.04551652166992426 -82.12700821124008 -0.04619543012231588 -82.1839981842787
1303 -0.04554837420582771 -82.1725565854459 -0.04484983272850514 -82.22884801700721
1304 -0.04556495752185583 -82.21812154296776 -0.04611491747200489 -82.27496293447922
1305 -0.04556790925562382 -82.26368945222339 -0.04576142206788063 -82.3207243565471
1306 -0.0455374326556921 -82.30922688487908 -0.04508826583623886 -82.36581262238334
1307 -0.04565498866140842 -82.35488187354049 -0.045452355220913884 -82.41126497760426
1308 -0.04562649242579937 -82.40050836596629 -0.046003798767924306 -82.45726877637219
1309 -0.045733644627034664 -82.44624201059332 -0.044209123402833936 -82.50147789977503
1310 -0.04580360539257526 -82.4920456159859 -0.04413825292140246 -82.54561615269643
1311 -0.04581188876181841 -82.53785750474772 -0.04349192809313536 -82.58910808078956
1312 -0.045880372263491155 -82.58373787701122 -0.04378067050129175 -82.63288875129085
1313 -0.04606194086372852 -82.62979981787494 -0.04199142493307591 -82.67488017622392
1314 -0.04622584916651249 -82.67602566704146 -0.04615694228559732 -82.72103711850951
1315 -0.04621000625193119 -82.72223567329338 -0.04639392960816622 -82.76743104811769
1316 -0.046132147684693335 -82.76836782097807 -0.045052321441471574 -82.81248336955916
1317 -0.046266245655715466 -82.81463406663379 -0.04529490824788809 -82.85777827780704
1318 -0.04613743722438812 -82.86077150385817 -0.04818422496318817 -82.90596250277024
1319 -0.04606372248381376 -82.90683522634198 -0.04542623851448298 -82.95138874128472
1320 -0.0461315743625164 -82.9529668007045 -0.047061653807759285 -82.99845039509248
1321 -0.0460886063054204 -82.99905540700992 -0.04618685655295849 -83.04463725164544
1322 -0.04594062883406878 -83.044996035844 -0.04435258321464062 -83.08898983486009
1323 -0.04609298203140497 -83.0910890178754 -0.04633810799568892 -83.13532794285578
1324 -0.04601643476635218 -83.13710545264176 -0.04455604664981365 -83.1798839895056
1325 -0.046038064360618594 -83.18314351700238 -0.04801260456442833 -83.22789659407003
1326 -0.0461206741631031 -83.22926419116548 -0.04339341185986996 -83.2712900059299
1327 -0.04611052442342043 -83.27537471558891 -0.046535139344632624 -83.31782514527453
1328 -0.04610986728221178 -83.32148458287112 -0.047317581437528136 -83.36514272671205
1329 -0.04602888040244579 -83.36751346327357 -0.046066781505942345 -83.411209508218
1330 -0.04602262005209923 -83.41353608332567 -0.04624323267489672 -83.45745274089289
1331 -0.046059520728886125 -83.45959560405456 -0.04485560692846775 -83.50230834782136
1332 -0.046083180233836174 -83.50567878428839 -0.04624204002320766 -83.54855038784456
1333 -0.04606660902500152 -83.5517453933134 -0.04603718481957912 -83.59458757266414
1334 -0.046020221151411536 -83.5977656144648 -0.04708294942975044 -83.64167052209389
1335 -0.04596773162484169 -83.64373334608965 -0.045064417831599715 -83.68673493992549
1336 -0.0460557296872139 -83.68978907577686 -0.04651963021606207 -83.73325457014155
1337 -0.04615653492510319 -83.73594561070196 -0.04649941138923168 -83.77975398153079
1338 -0.046024365723133086 -83.78196997642509 -0.045919489301741126 -83.82567347083253
1339 -0.045965691655874254 -83.82793566808097 -0.046609006449580194 -83.87228247728211
1340 -0.04593269340693951 -83.87386836148791 -0.04467272330075502 -83.91695520058286
1341 -0.04600722547620535 -83.91987558696411 -0.04585928581655026 -83.96281448639941
1342 -0.04600302819162607 -83.96587861515573 -0.04604428466409445 -84.0088587710635
1343 -0.046002824790775776 -84.0118814399465 -0.046639499999582765 -84.05549827106309
1344 -0.04595391526818275 -84.05783535521469 -0.04632144067436457 -84.10181971173745
1345 -0.045931270159780976 -84.10376662537448 -0.046005962789058684 -84.1478256745265
1346 -0.045994164608418944 -84.14976078998289 -0.04519650861620903 -84.19302218314272
1347 -0.04598069563508034 -84.19574148561797 -0.04906423669308424 -84.2420864198358
1348 -0.045804685167968276 -84.24154617078594 -0.045712555199861525 -84.28779897503566
1349 -0.04580809772014618 -84.28735426850608 -0.04815328270196915 -84.33595225773763
1350 -0.04573017582297325 -84.33308444432905 -0.044274538196623324 -84.38022679593425
1351 -0.04584439694881439 -84.37892884127785 -0.04768871311098337 -84.42791550904523
1352 -0.04571109116077423 -84.42463993243862 -0.045426383055746554 -84.47334189210098
1353 -0.045693470165133476 -84.47033340260376 -0.04575696028769016 -84.51909885238867
1354 -0.04574497677385807 -84.51607837937762 -0.04386369753628969 -84.56296254992496
1355 -0.046205869503319265 -84.56228424888094 -0.05783507488667965 -84.62079762481164
1356 -0.04527189303189516 -84.60755614191284 -0.04412519074976444 -84.66492281556141
1357 -0.045345067232847217 -84.65290120914568 -0.04482622798532247 -84.70974904354674
1358 -0.04537085369229317 -84.69827206283797 -0.045476370863616465 -84.75522541441035
1359 -0.04541416857391596 -84.74368623141189 -0.046326163411140445 -84.80155157782148
1360 -0.04541084412485361 -84.78909707553674 -0.04555455259978771 -84.84710613042127
1361 -0.04542072210460901 -84.83451779764135 -0.04519647620618343 -84.89230260662745
1362 -0.04545111898332834 -84.87996891662468 -0.04516899716109037 -84.93747160378854
1363 -0.04548848196864128 -84.92545739859332 -0.04500501845031977 -84.98247662223886
1364 -0.04552349224686623 -84.9709808908402 -0.0444605378434062 -85.02693716008227
1365 -0.0455834100022912 -85.01656430084249 -0.04607835169881582 -85.07301551178108
1366 -0.045632758736610414 -85.0621970595791 -0.04302461668848991 -85.11604012846956
1367 -0.04574466235935688 -85.10794172193846 -0.04541944023221731 -85.16145956870179
1368 -0.0457662720233202 -85.15370799396177 -0.04578122776001692 -85.2072407964618
1369 -0.04572883397340775 -85.19943682793519 -0.04614899680018425 -85.25338979326199
1370 -0.04576927460730076 -85.24520610254248 -0.043855604529380796 -85.29724539779137
1371 -0.04583084732294083 -85.29103694986543 -0.04527774136513472 -85.34252313915651
1372 -0.045872343704104424 -85.33690929356953 -0.04552425481379032 -85.3880473939703
1373 -0.0458879642188549 -85.38279725778838 -0.04503487851470709 -85.43308227248501
1374 -0.04591562133282423 -85.4287128791212 -0.046245285868644716 -85.47932755835366
1375 -0.04596382211893797 -85.47467670124014 -0.043937305174767974 -85.52326486352842
1376 -0.04602687880396843 -85.52070358004411 -0.04616833049803972 -85.56943319402646
1377 -0.04599462505429983 -85.56669820509842 -0.046298425272107126 -85.61573161929857
1378 -0.045994602143764496 -85.61269280724218 -0.04615548625588417 -85.66188710555446
1379 -0.04598567746579647 -85.65867848470798 -0.0463009899482131 -85.70818809550266
1380 -0.04602646958082914 -85.7047049542888 -0.046289592422544955 -85.7544776879252
1381 -0.045953883230686186 -85.75065883751948 -0.04565036091953516 -85.80012804884474
1382 -0.04594819191843271 -85.79660702943791 -0.04514756351709366 -85.84527561236183
1383 -0.04599213097244501 -85.84259916041036 -0.04624074473977089 -85.89151635710161
1384 -0.04595310781151056 -85.88855226822187 -0.045069383829832076 -85.93658574093143
1385 -0.04596851710230112 -85.93452078532417 -0.04531856756657362 -85.981904308498
1386 -0.04609075505286455 -85.98061154037703 -0.04692902397364378 -86.02883333247165
1387 -0.04598248079419136 -86.02659402117122 -0.046238336525857446 -86.07507166899751
1388 -0.046004611812531945 -86.07259863298376 -0.04522707313299179 -86.1202987421305
1389 -0.04604303147643805 -86.1186416644602 -0.04786578696221113 -86.1681645290927
1390 -0.04586356412619352 -86.16450522858639 -0.044549822062253955 -86.21271435115496
1391 -0.04600188173353672 -86.21050711031992 -0.04661797545850277 -86.25933232661346
1392 -0.045917338132858275 -86.25642444845278 -0.04603508859872818 -86.30536741521219
1393 -0.045872383005917075 -86.30229683145869 -0.046374781802296636 -86.35174219701449
1394 -0.04589167516678572 -86.34818850662548 -0.04490421172231436 -86.3966464087368
1395 -0.04590358659625053 -86.39409209322173 -0.04612000063061714 -86.44276640936742
1396 -0.04592931121587753 -86.4400214044376 -0.047163480520248414 -86.48992988988768
1397 -0.04587511718273163 -86.48589652162033 -0.045400251261889936 -86.53533014114957
1398 -0.04627872630953789 -86.53217524792987 -0.05443962682038546 -86.58976976796995
1399 -0.04559058956801891 -86.57776583749789 -0.04562372881919145 -86.63539349678915
1400 -0.045518899150192735 -86.62328473664809 -0.045062185265123844 -86.68045568205427
1401 -0.045534567162394526 -86.66881930381048 -0.044701827317476274 -86.72515750937175
1402 -0.04560578353703022 -86.71442508734751 -0.04562536366283894 -86.77078287303459
1403 -0.045620346628129485 -86.76004543397563 -0.04448220543563366 -86.81526507847022
1404 -0.04569883830845356 -86.80574427228409 -0.04617167729884386 -86.86143675576906
1405 -0.04573397189378738 -86.85147824417787 -0.04661387465894222 -86.90805063042801
1406 -0.045712964795529845 -86.8971912089734 -0.04533841535449028 -86.9533890457825
1407 -0.045697678439319135 -86.94288888741272 -0.04588978458195925 -86.99927883036446
1408 -0.04570963680744171 -86.98859852422017 -0.04565280992537737 -87.04493164028983
1409 -0.04575696233659983 -87.03435548655676 -0.045438716374337676 -87.09037035666417
1410 -0.04575730711221695 -87.08011279366897 -0.04643883816897869 -87.13680919483315
1411 -0.04572546780109406 -87.12583826147007 -0.045189515128731726 -87.18199870996187
1412 -0.045784412696957585 -87.17162267416703 -0.046658970415592194 -87.22865768037747
1413 -0.04575266912579536 -87.21737534329282 -0.04628823194652796 -87.274945912324
1414 -0.04572255872189999 -87.26309790201472 -0.04514654967933893 -87.32009246200334
1415 -0.045768458396196365 -87.30886636041092 -0.04577438347041607 -87.36586684547376
1416 -0.04578910041600466 -87.35465546082692 -0.04653778038918972 -87.41240462586295
1417 -0.045752433501183985 -87.4004078943281 -0.046566071920096874 -87.45897069778304
1418 -0.04566810596734285 -87.44607600029543 -0.044820794463157655 -87.50379149224621
1419 -0.045775205828249454 -87.49185120612368 -0.04424950536340475 -87.54804099760962
1420 -0.045845736749470234 -87.53769694287315 -0.043761381320655345 -87.59180237893027
1421 -0.0459077674895525 -87.5836047103627 -0.046187426149845126 -87.63798980508011
1422 -0.0459549380466342 -87.62955964840934 -0.04492055717855692 -87.68291036225867
1423 -0.04599513206630945 -87.67555478047565 -0.046136431954801084 -87.72904679421347
1424 -0.04593239016830921 -87.72148717064395 -0.04750478379428387 -87.77655157800775
1425 -0.04589495714753866 -87.76738212779149 -0.0457268238067627 -87.82227840181451
1426 -0.04592037238180637 -87.8133025001733 -0.04482490718364716 -87.86710330899817
1427 -0.04591541383415461 -87.85921791400744 -0.0462036756798625 -87.91330698467803
1428 -0.04596377424895763 -87.9051816882564 -0.04641351904720068 -87.95972050372524
1429 -0.045906517282128335 -87.95108820553854 -0.04699266608804464 -88.00671316981328
1430 -0.04587290156632662 -87.99696110710487 -0.04585218336433172 -88.05256535317761
1431 -0.04580634739249945 -88.04276745449737 -0.04756841380149126 -88.1001337669791
1432 -0.04573630951344967 -88.08850376401081 -0.04738370273262262 -88.14751746971172
1433 -0.0458302965387702 -88.13433406054958 -0.04703073799610138 -88.19454820770781
1434 -0.04568822160363197 -88.1800222821532 -0.044586763344705106 -88.23913497105252
1435 -0.045745710283517836 -88.22576799243672 -0.04587051272392273 -88.28500548377644
1436 -0.045735531486570835 -88.27150352392329 -0.04609598573297262 -88.33110146950942
1437 -0.04576626997441054 -88.3172697938977 -0.045816154405474666 -88.37691762391489
1438 -0.04576728492975235 -88.36303707882745 -0.04520611055195332 -88.42212373446685
1439 -0.04581911154091358 -88.40885619036835 -0.04315457846969366 -88.46527831293655
1440 -0.046034539863467214 -88.45489073023182 -0.046958113089203835 -88.51223642602575
1441 -0.04589750897139311 -88.50078823920322 -0.046027432382106784 -88.55826385840786
1442 -0.04597337041050196 -88.54676160961372 -0.048177164793014524 -88.60644102320087
1443 -0.04580105226486921 -88.59256266187859 -0.046770963631570336 -88.65321198683245
1444 -0.04573999885469675 -88.63830266073329 -0.04505028109997511 -88.69826226793242
1445 -0.0457954928278923 -88.68409815356118 -0.04582876488566399 -88.74409103281809
1446 -0.04578524194657803 -88.72988339550776 -0.04534354191273451 -88.78943457473082
1447 -0.045900513790547846 -88.7757839092983 -0.04463436733931303 -88.83406894207013
1448 -0.04585151951760054 -88.8216354288159 -0.04586358163505792 -88.8799325237052
1449 -0.045890056900680064 -88.86752548571657 -0.045404196716845036 -88.92533672042204
1450 -0.04587184637784958 -88.91339733209442 -0.046105630323290826 -88.97144235074533
1451 -0.04588865656405687 -88.95928598865848 -0.04593957364559174 -89.01738192439093
1452 -0.04582932665944099 -89.00511531531792 -0.045775861106812955 -89.06315778549775
1453 -0.04583226684480905 -89.05094758216273 -0.04748988673090935 -89.11064767222867
1454 -0.045790907740592954 -89.09673848990333 -0.04613113328814507 -89.15677880551681
1455 -0.045786346308887005 -89.14252483621222 -0.04599385745823383 -89.20277266297504
1456 -0.04579082690179348 -89.18831566311401 -0.04608420822769403 -89.24885687120273
1457 -0.045754008926451206 -89.23406967204046 -0.04527427311986685 -89.2941311443226
1458 -0.045788041315972805 -89.27985771335644 -0.046278340928256514 -89.34040948525086
1459 -0.04577292203903198 -89.32563063539547 -0.045966376177966596 -89.38637586142883
1460 -0.04574952535331249 -89.37138016074879 -0.04543035347014666 -89.43180621489898
1461 -0.04581346567720175 -89.41719362642598 -0.04335757605731487 -89.4751637909563
1462 -0.0459143653512001 -89.46310799177718 -0.0467166468501091 -89.52188043780642
1463 -0.04583720844238996 -89.50894520021957 -0.04482936803251505 -89.56670980583893
1464 -0.04587982520461083 -89.55482502542418 -0.04539412185549736 -89.61210392769442
1465 -0.04589127991348505 -89.60071630533767 -0.04633910041302443 -89.65844302810744
1466 -0.04591400809586048 -89.64663031343353 -0.04603162445127964 -89.70447465255872
1467 -0.04594095051288605 -89.69257126394642 -0.04642963614314795 -89.75090428870186
1468 -0.04587239418178797 -89.7384436581282 -0.04696966558694839 -89.7978739542888
1469 -0.04580798856914044 -89.78425164669734 -0.04590857177972794 -89.84378252606854
1470 -0.04582859165966511 -89.83008023835701 -0.046028463169932365 -89.88981098923847
1471 -0.045806683227419855 -89.87588692158444 -0.045328309573233125 -89.9351392988117
1472 -0.04583576284348965 -89.92172268442793 -0.045585593394935134 -89.98072489220664
1473 -0.045875594951212406 -89.96759827937915 -0.045848522894084455 -90.02657341510073
1474 -0.04581569042056799 -90.01341396979971 -0.047491847351193425 -90.07406526245192
1475 -0.045777986757457256 -90.05919195655717 -0.04553399831056595 -90.11959926076248
1476 -0.04581890963017941 -90.10501086618736 -0.045516316406428815 -90.16511557716892
1477 -0.04579277392476797 -90.15080364011213 -0.04556707665324211 -90.21068265382216
1478 -0.04588310793042183 -90.19668674804255 -0.04736077859997749 -90.25804343242214
1479 -0.0457979803904891 -90.24248472843304 -0.046321765147149564 -90.3043651975693
1480 -0.04573236163705587 -90.28821709007009 -0.04453834779560566 -90.3489035453649
1481 -0.04585620537400246 -90.3340732954441 -0.046474780328571795 -90.39537832569347
1482 -0.04581182617694139 -90.37988512162104 -0.04692279119044542 -90.44230111688391
1483 -0.045724459923803806 -90.42560958154485 -0.04688954558223486 -90.48919066246614
1484 -0.04575414340943098 -90.47136372495427 -0.04273535497486591 -90.53192601744101
1485 -0.04587611332535744 -90.51723983827964 -0.04537910521030426 -90.57730512265131
1486 -0.04594890978187323 -90.5631887480615 -0.043886017985641956 -90.62119114063695
1487 -0.04601864162832499 -90.60920738968983 -0.046089117787778376 -90.66728025842473
1488 -0.04604900665581226 -90.65525639634564 -0.046757180243730545 -90.71403743866846
1489 -0.046043346635997295 -90.70129974298163 -0.04683626480400562 -90.76087370347246
1490 -0.04592313263565302 -90.74722287561728 -0.04571870304644108 -90.8065924065189
1491 -0.04592685364186764 -90.79314972925916 -0.04399510342627764 -90.85058750994519
1492 -0.0459556557238102 -90.83910538498297 -0.0479671448469162 -90.89855465479211
1493 -0.045910749770700934 -90.88501613475367 -0.047118259593844414 -90.94567291438595
1494 -0.04580299630761146 -90.93081913106128 -0.04601715207099914 -90.99169006645695
1495 -0.04583601709455252 -90.97665514815584 -0.0469731779769063 -91.03866324443386
1496 -0.04578638691455126 -91.0224415350704 -0.045574632659554484 -91.08423787709341
1497 -0.045807641744613645 -91.06824917681502 -0.0446316434070468 -91.12886952050046
1498 -0.045857984572649 -91.11410716138766 -0.04631952233612537 -91.17518904283658
1499 -0.04583741780370474 -91.15994457919138 -0.045034550689160825 -91.22022359352574
1500 -0.04587708227336407 -91.20582166146474 -0.04538228828459978 -91.26560588181034
1501 -0.04595106039196253 -91.2517727218567 -0.045096869394183156 -91.31070275120453
1502 -0.04591851346194744 -91.29769123531864 -0.045286860503256324 -91.35598961170778
1503 -0.04596986602991819 -91.34366110134856 -0.04644677825272083 -91.4024363899605
1504 -0.0459604199975729 -91.38962152134613 -0.046181284449994565 -91.4486176744105
1505 -0.045950496755540374 -91.43557201810167 -0.04621197562664747 -91.49482965003715
1506 -0.045930040441453455 -91.48150205854311 -0.04529138766229153 -91.54012103769944
1507 -0.04594690315425396 -91.52744896169737 -0.04649906381964684 -91.58662010151909
1508 -0.04592793080955744 -91.57337689250693 -0.0455987311899662 -91.63221883270906
1509 -0.045810035243630406 -91.61918692775056 -0.047431168518960475 -91.67965000122801
1510 -0.04584483504295349 -91.66503176279352 -0.04564954899251461 -91.72529955022053
1511 -0.04590354207903147 -91.71093530487255 -0.04524424653500318 -91.77054379675553
1512 -0.0458920082077384 -91.7568273130803 -0.04587177708745003 -91.81641557384299
1513 -0.04584401324391365 -91.8026713263242 -0.04821592085063457 -91.86463149469363
1514 -0.04588068798184395 -91.84855201430605 -0.0503214355558157 -91.91495293024944
1515 -0.045622605457901956 -91.89417461976396 -0.04685120582580567 -91.96180413607524
1516 -0.04560735691338778 -91.93978197667735 -0.04503323342651129 -92.00683736950175
1517 -0.04563729651272297 -91.98541927319008 -0.04488611426204443 -92.0517234837638
1518 -0.045676137879490854 -92.03109541106957 -0.04567383360117674 -92.09739731736497
1519 -0.04567649085074663 -92.07677190192032 -0.045830730348825455 -92.14322804771379
1520 -0.04567162450402975 -92.12244352642435 -0.04495229106396437 -92.18818033877776
1521 -0.04575530420988798 -92.16819883063424 -0.04599164668470621 -92.23417198546247
1522 -0.04573680181056261 -92.2139356324448 -0.046255096420645715 -92.28042708188312
1523 -0.04569406621158123 -92.25962969865638 -0.04360213149338961 -92.3240292133765
1524 -0.04580927491188049 -92.30543897356826 -0.04629511088132858 -92.37032432425784
1525 -0.045803789794445035 -92.3512427633627 -0.04609802924096584 -92.4164223534988
1526 -0.045775567181408405 -92.39701833054411 -0.045506056398153305 -92.46192840989696
1527 -0.04600360430777073 -92.44302193485188 -0.04609207827597857 -92.50802048817293
1528 -0.04614104609936476 -92.48916298095125 -0.04470335990190506 -92.55272384807483
1529 -0.04590082336217165 -92.53506380431342 -0.046295786090195176 -92.59901963416503
1530 -0.045748555473983286 -92.5808123597874 -0.04552948120981455 -92.64454911537484
1531 -0.04587425589561463 -92.62668661568301 -0.04583265129476786 -92.69038176666962
1532 -0.045880493521690366 -92.6725671092047 -0.04528442099690437 -92.73566618766652
1533 -0.045887360163033006 -92.71845446936774 -0.04644522909075022 -92.78211141675727
1534 -0.04587760418653488 -92.76433207355427 -0.04534249678254128 -92.82745391353981
1535 -0.0459098594263196 -92.81024193298059 -0.045834085531532766 -92.87328799907135
1536 -0.0458951611071825 -92.85613709408777 -0.04621698409318924 -92.91950498316454
1537 -0.045892287977039814 -92.90202938206481 -0.04606291968375444 -92.96556790284829
1538 -0.04589870367199182 -92.9479280857368 -0.04614000488072634 -93.01170790772902
1539 -0.045839482359588145 -92.99376756809639 -0.044965251348912716 -93.05667315907793
1540 -0.045892630331218244 -93.03966019842761 -0.04568425957113505 -93.10235741864906
1541 -0.045922578871250154 -93.08558277729887 -0.04578502587974072 -93.1481424445288
1542 -0.0459695354104042 -93.13155231270927 -0.04611641597002745 -93.19425886049883
1543 -0.04593507219105959 -93.17748738490033 -0.045920074731111524 -93.24017893522995
1544 -0.04590165615081787 -93.22338904105115 -0.04549230523407459 -93.28567124046403
1545 -0.045929019898176195 -93.26931806094933 -0.04644639771431684 -93.33211763817835
1546 -0.04587970282882452 -93.31519776377816 -0.04591707587242126 -93.37803471405077
1547 -0.045907467044889926 -93.36110523082304 -0.045731257274746896 -93.42376597132552
1548 -0.04593621455132961 -93.40704144537438 -0.0450302442535758 -93.4687962155791
1549 -0.04596294406801462 -93.45300438944238 -0.0457845252007246 -93.51458074077983
1550 -0.045946266129612924 -93.498950655572 -0.046114532835781576 -93.56069527361562
1551 -0.045922896824777126 -93.54487355239678 -0.0467806788161397 -93.60747595243176
1552 -0.04587392471730709 -93.59074747711409 -0.04557999335229397 -93.65305594578405
1553 -0.04592030197381973 -93.63666777908792 -0.045755328610539436 -93.69881127439459
1554 -0.045899466052651404 -93.68256724514056 -0.04536360334604979 -93.74417487774063
1555 -0.04591871537268162 -93.72848596051324 -0.045982690341770646 -93.7901575680824
1556 -0.04597280640155077 -93.77445876691479 -0.044372677057981494 -93.83453024514039
1557 -0.047587103210389614 -93.82204587012518 -0.06266762372106313 -93.89719786886145
1558 -0.04556523114442825 -93.8676111012696 -0.04509540982544422 -93.9422932786869
1559 -0.045420045778155324 -93.91303114704776 -0.04575551319867373 -93.98804879188557
1560 -0.045371622778475285 -93.95840276982624 -0.044986219331622126 -94.0330350112172
1561 -0.04547938499599695 -94.00388215482224 -0.0472755441442132 -94.08031055536141
1562 -0.04534146338701248 -94.04922361820925 -0.04477237965911627 -94.12508293502053
1563 -0.045374786294996736 -94.09459840450425 -0.04531259294599295 -94.17039552796652
1564 -0.045422779954969884 -94.14002118445923 -0.04516637567430735 -94.21556190364083
1565 -0.04544994495809078 -94.18547112941732 -0.04518147483468056 -94.26074337847551
1566 -0.04551152102649212 -94.23098265044382 -0.045511975325644015 -94.30625535380115
1567 -0.045514208264648914 -94.27649685870847 -0.045393341779708864 -94.35164869558086
1568 -0.045526052452623846 -94.3220229111611 -0.045545023679733274 -94.3971937192606
1569 -0.04557282254099846 -94.3675957337021 -0.04614753257483244 -94.44334125183543
1570 -0.04556733649224043 -94.41316307019434 -0.0462230671197176 -94.48956431895515
1571 -0.04555066842585802 -94.4587137386202 -0.04631304368376732 -94.53587736263891
1572 -0.045531472004950044 -94.50424521062516 -0.0455619003623724 -94.58143926300129
1573 -0.04551169201731682 -94.54975690264247 -0.046000882796943185 -94.62744014579823
1574 -0.045522022619843484 -94.59527892526232 -0.04570727851241827 -94.67314742431066
1575 -0.04552406966686249 -94.64080299492919 -0.04590358566492796 -94.71905100997559
1576 -0.045519549213349816 -94.68632254414254 -0.045308970473706724 -94.7643599804493
1577 -0.045566721633076665 -94.73188926577562 -0.045524518378078936 -94.80988449882737
1578 -0.04559320006519556 -94.77748246584082 -0.045936691015958785 -94.85582118984333
1579 -0.045602786168456075 -94.82308525200928 -0.046384270302951336 -94.90220546014628
1580 -0.045550558157265185 -94.86863581016654 -0.04624521490186453 -94.94845067504814
1581 -0.0455722875893116 -94.91420809775585 -0.0455336207523942 -94.99398429580053
1582 -0.045582045800983906 -94.95979014355683 -0.04642861373722553 -95.04041290953775
1583 -0.04556795246899128 -95.00535809602582 -0.0460239116102457 -95.086436821148
1584 -0.04555076416581869 -95.05090886019164 -0.0455521609634161 -95.13198898211141
1585 -0.04558862838894129 -95.09649748858058 -0.04596095457673073 -95.17794993668814
1586 -0.045533495396375655 -95.14203098397695 -0.046441645547747615 -95.22439158223588
1587 -0.04552051872014999 -95.1875515026971 -0.04473365135490894 -95.26912523359078
1588 -0.04559276346117258 -95.23314426615828 -0.043155057542026046 -95.31228029113281
1589 -0.04573640525341034 -95.27888067141168 -0.04559163432568312 -95.3578719254585
1590 -0.045744681172072886 -95.32462535258375 -0.04560945779085159 -95.40348138324934
1591 -0.04576167576014996 -95.3703870283439 -0.04596881754696369 -95.4494502007963
1592 -0.04574309773743153 -95.41613012608133 -0.0457399882376194 -95.49519018903392
1593 -0.0457594508305192 -95.46188957691184 -0.04642040431499481 -95.54161059334892
1594 -0.04570530671626329 -95.5075948836281 -0.047149098478257656 -95.58875969182718
1595 -0.04552974868565798 -95.55312463231375 -0.04456153716892004 -95.6333212289961
1596 -0.04571576490998268 -95.59884039722374 -0.04669704902917147 -95.68001827802527
1597 -0.0456691786646843 -95.64450957588842 -0.04658289011567831 -95.72660116814095
1598 -0.045719280280172823 -95.69022885616859 -0.044297567941248416 -95.77089873608219
1599 -0.045788217708468436 -95.73601707387705 -0.045837939344346525 -95.81673667542654
1600 -0.04576716888695955 -95.781784242764 -0.04568290468305349 -95.86241958010959
1601 -0.04574935156852007 -95.82753359433252 -0.0453286012634635 -95.90774818137305
1602 -0.04577973484992981 -95.87331332918245 -0.04547591973096132 -95.95322410110401
1603 -0.0457368278875947 -95.91905015707005 -0.0455944063141942 -95.9988185074182
1604 -0.045851771533489225 -95.96490192860354 -0.04760055746883154 -96.04641906488703
1605 -0.04582390319555998 -96.01072583179909 -0.046821057610213754 -96.09324012249725
1606 -0.045837474055588245 -96.05656330585468 -0.04601014070212841 -96.13925026319937
1607 -0.04570984374731779 -96.102273149602 -0.045869717746973036 -96.18511998094634
1608 -0.04572149850428105 -96.14799464810628 -0.04632674865424633 -96.23144672960059
1609 -0.0456862635910511 -96.19368091169733 -0.04466707799583673 -96.27611380759643
1610 -0.04577443115413189 -96.23945534285146 -0.04545538891106844 -96.3215691965075
1611 -0.045792993530631064 -96.28524833638208 -0.04491532165557146 -96.36648451816306
1612 -0.0459048630669713 -96.33115319944905 -0.047180631384253505 -96.41366514954731
1613 -0.04587735440582037 -96.37703055385487 -0.0466031301766634 -96.46026827972398
1614 -0.04577538426965475 -96.42280593812453 -0.04534183945506811 -96.50561011917904
1615 -0.04583004415035248 -96.46863598227488 -0.04620127119123936 -96.55181139037028
1616 -0.04570562317967415 -96.51434160545455 -0.0451876949518919 -96.59699908532217
1617 -0.04580585081130266 -96.56014745626585 -0.045753176882863046 -96.64275226220504
1618 -0.04584136344492436 -96.60598881971077 -0.04495755024254322 -96.68770981244758
1619 -0.045842807926237586 -96.65183162763701 -0.045894974283874033 -96.73360478673145
1620 -0.0458477733656764 -96.69767940100269 -0.04677693843841553 -96.78038172516986
1621 -0.04572643581777811 -96.74340583682047 -0.04413481391966343 -96.82451653908953
1622 -0.04590681251138449 -96.78931264933186 -0.04454396609216928 -96.8690605051817
1623 -0.045923974551260474 -96.83523662388312 -0.046112831495702264 -96.9151733366774
1624 -0.045842701382935044 -96.88107932526606 -0.04207185711711645 -96.95724519379452
1625 -0.04611776135861874 -96.92719708662467 -0.046220029890537265 -97.00346522368505
1626 -0.04611089453101158 -96.97330798115568 -0.04670405201613903 -97.0501692757012
1627 -0.04607768934220076 -97.01938567049788 -0.046193326637148854 -97.09636260233835
1628 -0.04603817462921143 -97.0654238451271 -0.04588059857487679 -97.14224320091323
1629 -0.04599868468940258 -97.11142252981651 -0.04529994558542967 -97.18754314649865
1630 -0.046044500172138215 -97.15746702998865 -0.04588103201240301 -97.23342417851106
1631 -0.04645906314253807 -97.20392609313119 -0.04654576722532511 -97.27996994573638
1632 -0.04600568413734436 -97.24993177726853 -0.04591562617570162 -97.32588557191208
1633 -0.045977070741355416 -97.29590884800989 -0.046170225739479064 -97.37205579765156
1634 -0.04602668285369873 -97.34193553086358 -0.045697006210684774 -97.41775280386224
1635 -0.046049693040549754 -97.38798522390412 -0.04498371724039316 -97.46273652110264
1636 -0.046066316030919555 -97.43405153993504 -0.04572614785283804 -97.50846266895547
1637 -0.04603555332869291 -97.48008709326373 -0.04584906734526158 -97.55431173630073
1638 -0.04605827797204256 -97.52614537123577 -0.04607150070369244 -97.60038323700442
1639 -0.04603755716234446 -97.57218292839812 -0.04610479306429625 -97.64648803006872
1640 -0.04602571167051792 -97.61820864006864 -0.04645575489848852 -97.69294378496721
1641 -0.046008728258311746 -97.66421736832696 -0.04603945091366768 -97.73898323588088
1642 -0.046007354743778706 -97.71022472307074 -0.04608729500323534 -97.78507053088411
1643 -0.045985687896609305 -97.75621041096734 -0.04630704801529646 -97.8313775788994
1644 -0.04594661761075258 -97.8021570285781 -0.045908323302865026 -97.87728590220227
1645 -0.045969394594430925 -97.84812642317253 -0.045561001263558866 -97.92284690346584
1646 -0.04597201477736235 -97.89409843794989 -0.04549048207700253 -97.96833738554284
1647 -0.04600815698504448 -97.94010659493493 -0.0464331554248929 -98.01477054096773
1648 -0.04599133096635342 -97.98609792590129 -0.046730710007250306 -98.06150125097498
1649 -0.04594828877598047 -98.03204621467727 -0.050863207690417765 -98.1123644586654
1650 -0.04572998359799385 -98.07777619827526 -0.04450842160731554 -98.15687288027272
1651 -0.04577996674925089 -98.12355616502451 -0.04534282572567463 -98.20221570599838
1652 -0.04581489115953445 -98.16937105618405 -0.04575163796544075 -98.24796734396382
1653 -0.04583501573652029 -98.21520607192056 -0.04543672371655703 -98.29340406768038
1654 -0.046029061265289786 -98.26123513318585 -0.04835119526833296 -98.34175526294872
1655 -0.04578371159732342 -98.30701884478317 -0.046388781256973745 -98.3881440442057
1656 -0.045723569579422474 -98.3527424143626 -0.046619460359215735 -98.43476350456491
1657 -0.04570198487490416 -98.3984443992375 -0.04605196788907051 -98.48081547245398
1658 -0.045716370455920696 -98.44416076969343 -0.04559284821152687 -98.52640832066551
1659 -0.04572273846715689 -98.48988350816059 -0.04614044260233641 -98.57254876326785
1660 -0.045720699802041055 -98.53560420796263 -0.0445542836561799 -98.61710304692403
1661 -0.04575235452502966 -98.58135656248767 -0.04647329654544592 -98.66357634346947
1662 -0.04573172386735678 -98.62708828635503 -0.04645101223140955 -98.71002735570089
1663 -0.04570517539978027 -98.67279346175481 -0.044260738603770736 -98.75428809430466
1664 -0.04575959015637636 -98.71855305191119 -0.04649488404393196 -98.8007829783486
1665 -0.04573671892285347 -98.76428977083404 -0.04582313988357782 -98.84660611823217
1666 -0.04580528773367405 -98.81009505856771 -0.04308615066111088 -98.88969226889328
1667 -0.04583424925804138 -98.85592930782575 -0.04566278550773859 -98.93535505440103
1668 -0.04590465035289526 -98.90183395817864 -0.04593282788991928 -98.98128788229094
1669 -0.045917701348662375 -98.9477516595273 -0.0462727764621377 -99.02756065875307
1670 -0.04588134679943323 -98.99363300632673 -0.04552955199033022 -99.0730902107434
1671 -0.0459256760776043 -99.03955868240433 -0.04615101162344217 -99.11924122236684
1672 -0.045899276807904246 -99.08545795921223 -0.04697571452707052 -99.1662169368939
1673 -0.04583447426557541 -99.13129243347781 -0.046182874217629434 -99.21239981111154
1674 -0.04581044409424066 -99.17710287757205 -0.044334109872579575 -99.25673392098412
1675 -0.04593976177275181 -99.22304263934481 -0.04551826287060976 -99.30225218385473
1676 -0.0459194041788578 -99.26896204352367 -0.04600114934146404 -99.3482533331962
1677 -0.04591626264154911 -99.31487830616523 -0.045724079199135306 -99.39397741239533
1678 -0.04592979047447443 -99.3608080966397 -0.04665386136621237 -99.44063127376154
1679 -0.04588943775743246 -99.40669753439714 -0.048606683313846585 -99.48923795707539
1680 -0.045755090191960335 -99.4524526245891 -0.04545797854661941 -99.53469593562201
1681 -0.0458259467035532 -99.49827857129266 -0.04587959162890911 -99.58057552725091
1682 -0.04578702226281166 -99.54406559355547 -0.04479170348495245 -99.62536723073586
1683 -0.046010032668709754 -99.59007562622418 -0.046684428304433825 -99.67205165904029
1684 -0.045799078233540055 -99.63587470445772 -0.046410275623202324 -99.7184619346635
1685 -0.04576819520443678 -99.68164289966215 -0.0461895551532507 -99.76465148981674
1686 -0.04584561754018068 -99.72748851720233 -0.0472905395552516 -99.81194202937199
1687 -0.0456935266032815 -99.77318204380562 -0.04556254893541336 -99.8575045783074
1688 -0.04571546390652657 -99.81889750771215 -0.04522427413612604 -99.90272885244353
1689 -0.045768506824970245 -99.86466601453712 -0.04566121194511652 -99.94839006438865
1690 -0.04574703145772219 -99.91041304599484 -0.04524614196270704 -99.99363620635135
1691 -0.045783033967018126 -99.95619607996186 -0.04648248143494129 -100.04011868778629
1692 -0.04580319188535213 -100.00199927184721 -0.045451638661324976 -100.08557032644761
1693 -0.045789240300655364 -100.04778851214786 -0.04517047181725502 -100.13074079826487
1694 -0.04585851300507784 -100.09364702515293 -0.04467338304966688 -100.17541418131454
1695 -0.04585198853164911 -100.13949901368458 -0.0460768137127161 -100.22149099502725
1696 -0.045886184088885784 -100.18538519777347 -0.04519342295825481 -100.2666844179855
1697 -0.0458685839548707 -100.23125378172834 -0.04529704637825489 -100.31198146436375
1698 -0.045897798426449296 -100.2771515801548 -0.04426511749625206 -100.35624658186
1699 -0.04609605763107538 -100.32324763778587 -0.045200679637491706 -100.4014472614975
1700 -0.04602705296128988 -100.36927469074716 -0.04630648475140333 -100.44775374624889
1701 -0.0460573710501194 -100.41533206179729 -0.045710856653749944 -100.49346460290265
1702 -0.046039610356092456 -100.46137167215338 -0.046445591188967225 -100.53991019409162
1703 -0.046011934615671636 -100.50738360676905 -0.04632375296205282 -100.58623394705367
1704 -0.04600677788257599 -100.55339038465164 -0.045546751096844675 -100.63178069815052
1705 -0.04600847605615854 -100.5993988607078 -0.04639625363051891 -100.67817695178104
1706 -0.045982389338314535 -100.64538125004611 -0.04637320265173912 -100.72455015443278
1707 -0.04595126733183861 -100.69133251737796 -0.04555762242525816 -100.77010777685804
1708 -0.045999458990991116 -100.73733197636895 -0.045891265571117404 -100.81599904242915
1709 -0.04599947202950716 -100.78333144839846 -0.04579536151140928 -100.86179440394056
1710 -0.046014197543263434 -100.82934564594171 -0.0457319974899292 -100.90752640143049
1711 -0.04604152962565422 -100.87538717556737 -0.04641006849706173 -100.95393646992756
1712 -0.04596556071192026 -100.92135273627929 -0.04608522020280361 -101.00002169013035
1713 -0.04589902516454458 -100.96725176144383 -0.047394659370183945 -101.04741634950054
1714 -0.045897012762725356 -101.01314877420656 -0.04581669140607118 -101.09323304090661
1715 -0.045994038507342336 -101.0591428127139 -0.04631071705371141 -101.13954375796033
1716 -0.04593370612710714 -101.105076518841 -0.048603042215108874 -101.18814680017543
1717 -0.04575000070035458 -101.15082651954135 -0.04517755378037691 -101.23332435395581
1718 -0.0458208866417408 -101.19664740618309 -0.04430569261312485 -101.27763004656893
1719 -0.04588568713515997 -101.24253309331824 -0.046321581676602365 -101.32395162824554
1720 -0.045920883491635325 -101.28845397680988 -0.046537989377975465 -101.37048961762352
1721 -0.04582623653113842 -101.33428021334102 -0.04371265266090631 -101.41420227028442
1722 -0.045928279496729375 -101.38020849283775 -0.045622538030147555 -101.45982480831456
1723 -0.0459012707695365 -101.42610976360729 -0.04527471270412207 -101.50509952101869
1724 -0.04598427917808294 -101.47209404278537 -0.04667604062706232 -101.55177556164575
1725 -0.04597682747989893 -101.51807087026528 -0.04549283627420664 -101.59726839791996
1726 -0.04598353728652001 -101.5640544075518 -0.045791118405759335 -101.64305951632572
1727 -0.04603633675724268 -101.61009074430903 -0.04481659214943647 -101.68787610847515
1728 -0.0460830332711339 -101.65617377758016 -0.04607514552772045 -101.73395125400287
1729 -0.04602827243506909 -101.70220205001523 -0.04643393028527498 -101.78038518428815
1730 -0.0460211057215929 -101.74822315573682 -0.04394359365105629 -101.8243287779392
1731 -0.046098438650369646 -101.7943215943872 -0.045396245270967486 -101.86972502321017
1732 -0.04613481052219868 -101.8404564049094 -0.04570369105786085 -101.91542871426803
1733 -0.04616782572120428 -101.8866242306306 -0.043959792144596575 -101.95938850641262
1734 -0.04620488677173853 -101.93282911740233 -0.04590801652520895 -102.00529652293783
1735 -0.046244829148054126 -101.97907394655039 -0.04698856454342604 -102.05228508748125
1736 -0.04621397145092487 -102.02528791800131 -0.046544084884226324 -102.09882917236548
1737 -0.046117815747857095 -102.07140573374917 -0.04582428429275751 -102.14465345665825
1738 -0.04619337283074856 -102.11759910657992 -0.047559920325875284 -102.19221337698413
1739 -0.04605283811688423 -102.1636519446968 -0.04554011579602957 -102.23775349278016
1740 -0.04604776371270418 -102.2096997084095 -0.04701726958155632 -102.28477076236172
1741 -0.04603775516152382 -102.25573746357102 -0.04553766269236803 -102.33030842505408
1742 -0.04602318219840527 -102.30176064576943 -0.04534019473940134 -102.37564861979348
1743 -0.04610985741019249 -102.34787050317962 -0.0445153446868062 -102.42016396448028
1744 -0.04611131120473146 -102.39398181438435 -0.04519712943583727 -102.46536109391612
1745 -0.04615242462605238 -102.4401342390104 -0.046452379785478115 -102.5118134737016
1746 -0.04610924851149321 -102.4862434875219 -0.04695162009447813 -102.55876509379607
1747 -0.04619278907775879 -102.53243627659967 -0.04507446270436048 -102.60383955650043
1748 -0.04613703638315201 -102.57857331298283 -0.04451802335679531 -102.64835757985723
1749 -0.04618672542273998 -102.62476003840557 -0.04630517940968275 -102.69466275926692
1750 -0.04619063623249531 -102.67095067463806 -0.04417164623737335 -102.73883440550429
1751 -0.04623937327414751 -102.71719004791221 -0.046540872380137446 -102.78537527788443
1752 -0.04685743562877178 -102.76404748354098 -0.05662305727601051 -102.84199833516044
1753 -0.04562573209404945 -102.80967321563503 -0.04435216337442398 -102.88635049853487
1754 -0.045813809335231784 -102.85548702497026 -0.04556010626256466 -102.93191060479744
1755 -0.045925256609916684 -102.90141228158018 -0.048495373129844664 -102.98040597792728
1756 -0.045789219252765176 -102.94720150083295 -0.044797697477042674 -103.02520367540431
1757 -0.045834077149629594 -102.99303557798258 -0.046902060694992545 -103.0721057360993
1758 -0.045780621469020844 -103.0388161994516 -0.04607018269598484 -103.11817591879529
1759 -0.04574116934090853 -103.08455736879252 -0.04553404152393341 -103.16370996031922
1760 -0.045761652290821075 -103.13031902108334 -0.045228997245430946 -103.20893895756465
1761 -0.04588268119841814 -103.17620170228176 -0.04551223758608103 -103.25445119515074
1762 -0.04596211686730385 -103.22216381914906 -0.04633890818804502 -103.30079010333878
1763 -0.04575571399182081 -103.26791953314088 -0.045812271535396576 -103.34660237487418
1764 -0.045758454315364364 -103.31367798745624 -0.04577197525650263 -103.39237435013068
1765 -0.04578622505068779 -103.35946421250694 -0.045845830254256724 -103.43822018038493
1766 -0.04578374642878771 -103.40524795893572 -0.046032335981726645 -103.48425251636665
1767 -0.045791933126747605 -103.45103989206247 -0.04530762415379286 -103.52956014052045
1768 -0.045828953944146635 -103.49686884600662 -0.045892379619181155 -103.57545252013962
1769 -0.04583545681089163 -103.54270430281751 -0.0458740908652544 -103.62132661100487
1770 -0.045808044448494914 -103.588512347266 -0.046005229093134405 -103.66733184009802
1771 -0.04583862405270338 -103.63435097131871 -0.046155858971178534 -103.71348769906919
1772 -0.04579516127705574 -103.68014613259577 -0.046085914969444274 -103.75957361403863
1773 -0.04582946468144655 -103.72597559727721 -0.04466454740613699 -103.80423816144477
1774 -0.04580016639083624 -103.77177576366805 -0.04467757921665907 -103.84891574066143
1775 -0.0459016652777791 -103.81767742894583 -0.04639744739979505 -103.89531318806122
1776 -0.045852893777191636 -103.86353032272302 -0.04561795275658369 -103.94093114081781
1777 -0.045886967331171036 -103.9094172900542 -0.045507285930216315 -103.98643842674802
1778 -0.04588220100849867 -103.95529949106269 -0.04490098487585783 -104.03133941162388
1779 -0.045947395265102386 -104.00124688632779 -0.04658723343163729 -104.07792664505551
1780 -0.04592075999826193 -104.04716764632606 -0.04577334448695183 -104.12369998954246
1781 -0.045933402888476846 -104.09310104921454 -0.04642744641751051 -104.17012743595997
1782 -0.04584835451096296 -104.1389494037255 -0.0490897536277771 -104.21921718958775
1783 -0.045769376680254936 -104.18471878040576 -0.04570890534669161 -104.26492609493444
1784 -0.04582070503383875 -104.23053948543959 -0.045295190252363685 -104.3102212851868
1785 -0.04580467902123928 -104.27634416446084 -0.04608187191188336 -104.35630315709868
1786 -0.045805053785443306 -104.32214921824628 -0.043752613477408886 -104.40005577057609
1787 -0.04591512996703386 -104.36806434821331 -0.04674929101020098 -104.44680506158629
1788 -0.04582162983715534 -104.41388597805046 -0.04479442909359932 -104.49159949067989
1789 -0.045946717448532584 -104.45983269549899 -0.046579170227050784 -104.53817866090694
1790 -0.045912626571953295 -104.50574532207094 -0.0464156610891223 -104.58459432199606
1791 -0.045854602567851545 -104.5515999246388 -0.04306550361216068 -104.62765982560822
1792 -0.04601919855922461 -104.59761912319802 -0.04483967628329992 -104.67249950189152
1793 -0.04608910195529461 -104.6437082251533 -0.04613426942378283 -104.71863377131531
1794 -0.046040124259889126 -104.6897483494132 -0.045046907290816306 -104.76368067860612
1795 -0.0460747554898262 -104.73582310490302 -0.045396026037633416 -104.80907670464376
1796 -0.046202732063829896 -104.78202583696685 -0.047339276596903804 -104.85641598124066
1797 -0.046039045043289664 -104.82806488201014 -0.046931735239923 -104.90334771648058
1798 -0.046311501786112784 -104.87437638379625 -0.050582146644592284 -104.95392986312517
1799 -0.04577256720513105 -104.92014895100138 -0.046395471505820754 -105.00032533463099
1800 -0.04580241348594427 -104.96595136448732 -0.048432419635355474 -105.04875775426635
1801 -0.04567838441580534 -105.01162974890313 -0.0462676253169775 -105.09502537958332
1802 -0.04561479594558478 -105.05724454484871 -0.045627811923623085 -105.14065319150694
1803 -0.04562526177614927 -105.10286980662487 -0.04581507463008165 -105.18646826613703
1804 -0.04562684446573258 -105.1484966510906 -0.045787570625543596 -105.23225583676258
1805 -0.04565123394131661 -105.19414788503191 -0.04540801141411066 -105.27766384817669
1806 -0.045662618800997735 -105.23981050383291 -0.04523994028568268 -105.32290378846237
1807 -0.0457098975777626 -105.28552040141068 -0.046143286488950254 -105.36904707495133
1808 -0.045668451488018035 -105.33118885289869 -0.04541661236435175 -105.41446368731567
1809 -0.0457195233553648 -105.37690837625405 -0.04552730843424797 -105.45999099574992
1810 -0.04571709893643856 -105.42262547519049 -0.04666411783546209 -105.50665511358538
1811 -0.04568377491086721 -105.46830925010136 -0.04560987800359726 -105.55226499158898
1812 -0.045699536055326465 -105.51400878615668 -0.04592123031616211 -105.59818622190515
1813 -0.045722049102187155 -105.55973083525886 -0.04420496392995119 -105.64239118583511
1814 -0.045797184482216834 -105.60552801974107 -0.04591896012425423 -105.68831014595936
1815 -0.04581311270594597 -105.65134113244702 -0.045400044322013854 -105.73371019028137
1816 -0.045807084627449514 -105.69714821707447 -0.04585873875766992 -105.77956892903904
1817 -0.045837859623134136 -105.7429860766976 -0.0466593636199832 -105.82622829265902
1818 -0.045767171680927275 -105.78875324837853 -0.04539017677307129 -105.8716184694321
1819 -0.045814523845911025 -105.83456777222443 -0.04570397716015577 -105.91732244659225
1820 -0.04582870025187731 -105.8803964724763 -0.04555952865630388 -105.96288197524855
1821 -0.04586887564510107 -105.9262653481214 -0.0458250978961587 -106.0087070731447
1822 -0.04590032994747162 -105.97216567806888 -0.04612467531114817 -106.05483174845585
1823 -0.04586252197623253 -106.01802820004511 -0.045790604501962665 -106.10062235295781
1824 -0.045861507579684255 -106.0638897076248 -0.045279264077544214 -106.14590161703536
1825 -0.045863647013902664 -106.1097533546387 -0.04584456961601972 -106.19174618665139
1826 -0.04586625564843416 -106.15561961028713 -0.04630398880690336 -106.23805017545828
1827 -0.045921963080763815 -106.20154157336789 -0.04307608548551798 -106.28112626094381
1828 -0.04600587170571089 -106.24754744507361 -0.046881912462413314 -106.32800817340622
1829 -0.04595905300229788 -106.2935064980759 -0.044884894229471686 -106.37289306763569
1830 -0.04598495978862047 -106.33949145786453 -0.04566071331501007 -106.4185537809507
1831 -0.046037939563393596 -106.38552939742792 -0.04465446621179581 -106.4632082471625
1832 -0.046045672707259656 -106.43157507013518 -0.045746896788477896 -106.50895514395097
1833 -0.0460525868460536 -106.47762765698124 -0.046725879237055776 -106.55568102318803
1834 -0.045998365990817545 -106.52362602297205 -0.046179577335715295 -106.60186060052375
1835 -0.04601235967129469 -106.56963838264335 -0.045815369300544265 -106.64767596982429
1836 -0.0460499495267868 -106.61568833217014 -0.04525677599012852 -106.69293274581442
1837 -0.04602282252162695 -106.66171115469176 -0.046197183057665826 -106.73912992887209
1838 -0.045984885096549986 -106.7076960397883 -0.04647237714380026 -106.78560230601589
1839 -0.045975976064801215 -106.7536720158531 -0.04561101254075765 -106.83121331855665
1840 -0.0460097074508667 -106.79968172330396 -0.045299244858324525 -106.87651256341498
1841 -0.046019342914223674 -106.84570106621818 -0.045056471787393096 -106.92156903520237
1842 -0.04610524792224169 -106.89180631414042 -0.04727683831006289 -106.96884587351244
1843 -0.046037796325981616 -106.9378441104664 -0.047196322306990626 -107.01604219581942
1844 -0.04595347307622433 -106.98379758354262 -0.04789764489978552 -107.06393984071921
1845 -0.045851774699985984 -107.02964935824261 -0.047471200302243236 -107.11141104102146
1846 -0.04580077566206455 -107.07545013390467 -0.04688442684710026 -107.15829546786856
1847 -0.04575576614588499 -107.12120590005055 -0.045791038498282435 -107.20408650636683
1848 -0.04577993471175432 -107.16698583476231 -0.045504838414490226 -107.24959134478132
1849 -0.04578406196087599 -107.21276989672319 -0.04589393157511949 -107.29548527635644
1850 -0.045774157531559466 -107.25854405425474 -0.04523763209581375 -107.34072290845226
1851 -0.04577756263315678 -107.3043216168879 -0.0433286614716053 -107.38405156992387
1852 -0.04592319931834936 -107.35024481620626 -0.04510712530463934 -107.42915869522851
1853 -0.04603122863918543 -107.39627604484544 -0.045922157168388364 -107.4750808523969
1854 -0.04597170352935791 -107.4422477483748 -0.045818244107067585 -107.52089909650397
1855 -0.0460875878110528 -107.48833533618586 -0.04558761324733496 -107.5664867097513
1856 -0.046026287600398064 -107.53436162378625 -0.04696115590631962 -107.61344786565762
1857 -0.04603438675403595 -107.58039601054028 -0.04576470050960779 -107.65921256616723
1858 -0.045979748107492925 -107.62637575864778 -0.04625977445393801 -107.70547234062117
1859 -0.045928942412137984 -107.67230470105991 -0.046425073966383935 -107.75189741458756
1860 -0.04592143502086401 -107.71822613608077 -0.045451199635863304 -107.79734861422342
1861 -0.046028729528188705 -107.76425486560896 -0.046462103724479675 -107.8438107179479
1862 -0.045913496427237986 -107.8101683620362 -0.04473395012319088 -107.88854466807109
1863 -0.045963314920663835 -107.85613167695686 -0.0471303204074502 -107.93567498847854
1864 -0.045915738493204114 -107.90204741545007 -0.04645446855574846 -107.98212945703429
1865 -0.04591827467083931 -107.94796569012091 -0.04616406932473183 -108.02829352635902
1866 -0.04618383888155222 -107.99414952900246 -0.05197669323533773 -108.08027021959435
1867 -0.04557590708136559 -108.03972543608383 -0.04383506737649441 -108.12410528697085
1868 -0.045640038512647155 -108.08536547459647 -0.04557742923498154 -108.16968271620583
1869 -0.04562042392790318 -108.13098589852437 -0.04557231217622757 -108.21525502838206
1870 -0.045653469115495685 -108.17663936763986 -0.04564516749233007 -108.26090019587438
1871 -0.04565989300608635 -108.22229926064595 -0.047941151261329654 -108.30884134713571
1872 -0.045564851723611355 -108.26786411236957 -0.04603553861379624 -108.3548768857495
1873 -0.045552469231188296 -108.31341658160075 -0.045037989132106306 -108.39991487488162
1874 -0.04558521155267954 -108.35900179315342 -0.046121688187122346 -108.44603656306874
1875 -0.04557676110416651 -108.4045785542576 -0.045879768766462804 -108.49191633183521
1876 -0.045555893890559675 -108.45013444814816 -0.046781392954289916 -108.5386977247895
1877 -0.045564300194382665 -108.49569874834255 -0.04579402022063732 -108.58449174501014
1878 -0.04557173512876034 -108.54127048347131 -0.045486798509955406 -108.6299785435201
1879 -0.04595614355057478 -108.58722662702188 -0.04924210831522942 -108.67922065183532
1880 -0.045441369712352755 -108.63266799673423 -0.046992657147347926 -108.72621330898266
1881 -0.04536428172141314 -108.67803227845565 -0.04536772109568119 -108.77158103007835
1882 -0.045414507202804086 -108.72344678565845 -0.04534644857048988 -108.81692747864884
1883 -0.04546289052814245 -108.7689096761866 -0.045423438772559166 -108.8623509174214
1884 -0.04547608569264412 -108.81438576187924 -0.0459950840100646 -108.90834600143145
1885 -0.04546280093491077 -108.85984856281415 -0.04560295417904854 -108.9539489556105
1886 -0.045507445745170114 -108.90535600855932 -0.046016973070800306 -108.9999659286813
1887 -0.045482037402689454 -108.95083804596202 -0.04535676576197147 -109.04532269444327
1888 -0.04550878517329693 -108.99634683113531 -0.04588309470564127 -109.09120578914892
1889 -0.04550517871975899 -109.04185200985508 -0.045849388279020784 -109.13705517742794
1890 -0.045521249249577525 -109.08737325910465 -0.04647754803299904 -109.18353272546094
1891 -0.04551141615957022 -109.13288467526422 -0.046094249933958054 -109.2296269753949
1892 -0.04548402894288302 -109.1783687042071 -0.04570303577929735 -109.27533001117419
1893 -0.04549676198512316 -109.22386546619222 -0.045540012791752814 -109.32087002396594
1894 -0.04549225177615881 -109.26935771796838 -0.04564437009394169 -109.36651439405988
1895 -0.04552695993334055 -109.31488467790172 -0.04562575966119766 -109.41214015372107
1896 -0.045527671463787556 -109.3604123493655 -0.04572496823966503 -109.45786512196074
1897 -0.0455603675916791 -109.40597271695718 -0.044487567618489265 -109.50235268957923
1898 -0.04562159646302462 -109.4515943134202 -0.045666754618287085 -109.54801944419751
1899 -0.04563827645033598 -109.49723258987053 -0.04503040537238121 -109.5930498495699
1900 -0.045633229054510595 -109.54286581892505 -0.04595482274889946 -109.63900467231879
1901 -0.04565042294561863 -109.58851624187066 -0.045797531679272654 -109.68480220399806
1902 -0.045695217326283455 -109.63421145919695 -0.045269991271197796 -109.73007219526926
1903 -0.0456833366304636 -109.67989479582741 -0.04687961973249912 -109.77695181500175
1904 -0.045671801269054416 -109.72556659709646 -0.04532233979552984 -109.82227415479728
1905 -0.04572481531649828 -109.77129141241296 -0.04648281000554562 -109.86875696480283
1906 -0.04567317739129066 -109.81696458980426 -0.045397278666496274 -109.91415424346933
1907 -0.04572622496634722 -109.8626908147706 -0.04432301018387079 -109.9584772536532
1908 -0.04594271965324879 -109.90863353442386 -0.036909005418419835 -109.99538625907162
1909 -0.04612363502383232 -109.95475716944769 -0.04592367131263018 -110.04130993038426
1910 -0.04617652930319309 -110.00093369875088 -0.04686382301151752 -110.08817375339578
1911 -0.04614109769463539 -110.04707479644551 -0.04628626126796007 -110.13446001466374
1912 -0.04612526334822178 -110.09320005979373 -0.046297377720475194 -110.18075739238422
1913 -0.046141503192484376 -110.13934156298622 -0.04677989762276411 -110.22753729000699
1914 -0.04602640587836504 -110.18536796886458 -0.04684119950979948 -110.27437848951679
1915 -0.04599880985915661 -110.23136677872374 -0.046162694692611694 -110.3205411842094
1916 -0.04603571891784668 -110.27740249764159 -0.04523163959383965 -110.36577282380324
1917 -0.0460397494956851 -110.32344224713728 -0.04620626885443926 -110.41197909265767
1918 -0.04603398460894823 -110.36947623174623 -0.04552191980183125 -110.4575010124595
1919 -0.04604852478951216 -110.41552475653575 -0.04600800629705191 -110.50350901875656
1920 -0.04609310496598482 -110.46161786150174 -0.04634588025510311 -110.54985489901166
1921 -0.0459993738681078 -110.50761723536985 -0.046696077287197116 -110.59655097629886
1922 -0.04601255375891924 -110.55362978912876 -0.045411419868469236 -110.64196239616733
1923 -0.04600945673882961 -110.59963924586759 -0.04641170799732208 -110.68837410416465
1924 -0.04599431566894054 -110.64563356153653 -0.0455043826252222 -110.73387848678988
1925 -0.04601846318691969 -110.69165202472345 -0.04466146752238274 -110.77853995431227
1926 -0.04604762252420187 -110.73769964724765 -0.045583697780966756 -110.82412365209323
1927 -0.04608118329197168 -110.78378083053963 -0.046291552297770974 -110.87041520439101
1928 -0.046028264239430426 -110.82980909477905 -0.04542815983295441 -110.91584336422396
1929 -0.04608166925609112 -110.87589076403515 -0.04577565770596266 -110.96161902192992
1930 -0.04606223050504923 -110.92195299454019 -0.04654729012399912 -111.00816631205392
1931 -0.04610408805310726 -110.9680570825933 -0.0478047015145421 -111.05597101356845
1932 -0.04602698683738708 -111.0140840694307 -0.0463083878159523 -111.10227940138441
1933 -0.04595417454838753 -111.06003824397908 -0.045740455761551856 -111.14801985714595
1934 -0.04599486459046602 -111.10603310856955 -0.04601785596460104 -111.19403771311056
1935 -0.04594796784222126 -111.15198107641177 -0.045133497752249244 -111.2391712108628
1936 -0.04596872664988041 -111.19794980306165 -0.04678216930478811 -111.2859533801676
1937 -0.04594126958400011 -111.24389107264565 -0.04483859688043594 -111.33079197704804
1938 -0.046034036204218864 -111.28992510884987 -0.04730270393192768 -111.37809468097997
1939 -0.045917405560612676 -111.33584251441049 -0.04563414175063372 -111.42372882273061
1940 -0.04595291782170534 -111.3817954322322 -0.045828205347061154 -111.46955702807767
1941 -0.046104580722749235 -111.42790001295495 -0.04244326837360859 -111.51200029645128
1942 -0.04625173974782228 -111.47415175270277 -0.04943397920578718 -111.56143427565706
1943 -0.0460819149389863 -111.52023366764175 -0.04297685846686363 -111.60441113412392
1944 -0.04624977055937052 -111.56648343820112 -0.043085896782577036 -111.6474970309065
1945 -0.04628451894968748 -111.61276795715081 -0.04700202252715826 -111.69449905343365
1946 -0.04622648600488901 -111.65899444315569 -0.046064278297126296 -111.74056333173077
1947 -0.04622497670352459 -111.70521941985922 -0.046070224791765216 -111.78663355652253
1948 -0.04626755099743605 -111.75148697085666 -0.04817518442869186 -111.83480874095122
1949 -0.046089729852974416 -111.79757670070964 -0.0464141059666872 -111.88122284691791
1950 -0.046058434061706066 -111.84363513477135 -0.045975682139396665 -111.9271985290573
1951 -0.04606991428881883 -111.88970504906017 -0.04625836946070194 -111.97345689851801
1952 -0.046025860495865344 -111.93573090955603 -0.046457238309085366 -112.0199141368271
1953 -0.04600901436060667 -111.98173992391663 -0.046066324412822726 -112.06598046123992
1954 -0.04596262071281672 -112.02770254462945 -0.04610972739756107 -112.11209018863748
1955 -0.04599820747971535 -112.07370075210916 -0.04571313392370939 -112.1578033225612
1956 -0.04604195151478052 -112.11974270362394 -0.044756280817091466 -112.20255960337829
1957 -0.04605256859213114 -112.16579527221607 -0.046461411751806736 -112.2490210151301
1958 -0.04601221233606338 -112.21180748455214 -0.04640098623931408 -112.29542200136942
1959 -0.04600740913301706 -112.25781489368515 -0.04631238300353289 -112.34173438437296
1960 -0.045991468243300915 -112.30380636192845 -0.04590962715446949 -112.38764401152743
1961 -0.04598955661058426 -112.34979591853903 -0.046242259442806244 -112.43388627097023
1962 -0.045952058583498004 -112.39574797712253 -0.046267677843570706 -112.48015394881381
1963 -0.04593158755451441 -112.44167956467705 -0.04598627183586359 -112.52614022064967
1964 -0.045957121066749096 -112.4876366857438 -0.04580188076943159 -112.5719421014191
1965 -0.0459623608738184 -112.53359904661761 -0.04608956295996904 -112.61803166437906
1966 -0.045945505052804946 -112.57954455167041 -0.04654084239155054 -112.66457250677061
1967 -0.04592445250600576 -112.62546900417641 -0.0443676944822073 -112.70894020125282
1968 -0.046009063720703125 -112.67147806789711 -0.04652205128222704 -112.75546225253504
1969 -0.04601531941443682 -112.71749338731155 -0.04612641800194979 -112.80158867053699
1970 -0.04601053632795811 -112.7635039236395 -0.04482715912163258 -112.84641582965862
1971 -0.04601134452968836 -112.80951526816919 -0.0457746734842658 -112.89219050314288
1972 -0.04605567958205938 -112.85557094775125 -0.0462124103680253 -112.93840291351091
1973 -0.04615241214632988 -112.90172335989757 -0.046342055313289165 -112.9847449688242
1974 -0.04601920861750841 -112.94774256851508 -0.04594991747289896 -113.0306948862971
1975 -0.045970167778432366 -112.99371273629352 -0.04684198275208473 -113.07753686904918
1976 -0.04594560153782368 -113.03965833783134 -0.04584966842085123 -113.12338653747004
1977 -0.045944517478346825 -113.08560285530969 -0.046233797818422316 -113.16962033528846
1978 -0.04594709575176239 -113.13154995106144 -0.0469992408528924 -113.21661957614135
1979 -0.045873183943331244 -113.17742313500477 -0.04597388748079538 -113.26259346362215
1980 -0.045872410945594314 -113.22329554595036 -0.04570179563015699 -113.3082952592523
1981 -0.04586631767451763 -113.26916186362489 -0.045464305020868775 -113.35375956427318
1982 -0.045894062332808974 -113.3150559259577 -0.04617966860532761 -113.39993923287851
1983 -0.04583619851619005 -113.36089212447388 -0.04620311036705971 -113.44614234324557
1984 -0.04592115245759487 -113.40681327693147 -0.04557923823595047 -113.49172158148151
1985 -0.04590298682451248 -113.45271626375599 -0.04470168426632881 -113.53642326574784
1986 -0.04595043510198593 -113.49866669885797 -0.045048799552023414 -113.58147206529986
1987 -0.045997539162635805 -113.54466423802062 -0.046477534994483 -113.62794960029434
1988 -0.045939160697162154 -113.59060339871778 -0.04618724044412374 -113.67413684073847
1989 -0.045951437577605246 -113.63655483629537 -0.04524371959269047 -113.71938056033116
1990 -0.04595641959458589 -113.68251125588996 -0.04731292296200991 -113.76669348329317
1991 -0.04593436922878027 -113.72844562511874 -0.0473507909104228 -113.8140442742036
1992 -0.045853527076542375 -113.77429915219528 -0.0465633450075984 -113.8606076192112
1993 -0.045952366665005684 -113.82025151886029 -0.043784641101956366 -113.90439226031314
1994 -0.04596183337271213 -113.866213352233 -0.0469749053940177 -113.95136716570717
1995 -0.04593324605375528 -113.91214659828675 -0.04691694900393486 -113.9982841147111
1996 -0.04586090594530105 -113.95800750423206 -0.04671273659914732 -114.04499685131024
1997 -0.045817120000720024 -114.00382462423278 -0.045726815983653066 -114.0907236672939
1998 -0.04579936601221561 -114.049623990245 -0.04599519353359938 -114.1367188608275
1999 -0.045860606245696545 -114.09548459649069 -0.047530632466077805 -114.18424949329358
2000 -0.04570175297558308 -114.14118634946628 -0.045336570031940936 -114.22958606332551
