# Supplementary material for: Learning nonequilibrium statistical mechanics and dynamical phase transitions
Source: Nat Commun. 2024 Feb 6;15:1117. doi: 10.1038/s41467-024-45172-8 (PMC10847122; doi:10.1038/s41467-024-45172-8)
Supplement: Supplementary file 4 — Supplementary Data 1 [file 41467_2024_45172_MOESM4_ESM.zip › DPT-main/PlotTemplate/plot_KL_divergence/out/finite_time/SE/L6_D3W32K5_E100BS1k/logs-0.15/log.txt]

1 -0.4995278939604759 -0.4995278939604759 -0.49948480129241946 -0.49948480129241946
2 -0.4881362795829773 -0.9876641735434533 -0.48825290352106093 -0.9877377048134803
3 -0.47730074524879457 -1.4649649187922478 -0.4773727774620056 -1.465110482275486
4 -0.4672351643443108 -1.9322000831365584 -0.4669951513409615 -1.9321056336164473
5 -0.4577882930636406 -2.389988376200199 -0.4578985616564751 -2.3900041952729225
6 -0.4487913265824318 -2.838779702782631 -0.4489056825637817 -2.8389098778367043
7 -0.44021847397089003 -3.278998176753521 -0.4401077151298523 -3.279017592966557
8 -0.4319992527365685 -3.710997429490089 -0.43177998811006546 -3.7107975810766223
9 -0.42420293390750885 -4.135200363397598 -0.4240147307515144 -4.134812311828137
10 -0.4167058035731316 -4.5519061669707295 -0.4166380688548088 -4.551450380682946
11 -0.4094214990735054 -4.961327666044235 -0.4095407247543335 -4.960991105437279
12 -0.4023819014430046 -5.3637095674872395 -0.40263437628746035 -5.36362548172474
13 -0.3955496519804001 -5.75925921946764 -0.395812426507473 -5.759437908232213
14 -0.38895394206047057 -6.14821316152811 -0.38886006027460096 -6.148297968506814
15 -0.38250905126333234 -6.530722212791442 -0.3827589824795723 -6.531056950986386
16 -0.37626301050186156 -6.9069852232933036 -0.3763673692941666 -6.907424320280553
17 -0.37015656381845474 -7.277141787111758 -0.36971802115440366 -7.277142341434956
18 -0.36418223232030866 -7.641324019432067 -0.3646642044186592 -7.6418065458536155
19 -0.35830337703228 -7.999627396464347 -0.3589840143918991 -8.000790560245514
20 -0.3525813058018684 -8.352208702266216 -0.3526089131832123 -8.353399473428727
21 -0.34698276668787004 -8.699191468954085 -0.34696558564901353 -8.70036505907774
22 -0.3414450451731682 -9.040636514127254 -0.34134229868650434 -9.041707357764244
23 -0.33616409748792647 -9.376800611615181 -0.3367197781801224 -9.378427135944365
24 -0.3308375686407089 -9.70763818025589 -0.33134852945804594 -9.709775665402411
25 -0.3256174102425575 -10.033255590498447 -0.32489719688892366 -10.034672862291334
26 -0.3205444112420082 -10.353800001740455 -0.3197594046592712 -10.354432266950605
27 -0.31554849445819855 -10.669348496198653 -0.3161556378006935 -10.670587904751299
28 -0.3105583071708679 -10.979906803369522 -0.3113662630319595 -10.98195416778326
29 -0.3056674048304558 -11.285574208199977 -0.30446449518203733 -11.286418662965296
30 -0.3009352058172226 -11.586509414017199 -0.3002616956830025 -11.586680358648298
31 -0.2962211787700653 -11.882730592787263 -0.29680017232894895 -11.883480530977247
32 -0.29151833057403564 -12.174248923361299 -0.2926725909113884 -12.176153121888635
33 -0.28685896992683413 -12.461107893288133 -0.28798489570617675 -12.464138017594813
34 -0.2823300674557686 -12.743437960743902 -0.2840493008494377 -12.74818731844425
35 -0.27778732031583786 -13.02122528105974 -0.2786849305033684 -13.026872248947619
36 -0.273344574868679 -13.294569855928419 -0.27396808862686156 -13.300840337574481
37 -0.26899486482143403 -13.563564720749852 -0.27121509462594984 -13.57205543220043
38 -0.2646320313215256 -13.828196752071378 -0.26583390682935715 -13.837889339029788
39 -0.26036650240421294 -14.088563254475591 -0.26098270863294604 -14.098872047662734
40 -0.25618431270122527 -14.344747567176817 -0.2566189929842949 -14.35549104064703
41 -0.2520458772778511 -14.596793444454669 -0.25196156948804854 -14.607452610135079
42 -0.2479928955435753 -14.844786339998244 -0.24891532734036445 -14.856367937475444
43 -0.24397900998592376 -15.088765349984168 -0.24486499801278114 -15.101232935488225
44 -0.23999421820044517 -15.328759568184614 -0.24172655120491982 -15.342959486693145
45 -0.23605674281716346 -15.564816311001778 -0.2372335821390152 -15.58019306883216
46 -0.23215959295630456 -15.796975903958081 -0.23452693969011307 -15.814720008522274
47 -0.22826853916049003 -16.02524444311857 -0.22760554775595665 -16.04232555627823
48 -0.2245699129998684 -16.24981435611844 -0.2258442983031273 -16.268169854581355
49 -0.22083867490291595 -16.470653031021353 -0.2208091586828232 -16.488979013264178
50 -0.21716579869389535 -16.687818829715248 -0.21866388022899627 -16.707642893493173
51 -0.2135635420680046 -16.901382371783253 -0.21425967290997505 -16.921902566403148
52 -0.21002719029784203 -17.111409562081096 -0.21219085156917572 -17.134093417972323
53 -0.2064546175301075 -17.317864179611203 -0.20768590196967124 -17.341779319941995
54 -0.20300101563334466 -17.520865195244546 -0.20412839874625205 -17.545907718688248
55 -0.19965639486908912 -17.720521590113634 -0.2011319674551487 -17.747039686143395
56 -0.19627430215477942 -17.916795892268414 -0.1970948114991188 -17.944134497642516
57 -0.19298783764243127 -18.109783729910845 -0.1931510291993618 -18.13728552684188
58 -0.18975945115089415 -18.29954318106174 -0.18835666552186012 -18.325642192363738
59 -0.18666487485170363 -18.486208055913444 -0.18697805032134057 -18.512620242685077
60 -0.18357876241207122 -18.669786818325516 -0.18433667719364166 -18.69695691987872
61 -0.1804933689534664 -18.850280187278983 -0.18143495693802833 -18.878391876816746
62 -0.17743680775165557 -19.027716995030637 -0.17826013192534446 -19.05665200874209
63 -0.1744810938835144 -19.20219808891415 -0.1744181327521801 -19.23107014149427
64 -0.17160040587186814 -19.37379849478602 -0.17315259501338004 -19.404222736507652
65 -0.16868895292282104 -19.54248744770884 -0.16835098788142205 -19.572573724389073
66 -0.1659281611442566 -19.708415608853098 -0.16577416732907296 -19.738347891718146
67 -0.16320925056934357 -19.871624859422443 -0.1623217925429344 -19.90066968426108
68 -0.1604886345565319 -20.032113493978976 -0.1611362062394619 -20.06180589050054
69 -0.15787080451846122 -20.189984298497436 -0.15734534338116646 -20.219151233881707
70 -0.1552199475467205 -20.345204246044155 -0.1563814878463745 -20.37553272172808
71 -0.15266539305448532 -20.49786963909864 -0.15415096804499626 -20.529683689773076
72 -0.1501689597964287 -20.648038598895067 -0.15217717960476876 -20.681860869377847
73 -0.14764815494418143 -20.79568675383925 -0.15015404671430588 -20.832014916092152
74 -0.14525446817278861 -20.940941222012036 -0.144583360850811 -20.976598276942962
75 -0.14293337166309356 -21.08387459367513 -0.14401479959487914 -21.12061307653784
76 -0.14066868647933006 -21.22454328015446 -0.14026363417506219 -21.260876710712903
77 -0.13844956904649736 -21.362992849200957 -0.1397438019514084 -21.40062051266431
78 -0.13617868572473527 -21.499171534925694 -0.13707961663603782 -21.537700129300347
79 -0.13402677401900293 -21.633198308944696 -0.1363309934735298 -21.674031122773876
80 -0.13188050538301468 -21.765078814327712 -0.1333644837141037 -21.80739560648798
81 -0.12980233132839203 -21.894881145656104 -0.13043908700346946 -21.93783469349145
82 -0.12777971997857093 -22.022660865634673 -0.12918842434883118 -22.067023117840282
83 -0.12581243738532066 -22.148473303019994 -0.12740363478660582 -22.19442675262689
84 -0.12387585528194904 -22.272349158301942 -0.12393151558935642 -22.318358268216244
85 -0.12197590358555317 -22.394325061887496 -0.12044375464320183 -22.438802022859445
86 -0.12021710388362408 -22.51454216577112 -0.12091839872300625 -22.55972042158245
87 -0.11840404607355595 -22.63294621184468 -0.1191528331488371 -22.67887325473129
88 -0.11666880063712597 -22.749615012481804 -0.11642610058188438 -22.795299355313173
89 -0.11494528017938137 -22.864560292661185 -0.11340770460665225 -22.908707059919823
90 -0.11339224986732006 -22.977952542528506 -0.11440312378108501 -23.023110183700908
91 -0.11175348088145257 -23.08970602340996 -0.11085726618766785 -23.133967449888576
92 -0.11016260907053947 -23.1998686324805 -0.10910948142409324 -23.243076931312668
93 -0.1087421052157879 -23.308610737696288 -0.10489243604242801 -23.347969367355095
94 -0.10729915387928486 -23.415909891575573 -0.10656284727156162 -23.454532214626656
95 -0.10586839392781258 -23.521778285503387 -0.10663587078452111 -23.56116808541118
96 -0.10446081794798374 -23.626239103451372 -0.10305175445973873 -23.664219839870917
97 -0.10305989012122155 -23.729298993572595 -0.10378064699470997 -23.768000486865628
98 -0.10176571272313595 -23.83106470629573 -0.10206039473414422 -23.870060881599773
99 -0.10038878917694091 -23.93145349547267 -0.10015245229005813 -23.97021333388983
100 -0.09912016130983829 -24.030573656782508 -0.09953456707298755 -24.069747900962817
101 -0.09789562076330185 -24.12846927754581 -0.09860887452960014 -24.168356775492416
102 -0.09662376828491688 -24.22509304583073 -0.09637537896633148 -24.26473215445875
103 -0.09542933069169521 -24.320522376522423 -0.09610222205519676 -24.360834376513946
104 -0.094246369227767 -24.41476874575019 -0.0940028965473175 -24.454837273061262
105 -0.09313064180314541 -24.507899387553337 -0.0926549755036831 -24.547492248564946
106 -0.09208648651838303 -24.59998587407172 -0.09121847972273826 -24.638710728287684
107 -0.09103884808719158 -24.69102472215891 -0.08959773071110248 -24.728308458998786
108 -0.09000371024012566 -24.781028432399037 -0.08993215560913086 -24.818240614607916
109 -0.08900546692311764 -24.870033899322156 -0.08738438449800015 -24.905624999105918
110 -0.08805089779198169 -24.958084797114136 -0.0870660662651062 -24.992691065371023
111 -0.08708749711513519 -25.04517229422927 -0.08793676048517227 -25.080627825856194
112 -0.08615595996379852 -25.13132825419307 -0.08473485000431538 -25.16536267586051
113 -0.08530497290194035 -25.21663322709501 -0.086980888992548 -25.25234356485306
114 -0.08434362746775151 -25.300976854562762 -0.08386380970478058 -25.33620737455784
115 -0.08345661275088787 -25.38443346731365 -0.08241026811301708 -25.418617642670856
116 -0.08263288252055645 -25.467066349834205 -0.08353674151003361 -25.50215438418089
117 -0.08181574605405331 -25.54888209588826 -0.08178587220609188 -25.58394025638698
118 -0.08103778809309006 -25.62991988398135 -0.08219689391553402 -25.666137150302514
119 -0.08023019544780255 -25.710150079429155 -0.08051937893033027 -25.746656529232844
120 -0.07943943627178669 -25.789589515700943 -0.07764892019331456 -25.82430544942616
121 -0.07878973260521889 -25.868379248306162 -0.0806077279150486 -25.904913177341207
122 -0.0780049990862608 -25.946384247392423 -0.07777049988508225 -25.98268367722629
123 -0.07733411341905594 -26.02371836081148 -0.0754866749048233 -26.058170352131114
124 -0.07666590474545956 -26.10038426555694 -0.07582343965768815 -26.133993791788804
125 -0.07602370604872703 -26.176407971605666 -0.07612920366227627 -26.21012299545108
126 -0.07537189014256 -26.251779861748226 -0.07495553493499756 -26.285078530386077
127 -0.0748113140463829 -26.326591175794608 -0.0734758883714676 -26.358554418757546
128 -0.07412664704024792 -26.400717822834856 -0.07599522173404694 -26.434549640491593
129 -0.07353854738175869 -26.474256370216615 -0.07447587624192238 -26.509025516733516
130 -0.0728925697505474 -26.547148939967162 -0.07400753796100616 -26.58303305469452
131 -0.07228489331901074 -26.619433833286173 -0.07386118210852147 -26.656894236803044
132 -0.07178452312946319 -26.691218356415636 -0.06961265467107296 -26.726506891474116
133 -0.0712500762194395 -26.762468432635075 -0.07047288417816162 -26.79697977565228
134 -0.07080056890845299 -26.833269001543528 -0.07101849541068077 -26.86799827106296
135 -0.07023374997079372 -26.90350275151432 -0.06548785641789437 -26.933486127480855
136 -0.06988484710454941 -26.97338759861887 -0.07052731327712536 -27.00401344075798
137 -0.06934448406100273 -27.042732082679873 -0.06722030006349086 -27.07123374082147
138 -0.06892149895429611 -27.11165358163417 -0.06934436224400997 -27.14057810306548
139 -0.06838329993188381 -27.180036881566053 -0.06883560940623283 -27.20941371247171
140 -0.0678778313100338 -27.24791471287609 -0.0662679385393858 -27.275681651011098
141 -0.06753347665071488 -27.315448189526805 -0.06864752806723118 -27.34432917907833
142 -0.06700618974864483 -27.38245437927545 -0.07134403623640537 -27.415673215314733
143 -0.06651415638625621 -27.448968535661706 -0.061716658249497416 -27.47738987356423
144 -0.0662601862102747 -27.51522872187198 -0.06498156636953353 -27.542371439933763
145 -0.06578782238066197 -27.581016544252645 -0.06379990801215171 -27.606171347945914
146 -0.06541992835700512 -27.64643647260965 -0.06559471674263477 -27.671766064688548
147 -0.06500791199505329 -27.711444384604704 -0.06626040227711201 -27.73802646696566
148 -0.0646558552980423 -27.776100239902746 -0.0662652138620615 -27.80429168082772
149 -0.06431408934295177 -27.840414329245696 -0.06676283404231072 -27.871054514870032
150 -0.06382847353816032 -27.904242802783855 -0.0625507203862071 -27.933605235256238
151 -0.06351444572210312 -27.967757248505958 -0.06420512907207013 -27.99781036432831
152 -0.06311398521065711 -28.030871233716613 -0.06415429301559925 -28.061964657343907
153 -0.06275031492114067 -28.093621548637753 -0.05887143965810537 -28.120836097002012
154 -0.0625235963612795 -28.156145144999034 -0.06527859531342983 -28.186114692315442
155 -0.06213529575616121 -28.218280440755194 -0.06323415525257588 -28.24934884756802
156 -0.061793681047856805 -28.28007412180305 -0.06060028299689293 -28.309949130564913
157 -0.06140557229518891 -28.34147969409824 -0.06214238405227661 -28.37209151461719
158 -0.061127564311027525 -28.40260725840927 -0.060238242335617545 -28.432329756952807
159 -0.06080742347985506 -28.463414681889123 -0.05947420634329319 -28.4918039632961
160 -0.06053885966539383 -28.523953541554516 -0.06090021915733814 -28.55270418245344
161 -0.06027710307389498 -28.58423064462841 -0.06292783245444297 -28.61563201490788
162 -0.05995718408375979 -28.64418782871217 -0.05832172799855471 -28.673953742906434
163 -0.05968492608517408 -28.703872754797345 -0.06345239505171776 -28.737406137958153
164 -0.059282729402184486 -28.76315548419953 -0.0573111817240715 -28.794717319682224
165 -0.059076905250549316 -28.82223238945008 -0.06049857866019011 -28.855215898342415
166 -0.058828824944794175 -28.881061214394872 -0.0576189860701561 -28.91283488441257
167 -0.0586314644664526 -28.939692678861324 -0.060697704553604126 -28.973532588966176
168 -0.05825358834117651 -28.9979462672025 -0.05708919335156679 -29.03062178231774
169 -0.057996589504182336 -29.055942856706682 -0.06112485807389021 -29.09174664039163
170 -0.057642639987170695 -29.113585496693855 -0.054818150214850904 -29.14656479060648
171 -0.05754260905086994 -29.171128105744724 -0.05559782609343529 -29.202162616699916
172 -0.05739390663802624 -29.22852201238275 -0.05269782785326242 -29.254860444553177
173 -0.05724442638456821 -29.285766438767318 -0.0558836042881012 -29.31074404884128
174 -0.05711326338350773 -29.342879702150825 -0.055285786464810374 -29.36602983530609
175 -0.05694716386497021 -29.399826866015793 -0.05275063756853342 -29.418780472874623
176 -0.056867402791976926 -29.45669426880777 -0.05822348818182945 -29.477003961056454
177 -0.05661520436406135 -29.51330947317183 -0.05904793534427881 -29.536051896400732
178 -0.05631111655384302 -29.569620589725673 -0.05839220900088549 -29.594444105401617
179 -0.055947575718164444 -29.625568165443838 -0.05892945732921362 -29.65337356273083
180 -0.05569353885948658 -29.681261704303324 -0.05795941166579723 -29.71133297439663
181 -0.05554671995341778 -29.736808424256743 -0.05103193018585443 -29.762364904582483
182 -0.055371754430234434 -29.792180178686976 -0.055920693837106225 -29.81828559841959
183 -0.05512850042432547 -29.8473086791113 -0.05379920247942209 -29.87208480089901
184 -0.05510147660970688 -29.902410155721007 -0.053573569282889366 -29.9256583701819
185 -0.05496783833950758 -29.957377994060515 -0.056333037279546264 -29.981991407461447
186 -0.05458338167518377 -30.011961375735698 -0.06020447947084904 -30.042195886932294
187 -0.054356479272246364 -30.066317855007945 -0.05333393551409245 -30.095529822446387
188 -0.05424051471054554 -30.12055836971849 -0.057341274619102475 -30.15287109706549
189 -0.053927230276167394 -30.174485599994657 -0.05263956896960735 -30.205510666035096
190 -0.05378770045936108 -30.228273300454017 -0.05051749721169472 -30.25602816324679
191 -0.05366219636052847 -30.281935496814544 -0.04977236408740282 -30.305800527334192
192 -0.05366279128938913 -30.335598288103935 -0.04901783149689436 -30.354818358831086
193 -0.05369788706302643 -30.38929617516696 -0.056053608655929565 -30.410871967487015
194 -0.053416766226291656 -30.442712941393253 -0.052268176525831225 -30.463140144012847
195 -0.05337890721857548 -30.49609184861183 -0.05181206092238426 -30.51495220493523
196 -0.0532454838976264 -30.549337332509456 -0.05253401305526495 -30.567486217990496
197 -0.053091766126453874 -30.60242909863591 -0.05221610218286514 -30.61970232017336
198 -0.05305959861725569 -30.655488697253165 -0.04723780751228333 -30.666940127685642
199 -0.053015730902552606 -30.708504428155717 -0.05283403228968382 -30.719774159975326
200 -0.053051032684743406 -30.76155546084046 -0.05136659815907478 -30.7711407581344
201 -0.05274529606103897 -30.8143007569015 -0.051982810534536836 -30.823123568668937
202 -0.052647349424660206 -30.86694810632616 -0.050899593904614446 -30.87402316257355
203 -0.05247433427721262 -30.919422440603373 -0.052726535871624944 -30.926749698445175
204 -0.05247005522251129 -30.971892495825884 -0.04647822473198175 -30.973227923177156
205 -0.0524405162781477 -31.02433301210403 -0.058894161507487296 -31.032122084684644
206 -0.05205017551779747 -31.07638318762183 -0.056235308200120925 -31.088357392884767
207 -0.051919754780828956 -31.12830294240266 -0.055673745647072795 -31.14403113853184
208 -0.051706591807305816 -31.180009534209965 -0.05141397938132286 -31.195445117913163
209 -0.05162130985409021 -31.231630844064057 -0.05092764049768448 -31.246372758410846
210 -0.05153050255030393 -31.28316134661436 -0.05516696497797966 -31.301539723388824
211 -0.051283912174403666 -31.334445258788765 -0.04692089278250933 -31.348460616171334
212 -0.051352123357355596 -31.38579738214612 -0.044749286584556104 -31.39320990275589
213 -0.05145555324852467 -31.437252935394643 -0.056157045811414716 -31.449366948567302
214 -0.05119082983583212 -31.488443765230475 -0.049473493546247485 -31.49884044211355
215 -0.05108411312103271 -31.539527878351507 -0.05324097089469433 -31.552081413008246
216 -0.05091519970446825 -31.590443078055976 -0.04767071809619665 -31.59975213110444
217 -0.05085326414555311 -31.641296342201528 -0.05563826840370893 -31.65539039950815
218 -0.05068865139037371 -31.691984993591902 -0.047905433177948 -31.7032958326861
219 -0.05064545497298241 -31.742630448564885 -0.05324994269758463 -31.75654577538368
220 -0.05038582235574722 -31.79301627092063 -0.05304066240787506 -31.809586437791555
221 -0.050206951424479486 -31.84322322234511 -0.049404753185808656 -31.858991190977363
222 -0.05005608536303043 -31.89327930770814 -0.049908255226910114 -31.908899446204273
223 -0.05001397766172886 -31.94329328536987 -0.04878608174622059 -31.957685527950495
224 -0.049969907850027084 -31.993263193219896 -0.054309239611029625 -32.011994767561525
225 -0.04963742382824421 -32.04290061704814 -0.05147721916437149 -32.063471986725894
226 -0.049660982005298136 -32.09256159905344 -0.051156478747725484 -32.11462846547362
227 -0.04952914193272591 -32.14209074098616 -0.052632206305861476 -32.16726067177948
228 -0.049389395862817764 -32.19148013684898 -0.05153447426855564 -32.21879514604804
229 -0.049063805304467675 -32.24054394215345 -0.050062909908592704 -32.26885805595663
230 -0.04902841094881296 -32.289572353102265 -0.04886884875595569 -32.317726904712586
231 -0.04908462595194578 -32.338656979054214 -0.051276078820228575 -32.369002983532816
232 -0.04867247864603996 -32.387329457700254 -0.04623650386929512 -32.41523948740211
233 -0.04885991346091032 -32.43618937116116 -0.049552999436855316 -32.46479248683897
234 -0.04864259995520115 -32.484831971116364 -0.04708401374518871 -32.51187650058416
235 -0.04878385327756405 -32.53361582439393 -0.04408701248466969 -32.555963513068825
236 -0.048644273169338705 -32.582260097563264 -0.049823633208870885 -32.6057871462777
237 -0.04852347206324339 -32.63078356962651 -0.051107744500041005 -32.65689489077774
238 -0.048346436396241185 -32.67913000602275 -0.04859442729502916 -32.70548931807277
239 -0.0483632106333971 -32.72749321665615 -0.05239278376102448 -32.75788210183379
240 -0.048236203379929066 -32.77572942003608 -0.046955717355012895 -32.804837819188805
241 -0.04817590229213238 -32.82390532232821 -0.04827979654073715 -32.853117615729545
242 -0.04817710444331169 -32.87208242677152 -0.04521208442747593 -32.89832970015702
243 -0.0480942502617836 -32.920176677033304 -0.049320360831916335 -32.947650060988934
244 -0.04819356054067612 -32.96837023757398 -0.0461273405700922 -32.99377740155903
245 -0.04816966522485018 -33.016539902798826 -0.0463955394923687 -33.040172941051395
246 -0.04842337463051081 -33.064963277429335 -0.054419105686247346 -33.094592046737645
247 -0.047934941947460175 -33.112898219376795 -0.049801561050117016 -33.14439360778776
248 -0.047793851047754285 -33.16069207042455 -0.04908945504575968 -33.19348306283352
249 -0.047740599140524864 -33.20843266956508 -0.04951680973172188 -33.24299987256524
250 -0.04761907476931811 -33.25605174433439 -0.04579431507736444 -33.28879418764261
251 -0.04770852345973253 -33.303760267794125 -0.045007601380348206 -33.33380178902296
252 -0.04771469198167324 -33.3514749597758 -0.049140223488211635 -33.382942012511165
253 -0.047629373334348205 -33.399104333110145 -0.04636276103556156 -33.429304773546725
254 -0.04757306780666113 -33.446677400916805 -0.04748225286602974 -33.47678702641276
255 -0.047494915686547755 -33.494172316603354 -0.045137057453393935 -33.52192408386615
256 -0.04747189544141293 -33.541644212044766 -0.050080896355211735 -33.572004980221365
257 -0.04739156644791365 -33.58903577849268 -0.047754764929413794 -33.61975974515078
258 -0.047404948994517325 -33.6364407274872 -0.04923708010464907 -33.66899682525543
259 -0.04735849853605032 -33.68379922602325 -0.047032295167446135 -33.716029120422874
260 -0.047412360087037086 -33.731211586110284 -0.05297904871404171 -33.76900816913692
261 -0.04739947747439146 -33.77861106358468 -0.04133665822446346 -33.810344827361384
262 -0.047209168784320354 -33.825820232369 -0.04408273883163929 -33.854427566193024
263 -0.04733934868127108 -33.87315958105027 -0.04395093899220228 -33.89837850518523
264 -0.04735218845307827 -33.92051176950334 -0.047416355833411215 -33.94579486101864
265 -0.04728146158158779 -33.96779323108493 -0.04729226119816303 -33.99308712221681
266 -0.047319096885621546 -34.015112327970556 -0.04626853838562965 -34.03935566060244
267 -0.047254768386483195 -34.062367096357036 -0.04631106127053499 -34.085666721872975
268 -0.047253991663455966 -34.10962108802049 -0.04747192747890949 -34.133138649351885
269 -0.047183967940509317 -34.156805055961 -0.04849706254899502 -34.18163571190088
270 -0.04722891692072153 -34.204033972881724 -0.04948636293411255 -34.23112207483499
271 -0.04698210339993238 -34.25101607628166 -0.04996380470693111 -34.281085879541926
272 -0.04678178820759058 -34.29779786448925 -0.04387323521077633 -34.3249591147527
273 -0.047045460902154446 -34.3448433253914 -0.043782453238964084 -34.36874156799166
274 -0.04700103010982275 -34.39184435550123 -0.048560602217912675 -34.417302170209574
275 -0.046937011927366254 -34.4387813674286 -0.045631518214941026 -34.46293368842451
276 -0.046910918317735195 -34.48569228574633 -0.04656273927539587 -34.50949642769991
277 -0.04694181773811579 -34.53263410348445 -0.04745473396033049 -34.55695116166024
278 -0.04686352368444204 -34.57949762716889 -0.04458875916898251 -34.60153992082922
279 -0.046917925216257574 -34.62641555238515 -0.04706064388155937 -34.648600564710776
280 -0.04726295582950115 -34.67367850821465 -0.046505946479737756 -34.69510651119052
281 -0.04681336097419262 -34.72049186918884 -0.04575992841273546 -34.74086643960325
282 -0.04677631389349699 -34.76726818308234 -0.04812153466045856 -34.78898797426371
283 -0.046760343760251996 -34.81402852684259 -0.044386619701981544 -34.833374593965694
284 -0.04676979724317789 -34.86079832408577 -0.049684726446866986 -34.88305932041256
285 -0.046617004089057446 -34.90741532817483 -0.04410686828196049 -34.92716618869452
286 -0.046715221367776394 -34.954130549542604 -0.0466078931465745 -34.97377408184109
287 -0.04669209569692612 -35.00082264523953 -0.04484637975692749 -35.01862046159802
288 -0.04665564503520727 -35.04747829027474 -0.04680093787610531 -35.065421399474126
289 -0.04663465246558189 -35.094112942740324 -0.048470608331263064 -35.11389200780539
290 -0.04658039603382349 -35.14069333877415 -0.04338912032544613 -35.15728112813083
291 -0.04657883234322071 -35.18727217111737 -0.04728922192007303 -35.20457035005091
292 -0.04659140892326832 -35.23386358004064 -0.045295939408242704 -35.24986628945915
293 -0.04648188631981611 -35.28034546636046 -0.04788334053009748 -35.29774962998925
294 -0.046461950056254864 -35.32680741641671 -0.04635286666452885 -35.344102496653775
295 -0.046354576013982296 -35.373161992430695 -0.046113120205700395 -35.39021561685948
296 -0.04639452416449785 -35.41955651659519 -0.04864285308867693 -35.43885846994816
297 -0.04630005955696106 -35.465856576152156 -0.043128295242786406 -35.481986765190946
298 -0.04636801797896624 -35.51222459413112 -0.0474134037271142 -35.52940016891806
299 -0.04661795999854803 -35.55884255412967 -0.04357018731534481 -35.572970356233405
300 -0.046437730081379414 -35.60528028421105 -0.04682946279644966 -35.61979981902986
301 -0.04648002330213785 -35.651760307513186 -0.045599639788269995 -35.66539945881813
302 -0.04667932167649269 -35.69843962918968 -0.04926436021924019 -35.71466381903737
303 -0.04626036025583744 -35.744699989445515 -0.04421535078436136 -35.75887916982173
304 -0.04627827685326338 -35.79097826629878 -0.04760316871106625 -35.806482338532795
305 -0.04625417366623878 -35.83723243996502 -0.04673526901751757 -35.85321760755031
306 -0.046207484975457194 -35.883439924940475 -0.04605989996343851 -35.89927750751375
307 -0.046119668520987034 -35.92955959346146 -0.04240135513246059 -35.941678862646214
308 -0.04632828366011381 -35.97588787712158 -0.04614586401730776 -35.98782472666352
309 -0.04642647970467806 -36.02231435682626 -0.04636300932615996 -36.034187735989676
310 -0.04613004848361015 -36.06844440530987 -0.046565310284495356 -36.08075304627417
311 -0.04612687788903713 -36.114571283198906 -0.045533085614442824 -36.12628613188861
312 -0.04613040816038847 -36.16070169135929 -0.044979641772806646 -36.17126577366142
313 -0.046101555787026884 -36.20680324714632 -0.0441640755161643 -36.21542984917758
314 -0.046170490048825744 -36.25297373719514 -0.04673931058496237 -36.26216915976254
315 -0.04621261060237884 -36.29918634779752 -0.04714306928217411 -36.309312229044714
316 -0.046050106175243855 -36.34523645397277 -0.043793723359704016 -36.35310595240442
317 -0.04614775385707617 -36.391384207829844 -0.04409634564071894 -36.39720229804514
318 -0.046401575207710266 -36.437785783037555 -0.043734753131866456 -36.440937051177
319 -0.046016590856015685 -36.48380237389357 -0.04492669533938169 -36.48586374651639
320 -0.046044543571770194 -36.529846917465335 -0.044714529812335965 -36.530578276328725
321 -0.04610268697142601 -36.57594960443676 -0.04642617888748646 -36.57700445521621
322 -0.046150938421487805 -36.62210054285825 -0.046898150257766245 -36.62390260547398
323 -0.0461130190640688 -36.668213561922315 -0.04650815483182669 -36.670410760305806
324 -0.04618136789649725 -36.71439492981881 -0.05189401917159557 -36.722304779477405
325 -0.04581091608852148 -36.76020584590733 -0.045518880151212214 -36.76782365962862
326 -0.04578556045889855 -36.805991406366225 -0.04628331139683724 -36.81410697102545
327 -0.0458151713013649 -36.85180657766759 -0.04728818517178297 -36.86139515619723
328 -0.046233041770756246 -36.89803961943834 -0.029423653706908227 -36.89081880990414
329 -0.046489988826215266 -36.94452960826456 -0.04440233893692493 -36.935221148841066
330 -0.04644487258046866 -36.990974480845026 -0.04758816547691822 -36.98280931431798
331 -0.0463680699467659 -37.03734255079179 -0.04721482079476118 -37.03002413511275
332 -0.04622604548931122 -37.083568596281104 -0.045471796207129954 -37.07549593131988
333 -0.046265700832009315 -37.12983429711311 -0.04113349020481109 -37.11662942152469
334 -0.04636988267302513 -37.17620417978614 -0.04550462272018194 -37.16213404424487
335 -0.04629763178527355 -37.22250181157141 -0.04208358600735664 -37.20421763025223
336 -0.04640358760952949 -37.268905399180944 -0.046525236964225766 -37.25074286721646
337 -0.04633135572075844 -37.315236754901704 -0.04556504134088755 -37.296307908557345
338 -0.046365275792777536 -37.361602030694485 -0.045153428614139554 -37.34146133717149
339 -0.0464595140889287 -37.408061544783415 -0.04361527822911739 -37.38507661540061
340 -0.04644230380654335 -37.45450384858996 -0.04665122907608747 -37.4317278444767
341 -0.046435485035181044 -37.50093933362514 -0.04596881251782179 -37.47769665699452
342 -0.04633424300700426 -37.54727357663214 -0.04575897417962551 -37.523455631174144
343 -0.04638283904641867 -37.59365641567856 -0.047151757217943666 -37.57060738839209
344 -0.046266589500010016 -37.63992300517857 -0.046846274845302106 -37.61745366323739
345 -0.04634291771799326 -37.68626592289656 -0.0497400151565671 -37.66719367839396
346 -0.04609227869659662 -37.73235820159316 -0.04379148054867983 -37.710985158942634
347 -0.046244393475353716 -37.77860259506851 -0.04367319699376822 -37.7546583559364
348 -0.046207105927169326 -37.82480970099568 -0.04514951780438423 -37.79980787374078
349 -0.046177867241203784 -37.870987568236885 -0.04510431252419948 -37.844912186264985
350 -0.046539131179451944 -37.917526699416335 -0.04823444802314043 -37.89314663428812
351 -0.046072242222726344 -37.96359894163906 -0.04661159627139568 -37.93975823055952
352 -0.04599085655063391 -38.009589798189694 -0.04572946503758431 -37.9854876955971
353 -0.0459640784189105 -38.055553876608606 -0.04319359268993139 -38.02868128828703
354 -0.04608279522508383 -38.10163667183369 -0.04642810858786106 -38.07510939687489
355 -0.04603054691106081 -38.14766721874475 -0.044980655796825884 -38.12009005267172
356 -0.04597573708742857 -38.19364295583218 -0.04457430113106966 -38.16466435380279
357 -0.04610391035676002 -38.239746866188945 -0.04989807158708572 -38.21456242538988
358 -0.0458349796012044 -38.28558184579015 -0.04966020341962576 -38.264222628809506
359 -0.0458242142572999 -38.33140606004745 -0.04528194032609463 -38.3095045691356
360 -0.045780193991959095 -38.37718625403941 -0.04641438908874988 -38.35591895822435
361 -0.04568585734814405 -38.422872111387555 -0.043798929825425145 -38.39971788804978
362 -0.04574314262717962 -38.468615254014736 -0.046593434922397134 -38.44631132297218
363 -0.04575559664517641 -38.514370850659915 -0.044150476716458796 -38.49046179968864
364 -0.045725463144481185 -38.560096313804394 -0.046687598526477816 -38.537149398215114
365 -0.04563234075903892 -38.605728654563435 -0.045041893050074576 -38.58219129126519
366 -0.0456956934183836 -38.651424347981816 -0.046587839536368844 -38.62877913080156
367 -0.04557412173599005 -38.696998469717805 -0.04342283084988594 -38.672201961651446
368 -0.04574323035776615 -38.74274170007557 -0.04637901447713375 -38.71858097612858
369 -0.04565507285296917 -38.788396772928536 -0.053114007227122784 -38.7716949833557
370 -0.04521067161113024 -38.833607444539666 -0.046983068250119685 -38.81867805160582
371 -0.0451309422031045 -38.87873838674277 -0.04575937557965517 -38.86443742718548
372 -0.045141460560262206 -38.92387984730303 -0.04711188431829214 -38.91154931150377
373 -0.04502475690096617 -38.96890460420399 -0.04507644679397345 -38.95662575829774
374 -0.045034960843622684 -39.013939565047615 -0.0446804815903306 -39.00130623988807
375 -0.04505935292690992 -39.05899891797453 -0.04503218419849873 -39.04633842408657
376 -0.0451339365914464 -39.104132854565975 -0.04483932331204414 -39.09117774739862
377 -0.04511690456420183 -39.14924975913018 -0.04882880095392465 -39.140006548352545
378 -0.04497198741883039 -39.19422174654901 -0.043956374563276765 -39.183962922915825
379 -0.044943608529865745 -39.239165355078875 -0.04479806795716286 -39.228760990872985
380 -0.045127622224390505 -39.28429297730327 -0.04360971730202436 -39.27237070817501
381 -0.04510265104472637 -39.329395628347996 -0.04589740671217442 -39.31826811488718
382 -0.04509836677461863 -39.37449399512261 -0.042297952622175214 -39.36056606750936
383 -0.045194624178111556 -39.41968861930072 -0.0476684121415019 -39.408234479650865
384 -0.045040670037269595 -39.46472928933799 -0.0445597879588604 -39.452794267609725
385 -0.04509991109371185 -39.5098292004317 -0.04755030442029238 -39.500344572030016
386 -0.045026664063334464 -39.55485586449504 -0.04382106494158507 -39.5441656369716
387 -0.04503179807215929 -39.5998876625672 -0.05250462833791971 -39.59667026530952
388 -0.04505793433636427 -39.64494559690356 -0.051467782631516454 -39.64813804794104
389 -0.0444746533408761 -39.68942025024444 -0.04459996335208416 -39.69273801129312
390 -0.044491948746144774 -39.73391219899058 -0.04458904694765806 -39.73732705824078
391 -0.044549410417675975 -39.778461609408254 -0.0453298170119524 -39.782656875252734
392 -0.04451324269175529 -39.82297485210001 -0.04484541956335306 -39.827502294816085
393 -0.044594422727823255 -39.86756927482784 -0.043565711565315725 -39.8710680063814
394 -0.0446365574374795 -39.912205832265315 -0.04623830653727055 -39.91730631291867
395 -0.044552165642380716 -39.956757997907694 -0.04605800397694111 -39.96336431689561
396 -0.04451784435659647 -40.00127584226429 -0.04463766552507877 -40.00800198242069
397 -0.0444626122713089 -40.0457384545356 -0.04530663657933474 -40.05330861900002
398 -0.04453548118472099 -40.090273935720326 -0.04342815019190312 -40.09673676919192
399 -0.04459089674055576 -40.134864832460885 -0.044862371310591696 -40.141599140502514
400 -0.04456612169742584 -40.17943095415831 -0.044277972914278506 -40.185877113416794
401 -0.04459855239838362 -40.2240295065567 -0.04593862034380436 -40.2318157337606
402 -0.044573181122541425 -40.26860268767924 -0.04366754461079836 -40.2754832783714
403 -0.044623850658535955 -40.31322653833778 -0.043208212591707706 -40.318691490963104
404 -0.044738625176250935 -40.35796516351403 -0.04684928245842457 -40.36554077342153
405 -0.0447196327149868 -40.40268479622902 -0.03988509811460972 -40.40542587153614
406 -0.044973600655794144 -40.44765839688481 -0.04532828368246555 -40.450754155218604
407 -0.04495280217379331 -40.49261119905861 -0.04142979178577662 -40.49218394700438
408 -0.04500871766358614 -40.53761991672219 -0.04482333939522505 -40.5370072863996
409 -0.04498919881880283 -40.582609115541 -0.04551702104508877 -40.582524307444686
410 -0.044930883683264256 -40.62753999922426 -0.04337875340133905 -40.62590306084603
411 -0.04504050333052874 -40.67258050255479 -0.042537883296608923 -40.66844094414264
412 -0.04525085035711527 -40.7178313529119 -0.03953655660152435 -40.707977500744164
413 -0.04537683054804802 -40.76320818345995 -0.04680145662277937 -40.754778957366945
414 -0.045523269660770894 -40.80873145312072 -0.04586557112634182 -40.80064452849329
415 -0.045394651405513284 -40.85412610452624 -0.04318394344300032 -40.843828471936284
416 -0.04551203940063715 -40.89963814392687 -0.042711786925792694 -40.88654025886208
417 -0.04548761583864689 -40.94512575976552 -0.046367770060896873 -40.932908028922974
418 -0.045422356203198434 -40.990548115968714 -0.04741079621016979 -40.980318825133146
419 -0.04531524572521448 -41.03586336169393 -0.045545590296387675 -41.02586441542953
420 -0.04528029449284077 -41.08114365618677 -0.04500448927283287 -41.070868904702365
421 -0.04534012153744697 -41.12648377772422 -0.04323702249675989 -41.11410592719913
422 -0.04532874934375286 -41.17181252706797 -0.04379021134227514 -41.1578961385414
423 -0.04537446498870849 -41.21718699205668 -0.04571047723293305 -41.20360661577433
424 -0.04538867548108101 -41.26257566753776 -0.04475451987236738 -41.248361135646704
425 -0.04539114199578762 -41.307966809533546 -0.04773779399693012 -41.296098929643634
426 -0.04541930388659239 -41.353386113420136 -0.047690747678279875 -41.343789677321915
427 -0.04514939934015274 -41.39853551276029 -0.0458978109061718 -41.389687488228084
428 -0.04509313907474279 -41.443628651835034 -0.04441153239458799 -41.434099020622675
429 -0.04514186903834343 -41.48877052087338 -0.04363217633217573 -41.47773119695485
430 -0.04522248860448599 -41.53399300947787 -0.045559460669755934 -41.52329065762461
431 -0.045204860344529155 -41.579197869822394 -0.047156570479273796 -41.57044722810388
432 -0.04500006753951311 -41.624197937361906 -0.04685676079243421 -41.61730398889632
433 -0.04503485411405563 -41.66923279147596 -0.047857008129358294 -41.66516099702567
434 -0.045044881477952006 -41.71427767295391 -0.04535070303827524 -41.71051170006395
435 -0.04507938213646412 -41.759357055090376 -0.042162333987653254 -41.7526740340516
436 -0.04517210368067026 -41.80452915877105 -0.046621546521782874 -41.799295580573386
437 -0.04509661979973316 -41.84962577857078 -0.047107410803437236 -41.84640299137682
438 -0.04493180327117443 -41.89455758184196 -0.04370838794857264 -41.89011137932539
439 -0.04493340104818344 -41.93949098289014 -0.044439091719686984 -41.93455047104508
440 -0.04500748962163925 -41.98449847251178 -0.04514149595052004 -41.979691966995595
441 -0.04496743213385344 -42.02946590464563 -0.04430745039135218 -42.023999417386946
442 -0.045033186115324496 -42.07449909076096 -0.04508880116045475 -42.0690882185474
443 -0.04496860057115555 -42.11946769133211 -0.04639667272567749 -42.11548489127308
444 -0.044929282180964945 -42.16439697351308 -0.044592161662876606 -42.160077052935954
445 -0.044972898066043855 -42.20936987157912 -0.04789405278861523 -42.20797110572457
446 -0.04484578333795071 -42.25421565491707 -0.04538548868149519 -42.253356594406064
447 -0.044818290136754514 -42.29903394505382 -0.04715448170900345 -42.300511076115065
448 -0.0447116170078516 -42.34374556206167 -0.04186059553176165 -42.34237167164682
449 -0.04476967565715313 -42.38851523771882 -0.044130298867821695 -42.386501970514644
450 -0.044785922206938264 -42.43330115992576 -0.04435442388057709 -42.43085639439522
451 -0.04545844011008739 -42.47875960003585 -0.049633200466632846 -42.48048959486185
452 -0.04460536297410726 -42.52336496300996 -0.044531586579978466 -42.52502118144183
453 -0.04456376675516367 -42.56792872976512 -0.044769684225320815 -42.56979086566715
454 -0.044648179225623606 -42.61257690899075 -0.042427983693778516 -42.61221884936093
455 -0.04481442887336016 -42.657391337864105 -0.04522053226828575 -42.65743938162922
456 -0.04466394130140543 -42.70205527916551 -0.042727744579315184 -42.700167126208534
457 -0.044863755255937575 -42.74691903442145 -0.04410449173301458 -42.74427161794155
458 -0.04491391666233539 -42.79183295108379 -0.04687449280172586 -42.79114611074328
459 -0.044774793274700644 -42.83660774435849 -0.04560654200613499 -42.83675265274941
460 -0.04479975998401642 -42.881407504342505 -0.046522333100438115 -42.88327498584985
461 -0.04473846331238747 -42.92614596765489 -0.042316812090575695 -42.92559179794043
462 -0.045162844099104406 -42.97130881175399 -0.03962258994579315 -42.96521438788622
463 -0.045055417157709596 -43.016364228911705 -0.045926518924534324 -43.01114090681075
464 -0.04504016805440188 -43.061404396966104 -0.045548665896058084 -43.05668957270681
465 -0.04503309056162834 -43.106437487527735 -0.04400811865925789 -43.100697691366065
466 -0.04500002451241016 -43.15143751204015 -0.04521401263773441 -43.1459117040038
467 -0.04505935944616794 -43.19649687148632 -0.04690476208925247 -43.192816466093056
468 -0.04489940162748098 -43.2413962731138 -0.044339397177100184 -43.237155863270154
469 -0.044984929263591766 -43.28638120237739 -0.04671192709356546 -43.28386779036372
470 -0.04482086449861526 -43.33120206687601 -0.04594893958419562 -43.329816729947915
471 -0.04487172905355692 -43.376073795929564 -0.046376357600092885 -43.37619308754801
472 -0.044725427590310576 -43.42079922351987 -0.04521122258156538 -43.421404310129574
473 -0.04480392131954432 -43.46560314483941 -0.04302031043916941 -43.46442462056874
474 -0.04492717497050762 -43.510530319809924 -0.042871825955808164 -43.50729644652455
475 -0.045042901299893856 -43.55557322110982 -0.043175716511905195 -43.55047216303645
476 -0.045072704926133154 -43.60064592603595 -0.04478687737137079 -43.595259040407825
477 -0.04517124854028225 -43.64581717457624 -0.04721924941986799 -43.64247828982769
478 -0.04495956748723984 -43.69077674206348 -0.04576572719961405 -43.68824401702731
479 -0.044903666526079175 -43.73568040858956 -0.04570353366434574 -43.73394755069165
480 -0.0448887687176466 -43.78056917730721 -0.04516381584107876 -43.77911136653273
481 -0.044827754609286785 -43.825396931916494 -0.0441173953935504 -43.82322876192628
482 -0.0449904041364789 -43.87038733605297 -0.045128231309354304 -43.868356993235636
483 -0.04493945967406034 -43.91532679572703 -0.04254048857837915 -43.91089748181402
484 -0.04499099887907505 -43.960317794606105 -0.04387705251574516 -43.954774534329765
485 -0.04524220936000347 -44.00556000396611 -0.04569698479026556 -44.00047151912003
486 -0.045082163996994495 -44.050642167963105 -0.047263743728399275 -44.047735262848434
487 -0.04485703408718109 -44.095499202050284 -0.043553983233869074 -44.091289246082304
488 -0.044968926906585695 -44.14046812895687 -0.04469587672501803 -44.13598512280732
489 -0.04499218091368675 -44.18546030987056 -0.043306156247854236 -44.17929127905517
490 -0.04510695040225983 -44.230567260272814 -0.04357991125434637 -44.22287119030952
491 -0.0451318696141243 -44.27569912988694 -0.04582598675042391 -44.26869717705994
492 -0.04504716731607914 -44.320746297203016 -0.0450017761439085 -44.31369895320385
493 -0.045029318518936635 -44.36577561572195 -0.04373648539185524 -44.3574354385957
494 -0.04520800430327654 -44.41098362002523 -0.04742748830467462 -44.40486292690038
495 -0.04499172940850258 -44.45597534943373 -0.04431936889886856 -44.44918229579925
496 -0.045064350590109825 -44.50103970002384 -0.044189194962382314 -44.49337149076163
497 -0.04513008296489716 -44.546169782988734 -0.04283348396420479 -44.536204974725834
498 -0.04520030450075865 -44.591370087489494 -0.04932477548718452 -44.58552975021302
499 -0.04490490555763245 -44.636274993047124 -0.044100140780210496 -44.62962989099323
500 -0.044956733286380765 -44.68123172633351 -0.04450165834277868 -44.67413154933601
501 -0.04493981953710317 -44.72617154587061 -0.04266894031316042 -44.716800489649174
502 -0.04516063518822193 -44.77133218105884 -0.04537945911288262 -44.76217994876205
503 -0.04507808368653059 -44.81641026474537 -0.04632532764226198 -44.80850527640432
504 -0.04511329308152199 -44.86152355782689 -0.04550767224282026 -44.85401294864714
505 -0.04502665251493454 -44.90655021034183 -0.04646597877144813 -44.90047892741859
506 -0.04506210498511791 -44.95161231532695 -0.04487897809594869 -44.94535790551454
507 -0.045009931363165376 -44.996622246690116 -0.046400105394423005 -44.99175801090897
508 -0.044908989779651166 -45.041531236469766 -0.046490151435136795 -45.038248162344104
509 -0.04488465525209904 -45.08641589172186 -0.04645999241620302 -45.08470815476031
510 -0.04482963904738426 -45.13124553076925 -0.04300213400274515 -45.127710288763055
511 -0.044888158328831196 -45.17613368909808 -0.04412164483219385 -45.17183193359525
512 -0.04501683674752712 -45.22115052584561 -0.04220886658877134 -45.21404080018402
513 -0.04501405600458384 -45.26616458185019 -0.04324084986001253 -45.257281650044035
514 -0.045077853836119175 -45.31124243568631 -0.04427380356937647 -45.30155545361341
515 -0.04529372472316027 -45.35653616040947 -0.04507567174732685 -45.34663112536074
516 -0.04499055668711662 -45.40152671709659 -0.04603923838585615 -45.392670363746596
517 -0.0449821213260293 -45.446508838422616 -0.043843737058341506 -45.436514100804935
518 -0.045311825536191466 -45.491820663958805 -0.048453056067228314 -45.484967156872166
519 -0.04540613889694214 -45.53722680285575 -0.04406272079795599 -45.52902987767012
520 -0.0450783858075738 -45.58230518866332 -0.046323821693658826 -45.57535369936378
521 -0.04497030843049288 -45.62727549709381 -0.04572860822081566 -45.621082307584594
522 -0.044993234984576705 -45.672268732078386 -0.0457417780533433 -45.666824085637934
523 -0.045042912289500234 -45.71731164436789 -0.04723445139825344 -45.71405853703619
524 -0.04488298408687115 -45.76219462845476 -0.03952318299561739 -45.753581720031804
525 -0.04507089592516422 -45.80726552437992 -0.045977769792079924 -45.799559489823885
526 -0.04494520463049412 -45.852210729010416 -0.04436853397637606 -45.84392802380026
527 -0.04496882874518633 -45.8971795577556 -0.04453143160790205 -45.88845945540816
528 -0.04519294835627079 -45.94237250611187 -0.041720818169414996 -45.93018027357758
529 -0.04533837791532278 -45.987710884027194 -0.0395631417632103 -45.96974341534079
530 -0.045390318147838116 -46.03310120217503 -0.04705276563763618 -46.016796180978425
531 -0.04530430864542723 -46.07840551082046 -0.0472511637955904 -46.06404734477402
532 -0.04522775467485189 -46.123633265495315 -0.045053896866738795 -46.10910124164076
533 -0.04533306825906038 -46.168966333754376 -0.047616943903267386 -46.15671818554402
534 -0.045062179863452914 -46.214028513617826 -0.04120600335299969 -46.19792418889702
535 -0.04517241362482309 -46.25920092724265 -0.04190411269664764 -46.23982830159367
536 -0.04526816625148058 -46.304469093494134 -0.04521599467843771 -46.285044296272105
537 -0.04533764906227589 -46.34980674255641 -0.04291373174637556 -46.32795802801848
538 -0.045382867008447646 -46.39518960956486 -0.04540941435843706 -46.37336744237692
539 -0.04536011554300785 -46.440549725107864 -0.044449962489306924 -46.41781740486623
540 -0.045418933033943176 -46.48596865814181 -0.046043716929852964 -46.46386112179608
541 -0.04533987045288086 -46.531308528594685 -0.04485465232282877 -46.508715774118905
542 -0.045335960760712626 -46.576644489355395 -0.045131769590079786 -46.55384754370898
543 -0.04532522968947887 -46.62196971904488 -0.04658488072454929 -46.600432424433535
544 -0.045266247168183324 -46.66723596621306 -0.04575346540659666 -46.64618588984013
545 -0.0473130851984024 -46.71454905141147 -0.04084589965641498 -46.68703178949655
546 -0.04570775981992483 -46.76025681123139 -0.04659712500870228 -46.73362891450525
547 -0.04555980581790209 -46.805816617049295 -0.04427560437470675 -46.77790451887996
548 -0.04553927276283502 -46.85135588981213 -0.04487858768552542 -46.82278310656548
549 -0.04554793108254671 -46.89690382089468 -0.044813239760696885 -46.86759634632618
550 -0.04552060719579458 -46.942424428090476 -0.045342030376195906 -46.91293837670238
551 -0.04543906319886446 -46.98786349128934 -0.04791119825094938 -46.96084957495333
552 -0.04546026661992073 -47.03332375790926 -0.04670452624559403 -47.00755410119892
553 -0.04530688207596541 -47.07863063998522 -0.044821003824472426 -47.052375105023394
554 -0.04528671912848949 -47.12391735911371 -0.045362882129848 -47.097737987153245
555 -0.045323589257895945 -47.16924094837161 -0.043867497332394124 -47.14160548448564
556 -0.045324329659342764 -47.21456527803095 -0.04385941233485937 -47.1854648968205
557 -0.04547805767506361 -47.260043335706015 -0.04426695071160793 -47.22973184753211
558 -0.04543407708406448 -47.30547741279008 -0.04729594644159078 -47.2770277939737
559 -0.04530431535094977 -47.35078172814103 -0.04524419698864222 -47.32227199096234
560 -0.045366779901087284 -47.39614850804212 -0.043508502282202245 -47.36578049324454
561 -0.0453679321333766 -47.44151644017549 -0.04374269526451826 -47.40952318850906
562 -0.045435371436178686 -47.48695181161167 -0.04139937125146389 -47.45092255976053
563 -0.04598058294504881 -47.53293239455672 -0.03875073939561844 -47.489673299156145
564 -0.04584884401410818 -47.578781238570826 -0.045289941132068634 -47.534963240288214
565 -0.045782253704965116 -47.62456349227579 -0.04618512708693743 -47.58114836737515
566 -0.04572973866015673 -47.67029323093595 -0.043362777680158615 -47.62451114505531
567 -0.0458113856613636 -47.71610461659731 -0.0461295472458005 -47.670640692301106
568 -0.04601453859359026 -47.7621191551909 -0.0425483463332057 -47.71318903863431
569 -0.04594467431306839 -47.80806382950397 -0.048208109103143215 -47.761397147737455
570 -0.04563214313238859 -47.85369597263636 -0.04848178923130035 -47.80987893696876
571 -0.045514899864792825 -47.89921087250115 -0.04878531657159328 -47.858664253540354
572 -0.04536225944757462 -47.94457313194872 -0.04742126669734716 -47.9060855202377
573 -0.04524860717356205 -47.989821739122284 -0.04529960360378027 -47.95138512384148
574 -0.045269165001809594 -48.0350909041241 -0.04527227487415075 -47.996657398715634
575 -0.04520362075418234 -48.080294524878276 -0.04536029472947121 -48.0420176934451
576 -0.045266650058329104 -48.12556117493661 -0.046609354019165036 -48.08862704746427
577 -0.04510690439492464 -48.170668079331534 -0.0445579569786787 -48.13318500444295
578 -0.04521485026925802 -48.215882929600795 -0.044852920435369016 -48.17803792487832
579 -0.04522530399262905 -48.261108233593426 -0.04402673710137606 -48.222064661979694
580 -0.04527597427368164 -48.306384207867104 -0.04442638289183378 -48.26649104487153
581 -0.045267817378044126 -48.35165202524515 -0.04490807801485062 -48.31139912288638
582 -0.045252829790115356 -48.39690485503527 -0.04640769716352224 -48.3578068200499
583 -0.04535402227193117 -48.4422588773072 -0.049590287171304225 -48.40739710722121
584 -0.04495199955999851 -48.487210876867195 -0.044413304142653945 -48.45181041136386
585 -0.04497294593602419 -48.53218382280322 -0.045255934447050096 -48.49706634581091
586 -0.04507318828254938 -48.57725701108577 -0.04819551892578602 -48.545261864736695
587 -0.04488738309592009 -48.62214439418169 -0.044704478979110715 -48.58996634371581
588 -0.04519157111644745 -48.667335965298136 -0.04554738141596317 -48.63551372513177
589 -0.044946059584617615 -48.712282024882754 -0.04529435820877552 -48.68080808334055
590 -0.044957119040191174 -48.757239143922945 -0.04698398597538471 -48.72779206931594
591 -0.04485098291188479 -48.80209012683483 -0.04409433361142874 -48.771886402927365
592 -0.04485060553997755 -48.846940732374804 -0.045239845849573614 -48.81712624877694
593 -0.044899113662540915 -48.89183984603734 -0.044535120204091075 -48.861661368981025
594 -0.04470112938433886 -48.93654097542168 -0.04243300538510084 -48.904094374366124
595 -0.04489167965948582 -48.981432655081164 -0.046629483066499236 -48.95072385743262
596 -0.04486719481647015 -49.02629984989763 -0.04333519022911787 -48.994059047661736
597 -0.04484001398086548 -49.0711398638785 -0.04402706362307072 -49.038086111284805
598 -0.04488896876573563 -49.11602883264423 -0.044443704560399054 -49.082529815845206
599 -0.04498345162719488 -49.16101228427143 -0.043617636524140836 -49.126147452369345
600 -0.04502826686948538 -49.206040551140916 -0.04789609741419554 -49.17404354978354
601 -0.044777462631464 -49.25081801377238 -0.04424295239150524 -49.21828650217505
602 -0.044866852648556235 -49.295684866420935 -0.04400631282478571 -49.26229281499983
603 -0.044910218194127084 -49.34059508461506 -0.045777571573853496 -49.30807038657368
604 -0.04491293653845787 -49.38550802115352 -0.044813043996691705 -49.35288343057037
605 -0.04480680264532566 -49.430314823798845 -0.04474134631454944 -49.397624776884925
606 -0.04493840374052525 -49.47525322753937 -0.044948717765510085 -49.44257349465043
607 -0.044869310781359674 -49.52012253832073 -0.04461660776287317 -49.48719010241331
608 -0.04489261507987976 -49.56501515340061 -0.045292218774557115 -49.532482321187864
609 -0.04485241174697876 -49.60986756514759 -0.04544222708791494 -49.57792454827578
610 -0.04484395142644644 -49.65471151657403 -0.04562165550887585 -49.623546203784656
611 -0.04476276617497206 -49.699474282749 -0.04696545321494341 -49.6705116569996
612 -0.04469863343983889 -49.74417291618884 -0.04684685133397579 -49.717358508333575
613 -0.04460065476596355 -49.7887735709548 -0.04495405834168196 -49.762312566675256
614 -0.0446689173579216 -49.83344248831273 -0.042427485808730125 -49.804740052483986
615 -0.04474098179489374 -49.87818347010762 -0.04357159547507763 -49.848311647959065
616 -0.04689242634922266 -49.925075896456846 -0.04543655142188072 -49.893748199380944
617 -0.04529361166059971 -49.97036950811744 -0.04120428748428821 -49.934952486865235
618 -0.045278606563806535 -50.01564811468125 -0.04530249405652285 -49.98025498092176
619 -0.045261154510080816 -50.06090926919133 -0.044950797222554684 -50.02520577814431
620 -0.04525958318263292 -50.10616885237396 -0.04570373818278313 -50.07090951632709
621 -0.04521534983068705 -50.151384202204646 -0.045295244082808495 -50.1162047604099
622 -0.04521067347377539 -50.19659487567842 -0.04493288956582546 -50.16113764997573
623 -0.04518998675048351 -50.24178486242891 -0.0444868890568614 -50.20562453903259
624 -0.045249902084469794 -50.28703476451338 -0.044840094074606894 -50.2504646331072
625 -0.04525333400815725 -50.33228809852154 -0.04502545204013586 -50.295490085147335
626 -0.045207901112735274 -50.37749599963427 -0.04580827821046114 -50.341298363357794
627 -0.045230483077466486 -50.42272648271174 -0.04482300747185945 -50.386121370829656
628 -0.045211519487202166 -50.46793800219894 -0.04465142339468002 -50.43077279422434
629 -0.045214246958494186 -50.513152249157436 -0.04623852204531431 -50.47701131626965
630 -0.04516124650835991 -50.55831349566579 -0.04553193561732769 -50.52254325188698
631 -0.045111534744501115 -50.60342503041029 -0.04469754230231047 -50.56724079418929
632 -0.045166952349245545 -50.64859198275954 -0.04678815342485905 -50.614028947614145
633 -0.04511433895677328 -50.69370632171631 -0.04374509118497372 -50.65777403879912
634 -0.04518651887774468 -50.738892840594055 -0.046879233233630656 -50.70465327203275
635 -0.04500868152827024 -50.78390152212233 -0.04526780247688293 -50.749921074509636
636 -0.04501315001398325 -50.828914672136314 -0.04411338437348604 -50.794034458883125
637 -0.04498350005596876 -50.873898172192284 -0.04742450024932623 -50.84145895913245
638 -0.044890128634870054 -50.91878830082715 -0.044876659475266936 -50.88633561860772
639 -0.04488035216927529 -50.963668652996425 -0.04369899723678827 -50.930034615844505
640 -0.04497451931238174 -51.00864317230881 -0.0451680114492774 -50.97520262729378
641 -0.044951718486845496 -51.05359489079565 -0.044321182556450366 -51.019523809850234
642 -0.04503236878663301 -51.09862725958229 -0.0469143683090806 -51.066438178159316
643 -0.0449140764772892 -51.14354133605958 -0.04454230424016714 -51.11098048239948
644 -0.0449411841109395 -51.18848252017052 -0.04492082037031651 -51.1559013027698
645 -0.044949517026543616 -51.23343203719706 -0.04297622740268707 -51.19887753017249
646 -0.04494322072714567 -51.27837525792421 -0.043650070391595366 -51.24252760056408
647 -0.044969113543629646 -51.32334437146784 -0.0442791236564517 -51.28680672422053
648 -0.04504756908863783 -51.36839194055648 -0.04083611015230417 -51.32764283437284
649 -0.04525223933160305 -51.41364417988808 -0.04640987515449524 -51.374052709527334
650 -0.04513000305742025 -51.458774182945504 -0.04525998961180448 -51.41931269913914
651 -0.045107617042958736 -51.50388179998846 -0.04416755810379982 -51.46348025724294
652 -0.04528093598783016 -51.549162735976296 -0.04317211527377367 -51.50665237251672
653 -0.04537426084280014 -51.594536996819095 -0.047705801017582414 -51.554358173534304
654 -0.045464012771844864 -51.64000100959094 -0.0405753068625927 -51.5949334803969
655 -0.04524336811155081 -51.68524437770249 -0.044639536365866664 -51.63957301676276
656 -0.04513602871447801 -51.73038040641697 -0.04391956813633442 -51.68349258489909
657 -0.0452036889269948 -51.775584095343966 -0.045551455765962603 -51.72904404066505
658 -0.04522947948426008 -51.82081357482823 -0.04482148718088865 -51.77386552784594
659 -0.045250244252383706 -51.866063819080615 -0.04577550869435072 -51.81964103654029
660 -0.04519970845431089 -51.91126352753493 -0.04457618240267038 -51.86421721894296
661 -0.04521717019379139 -51.95648069772872 -0.045260044001042846 -51.909477262944
662 -0.04519317392259836 -52.00167387165132 -0.04420834947377443 -51.95368561241778
663 -0.045226257480680945 -52.046900129132 -0.045159840025007725 -51.99884545244279
664 -0.04522536266595125 -52.09212549179795 -0.04457251094281674 -52.0434179633856
665 -0.04522489905357361 -52.13735039085152 -0.04350906554609537 -52.0869270289317
666 -0.045336709916591646 -52.18268710076811 -0.045560329034924504 -52.132487357966625
667 -0.04531579148024321 -52.228002892248355 -0.04621973037719727 -52.17870708834382
668 -0.04526840839534998 -52.27327130064371 -0.044116595014929774 -52.22282368335875
669 -0.04529650639742613 -52.318567807041134 -0.045039864256978035 -52.267863547615725
670 -0.04530307464301586 -52.36387088168415 -0.04499329309910536 -52.31285684071483
671 -0.04528895653784275 -52.409159838221996 -0.042060486413538455 -52.35491732712837
672 -0.04553939923644066 -52.454699237458435 -0.05216185096651316 -52.40707917809488
673 -0.04507598765194416 -52.499775225110376 -0.04264192320406437 -52.44972110129895
674 -0.04524978194385767 -52.545025007054235 -0.04737546667456627 -52.497096567973514
675 -0.04509090948849916 -52.590115916542736 -0.04362250976264477 -52.540719077736156
676 -0.045120553113520145 -52.635236469656256 -0.04457616060972214 -52.58529523834588
677 -0.04513205923140049 -52.680368528887655 -0.04491136372089386 -52.63020660206677
678 -0.04510761685669422 -52.72547614574435 -0.04500671811401844 -52.67521332018079
679 -0.04516476858407259 -52.770640914328425 -0.04579250440001488 -52.7210058245808
680 -0.04515045285224915 -52.81579136718067 -0.044596186652779576 -52.76560201123358
681 -0.04532139729708433 -52.86111276447776 -0.03871504180133343 -52.804317053034914
682 -0.04541576169431209 -52.906528526172075 -0.044592035561800004 -52.84890908859671
683 -0.045575288496911524 -52.95210381466899 -0.04336692579090595 -52.89227601438762
684 -0.04553036671131849 -52.997634181380306 -0.044615134596824646 -52.936891148984444
685 -0.04548578932881355 -53.04311997070912 -0.04539081621915102 -52.9822819652036
686 -0.04553501084446907 -53.08865498155359 -0.046368864551186564 -53.02865082975478
687 -0.047468753345310685 -53.1361237348989 -0.0422634307295084 -53.07091426048429
688 -0.045842905342578885 -53.181966640241484 -0.04456548653542995 -53.11547974701972
689 -0.045441487804055214 -53.22740812804554 -0.04494382683187723 -53.160423573851595
690 -0.045505319535732267 -53.272913447581274 -0.043531380221247674 -53.20395495407284
691 -0.045545675233006476 -53.31845912281428 -0.04784441068768501 -53.25179936476053
692 -0.04537959136068821 -53.36383871417497 -0.04482560027390718 -53.29662496503444
693 -0.04538324661552906 -53.4092219607905 -0.04592354856431484 -53.34254851359876
694 -0.04532655812799931 -53.45454851891849 -0.0450016712769866 -53.38755018487574
695 -0.04533713143318892 -53.49988565035168 -0.044780907407402995 -53.43233109228314
696 -0.045322564989328386 -53.545208215341006 -0.04586365334689617 -53.47819474563004
697 -0.045273898355662825 -53.590482113696666 -0.045564405620098114 -53.52375915125014
698 -0.04597532600164413 -53.63645743969831 -0.04999367166310549 -53.57375282291324
699 -0.04530836697667837 -53.68176580667499 -0.04568171910941601 -53.61943454202266
700 -0.04505287241190672 -53.7268186790869 -0.04464128222316503 -53.66407582424583
701 -0.04509750120341778 -53.77191618029031 -0.045765198208391665 -53.70984102245422
702 -0.0450435372069478 -53.81695971749726 -0.045455810986459254 -53.75529683344068
703 -0.04503728337585926 -53.861997000873124 -0.04489310774952173 -53.800189941190204
704 -0.04503182638436556 -53.90702882725749 -0.04429483190178871 -53.84448477309199
705 -0.045049212872982025 -53.95207804013047 -0.04540418405085802 -53.88988895714285
706 -0.04501837734133005 -53.9970964174718 -0.04514445085078478 -53.935033407993636
707 -0.04498320389539003 -54.04207962136719 -0.04472551643848419 -53.97975892443212
708 -0.0450513718649745 -54.087130993232165 -0.04483729433268309 -54.0245962187648
709 -0.04510997720062733 -54.13224097043279 -0.045871952548623085 -54.07046817131342
710 -0.04504097178578377 -54.17728194221857 -0.04556118305772543 -54.11602935437115
711 -0.044966028444468974 -54.22224797066304 -0.04518834836781025 -54.16121770273896
712 -0.04493358079344034 -54.26718155145648 -0.045772841386497023 -54.20699054412545
713 -0.044923442788422106 -54.312104994244905 -0.04566022958606482 -54.252650773711515
714 -0.044878371991217136 -54.35698336623612 -0.044961930997669694 -54.29761270470919
715 -0.04487919136881828 -54.40186255760494 -0.04439405985176563 -54.342006764560956
716 -0.044826243072748184 -54.44668880067769 -0.044226535223424436 -54.38623329978438
717 -0.04491451177746057 -54.491603312455155 -0.04478468224406242 -54.43101798202844
718 -0.04487732108682394 -54.53648063354198 -0.04476161617785692 -54.4757795982063
719 -0.04490247443318367 -54.581383107975164 -0.04627891276031733 -54.522058510966616
720 -0.04485265482217073 -54.626235762797336 -0.043234408274292944 -54.56529291924091
721 -0.044953521341085434 -54.67118928413842 -0.04519690778106451 -54.61048982702197
722 -0.04490450918674469 -54.716093793325165 -0.04674567878246307 -54.65723550580444
723 -0.04483484849333763 -54.7609286418185 -0.045364553667604925 -54.70260005947204
724 -0.04479238279163837 -54.80572102461014 -0.04463338144123554 -54.74723344091328
725 -0.04481694214046002 -54.8505379667506 -0.04415774159133434 -54.79139118250461
726 -0.04483959712088108 -54.895377563871484 -0.04477682970464229 -54.83616801220926
727 -0.04482472669333219 -54.94020229056482 -0.04563707467168569 -54.881805086880945
728 -0.044848950766026976 -54.985051241330844 -0.04455105625092983 -54.926356143131876
729 -0.04486946035176516 -55.029920701682606 -0.04418496675789356 -54.97054110988977
730 -0.04486186672002077 -55.074782568402625 -0.04566491208970547 -55.01620602197948
731 -0.044853754714131354 -55.11963632311676 -0.04393585678189993 -55.06014187876138
732 -0.04482319429516792 -55.16445951741193 -0.04043852258473635 -55.100580401346114
733 -0.04507000409066677 -55.209529521502596 -0.047738762199878694 -55.14831916354599
734 -0.044996386580169204 -55.25452590808276 -0.05084400419145822 -55.19916316773745
735 -0.04467816296964884 -55.29920407105241 -0.04396763648837805 -55.24313080422583
736 -0.04469655156135559 -55.343900622613766 -0.04508799072355032 -55.28821879494938
737 -0.04468150697648525 -55.388582129590255 -0.045245094783604146 -55.33346388973298
738 -0.044575501792132856 -55.433157631382386 -0.04354783296585083 -55.37701172269883
739 -0.04474715813994408 -55.47790478952233 -0.04446386378258467 -55.421475586481414
740 -0.04477713741362095 -55.522681926935945 -0.046095766313374045 -55.467571352794785
741 -0.044750185869634154 -55.56743211280558 -0.04490224178880453 -55.51247359458359
742 -0.044705763831734656 -55.61213787663731 -0.043753950484097005 -55.556227545067685
743 -0.04479538034647703 -55.65693325698379 -0.0463816212490201 -55.602609166316704
744 -0.04471994433552027 -55.70165320131931 -0.04393245223909616 -55.6465416185558
745 -0.04472550135105848 -55.74637870267037 -0.04390087127685547 -55.690442489832655
746 -0.044862967915832996 -55.7912416705862 -0.0468098271638155 -55.73725231699647
747 -0.0446366311982274 -55.83587830178443 -0.04553864374756813 -55.78279096074404
748 -0.04465980306267738 -55.88053810484711 -0.04764784425497055 -55.830438804999005
749 -0.04455036036670208 -55.92508846521381 -0.04483361523598432 -55.87527242023499
750 -0.04457616601139307 -55.96966463122521 -0.043736734054982664 -55.919009154289974
751 -0.04454934056848288 -56.01421397179369 -0.042210263945162294 -55.96121941823514
752 -0.04466687552630901 -56.05888084732 -0.04516954869031906 -56.006388966925456
753 -0.04465576317161322 -56.10353661049161 -0.045379355922341345 -56.0517683228478
754 -0.04477852713316679 -56.14831513762478 -0.04127261620014906 -56.093040939047945
755 -0.044809265807271 -56.19312440343205 -0.04365376997739077 -56.136694709025335
756 -0.04490341860800982 -56.23802782204006 -0.04295417442917824 -56.17964888345451
757 -0.04500906597822905 -56.28303688801829 -0.0443371182307601 -56.22398600168527
758 -0.04507994707673788 -56.328116835095024 -0.041843080520629884 -56.2658290822059
759 -0.04521185364574194 -56.37332868874076 -0.04685141481459141 -56.31268049702049
760 -0.045086467638611794 -56.418415156379375 -0.043886770866811274 -56.3565672678873
761 -0.04506148882210255 -56.463476645201474 -0.04316495452076197 -56.39973222240806
762 -0.04512297175824642 -56.50859961695972 -0.045733995735645294 -56.44546621814371
763 -0.045161794312298296 -56.55376141127202 -0.04508536532521248 -56.49055158346892
764 -0.04510746765881777 -56.59886887893084 -0.04527486283332109 -56.535826446302245
765 -0.04509371183812618 -56.643962590768965 -0.04541885945945978 -56.581245305761705
766 -0.04507826305925846 -56.689040853828224 -0.044460516050457956 -56.62570582181216
767 -0.04501855820417404 -56.7340594120324 -0.04870201908051967 -56.674407840892684
768 -0.04488279577344656 -56.77894220780585 -0.04591988995671272 -56.7203277308494
769 -0.044868499226868155 -56.82381070703271 -0.046243478544056416 -56.766571209393454
770 -0.04475449360907078 -56.86856520064178 -0.04935783986002207 -56.81592904925348
771 -0.04464308954775333 -56.91320829018954 -0.04475481379777193 -56.86068386305125
772 -0.044947678409516814 -56.95815596859905 -0.049769687838852404 -56.910453550890104
773 -0.04432423412799835 -57.00248020272705 -0.0466592462733388 -56.95711279716344
774 -0.04424062594771385 -57.046720828674765 -0.04460674878209829 -57.00171954594554
775 -0.04426700603216886 -57.09098783470694 -0.04619978629052639 -57.04791933223607
776 -0.04417410288006067 -57.135161937587 -0.044035295583307744 -57.091954627819376
777 -0.04424721449613571 -57.17940915208314 -0.04480998907238245 -57.13676461689176
778 -0.044271550886332986 -57.223680702969475 -0.04442147556692362 -57.18118609245868
779 -0.04430999122560024 -57.26799069419508 -0.044063772261142733 -57.22524986471982
780 -0.04437906760722399 -57.3123697618023 -0.04498185813426971 -57.27023172285409
781 -0.0443238003179431 -57.35669356212024 -0.044238041155040264 -57.31446976400913
782 -0.04438404813408851 -57.40107761025433 -0.04439744465053082 -57.35886720865966
783 -0.04444886595010757 -57.44552647620444 -0.04413586035370827 -57.403003069013366
784 -0.0444692088291049 -57.48999568503355 -0.04450750555843115 -57.447510574571794
785 -0.044506870210170746 -57.53450255524372 -0.04479113966226578 -57.49230171423406
786 -0.04449422974139452 -57.578996784985115 -0.044943485595285895 -57.53724519982934
787 -0.044503436982631685 -57.623500221967745 -0.04389364011585713 -57.5811388399452
788 -0.04452116210013628 -57.668021384067885 -0.0442123256623745 -57.62535116560757
789 -0.044521959498524666 -57.71254334356641 -0.04462389200925827 -57.669975057616824
790 -0.04453073050826788 -57.75707407407468 -0.04369181916117668 -57.713666876778
791 -0.044560520350933074 -57.801634594425614 -0.043309153988957405 -57.75697603076696
792 -0.04467619471251964 -57.84631078913814 -0.041009345650672914 -57.79798537641763
793 -0.04503764919936657 -57.8913484383375 -0.04609887339174747 -57.84408424980938
794 -0.044789638556540015 -57.93613807689404 -0.04589422531425953 -57.889978475123634
795 -0.044701438024640085 -57.98083951491868 -0.04586209449917078 -57.935840569622805
796 -0.044575746171176434 -58.025415261089854 -0.044866456650197506 -57.980707026273
797 -0.044774317741394044 -58.07018957883125 -0.0456236656755209 -58.02633069194852
798 -0.04465625137090683 -58.11484583020216 -0.04367339964956045 -58.070004091598086
799 -0.04469287395477295 -58.15953870415693 -0.0431861974298954 -58.11319028902798
800 -0.04473133943974972 -58.20427004359668 -0.04444416314363479 -58.15763445217162
801 -0.044872164353728296 -58.249142207950406 -0.04677483607083559 -58.20440928824246
802 -0.044730788469314574 -58.29387299641972 -0.04521987084299326 -58.24962915908545
803 -0.0446869395673275 -58.33855993598705 -0.044939414411783216 -58.29456857349724
804 -0.04468255452811718 -58.383242490515165 -0.045545860193669796 -58.34011443369091
805 -0.04470260087400675 -58.42794509138917 -0.04390038587152958 -58.38401481956244
806 -0.04485944081097841 -58.47280453220015 -0.042643926478922366 -58.42665874604136
807 -0.04479050245136022 -58.517595034651514 -0.04548102132976055 -58.472139767371125
808 -0.044785492680966855 -58.56238052733248 -0.045366047881543636 -58.51750581525267
809 -0.04476314485073089 -58.60714367218321 -0.0452549597248435 -58.56276077497751
810 -0.04486030917614699 -58.65200398135936 -0.046118219010531904 -58.60887899398804
811 -0.04471320379525423 -58.69671718515461 -0.0459703478962183 -58.65484934188426
812 -0.044670677930116656 -58.741387863084725 -0.044062314368784425 -58.698911656253046
813 -0.04468120541423559 -58.78606906849896 -0.04452450405806303 -58.743436160311106
814 -0.044684174656867984 -58.830753243155826 -0.04395698979496956 -58.78739315010608
815 -0.044757978059351444 -58.87551122121518 -0.04729633890092373 -58.834689489007
816 -0.044666662253439425 -58.92017788346862 -0.043168538995087144 -58.87785802800209
817 -0.04477814733982086 -58.96495603080844 -0.04409135896712542 -58.92194938696921
818 -0.044793099723756315 -59.00974913053219 -0.0434699796140194 -58.96541936658323
819 -0.04479326196014881 -59.054542392492344 -0.04371548164635897 -59.009134848229586
820 -0.04485466536134482 -59.099397057853686 -0.04369536768645048 -59.05283021591604
821 -0.04505871776491403 -59.1444557756186 -0.03790635392069817 -59.090736569836736
822 -0.04531690683215857 -59.18977268245076 -0.04262530412524938 -59.13336187396199
823 -0.0453094532713294 -59.23508213572209 -0.045623691938817504 -59.1789855659008
824 -0.04534736014902592 -59.28042949587111 -0.046314884722232816 -59.22530045062304
825 -0.045269621349871156 -59.325699117220985 -0.04358223769813776 -59.26888268832118
826 -0.04539663195610046 -59.37109574917709 -0.046838380955159666 -59.315721069276336
827 -0.04526656586676836 -59.416362315043855 -0.0432431211695075 -59.358964190445846
828 -0.04530470371246338 -59.461667018756316 -0.04526900686323643 -59.40423319730908
829 -0.04534860383719206 -59.50701562259351 -0.04295619428157806 -59.44718939159066
830 -0.04537282269448042 -59.55238844528799 -0.04335171543061733 -59.49054110702128
831 -0.04548878464847803 -59.597877229936465 -0.04527943059802055 -59.5358205376193
832 -0.04547882098704577 -59.64335605092351 -0.045022676885128024 -59.580843214504426
833 -0.04545764680951834 -59.688813697733025 -0.044188769161701204 -59.625031983666126
834 -0.04544563926756382 -59.73425933700059 -0.04704049583524465 -59.672072479501374
835 -0.04535086527466774 -59.77961020227526 -0.0442648746073246 -59.716337354108695
836 -0.04538035951554775 -59.824990561790806 -0.045681275241076943 -59.762018629349775
837 -0.04534302614629269 -59.8703335879371 -0.04568617269396782 -59.807704802043745
838 -0.04530486352741718 -59.91563845146452 -0.04502120744436979 -59.852726009488116
839 -0.04532320126891136 -59.96096165273343 -0.04565268829464912 -59.89837869778277
840 -0.045403228513896464 -60.00636488124733 -0.048313037306070325 -59.94669173508884
841 -0.045147455856204034 -60.05151233710353 -0.044436247646808626 -59.99112798273565
842 -0.0451566768810153 -60.096669013984545 -0.0447068577632308 -60.03583484049888
843 -0.045105047337710855 -60.14177406132226 -0.045417040772736075 -60.08125188127161
844 -0.04512216951698065 -60.18689623083924 -0.04531385898590088 -60.12656574025751
845 -0.04517194498330355 -60.23206817582254 -0.04084032978862524 -60.167406070046134
846 -0.045289456471800806 -60.27735763229434 -0.04856125209480524 -60.21596732214094
847 -0.04508816339075565 -60.3224457956851 -0.04571195002645254 -60.26167927216739
848 -0.045051375217735765 -60.36749717090284 -0.04462148826569319 -60.30630076043308
849 -0.0451378533616662 -60.4126350242645 -0.04684665650129318 -60.35314741693438
850 -0.04502768367528916 -60.45766270793979 -0.044920201413333416 -60.39806761834771
851 -0.04499078206717968 -60.50265349000697 -0.043703488633036615 -60.441771106980745
852 -0.04500345662236214 -60.54765694662933 -0.04761392641812563 -60.48938503339887
853 -0.04488382004201412 -60.59254076667135 -0.04397801160812378 -60.53336304500699
854 -0.04491489939391613 -60.637455666065264 -0.045481104776263236 -60.57884414978326
855 -0.044938430190086365 -60.68239409625535 -0.044220518134534356 -60.623064667917795
856 -0.044952608086168765 -60.72734670434152 -0.04567073676735163 -60.668735404685144
857 -0.044895998761057855 -60.77224270310258 -0.044918439164757726 -60.713653843849904
858 -0.044921128638088705 -60.817163831740665 -0.04775178544223309 -60.761405629292135
859 -0.0450100127607584 -60.86217384450142 -0.04687104374170303 -60.80827667303384
860 -0.04482257030904293 -60.906996414810465 -0.04369651786983013 -60.85197319090367
861 -0.04483949970453978 -60.951835914515 -0.046025960706174374 -60.897999151609845
862 -0.04482011701911688 -60.996656031534116 -0.04446807596832514 -60.94246722757817
863 -0.04477487448602915 -61.041430906020146 -0.04451257400214672 -60.98697980158032
864 -0.04482350181788206 -61.08625440783803 -0.04457051958888769 -61.031550321169206
865 -0.044879709370434284 -61.13113411720846 -0.042320220917463305 -61.07387054208667
866 -0.04495372269302607 -61.176087839901484 -0.045847900584340094 -61.11971844267101
867 -0.04492734037339687 -61.22101518027488 -0.04508093167096376 -61.164799374341975
868 -0.04489616695791483 -61.265911347232795 -0.0444420674815774 -61.20924144182355
869 -0.04491947293281555 -61.31083082016561 -0.044502131082117556 -61.25374357290567
870 -0.04492951817810535 -61.35576033834372 -0.04467416070401668 -61.29841773360969
871 -0.04498471785336733 -61.40074505619709 -0.04649756234139204 -61.34491529595108
872 -0.044923025742173196 -61.44566808193926 -0.044999612309038636 -61.389914908260124
873 -0.044837663881480694 -61.49050574582074 -0.044461349956691265 -61.434376258216815
874 -0.044946748204529284 -61.53545249402527 -0.03823038637638092 -61.4726066445932
875 -0.045257524214684965 -61.580710018239955 -0.044707609154284 -61.517314253747486
876 -0.04527948778122663 -61.625989506021185 -0.044980593770742414 -61.56229484751823
877 -0.045244458317756656 -61.67123396433894 -0.04549313839524984 -61.60778798591348
878 -0.04521821048110723 -61.71645217482005 -0.04454268142580986 -61.65233066733929
879 -0.0452403673902154 -61.76169254221026 -0.04558366350829601 -61.69791433084759
880 -0.045390970073640347 -61.8070835122839 -0.05403695721179247 -61.75195128805938
881 -0.044846943393349645 -61.851930455677255 -0.0459011223167181 -61.7978524103761
882 -0.044763671979308126 -61.896694127656566 -0.045217233896255496 -61.843069644272354
883 -0.044770640321075916 -61.94146476797764 -0.04480539932847023 -61.88787504360082
884 -0.044763867557048795 -61.986228635534694 -0.04502064753323794 -61.93289569113406
885 -0.04474578257650137 -62.03097441811119 -0.0451058067381382 -61.97800149787219
886 -0.04475260954350233 -62.07572702765469 -0.04443087428808212 -62.022432372160274
887 -0.044733662717044355 -62.120460690371736 -0.04512929748743773 -62.06756166964771
888 -0.04474537298083305 -62.16520606335257 -0.0445874409750104 -62.11214911062272
889 -0.04473442453891039 -62.20994048789148 -0.04516649786382913 -62.15731560848655
890 -0.04475655667483806 -62.25469704456632 -0.04389238227158785 -62.201207990758135
891 -0.044789496809244156 -62.299486541375565 -0.04560241773724556 -62.24681040849538
892 -0.04474455453455448 -62.34423109591012 -0.04556689988821745 -62.29237730838359
893 -0.044718891754746436 -62.388949987664866 -0.044731848314404486 -62.337109156698
894 -0.04469270184636116 -62.433642689511224 -0.04373736754059791 -62.3808465242386
895 -0.0447562113404274 -62.47839890085165 -0.0456393301486969 -62.426485854387295
896 -0.044704065285623075 -62.52310296613727 -0.04362511541694403 -62.47011096980424
897 -0.04480942878872156 -62.567912394926 -0.04584629628807306 -62.515957266092315
898 -0.04477992746978998 -62.61269232239579 -0.04214922040700912 -62.55810648649933
899 -0.04482843149453401 -62.657520753890324 -0.04568784981966019 -62.603794336318984
900 -0.044834621623158454 -62.702355375513484 -0.04452394377440214 -62.648318280093385
901 -0.04491655938327312 -62.74727193489676 -0.04446427896618843 -62.69278255905957
902 -0.044862408004701135 -62.79213434290146 -0.04426089320331812 -62.73704345226289
903 -0.044885832071304324 -62.837020174972764 -0.04477352630347013 -62.78181697856636
904 -0.04488821178674698 -62.88190838675951 -0.04418028630316258 -62.82599726486952
905 -0.04495236519724131 -62.92686075195675 -0.04362502302974462 -62.86962228789927
906 -0.04502307064831257 -62.971883822605065 -0.04446518234908581 -62.914087470248354
907 -0.045043598115444186 -63.016927420720506 -0.04520849734544754 -62.9592959675938
908 -0.04500933922827244 -63.06193675994878 -0.044425183162093165 -63.003721150755894
909 -0.04500455502420664 -63.106941314972985 -0.044921486638486385 -63.04864263739438
910 -0.04500018917024136 -63.151941504143224 -0.04542843457311392 -63.09407107196749
911 -0.04497306924313307 -63.19691457338636 -0.044121192581951615 -63.138192264549446
912 -0.04502591881901026 -63.241940492205366 -0.045493044517934324 -63.18368530906738
913 -0.04497910682111979 -63.28691959902648 -0.04641667250543833 -63.230101981572815
914 -0.04494728893041611 -63.3318668879569 -0.04513394813984632 -63.275235929712665
915 -0.044927310571074484 -63.376794198527975 -0.04537450186908245 -63.32061043158175
916 -0.04491764437407255 -63.42171184290205 -0.046778453327715394 -63.36738888490947
917 -0.044819057546556 -63.4665309004486 -0.04460607394576073 -63.411994958855225
918 -0.044812911003828046 -63.511343811452434 -0.045234048180282115 -63.45722900703551
919 -0.044836850091815 -63.556180661544246 -0.04232035744935274 -63.499549364484864
920 -0.04494322072714567 -63.601123882271395 -0.044222152419388296 -63.54377151690425
921 -0.04497849754989147 -63.646102379821286 -0.0439441118389368 -63.58771562874319
922 -0.0450451510027051 -63.69114753082399 -0.04415347650647163 -63.63186910524966
923 -0.04503458328545094 -63.73618211410944 -0.044805487617850304 -63.67667459286751
924 -0.045032593235373494 -63.781214707344816 -0.046354467421770094 -63.723029060289285
925 -0.04497304800897837 -63.82618775535379 -0.044924530759453775 -63.76795359104874
926 -0.044968506693840025 -63.871156262047634 -0.04551186021417379 -63.813465451262914
927 -0.04500790480524301 -63.91616416685288 -0.04620022121816873 -63.859665672481086
928 -0.0448517806828022 -63.961015947535685 -0.043721803836524485 -63.90338747631761
929 -0.044967833906412125 -64.0059837814421 -0.045638933405280115 -63.94902640972289
930 -0.04486917350441218 -64.0508529549465 -0.04155391529202461 -63.99058032501492
931 -0.045098578184843065 -64.09595153313136 -0.047240789607167245 -64.03782111462209
932 -0.044938710518181324 -64.14089024364954 -0.04386739432811737 -64.08168850895021
933 -0.04500257279723883 -64.18589281644678 -0.04570121634751558 -64.12738972529772
934 -0.04494491498917341 -64.23083773143595 -0.04513237066566944 -64.17252209596339
935 -0.0449179332703352 -64.2757556647063 -0.04509847573935986 -64.21762057170275
936 -0.044906819239258766 -64.32066248394555 -0.04499428384006023 -64.26261485554281
937 -0.044870969466865064 -64.36553345341243 -0.045097236149013044 -64.30771209169183
938 -0.04485414791852236 -64.41038760133095 -0.04323428310453892 -64.35094637479637
939 -0.04490245431661606 -64.45529005564757 -0.045984593033790586 -64.39693096783016
940 -0.04488314371556044 -64.50017319936313 -0.045190426521003246 -64.44212139435116
941 -0.044831067137420175 -64.54500426650056 -0.044374956376850606 -64.48649635072802
942 -0.0449198829010129 -64.58992414940157 -0.04974291678518057 -64.5362392675132
943 -0.04492956176400185 -64.63485371116558 -0.03957708366215229 -64.57581635117535
944 -0.04484469015151262 -64.67969840131708 -0.04640638530254364 -64.6222227364779
945 -0.0448109332472086 -64.72450933456429 -0.042436311952769756 -64.66465904843066
946 -0.04495236799120903 -64.7694617025555 -0.04595571588724852 -64.71061476431791
947 -0.04485982079058885 -64.8143215233461 -0.044451146945357324 -64.75506591126327
948 -0.04491388946771622 -64.85923541281382 -0.04341369923204184 -64.79847961049532
949 -0.04493453558534384 -64.90416994839916 -0.046054725721478465 -64.8445343362168
950 -0.04490772970020771 -64.94907767809937 -0.04494397938251495 -64.8894783155993
951 -0.044988102093338964 -64.99406578019271 -0.04396776501089335 -64.9334460806102
952 -0.0449610497802496 -65.03902682997297 -0.04487352184951306 -64.9783196024597
953 -0.044934339635074136 -65.08396116960805 -0.045026656799018384 -65.02334625925873
954 -0.04503526370972395 -65.12899643331777 -0.045028718933463094 -65.0683749781922
955 -0.04491277076303959 -65.1739092040808 -0.04571863897144794 -65.11409361716365
956 -0.044903501868247986 -65.21881270594905 -0.043486213125288484 -65.15757983028894
957 -0.04503395967185497 -65.2638466656209 -0.04691524673253298 -65.20449507702148
958 -0.044913325086236 -65.30875999070714 -0.047133222594857214 -65.25162829961633
959 -0.04482297599315643 -65.3535829667003 -0.045476756244897845 -65.29710505586122
960 -0.04478481747210026 -65.39836778417241 -0.045085663348436354 -65.34219071920965
961 -0.04474263321608305 -65.4431104173885 -0.0445411417633295 -65.38673186097299
962 -0.044762772135436536 -65.48787318952394 -0.04390166383236647 -65.43063352480536
963 -0.04483336489647627 -65.53270655442041 -0.04513778407126665 -65.47577130887663
964 -0.04481735285371542 -65.57752390727413 -0.04445924758911133 -65.52023055646575
965 -0.04483575709164143 -65.62235966436577 -0.045100264437496665 -65.56533082090324
966 -0.04482448119670153 -65.66718414556247 -0.0449135972186923 -65.61024441812194
967 -0.044829292595386504 -65.71201343815785 -0.04422920718789101 -65.65447362530983
968 -0.044842439331114294 -65.75685587748897 -0.0455145601183176 -65.69998818542815
969 -0.04581104852259159 -65.80266692601157 -0.05487130209803581 -65.75485948752619
970 -0.044705304130911824 -65.84737223014248 -0.05095112733542919 -65.80581061486161
971 -0.04423277731984854 -65.89160500746233 -0.04530503116548061 -65.8511156460271
972 -0.044232277572155 -65.93583728503448 -0.044185764901340005 -65.89530141092844
973 -0.04427213743329048 -65.98010942246778 -0.044613161496818064 -65.93991457242525
974 -0.044306103885173795 -66.02441552635295 -0.043967418186366555 -65.98388199061162
975 -0.044326370023190974 -66.06874189637614 -0.044077094085514544 -66.02795908469713
976 -0.04436857029795647 -66.1131104666741 -0.044234232790768144 -66.0721933174879
977 -0.0444275276735425 -66.15753799434765 -0.043710998632013796 -66.11590431611991
978 -0.04445605985820293 -66.20199405420585 -0.04468554947525263 -66.16058986559516
979 -0.04443736113607884 -66.24643141534193 -0.04422608986496925 -66.20481595546012
980 -0.04449871424585581 -66.29093012958779 -0.044251524284482 -66.2490674797446
981 -0.04451536685228348 -66.33544549644007 -0.045176874846220016 -66.29424435459082
982 -0.04452755358070135 -66.37997305002078 -0.04439668674021959 -66.33864104133103
983 -0.04450918920338154 -66.42448223922416 -0.044663242250680926 -66.38330428358171
984 -0.044470532611012456 -66.46895277183518 -0.04417115319520235 -66.42747543677692
985 -0.0445831062272191 -66.5135358780624 -0.04502183515578508 -66.4724972719327
986 -0.044561310671269894 -66.55809718873367 -0.04513259641826153 -66.51762986835095
987 -0.04458918944001198 -66.60268637817369 -0.04557616785168648 -66.56320603620264
988 -0.04455624315887689 -66.64724262133257 -0.044665530510246756 -66.60787156671289
989 -0.045002535358071326 -66.69224515669063 -0.034187576919794085 -66.64205914363268
990 -0.0449331171810627 -66.73717827387169 -0.04383508525788784 -66.68589422889056
991 -0.04491831474006176 -66.78209658861175 -0.04529894758015871 -66.73119317647073
992 -0.04494848903268576 -66.82704507764444 -0.04570883084088564 -66.7769020073116
993 -0.04490577392280102 -66.87195085156725 -0.04526329524815083 -66.82216530255975
994 -0.04494590424001217 -66.91689675580726 -0.046231905929744244 -66.8683972084895
995 -0.04488964229822159 -66.96178639810547 -0.04419142734259367 -66.9125886358321
996 -0.044861810840666295 -67.00664820894615 -0.045354113914072514 -66.95794274974617
997 -0.04488064423203468 -67.05152885317818 -0.04483096227049828 -67.00277371201666
998 -0.0449119683355093 -67.0964408215137 -0.04501479882746935 -67.04778851084413
999 -0.04489707723259926 -67.1413378987463 -0.0450956754386425 -67.09288418628277
1000 -0.044881646707654 -67.18621954545395 -0.045217142626643184 -67.13810132890941
1001 -0.04493087287992239 -67.23115041833387 -0.044741465523838994 -67.18284279443326
1002 -0.04493027850985527 -67.27608069684372 -0.04521547742187977 -67.22805827185513
1003 -0.04487916380167008 -67.32095986064539 -0.04453195091336966 -67.2725902227685
1004 -0.04493849668651819 -67.3658983573319 -0.046648410707712175 -67.31923863347622
1005 -0.04482036828994751 -67.41071872562185 -0.04398501757532358 -67.36322365105154
1006 -0.04483782202005386 -67.4555565476419 -0.04500206857919693 -67.40822571963074
1007 -0.044871102459728716 -67.50042765010163 -0.04586244542151689 -67.45408816505226
1008 -0.04480964280664921 -67.54523729290828 -0.04465450756251812 -67.49874267261477
1009 -0.0448433930054307 -67.59008068591372 -0.04491912126541138 -67.54366179388018
1010 -0.0448535893112421 -67.63493427522496 -0.04571085013449192 -67.58937264401467
1011 -0.04476335253566503 -67.67969762776063 -0.045394829288125035 -67.6347674733028
1012 -0.04472188651561737 -67.72441951427625 -0.04523804038763046 -67.68000551369043
1013 -0.04480328503996134 -67.76922279931621 -0.0444829985499382 -67.72448851224037
1014 -0.04469687584787607 -67.81391967516409 -0.04619629215449095 -67.77068480439486
1015 -0.044665423594415186 -67.8585850987585 -0.04368626419454813 -67.81437106858941
1016 -0.04487880524247885 -67.90346390400097 -0.04291277620941401 -67.85728384479883
1017 -0.0448921924456954 -67.94835609644667 -0.039667189680039884 -67.89695103447887
1018 -0.04529135152697563 -67.99364744797364 -0.047666851244866845 -67.94461788572374
1019 -0.04495113641023636 -68.03859858438388 -0.04515099227428436 -67.98976887799803
1020 -0.044917779974639416 -68.08351636435852 -0.047150027193129065 -68.03691890519116
1021 -0.04487633407115936 -68.12839269842968 -0.04453460592776537 -68.08145351111892
1022 -0.044838111475110055 -68.1732308099048 -0.04558622688055038 -68.12703973799947
1023 -0.04505681768059731 -68.2182876275854 -0.0378206480294466 -68.16486038602892
1024 -0.045149449817836286 -68.26343707740324 -0.04601423814892769 -68.21087462417785
1025 -0.045131109096109866 -68.30856818649934 -0.04507453516125679 -68.25594915933911
1026 -0.04507464561611414 -68.35364283211545 -0.046611379273235796 -68.30256053861234
1027 -0.045113278552889824 -68.39875611066834 -0.04402347095310688 -68.34658400956545
1028 -0.04508319888263941 -68.44383930955098 -0.048043586686253546 -68.3946275962517
1029 -0.04488894585520029 -68.48872825540619 -0.04557285755872727 -68.44020045381042
1030 -0.04483247380703688 -68.53356072921322 -0.0452676260843873 -68.4854680798948
1031 -0.044846695475280286 -68.5784074246885 -0.046555735915899274 -68.5320238158107
1032 -0.044790522567927836 -68.62319794725643 -0.04538927283138037 -68.57741308864209
1033 -0.0447610454633832 -68.66795899271982 -0.045022940076887605 -68.62243602871898
1034 -0.044756237789988516 -68.7127152305098 -0.04494047351181507 -68.6673765022308
1035 -0.044722802378237246 -68.75743803288803 -0.04491561055183411 -68.71229211278263
1036 -0.04483606331050396 -68.80227409619853 -0.04363171998411417 -68.75592383276675
1037 -0.04486431870609522 -68.84713841490462 -0.04519234746694565 -68.8011161802337
1038 -0.04479942470788956 -68.89193783961251 -0.045902181230485437 -68.8470183614642
1039 -0.044726344756782055 -68.93666418436929 -0.04466843549162149 -68.89168679695581
1040 -0.044732303358614445 -68.9813964877279 -0.044667987152934074 -68.93635478410874
1041 -0.044794517755508426 -69.02619100548341 -0.04395601227879524 -68.98031079638754
1042 -0.044782848283648494 -69.07097385376706 -0.04514106437563896 -69.02545186076318
1043 -0.04483320545405149 -69.11580705922111 -0.045381083711981775 -69.07083294447517
1044 -0.04478302337229252 -69.1605900825934 -0.04542419575154781 -69.11625714022672
1045 -0.04480293896049261 -69.20539302155389 -0.04291241578757763 -69.1591695560143
1046 -0.044888492301106454 -69.250281513855 -0.04228632114827633 -69.20145587716259
1047 -0.0449768029153347 -69.29525831677033 -0.04608305525034666 -69.24753893241294
1048 -0.04487589932978153 -69.34013421610011 -0.045918016135692595 -69.29345694854862
1049 -0.046801337786018846 -69.38693555388613 -0.05678623802959919 -69.35024318657823
1050 -0.04489484280347824 -69.4318303966896 -0.039917532540857795 -69.39016071911908
1051 -0.045020272582769395 -69.47685066927238 -0.045686986297369 -69.43584770541645
1052 -0.044948603585362436 -69.52179927285775 -0.045239719189703466 -69.48108742460616
1053 -0.04496486894786358 -69.5667641418056 -0.04495788384228945 -69.52604530844845
1054 -0.04495945814996958 -69.61172359995558 -0.045457469299435616 -69.57150277774788
1055 -0.04495693296194077 -69.65668053291752 -0.04443246107548475 -69.61593523882337
1056 -0.04495347421616316 -69.70163400713368 -0.045860767178237435 -69.66179600600161
1057 -0.04493179749697447 -69.74656580463065 -0.04472327884286642 -69.70651928484448
1058 -0.0449627049267292 -69.79152850955738 -0.045662276819348334 -69.75218156166382
1059 -0.044904496893286704 -69.83643300645066 -0.04474897310137749 -69.7969305347652
1060 -0.04496831260621548 -69.88140131905688 -0.048114602267742154 -69.84504513703294
1061 -0.04473353549838066 -69.92613485455526 -0.0456572575494647 -69.8907023945824
1062 -0.04472053069621325 -69.97085538525147 -0.04381781816482544 -69.93452021274723
1063 -0.04473385754972696 -70.0155892428012 -0.044357945397496226 -69.97887815814472
1064 -0.04482762794941664 -70.06041687075061 -0.04519657138735056 -70.02407472953207
1065 -0.04475299939513207 -70.10516987014574 -0.04569320529699326 -70.06976793482907
1066 -0.04475797209888697 -70.14992784224464 -0.04563852846622467 -70.1154064632953
1067 -0.04491555858403444 -70.19484340082867 -0.04129550028592348 -70.15670196358123
1068 -0.04501345120370388 -70.23985685203237 -0.044068694859743116 -70.20077065844097
1069 -0.0449660724028945 -70.28482292443528 -0.04418815840035677 -70.24495881684133
1070 -0.04499877952039242 -70.32982170395567 -0.04525749497115612 -70.29021631181249
1071 -0.04499359726905823 -70.37481530122473 -0.04490032605826855 -70.33511663787075
1072 -0.04496329091489315 -70.41977859213962 -0.04457728322595358 -70.3796939210967
1073 -0.04498515743762255 -70.46476374957724 -0.04494558162987232 -70.42463950272658
1074 -0.04501447975635529 -70.5097782293336 -0.045544769428670404 -70.47018427215525
1075 -0.044961226917803285 -70.55473945625141 -0.04507077187299728 -70.51525504402825
1076 -0.045009004324674605 -70.59974846057608 -0.04473724886775017 -70.559992292896
1077 -0.04497255180031061 -70.6447210123764 -0.04422857370227575 -70.60422086659827
1078 -0.044972923770546916 -70.68969393614694 -0.04504781141877175 -70.64926867801704
1079 -0.04499542471021414 -70.73468936085715 -0.045480060204863546 -70.6947487382219
1080 -0.0449387650936842 -70.77962812595084 -0.04555656220763922 -70.74030530042954
1081 -0.0449345188215375 -70.82456264477237 -0.04477296434342861 -70.78507826477296
1082 -0.04492816850543022 -70.8694908132778 -0.04472869671881199 -70.82980696149177
1083 -0.0449658490717411 -70.91445666234955 -0.04515607412904501 -70.87496303562081
1084 -0.04493842087686062 -70.95939508322641 -0.04413589872419834 -70.919098934345
1085 -0.04495866894721985 -71.00435375217363 -0.047297220304608346 -70.96639615464962
1086 -0.04488004725426435 -71.0492337994279 -0.04387345239520073 -71.01026960704482
1087 -0.04499009028077126 -71.09422388970867 -0.04615376517176628 -71.05642337221659
1088 -0.04497893638908863 -71.13920282609776 -0.04265699647367001 -71.09908036869025
1089 -0.045053154975175855 -71.18425598107294 -0.045314525812864305 -71.14439489450312
1090 -0.04504297710955143 -71.22929895818248 -0.043531385622918604 -71.18792628012604
1091 -0.04506389107555151 -71.27436284925804 -0.044725016318261625 -71.2326512964443
1092 -0.04498891048133373 -71.31935175973938 -0.04587203711271286 -71.27852333355702
1093 -0.04499248806387186 -71.36434424780325 -0.044777192547917365 -71.32330052610493
1094 -0.045007376186549666 -71.40935162398979 -0.04680778328329325 -71.37010830938823
1095 -0.044920549541711804 -71.4542721735315 -0.04418557472527027 -71.4142938841135
1096 -0.044917377084493636 -71.499189550616 -0.04319796226918697 -71.4574918463827
1097 -0.045315613970160484 -71.54450516458616 -0.04654621481895447 -71.50403806120165
1098 -0.04510612078011036 -71.58961128536626 -0.048778314515948294 -71.5528163757176
1099 -0.044868305698037146 -71.63447959106429 -0.04449665807187557 -71.59731303378948
1100 -0.04487321730703116 -71.67935280837132 -0.045540531165897846 -71.64285356495537
1101 -0.044874725677073 -71.7242275340484 -0.0448317214846611 -71.68768528644003
1102 -0.044848556630313396 -71.76907609067871 -0.04485441949218512 -71.73253970593221
1103 -0.04487402867525816 -71.81395011935396 -0.04489753413945437 -71.77743724007166
1104 -0.04484757706522942 -71.85879769641919 -0.04622172825038433 -71.82365896832205
1105 -0.04477618355304003 -71.90357387997223 -0.04468968044966459 -71.86834864877171
1106 -0.04478796366602182 -71.94836184363825 -0.04412871915847063 -71.91247736793018
1107 -0.044819964468479155 -71.99318180810673 -0.04490019753575325 -71.95737756546593
1108 -0.04482795335352421 -72.03800976146024 -0.04521183185279369 -72.00258939731873
1109 -0.04482695646584034 -72.08283671792609 -0.04467801749706268 -72.04726741481579
1110 -0.04484783764928579 -72.12768455557537 -0.04285840094089508 -72.09012581575669
1111 -0.04491253010928631 -72.17259708568466 -0.0438423216342926 -72.13396813739098
1112 -0.044978111051023006 -72.21757519673568 -0.0463427547365427 -72.18031089212752
1113 -0.044908111169934276 -72.26248330790561 -0.045820812694728374 -72.22613170482225
1114 -0.04487704187631607 -72.30736034978193 -0.04483846165239811 -72.27097016647465
1115 -0.04487100951373577 -72.35223135929567 -0.04767325520515442 -72.31864342167981
1116 -0.04473363943397999 -72.39696499872966 -0.04437759928405285 -72.36302102096386
1117 -0.04472320787608623 -72.44168820660575 -0.04493593852967024 -72.40795695949353
1118 -0.04470422547310591 -72.48639243207886 -0.042831646464765075 -72.4507886059583
1119 -0.04481062665581703 -72.53120305873468 -0.04431376457214355 -72.49510237053043
1120 -0.04485071264207363 -72.57605377137675 -0.04339844677597284 -72.5385008173064
1121 -0.044799085892736915 -72.62085285726948 -0.047767902910709384 -72.5862687202171
1122 -0.04489515051245689 -72.66574800778194 -0.04383386317640543 -72.63010258339351
1123 -0.04478175938129425 -72.71052976716324 -0.04423797372728586 -72.6743405571208
1124 -0.044816405326128 -72.75534617248937 -0.04523624069988728 -72.7195767978207
1125 -0.04484343100339174 -72.80018960349275 -0.04419278372079134 -72.76376958154148
1126 -0.044790565595030786 -72.84498016908779 -0.044289262220263484 -72.80805884376174
1127 -0.04483343940228224 -72.88981360849007 -0.044966882653534414 -72.85302572641528
1128 -0.0448390644043684 -72.93465267289444 -0.044697410240769384 -72.89772313665605
1129 -0.0448299964889884 -72.97948266938343 -0.04443823955953121 -72.94216137621558
1130 -0.044970125518739225 -73.02445279490217 -0.04485577419400215 -72.98701715040959
1131 -0.044873789511621 -73.0693265844138 -0.04504498429596424 -73.03206213470555
1132 -0.04487150311470032 -73.11419808752851 -0.04436871018260717 -73.07643084488816
1133 -0.04489271175116301 -73.15909079927967 -0.04475253075361252 -73.12118337564178
1134 -0.04491608086973429 -73.20400688014941 -0.04510332513600588 -73.16628670077779
1135 -0.04490422420203686 -73.24891110435145 -0.04539873264729977 -73.21168543342509
1136 -0.044915427826344966 -73.29382653217779 -0.045378999598324296 -73.25706443302342
1137 -0.044882926158607006 -73.3387094583364 -0.0448587728664279 -73.30192320588985
1138 -0.044889315217733386 -73.38359877355413 -0.044886342622339724 -73.34680954851218
1139 -0.0448864309117198 -73.42848520446584 -0.04524009414017201 -73.39204964265235
1140 -0.04485007468611002 -73.47333527915195 -0.0452515572309494 -73.43730119988331
1141 -0.04483123030513525 -73.51816650945709 -0.04542235191911459 -73.48272355180242
1142 -0.04486559443175793 -73.56303210388884 -0.0447793347761035 -73.52750288657853
1143 -0.04483397360891104 -73.60786607749776 -0.04439353570342064 -73.57189642228195
1144 -0.04486532974988222 -73.65273140724764 -0.04466387890279293 -73.61656030118475
1145 -0.044865384325385095 -73.69759679157303 -0.04504670351743698 -73.66160700470219
1146 -0.04493082333356142 -73.74252761490659 -0.04409545343369246 -73.70570245813589
1147 -0.04504469279199839 -73.7875723076986 -0.051287579163908956 -73.7569900372998
1148 -0.04462030194699764 -73.83219260964559 -0.04493921454995871 -73.80192925184976
1149 -0.044586334750056265 -73.87677894439564 -0.04477828424423933 -73.846707536094
1150 -0.044572494365274905 -73.92135143876091 -0.04629801958799362 -73.893005555682
1151 -0.04450428746640682 -73.96585572622732 -0.04421797171235085 -73.93722352739435
1152 -0.044545437581837176 -74.01040116380915 -0.04454618971794844 -73.9817697171123
1153 -0.044547663629055025 -74.05494882743821 -0.0455181872472167 -74.02728790435951
1154 -0.04454110413789749 -74.0994899315761 -0.04475273061543703 -74.07204063497495
1155 -0.04456779584288597 -74.14405772741898 -0.043954494409263134 -74.11599512938422
1156 -0.04455878660082817 -74.18861651401981 -0.046313312090933326 -74.16230844147515
1157 -0.04448122568428516 -74.23309773970409 -0.041647746413946155 -74.20395618788909
1158 -0.04463858287781477 -74.2777363225819 -0.04488809406757355 -74.24884428195666
1159 -0.044678501971066 -74.32241482455296 -0.04410394299775362 -74.29294822495442
1160 -0.04465934634208679 -74.36707417089505 -0.04400189034640789 -74.33695011530082
1161 -0.044718554243445396 -74.4117927251385 -0.04376678671687841 -74.3807169020177
1162 -0.04474163539707661 -74.45653436053557 -0.044516504555940625 -74.42523340657364
1163 -0.04485304113477469 -74.50138740167034 -0.04444036204367876 -74.46967376861731
1164 -0.04489109814167023 -74.54627849981202 -0.04616429004818201 -74.5158380586655
1165 -0.04484414402395487 -74.59112264383597 -0.046072898991405965 -74.5619109576569
1166 -0.04479086846113205 -74.63591351229711 -0.04535608924925327 -74.60726704690616
1167 -0.04477047063410282 -74.68068398293121 -0.04463828895241022 -74.65190533585857
1168 -0.044753856398165225 -74.72543783932937 -0.044744832627475264 -74.69665016848604
1169 -0.04479100983589888 -74.77022884916528 -0.044515286013484 -74.74116545449952
1170 -0.04478524774312973 -74.81501409690841 -0.04562910180538893 -74.78679455630491
1171 -0.04487412814050913 -74.85988822504892 -0.04419577158987522 -74.83099032789478
1172 -0.04480610899627209 -74.90469433404519 -0.04457957036793232 -74.87556989826271
1173 -0.044821644015610215 -74.9495159780608 -0.04353391174226999 -74.91910381000498
1174 -0.04494115188717842 -74.99445712994797 -0.04440554808825255 -74.96350935809323
1175 -0.04486877173185348 -75.03932590167983 -0.04474723730236292 -75.0082565953956
1176 -0.044868703559041025 -75.08419460523888 -0.04430772550404072 -75.05256432089963
1177 -0.04492475613951683 -75.1291193613784 -0.04520469419658184 -75.09776901509622
1178 -0.04493378307670355 -75.1740531444551 -0.04512960109859705 -75.14289861619481
1179 -0.044803844392299653 -75.2188569888474 -0.042173323780298234 -75.18507193997512
1180 -0.044987859949469564 -75.26384484879688 -0.04467156957834959 -75.22974350955347
1181 -0.04503324180841446 -75.30887809060529 -0.044888257049024105 -75.2746317666025
1182 -0.04497073069214821 -75.35384882129743 -0.04574349038302898 -75.32037525698553
1183 -0.04497887473553419 -75.39882769603297 -0.04484432023018599 -75.36521957721571
1184 -0.04500056747347116 -75.44382826350643 -0.046278296038508415 -75.41149787325422
1185 -0.0449140464887023 -75.48874230999513 -0.04463224187493324 -75.45613011512916
1186 -0.044933495298027995 -75.53367580529316 -0.04435254167765379 -75.50048265680681
1187 -0.04501243326812983 -75.57868823856128 -0.04730640631169081 -75.5477890631185
1188 -0.0448593745008111 -75.6235476130621 -0.046203598566353324 -75.59399266168485
1189 -0.04477944802492857 -75.66832706108703 -0.04580212496221066 -75.63979478664706
1190 -0.04476857930421829 -75.71309564039124 -0.04502698350697756 -75.68482177015403
1191 -0.04458458051085472 -75.7576802209021 -0.0457784079015255 -75.73060017805555
1192 -0.04453595709055662 -75.80221617799266 -0.045401754602789876 -75.77600193265835
1193 -0.04451546054333448 -75.846731638536 -0.044350499846041204 -75.8203524325044
1194 -0.04458475317806006 -75.89131639171406 -0.04555059615522623 -75.86590302865962
1195 -0.044531498290598395 -75.93584789000465 -0.04446332398802042 -75.91036635264764
1196 -0.044549847953021526 -75.98039773795767 -0.04493229445070028 -75.95529864709835
1197 -0.04457909893244505 -76.02497683689012 -0.04340150598436594 -75.99870015308271
1198 -0.04460983723402023 -76.06958667412414 -0.044422508031129834 -76.04312266111384
1199 -0.0446263812482357 -76.11421305537237 -0.045720694772899154 -76.08884335588674
1200 -0.04454137459397316 -76.15875442996635 -0.04193046912550926 -76.13077382501224
1201 -0.044720173627138135 -76.20347460359349 -0.044102739170193674 -76.17487656418244
1202 -0.04491417594254017 -76.24838877953603 -0.04296225514262915 -76.21783881932507
1203 -0.04489647354930639 -76.29328525308533 -0.04421358667314053 -76.2620524059982
1204 -0.044914663210511206 -76.33819991629584 -0.04453620761632919 -76.30658861361454
1205 -0.044941303320229053 -76.38314121961606 -0.04565039277076721 -76.3522390063853
1206 -0.04496480952948332 -76.42810602914555 -0.04338808692991734 -76.39562709331523
1207 -0.04496371429413557 -76.4730697434397 -0.04713002312928438 -76.44275711644451
1208 -0.044822826609015466 -76.51789257004872 -0.0445715194568038 -76.48732863590132
1209 -0.044908858463168146 -76.56280142851189 -0.04396546594798565 -76.53129410184931
1210 -0.044914120249450205 -76.60771554876133 -0.04592111967504024 -76.57721522152436
1211 -0.04485899936407804 -76.65257454812541 -0.04483404457569122 -76.62204926610005
1212 -0.04489545356482268 -76.69747000169023 -0.045284022204577924 -76.66733328830463
1213 -0.044890367053449155 -76.74236036874369 -0.046903757750988005 -76.71423704605562
1214 -0.044774194806814195 -76.78713456355051 -0.04389667026698589 -76.7581337163226
1215 -0.04485455248504877 -76.83198911603556 -0.04339813906699419 -76.8015318553896
1216 -0.0449033722281456 -76.8768924882637 -0.04419049602001905 -76.84572235140962
1217 -0.044877869077026844 -76.92177035734073 -0.04533128645271063 -76.89105363786233
1218 -0.04519799165427685 -76.96696834899501 -0.041097262687981126 -76.93215090055031
1219 -0.0450855428352952 -77.0120538918303 -0.04573066681623459 -76.97788156736655
1220 -0.04508801642805338 -77.05714190825836 -0.04556966926902532 -77.02345123663558
1221 -0.04507936481386423 -77.10222127307222 -0.04517790377140045 -77.06862914040698
1222 -0.04503486417233944 -77.14725613724455 -0.044933509826660153 -77.11356265023365
1223 -0.044989177398383616 -77.19224531464293 -0.046047849394381044 -77.15961049962803
1224 -0.044976313598454 -77.23722162824139 -0.044734751991927627 -77.20434525161996
1225 -0.044947302900254726 -77.28216893114164 -0.04552829172462225 -77.24987354334458
1226 -0.04496335349977017 -77.32713228464141 -0.04460909608751536 -77.29448263943209
1227 -0.044953839108347896 -77.37208612374975 -0.04576076958328486 -77.34024340901537
1228 -0.04490663707256317 -77.41699276082231 -0.04544649422168732 -77.38568990323706
1229 -0.04491669293493032 -77.46190945375724 -0.04458460360765457 -77.43027450684473
1230 -0.04485688079148531 -77.50676633454873 -0.045120029523968694 -77.4753945363687
1231 -0.044823426194489 -77.55158976074321 -0.04527662079781294 -77.5206711571665
1232 -0.04484505243599415 -77.5964348131792 -0.04411380402743816 -77.56478496119394
1233 -0.04486407805234194 -77.64129889123154 -0.0442503534257412 -77.60903531461967
1234 -0.044887208566069606 -77.68618609979761 -0.04481740090996027 -77.65385271552964
1235 -0.04492361843585968 -77.73110971823347 -0.044314798153936866 -77.69816751368357
1236 -0.044941976107656954 -77.77605169434112 -0.04555127173662186 -77.7437187854202
1237 -0.04488112349063158 -77.82093281783175 -0.045147878117859364 -77.78886666353806
1238 -0.04476393740624189 -77.86569675523799 -0.04451816882938146 -77.83338483236744
1239 -0.044803861528635025 -77.91050061676663 -0.04646136909723282 -77.87984620146467
1240 -0.04479863215237856 -77.955299248919 -0.04426852967590093 -77.92411473114058
1241 -0.044818897172808646 -78.00011814609181 -0.04575998894870281 -77.96987472008928
1242 -0.044785359688103196 -78.04490350577991 -0.04476895909756422 -78.01464367918685
1243 -0.04478189330548048 -78.0896853990854 -0.04638945963233709 -78.06103313881918
1244 -0.04472571890801191 -78.13441111799341 -0.04502142407000065 -78.10605456288918
1245 -0.04475457686930895 -78.17916569486272 -0.04506447035819292 -78.15111903324738
1246 -0.04474791567772627 -78.22391361054045 -0.0438081081956625 -78.19492714144305
1247 -0.04480054471641779 -78.26871415525687 -0.046001695282757285 -78.2409288367258
1248 -0.044699227809906004 -78.31341338306677 -0.04571338631212711 -78.28664222303793
1249 -0.044632572866976264 -78.35804595593375 -0.04067841283977032 -78.3273206358777
1250 -0.044756452552974224 -78.40280240848672 -0.0450768269598484 -78.37239746283754
1251 -0.04475673921406269 -78.44755914770079 -0.0452622726559639 -78.4176597354935
1252 -0.04477986879646778 -78.49233901649725 -0.046225245110690594 -78.46388498060419
1253 -0.04474430736154318 -78.5370833238588 -0.04240789171308279 -78.50629287231727
1254 -0.04476080909371376 -78.58184413295251 -0.045421179570257667 -78.55171405188753
1255 -0.044744806550443175 -78.62658893950295 -0.046761859022080896 -78.59847591090961
1256 -0.044703701697289946 -78.67129264120024 -0.044488909840583804 -78.6429648207502
1257 -0.0447118379175663 -78.7160044791178 -0.04426267389208079 -78.68722749464227
1258 -0.04471829254180193 -78.7607227716596 -0.044072470627725124 -78.73129996527
1259 -0.04482335858047008 -78.80554613024007 -0.046256843581795694 -78.7775568088518
1260 -0.04476581793278456 -78.85031194817286 -0.0474922489374876 -78.82504905778929
1261 -0.04458921197801828 -78.89490116015088 -0.046684456430375575 -78.87173351421966
1262 -0.0444906247779727 -78.93939178492886 -0.03716156166046858 -78.90889507588012
1263 -0.04485543817281723 -78.98424722310168 -0.04456576872617006 -78.9534608446063
1264 -0.044892116263508794 -79.02913933936519 -0.04598846137523651 -78.99944930598153
1265 -0.044833676517009736 -79.0739730158822 -0.045337543450295927 -79.04478684943183
1266 -0.04487442318350077 -79.1188474390657 -0.04958672411739826 -79.09437357354923
1267 -0.044533643312752245 -79.16338108237845 -0.04501017816364765 -79.13938375171288
1268 -0.04453076589852571 -79.20791184827698 -0.04416095949709416 -79.18354471120998
1269 -0.04458583928644657 -79.25249768756342 -0.048166572116315365 -79.23171128332629
1270 -0.04440930131822825 -79.29690698888164 -0.043746084719896314 -79.27545736804619
1271 -0.0444300277158618 -79.3413370165975 -0.04459666702896357 -79.32005403507516
1272 -0.0444532873108983 -79.38579030390841 -0.04323627669364214 -79.36329031176881
1273 -0.04452445413917303 -79.43031475804759 -0.04400370940566063 -79.40729402117447
1274 -0.04458501059561968 -79.47489976864321 -0.04419619403779507 -79.45149021521226
1275 -0.04461891464889049 -79.5195186832921 -0.04369035754352808 -79.49518057275579
1276 -0.044661277532577516 -79.56417996082469 -0.0446736978366971 -79.53985427059249
1277 -0.04467165302485228 -79.60885161384954 -0.045151731744408605 -79.5850060023369
1278 -0.04468431156128645 -79.65353592541082 -0.044983960874378684 -79.62998996321127
1279 -0.0446614034473896 -79.69819732885821 -0.045267718844115734 -79.67525768205539
1280 -0.044647369720041755 -79.74284469857825 -0.04399924091994763 -79.71925692297533
1281 -0.04455655813217163 -79.78740125671042 -0.03734128829091787 -79.75659821126625
1282 -0.045059177093207836 -79.83246043380363 -0.04394482336938381 -79.80054303463564
1283 -0.045297222398221496 -79.87775765620185 -0.04741750173270702 -79.84796053636835
1284 -0.04506593532860279 -79.92282359153046 -0.04522486049681902 -79.89318539686516
1285 -0.045059201493859294 -79.96788279302432 -0.045774287357926366 -79.9389596842231
1286 -0.04497737940400839 -80.01286017242832 -0.04436417557299137 -79.98332385979609
1287 -0.04496817346662283 -80.05782834589495 -0.04552404750138521 -80.02884790729748
1288 -0.044957917928695676 -80.10278626382365 -0.04463922753930092 -80.07348713483678
1289 -0.04499959927052259 -80.14778586309417 -0.044722064211964604 -80.11820919904875
1290 -0.044975962676107886 -80.19276182577028 -0.045434174686670305 -80.16364337373543
1291 -0.04496501069515944 -80.23772683646544 -0.04493911862373352 -80.20858249235916
1292 -0.04495166447013617 -80.28267850093557 -0.04469143096357584 -80.25327392332274
1293 -0.0449208527803421 -80.32759935371591 -0.04494402632117271 -80.29821794964391
1294 -0.04498386681079865 -80.3725832205267 -0.04594085607677698 -80.3441588057207
1295 -0.04500320702791214 -80.41758642755462 -0.044167341850698 -80.38832614757139
1296 -0.04507764689624309 -80.46266407445087 -0.04602288268506527 -80.43434903025646
1297 -0.04496275298297405 -80.50762682743384 -0.044684495963156226 -80.47903352621961
1298 -0.04494483582675457 -80.5525716632606 -0.044997318647801876 -80.52403084486741
1299 -0.04493725132197142 -80.59750891458256 -0.045276711136102675 -80.56930755600351
1300 -0.04491830542683602 -80.6424272200094 -0.04379670675843954 -80.61310426276195
1301 -0.04496185164898634 -80.68738907165839 -0.0449471965432167 -80.65805145930517
1302 -0.04495415315032005 -80.7323432248087 -0.04511003755033016 -80.7031614968555
1303 -0.04497992116957903 -80.77732314597829 -0.04429464433342219 -80.74745614118892
1304 -0.044978892989456655 -80.82230203896775 -0.04573067370802164 -80.79318681489694
1305 -0.04493220560252666 -80.86723424457027 -0.044899038039147854 -80.83808585293609
1306 -0.044921372458338736 -80.9121556170286 -0.04412755966186523 -80.88221341259795
1307 -0.044881105236709115 -80.95703672226531 -0.04752640202641487 -80.92973981462437
1308 -0.044820204749703406 -81.00185692701501 -0.045785595290362836 -80.97552540991474
1309 -0.04484660606831312 -81.04670353308333 -0.04361310638487339 -81.0191385162996
1310 -0.04476611539721489 -81.09146964848054 -0.0466060534119606 -81.06574456971157
1311 -0.044751828722655776 -81.1362214772032 -0.04456940814852715 -81.1103139778601
1312 -0.04472379442304373 -81.18094527162624 -0.04467550162225962 -81.15498947948237
1313 -0.04477998614311218 -81.22572525776935 -0.04567910525947809 -81.20066858474185
1314 -0.04474845882505178 -81.27047371659441 -0.04465746432542801 -81.24532604906727
1315 -0.044820848107337954 -81.31529456470174 -0.044577795639634134 -81.28990384470691
1316 -0.04469518680125475 -81.359989751503 -0.04530932083725929 -81.33521316554418
1317 -0.04471481367945671 -81.40470456518246 -0.04565763529390097 -81.38087080083808
1318 -0.044652237184345724 -81.44935680236681 -0.044730225764214995 -81.4256010266023
1319 -0.044686492532491684 -81.4940432948993 -0.044185192324221134 -81.46978621892652
1320 -0.04473894070833921 -81.53878223560764 -0.0446744529530406 -81.51446067187956
1321 -0.04472103416919708 -81.58350326977684 -0.047014075331389904 -81.56147474721095
1322 -0.044654873013496396 -81.62815814279034 -0.045724086463451385 -81.6071988336744
1323 -0.04460947252810001 -81.67276761531843 -0.04525897800922394 -81.65245781168363
1324 -0.04460747130215168 -81.71737508662059 -0.04501712378114462 -81.69747493546478
1325 -0.04457447566092014 -81.76194956228152 -0.04483327642083168 -81.74230821188561
1326 -0.044643589109182355 -81.8065931513907 -0.042296051792800424 -81.78460426367842
1327 -0.04475272931158543 -81.85134588070228 -0.0426585340872407 -81.82726279776566
1328 -0.04488671533763409 -81.89623259603992 -0.04439690671861172 -81.87165970448427
1329 -0.04488777033984661 -81.94112036637976 -0.04560579657554627 -81.91726550105982
1330 -0.04485137183219194 -81.98597173821196 -0.04455336704850197 -81.96181886810832
1331 -0.04488199893385172 -82.0308537371458 -0.04493376761674881 -82.00675263572508
1332 -0.04481971319764853 -82.07567345034346 -0.04437821451574564 -82.05113085024082
1333 -0.04532886911183596 -82.1210023194553 -0.03900985531508923 -82.09014070555591
1334 -0.04500905331224203 -82.16601137276754 -0.04524875935167074 -82.13538946490758
1335 -0.04498520158231258 -82.21099657434985 -0.04406269211322069 -82.17945215702079
1336 -0.0449974475428462 -82.25599402189269 -0.044551249220967294 -82.22400340624176
1337 -0.045021679066121575 -82.30101570095881 -0.04489178787916899 -82.26889519412093
1338 -0.045028018206357955 -82.34604371916517 -0.045230616442859174 -82.3141258105638
1339 -0.04499051719903946 -82.3910342363642 -0.04468389358371496 -82.3588097041475
1340 -0.044998169876635075 -82.43603240624084 -0.04544913861900568 -82.40425884276651
1341 -0.04497368074953556 -82.48100608699038 -0.04461852740496397 -82.44887737017147
1342 -0.04499501436948776 -82.52600110135987 -0.045151662081480026 -82.49402903225295
1343 -0.044990042597055434 -82.57099114395692 -0.04662714134901762 -82.54065617360197
1344 -0.044956785440444944 -82.61594792939736 -0.0442044623196125 -82.58486063592159
1345 -0.04501207172870636 -82.66096000112607 -0.04444627668708563 -82.62930691260867
1346 -0.04499342106282711 -82.7059534221889 -0.045152220875024796 -82.6744591334837
1347 -0.044983957707881925 -82.75093737989678 -0.04499973636120558 -82.7194588698449
1348 -0.04496131744235754 -82.79589869733914 -0.04499908927828074 -82.76445795912318
1349 -0.044855143688619134 -82.84075384102776 -0.0423769436776638 -82.80683490280084
1350 -0.045187066309154034 -82.88594090733692 -0.043335233256220816 -82.85017013605706
1351 -0.04510650392621755 -82.93104741126314 -0.04521693382412195 -82.89538706988118
1352 -0.04509393014013767 -82.97614134140328 -0.043977866694331166 -82.93936493657552
1353 -0.04510414209216833 -83.02124548349545 -0.047659484669566154 -82.98702442124508
1354 -0.045048654265701774 -83.06629413776115 -0.04454751554876566 -83.03157193679385
1355 -0.04509284533560276 -83.11138698309675 -0.04520768281072378 -83.07677961960458
1356 -0.045027429796755315 -83.15641441289351 -0.044294186122715476 -83.12107380572729
1357 -0.0451035225763917 -83.20151793546991 -0.04617182277143002 -83.16724562849872
1358 -0.04509703107178211 -83.24661496654169 -0.04507705550640821 -83.21232268400513
1359 -0.04511610772460699 -83.2917310742663 -0.04573782272636891 -83.2580605067315
1360 -0.0450444757938385 -83.33677555006014 -0.044773715920746325 -83.30283422265224
1361 -0.04505273886024952 -83.38182828892039 -0.044314810447394846 -83.34714903309963
1362 -0.04506701584905386 -83.42689530476945 -0.045157157257199286 -83.39230619035682
1363 -0.04505233541131019 -83.47194764018076 -0.04471918120980263 -83.43702537156662
1364 -0.04508554115891457 -83.51703318133967 -0.04711520578712225 -83.48414057735374
1365 -0.045077133923769 -83.56211031526344 -0.046856281347572803 -83.53099685870131
1366 -0.04493911135941744 -83.60704942662285 -0.04380495678633452 -83.57480181548765
1367 -0.04506277944892645 -83.65211220607178 -0.04549695048481226 -83.62029876597246
1368 -0.04486317355185747 -83.69697537962364 -0.04545929152518511 -83.66575805749765
1369 -0.04476016312837601 -83.74173554275201 -0.04525032285600901 -83.71100838035366
1370 -0.04474926367402077 -83.78648480642603 -0.043935343623161316 -83.75494372397682
1371 -0.04478786699473858 -83.83127267342077 -0.0451516143977642 -83.80009533837459
1372 -0.04482188336551189 -83.87609455678628 -0.045066946744918825 -83.84516228511951
1373 -0.04485377538949251 -83.92094833217578 -0.04525347761809826 -83.89041576273762
1374 -0.044805393740534785 -83.96575372591631 -0.045012316294014455 -83.93542807903164
1375 -0.04483177661895752 -84.01058550253528 -0.04359193425625563 -83.9790200132879
1376 -0.044855373166501525 -84.05544087570178 -0.04451450947672129 -84.02353452276462
1377 -0.044870194233953956 -84.10031106993573 -0.04507210068404675 -84.06860662344867
1378 -0.04484447445720434 -84.14515554439294 -0.04525874238461256 -84.11386536583329
1379 -0.04483367390930652 -84.18998921830224 -0.04450314566493034 -84.15836851149822
1380 -0.04482842870056629 -84.23481764700281 -0.04553767796605825 -84.20390618946428
1381 -0.044900400564074516 -84.27971804756689 -0.04328071996569634 -84.24718690942997
1382 -0.04490797631442547 -84.32462602388131 -0.044981445744633676 -84.29216835517461
1383 -0.045018774643540385 -84.36964479852485 -0.04663561601191759 -84.33880397118652
1384 -0.04484323877841234 -84.41448803730326 -0.04539431799203157 -84.38419828917856
1385 -0.044878623262047765 -84.45936666056531 -0.04537678994238377 -84.42957507912094
1386 -0.04479608554393053 -84.50416274610924 -0.04427015893161297 -84.47384523805255
1387 -0.044891612231731416 -84.54905435834098 -0.04594532027840614 -84.51979055833095
1388 -0.04482074696570635 -84.5938751053067 -0.04578571449965239 -84.56557627283061
1389 -0.04476858377456665 -84.63864368908126 -0.04501492492854595 -84.61059119775916
1390 -0.04471994936466217 -84.68336363844593 -0.04493996761739254 -84.65553116537656
1391 -0.04481448028236627 -84.7281781187283 -0.04464895352721214 -84.70018011890377
1392 -0.0448505662381649 -84.77302868496646 -0.04497662615031004 -84.74515674505409
1393 -0.04477658309042454 -84.81780526805689 -0.046337155438959596 -84.79149390049305
1394 -0.04472372867166996 -84.86252899672856 -0.04244717191904783 -84.8339410724121
1395 -0.04477242436259985 -84.90730142109116 -0.04296992979943752 -84.87691100221154
1396 -0.044927978329360484 -84.95222939942052 -0.04565844628959894 -84.92256944850114
1397 -0.044905200600624084 -84.99713460002114 -0.043908814527094366 -84.96647826302824
1398 -0.04493865612894297 -85.04207325615009 -0.0487509997561574 -85.01522926278439
1399 -0.044757496938109397 -85.0868307530882 -0.04472335316240787 -85.0599526159468
1400 -0.04471818692982197 -85.13154894001802 -0.04435844626277685 -85.10431106220958
1401 -0.04482925329357386 -85.17637819331159 -0.043611591681838036 -85.14792265389141
1402 -0.04491121713072062 -85.22128941044231 -0.04469282142817974 -85.1926154753196
1403 -0.04486690927296877 -85.26615631971528 -0.04437382966279983 -85.2369893049824
1404 -0.04515756070613861 -85.31131388042142 -0.05642325729131699 -85.29341256227372
1405 -0.04453220479190349 -85.35584608521333 -0.046552876569330694 -85.33996543884305
1406 -0.044424899481236936 -85.40027098469457 -0.04435664732009172 -85.38432208616314
1407 -0.044439540803432466 -85.44471052549801 -0.044027450121939184 -85.42834953628508
1408 -0.04448770135641098 -85.48919822685443 -0.04455200470983982 -85.47290154099493
1409 -0.04449654370546341 -85.53369477055989 -0.04431750141084194 -85.51721904240577
1410 -0.044513112120330336 -85.57820788268022 -0.04469612240791321 -85.56191516481368
1411 -0.04452259484678507 -85.622730477527 -0.044716651923954485 -85.60663181673763
1412 -0.04449069052934647 -85.66722116805634 -0.04454474858939648 -85.65117656532703
1413 -0.04454861786216498 -85.7117697859185 -0.04442860893905163 -85.69560517426609
1414 -0.044550232402980325 -85.75632001832149 -0.043920285254716876 -85.7395254595208
1415 -0.04457501731812954 -85.80089503563961 -0.044187265634536746 -85.78371272515534
1416 -0.044639598578214645 -85.84553463421783 -0.045340769551694395 -85.82905349470704
1417 -0.04472177047282457 -85.89025640469065 -0.04322472773492336 -85.87227822244196
1418 -0.044670550338923934 -85.93492695502957 -0.04564505405724049 -85.91792327649921
1419 -0.04462373424321413 -85.97955068927278 -0.044786063767969606 -85.96270934026718
1420 -0.04462090563029051 -86.02417159490308 -0.04473700355738401 -86.00744634382457
1421 -0.044647470489144324 -86.06881906539222 -0.045227495953440666 -86.05267383977801
1422 -0.044660104997456075 -86.11347917038968 -0.04492591600865126 -86.09759975578666
1423 -0.04468557070940733 -86.15816474109909 -0.04541004169732332 -86.14300979748398
1424 -0.044611032120883465 -86.20277577321997 -0.04486892446875572 -86.18787872195274
1425 -0.04458941593766212 -86.24736518915763 -0.044693795032799244 -86.23257251698554
1426 -0.04462053570896387 -86.29198572486659 -0.04460023660212755 -86.27717275358766
1427 -0.04463112447410822 -86.3366168493407 -0.04438669495284557 -86.32155944854051
1428 -0.04461678415536881 -86.38123363349607 -0.04330998323857784 -86.36486943177908
1429 -0.04473688956350088 -86.42597052305956 -0.0440546564757824 -86.40892408825486
1430 -0.044866308383643624 -86.47083683144321 -0.04755915068089962 -86.45648323893576
1431 -0.04596938025206328 -86.51680621169527 -0.040460781939327714 -86.49694402087509
1432 -0.04466056153178215 -86.56146677322705 -0.04577486477792263 -86.54271888565302
1433 -0.044643313810229304 -86.60611008703728 -0.04427008181810379 -86.58698896747111
1434 -0.044671591557562354 -86.65078167859484 -0.04473104532808066 -86.63172001279919
1435 -0.04471719916909933 -86.69549887776394 -0.044506228715181353 -86.67622624151437
1436 -0.04477163571864366 -86.74027051348259 -0.04349690303206444 -86.71972314454644
1437 -0.04479058776050806 -86.78506110124309 -0.0454572195187211 -86.76518036406516
1438 -0.044775638915598395 -86.82983674015868 -0.04447640087455511 -86.80965676493972
1439 -0.04485807418823242 -86.87469481434691 -0.045531458966434 -86.85518822390615
1440 -0.04476463049650192 -86.91945944484341 -0.044439361058175565 -86.89962758496434
1441 -0.044777503423392775 -86.9642369482668 -0.04377026688307524 -86.94339785184741
1442 -0.04480836596339941 -87.0090453142302 -0.044098665937781334 -86.98749651778519
1443 -0.04485329110175371 -87.05389860533197 -0.0440004101023078 -87.0314969278875
1444 -0.04489957932382822 -87.09879818465579 -0.04547926001250744 -87.07697618790002
1445 -0.04487046226859093 -87.14366864692438 -0.045274464413523674 -87.12225065231354
1446 -0.044814870692789555 -87.18848351761717 -0.04467254318296909 -87.16692319549651
1447 -0.044874305836856365 -87.23335782345403 -0.04441141281276941 -87.21133460830927
1448 -0.044902542047202586 -87.27826036550123 -0.045738594979047774 -87.25707320328831
1449 -0.04481240641325712 -87.32307277191448 -0.04471613243222237 -87.30178933572054
1450 -0.044862589426338674 -87.36793536134083 -0.04464914556592703 -87.34643848128647
1451 -0.04488016869872809 -87.41281553003955 -0.0415213368833065 -87.38795981816978
1452 -0.045019785314798354 -87.45783531535434 -0.0447566969320178 -87.43271651510179
1453 -0.045024541579186915 -87.50285985693353 -0.044559051655232905 -87.47727556675702
1454 -0.04496293123811483 -87.54782278817164 -0.042902810126543046 -87.52017837688356
1455 -0.04514595977962017 -87.59296874795126 -0.04506210964173078 -87.5652404865253
1456 -0.04512192085385323 -87.63809066880512 -0.04525076877325773 -87.61049125529856
1457 -0.04507523253560066 -87.68316590134071 -0.04482030440121889 -87.65531155969977
1458 -0.045061678253114225 -87.72822757959383 -0.04412975702434778 -87.69944131672412
1459 -0.04508358258754015 -87.77331116218137 -0.04595510326325893 -87.74539641998737
1460 -0.045016690343618396 -87.81832785252499 -0.04455865267664194 -87.78995507266401
1461 -0.04504583552479744 -87.86337368804979 -0.045859327912330626 -87.83581440057634
1462 -0.04502399954944849 -87.90839768759923 -0.044221187196671966 -87.88003558777301
1463 -0.045066597312688826 -87.95346428491192 -0.0419665738940239 -87.92200216166704
1464 -0.04522205051034689 -87.99868633542226 -0.04231407195329666 -87.96431623362034
1465 -0.04538118429481983 -88.04406751971709 -0.044994103536009786 -88.00931033715635
1466 -0.04536784570664167 -88.08943536542372 -0.04485632050782442 -88.05416665766417
1467 -0.045343258790671824 -88.13477862421439 -0.04536664262413979 -88.09953330028831
1468 -0.045368377678096296 -88.1801470018925 -0.045113159157335755 -88.14464645944565
1469 -0.045286939665675166 -88.22543394155817 -0.045717303082346915 -88.190363762528
1470 -0.045262749493122104 -88.27069669105128 -0.04642241150140762 -88.2367861740294
1471 -0.04522883724421263 -88.3159255282955 -0.04452349804341793 -88.28130967207282
1472 -0.0451830280944705 -88.36110855638996 -0.04395438935607672 -88.3252640614289
1473 -0.04531210660934448 -88.40642066299931 -0.04527926817536354 -88.37054332960426
1474 -0.04529913980513811 -88.45171980280445 -0.04712903555482626 -88.41767236515909
1475 -0.045130176655948165 -88.49684997946039 -0.04454849306493998 -88.46222085822403
1476 -0.04515156764537096 -88.54200154710577 -0.04435628429055214 -88.50657714251459
1477 -0.04516279362142086 -88.58716434072718 -0.04674877338111401 -88.5533259158957
1478 -0.04508969858288765 -88.63225403931007 -0.04594978373497725 -88.59927569963068
1479 -0.04501060489565134 -88.67726464420572 -0.044060266204178335 -88.64333596583486
1480 -0.0450977923348546 -88.72236243654058 -0.04459830317646265 -88.68793426901132
1481 -0.04506408367305994 -88.76742652021363 -0.044661445915699004 -88.73259571492702
1482 -0.045015722140669824 -88.81244224235431 -0.044867888651788236 -88.77746360357881
1483 -0.04511424992233515 -88.85755649227664 -0.04497259519994259 -88.82243619877875
1484 -0.04515446294099092 -88.90271095521763 -0.05081393644213676 -88.87325013522089
1485 -0.04485080782324076 -88.94756176304087 -0.04561264719814062 -88.91886278241903
1486 -0.04476246349513531 -88.992324226536 -0.04386731833219528 -88.96273010075122
1487 -0.04490276928991079 -89.0372269958259 -0.045470291003584865 -89.0082003917548
1488 -0.04488981086760759 -89.0821168066935 -0.04690764304250479 -89.0551080347973
1489 -0.04480371251702309 -89.12692051921053 -0.04450250752270222 -89.09961054232001
1490 -0.04475308544933796 -89.17167360465987 -0.0439399441704154 -89.14355048649043
1491 -0.04483921397477388 -89.21651281863464 -0.04505027551203966 -89.18860076200247
1492 -0.044806241616606714 -89.26131906025125 -0.04462331868708134 -89.23322408068955
1493 -0.04478525649756193 -89.30610431674882 -0.043381111696362495 -89.27660519238592
1494 -0.04494329653680325 -89.35104761328562 -0.04538336824625731 -89.32198856063218
1495 -0.04489982780069113 -89.3959474410863 -0.045720847137272355 -89.36770940776945
1496 -0.044836940802633764 -89.44078438188895 -0.045675937458872794 -89.41338534522832
1497 -0.044803434237837794 -89.48558781612678 -0.04436134956777096 -89.45774669479609
1498 -0.044803069718182084 -89.53039088584497 -0.045357801206409934 -89.50310449600249
1499 -0.04478920437395573 -89.57518009021892 -0.045413888245821 -89.54851838424831
1500 -0.04481547363102436 -89.61999556384994 -0.04465790744870901 -89.59317629169702
1501 -0.04482704624533653 -89.66482261009527 -0.04584265910089016 -89.6390189507979
1502 -0.0447458440437913 -89.70956845413906 -0.04473103601485491 -89.68374998681276
1503 -0.04477588813751936 -89.75434434227658 -0.04475886430591345 -89.72850885111868
1504 -0.04479403123259544 -89.79913837350918 -0.04430506154894829 -89.77281391266763
1505 -0.04480577874928713 -89.84394415225847 -0.0436458345502615 -89.81645974721789
1506 -0.044843892008066176 -89.88878804426653 -0.04483666680753231 -89.86129641402542
1507 -0.044852566160261634 -89.93364061042679 -0.044260386005043985 -89.90555680003047
1508 -0.04487240798771382 -89.9785130184145 -0.0450119074434042 -89.95056870747388
1509 -0.04481225665658713 -90.02332527507109 -0.04478166364133358 -89.99535037111521
1510 -0.044812262803316114 -90.0681375378744 -0.04643030054867268 -90.04178067166389
1511 -0.04475546609610319 -90.11289300397051 -0.04493028484284878 -90.08671095650674
1512 -0.0447830094024539 -90.15767601337296 -0.0431030573323369 -90.12981401383907
1513 -0.0448713593184948 -90.20254737269146 -0.04476418290287256 -90.17457819674193
1514 -0.04498013537377119 -90.24752750806523 -0.04253052398562431 -90.21710872072755
1515 -0.04494897536933422 -90.29247648343457 -0.044194961152970794 -90.26130368188052
1516 -0.04498629495501518 -90.33746277838958 -0.04412119723856449 -90.30542487911909
1517 -0.04506211169064045 -90.38252489008022 -0.045058869011700156 -90.35048374813078
1518 -0.045049813017249106 -90.42757470309746 -0.04441612437367439 -90.39489987250445
1519 -0.045010079815983775 -90.47258478291344 -0.04398281816393137 -90.43888269066838
1520 -0.04511305242776871 -90.51769783534121 -0.04411406889557838 -90.48299675956396
1521 -0.045077378302812575 -90.56277521364402 -0.045491287112236024 -90.5284880466762
1522 -0.04512573257088661 -90.6079009462149 -0.04598615095019341 -90.5744741976264
1523 -0.04503022879362106 -90.65293117500852 -0.045054543390870096 -90.61952874101728
1524 -0.045016337931156156 -90.69794751293968 -0.04475263804197312 -90.66428137905925
1525 -0.04500159323215484 -90.74294910617184 -0.04451035149395466 -90.7087917305532
1526 -0.04531655609607697 -90.78826566226792 -0.04807272031903267 -90.75686445087223
1527 -0.044955786503851417 -90.83322144877177 -0.04570338409394026 -90.80256783496617
1528 -0.04489594716578722 -90.87811739593755 -0.04455485455691814 -90.84712268952309
1529 -0.04498123023658991 -90.92309862617414 -0.04387325290590525 -90.890995942429
1530 -0.04502522516995668 -90.96812385134409 -0.04651642851531505 -90.93751237094432
1531 -0.0447874529287219 -91.0129113042728 -0.045133739709854126 -90.98264611065417
1532 -0.04484119638800621 -91.05775250066081 -0.04448246750980615 -91.02712857816398
1533 -0.04481845572590828 -91.10257095638671 -0.04504355825483799 -91.07217213641881
1534 -0.04481977298855781 -91.14739072937527 -0.045558797940611837 -91.11773093435943
1535 -0.04475991502404213 -91.19215064439932 -0.04520290363579989 -91.16293383799523
1536 -0.044753307662904265 -91.23690395206222 -0.045859789848327635 -91.20879362784355
1537 -0.04468824677169323 -91.28159219883392 -0.045781190134584905 -91.25457481797814
1538 -0.044620195776224135 -91.32621239461014 -0.044916401617228985 -91.29949121959537
1539 -0.044647897407412526 -91.37086029201755 -0.044628001376986505 -91.34411922097236
1540 -0.04468886125832796 -91.41554915327588 -0.04494539611041546 -91.38906461708278
1541 -0.04468999933451414 -91.46023915261038 -0.045396643504500386 -91.43446126058728
1542 -0.044650701060891154 -91.50488985367127 -0.04505882766097784 -91.47952008824826
1543 -0.044653364829719065 -91.54954321850099 -0.04412729740142822 -91.5236473856497
1544 -0.04468062818050385 -91.59422384668149 -0.04560314994305372 -91.56925053559274
1545 -0.044622555188834664 -91.63884640187032 -0.044121387600898745 -91.61337192319364
1546 -0.04466261565685272 -91.68350901752717 -0.044819789566099645 -91.65819171275974
1547 -0.044655181281268594 -91.72816419880844 -0.04410602413117885 -91.70229773689093
1548 -0.04470117799937725 -91.77286537680781 -0.045529206097126004 -91.74782694298806
1549 -0.044703003764152524 -91.81756838057197 -0.04426613766700029 -91.79209308065505
1550 -0.04475042782723904 -91.86231880839921 -0.04305099602788687 -91.83514407668294
1551 -0.04483321104198694 -91.9071520194412 -0.04546476807445288 -91.88060884475739
1552 -0.04485151134431362 -91.95200353078552 -0.04459912292659283 -91.92520796768399
1553 -0.04480479098856449 -91.99680832177408 -0.04619603529572487 -91.97140400297971
1554 -0.044831021875143054 -92.04163934364922 -0.04523810278624296 -92.01664210576595
1555 -0.0447169678285718 -92.0863563114778 -0.04315566048026085 -92.05979776624622
1556 -0.044856819324195385 -92.131213130802 -0.042727133445441726 -92.10252489969166
1557 -0.044959761761128904 -92.17617289256313 -0.04355865828692913 -92.14608355797859
1558 -0.045056655444204806 -92.22122954800733 -0.04316974449902773 -92.18925330247761
1559 -0.04507348034530878 -92.26630302835264 -0.045192348398268224 -92.23444565087588
1560 -0.04499465562403202 -92.31129768397668 -0.04185973815619946 -92.27630538903209
1561 -0.045248611643910405 -92.35654629562059 -0.04573893528431654 -92.32204432431641
1562 -0.045118154026567936 -92.40166444964716 -0.045146099478006366 -92.36719042379441
1563 -0.045091185718774796 -92.44675563536593 -0.04437569472938776 -92.4115661185238
1564 -0.045463286153972146 -92.4922189215199 -0.04890176095068455 -92.46046787947448
1565 -0.04502180553972721 -92.53724072705964 -0.045296411775052545 -92.50576429124953
1566 -0.04508419148623943 -92.58232491854588 -0.04391613341867924 -92.54968042466821
1567 -0.04501212909817696 -92.62733704764406 -0.045976672507822516 -92.59565709717603
1568 -0.04494654759764671 -92.67228359524171 -0.04520492237061262 -92.64086201954665
1569 -0.044957186281681064 -92.71724078152339 -0.04564335886389017 -92.68650537841053
1570 -0.04489145074039698 -92.76213223226378 -0.04343577213585377 -92.72994115054638
1571 -0.044986068084836 -92.80711830034862 -0.04482762236148119 -92.77476877290786
1572 -0.04499173313379288 -92.85211003348242 -0.04208874199539423 -92.81685751490326
1573 -0.045076163858175276 -92.89718619734059 -0.044635807164013386 -92.86149332206728
1574 -0.04510619975626469 -92.94229239709685 -0.046205459721386434 -92.90769878178867
1575 -0.04508104380220175 -92.98737344089905 -0.04455291759222746 -92.9522516993809
1576 -0.04506497066468 -93.03243841156373 -0.04505126178264618 -92.99730296116354
1577 -0.045028278790414336 -93.07746669035414 -0.04475580304861069 -93.04205876421216
1578 -0.04508838877081871 -93.12255507912496 -0.04509433135390282 -93.08715309556607
1579 -0.04512334726750851 -93.16767842639247 -0.0457913426682353 -93.1329444382343
1580 -0.04502563402056694 -93.21270406041303 -0.04561738260090351 -93.17856182083521
1581 -0.044961312972009185 -93.25766537338504 -0.04458980821073055 -93.22315162904594
1582 -0.04502235278487206 -93.3026877261699 -0.04531951509416103 -93.26847114414011
1583 -0.04496298860758543 -93.34765071477749 -0.04618288371711969 -93.31465402785723
1584 -0.044896720163524154 -93.39254743494101 -0.04505919516086578 -93.35971322301809
1585 -0.04487876743078232 -93.4374262023718 -0.04545730948448181 -93.40517053250257
1586 -0.044900871627032754 -93.48232707399883 -0.046703648567199704 -93.45187418106977
1587 -0.04472652561962605 -93.52705359961845 -0.04643317088484764 -93.49830735195462
1588 -0.044783033430576324 -93.57183663304903 -0.043186888098716736 -93.54149424005334
1589 -0.04481275770813227 -93.61664939075716 -0.045970658957958224 -93.5874648990113
1590 -0.044749172963202 -93.66139856372037 -0.044694924168288706 -93.63215982317958
1591 -0.04474519919604063 -93.70614376291641 -0.04444856494665146 -93.67660838812623
1592 -0.04479594733566046 -93.75093971025207 -0.04473060052841902 -93.72133898865465
1593 -0.04481801651418209 -93.79575772676625 -0.04060738105326891 -93.76194636970791
1594 -0.04500165283679962 -93.84075937960306 -0.04690896086394787 -93.80885533057186
1595 -0.04479970932006836 -93.88555908892313 -0.04471142571419477 -93.85356675628606
1596 -0.044932547584176065 -93.93049163650731 -0.045870655588805674 -93.89943741187486
1597 -0.045325941406190395 -93.9758175779135 -0.03569440133869648 -93.93513181321356
1598 -0.04536230303347111 -94.02117988094697 -0.04722247868776321 -93.98235429190132
1599 -0.04553235117346048 -94.06671223212044 -0.052277497574687005 -94.03463178947601
1600 -0.04482137355953455 -94.11153360567997 -0.04273980967700482 -94.07737159915301
1601 -0.044935525953769685 -94.15646913163374 -0.044590554758906366 -94.12196215391192
1602 -0.04492576271295547 -94.20139489434669 -0.044536957517266273 -94.16649911142919
1603 -0.044951329752802846 -94.2463462240995 -0.04457374047487974 -94.21107285190406
1604 -0.044972432963550094 -94.29131865706304 -0.04528249576687813 -94.25635534767095
1605 -0.044940450228750706 -94.3362591072918 -0.04428392294794321 -94.30063927061889
1606 -0.04497325364500284 -94.38123236093679 -0.04541823044419289 -94.34605750106309
1607 -0.04493732079863548 -94.42616968173543 -0.045599359832704064 -94.3916568608958
1608 -0.0448747705668211 -94.47104445230225 -0.04491329658776522 -94.43657015748356
1609 -0.04491138327866793 -94.51595583558093 -0.04451089482754469 -94.4810810523111
1610 -0.04497203379869461 -94.56092786937963 -0.04621600955724716 -94.52729706186834
1611 -0.04486901480704546 -94.60579688418667 -0.044430893287062644 -94.5717279551554
1612 -0.044886523857712746 -94.65068340804439 -0.04589686039835215 -94.61762481555375
1613 -0.04488780535757542 -94.69557121340196 -0.04507717471569776 -94.66270199026945
1614 -0.04480078611522913 -94.7403719995172 -0.04475666582584381 -94.7074586560953
1615 -0.044818146899342534 -94.78519014641654 -0.045122698135674 -94.75258135423097
1616 -0.0448243148624897 -94.83001446127903 -0.044634506478905676 -94.79721586070987
1617 -0.04481175467371941 -94.87482621595275 -0.044504825584590436 -94.84172068629447
1618 -0.044842702150344846 -94.9196689181031 -0.04451042953878641 -94.88623111583325
1619 -0.04488953072577715 -94.96455844882888 -0.04406281113624573 -94.9302939269695
1620 -0.04484008084982634 -95.0093985296787 -0.044137499295175076 -94.97443142626467
1621 -0.044856224581599234 -95.0542547542603 -0.04228077568113804 -95.01671220194581
1622 -0.04504414983093739 -95.09929890409124 -0.044306852668523786 -95.06101905461433
1623 -0.045130510441958906 -95.1444294145332 -0.04765427801758051 -95.10867333263191
1624 -0.04488821364939213 -95.1893176281826 -0.044480299763381484 -95.15315363239529
1625 -0.04494712594896555 -95.23426475413156 -0.04549879599362612 -95.19865242838891
1626 -0.044958521239459516 -95.27922327537102 -0.045927563682198524 -95.24457999207111
1627 -0.04495519734919071 -95.32417847272022 -0.044788322411477566 -95.28936831448259
1628 -0.04486565366387367 -95.3690441263841 -0.04470372311770916 -95.3340720376003
1629 -0.04490901660174131 -95.41395314298583 -0.04498654566705227 -95.37905858326735
1630 -0.04504668861627579 -95.45899983160211 -0.04650987684726715 -95.42556846011462
1631 -0.044835657067596915 -95.50383548866971 -0.04531441945582628 -95.47088287957044
1632 -0.04489960260689259 -95.5487350912766 -0.04608819894492626 -95.51697107851537
1633 -0.04481776561588049 -95.59355285689247 -0.04787882696837187 -95.56484990548374
1634 -0.044632009044289586 -95.63818486593676 -0.0454559339210391 -95.61030583940477
1635 -0.04466260690242052 -95.68284747283919 -0.045062826946377754 -95.65536866635115
1636 -0.044656189531087874 -95.72750366237027 -0.04530961122363806 -95.7006782775748
1637 -0.044606749713420865 -95.77211041208369 -0.0439475579187274 -95.74462583549352
1638 -0.0448038250207901 -95.81691423710448 -0.040961874276399614 -95.78558770976993
1639 -0.044824058376252654 -95.86173829548073 -0.0438987297937274 -95.82948643956365
1640 -0.04486338309943676 -95.90660167858017 -0.04550226554274559 -95.8749887051064
1641 -0.04485884252935648 -95.95146052110952 -0.04439432248473167 -95.91938302759114
1642 -0.04490320198237896 -95.9963637230919 -0.04508804008364677 -95.96447106767478
1643 -0.04484355617314577 -96.04120727926505 -0.04452729746699333 -96.00899836514178
1644 -0.044872394390404226 -96.08607967365546 -0.04516211878508329 -96.05416048392686
1645 -0.04490115623921156 -96.13098082989467 -0.04364466592669487 -96.09780514985356
1646 -0.0449302364140749 -96.17591106630874 -0.04503750130534172 -96.1428426511589
1647 -0.044946225546300414 -96.22085729185504 -0.04484462086111307 -96.18768727202001
1648 -0.04493157882243395 -96.26578887067747 -0.04620250351727009 -96.23388977553728
1649 -0.044837439246475694 -96.31062630992395 -0.04336732532829046 -96.27725710086557
1650 -0.044923965074121955 -96.35555027499807 -0.045164437219500544 -96.32242153808507
1651 -0.04488661624491215 -96.40043689124298 -0.045357930846512316 -96.36777946893157
1652 -0.04495013002306223 -96.44538702126604 -0.04426285568624735 -96.41204232461781
1653 -0.04493274185806513 -96.4903197631241 -0.04512839335948229 -96.45717071797729
1654 -0.04494369309395552 -96.53526345621806 -0.04642628002911806 -96.50359699800642
1655 -0.04485111515969038 -96.58011457137775 -0.04509981945157051 -96.54869681745798
1656 -0.044852092303335665 -96.62496666368108 -0.04289408195763826 -96.59159089941562
1657 -0.04500336851924658 -96.66997003220033 -0.043844065815210345 -96.63543496523083
1658 -0.044985763542354104 -96.71495579574268 -0.045614727213978766 -96.6810496924448
1659 -0.044927502237260344 -96.75988329797994 -0.04430206269025803 -96.72535175513507
1660 -0.044973652623593804 -96.80485695060354 -0.04450675901025534 -96.76985851414533
1661 -0.04500335790216923 -96.84986030850571 -0.04493000637739897 -96.81478852052273
1662 -0.04508604519069195 -96.8949463536964 -0.04457399118691683 -96.85936251170965
1663 -0.04502475280314684 -96.93997110649954 -0.04435175694525242 -96.9037142686549
1664 -0.04499688725918531 -96.98496799375873 -0.04532289542257786 -96.94903716407747
1665 -0.04499028343707323 -97.0299582771958 -0.04498979598283768 -96.99402696006031
1666 -0.04496387913823128 -97.07492215633404 -0.04542321637272835 -97.03945017643304
1667 -0.04495595283806324 -97.1198781091721 -0.04449354447424412 -97.08394372090729
1668 -0.04501676578074694 -97.16489487495285 -0.04395886342972517 -97.12790258433701
1669 -0.04505538046360016 -97.20995025541644 -0.044422949105501174 -97.1723255334425
1670 -0.045104870572686195 -97.25505512598913 -0.045847260393202305 -97.2181727938357
1671 -0.04503547362983227 -97.30009059961897 -0.04463262185454368 -97.26280541569025
1672 -0.04502690490335226 -97.34511750452232 -0.045855276845395566 -97.30866069253565
1673 -0.04501782804727554 -97.3901353325696 -0.04397958721965552 -97.3526402797553
1674 -0.045117849856615065 -97.43525318242621 -0.04400265030562878 -97.39664293006093
1675 -0.04517627023160457 -97.48042945265782 -0.045606416277587415 -97.44224934633853
1676 -0.0451110715046525 -97.52554052416247 -0.04509008266031742 -97.48733942899885
1677 -0.04510270580649376 -97.57064322996897 -0.04997777510434389 -97.53731720410319
1678 -0.04486003201454878 -97.61550326198352 -0.04401960223913193 -97.58133680634232
1679 -0.04490322638303042 -97.66040648836655 -0.04512455817312002 -97.62646136451544
1680 -0.04487736467272043 -97.70528385303926 -0.04492547269910574 -97.67138683721454
1681 -0.04536604713648558 -97.75064990017574 -0.05584868509322405 -97.72723552230777
1682 -0.044381755590438846 -97.79503165576618 -0.04531564395874739 -97.77255116626651
1683 -0.04433900620788336 -97.83937066197406 -0.043893417343497276 -97.81644458361001
1684 -0.04437686558812857 -97.88374752756219 -0.04430825561285019 -97.86075283922285
1685 -0.044407234713435176 -97.92815476227562 -0.044738016091287136 -97.90549085531414
1686 -0.04441821053624153 -97.97257297281186 -0.043832840770483016 -97.94932369608462
1687 -0.04446499291807413 -98.01703796572994 -0.04447315875440836 -97.99379685483903
1688 -0.04447615314275026 -98.0615141188727 -0.04385373722761869 -98.03765059206665
1689 -0.04453656263649464 -98.10605068150919 -0.04403576273471117 -98.08168635480136
1690 -0.04458620902150869 -98.15063689053069 -0.04435609448701143 -98.12604244928838
1691 -0.04460012912750244 -98.1952370196582 -0.04482132978737354 -98.17086377907575
1692 -0.04460675437003374 -98.23984377402823 -0.04453262072056532 -98.2153963997963
1693 -0.04462431985884905 -98.28446809388709 -0.04475994054228068 -98.26015634033858
1694 -0.044636913202703 -98.3291050070898 -0.04524990972131491 -98.3054062500599
1695 -0.04461584370583296 -98.37372085079562 -0.04440350160002708 -98.34980975165993
1696 -0.04465061090886593 -98.41837146170448 -0.04449188392609358 -98.39430163558603
1697 -0.04468484427779913 -98.46305630598228 -0.04443850703537464 -98.43874014262141
1698 -0.04471336081624031 -98.50776966679852 -0.04433395508676767 -98.48307409770818
1699 -0.04475087244063616 -98.55252053923915 -0.04312272649258375 -98.52619682420077
1700 -0.04486865196377039 -98.59738919120292 -0.04321778565645218 -98.56941460985722
1701 -0.044890778884291646 -98.64227997008722 -0.04457134772092104 -98.61398595757814
1702 -0.0449282992631197 -98.68720826935034 -0.045233437605202195 -98.65921939518334
1703 -0.044907784648239614 -98.73211605399858 -0.04492257311940193 -98.70414196830275
1704 -0.044917023926973346 -98.77703307792555 -0.04463003184646368 -98.74877200014922
1705 -0.04494524411857128 -98.82197832204412 -0.04492538291960955 -98.79369738306883
1706 -0.04493649397045374 -98.86691481601457 -0.04583835881203413 -98.83953574188087
1707 -0.044901642203330996 -98.9118164582179 -0.04446482975035906 -98.88400057163122
1708 -0.045025266148149966 -98.95684172436604 -0.042734666168689726 -98.9267352377999
1709 -0.045050439424812794 -99.00189216379086 -0.04343814868479967 -98.9701733864847
1710 -0.04505655262619257 -99.04694871641705 -0.04467798173427582 -99.01485136821898
1711 -0.04505585748702288 -99.09200457390408 -0.043753298744559285 -99.05860466696355
1712 -0.04520740434527397 -99.13721197824935 -0.04865494444966316 -99.10725961141321
1713 -0.045015381090343 -99.18222735933969 -0.045487753860652444 -99.15274736527387
1714 -0.04494877271354199 -99.22717613205323 -0.04409754443913698 -99.19684490971301
1715 -0.044986089877784255 -99.27216222193101 -0.04687154646962881 -99.24371645618264
1716 -0.04490976426750422 -99.31707198619851 -0.04468166902661323 -99.28839812520926
1717 -0.04494520928710699 -99.36201719548562 -0.0441972155123949 -99.33259534072165
1718 -0.04491953980177641 -99.4069367352874 -0.044876655004918574 -99.37747199572657
1719 -0.04496019519865513 -99.45189693048606 -0.04520352818071842 -99.42267552390729
1720 -0.044939121790230276 -99.4968360522763 -0.04518487136811018 -99.4678603952754
1721 -0.044948763027787206 -99.54178481530408 -0.04573569390922785 -99.51359608918462
1722 -0.0448794873431325 -99.58666430264722 -0.04560364633798599 -99.5591997355226
1723 -0.04486481696367264 -99.63152911961089 -0.04490180611610413 -99.6041015416387
1724 -0.0448734987527132 -99.6764026183636 -0.04472556486725807 -99.64882710650596
1725 -0.04494456797838211 -99.72134718634197 -0.042815735563635826 -99.6916428420696
1726 -0.04495708793401718 -99.766304274276 -0.04499098341912031 -99.73663382548872
1727 -0.04496508650481701 -99.81126936078081 -0.0451827147975564 -99.78181654028629
1728 -0.044917627796530725 -99.85618698857735 -0.046844896860420704 -99.8286614371467
1729 -0.04482022859156132 -99.90100721716891 -0.044459125213325026 -99.87312056236003
1730 -0.04481463246047497 -99.94582184962938 -0.04507106598466635 -99.9181916283447
1731 -0.044762270711362365 -99.99058412034074 -0.04505850113928318 -99.96325012948398
1732 -0.044868472404778 -100.03545259274551 -0.04405289757996798 -100.00730302706395
1733 -0.044933021441102027 -100.08038561418661 -0.04338066931813955 -100.0506836963821
1734 -0.0449904341250658 -100.12537604831168 -0.04402840360999107 -100.09471209999208
1735 -0.045074346289038655 -100.17045039460072 -0.04580131899565458 -100.14051341898774
1736 -0.04494891278445721 -100.21539930738518 -0.04595345873385668 -100.1864668777216
1737 -0.04491763729602098 -100.26031694468121 -0.04518253766000271 -100.2316494153816
1738 -0.044878294505178926 -100.30519523918639 -0.04533935226500034 -100.2769887676466
1739 -0.04495415110141039 -100.3501493902878 -0.04557785261422396 -100.32256662026083
1740 -0.044860128127038476 -100.39500951841484 -0.044728418812155724 -100.36729503907299
1741 -0.04485918823629618 -100.43986870665114 -0.045535475760698316 -100.41283051483369
1742 -0.04498674590140581 -100.48485545255255 -0.04618399199098348 -100.45901450682467
1743 -0.04480350036174059 -100.52965895291429 -0.04454907029867172 -100.50356357712334
1744 -0.04476444609463215 -100.57442339900892 -0.04436284117400646 -100.54792641829735
1745 -0.04480366185307503 -100.619227060862 -0.04429555218666792 -100.59222197048402
1746 -0.04482115600258112 -100.66404821686459 -0.04603307917714119 -100.63825504966115
1747 -0.04477948322892189 -100.70882770009351 -0.04447208512574434 -100.6827271347869
1748 -0.04477374479174614 -100.75360144488525 -0.04501145109534264 -100.72773858588225
1749 -0.04480956792831421 -100.79841101281356 -0.04440154172480106 -100.77214012760705
1750 -0.04482486005872488 -100.84323587287228 -0.0438517676666379 -100.81599189527368
1751 -0.04494522009044886 -100.88818109296274 -0.047219034470617774 -100.8632109297443
1752 -0.0447899304330349 -100.93297102339578 -0.04377632420510054 -100.9069872539494
1753 -0.04515228234231472 -100.9781233057381 -0.04120208267122507 -100.94818933662062
1754 -0.044858134165406224 -101.0229814399035 -0.04441849887371063 -100.99260783549433
1755 -0.044878560677170755 -101.06786000058068 -0.04491210076957941 -101.0375199362639
1756 -0.04487016014754772 -101.11273016072823 -0.04490081612020731 -101.08242075238411
1757 -0.044892709143459796 -101.15762286987169 -0.04565740916877985 -101.12807816155289
1758 -0.04679019171744585 -101.20441306158914 -0.02956540584564209 -101.15764356739854
1759 -0.04560137540102005 -101.25001443699016 -0.04542620163410902 -101.20306976903265
1760 -0.04555682111531496 -101.29557125810547 -0.045098642073571685 -101.24816841110622
1761 -0.04559148121625185 -101.34116273932172 -0.04556367751210928 -101.29373208861833
1762 -0.04556584507226944 -101.38672858439399 -0.0460008030757308 -101.33973289169406
1763 -0.04552867263555527 -101.43225725702955 -0.0447237366810441 -101.3844566283751
1764 -0.04553908109664917 -101.4777963381262 -0.04557114038616419 -101.43002776876126
1765 -0.04551648180931807 -101.52331281993551 -0.04536438323557377 -101.47539215199684
1766 -0.04551114961504936 -101.56882396955056 -0.04551414512097836 -101.52090629711782
1767 -0.0454168913885951 -101.61424086093916 -0.04563851747661829 -101.56654481459444
1768 -0.045413776859641077 -101.65965463779881 -0.04552389532327652 -101.61206870991771
1769 -0.045437954179942605 -101.70509259197875 -0.04621402006596327 -101.65828272998367
1770 -0.045463734120130536 -101.75055632609889 -0.045366496220231055 -101.7036492262039
1771 -0.045361030474305154 -101.7959173565732 -0.04485026150941849 -101.74849948771332
1772 -0.04534723460674286 -101.84126459117994 -0.04447280932217836 -101.79297229703549
1773 -0.04528078846633434 -101.88654537964626 -0.045952859707176684 -101.83892515674266
1774 -0.04537503775209188 -101.93192041739836 -0.04628290627151728 -101.88520806301418
1775 -0.04520415514707565 -101.97712457254543 -0.04539458062499761 -101.93060264363918
1776 -0.0451961699873209 -102.02232074253276 -0.045257850736379626 -101.97586049437555
1777 -0.04525021221488714 -102.06757095474764 -0.043502121418714526 -102.01936261579426
1778 -0.04526048917323351 -102.11283144392087 -0.04645321499556303 -102.06581583078983
1779 -0.045225868187844756 -102.15805731210871 -0.04509533420205116 -102.11091116499188
1780 -0.04518991932272911 -102.20324723143143 -0.04549378026276827 -102.15640494525465
1781 -0.04514274131506681 -102.2483899727465 -0.04583684019744396 -102.20224178545209
1782 -0.0451311407610774 -102.29352111350757 -0.04503286946564913 -102.24727465491773
1783 -0.04506122097373009 -102.3385823344813 -0.04566407576203346 -102.29293873067977
1784 -0.04506161883473396 -102.38364395331604 -0.044733418710529806 -102.3376721493903
1785 -0.04504920579493046 -102.42869315911096 -0.044685841724276545 -102.38235799111457
1786 -0.04505784995853901 -102.4737510090695 -0.04429103322327137 -102.42664902433785
1787 -0.045061674527823926 -102.51881268359733 -0.04635011143982411 -102.47299913577767
1788 -0.045048348046839236 -102.56386103164417 -0.04566712137311697 -102.51866625715078
1789 -0.04496290236711502 -102.60882393401128 -0.04409874454140663 -102.56276500169218
1790 -0.04502415359020233 -102.65384808760149 -0.04464460704475641 -102.60740960873694
1791 -0.045033440180122855 -102.69888152778161 -0.04405162632465363 -102.6514612350616
1792 -0.04508460890501738 -102.74396613668662 -0.04449228756129742 -102.6959535226229
1793 -0.04510407652705908 -102.78907021321368 -0.04468342587351799 -102.74063694849642
1794 -0.045163501612842084 -102.83423371482652 -0.046354965493083 -102.7869919139895
1795 -0.04507399052381515 -102.87930770535034 -0.045800786837935446 -102.83279270082743
1796 -0.04503647685050964 -102.92434418220085 -0.045482419058680536 -102.87827511988611
1797 -0.04505149219185114 -102.9693956743927 -0.04280565995723009 -102.92108077984334
1798 -0.044979429058730605 -103.01437510345143 -0.043801523931324485 -102.96488230377466
1799 -0.04514941666275263 -103.05952452011418 -0.045284918323159215 -103.01016722209782
1800 -0.04510718025267124 -103.10463170036685 -0.04506130609661341 -103.05522852819443
1801 -0.04508734364062548 -103.14971904400748 -0.04547717422246933 -103.1007057024169
1802 -0.0450763862580061 -103.19479543026549 -0.04537949990481138 -103.14608520232171
1803 -0.04503442794084549 -103.23982985820633 -0.04531951993703842 -103.19140472225875
1804 -0.04507355000823736 -103.28490340821457 -0.043240847438573836 -103.23464556969732
1805 -0.04513755962252617 -103.3300409678371 -0.04470470976084471 -103.27935027945817
1806 -0.045183193497359754 -103.37522416133447 -0.04647091403603554 -103.3258211934942
1807 -0.04506236966699362 -103.42028653100147 -0.04635062962770462 -103.37217182312192
1808 -0.04495134241878986 -103.46523787342025 -0.04547312203794718 -103.41764494515986
1809 -0.04491059575229883 -103.51014846917255 -0.046528914384543894 -103.4641738595444
1810 -0.04485626108944416 -103.555004730262 -0.04272056668996811 -103.50689442623437
1811 -0.04491236247122288 -103.59991709273322 -0.04461342617869377 -103.55150785241307
1812 -0.04496189188212156 -103.64487898461535 -0.045146838203072547 -103.59665469061613
1813 -0.04494181554764509 -103.68982080016299 -0.049341776967048646 -103.64599646758319
1814 -0.0448290154337883 -103.73464981559678 -0.04378896467387676 -103.68978543225707
1815 -0.04479707051068545 -103.77944688610746 -0.0446199893951416 -103.73440542165221
1816 -0.04485729765146971 -103.82430418375894 -0.0456787446513772 -103.7800841663036
1817 -0.04476456008851528 -103.86906874384745 -0.042199224792420865 -103.82228339109602
1818 -0.04488940089941025 -103.91395814474686 -0.044532313197851184 -103.86681570429387
1819 -0.04494370110332966 -103.95890184585019 -0.04253089632838965 -103.90934660062226
1820 -0.04505351111292839 -104.00395535696312 -0.044691196829080584 -103.95403779745133
1821 -0.04509381055831909 -104.04904916752143 -0.045909822732210157 -103.99994762018355
1822 -0.04506204947829247 -104.09411121699972 -0.04479825142771006 -104.04474587161125
1823 -0.04505022075027228 -104.13916143774999 -0.04095714408904314 -104.0857030157003
1824 -0.04524126090109348 -104.18440269865108 -0.04508705120533705 -104.13079006690565
1825 -0.045171461440622805 -104.2295741600917 -0.04572307504713535 -104.17651314195278
1826 -0.04516470804810524 -104.2747388681398 -0.044746223092079165 -104.22125936504486
1827 -0.04516107253730297 -104.3198999406771 -0.04477962832897901 -104.26603899337384
1828 -0.04519344475120306 -104.36509338542831 -0.04548913948237896 -104.31152813285622
1829 -0.04518755692988634 -104.4102809423582 -0.048922330141067505 -104.36045046299729
1830 -0.045018947683274746 -104.45529989004147 -0.04515783600509167 -104.40560829900238
1831 -0.04504665415734053 -104.50034654419882 -0.04457330927252769 -104.4501816082749
1832 -0.04500291608273983 -104.54534946028156 -0.044736362993717194 -104.49491797126862
1833 -0.04504613652825355 -104.59039559680981 -0.04420405402779579 -104.53912202529642
1834 -0.04505790192633867 -104.63545349873615 -0.04474123530089855 -104.58386326059733
1835 -0.04501600675284863 -104.680469505489 -0.04625556413084268 -104.63011882472817
1836 -0.04502863325178623 -104.72549813874079 -0.04405182674527168 -104.67417065147345
1837 -0.0450730312615633 -104.77057117000236 -0.03874789159744978 -104.7129185430709
1838 -0.04524680487811565 -104.81581797488047 -0.047448473423719405 -104.76036701649461
1839 -0.04517799019813538 -104.86099596507862 -0.04447629563510418 -104.80484331212972
1840 -0.04514408949762583 -104.90614005457624 -0.04676003493368626 -104.8516033470634
1841 -0.04509417358785868 -104.9512342281641 -0.0440927779302001 -104.8956961249936
1842 -0.04516952186822891 -104.99640375003233 -0.0452753234654665 -104.94097144845907
1843 -0.04512603394687176 -105.0415297839792 -0.04498453661799431 -104.98595598507706
1844 -0.0451157096773386 -105.08664549365653 -0.04615972023457289 -105.03211570531163
1845 -0.04505389966070652 -105.13169939331723 -0.045009484887123107 -105.07712519019874
1846 -0.04504035655409098 -105.17673974987133 -0.04458839502185583 -105.1217135852206
1847 -0.04505320228636265 -105.2217929521577 -0.04573255442082882 -105.16744613964143
1848 -0.04501662105321884 -105.26680957321092 -0.045651156827807425 -105.21309729646923
1849 -0.045039205253124236 -105.31184877846404 -0.04536595195531845 -105.25846324842455
1850 -0.044994951039552686 -105.3568437295036 -0.04544049389660358 -105.30390374232115
1851 -0.04492894429713488 -105.40177267380074 -0.04591971542686224 -105.34982345774802
1852 -0.04496275652199984 -105.44673543032273 -0.046073883585631845 -105.39589734133365
1853 -0.04489501789212227 -105.49163044821485 -0.04412169996649027 -105.44001904130015
1854 -0.04491608384996652 -105.53654653206482 -0.04406307209283113 -105.48408211339297
1855 -0.04564381744712591 -105.58219034951195 -0.05212673414498568 -105.53620884753796
1856 -0.044544422440230845 -105.62673477195217 -0.04529086947441101 -105.58149971701238
1857 -0.04450699239969254 -105.67124176435186 -0.04438281897455454 -105.62588253598693
1858 -0.044534438475966456 -105.71577620282783 -0.043712251260876654 -105.6695947872478
1859 -0.044617344811558726 -105.76039354763938 -0.045909805409610274 -105.71550459265741
1860 -0.04453617967665195 -105.80492972731604 -0.04472698345780372 -105.76023157611522
1861 -0.044527902640402316 -105.84945762995643 -0.04431933611631393 -105.80455091223153
1862 -0.04456170536577701 -105.89401933532221 -0.04411705229431391 -105.84866796452584
1863 -0.044624564796686174 -105.9386439001189 -0.04435066469013691 -105.89301862921599
1864 -0.04465249571949244 -105.9832963958384 -0.04418978691101074 -105.93720841612699
1865 -0.04466317445039749 -106.02795957028879 -0.04487021118402481 -105.98207862731101
1866 -0.044625953398644926 -106.07258552368744 -0.044488799571990964 -106.026567426883
1867 -0.04468326009809971 -106.11726878378553 -0.04516467675566673 -106.07173210363867
1868 -0.044681687094271186 -106.1619504708798 -0.04700315669178963 -106.11873526033045
1869 -0.044555270299315455 -106.20650574117911 -0.04560963809490204 -106.16434489842536
1870 -0.04451741520315409 -106.25102315638227 -0.04475772473961115 -106.20910262316497
1871 -0.04455142244696617 -106.29557457882925 -0.044885214418172836 -106.25398783758314
1872 -0.04444275163114071 -106.34001733046038 -0.04287436120212078 -106.29686219878526
1873 -0.04461107421666384 -106.38462840467704 -0.04427478071302175 -106.34113697949829
1874 -0.04460950344800949 -106.42923790812506 -0.04479829873889685 -106.38593527823718
1875 -0.04464255012571812 -106.47388045825078 -0.04592119213193655 -106.43185647036913
1876 -0.044583027809858324 -106.51846348606064 -0.04306650385260582 -106.47492297422173
1877 -0.04464901424944401 -106.56311250031008 -0.04436846133321524 -106.51929143555495
1878 -0.04464259333908558 -106.60775509364917 -0.04427010901272297 -106.56356154456768
1879 -0.044734629616141316 -106.65248972326532 -0.0468135979026556 -106.61037514247033
1880 -0.04466583933681249 -106.69715556260213 -0.042679449915885924 -106.65305459238621
1881 -0.04469380639493466 -106.74184936899707 -0.044382395967841146 -106.69743698835406
1882 -0.04479145221412182 -106.7866408212112 -0.04337251055985689 -106.74080949891392
1883 -0.04485512506216764 -106.83149594627336 -0.044692843966186044 -106.78550234288011
1884 -0.04484571013599634 -106.87634165640937 -0.044305126182734966 -106.82980746906284
1885 -0.04487579576671123 -106.92121745217608 -0.0458389388397336 -106.87564640790258
1886 -0.04481564816087484 -106.96603310033696 -0.044301056675612925 -106.91994746457819
1887 -0.044850169122219084 -107.01088326945917 -0.044365550577640536 -106.96431301515582
1888 -0.04492388367652893 -107.0558071531357 -0.044391642697155474 -107.00870465785297
1889 -0.044915872253477575 -107.10072302538919 -0.04582055024802685 -107.054525208101
1890 -0.04485990349203348 -107.14558292888123 -0.04446931220591068 -107.0989945203069
1891 -0.04485317971557379 -107.1904361085968 -0.04384246878325939 -107.14283698909016
1892 -0.04490588996559382 -107.23534199856239 -0.04307975992560387 -107.18591674901576
1893 -0.04494300298392773 -107.28028500154632 -0.04466976728290319 -107.23058651629866
1894 -0.04503027219325304 -107.32531527373958 -0.04519175942987204 -107.27577827572853
1895 -0.04498087950050831 -107.37029615324009 -0.044815527461469176 -107.32059380319
1896 -0.04502985347062349 -107.41532600671071 -0.04393151793628931 -107.36452532112628
1897 -0.04500521700829267 -107.46033122371901 -0.044387721084058286 -107.40891304221034
1898 -0.04506903663277626 -107.50540026035179 -0.04495641961693764 -107.45386946182728
1899 -0.045102248154580596 -107.55050250850637 -0.04389729145914316 -107.49776675328643
1900 -0.04511663094162941 -107.595619139448 -0.04491341710090637 -107.54268017038733
1901 -0.04510179422795772 -107.64072093367596 -0.04532632902264595 -107.58800649940997
1902 -0.045084668695926665 -107.68580560237189 -0.044601389579474925 -107.63260788898944
1903 -0.04508337695151567 -107.7308889793234 -0.04596933331340551 -107.67857722230285
1904 -0.04504151325672865 -107.77593049258013 -0.0450788713991642 -107.72365609370202
1905 -0.0450080243870616 -107.82093851696719 -0.044391791336238384 -107.76804788503826
1906 -0.045046013034880164 -107.86598453000207 -0.04492678940296173 -107.81297467444122
1907 -0.045080194063484666 -107.91106472406555 -0.04512844234704971 -107.85810311678827
1908 -0.045055247098207477 -107.95611997116376 -0.04465940706431866 -107.90276252385259
1909 -0.04506663847714663 -108.00118660964091 -0.045105662941932675 -107.94786818679452
1910 -0.04503974746912718 -108.04622635711004 -0.04427230767905712 -107.99214049447357
1911 -0.045031305961310865 -108.09125766307136 -0.045160849951207636 -108.03730134442478
1912 -0.0450279550626874 -108.13628561813405 -0.04319956917315722 -108.08050091359793
1913 -0.045136209763586524 -108.18142182789764 -0.04529422838240862 -108.12579514198033
1914 -0.04511921145021915 -108.22654103934785 -0.04480330497026443 -108.17059844695059
1915 -0.04512018617242575 -108.27166122552028 -0.0462407810613513 -108.21683922801195
1916 -0.045076867751777175 -108.31673809327205 -0.044328334555029866 -108.26116756256698
1917 -0.04513374324887991 -108.36187183652093 -0.04592581577599049 -108.30709337834297
1918 -0.045074505545198915 -108.40694634206614 -0.04501492530107498 -108.35210830364404
1919 -0.04509442914277315 -108.45204077120891 -0.04414371289312839 -108.39625201653718
1920 -0.04508521128445864 -108.49712598249337 -0.04543885551393032 -108.44169087205111
1921 -0.04504587445408106 -108.54217185694745 -0.04532783981412649 -108.48701871186523
1922 -0.04505905583500862 -108.58723091278246 -0.04521386064589024 -108.53223257251112
1923 -0.045022298023104666 -108.63225321080556 -0.04444244280457497 -108.5766750153157
1924 -0.045083860494196416 -108.67733707129976 -0.046461226604878905 -108.62313624192058
1925 -0.045219490118324754 -108.72255656141809 -0.0457594046369195 -108.6688956465575
1926 -0.04496050141751766 -108.76751706283561 -0.04345544632524252 -108.71235109288274
1927 -0.04497381262481213 -108.81249087546043 -0.04490704890340567 -108.75725814178615
1928 -0.04498572275042534 -108.85747659821085 -0.04505521208047867 -108.80231335386664
1929 -0.044977839849889276 -108.90245443806074 -0.044718920812010766 -108.84703227467865
1930 -0.044981593079864976 -108.94743603114061 -0.04459940493106842 -108.89163167960972
1931 -0.04500439036637545 -108.99244042150698 -0.044928275607526304 -108.93655995521725
1932 -0.045003876090049744 -109.03744429759703 -0.04550925903022289 -108.98206921424747
1933 -0.04494819603860378 -109.08239249363564 -0.044434749707579616 -109.02650396395505
1934 -0.04496621191501617 -109.12735870555065 -0.04501681923866272 -109.07152078319372
1935 -0.04495143629610539 -109.17231014184675 -0.04485124200582504 -109.11637202519954
1936 -0.044971470721066 -109.21728161256782 -0.044052382186055186 -109.16042440738559
1937 -0.045069328136742116 -109.26235094070456 -0.04451358374208212 -109.20493799112768
1938 -0.0450164532288909 -109.30736739393346 -0.04639092590659857 -109.25132891703427
1939 -0.044930006563663485 -109.35229740049712 -0.04464274737983942 -109.29597166441411
1940 -0.044962145201861856 -109.39725954569899 -0.04568818714469671 -109.3416598515588
1941 -0.044945598021149634 -109.44220514372013 -0.04408536199480295 -109.3857452135536
1942 -0.04494468308985233 -109.48714982680998 -0.045089027099311355 -109.43083424065291
1943 -0.04493588339537382 -109.53208571020535 -0.04413402713835239 -109.47496826779127
1944 -0.04498390294611454 -109.57706961315147 -0.044889120198786256 -109.51985738799006
1945 -0.04498571772128344 -109.62205533087275 -0.045044826716184615 -109.56490221470624
1946 -0.04503006208688021 -109.66708539295963 -0.046834547072649 -109.61173676177889
1947 -0.044914250075817105 -109.71199964303545 -0.04525982588529587 -109.65699658766418
1948 -0.0448598762974143 -109.75685951933286 -0.045704282075166705 -109.70270086973935
1949 -0.04482502918690443 -109.80168454851977 -0.04241936765611172 -109.74512023739545
1950 -0.0449428791180253 -109.8466274276378 -0.044491819106042385 -109.7896120565015
1951 -0.044935889542102814 -109.8915633171799 -0.04307170137763024 -109.83268375787912
1952 -0.045074022747576235 -109.93663733992747 -0.044275677390396596 -109.87695943526953
1953 -0.04518459849059582 -109.98182193841807 -0.04367743469774723 -109.92063686996727
1954 -0.04521557409316301 -110.02703751251123 -0.04227221626788378 -109.96290908623516
1955 -0.04528065230697394 -110.0723181648182 -0.04537481628358364 -110.00828390251874
1956 -0.04527701288461685 -110.11759517770281 -0.04549041949212551 -110.05377432201087
1957 -0.04523633886128664 -110.1628315165641 -0.04479291047900915 -110.09856723248987
1958 -0.04522979352623224 -110.20806131009033 -0.04519866220653057 -110.1437658946964
1959 -0.045219590328633784 -110.25328090041896 -0.04711967147886753 -110.19088556617527
1960 -0.04512812104076147 -110.29840902145972 -0.04375173430889845 -110.23463730048417
1961 -0.04516823962330818 -110.34357726108303 -0.04482107944786549 -110.27945837993204
1962 -0.04520233776420355 -110.38877959884724 -0.04555434454232454 -110.32501272447436
1963 -0.04513709414750337 -110.43391669299474 -0.04502275958657265 -110.37003548406094
1964 -0.045332965813577174 -110.47924965880831 -0.038579932600259784 -110.40861541666119
1965 -0.04551611356437206 -110.52476577237269 -0.0455965343862772 -110.45421195104747
1966 -0.04540465455502272 -110.57017042692772 -0.04505813121795654 -110.49927008226543
1967 -0.045406941883265974 -110.61557736881099 -0.04462796114385128 -110.54389804340927
1968 -0.04541069213300943 -110.66098806094399 -0.0449249504134059 -110.58882299382267
1969 -0.04543494693934917 -110.70642300788334 -0.046150004118680955 -110.63497299794136
1970 -0.04534624181687832 -110.75176924970022 -0.0460456945002079 -110.68101869244157
1971 -0.04528007321059704 -110.79704932291081 -0.04510227870196104 -110.72612097114353
1972 -0.04527812469750643 -110.84232744760831 -0.04516283180564642 -110.77128380294917
1973 -0.04528124686330557 -110.88760869447162 -0.04508422631770372 -110.81636802926687
1974 -0.04525828156620264 -110.93286697603783 -0.04549425579607487 -110.86186228506294
1975 -0.04519872386008501 -110.97806569989791 -0.04572127982974052 -110.90758356489268
1976 -0.04520910531282425 -111.02327480521073 -0.045718932151794435 -110.95330249704448
1977 -0.04514460042119026 -111.06841940563193 -0.04513398054987192 -110.99843647759435
1978 -0.04512611497193575 -111.11354552060386 -0.04495735466480255 -111.04339383225916
1979 -0.04514411333948374 -111.15868963394335 -0.04391309190541506 -111.08730692416457
1980 -0.04519172068685293 -111.20388135463021 -0.045704019255936146 -111.1330109434205
1981 -0.04516006205230951 -111.24904141668252 -0.04595666453242302 -111.17896760795293
1982 -0.04509471915662289 -111.29413613583914 -0.03990754168480635 -111.21887514963774
1983 -0.045296133309602735 -111.33943226914874 -0.0451896496117115 -111.26406479924945
1984 -0.04528389163315296 -111.38471616078189 -0.045233020931482314 -111.30929782018093
1985 -0.04521721471101046 -111.42993337549291 -0.04654724672436714 -111.3558450669053
1986 -0.045165521651506425 -111.47509889714442 -0.045016341656446454 -111.40086140856175
1987 -0.04518105760216713 -111.52027995474658 -0.045515046641230586 -111.44637645520298
1988 -0.04511213023215532 -111.56539208497874 -0.04661095980554819 -111.49298741500853
1989 -0.04513834621757269 -111.61053043119631 -0.047256109304726124 -111.54024352431325
1990 -0.044922728277742865 -111.65545315947405 -0.04543410651385784 -111.5856776308271
1991 -0.04488962292671204 -111.70034278240077 -0.04538580290973186 -111.63106343373684
1992 -0.0449009945616126 -111.74524377696238 -0.0452854473143816 -111.67634888105123
1993 -0.044867288880050184 -111.79011106584244 -0.04453275874257088 -111.7208816397938
1994 -0.044881260581314565 -111.83499232642376 -0.04584647417068481 -111.76672811396449
1995 -0.04485771432518959 -111.87985004074895 -0.04443590827286244 -111.81116402223735
1996 -0.04488001149147749 -111.92473005224042 -0.044812883250415325 -111.85597690548776
1997 -0.0448814257979393 -111.96961147803836 -0.044734702259302137 -111.90071160774707
1998 -0.044872593693435193 -112.0144840717318 -0.04378220848739147 -111.94449381623446
1999 -0.044942083023488524 -112.05942615475529 -0.04512258153408766 -111.98961639776854
2000 -0.044928140565752984 -112.10435429532104 -0.04497538283467293 -112.03459178060322
