# Supplementary material for: Learning nonequilibrium statistical mechanics and dynamical phase transitions
Source: Nat Commun. 2024 Feb 6;15:1117. doi: 10.1038/s41467-024-45172-8 (PMC10847122; doi:10.1038/s41467-024-45172-8)
Supplement: Supplementary file 4 — Supplementary Data 1 [file 41467_2024_45172_MOESM4_ESM.zip › DPT-main/PlotTemplate/plot_KL_divergence/out/finite_time/SE/L6_D3W32K5_E100BS1k/logs-0.20/log.txt]

1 -0.45043959468603134 -0.45043959468603134 -0.4506241500377655 -0.4506241500377655
2 -0.4413658380508423 -0.8918054327368736 -0.4414125978946686 -0.892036747932434
3 -0.4329892948269844 -1.324794727563858 -0.4329225465655327 -1.3249592944979667
4 -0.42518147379159926 -1.7499762013554574 -0.42510008066892624 -1.750059375166893
5 -0.4177282348275185 -2.167704436182976 -0.4179385080933571 -2.16799788326025
6 -0.4106276571750641 -2.57833209335804 -0.4105976179242134 -2.5785955011844632
7 -0.40387016981840135 -2.9822022631764415 -0.4039536967873573 -2.9825491979718204
8 -0.39730978906154635 -3.379512052237988 -0.39733840972185136 -3.379887607693672
9 -0.39107092916965486 -3.770582981407643 -0.39112726747989657 -3.7710148751735684
10 -0.38507662415504457 -4.155659605562687 -0.3854168295860291 -4.156431704759598
11 -0.37919502705335617 -4.534854632616043 -0.3790769770741463 -4.535508681833744
12 -0.37355569154024126 -4.908410324156285 -0.3731541454792023 -4.908662827312947
13 -0.36814055889844893 -5.276550883054734 -0.36848400384187696 -5.277146831154823
14 -0.3627964660525322 -5.639347349107266 -0.36300614327192304 -5.640152974426746
15 -0.35758319348096845 -5.996930542588234 -0.35757349878549577 -5.997726473212242
16 -0.3525400206446648 -6.349470563232899 -0.3525216653943062 -6.350248138606548
17 -0.34760091453790665 -6.697071477770805 -0.3477063745260239 -6.697954513132572
18 -0.3426938682794571 -7.039765346050262 -0.34292452335357665 -7.040879036486149
19 -0.3379521369934082 -7.3777174830436705 -0.3378865227103233 -7.378765559196472
20 -0.33332947790622713 -7.711046960949898 -0.33328435719013216 -7.712049916386604
21 -0.3287141278386116 -8.03976108878851 -0.32944280058145525 -8.04149271696806
22 -0.32415303140878676 -8.363914120197297 -0.32476090341806413 -8.366253620386123
23 -0.3197485342621803 -8.683662654459477 -0.32005584686994554 -8.686309467256068
24 -0.31535331457853316 -8.99901596903801 -0.3150536224246025 -9.001363089680671
25 -0.31112090200185777 -9.310136871039868 -0.31180335879325866 -9.31316644847393
26 -0.30680983811616896 -9.616946709156037 -0.30748136043548585 -9.620647808909416
27 -0.302614925801754 -9.919561634957791 -0.3023196950554848 -9.9229675039649
28 -0.2984958902001381 -10.21805752515793 -0.2985743522644043 -10.221541856229305
29 -0.29442947506904604 -10.512487000226976 -0.29443768262863157 -10.515979538857936
30 -0.2904140964150429 -10.80290109664202 -0.2904865428805351 -10.80646608173847
31 -0.28643990457057955 -11.089341001212599 -0.2869423106312752 -11.093408392369746
32 -0.2824780702590942 -11.371819071471693 -0.282652348279953 -11.376060740649699
33 -0.2785851463675499 -11.650404217839244 -0.27886504828929903 -11.654925788938998
34 -0.27475639879703523 -11.925160616636278 -0.2737326636910439 -11.928658452630042
35 -0.2709883749485016 -12.19614899158478 -0.2723257586359978 -12.20098421126604
36 -0.2671890676021576 -12.463338059186936 -0.26766756623983384 -12.468651777505873
37 -0.26343377828598025 -12.726771837472917 -0.2651406481862068 -12.73379242569208
38 -0.25970186442136767 -12.986473701894285 -0.25987073630094526 -12.993663161993025
39 -0.25600955039262774 -13.242483252286913 -0.2550207689404488 -13.248683930933474
40 -0.2524433255195618 -13.494926577806474 -0.2525335714221001 -13.501217502355574
41 -0.24885437712073327 -13.743780954927207 -0.24963972344994545 -13.75085722580552
42 -0.24531561583280564 -13.989096570760012 -0.24549220576882363 -13.996349431574343
43 -0.24179309234023094 -14.230889663100243 -0.24248550683259965 -14.238834938406942
44 -0.23830723762512207 -14.469196900725365 -0.23836851865053177 -14.477203457057474
45 -0.234897480905056 -14.704094381630421 -0.23548332452774048 -14.712686781585214
46 -0.2314842753112316 -14.935578656941653 -0.23195047974586486 -14.94463726133108
47 -0.2280761942267418 -15.163654851168394 -0.22769008725881576 -15.172327348589896
48 -0.22474837079644203 -15.388403221964836 -0.22495413050055504 -15.39728147909045
49 -0.22144858539104462 -15.60985180735588 -0.22292506024241449 -15.620206539332864
50 -0.2181500658392906 -15.828001873195172 -0.21919650658965112 -15.839403045922515
51 -0.21487157344818114 -16.042873446643352 -0.21603112146258355 -16.055434167385098
52 -0.21162401065230368 -16.254497457295656 -0.2129713125526905 -16.268405479937787
53 -0.20842035189270974 -16.462917809188365 -0.20793509110808372 -16.47634057104587
54 -0.20530764013528824 -16.668225449323653 -0.20627249628305436 -16.682613067328926
55 -0.20221707448363305 -16.870442523807288 -0.2037137694656849 -16.886326836794613
56 -0.19908433705568312 -17.06952686086297 -0.19985538572072983 -17.086182222515344
57 -0.19607408493757247 -17.265600945800543 -0.19559886828064918 -17.28178109079599
58 -0.19309371411800386 -17.458694659918546 -0.19259579628705978 -17.47437688708305
59 -0.19012222513556482 -17.64881688505411 -0.1900516629219055 -17.664428550004956
60 -0.18733026683330536 -17.836147151887417 -0.1859397366642952 -17.85036828666925
61 -0.18447657078504562 -18.02062372267246 -0.18467741534113885 -18.03504570201039
62 -0.1816630482673645 -18.202286770939825 -0.18126207813620568 -18.216307780146597
63 -0.17885596603155135 -18.381142736971377 -0.1773977167904377 -18.393705496937034
64 -0.17620392441749572 -18.557346661388873 -0.17853590473532677 -18.57224140167236
65 -0.1733861967921257 -18.730732858181 -0.17320728823542594 -18.745448689907786
66 -0.17071180194616317 -18.90144466012716 -0.1717843420803547 -18.91723303198814
67 -0.16799932047724725 -19.069443980604408 -0.16967290565371512 -19.086905937641856
68 -0.16538412049412726 -19.234828101098536 -0.16498199328780175 -19.25188793092966
69 -0.1628355748951435 -19.39766367599368 -0.16387912034988403 -19.41576705127954
70 -0.16028619185090065 -19.55794986784458 -0.16047708839178085 -19.57624413967132
71 -0.15782062485814094 -19.71577049270272 -0.15863763093948363 -19.734881770610805
72 -0.155368160456419 -19.87113865315914 -0.15729066208004952 -19.892172432690856
73 -0.15287755355238913 -20.02401620671153 -0.15329086631536484 -20.045463299006222
74 -0.15051593109965325 -20.174532137811184 -0.15025410503149034 -20.195717404037712
75 -0.148211832344532 -20.322743970155717 -0.14915347322821618 -20.34487087726593
76 -0.1459644541144371 -20.468708424270154 -0.14528163745999337 -20.490152514725924
77 -0.14373597577214242 -20.612444400042296 -0.14392733350396156 -20.634079848229884
78 -0.1415010593831539 -20.75394545942545 -0.1408985860645771 -20.77497843429446
79 -0.13943302035331726 -20.893378479778765 -0.14010388702154158 -20.915082321316003
80 -0.13728652969002725 -21.03066500946879 -0.13955482766032218 -21.054637148976326
81 -0.1351562701165676 -21.16582127958536 -0.13545644357800485 -21.19009359255433
82 -0.13306980282068254 -21.29889108240604 -0.1342678651213646 -21.324361457675696
83 -0.13108229115605355 -21.429973373562095 -0.1319298192858696 -21.456291276961565
84 -0.12912958413362502 -21.55910295769572 -0.1297474503517151 -21.58603872731328
85 -0.12720501497387887 -21.6863079726696 -0.1277610518038273 -21.713799779117107
86 -0.12531106919050217 -21.8116190418601 -0.1260553039610386 -21.839855083078145
87 -0.12345165126025677 -21.93507069312036 -0.1247107945382595 -21.964565877616405
88 -0.12167557738721371 -22.056746270507574 -0.12179331183433532 -22.08635918945074
89 -0.11990857236087323 -22.176654842868448 -0.11890574395656586 -22.205264933407307
90 -0.11825299859046937 -22.29490784145892 -0.11735439486801624 -22.322619328275323
91 -0.11666255183517933 -22.4115703932941 -0.11685419008135796 -22.43947351835668
92 -0.11495028808712959 -22.52652068138123 -0.11858978904783726 -22.55806330740452
93 -0.11333502419292926 -22.639855705574156 -0.11484404243528842 -22.672907349839807
94 -0.11171292215585708 -22.751568627730013 -0.11017562970519065 -22.783082979544997
95 -0.11029842346906663 -22.86186705119908 -0.11046155616641044 -22.893544535711406
96 -0.10878541506826878 -22.97065246626735 -0.10958674959838391 -23.00313128530979
97 -0.10732728205621242 -23.07797974832356 -0.10833889693021774 -23.11147018224001
98 -0.10582555420696735 -23.183805302530526 -0.10630061142146588 -23.217770793661476
99 -0.10446086823940277 -23.28826617076993 -0.10448487624526023 -23.322255669906735
100 -0.10311593860387802 -23.391382109373808 -0.10218926146626472 -23.424444931373
101 -0.10182223804295062 -23.493204347416757 -0.10149773620069028 -23.52594266757369
102 -0.10054108574986458 -23.59374543316662 -0.1013981781899929 -23.627340845763683
103 -0.09923508949577808 -23.6929805226624 -0.09690780453383922 -23.724248650297522
104 -0.09810407422482967 -23.791084596887227 -0.10013213455677032 -23.82438078485429
105 -0.09685469791293144 -23.88793929480016 -0.09696723185479642 -23.92134801670909
106 -0.09568206071853638 -23.983621355518697 -0.0945519708096981 -24.015899987518786
107 -0.09456289671361447 -24.07818425223231 -0.09561106339097022 -24.111511050909755
108 -0.09341064430773258 -24.171594896540043 -0.0939859177917242 -24.20549696870148
109 -0.09230439774692059 -24.263899294286965 -0.09167568236589432 -24.297172651067374
110 -0.091288111358881 -24.355187405645847 -0.09169235341250896 -24.388865004479882
111 -0.09019032679498196 -24.44537773244083 -0.09131527878344059 -24.480180283263323
112 -0.08916953541338443 -24.53454726785421 -0.08992233015596866 -24.57010261341929
113 -0.08818257711827755 -24.62272984497249 -0.08771433867514133 -24.657816952094432
114 -0.0872570414096117 -24.7099868863821 -0.08415787182748317 -24.741974823921915
115 -0.08636072427034377 -24.796347610652443 -0.08663974441587925 -24.828614568337795
116 -0.08544854857027531 -24.88179615922272 -0.08612892590463161 -24.914743494242426
117 -0.08453866131603718 -24.96633482053876 -0.08749167174100876 -25.002235165983436
118 -0.08359777368605137 -25.04993259422481 -0.08452625051140786 -25.086761416494845
119 -0.0827602569013834 -25.132692851126194 -0.08187752552330493 -25.16863894201815
120 -0.08193627782166005 -25.214629128947855 -0.07854396961629391 -25.247182911634443
121 -0.0812619011849165 -25.295891030132772 -0.0781894452869892 -25.32537235692143
122 -0.08055806830525399 -25.376449098438027 -0.07885930426418782 -25.40423166118562
123 -0.07980883792042733 -25.456257936358455 -0.07966663762927055 -25.48389829881489
124 -0.07908735200762748 -25.53534528836608 -0.07806944362819195 -25.56196774244308
125 -0.07839417457580566 -25.613739462941886 -0.07722905166447162 -25.63919679410755
126 -0.077708625420928 -25.691448088362815 -0.07702853083610535 -25.716225324943657
127 -0.07701281607151031 -25.768460904434324 -0.07359185591340064 -25.789817180857057
128 -0.07639701329171658 -25.844857917726042 -0.07525769136846065 -25.865074872225517
129 -0.07583956718444824 -25.92069748491049 -0.07408175319433212 -25.939156625419848
130 -0.07517108209431171 -25.995868567004802 -0.07724156007170677 -26.016398185491553
131 -0.07446195632219314 -26.070330523326994 -0.0737863015383482 -26.0901844870299
132 -0.07389485873281956 -26.144225382059815 -0.07338034883141517 -26.163564835861315
133 -0.07335875406861306 -26.21758413612843 -0.07459400296211242 -26.238158838823427
134 -0.07268184050917625 -26.290265976637606 -0.07394185289740562 -26.312100691720833
135 -0.07209846898913383 -26.36236444562674 -0.07166297063231468 -26.383763662353147
136 -0.0714905396103859 -26.433854985237126 -0.0729894533753395 -26.456753115728485
137 -0.07097347266972065 -26.504828457906846 -0.07081647664308548 -26.52756959237157
138 -0.07040634006261826 -26.575234797969465 -0.07381466403603554 -26.601384256407606
139 -0.06984018608927726 -26.64507498405874 -0.07114417403936386 -26.67252843044697
140 -0.06920168772339821 -26.71427667178214 -0.07005776353180408 -26.742586193978774
141 -0.0687871091067791 -26.78306378088892 -0.06822356581687927 -26.810809759795653
142 -0.06829033493995666 -26.851354115828876 -0.06988775916397572 -26.88069751895963
143 -0.06784809827804565 -26.91920221410692 -0.06400949656963348 -26.94470701552926
144 -0.06746778599917888 -26.9866700001061 -0.06961489953100682 -27.01432191506027
145 -0.06698379665613174 -27.05365379676223 -0.06461054049432277 -27.07893245555459
146 -0.06653517857193947 -27.12018897533417 -0.06508787497878074 -27.14402033053337
147 -0.0661616489291191 -27.186350624263287 -0.06599269732832909 -27.2100130278617
148 -0.06585386320948601 -27.252204487472774 -0.06815853193402291 -27.278171559795723
149 -0.065317627415061 -27.317522114887836 -0.06473737806081772 -27.342908937856542
150 -0.06492693498730659 -27.38244904987514 -0.06523963250219822 -27.40814857035874
151 -0.06455365009605885 -27.4470026999712 -0.06644914522767068 -27.474597715586413
152 -0.06411859914660453 -27.511121299117804 -0.06265381220728158 -27.537251527793693
153 -0.06380528844892978 -27.574926587566733 -0.0620625302195549 -27.59931405801325
154 -0.06352994032204151 -27.638456527888774 -0.06291248761117459 -27.662226545624424
155 -0.06313447505235673 -27.701591002941132 -0.06407019533216954 -27.726296740956595
156 -0.06282042562961579 -27.76441142857075 -0.06374973170459271 -27.79004647266119
157 -0.062432034872472286 -27.826843463443222 -0.06337922625243664 -27.853425698913625
158 -0.06206443998962641 -27.888907903432848 -0.06210338268429041 -27.915529081597917
159 -0.06176750585436821 -27.950675409287218 -0.06004575937986374 -27.97557484097778
160 -0.06136847287416458 -28.012043882161382 -0.06245203576982021 -28.0380268767476
161 -0.061104489304125306 -28.073148371465507 -0.06241005826741457 -28.100436935015015
162 -0.06069673728197813 -28.133845108747487 -0.06061834283173084 -28.161055277846746
163 -0.06046189684420824 -28.194307005591696 -0.0625367784872651 -28.22359205633401
164 -0.060058598034083845 -28.25436560362578 -0.06081704702228308 -28.284409103356293
165 -0.05982157420367003 -28.31418717782945 -0.06205600369721651 -28.346465107053508
166 -0.05942561514675617 -28.373612792976207 -0.05547508616000414 -28.401940193213512
167 -0.05934923682361841 -28.432962029799825 -0.05671461150050163 -28.458654804714016
168 -0.059039941616356374 -28.49200197141618 -0.05896168518811464 -28.51761648990213
169 -0.058731332793831824 -28.550733304210013 -0.06144969332963228 -28.579066183231763
170 -0.05836755223572254 -28.609100856445735 -0.05936909262090921 -28.63843527585267
171 -0.05820189528167248 -28.66730275172741 -0.06299300417304039 -28.701428280025713
172 -0.05776559468358755 -28.725068346410996 -0.05801460631191731 -28.75944288633763
173 -0.05755359120666981 -28.782621937617666 -0.05592688079923391 -28.815369767136865
174 -0.057319303043186665 -28.839941240660853 -0.05935043189674616 -28.87472019903361
175 -0.0571147333830595 -28.897055974043912 -0.06005700286477804 -28.934777201898388
176 -0.0566999115049839 -28.953755885548897 -0.05468115750700235 -28.98945835940539
177 -0.05659943912178278 -29.01035532467068 -0.05662059430032969 -29.04607895370572
178 -0.0563676793128252 -29.066723003983505 -0.05861192997545004 -29.10469088368117
179 -0.05607595443725586 -29.12279895842076 -0.053243520110845564 -29.157934403792016
180 -0.05605944711714983 -29.17885840553791 -0.05086176749318838 -29.208796171285204
181 -0.0559539070352912 -29.2348123125732 -0.05417235232889652 -29.262968523614102
182 -0.05575010143220425 -29.290562414005404 -0.05436675529927015 -29.317335278913372
183 -0.05553795378655195 -29.346100367791955 -0.05414444617927074 -29.371479725092644
184 -0.05540463719516993 -29.401505004987126 -0.05502112489193678 -29.42650084998458
185 -0.05534875802695751 -29.456853763014085 -0.05131030529737472 -29.477811155281955
186 -0.05510331243276596 -29.51195707544685 -0.057650117017328736 -29.535461272299283
187 -0.05498482100665569 -29.566941896453507 -0.053520648181438445 -29.588981920480723
188 -0.05473726037889719 -29.621679156832403 -0.05233717225492 -29.641319092735642
189 -0.054675086960196496 -29.6763542437926 -0.05535794217139482 -29.696677034907037
190 -0.05440453793853521 -29.730758781731133 -0.05257723089307546 -29.74925426580011
191 -0.0542504895478487 -29.78500927127898 -0.04977823477238417 -29.799032500572494
192 -0.0541816646233201 -29.8391909359023 -0.05401748176664114 -29.853049982339137
193 -0.05406785160303116 -29.89325878750533 -0.05236458219587803 -29.905414564535015
194 -0.05390030294656754 -29.947159090451898 -0.05740736536681652 -29.962821929901832
195 -0.05363394264131784 -30.000793033093217 -0.055635361559689046 -30.01845729146152
196 -0.053340770117938516 -30.054133803211155 -0.05254664421081543 -30.071003935672334
197 -0.053245934285223485 -30.107379737496377 -0.05659197401255369 -30.12759590968489
198 -0.05292855557054281 -30.16030829306692 -0.0515177158638835 -30.179113625548773
199 -0.05294589605182409 -30.213254189118743 -0.054463845863938334 -30.233577471412712
200 -0.05258975699543953 -30.26584394611418 -0.049580166675150396 -30.28315763808786
201 -0.052649332024157044 -30.318493278138337 -0.053624240681529045 -30.33678187876939
202 -0.052522527240216735 -30.371015805378555 -0.05161596406251192 -30.388397842831903
203 -0.05232130829244852 -30.423337113671003 -0.050369936786592004 -30.438767779618495
204 -0.052189684472978115 -30.47552679814398 -0.05281149111688137 -30.491579270735375
205 -0.05210062973201275 -30.527627427875995 -0.05318283531814814 -30.544762106053522
206 -0.05197746362537146 -30.579604891501365 -0.05245166216045618 -30.59721376821398
207 -0.05187007766216993 -30.631474969163534 -0.050884610414505003 -30.648098378628486
208 -0.051786686293780804 -30.683261655457315 -0.050722266733646396 -30.698820645362133
209 -0.051686203107237816 -30.734947858564553 -0.05125065706670284 -30.750071302428836
210 -0.05149601884186268 -30.786443877406416 -0.0531154090538621 -30.8031867114827
211 -0.05133891813457012 -30.837782795540985 -0.052098474465310574 -30.85528518594801
212 -0.0511997289955616 -30.888982524536548 -0.04931508880108595 -30.904600274749097
213 -0.05103415492922068 -30.940016679465767 -0.05488277487456798 -30.959483049623664
214 -0.0508621821179986 -30.990878861583766 -0.05122006889432669 -31.01070311851799
215 -0.05067932605743408 -31.0415581876412 -0.04982890915125608 -31.060532027669247
216 -0.05055028721690178 -31.0921084748581 -0.050379258953034876 -31.110911286622283
217 -0.05035859420895576 -31.142467069067056 -0.05390885900706053 -31.164820145629342
218 -0.05022430829703808 -31.192691377364095 -0.05034234821796417 -31.215162493847306
219 -0.05014672540128231 -31.24283810276538 -0.04713583122938871 -31.262298325076696
220 -0.05010126419365406 -31.292939366959033 -0.05531900133937597 -31.317617326416073
221 -0.049744505807757376 -31.34268387276679 -0.04979879818856716 -31.36741612460464
222 -0.049695941433310506 -31.3923798142001 -0.04991087056696415 -31.417326995171607
223 -0.049589641578495505 -31.441969455778597 -0.050022047385573386 -31.46734904255718
224 -0.04964360147714615 -31.491613057255744 -0.045116919465363024 -31.512465962022546
225 -0.04954183399677277 -31.541154891252518 -0.048005697503685954 -31.560471659526232
226 -0.04945049025118351 -31.5906053815037 -0.04777854047715664 -31.60825020000339
227 -0.049389888532459736 -31.63999527003616 -0.05247839894145727 -31.660728598944846
228 -0.049250338971614835 -31.689245609007774 -0.05037237443029881 -31.711100973375146
229 -0.04902706481516361 -31.738272673822937 -0.04767974503338337 -31.75878071840853
230 -0.048988216929137705 -31.787260890752076 -0.050765725784003735 -31.809546444192534
231 -0.048816414549946785 -31.836077305302023 -0.0469941783696413 -31.856540622562175
232 -0.04887378923594952 -31.88495109453797 -0.04909367375075817 -31.905634296312932
233 -0.04884105399250984 -31.933792148530483 -0.05186514165252447 -31.957499437965456
234 -0.048741293326020244 -31.982533441856503 -0.051767468079924585 -32.00926690604538
235 -0.048403515852987765 -32.03093695770949 -0.04575510118156671 -32.05502200722695
236 -0.04845104347914457 -32.07938800118864 -0.04718072861433029 -32.10220273584128
237 -0.04825632534921169 -32.127644326537855 -0.047743938863277435 -32.14994667470456
238 -0.04821684584021568 -32.17586117237807 -0.04878202527761459 -32.198728699982176
239 -0.0481423256918788 -32.22400349806995 -0.04954058863222599 -32.2482692886144
240 -0.04796700645238161 -32.27197050452233 -0.0504281347617507 -32.298697423376154
241 -0.04795543123036623 -32.31992593575269 -0.047547920420765874 -32.34624534379692
242 -0.04788223076611757 -32.36780816651881 -0.04766417294740677 -32.39390951674433
243 -0.04804471004754305 -32.415852876566355 -0.044495805725455286 -32.438405322469784
244 -0.047870779596269133 -32.46372365616262 -0.0467543825507164 -32.4851597050205
245 -0.04790682438760996 -32.51163048055023 -0.049693773686885837 -32.53485347870738
246 -0.0477467542514205 -32.55937723480165 -0.04177412260323763 -32.57662760131062
247 -0.0478335177525878 -32.60721075255424 -0.0503746660426259 -32.62700226735325
248 -0.047797555848956105 -32.6550083084032 -0.05139162540435791 -32.678393892757605
249 -0.047617734596133235 -32.70262604299933 -0.05124810822308064 -32.72964200098068
250 -0.047326790168881416 -32.74995283316821 -0.04749749153852463 -32.777139492519204
251 -0.04726527351886034 -32.79721810668707 -0.045489989779889585 -32.82262948229909
252 -0.0472663938999176 -32.84448450058699 -0.04583105500787497 -32.868460537306966
253 -0.04727360885590315 -32.89175810944289 -0.045873690769076346 -32.914334228076044
254 -0.047284138202667234 -32.93904224764556 -0.04579915497452021 -32.96013338305056
255 -0.04732010830193758 -32.9863623559475 -0.04460162874311209 -33.00473501179367
256 -0.04737364836037159 -33.03373600430787 -0.04827507846057415 -33.05301009025425
257 -0.04725595396012068 -33.08099195826799 -0.046056149154901506 -33.09906623940915
258 -0.04726333171129227 -33.12825528997928 -0.04674906395375729 -33.1458153033629
259 -0.04727549459785223 -33.175530784577134 -0.0471617728471756 -33.19297707621008
260 -0.04745424576103687 -33.22298503033817 -0.05441388618201017 -33.24739096239209
261 -0.04698790144175291 -33.269972931779925 -0.048086817190051076 -33.29547777958214
262 -0.046932962536811826 -33.31690589431674 -0.047201961651444434 -33.34267974123359
263 -0.04689367841929197 -33.363799572736035 -0.04782012179493904 -33.39049986302853
264 -0.0468392001464963 -33.41063877288253 -0.046381912939250466 -33.436881775967784
265 -0.046714240312576295 -33.4573530131951 -0.046556413359940055 -33.48343818932772
266 -0.046786059625446796 -33.50413907282055 -0.048403743468225 -33.53184193279595
267 -0.04675137642771006 -33.55089044924826 -0.04291051179170609 -33.57475244458765
268 -0.04691383242607117 -33.59780428167433 -0.03876959811896086 -33.61352204270661
269 -0.046944922767579556 -33.64474920444191 -0.0527517169713974 -33.66627375967801
270 -0.046637150831520556 -33.69138635527343 -0.046873625926673414 -33.713147385604685
271 -0.04657593499869108 -33.73796229027212 -0.047241192497313025 -33.760388578101995
272 -0.04653989654034376 -33.78450218681247 -0.04686075616627931 -33.80724933426828
273 -0.04645457006990909 -33.83095675688238 -0.04395808428525925 -33.851207418553535
274 -0.04651966094970703 -33.877476417832085 -0.0445026058703661 -33.8957100244239
275 -0.04670979343354702 -33.924186211265635 -0.04940899685025215 -33.94511902127415
276 -0.04644642230123282 -33.970632633566865 -0.05140786059200764 -33.99652688186616
277 -0.04631407428532839 -34.01694670785219 -0.04655845165252685 -34.04308533351869
278 -0.046154613979160784 -34.063101321831354 -0.04385419934988022 -34.08693953286857
279 -0.04634992945939302 -34.10945125129075 -0.04524778500199318 -34.13218731787056
280 -0.04624613989144564 -34.155697391182194 -0.0436905087903142 -34.17587782666087
281 -0.04635410457849502 -34.20205149576069 -0.04454420488327741 -34.22042203154415
282 -0.04627772457897663 -34.24832922033967 -0.045656472258269784 -34.266078503802426
283 -0.046612007170915605 -34.294941227510584 -0.04428354818373918 -34.31036205198617
284 -0.0461824944242835 -34.34112372193487 -0.049565975368022916 -34.359928027354194
285 -0.0462282607331872 -34.38735198266806 -0.04682789593935013 -34.406755923293545
286 -0.04600946791470051 -34.43336145058276 -0.04597266111522913 -34.452728584408774
287 -0.045954004488885404 -34.47931545507164 -0.04808586705476046 -34.50081445146353
288 -0.04587851967662573 -34.52519397474827 -0.045140959694981574 -34.545955411158516
289 -0.04585465416312218 -34.57104862891139 -0.04706176910549402 -34.59301718026401
290 -0.04575124140828848 -34.61679987031968 -0.047612717188894746 -34.64062989745291
291 -0.045630500651896 -34.66243037097158 -0.04562450088560581 -34.68625439833852
292 -0.04555133506655693 -34.70798170603813 -0.04448892958462238 -34.73074332792314
293 -0.04610177297145128 -34.75408347900959 -0.054793034307658674 -34.7855363622308
294 -0.04536615889519453 -34.79944963790478 -0.04526868760585785 -34.830805049836655
295 -0.0453569907695055 -34.844806628674284 -0.04826359990984201 -34.8790686497465
296 -0.04522832687944174 -34.89003495555372 -0.046313871443271634 -34.925382521189775
297 -0.045121876522898674 -34.93515683207662 -0.04181145690381527 -34.96719397809359
298 -0.04528606906533241 -34.980442901141956 -0.04478689506649971 -35.01198087316009
299 -0.04557844679802656 -35.02602134793998 -0.0411675414070487 -35.05314841456714
300 -0.04576633144170046 -35.07178767938168 -0.03708905465900898 -35.090237469226146
301 -0.045625435374677184 -35.11741311475635 -0.049159489758312705 -35.139396958984456
302 -0.04533098582178354 -35.16274410057814 -0.04340251479297876 -35.182799473777436
303 -0.04544706474989653 -35.20819116532803 -0.046210098452866076 -35.229009572230304
304 -0.045361049473285675 -35.25355221480132 -0.04610672406852245 -35.275116296298826
305 -0.04531097058206797 -35.29886318538338 -0.04398206193000078 -35.31909835822883
306 -0.045393739640712735 -35.3442569250241 -0.043835836835205554 -35.362934195064035
307 -0.04536035303026438 -35.38961727805436 -0.04273785706609488 -35.40567205213013
308 -0.0453504666686058 -35.43496774472297 -0.04881265182048082 -35.45448470395061
309 -0.04534023553133011 -35.480307980254295 -0.04476690888404846 -35.49925161283466
310 -0.045129211619496346 -35.52543719187379 -0.04355694726109505 -35.54280856009576
311 -0.04529559630900622 -35.570732788182795 -0.048894059285521506 -35.59170261938128
312 -0.04512239601463079 -35.61585518419743 -0.04458033554255962 -35.63628295492384
313 -0.045042998157441616 -35.66089818235487 -0.04520321823656559 -35.68148617316041
314 -0.045389031246304515 -35.70628721360117 -0.0436475919559598 -35.72513376511637
315 -0.045174187235534194 -35.7514614008367 -0.04584111701697111 -35.77097488213334
316 -0.045049230381846425 -35.79651063121855 -0.046070102229714395 -35.81704498436305
317 -0.0450026860460639 -35.841513317264614 -0.04532266799360514 -35.86236765235665
318 -0.045219679549336436 -35.88673299681395 -0.04071362018585205 -35.90308127254251
319 -0.04548513069748879 -35.93221812751143 -0.03871748149394989 -35.941798754036455
320 -0.045270712859928605 -35.977488840371365 -0.04157920088618994 -35.983377954922645
321 -0.04538949280977249 -36.02287833318114 -0.04569650832563639 -36.02907446324828
322 -0.045371053367853166 -36.06824938654899 -0.04550940934568644 -36.07458387259396
323 -0.04530004356056452 -36.11354943010956 -0.046270656399428844 -36.12085452899339
324 -0.04529171325266361 -36.158841143362224 -0.044328946620225906 -36.16518347561362
325 -0.04518871363252401 -36.20402985699475 -0.04686756581068039 -36.212051041424296
326 -0.0453092060983181 -36.24933906309307 -0.04448421597480774 -36.2565352573991
327 -0.04517292734235525 -36.294511990435424 -0.04210068546235561 -36.29863594286146
328 -0.04543601032346487 -36.33994800075889 -0.03743944149464369 -36.3360753843561
329 -0.04566454607993364 -36.38561254683882 -0.04479135219007731 -36.380866736546174
330 -0.04559937119483948 -36.43121191803366 -0.04592276867479086 -36.42678950522097
331 -0.045523717813193795 -36.47673563584686 -0.04388138558715582 -36.47067089080812
332 -0.0455013943836093 -36.522237030230464 -0.04550280198454857 -36.51617369279267
333 -0.045490333996713164 -36.567727364227174 -0.04720118846744299 -36.56337488126011
334 -0.04539204388856888 -36.61311940811574 -0.04913552179932594 -36.61251040305944
335 -0.045140047557652 -36.658259455673395 -0.04325619209557772 -36.655766595155015
336 -0.04517108630388975 -36.70343054197728 -0.04419221729040146 -36.699958812445416
337 -0.04514395799487829 -36.748574499972165 -0.045689286291599275 -36.745648098737014
338 -0.045092102885246274 -36.793666602857414 -0.04649698380380869 -36.79214508254082
339 -0.04500978235155344 -36.83867638520897 -0.04615104142576456 -36.838296123966586
340 -0.04499831218272447 -36.8836746973917 -0.04603508859872818 -36.884331212565314
341 -0.04484671708196401 -36.928521414473664 -0.04476499781012535 -36.92909621037544
342 -0.0448016257956624 -36.97332304026933 -0.044080449640750884 -36.97317666001619
343 -0.04491653461009264 -37.01823957487942 -0.047971736453473565 -37.02114839646967
344 -0.044797806069254875 -37.06303738094868 -0.042200466990470885 -37.06334886346014
345 -0.044887618720531465 -37.10792499966921 -0.044829870015382765 -37.108178733475526
346 -0.04484217539429665 -37.1527671750635 -0.04659004379063845 -37.15476877726616
347 -0.04474567417055368 -37.19751284923406 -0.04162527397274971 -37.19639405123891
348 -0.04491476584225893 -37.242427615076316 -0.042339404858648774 -37.23873345609756
349 -0.0449887253344059 -37.28741634041072 -0.04490316975861788 -37.28363662585618
350 -0.04483809173107147 -37.332254432141795 -0.05452038664370775 -37.33815701249989
351 -0.04443550501018763 -37.37668993715198 -0.04355893898755312 -37.38171595148744
352 -0.0445920005440712 -37.42128193769605 -0.0430822741240263 -37.42479822561147
353 -0.04460986740887165 -37.465891805104924 -0.042429283075034616 -37.467227508686506
354 -0.04463386107236147 -37.51052566617729 -0.04436214976012707 -37.51158965844663
355 -0.04455502796918154 -37.55508069414647 -0.04649571999907494 -37.5580853784457
356 -0.044563218206167224 -37.59964391235263 -0.04304263144731522 -37.60112800989302
357 -0.04465698041021824 -37.64430089276285 -0.044775670394301414 -37.64590368028732
358 -0.04535965286195278 -37.689660545624804 -0.04202053658664227 -37.68792421687396
359 -0.044765768200159074 -37.73442631382496 -0.04558936860412359 -37.733513585478086
360 -0.04466002080589533 -37.779086334630854 -0.045670528523623945 -37.77918411400171
361 -0.044626979529857634 -37.82371331416071 -0.044669906981289385 -37.823854020983
362 -0.04455982558429241 -37.86827313974501 -0.045535475574433805 -37.86938949655743
363 -0.044546122662723064 -37.91281926240773 -0.042278864048421384 -37.91166836060585
364 -0.04456879384815693 -37.95738805625589 -0.04875222649425268 -37.9604205871001
365 -0.04445274006575346 -38.00184079632164 -0.04420865848660469 -38.004629245586706
366 -0.044436164386570456 -38.046276960708205 -0.04598028846085071 -38.05060953404756
367 -0.04437458030879497 -38.090651541017 -0.045071139559149744 -38.09568067360671
368 -0.04434018451720476 -38.134991725534206 -0.04511970300227404 -38.14080037660898
369 -0.044260759651660916 -38.17925248518587 -0.04284978583455086 -38.18365016244353
370 -0.04434867836534977 -38.22360116355122 -0.04466216433793306 -38.22831232678146
371 -0.044366009347140786 -38.267967172898366 -0.04549827966839075 -38.27381060644986
372 -0.04429197516292334 -38.31225914806129 -0.04480494670569897 -38.31861555315555
373 -0.04424531012773514 -38.35650445818902 -0.04550762921571731 -38.36412318237127
374 -0.04424734227359295 -38.400751800462615 -0.05081757586449385 -38.414940758235765
375 -0.04381748382002115 -38.444569284282636 -0.04230352733284235 -38.457244285568606
376 -0.0440033309161663 -38.488572615198805 -0.04453367479145527 -38.50177796036006
377 -0.043982884287834166 -38.53255549948664 -0.04489547573029995 -38.54667343609036
378 -0.043971152417361735 -38.576526651904004 -0.044935085065662864 -38.59160852115602
379 -0.04401349984109402 -38.6205401517451 -0.04527912810444832 -38.636887649260466
380 -0.044000557623803616 -38.6645407093689 -0.042496446333825585 -38.679384095594294
381 -0.04398767799139023 -38.70852838736029 -0.04465146344155073 -38.72403555903585
382 -0.043960421532392505 -38.75248880889268 -0.044503973610699174 -38.76853953264655
383 -0.04398966319859028 -38.796478472091266 -0.043217027001082896 -38.811756559647634
384 -0.044123651832342146 -38.84060212392361 -0.042289646342396736 -38.85404620599003
385 -0.04404168408364058 -38.88464380800725 -0.0394559970125556 -38.89350220300258
386 -0.044344235025346276 -38.9289880430326 -0.044804169610142705 -38.93830637261273
387 -0.0442581057548523 -38.973246148787446 -0.041413111984729765 -38.97971948459746
388 -0.04437016863375902 -39.01761631742121 -0.04630090352147818 -39.02602038811894
389 -0.04422038234770298 -39.06183669976891 -0.04338665157556534 -39.069407039694504
390 -0.04424191825091839 -39.10607861801983 -0.043361452780663966 -39.11276849247517
391 -0.04425836391746998 -39.1503369819373 -0.043211397528648374 -39.15597989000382
392 -0.044237257540225984 -39.194574239477525 -0.048752661980688575 -39.204732551984506
393 -0.04415565747767687 -39.2387298969552 -0.04140309672802687 -39.24613564871253
394 -0.04417458865791559 -39.282904485613116 -0.04452173076570034 -39.29065737947823
395 -0.044205567054450515 -39.327110052667564 -0.04322389122098684 -39.33388127069922
396 -0.0442356925457716 -39.37134574521333 -0.043857484497129916 -39.377738755196354
397 -0.04425252731889486 -39.41559827253223 -0.04477738123387098 -39.422516136430225
398 -0.04407205991446972 -39.4596703324467 -0.04709832984954119 -39.469614466279765
399 -0.044110909663140775 -39.50378124210984 -0.04473516866564751 -39.51434963494541
400 -0.044092698395252226 -39.54787394050509 -0.03603167086839676 -39.55038130581381
401 -0.04426507763564587 -39.592139018140735 -0.0479591803625226 -39.59834048617633
402 -0.044199931621551516 -39.63633894976228 -0.045678623393177985 -39.64401910956951
403 -0.04416981283575296 -39.68050876259804 -0.04559784699231386 -39.68961695656183
404 -0.04416580572724342 -39.724674568325284 -0.04272732250392437 -39.73234427906575
405 -0.04417331032454967 -39.76884787864984 -0.04323780052363872 -39.77558207958939
406 -0.044243885576725005 -39.81309176422656 -0.0455923106521368 -39.82117439024153
407 -0.044220813177526 -39.85731257740409 -0.04781998246908188 -39.86899437271061
408 -0.04400077853351832 -39.9013133559376 -0.04380379021167755 -39.912798162922286
409 -0.04406381472945213 -39.94537717066706 -0.04523332435637713 -39.95803148727866
410 -0.043898827768862246 -39.98927599843592 -0.0390665028244257 -39.997097990103086
411 -0.04414202906191349 -40.03341802749784 -0.04475983139127493 -40.04185782149436
412 -0.044916769675910476 -40.078334797173746 -0.030945535469800233 -40.07280335696416
413 -0.044569590501487254 -40.122904387675234 -0.044566348940134046 -40.117369705904295
414 -0.04456302504986524 -40.1674674127251 -0.043161111511290075 -40.160530817415584
415 -0.044638323970139025 -40.21210573669524 -0.044495918601751325 -40.20502673601734
416 -0.044713704474270345 -40.25681944116951 -0.042361644096672535 -40.24738838011401
417 -0.04468703381717205 -40.30150647498668 -0.04570605922490358 -40.293094439338915
418 -0.044696092046797274 -40.34620256703348 -0.043437345512211324 -40.336531784851125
419 -0.04465555250644684 -40.39085811953993 -0.04562276974320412 -40.38215455459433
420 -0.04457679893821478 -40.435434918478144 -0.04439947009086609 -40.426554024685196
421 -0.044572390243411066 -40.480007308721554 -0.04285487253218889 -40.469408897217384
422 -0.04456548988819122 -40.524572798609746 -0.044395926780998705 -40.513804823998385
423 -0.0444862611591816 -40.569059059768925 -0.04589742124080658 -40.559702245239194
424 -0.044492326118052004 -40.61355138588698 -0.04495185781270265 -40.6046541030519
425 -0.04449107423424721 -40.65804246012122 -0.0442212650552392 -40.64887536810714
426 -0.04445726182311773 -40.70249972194434 -0.045033497363328935 -40.69390886547047
427 -0.04448656532913446 -40.74698628727348 -0.045902423188090326 -40.73981128865856
428 -0.04434164129197597 -40.79132792856546 -0.04820893500000238 -40.78802022365856
429 -0.04434694852679968 -40.83567487709226 -0.045473705232143405 -40.833493928890704
430 -0.044149838760495184 -40.879824715852756 -0.0458675192669034 -40.87936144815761
431 -0.04405311364680529 -40.92387782949956 -0.043447667919099334 -40.92280911607671
432 -0.04405328948050737 -40.96793111898007 -0.04349234011024237 -40.96630145618695
433 -0.04431977216154337 -41.01225089114161 -0.046915934421122074 -41.01321739060807
434 -0.04404166080057621 -41.056292551942185 -0.04127543307840824 -41.05449282368648
435 -0.044122612290084365 -41.10041516423227 -0.04508092328906059 -41.099573746975544
436 -0.04417240582406521 -41.14458757005633 -0.04259145017713308 -41.14216519715268
437 -0.04420541580766439 -41.188792985864 -0.04373656213283539 -41.185901759285514
438 -0.04418907798826695 -41.23298206385226 -0.04452482312917709 -41.230426582414694
439 -0.04429676327854395 -41.27727882713081 -0.04542744979262352 -41.27585403220732
440 -0.04416336752474308 -41.32144219465555 -0.04694888759404421 -41.32280291980136
441 -0.04404183272272348 -41.36548402737828 -0.046884913370013236 -41.369687833171376
442 -0.0439477302134037 -41.40943175759168 -0.044500676542520524 -41.414188509713895
443 -0.04397540558129549 -41.453407163172976 -0.0383002320304513 -41.45248874174435
444 -0.044420372880995276 -41.49782753605397 -0.04057647716253996 -41.493065218906885
445 -0.04429834205657244 -41.54212587811054 -0.044320542551577094 -41.53738576145846
446 -0.044241628237068654 -41.58636750634761 -0.04474312588572502 -41.58212888734418
447 -0.04415574241429567 -41.630523248761904 -0.04465657528489828 -41.62678546262908
448 -0.04419589228928089 -41.674719141051185 -0.04586350880563259 -41.67264897143471
449 -0.04409873597323895 -41.71881787702442 -0.04474091921001673 -41.717389890644725
450 -0.04409414324909448 -41.76291202027352 -0.04453292656689882 -41.76192281721163
451 -0.04403065238147974 -41.806942672655 -0.043885122239589694 -41.80580793945121
452 -0.04405425172299147 -41.85099692437799 -0.04405705686658621 -41.8498649963178
453 -0.044034963846206664 -41.895031888224196 -0.043649394251406196 -41.8935143905692
454 -0.04407518524676561 -41.939107073470964 -0.04440819956362248 -41.93792259013282
455 -0.04401889517903328 -41.98312596865 -0.04274337701499462 -41.980665967147814
456 -0.0441271435469389 -42.02725311219694 -0.04491758607327938 -42.0255835532211
457 -0.04398539364337921 -42.07123850584032 -0.04459682013839483 -42.07018037335949
458 -0.04398457501083612 -42.11522308085116 -0.04558217450976372 -42.11576254786925
459 -0.04402067195624113 -42.1592437528074 -0.04307367410510778 -42.15883622197436
460 -0.04399480260908604 -42.20323855541648 -0.040436044335365295 -42.19927226630973
461 -0.04413706250488758 -42.24737561792137 -0.04363811817020178 -42.24291038447993
462 -0.04418313261121511 -42.29155875053259 -0.04484357852488756 -42.28775396300482
463 -0.0441288884729147 -42.3356876390055 -0.04389531258493662 -42.331649275589754
464 -0.044194760546088216 -42.37988239955159 -0.04140670634806156 -42.37305598193782
465 -0.044392403960227964 -42.42427480351182 -0.04594403300434351 -42.41900001494216
466 -0.04441217891871929 -42.46868698243054 -0.04516601022332907 -42.46416602516549
467 -0.043990403227508065 -42.51267738565805 -0.04362379554659128 -42.507789820712084
468 -0.0440938975661993 -42.55677128322425 -0.04202822782099247 -42.549818048533076
469 -0.04414296932518482 -42.60091425254944 -0.045581082627177236 -42.595399131160256
470 -0.044071223214268686 -42.644985475763704 -0.043974912725389004 -42.639374043885645
471 -0.04402463994920254 -42.689010115712904 -0.044576140493154524 -42.6839501843788
472 -0.04403397962450981 -42.73304409533741 -0.044629766047000884 -42.728579950425804
473 -0.04398951418697834 -42.77703360952439 -0.04382337611168623 -42.77240332653749
474 -0.04401953052729368 -42.82105314005168 -0.04467537887394428 -42.81707870541144
475 -0.04420647397637367 -42.865259614028055 -0.050429873540997504 -42.86750857895244
476 -0.04377352222800255 -42.909033136256056 -0.04751019701361656 -42.915018775966054
477 -0.04356747567653656 -42.952600611932596 -0.04496163334697485 -42.959980409313026
478 -0.043481982126832006 -42.99608259405943 -0.04415193554013967 -43.00413234485317
479 -0.04363029319792986 -43.03971288725736 -0.044869950786232946 -43.049002295639404
480 -0.04352958239614964 -43.083242469653506 -0.04151577278971672 -43.09051806842912
481 -0.04359026942402124 -43.12683273907753 -0.04377672802656889 -43.13429479645569
482 -0.043546858429908755 -43.170379597507434 -0.0441003043204546 -43.17839510077614
483 -0.04358287379145622 -43.21396247129889 -0.04310680907219648 -43.22150190984834
484 -0.04355314671993256 -43.25751561801882 -0.043637987971305844 -43.26513989781965
485 -0.043636455200612545 -43.301152073219434 -0.04503786545246839 -43.31017776327212
486 -0.04359202049672604 -43.34474409371616 -0.04334014840424061 -43.35351791167636
487 -0.043644767813384534 -43.38838886152954 -0.04584196675568819 -43.39935987843205
488 -0.0434758149087429 -43.43186467643829 -0.042478445917367935 -43.44183832434942
489 -0.04367408435791731 -43.475538760796205 -0.045654249377548695 -43.48749257372697
490 -0.04349904451519251 -43.5190378053114 -0.04204732645303011 -43.52953990018
491 -0.043552806973457335 -43.56259061228486 -0.042218091525137426 -43.571757991705134
492 -0.043597849644720556 -43.60618846192958 -0.045918911881744864 -43.617676903586876
493 -0.04356688130646944 -43.649755343236045 -0.042320912890136245 -43.65999781647701
494 -0.04355042409151792 -43.693305767327566 -0.04108492806553841 -43.701082744542546
495 -0.04371707364916801 -43.737022840976735 -0.04360896851867437 -43.74469171306122
496 -0.04377152808010578 -43.78079436905684 -0.042150314711034295 -43.78684202777226
497 -0.04381730780005455 -43.8246116768569 -0.045011771842837334 -43.8318537996151
498 -0.043771285004913806 -43.86838296186181 -0.042951380088925364 -43.87480517970402
499 -0.04385823607444763 -43.91224119793626 -0.04982863962650299 -43.92463381933052
500 -0.04358553923666477 -43.95582673717293 -0.043509888276457784 -43.968143707606984
501 -0.0436041571199894 -43.999430894292914 -0.04457007944583893 -44.012713787052824
502 -0.04362545404583216 -44.043056348338744 -0.04522483851760626 -44.05793862557043
503 -0.04348865523934364 -44.08654500357809 -0.041340084932744506 -44.09927871050317
504 -0.04423925112932921 -44.130784254707415 -0.03648496195673943 -44.13576367245991
505 -0.044029895961284635 -44.1748141506687 -0.04335017632693052 -44.17911384878684
506 -0.043972594849765304 -44.218786745518464 -0.04383708089590073 -44.22295092968274
507 -0.043966987170279026 -44.26275373268874 -0.043299592845141885 -44.26625052252788
508 -0.043989868648350236 -44.3067436013371 -0.04401628579944372 -44.31026680832733
509 -0.043962260335683824 -44.35070586167278 -0.04502282459288835 -44.35528963292022
510 -0.043874426558613774 -44.394580288231396 -0.04626202192157507 -44.401551654841796
511 -0.04381097890436649 -44.43839126713576 -0.0454835282638669 -44.44703518310566
512 -0.0437271635979414 -44.482118430733706 -0.04551301412284374 -44.49254819722851
513 -0.043588821217417716 -44.525707251951125 -0.04369740765541792 -44.53624560488392
514 -0.043679441511631015 -44.569386693462754 -0.04316153507679701 -44.57940713996072
515 -0.04378356598317623 -44.61317025944593 -0.04124305360019207 -44.62065019356091
516 -0.04380292482674122 -44.65697318427267 -0.04519742019474506 -44.66584761375566
517 -0.04373844712972641 -44.7007116314024 -0.044190749153494836 -44.71003836290915
518 -0.043703063018620016 -44.74441469442102 -0.04447523429989815 -44.75451359720905
519 -0.043725036829710004 -44.78813973125073 -0.041937704756855966 -44.7964513019659
520 -0.04378840550780296 -44.831928136758535 -0.04306936115026474 -44.83952066311617
521 -0.04380472581833601 -44.87573286257687 -0.042790110036730764 -44.8823107731529
522 -0.04389236606657505 -44.91962522864344 -0.037415138073265554 -44.919725911226166
523 -0.04417616613209248 -44.96380139477553 -0.04646619521081448 -44.96619210643698
524 -0.04408932812511921 -45.00789072290065 -0.04325313419103623 -45.00944524062801
525 -0.044176609441637996 -45.05206733234228 -0.04475956466048956 -45.0542048052885
526 -0.04405166283249855 -45.096118995174784 -0.04629981722682715 -45.100504622515324
527 -0.044008269906044006 -45.14012726508083 -0.04368135593831539 -45.14418597845364
528 -0.044098769687116145 -45.184226034767946 -0.042952628806233406 -45.187138607259875
529 -0.043997901305556295 -45.228223936073505 -0.04320041965693235 -45.23033902691681
530 -0.04412595145404339 -45.27234988752755 -0.04391954746097326 -45.27425857437778
531 -0.04402487054467201 -45.31637475807222 -0.04148583654314279 -45.31574441092093
532 -0.044080800376832485 -45.360455558449054 -0.04591624196618795 -45.36166065288712
533 -0.04404110535979271 -45.40449666380885 -0.04411486852914095 -45.40577552141626
534 -0.0440198389813304 -45.44851650279018 -0.04315156359225512 -45.44892708500851
535 -0.04412272423505783 -45.492639227025236 -0.048640346713364126 -45.497567431721876
536 -0.04379421211779118 -45.536433439143025 -0.04563856031745672 -45.54320599203933
537 -0.043742464110255244 -45.58017590325328 -0.04339064992964268 -45.586596641968974
538 -0.04373024851083755 -45.62390615176412 -0.04390609804540872 -45.630502740014386
539 -0.043744379095733164 -45.66765053085985 -0.043778149783611296 -45.674280889798
540 -0.04714082945138216 -45.71479136031123 -0.05158605165779591 -45.72586694145579
541 -0.04421448204666376 -45.759005842357894 -0.04263036046177149 -45.76849730191756
542 -0.04396875891834497 -45.80297460127624 -0.04186769165098667 -45.81036499356855
543 -0.044099779613316056 -45.84707438088956 -0.04233417510986328 -45.85269916867841
544 -0.044117792136967184 -45.891192173026525 -0.04506746493279934 -45.89776663361121
545 -0.044024988263845447 -45.93521716129037 -0.04568248465657234 -45.943449118267786
546 -0.0440363822504878 -45.97925354354086 -0.04171813391149044 -45.985167252179274
547 -0.04409303329885006 -46.02334657683971 -0.044544719718396665 -46.02971197189767
548 -0.04421064704656601 -46.067557223886276 -0.04253765996545553 -46.07224963186312
549 -0.04421504810452461 -46.1117722719908 -0.0410559156909585 -46.113305547554084
550 -0.04442471414804459 -46.156196986138845 -0.04624906778335571 -46.15955461533744
551 -0.044194283336400984 -46.20039126947525 -0.045956389792263505 -46.20551100512971
552 -0.04409472160041332 -46.24448599107566 -0.04633889943361282 -46.25184990456332
553 -0.04405843559652567 -46.28854442667219 -0.04374634455889463 -46.29559624912222
554 -0.04420500919222832 -46.332749435864415 -0.04152074232697487 -46.33711699144919
555 -0.044203401729464534 -46.376952837593876 -0.042532455362379554 -46.37964944681157
556 -0.04420469664037228 -46.42115753423425 -0.042079667933285235 -46.421729114744856
557 -0.04424764420837164 -46.465405178442616 -0.04355960171669722 -46.46528871646155
558 -0.04416903015226126 -46.50957420859488 -0.043420237489044666 -46.508708953950595
559 -0.044281593151390554 -46.553855801746266 -0.04440767467021942 -46.55311662862081
560 -0.044257589243352415 -46.59811339098962 -0.04472019635140896 -46.59783682497222
561 -0.04413125850260258 -46.64224464949222 -0.0445144509896636 -46.642351275961886
562 -0.044149750098586085 -46.6863943995908 -0.044194269739091394 -46.68654554570098
563 -0.044184818118810656 -46.73057921770961 -0.04277454148977995 -46.72932008719076
564 -0.04410075638443232 -46.77467997409404 -0.04496968910098076 -46.77428977629174
565 -0.044077344425022605 -46.81875731851906 -0.04430446103215217 -46.81859423732389
566 -0.04410255327820778 -46.86285987179727 -0.042366813868284225 -46.86096105119218
567 -0.04415312074124813 -46.90701299253852 -0.045333722792565825 -46.90629477398474
568 -0.044054046273231506 -46.95106703881175 -0.0438569538295269 -46.950151727814266
569 -0.04404494091868401 -46.99511197973043 -0.04366952963173389 -46.993821257446
570 -0.04406695179641247 -47.03917893152684 -0.044980788603425026 -47.038802046049426
571 -0.04404035713523626 -47.08321928866208 -0.039274992793798445 -47.078077038843226
572 -0.04430876262485981 -47.12752805128694 -0.044889618456363675 -47.12296665729959
573 -0.044147139973938467 -47.171675191260874 -0.0466365659609437 -47.16960322326054
574 -0.04401061851531267 -47.21568580977619 -0.04400049429386854 -47.213603717554406
575 -0.04408358559012413 -47.25976939536631 -0.042945104837417605 -47.25654882239182
576 -0.04401674084365368 -47.303786136209965 -0.04444680232554674 -47.300995624717366
577 -0.04432363212108612 -47.34810976833105 -0.048066057823598386 -47.34906168254096
578 -0.043840305879712105 -47.39195007421076 -0.04442354422062635 -47.39348522676159
579 -0.04375736359506845 -47.43570743780583 -0.044060058705508706 -47.4375452854671
580 -0.04380242899060249 -47.479509866796434 -0.04325418844819069 -47.48079947391529
581 -0.04374600611627102 -47.523255872912706 -0.043317544646561144 -47.52411701856185
582 -0.043772817216813566 -47.56702869012952 -0.04348166473209858 -47.56759868329395
583 -0.04384749829769134 -47.61087618842721 -0.04421812240034342 -47.611816805694296
584 -0.04376629441976547 -47.65464248284698 -0.04398848116397858 -47.655805286858275
585 -0.0438744094222784 -47.69851689226926 -0.04494254793971777 -47.700747834797994
586 -0.04378027971833944 -47.7422971719876 -0.039530093781650066 -47.740277928579644
587 -0.04397333096712828 -47.78627050295473 -0.042444653995335105 -47.782722582574976
588 -0.04405950829386711 -47.8303300112486 -0.0438467288389802 -47.826569311413955
589 -0.044067480228841306 -47.87439749147744 -0.04547542370855808 -47.872044735122515
590 -0.04392197337001562 -47.91831946484746 -0.04363272711634636 -47.91567746223886
591 -0.04396879281848669 -47.962288257665946 -0.0442608380690217 -47.95993830030788
592 -0.043901291117072104 -48.00618954878302 -0.04398247338831425 -48.003920773696194
593 -0.043906093947589396 -48.05009564273061 -0.04353547282516956 -48.047456246521364
594 -0.04395217169076204 -48.09404781442137 -0.04290376380085945 -48.09036001032222
595 -0.04402777589857578 -48.13807559031995 -0.04203904010355473 -48.132399050425775
596 -0.044082251563668254 -48.182157841883615 -0.04565371088683605 -48.178052761312614
597 -0.05047421678900719 -48.23263205867262 -0.07298198938369752 -48.25103475069631
598 -0.044265716895461084 -48.27689777556808 -0.03760881368070841 -48.28864356437702
599 -0.0443052738904953 -48.321203049458575 -0.04175801165401936 -48.330401576031036
600 -0.0443140821531415 -48.36551713161172 -0.04512828029692173 -48.37552985632796
601 -0.04422057271003723 -48.409737704321756 -0.04389580935239792 -48.41942566568036
602 -0.044205584563314915 -48.45394328888507 -0.04184982348233461 -48.461275489162695
603 -0.04427204243838787 -48.49821533132346 -0.04375269543379545 -48.50502818459649
604 -0.04422203060239553 -48.542437361925856 -0.04472387358546257 -48.54975205818195
605 -0.04423511028289795 -48.586672472208754 -0.04441207237541676 -48.59416413055737
606 -0.04412594102323055 -48.630798413231986 -0.044182833097875115 -48.638346963655245
607 -0.044072150811553 -48.67487056404354 -0.04029280561953783 -48.67863976927478
608 -0.04439678154885769 -48.71926734559239 -0.04351526778191328 -48.722155037056694
609 -0.04427811726927757 -48.76354546286167 -0.04415357206016779 -48.76630860911686
610 -0.04424386043101549 -48.80778932329269 -0.04389761406928301 -48.81020622318614
611 -0.04425328709185124 -48.85204261038454 -0.046622685715556146 -48.8568289089017
612 -0.04418200384825468 -48.89622461423279 -0.04577308800071478 -48.90260199690241
613 -0.04408141542226076 -48.940306029655055 -0.04410235397517681 -48.94670435087759
614 -0.0440565325319767 -48.98436256218703 -0.04567567091435194 -48.99238002179194
615 -0.04404745921492577 -49.02841002140195 -0.04325311779975891 -49.035633139591695
616 -0.04397206250578165 -49.07238208390773 -0.04331108834594488 -49.07894422793764
617 -0.04412364233285189 -49.11650572624058 -0.0438231086358428 -49.12276733657348
618 -0.04401510842144489 -49.16052083466203 -0.04334243517369032 -49.16610977174717
619 -0.04409302286803722 -49.20461385753007 -0.0455177990719676 -49.21162757081914
620 -0.044090503826737404 -49.24870436135681 -0.04624213576316834 -49.257869706582305
621 -0.04388709813356399 -49.292591459490374 -0.0445379201322794 -49.30240762671458
622 -0.04388108979910612 -49.33647254928948 -0.04445380792021751 -49.3468614346348
623 -0.04387373365461826 -49.3803462829441 -0.04343034140765667 -49.39029177604246
624 -0.043822189420461656 -49.42416847236456 -0.04340603314340115 -49.43369780918586
625 -0.054283090867102146 -49.478451563231665 -0.041594224609434606 -49.47529203379529
626 -0.04397506657987833 -49.52242662981154 -0.04336934145539999 -49.518661375250694
627 -0.04400497749447822 -49.56643160730602 -0.041371237486600876 -49.560032612737295
628 -0.044025846384465696 -49.610457453690486 -0.04226759076118469 -49.60230020349848
629 -0.044115396589040755 -49.65457285027953 -0.043975970894098285 -49.646276174392575
630 -0.04411020334810019 -49.698683053627626 -0.04477126523852348 -49.6910474396311
631 -0.044032344594597816 -49.742715398222224 -0.04390866123139858 -49.7349561008625
632 -0.044092411175370216 -49.786807809397594 -0.042955835722386836 -49.777911936584886
633 -0.04421033952385187 -49.831018148921444 -0.04433846808969975 -49.822250404674584
634 -0.044067122414708136 -49.875085271336154 -0.04306520912796259 -49.865315613802544
635 -0.04412760492414236 -49.919212876260296 -0.04317026045173407 -49.908485874254275
636 -0.04414651989936828 -49.96335939615967 -0.043895861320197585 -49.95238173557447
637 -0.04418916180729866 -50.00754855796696 -0.0464605363085866 -49.998842271883056
638 -0.04408107493072748 -50.05162963289769 -0.04387149941176176 -50.04271377129482
639 -0.043985620699822904 -50.095615253597515 -0.04243181254714727 -50.08514558384197
640 -0.044083315134048465 -50.13969856873156 -0.04466342460364103 -50.12980900844561
641 -0.0440308153629303 -50.18372938409449 -0.0443045699968934 -50.17411357844251
642 -0.04405445419251919 -50.22778383828701 -0.04483271986246109 -50.21894629830497
643 -0.04396714586764574 -50.27175098415466 -0.044824173860251906 -50.26377047216522
644 -0.043956107646226886 -50.31570709180088 -0.04503232017159462 -50.30880279233681
645 -0.04383123125880957 -50.35953832305969 -0.042673210613429546 -50.35147600295024
646 -0.04394148867577315 -50.40347981173546 -0.04393501654267311 -50.39541101949292
647 -0.04390063639730215 -50.44738044813276 -0.04353173617273569 -50.43894275566566
648 -0.043904872797429564 -50.49128532093019 -0.045339448377490044 -50.48428220404315
649 -0.04393182098865509 -50.53521714191884 -0.04230068605393171 -50.52658289009708
650 -0.04387047998607159 -50.57908762190491 -0.04323393497616053 -50.56981682507324
651 -0.043889645300805566 -50.62297726720572 -0.0441330349072814 -50.61394985998052
652 -0.043927949853241444 -50.66690521705896 -0.04432002417743206 -50.65826988415795
653 -0.04430025089532137 -50.71120546795428 -0.05354898571968079 -50.71181886987763
654 -0.04347654711455107 -50.75468201506883 -0.04227268304675817 -50.75409155292439
655 -0.0435500405728817 -50.79823205564171 -0.04332807324826717 -50.79741962617266
656 -0.043535752408206466 -50.841767808049916 -0.043940411694347856 -50.84136003786701
657 -0.043567130155861375 -50.88533493820578 -0.04390199705958366 -50.8852620349266
658 -0.04356467351317406 -50.928899611718954 -0.04347171951085329 -50.92873375443745
659 -0.04357286486774683 -50.9724724765867 -0.04365733563899994 -50.97239109007645
660 -0.043634701333940026 -51.016107177920645 -0.04555153399705887 -51.017942624073505
661 -0.043508315458893776 -51.05961549337954 -0.04393900781869888 -51.061881631892206
662 -0.043509986624121665 -51.10312548000366 -0.04324653521180153 -51.105128167104006
663 -0.04353654887527227 -51.146662028878936 -0.04346090704202652 -51.14858907414603
664 -0.04353736601769924 -51.19019939489664 -0.043319189362227915 -51.19190826350826
665 -0.043549010530114174 -51.23374840542675 -0.044208332896232605 -51.23611659640449
666 -0.04355794247239828 -51.27730634789915 -0.04390343315899372 -51.28002002956349
667 -0.043585826829075816 -51.32089217472822 -0.04462409168481827 -51.324644121248305
668 -0.04355262070894241 -51.364444795437166 -0.04595339316874743 -51.37059751441705
669 -0.04341160748153925 -51.4078564029187 -0.04283374883234501 -51.41343126324939
670 -0.04348799157887697 -51.45134439449758 -0.04323272705078125 -51.45666399030017
671 -0.043475144915282725 -51.494819539412866 -0.043063532561063766 -51.499727522861235
672 -0.04354879837483168 -51.538368337787695 -0.04377272501587868 -51.54350024787711
673 -0.04366608690470457 -51.5820344246924 -0.04722002483904362 -51.590720272716155
674 -0.043474224582314494 -51.625508649274714 -0.04240822214633226 -51.63312849486249
675 -0.043536587804555896 -51.66904523707927 -0.04150990266352892 -51.67463839752602
676 -0.043538589216768744 -51.71258382629603 -0.043231922946870324 -51.71787032047289
677 -0.0434888169169426 -51.756072643212974 -0.044649139232933524 -51.76251945970582
678 -0.04349330198019743 -51.79956594519317 -0.04344001859426498 -51.80595947830009
679 -0.04359844271093607 -51.84316438790411 -0.04413255639374256 -51.85009203469383
680 -0.043417717516422275 -51.88658210542053 -0.04113363400101662 -51.891225668694844
681 -0.04400790259242058 -51.93059000801295 -0.03623280469328165 -51.92745847338813
682 -0.0439066220074892 -51.97449663002044 -0.042735581286251545 -51.97019405467438
683 -0.04396053608506918 -52.018457166105506 -0.0446108428761363 -52.01480489755052
684 -0.04391365274786949 -52.062370818853374 -0.042493750154972074 -52.057298647705494
685 -0.044026461802423 -52.1063972806558 -0.045370186865329745 -52.10266883457082
686 -0.04394501019269228 -52.15034229084849 -0.044520394131541255 -52.14718922870236
687 -0.043865596689283845 -52.19420788753778 -0.04369772430509329 -52.19088695300745
688 -0.04409474227577448 -52.23830262981355 -0.04158306960016489 -52.232470022607615
689 -0.044135230034589766 -52.282437859848145 -0.04361371248960495 -52.27608373509722
690 -0.04403256066143513 -52.32647042050958 -0.04341419506818056 -52.3194979301654
691 -0.044051495380699635 -52.37052191589028 -0.04567778389900923 -52.36517571406441
692 -0.04405240751802921 -52.41457432340831 -0.044493321888148786 -52.409669035952554
693 -0.043956213258206846 -52.458530536666515 -0.04424613825976849 -52.45391517421232
694 -0.043918182514607905 -52.502448719181125 -0.045682544074952605 -52.49959771828727
695 -0.04378941766917706 -52.5462381368503 -0.045247521996498105 -52.54484524028377
696 -0.043752785213291644 -52.58999092206359 -0.04308234266936779 -52.587927582953135
697 -0.044005641154944895 -52.63399656321854 -0.04615786094218492 -52.63408544389532
698 -0.043726217560470106 -52.67772278077901 -0.04277839176356792 -52.67686383565889
699 -0.04382142685353756 -52.72154420763255 -0.041388494148850444 -52.71825232980774
700 -0.043841860443353656 -52.7653860680759 -0.044545313343405724 -52.762797643151146
701 -0.044015458598732946 -52.809401526674634 -0.04180170577019453 -52.80459934892134
702 -0.046004298701882364 -52.855405825376515 -0.05839799586683512 -52.86299734478818
703 -0.04332206454128027 -52.898727889917794 -0.044331150315701964 -52.907328495103876
704 -0.04324753880500794 -52.9419754287228 -0.04171942863613367 -52.94904792374001
705 -0.0433285478502512 -52.98530397657305 -0.043606501445174216 -52.99265442518519
706 -0.04348958134651184 -53.02879355791956 -0.03963688034564257 -53.032291305530826
707 -0.04350378029048443 -53.07229733821005 -0.04479272533208132 -53.077084030862906
708 -0.04355425871908665 -53.11585159692913 -0.042977113462984565 -53.12006114432589
709 -0.04370433744043112 -53.159555934369564 -0.04609816148877144 -53.16615930581466
710 -0.043424394354224204 -53.20298032872379 -0.04320275392383337 -53.209362059738496
711 -0.04360462035983801 -53.246584949083626 -0.041546909138560295 -53.250908968877056
712 -0.043595831282436846 -53.290180780366065 -0.043438224121928215 -53.294347192998984
713 -0.043616047501564024 -53.33379682786763 -0.04321298636496067 -53.33756017936395
714 -0.04362286273390055 -53.37741969060153 -0.043707275390625 -53.38126745475457
715 -0.04362353421747685 -53.421043224819 -0.04422844965010882 -53.42549590440468
716 -0.04366996213793754 -53.46471318695694 -0.04389407709240913 -53.46938998149709
717 -0.04370552562177181 -53.50841871257872 -0.04451310019940138 -53.51390308169649
718 -0.043597633764147756 -53.55201634634287 -0.04469233807176352 -53.55859541976825
719 -0.04355105701833963 -53.59556740336121 -0.043371287547051905 -53.601966707315306
720 -0.04358668774366379 -53.63915409110487 -0.04399348311126232 -53.64596019042657
721 -0.04355869870632887 -53.6827127898112 -0.04333665370941162 -53.68929684413598
722 -0.04364192131906748 -53.72635471113026 -0.04452383406460285 -53.73382067820059
723 -0.043574779853224756 -53.769929490983486 -0.044891373440623286 -53.77871205164121
724 -0.04358196035027504 -53.81351145133376 -0.044020395167171954 -53.82273244680838
725 -0.04359960984438658 -53.857111061178145 -0.04340519215911627 -53.866137638967494
726 -0.04360246900469065 -53.900713530182834 -0.0439327847212553 -53.91007042368875
727 -0.043567139841616156 -53.94428067002445 -0.04376663509756327 -53.95383705878631
728 -0.043638710863888264 -53.987919380888336 -0.043298416584730146 -53.997135475371046
729 -0.043682716228067874 -54.031602097116405 -0.04402181077748537 -54.04115728614853
730 -0.04373602569103241 -54.07533812280744 -0.04572102837264538 -54.08687831452118
731 -0.04356073997914791 -54.11889886278659 -0.041866106912493706 -54.12874442143367
732 -0.043631338886916636 -54.162530201673505 -0.04234744980931282 -54.171091871242986
733 -0.04367642812430859 -54.20620662979781 -0.03908444568514824 -54.210176316928134
734 -0.043856227025389674 -54.2500628568232 -0.0478070130571723 -54.25798332998531
735 -0.04371260087937116 -54.29377545770257 -0.04354350846260786 -54.30152683844791
736 -0.04370090402662754 -54.3374763617292 -0.04359328243881464 -54.345120120886726
737 -0.0437565041705966 -54.3812328658998 -0.04342697933316231 -54.38854710021989
738 -0.04375301748514175 -54.42498588338494 -0.04505984243005514 -54.433606942649945
739 -0.043698905222117904 -54.46868478860706 -0.04207587745040655 -54.47568282010035
740 -0.04384634103626013 -54.512531129643314 -0.04246629420667887 -54.51814911430703
741 -0.04380840938538313 -54.5563395390287 -0.043076032772660255 -54.56122514707969
742 -0.04383745677769184 -54.60017699580639 -0.04375680331140756 -54.6049819503911
743 -0.043821696750819684 -54.64399869255721 -0.04421637784689665 -54.64919832823799
744 -0.04410369638353586 -54.68810238894075 -0.04905107356607914 -54.69824940180407
745 -0.043798268772661686 -54.73190065771341 -0.05042894911020994 -54.74867835091428
746 -0.04331467989832163 -54.77521533761173 -0.04408261887729168 -54.79276096979157
747 -0.04326974283903837 -54.81848508045077 -0.04364868272095919 -54.83640965251253
748 -0.04328855313360691 -54.86177363358438 -0.04480006396770477 -54.881209716480235
749 -0.04344068579375744 -54.90521431937813 -0.044256804324686524 -54.925466520804925
750 -0.043367553129792215 -54.94858187250792 -0.04348255209624767 -54.968949072901175
751 -0.04334149956703186 -54.99192337207496 -0.04284087885171175 -55.01178995175289
752 -0.0433709716424346 -55.03529434371739 -0.04425244834274054 -55.05604240009563
753 -0.04337260946631431 -55.078666953183706 -0.0444078590720892 -55.100450259167715
754 -0.04334996026009321 -55.1220169134438 -0.04409460574388504 -55.1445448649116
755 -0.04331279769539833 -55.1653297111392 -0.04375352542847395 -55.18829839034007
756 -0.04335641711950302 -55.208686128258705 -0.042113170772790906 -55.23041156111287
757 -0.04347387198358774 -55.25216000024229 -0.04219492208212614 -55.27260648319499
758 -0.043456760607659815 -55.29561676084995 -0.04138146229088306 -55.31398794548588
759 -0.04357133712619543 -55.33918809797615 -0.04322731513530016 -55.357215260621174
760 -0.0436542933806777 -55.382842391356824 -0.043869204446673395 -55.40108446506785
761 -0.04362005610018969 -55.42646244745701 -0.03857381511479616 -55.43965828018264
762 -0.04394229929894209 -55.47040474675595 -0.04664290565997362 -55.48630118584261
763 -0.04377082847058773 -55.51417557522654 -0.04452190473675728 -55.53082309057937
764 -0.04362941663712263 -55.55780499186366 -0.0438615569844842 -55.57468464756385
765 -0.043914027884602545 -55.601719019748266 -0.04622635636478663 -55.62091100392863
766 -0.04405308458954096 -55.64577210433781 -0.05278117023408413 -55.67369217416272
767 -0.04321485012769699 -55.688986954465506 -0.04412235040217638 -55.71781452456489
768 -0.043161891773343085 -55.73214884623885 -0.043595276027917865 -55.76140980059281
769 -0.04314359538257122 -55.775292441621424 -0.043845038115978244 -55.805254838708784
770 -0.04319745730608702 -55.81848989892751 -0.04260902740061283 -55.8478638661094
771 -0.043208766356110574 -55.86169866528362 -0.04439301695674658 -55.892256883066146
772 -0.04325422495603561 -55.904952890239656 -0.04384546279907227 -55.936102345865216
773 -0.043229933641850946 -55.94818282388151 -0.042738554626703264 -55.97884090049192
774 -0.04327892325818539 -55.991461747139695 -0.04182632174342871 -56.020667222235346
775 -0.04344423227012158 -56.034905979409814 -0.04284815676510334 -56.06351537900045
776 -0.043497391045093536 -56.07840337045491 -0.04431244321167469 -56.10782782221212
777 -0.04342052936553955 -56.12182389982045 -0.04422934651374817 -56.15205716872587
778 -0.043562516942620276 -56.16538641676307 -0.04607205279171467 -56.19812922151758
779 -0.043369457311928275 -56.208755874074996 -0.04325848519802093 -56.24138770671561
780 -0.043328692018985746 -56.252084566093984 -0.04427233692258596 -56.285660043638195
781 -0.04345419127494097 -56.295538757368924 -0.03953762594610453 -56.3251976695843
782 -0.043486862629652026 -56.33902561999857 -0.042986652441322805 -56.36818432202562
783 -0.04357973635196686 -56.38260535635054 -0.04186858460307121 -56.41005290662869
784 -0.043665815889835355 -56.42627117224038 -0.04414807483553886 -56.45420098146423
785 -0.04357556775212288 -56.4698467399925 -0.042349028401076794 -56.49655000986531
786 -0.04364764504134655 -56.513494385033844 -0.04395713284611702 -56.54050714271143
787 -0.04367789309471846 -56.55717227812856 -0.04384683128446341 -56.58435397399589
788 -0.04367453791201115 -56.60084681604057 -0.043357767164707184 -56.627711741160596
789 -0.04375601131469011 -56.644602827355264 -0.04226271156221628 -56.66997445272281
790 -0.04381863959133625 -56.6884214669466 -0.04375561382621527 -56.713730066549026
791 -0.04377232752740383 -56.73219379447401 -0.04398519638925791 -56.757715262938284
792 -0.04378375504165888 -56.775977549515666 -0.04557888489216566 -56.80329414783045
793 -0.04382572118192911 -56.8198032706976 -0.04152883589267731 -56.84482298372313
794 -0.04384219497442245 -56.86364546567202 -0.044923157803714274 -56.88974614152684
795 -0.04384826775640249 -56.907493733428424 -0.04189872834831476 -56.93164486987516
796 -0.04400209430605173 -56.951495827734476 -0.03890883103013039 -56.970553700905285
797 -0.044046795554459096 -56.995542623288934 -0.043432132713496684 -57.01398583361878
798 -0.044196777231991294 -57.03973940052092 -0.04250367544591427 -57.0564895090647
799 -0.044123461842536925 -57.08386286236346 -0.04290562160313129 -57.09939513066783
800 -0.0442512871697545 -57.12811414953322 -0.04321336057037115 -57.1426084912382
801 -0.044199535809457305 -57.17231368534267 -0.0443769633769989 -57.1869854546152
802 -0.04416021164506674 -57.216473896987736 -0.04509842023253441 -57.23208387484773
803 -0.04409758448600769 -57.26057148147375 -0.045712160877883434 -57.277796035725615
804 -0.04397974200546741 -57.304551223479216 -0.044745515659451486 -57.322541551385065
805 -0.04397055692970753 -57.34852178040892 -0.046034477278590204 -57.368576028663654
806 -0.04386230185627937 -57.3923840822652 -0.046356141567230225 -57.414932170230884
807 -0.043805677071213724 -57.436189759336415 -0.043454385548830035 -57.45838655577971
808 -0.04378423746675253 -57.47997399680317 -0.04352688081562519 -57.50191343659534
809 -0.043773730844259263 -57.523747727647425 -0.04537187963724136 -57.54728531623258
810 -0.04373983461409807 -57.567487562261526 -0.044244099780917166 -57.5915294160135
811 -0.04370958171784878 -57.611197143979375 -0.04343283530324697 -57.63496225131675
812 -0.04371401909738779 -57.65491116307676 -0.043268878012895584 -57.678231129329646
813 -0.04376467391848564 -57.69867583699525 -0.04323807768523693 -57.721469207014884
814 -0.04374355170875788 -57.74241938870401 -0.0433013666421175 -57.764770573657
815 -0.04379314798861742 -57.786212536692624 -0.0426716135814786 -57.80744218723848
816 -0.04385552387684584 -57.83006806056947 -0.04408094957470894 -57.851523136813185
817 -0.0438951650634408 -57.873963225632906 -0.045281624794006346 -57.89680476160719
818 -0.04381068181246519 -57.91777390744537 -0.04338485766202212 -57.94018961926921
819 -0.04388517010957003 -57.96165907755494 -0.04318265356123448 -57.983372272830444
820 -0.04387098643928766 -58.00553006399423 -0.04465107191354036 -58.028023344743985
821 -0.04383273590356111 -58.04936279989779 -0.044575064443051815 -58.07259840918704
822 -0.04366378579288721 -58.09302658569068 -0.04704160094261169 -58.11964001012965
823 -0.0436231704428792 -58.13664975613356 -0.04388332553207874 -58.16352333566173
824 -0.04354195240885019 -58.18019170854241 -0.043034609593451026 -58.20655794525518
825 -0.04387498926371336 -58.22406669780612 -0.03951486852020025 -58.24607281377538
826 -0.043770098499953745 -58.26783679630608 -0.042638955265283586 -58.28871176904066
827 -0.043882155418396 -58.31171895172447 -0.039482465200126174 -58.32819423424078
828 -0.04407620560377836 -58.35579515732825 -0.042757198959589 -58.370951433200375
829 -0.04414769411087036 -58.39994285143912 -0.046542055904865265 -58.41749348910524
830 -0.04400689359754324 -58.44394974503666 -0.042767694033682344 -58.460261183138925
831 -0.04405368734151125 -58.48800343237817 -0.0434847803786397 -58.50374596351757
832 -0.04411909375339747 -58.532122526131566 -0.04417293723672629 -58.54791890075429
833 -0.04401068519800901 -58.57613321132958 -0.04294183049350977 -58.5908607312478
834 -0.04419731814414263 -58.62033052947372 -0.04610828515142203 -58.63696901639922
835 -0.044012911058962344 -58.66434344053268 -0.0452345060184598 -58.68220352241768
836 -0.043942295201122764 -58.7082857357338 -0.04469617940485478 -58.72689970182253
837 -0.043883020617067815 -58.75216875635087 -0.04382642488926649 -58.7707261267118
838 -0.04393005929887295 -58.79609881564974 -0.0438487496227026 -58.814574876334504
839 -0.0439735921099782 -58.84007240775972 -0.04577215071767569 -58.86034702705218
840 -0.04395023006945849 -58.884022637829176 -0.04604798816144466 -58.906395015213626
841 -0.04364097360521555 -58.92766361143439 -0.041293106973171234 -58.9476881221868
842 -0.043803537636995314 -58.97146714907139 -0.043494798615574835 -58.99118292080237
843 -0.04385178666561842 -59.01531893573701 -0.04285583160817623 -59.03403875241055
844 -0.043816205486655234 -59.05913514122366 -0.04033484775573015 -59.07437360016628
845 -0.043894067779183386 -59.10302920900285 -0.04261188991367817 -59.11698549007996
846 -0.0439780667424202 -59.14700727574527 -0.042740683257579806 -59.15972617333754
847 -0.04412054158747196 -59.19112781733274 -0.04486574474722147 -59.20459191808476
848 -0.04397805742919445 -59.235105874761935 -0.0422740614041686 -59.24686597948893
849 -0.044137073680758476 -59.27924294844269 -0.04160605482757092 -59.2884720343165
850 -0.04425764959305525 -59.32350059803575 -0.04638553895056248 -59.33485757326706
851 -0.044288404285907745 -59.36778900232166 -0.04588787704706192 -59.38074545031412
852 -0.044088408909738065 -59.411877411231394 -0.04415678940713406 -59.424902239721256
853 -0.043919652700424194 -59.45579706393182 -0.045645959489047525 -59.470548199210306
854 -0.044051527976989746 -59.49984859190881 -0.04441956449300051 -59.514967763703304
855 -0.04398251045495272 -59.54383110236376 -0.0431473383679986 -59.558115102071305
856 -0.04393728133291006 -59.58776838369667 -0.04247987028211355 -59.60059497235342
857 -0.04407948460429907 -59.631847868300966 -0.0437990752980113 -59.64439404765143
858 -0.043982626870274544 -59.67583049517124 -0.04435233734548092 -59.68874638499691
859 -0.044115221314132216 -59.71994571648537 -0.04704988114535809 -59.735796266142266
860 -0.04390597250312567 -59.763851688988495 -0.042140120454132554 -59.7779363865964
861 -0.043974352441728114 -59.807826041430225 -0.04555079601705074 -59.823487182613455
862 -0.04396640844643116 -59.851792449876655 -0.04998493231832981 -59.873472114931786
863 -0.04367329850792885 -59.89546574838458 -0.04375307224690914 -59.917225187178694
864 -0.04371140506118536 -59.93917715344577 -0.04398154318332672 -59.96120673036202
865 -0.043684851564466956 -59.98286200501023 -0.0413499940186739 -60.002556724380696
866 -0.04388829693198204 -60.026750301942215 -0.042157186381518844 -60.04471391076221
867 -0.04384380020201206 -60.07059410214423 -0.043894010968506335 -60.08860792173072
868 -0.04391106478869915 -60.11450516693293 -0.04369523711502552 -60.132303158845744
869 -0.04381879512220621 -60.158323962055135 -0.047559344209730625 -60.179862503055475
870 -0.04363978579640389 -60.201963747851536 -0.043380046635866164 -60.22324254969134
871 -0.043728414364159106 -60.2456921622157 -0.04265978317707777 -60.26590233286842
872 -0.04388033766299486 -60.289572499878695 -0.04300070609897375 -60.308903038967394
873 -0.04378443136811257 -60.333356931246804 -0.04286196455359459 -60.35176500352099
874 -0.04384391363710165 -60.37720084488391 -0.04063700567930937 -60.392402009200296
875 -0.04398068133741617 -60.421181526221325 -0.042955799214541915 -60.435357808414835
876 -0.04396593477576971 -60.465147460997095 -0.04284797534346581 -60.4782057837583
877 -0.044064073078334334 -60.509211534075426 -0.04351066201925278 -60.52171644577755
878 -0.044122266210615636 -60.55333380028604 -0.044518573023378846 -60.56623501880093
879 -0.04404658619314432 -60.59738038647919 -0.04483445603400469 -60.611069474834935
880 -0.04415271058678627 -60.641533097065974 -0.04706759452819824 -60.658137069363136
881 -0.043925836123526095 -60.6854589331895 -0.04146140720695257 -60.69959847657009
882 -0.04389765597879887 -60.7293565891683 -0.04385854806751013 -60.7434570246376
883 -0.04391844812780619 -60.7732750372961 -0.04374407157301903 -60.787201096210616
884 -0.04393307864665985 -60.81720811594276 -0.044104665704071525 -60.831305761914685
885 -0.04395416304469109 -60.86116227898745 -0.04852566439658403 -60.87983142631127
886 -0.043718949519097806 -60.90488122850655 -0.043577957712113854 -60.92340938402339
887 -0.04380461685359478 -60.94868584536014 -0.04648799356073141 -60.96989737758412
888 -0.04364511240273714 -60.992330957762874 -0.04235488697886467 -61.01225226456298
889 -0.04369202572852373 -61.0360229834914 -0.04498804621398449 -61.05724031077697
890 -0.04363435637205839 -61.07965733986346 -0.043076591193675996 -61.10031690197064
891 -0.04365534912794829 -61.123312688991405 -0.04498295988887548 -61.14529986185952
892 -0.043587524071335794 -61.16690021306274 -0.04169756937772036 -61.18699743123724
893 -0.04375029280781746 -61.210650505870554 -0.041368316300213336 -61.22836574753745
894 -0.04376632180064917 -61.2544168276712 -0.04116370566189289 -61.26952945319935
895 -0.043932678177952766 -61.29834950584915 -0.04307924769818783 -61.312608700897535
896 -0.04392880499362946 -61.34227831084278 -0.04384300857782364 -61.35645170947536
897 -0.04391859844326973 -61.38619690928605 -0.04483617693185806 -61.40128788640722
898 -0.043900209665298465 -61.430097118951345 -0.04389350488781929 -61.44518139129504
899 -0.043916668929159644 -61.4740137878805 -0.04228946026414633 -61.48747085155918
900 -0.04398604817688465 -61.517999836057385 -0.04069363567978144 -61.52816448723896
901 -0.04413619339466095 -61.56213602945205 -0.041983405500650404 -61.57014789273961
902 -0.04413220286369324 -61.60626823231574 -0.046794002316892146 -61.616941895056506
903 -0.04410362057387829 -61.65037185288962 -0.04516511429101229 -61.662107009347515
904 -0.04399092122912407 -61.694362774118744 -0.044295663759112355 -61.70640267310663
905 -0.043912381120026114 -61.73827515523877 -0.04391724579036236 -61.75031991889699
906 -0.04400981217622757 -61.782284967414995 -0.043323894031345844 -61.79364381292834
907 -0.0440119719132781 -61.82629693932827 -0.04424139596521855 -61.83788520889355
908 -0.043984394334256646 -61.87028133366253 -0.0446402907371521 -61.8825254996307
909 -0.044001060724258426 -61.91428239438679 -0.043928802385926245 -61.92645430201663
910 -0.043975967168807986 -61.95825836155559 -0.04385619703680277 -61.97031049905343
911 -0.04403185285627842 -62.00229021441187 -0.04614866487681866 -62.01645916393025
912 -0.043824542127549646 -62.046114756539424 -0.043394594080746175 -62.059853758010995
913 -0.04388848021626472 -62.09000323675569 -0.04391244314610958 -62.10376620115711
914 -0.04380318000912666 -62.13380641676482 -0.04976850990206003 -62.153534711059166
915 -0.043675572611391544 -62.17748198937621 -0.04458773490041494 -62.198122445959584
916 -0.04366793148219585 -62.22114992085841 -0.04556914400309324 -62.24369158996268
917 -0.043651264160871506 -62.26480118501928 -0.04440554771572351 -62.288097137678406
918 -0.04356311224400997 -62.30836429726329 -0.04416648559272289 -62.33226362327113
919 -0.0437089778482914 -62.35207327511158 -0.041517643444240096 -62.37378126671537
920 -0.043677416443824765 -62.395750691555406 -0.04310727771371603 -62.416888544429085
921 -0.043667681887745856 -62.439418373443154 -0.04337125923484564 -62.46025980366393
922 -0.043689291551709176 -62.48310766499486 -0.04450070783495903 -62.50476051149889
923 -0.043680226616561416 -62.52678789161142 -0.04460859429091215 -62.5493691057898
924 -0.043661086820065975 -62.570448978431486 -0.04137293454259634 -62.590742040332394
925 -0.04372665751725435 -62.61417563594874 -0.04477577954530716 -62.6355178198777
926 -0.04373524598777294 -62.657910881936516 -0.0420926446095109 -62.67761046448721
927 -0.043753597512841226 -62.701664479449356 -0.042819801904261115 -62.72043026639147
928 -0.04388959649950266 -62.74555407594886 -0.0436010830104351 -62.764031349401904
929 -0.04387341998517513 -62.789427495934035 -0.042935211956501004 -62.80696656135841
930 -0.04404574166983366 -62.83347323760387 -0.04206395130604505 -62.849030512664456
931 -0.04400344174355268 -62.877476679347424 -0.046401727758347985 -62.89543224042281
932 -0.043810723535716536 -62.92128740288314 -0.039367327094078065 -62.93479956751688
933 -0.044023906253278254 -62.96531130913642 -0.04491052906960249 -62.97971009658649
934 -0.043982870504260065 -63.009294179640676 -0.04421878382563591 -63.02392888041212
935 -0.04391997568309307 -63.05321415532377 -0.04415781646966934 -63.06808669688179
936 -0.0438980171456933 -63.097112172469465 -0.0439127380028367 -63.11199943488463
937 -0.04395185876637697 -63.14106403123584 -0.04593643229454756 -63.15793586717918
938 -0.04382928423583508 -63.184893315471676 -0.040610847622156145 -63.19854671480133
939 -0.0440360626205802 -63.22892937809225 -0.04451827779412269 -63.24306499259546
940 -0.04395504295825958 -63.27288442105051 -0.04563555587083101 -63.28870054846629
941 -0.043830507807433604 -63.31671492885795 -0.04268568251281977 -63.331386230979106
942 -0.04390422143042087 -63.36061915028837 -0.04745223838835955 -63.378838469367466
943 -0.04378931205719709 -63.40440846234557 -0.04359661042690277 -63.42243507979437
944 -0.04376948606222868 -63.4481779484078 -0.04387032743543386 -63.466305407229804
945 -0.04393224641680717 -63.49211019482461 -0.05064444951713085 -63.51694985674693
946 -0.043485301174223424 -63.535595495998834 -0.044914225675165655 -63.5618640824221
947 -0.04344528466463089 -63.57904078066346 -0.04379859361797571 -63.605662676040076
948 -0.04339099042117596 -63.622431771084635 -0.04331325609236956 -63.648975932132444
949 -0.043388883024454115 -63.66582065410909 -0.04475786630064249 -63.69373379843309
950 -0.043370401673018935 -63.70919105578211 -0.0427599485963583 -63.73649374702944
951 -0.043429992906749246 -63.75262104868886 -0.04279713723808527 -63.779290884267525
952 -0.04346897732466459 -63.79609002601352 -0.04357581939548254 -63.82286670366301
953 -0.04351438451558352 -63.839604410529105 -0.04495187196880579 -63.867818575631816
954 -0.04356817416846752 -63.883172584697576 -0.04262868948280811 -63.91044726511463
955 -0.04352049436420202 -63.92669307906178 -0.04365447200834751 -63.954101737122976
956 -0.04349381178617477 -63.970186890847955 -0.04242454282939434 -63.99652627995237
957 -0.043610306642949584 -64.0137971974909 -0.04232698678970337 -64.03885326674208
958 -0.0436656329780817 -64.05746283046898 -0.0431719109416008 -64.08202517768368
959 -0.043749026767909524 -64.10121185723689 -0.04097703360021114 -64.12300221128389
960 -0.043819736875593665 -64.14503159411248 -0.044351029023528096 -64.16735324030742
961 -0.04382101278752089 -64.1888526069 -0.04342727474868298 -64.2107805150561
962 -0.04380060024559498 -64.23265320714559 -0.044661649875342845 -64.25544216493144
963 -0.04383704476058483 -64.27649025190617 -0.0460426889359951 -64.30148485386744
964 -0.04363465867936611 -64.32012491058553 -0.045884385518729684 -64.34736923938617
965 -0.04368184395134449 -64.36380675453688 -0.04419281389564276 -64.39156205328182
966 -0.04361920841038227 -64.40742596294726 -0.041715694777667525 -64.43327774805948
967 -0.043685180321335795 -64.45111114326859 -0.04644896481186152 -64.47972671287134
968 -0.04362434595823288 -64.49473548922683 -0.04359503090381622 -64.52332174377516
969 -0.04372517708688974 -64.53846066631371 -0.046178489550948144 -64.56950023332611
970 -0.043538176082074644 -64.58199884239579 -0.04246647581458092 -64.61196670914069
971 -0.04358518589287996 -64.62558402828867 -0.04465131256729364 -64.65661802170798
972 -0.04360845759510994 -64.66919248588378 -0.04174070805311203 -64.6983587297611
973 -0.043622163124382496 -64.71281464900817 -0.0425533564761281 -64.74091208623723
974 -0.04368001576513052 -64.7564946647733 -0.044168617203831674 -64.78508070344107
975 -0.04365407656878233 -64.80014874134208 -0.04273781161755323 -64.82781851505862
976 -0.043742773309350017 -64.84389151465143 -0.042829543352127075 -64.87064805841075
977 -0.04387835208326578 -64.8877698667347 -0.04543885104358196 -64.91608690945434
978 -0.043607873283326624 -64.93137774001802 -0.04252664539963007 -64.95861355485397
979 -0.043857212923467156 -64.97523495294149 -0.04240211173892021 -65.00101566659289
980 -0.04382107146084309 -65.01905602440233 -0.044418325647711754 -65.0454339922406
981 -0.04390714094042778 -65.06296316534277 -0.04588167555630207 -65.0913156677969
982 -0.04377865884453058 -65.1067418241873 -0.045487439073622224 -65.13680310687053
983 -0.043775567598640916 -65.15051739178594 -0.04137984234839678 -65.17818294921892
984 -0.04377304166555405 -65.1942904334515 -0.04562714006751776 -65.22381008928645
985 -0.04371959250420332 -65.2380100259557 -0.039833633974194524 -65.26364372326064
986 -0.043935357592999935 -65.2819453835487 -0.046122257225215436 -65.30976598048586
987 -0.043872603215277195 -65.32581798676398 -0.04305053558200598 -65.35281651606788
988 -0.04380890838801861 -65.369626895152 -0.04524451270699501 -65.39806102877488
989 -0.0438054395839572 -65.41343233473596 -0.04558494295924902 -65.44364597173413
990 -0.04378212857991457 -65.45721446331588 -0.04362739101052284 -65.48727336274465
991 -0.04375783149152994 -65.50097229480741 -0.042493609338998796 -65.52976697208365
992 -0.043819641880691054 -65.5447919366881 -0.04401220865547657 -65.57377918073912
993 -0.04379491675645113 -65.58858685344455 -0.042997529916465285 -65.61677671065559
994 -0.04375174138695002 -65.63233859483151 -0.04333451613783836 -65.66011122679342
995 -0.04378207325935364 -65.67612066809086 -0.04357051681727171 -65.70368174361069
996 -0.044037214666605 -65.72015788275746 -0.04655078835785389 -65.75023253196854
997 -0.04365146048367023 -65.76380934324114 -0.04299357011914253 -65.79322610208767
998 -0.04373997393995523 -65.80754931718108 -0.04463387615978718 -65.83785997824747
999 -0.043833112344145775 -65.85138242952523 -0.04041710700839758 -65.87827708525586
1000 -0.04412370976060629 -65.89550613928584 -0.045575013011693956 -65.92385209826756
1001 -0.04362636692821979 -65.93913250621407 -0.0426560465246439 -65.9665081447922
1002 -0.043732541240751745 -65.98286504745482 -0.04401546642184258 -66.01052361121404
1003 -0.04373728986829519 -66.02660233732311 -0.04345152229070663 -66.05397513350475
1004 -0.04370121136307716 -66.07030354868618 -0.042763476446270945 -66.09673860995102
1005 -0.04377394914627075 -66.11407749783245 -0.040178590640425685 -66.13691720059144
1006 -0.04389112293720245 -66.15796862076965 -0.04563840292394161 -66.18255560351538
1007 -0.04383811559528113 -66.20180673636493 -0.04392501413822174 -66.2264806176536
1008 -0.04384650718420744 -66.24565324354914 -0.043651333451271056 -66.27013195110487
1009 -0.043890471942722796 -66.28954371549186 -0.04436464942991734 -66.3144966005348
1010 -0.043873590789735316 -66.33341730628159 -0.044062301889061926 -66.35855890242385
1011 -0.04389093592762947 -66.37730824220922 -0.04384247604757548 -66.40240137847142
1012 -0.04385939184576273 -66.42116763405498 -0.04459371957927942 -66.4469950980507
1013 -0.043790539540350434 -66.46495817359533 -0.042753905057907104 -66.48974900310861
1014 -0.043917863816022876 -66.50887603741135 -0.04515970181673765 -66.53490870492536
1015 -0.04376121107488871 -66.55263724848625 -0.04497470669448376 -66.57988341161985
1016 -0.04379555117338896 -66.59643279965964 -0.04416923504322767 -66.62405264666307
1017 -0.0437615254893899 -66.64019432514903 -0.045661146938800815 -66.66971379360187
1018 -0.04373286496847868 -66.6839271901175 -0.045571059733629224 -66.7152848533355
1019 -0.043623200803995135 -66.7275503909215 -0.04305062182247639 -66.75833547515798
1020 -0.043819643743336203 -66.77137003466483 -0.04357989188283682 -66.80191536704082
1021 -0.043665587715804574 -66.81503562238063 -0.04377022720873356 -66.84568559424956
1022 -0.043534747883677484 -66.85857037026432 -0.045913980528712275 -66.89159957477827
1023 -0.04362680837512016 -66.90219717863944 -0.0522310595959425 -66.94383063437421
1024 -0.043225381337106225 -66.94542255997655 -0.040308536030352116 -66.98413917040456
1025 -0.04333453513681888 -66.98875709511337 -0.042592575773596764 -67.02673174617816
1026 -0.04334042090922594 -67.0320975160226 -0.044317562878131864 -67.07104930905629
1027 -0.04334031883627176 -67.07543783485887 -0.04269912280142307 -67.11374843185772
1028 -0.04342183880507946 -67.11885967366395 -0.045169934257864953 -67.15891836611559
1029 -0.04334417749196291 -67.16220385115591 -0.04315043091773987 -67.20206879703332
1030 -0.04340016972273588 -67.20560402087864 -0.041106566414237024 -67.24317536344756
1031 -0.04349411986768246 -67.24909814074633 -0.04518158715218305 -67.28835695059975
1032 -0.043444383330643176 -67.29254252407696 -0.04190564937889576 -67.33026259997864
1033 -0.04342279676347971 -67.33596532084044 -0.04718431271612644 -67.37744691269477
1034 -0.04338044449687004 -67.37934576533732 -0.04485828895121813 -67.42230520164598
1035 -0.04328082408756018 -67.42262658942488 -0.042196758836507794 -67.4645019604825
1036 -0.04338489845395088 -67.46601148787883 -0.045224761590361595 -67.50972672207286
1037 -0.04338091425597668 -67.50939240213481 -0.042170530371367934 -67.55189725244422
1038 -0.04341718573123217 -67.55280958786604 -0.04165386687964201 -67.59355111932386
1039 -0.04354138560593128 -67.59635097347197 -0.044376350939273834 -67.63792747026314
1040 -0.04349809400737285 -67.63984906747935 -0.04307453781366348 -67.6810020080768
1041 -0.04348666481673717 -67.68333573229609 -0.04422711748629808 -67.7252291255631
1042 -0.043419035337865355 -67.72675476763395 -0.04383743349462747 -67.76906655905773
1043 -0.04345298744738102 -67.77020775508133 -0.040107953175902364 -67.80917451223364
1044 -0.04357409048825502 -67.81378184556958 -0.04167068563401699 -67.85084519786766
1045 -0.04363255612552166 -67.8574144016951 -0.04262024145573377 -67.89346543932339
1046 -0.04361765347421169 -67.90103205516931 -0.04427062105387449 -67.93773606037726
1047 -0.04362855535000563 -67.94466061051932 -0.04301331900060177 -67.98074937937787
1048 -0.04366355091333389 -67.98832416143266 -0.04252794720232487 -68.0232773265802
1049 -0.04391813110560179 -68.03224229253826 -0.04281360041350126 -68.0660909269937
1050 -0.0438617367297411 -68.076104029268 -0.043169486708939074 -68.10926041370263
1051 -0.04390656426548958 -68.12001059353348 -0.04442689195275307 -68.15368730565538
1052 -0.043819368816912174 -68.16382996235039 -0.04288550838828087 -68.19657281404366
1053 -0.04384264517575502 -68.20767260752615 -0.04489333219826221 -68.24146614624192
1054 -0.04375399183481932 -68.25142659936097 -0.04539664797484875 -68.28686279421677
1055 -0.04368831943720579 -68.29511491879818 -0.044327371567487714 -68.33119016578426
1056 -0.043743117898702624 -68.33885803669688 -0.043125122971832755 -68.3743152887561
1057 -0.043742192722856996 -68.38260022941974 -0.04361349940299988 -68.41792878815909
1058 -0.04373053759336472 -68.4263307670131 -0.04248247183859348 -68.46041125999768
1059 -0.04380450453609228 -68.4701352715492 -0.04303817003965378 -68.50344943003734
1060 -0.043804595805704595 -68.5139398673549 -0.044976436905562876 -68.54842586694289
1061 -0.04381615091115236 -68.55775601826606 -0.04363643936812878 -68.59206230631102
1062 -0.0437685489654541 -68.60152456723152 -0.04471844509243965 -68.63678075140346
1063 -0.04374155215919018 -68.64526611939071 -0.04257700741291046 -68.67935775881638
1064 -0.043869460187852385 -68.68913557957856 -0.04777228217571974 -68.7271300409921
1065 -0.04385393410921097 -68.73298951368777 -0.04474394265562296 -68.77187398364772
1066 -0.043712965399026874 -68.7767024790868 -0.04421284794807434 -68.8160868315958
1067 -0.04346996378153563 -68.82017244286833 -0.04326383545994759 -68.85935066705575
1068 -0.04350678864866495 -68.863679231517 -0.040509342774748804 -68.8998600098305
1069 -0.043678327836096285 -68.90735755935309 -0.04373265951871872 -68.94359266934923
1070 -0.04369922056794166 -68.95105677992103 -0.04312933795154095 -68.98672200730077
1071 -0.04371023643761873 -68.99476701635865 -0.044215035252273084 -69.03093704255305
1072 -0.043653447180986404 -69.03842046353964 -0.03972387257963419 -69.07066091513268
1073 -0.043978122249245646 -69.08239858578888 -0.05013132579624653 -69.12079224092892
1074 -0.04367457218468189 -69.12607315797356 -0.04425697401165962 -69.16504921494058
1075 -0.04361319374293089 -69.16968635171649 -0.044993871450424196 -69.21004308639101
1076 -0.04355765283107758 -69.21324400454758 -0.04629845060408115 -69.2563415369951
1077 -0.04347819816321134 -69.25672220271079 -0.043081244081258775 -69.29942278107636
1078 -0.04346912484616041 -69.30019132755694 -0.043546623177826406 -69.34296940425419
1079 -0.04355312753468752 -69.34374445509164 -0.044435125589370725 -69.38740452984356
1080 -0.04351576287299395 -69.38726021796464 -0.04353166539222002 -69.43093619523579
1081 -0.04352387841790915 -69.43078409638255 -0.046978878788650036 -69.47791507402444
1082 -0.043414453603327276 -69.47419854998589 -0.04798010662198067 -69.52589518064642
1083 -0.0431310199201107 -69.517329569906 -0.04168652854859829 -69.56758170919501
1084 -0.04325280822813511 -69.56058237813413 -0.0445479704067111 -69.61212967960172
1085 -0.04320690743625164 -69.60378928557039 -0.04369211904704571 -69.65582179864877
1086 -0.04322076551616192 -69.64701005108655 -0.0432562043890357 -69.69907800303781
1087 -0.04321170430630446 -69.69022175539286 -0.041054936870932576 -69.74013293990875
1088 -0.043400469422340396 -69.73362222481519 -0.04499163050204515 -69.78512457041079
1089 -0.04334027264267206 -69.77696249745786 -0.04257640950381756 -69.82770097991461
1090 -0.04355981238186359 -69.82052230983972 -0.0399008909240365 -69.86760187083864
1091 -0.04353905934840441 -69.86406136918812 -0.04305331986397505 -69.91065519070261
1092 -0.043624217994511126 -69.90768558718263 -0.0439160693436861 -69.9545712600463
1093 -0.043631058931350705 -69.95131664611398 -0.0434181809425354 -69.99798944098883
1094 -0.04365382622927427 -69.99497047234325 -0.04418857935816049 -70.042178020347
1095 -0.04360116794705391 -70.03857164029031 -0.04277721233665943 -70.08495523268365
1096 -0.0436607314273715 -70.08223237171768 -0.0443078113719821 -70.12926304405563
1097 -0.04371316339820623 -70.12594553511589 -0.043995479680597784 -70.17325852373624
1098 -0.04358374364674091 -70.16952927876262 -0.04447710290551186 -70.21773562664175
1099 -0.04356181249022484 -70.21309109125285 -0.04346603285521269 -70.26120165949696
1100 -0.04357920717447996 -70.25667029842732 -0.04291389938443899 -70.3041155588814
1101 -0.043642693944275376 -70.3003129923716 -0.04481184482574463 -70.34892740370715
1102 -0.043590123392641546 -70.34390311576425 -0.04469859581440687 -70.39362599952156
1103 -0.04354853015393019 -70.38745164591818 -0.04365062452852726 -70.43727662405009
1104 -0.04355549346655607 -70.43100713938473 -0.044217838905751705 -70.48149446295584
1105 -0.0435478612780571 -70.47455500066279 -0.04399063047021627 -70.52548509342606
1106 -0.04352033063769341 -70.51807533130048 -0.04390156511217356 -70.56938665853824
1107 -0.04356486834585667 -70.56164019964633 -0.04370147157460451 -70.61308813011284
1108 -0.04357658624649048 -70.60521678589282 -0.041697179153561595 -70.6547853092664
1109 -0.04363393913954496 -70.64885072503236 -0.04435156397521496 -70.69913687324161
1110 -0.04355625659227371 -70.69240698162463 -0.0431536890566349 -70.74229056229825
1111 -0.043673351779580115 -70.7360803334042 -0.04517103545367718 -70.78746159775193
1112 -0.04366228468716145 -70.77974261809136 -0.0464047085493803 -70.8338663063013
1113 -0.04345842730253935 -70.8232010453939 -0.04333013519644737 -70.87719644149774
1114 -0.04349194727838039 -70.86669299267228 -0.04283255692571401 -70.92002899842346
1115 -0.043517807871103285 -70.91021080054338 -0.043451848067343236 -70.96348084649081
1116 -0.043526656739413735 -70.9537374572828 -0.04237770270556211 -71.00585854919638
1117 -0.043665761500597 -70.99740321878339 -0.04396838694810867 -71.04982693614448
1118 -0.04362316280603409 -71.04102638158942 -0.0444589177146554 -71.09428585385913
1119 -0.043602214008569715 -71.08462859559799 -0.04343725629150867 -71.13772311015065
1120 -0.0436637744307518 -71.12829237002875 -0.04342032503336668 -71.18114343518401
1121 -0.04367280248552561 -71.17196517251428 -0.04424603227525949 -71.22538946745927
1122 -0.04365332741290331 -71.21561849992717 -0.04379593823105097 -71.26918540569032
1123 -0.04368921127170324 -71.25930771119887 -0.04513261523097754 -71.3143180209213
1124 -0.043600115552544595 -71.30290782675142 -0.04272566381841898 -71.35704368473972
1125 -0.04366677459329367 -71.34657460134471 -0.0413125179708004 -71.39835620271052
1126 -0.04367806408554316 -71.39025266543025 -0.04186900369822979 -71.44022520640874
1127 -0.04381358064711094 -71.43406624607736 -0.0437414949759841 -71.48396670138473
1128 -0.04378700274974108 -71.4778532488271 -0.04576595854014158 -71.52973265992487
1129 -0.043722708523273465 -71.52157595735038 -0.04395273476839066 -71.57368539469327
1130 -0.04360445979982615 -71.5651804171502 -0.044506569765508174 -71.61819196445877
1131 -0.043666134029626845 -71.60884655117982 -0.0440686983987689 -71.66226066285755
1132 -0.04408750366419554 -71.65293405484402 -0.03874692693352699 -71.70100758979108
1133 -0.04379447102546692 -71.69672852586949 -0.04318351801484823 -71.74419110780592
1134 -0.04388171210885048 -71.74061023797834 -0.04389428291469812 -71.78808539072061
1135 -0.04384408835321665 -71.78445432633156 -0.04418242257088423 -71.8322678132915
1136 -0.043840118870139125 -71.82829444520169 -0.04348120838403702 -71.87574902167553
1137 -0.04388028159737587 -71.87217472679907 -0.046582427062094214 -71.92233144873762
1138 -0.04374925196170807 -71.91592397876079 -0.044378699362277986 -71.9667101480999
1139 -0.04371825717389584 -71.95964223593468 -0.04477088302373886 -72.01148103112365
1140 -0.04367348067462444 -72.00331571660931 -0.04372991714626551 -72.05521094826992
1141 -0.04364779908210039 -72.0469635156914 -0.043927391059696674 -72.09913833932961
1142 -0.043655161559581754 -72.09061867725099 -0.0453835254535079 -72.14452186478312
1143 -0.043620532006025316 -72.13423920925702 -0.04438201207667589 -72.1889038768598
1144 -0.04366254899650812 -72.17790175825353 -0.044237451069056986 -72.23314132792885
1145 -0.04355277121067047 -72.2214545294642 -0.04222417753189802 -72.27536550546074
1146 -0.04360352512449026 -72.26505805458869 -0.04366328902542591 -72.31902879448617
1147 -0.04360627587884665 -72.30866433046754 -0.04347898513078689 -72.36250777961696
1148 -0.04366424046456814 -72.3523285709321 -0.04374716691672802 -72.40625494653369
1149 -0.04362149015069008 -72.39595006108279 -0.044528992101550105 -72.45078393863524
1150 -0.04360607732087374 -72.43955613840366 -0.044836869649589065 -72.49562080828483
1151 -0.043556229956448075 -72.48311236836011 -0.04401973187923432 -72.53964054016406
1152 -0.04357498176395893 -72.52668735012406 -0.04469998795539141 -72.58434052811945
1153 -0.04348607026040554 -72.57017342038446 -0.04205433856695891 -72.62639486668641
1154 -0.04353827815502882 -72.61371169853949 -0.04439199808984995 -72.67078686477626
1155 -0.043597185797989366 -72.65730888433748 -0.04284958373755217 -72.71363644851381
1156 -0.04362651985138655 -72.70093540418887 -0.04419490098953247 -72.75783134950335
1157 -0.043657762371003626 -72.74459316655987 -0.044013958610594275 -72.80184530811394
1158 -0.043671915866434576 -72.7882650824263 -0.04388106670230627 -72.84572637481625
1159 -0.04361352976411581 -72.83187861219042 -0.043347189016640184 -72.8890735638329
1160 -0.04360327273607254 -72.8754818849265 -0.04379705563187599 -72.93287061946477
1161 -0.04355833027511835 -72.91904021520162 -0.04328159671276808 -72.97615221617754
1162 -0.04359579589217901 -72.96263601109379 -0.04388588629662991 -73.02003810247417
1163 -0.04366791136562824 -73.00630392245942 -0.04350513871759176 -73.06354324119177
1164 -0.043653265200555326 -73.04995718765998 -0.04460622537881136 -73.10814946657058
1165 -0.04361795373260975 -73.09357514139259 -0.04277306124567985 -73.15092252781626
1166 -0.04369041379541159 -73.13726555518801 -0.04350718036293984 -73.1944297081792
1167 -0.043682503327727315 -73.18094805851574 -0.043672940135002135 -73.2381026483142
1168 -0.04370729997754097 -73.22465535849328 -0.04338324870914221 -73.28148589702334
1169 -0.043683210760354994 -73.26833856925363 -0.04427403006702661 -73.32575992709037
1170 -0.0438156833872199 -73.31215425264085 -0.04271390773355961 -73.36847383482393
1171 -0.043732916750013826 -73.35588716939087 -0.04564499519765377 -73.41411883002158
1172 -0.0436663169413805 -73.39955348633225 -0.042791257798671725 -73.45691008782025
1173 -0.043722263909876345 -73.44327575024212 -0.0426451837643981 -73.49955527158464
1174 -0.04379478953778744 -73.48707053977991 -0.04401656687259674 -73.54357183845724
1175 -0.043757162615656854 -73.53082770239557 -0.044524350203573704 -73.58809618866081
1176 -0.04370019100606441 -73.57452789340164 -0.0438784072175622 -73.63197459587838
1177 -0.04369453005492687 -73.61822242345656 -0.042386863566935065 -73.67436145944531
1178 -0.04377048350870609 -73.66199290696527 -0.04465070683509111 -73.7190121662804
1179 -0.04363331105560064 -73.70562621802087 -0.042431498691439626 -73.76144366497184
1180 -0.04373426493257284 -73.74936048295343 -0.044977697916328906 -73.80642136288816
1181 -0.0437632130458951 -73.79312369599933 -0.04120111670345068 -73.8476224795916
1182 -0.04376124981790781 -73.83688494581723 -0.04462783467024565 -73.89225031426186
1183 -0.0438233720138669 -73.8807083178311 -0.042994004860520366 -73.93524431912238
1184 -0.043776575848460196 -73.92448489367955 -0.04284933637827635 -73.97809365550066
1185 -0.04386851042509079 -73.96835340410463 -0.04398042093962431 -74.02207407644028
1186 -0.043861042335629465 -74.01221444644027 -0.04460929464548826 -74.06668337108576
1187 -0.04383153449743986 -74.05604598093771 -0.0428909370675683 -74.10957430815333
1188 -0.043964444845914843 -74.10001042578362 -0.04716520290821791 -74.15673951106155
1189 -0.04382351506501436 -74.14383394084864 -0.04576960299164057 -74.20250911405319
1190 -0.0436292327940464 -74.18746317364268 -0.04357130471616984 -74.24608041876935
1191 -0.04366692658513784 -74.23113010022782 -0.04321916773915291 -74.2892995865085
1192 -0.04371277447789908 -74.27484287470571 -0.043514331616461274 -74.33281391812497
1193 -0.04382729157805443 -74.31867016628377 -0.04267877601087093 -74.37549269413584
1194 -0.04372210912406445 -74.36239227540783 -0.04301438480615616 -74.418507078942
1195 -0.043779578432440756 -74.40617185384026 -0.042428155243396756 -74.4609352341854
1196 -0.04384667444974184 -74.45001852829 -0.04340940378606319 -74.50434463797146
1197 -0.04385535083711147 -74.49387387912711 -0.04515518620610237 -74.54949982417756
1198 -0.043812168575823304 -74.53768604770293 -0.04219578057527542 -74.59169560475283
1199 -0.04401171673089266 -74.58169776443383 -0.04432810675352812 -74.63602371150635
1200 -0.043895986117422583 -74.62559375055125 -0.042231834679842 -74.6782555461862
1201 -0.043927228264510634 -74.66952097881575 -0.04266115743666887 -74.72091670362286
1202 -0.044005570188164714 -74.71352654900392 -0.048046065494418144 -74.76896276911728
1203 -0.043879537656903264 -74.75740608666082 -0.05362836271524429 -74.82259113183252
1204 -0.04351555146276951 -74.8009216381236 -0.04293549060821533 -74.86552662244074
1205 -0.04358180314302444 -74.84450344126662 -0.04496229607611894 -74.91048891851686
1206 -0.0434992864727974 -74.88800272773942 -0.04301544334739447 -74.95350436186426
1207 -0.043517510406672955 -74.93152023814609 -0.0431393887847662 -74.99664375064903
1208 -0.04356821421533823 -74.97508845236143 -0.04312025532126427 -75.0397640059703
1209 -0.04359542913734913 -75.01868388149879 -0.0434736717492342 -75.08323767771954
1210 -0.04361795745790005 -75.06230183895669 -0.042711084522306916 -75.12594876224185
1211 -0.04364987425506115 -75.10595171321175 -0.04499674923717976 -75.17094551147903
1212 -0.04368862882256508 -75.14964034203432 -0.042261335998773575 -75.2132068474778
1213 -0.043630354851484296 -75.1932706968858 -0.04414131101220846 -75.25734815849002
1214 -0.043629957176744935 -75.23690065406255 -0.043857793882489206 -75.30120595237251
1215 -0.043651693314313886 -75.28055234737687 -0.04363265112042427 -75.34483860349293
1216 -0.04359072931110859 -75.32414307668797 -0.044638370536267756 -75.3894769740292
1217 -0.043593779951334 -75.36773685663931 -0.04292701203376055 -75.43240398606295
1218 -0.04366083480417728 -75.41139769144348 -0.04359600581228733 -75.47599999187524
1219 -0.043627990409731865 -75.45502568185321 -0.04328286442905664 -75.5192828563043
1220 -0.043683634139597416 -75.49870931599281 -0.041454694047570226 -75.56073755035187
1221 -0.043744071014225484 -75.54245338700704 -0.043973752111196515 -75.60471130246307
1222 -0.04375162180513144 -75.58620500881217 -0.04365347027778625 -75.64836477274086
1223 -0.04384600818157196 -75.63005101699375 -0.044853400811553 -75.69321817355241
1224 -0.043842045776546004 -75.67389306277029 -0.049327815882861614 -75.74254598943527
1225 -0.04360110387206077 -75.71749416664235 -0.0421671912074089 -75.78471318064268
1226 -0.04358541127294302 -75.7610795779153 -0.043194100446999076 -75.82790728108968
1227 -0.04359703827649355 -75.80467661619178 -0.043437694385647777 -75.87134497547532
1228 -0.043631821684539315 -75.84830843787633 -0.04541542455554008 -75.91676040003087
1229 -0.043541299924254415 -75.89184973780058 -0.04352140817791224 -75.96028180820878
1230 -0.043561448156833646 -75.93541118595742 -0.04472493212670088 -76.00500674033547
1231 -0.04353589396923781 -75.97894707992666 -0.04466833546757698 -76.04967507580305
1232 -0.04351337160915136 -76.0224604515358 -0.04335661754012108 -76.09303169334318
1233 -0.04349188636988401 -76.06595233790568 -0.041344070620834825 -76.13437576396402
1234 -0.0436180368065834 -76.10957037471226 -0.042446902766823766 -76.17682266673084
1235 -0.04369239900261164 -76.15326277371487 -0.04317822884768248 -76.22000089557852
1236 -0.04370041936635971 -76.19696319308123 -0.04527767524123192 -76.26527857081976
1237 -0.04360532406717539 -76.2405685171484 -0.04245196282863617 -76.3077305336484
1238 -0.0436655206605792 -76.28423403780899 -0.043345262110233304 -76.35107579575863
1239 -0.04372389279305935 -76.32795793060204 -0.04392170701175928 -76.3949975027704
1240 -0.043626639805734155 -76.37158457040778 -0.042722154408693314 -76.43771965717909
1241 -0.04369526021182537 -76.4152798306196 -0.04550081714987755 -76.48322047432896
1242 -0.043684686347842214 -76.45896451696744 -0.04455767422914505 -76.5277781485581
1243 -0.04362963773310184 -76.50259415470055 -0.04273435547947883 -76.57051250403758
1244 -0.043687207624316216 -76.54628136232486 -0.04527355395257473 -76.61578605799015
1245 -0.04357162304222584 -76.58985298536709 -0.04240009970963001 -76.65818615769977
1246 -0.04365571439266205 -76.63350869975974 -0.042945295199751855 -76.70113145289953
1247 -0.04368067402392626 -76.67718937378368 -0.04537208527326584 -76.7465035381728
1248 -0.04361066371202469 -76.7208000374957 -0.04195697717368603 -76.78846051534649
1249 -0.043709603138267994 -76.76450964063397 -0.045264686830341815 -76.83372520217682
1250 -0.04360740371048451 -76.80811704434446 -0.042702795937657356 -76.87642799811448
1251 -0.043605892546474935 -76.85172293689094 -0.046756178885698316 -76.92318417700018
1252 -0.043530122749507426 -76.89525305964044 -0.04343050792813301 -76.96661468492832
1253 -0.04353714119642973 -76.93879020083686 -0.044387688115239146 -77.01100237304355
1254 -0.04351712185889482 -76.98230732269576 -0.04402879476547241 -77.05503116780902
1255 -0.043560915626585484 -77.02586823832235 -0.04194094147533178 -77.09697210928435
1256 -0.04353616554290056 -77.06940440386525 -0.04397651888430119 -77.14094862816866
1257 -0.04363027643412352 -77.11303468029938 -0.046436405181884764 -77.18738503335054
1258 -0.043458017893135546 -77.15649269819251 -0.04306114222854376 -77.23044617557908
1259 -0.04347944650799036 -77.1999721447005 -0.04442884027957916 -77.27487501585865
1260 -0.043471775390207766 -77.2434439200907 -0.04247084967792034 -77.31734586553658
1261 -0.043554571084678174 -77.28699849117538 -0.04277876429259777 -77.36012462982917
1262 -0.04363678265362978 -77.33063527382902 -0.0422971747815609 -77.40242180461074
1263 -0.04369606208056211 -77.37433133590957 -0.04268022198230028 -77.44510202659303
1264 -0.043772881478071214 -77.41810421738765 -0.04430269710719585 -77.48940472370023
1265 -0.04370671007782221 -77.46181092746548 -0.044846448861062524 -77.5342511725613
1266 -0.04362936783581972 -77.5054402953013 -0.043462513387203215 -77.5777136859485
1267 -0.0436818653717637 -77.54912216067306 -0.04321730677038431 -77.62093099271888
1268 -0.04369305483996868 -77.59281521551303 -0.043783710710704325 -77.66471470342958
1269 -0.043672658130526544 -77.63648787364356 -0.04534477759152651 -77.7100594810211
1270 -0.043686723336577415 -77.68017459698014 -0.04436996802687645 -77.75442944904798
1271 -0.04369429629296064 -77.72386889327309 -0.043516698852181436 -77.79794614790016
1272 -0.043717571347951886 -77.76758646462105 -0.04294710736721754 -77.84089325526737
1273 -0.04366161003708839 -77.81124807465814 -0.043525428883731364 -77.8844186841511
1274 -0.04368822518736124 -77.8549362998455 -0.04398088101297617 -77.92839956516407
1275 -0.04372802786529064 -77.89866432771079 -0.043819167837500575 -77.97221873300157
1276 -0.04365093857049942 -77.94231526628128 -0.04222306739538908 -78.01444180039695
1277 -0.04386118501424789 -77.98617645129553 -0.04290131162852049 -78.05734311202548
1278 -0.04379656277596951 -78.0299730140715 -0.0438469709828496 -78.10119008300833
1279 -0.04379274845123291 -78.07376576252274 -0.04484100230038166 -78.14603108530872
1280 -0.043729450553655624 -78.1174952130764 -0.0455466503277421 -78.19157773563646
1281 -0.04372808262705803 -78.16122329570345 -0.04375715516507626 -78.23533489080154
1282 -0.04366982355713844 -78.20489311926059 -0.04434054866433144 -78.27967543946588
1283 -0.043650850839912894 -78.2485439701005 -0.044337129965424535 -78.3240125694313
1284 -0.0437487157061696 -78.29229268580667 -0.04602118097245693 -78.37003375040376
1285 -0.04358707722276449 -78.33587976302944 -0.04251274839043617 -78.4125464987942
1286 -0.04358669333159924 -78.37946645636104 -0.04296598080545664 -78.45551247959966
1287 -0.04348552506417036 -78.42295198142521 -0.044593515992164615 -78.50010599559182
1288 -0.043607705645263194 -78.46655968707047 -0.04363361988216639 -78.543739615474
1289 -0.04358943607658148 -78.51014912314706 -0.04400033745914698 -78.58773995293315
1290 -0.0435803035274148 -78.55372942667448 -0.04262096639722586 -78.63036091933037
1291 -0.043652184493839744 -78.59738161116832 -0.044186416640877725 -78.67454733597125
1292 -0.04372086245566607 -78.64110247362399 -0.038792628422379495 -78.71333996439364
1293 -0.04385861158370972 -78.6849610852077 -0.04426063373684883 -78.7576005981305
1294 -0.04382156822830439 -78.72878265343601 -0.04194985795766115 -78.79955045608816
1295 -0.043903105333447455 -78.77268575876946 -0.04420679565519094 -78.84375725174334
1296 -0.04389660730957985 -78.81658236607903 -0.044034738279879096 -78.88779199002322
1297 -0.04378951136022806 -78.86037187743926 -0.044339208863675594 -78.93213119888689
1298 -0.04396887179464102 -78.90434074923391 -0.05507509056478739 -78.98720628945168
1299 -0.04336646925657987 -78.94770721849049 -0.04404215943068266 -79.03124844888237
1300 -0.04335119910538197 -78.99105841759588 -0.042807259038090704 -79.07405570792045
1301 -0.043405058607459066 -79.03446347620334 -0.04372845832258463 -79.11778416624304
1302 -0.04342384785413742 -79.07788732405749 -0.04334464985877275 -79.16112881610181
1303 -0.04339366313070059 -79.12128098718819 -0.042653650231659415 -79.20378246633346
1304 -0.04346746802330017 -79.16474845521148 -0.043982167914509776 -79.24776463424797
1305 -0.04343124721199274 -79.20817970242348 -0.042741587944328786 -79.2905062221923
1306 -0.043448358029127124 -79.2516280604526 -0.0430411595851183 -79.33354738177742
1307 -0.04355437606573105 -79.29518243651833 -0.043606441095471384 -79.3771538228729
1308 -0.043568814359605315 -79.33875125087793 -0.04358370248228312 -79.42073752535518
1309 -0.043552860617637634 -79.38230411149557 -0.04337526634335518 -79.46411279169854
1310 -0.04353945795446634 -79.42584356945004 -0.04406115636229515 -79.50817394806083
1311 -0.04355985280126333 -79.4694034222513 -0.0433368943631649 -79.551510842424
1312 -0.04357293602079153 -79.5129763582721 -0.04338331799954176 -79.59489416042354
1313 -0.043606764636933804 -79.55658312290903 -0.04359690826386213 -79.6384910686874
1314 -0.04360388834029436 -79.60018701124933 -0.04302895814180374 -79.6815200268292
1315 -0.04361969623714686 -79.64380670748648 -0.042721137218177316 -79.72424116404738
1316 -0.04368798304349184 -79.68749469052997 -0.041640136390924454 -79.76588130043831
1317 -0.04371686950325966 -79.73121156003323 -0.04276894629001617 -79.80865024672832
1318 -0.04381505474448204 -79.77502661477772 -0.043975524976849555 -79.85262577170516
1319 -0.04382295478135347 -79.81884956955906 -0.04364112801849842 -79.89626689972366
1320 -0.043802331946790216 -79.86265190150586 -0.04443904515355825 -79.94070594487721
1321 -0.04384245164692402 -79.90649435315278 -0.043659623339772226 -79.98436556821699
1322 -0.04376378059387207 -79.95025813374666 -0.04176919180899859 -80.02613476002598
1323 -0.043889201059937474 -79.9941473348066 -0.04447277002036572 -80.07060753004635
1324 -0.0439264265820384 -80.03807376138863 -0.04435454588383436 -80.11496207593018
1325 -0.04388794992119074 -80.08196171130982 -0.042957552894949916 -80.15791962882513
1326 -0.04381350912153721 -80.12577522043135 -0.04365712199360132 -80.20157675081873
1327 -0.04380690511316061 -80.16958212554451 -0.04355535563081503 -80.24513210644955
1328 -0.04388782363384962 -80.21346994917836 -0.04562885481864214 -80.29076096126819
1329 -0.043737472221255305 -80.25720742139961 -0.04401907734572887 -80.33478003861391
1330 -0.04370072316378355 -80.3009081445634 -0.043943080492317675 -80.37872311910623
1331 -0.04373976681381464 -80.34464791137721 -0.04313874840736389 -80.42186186751358
1332 -0.043686946667730805 -80.38833485804494 -0.04260411709547043 -80.46446598460905
1333 -0.04376217983663082 -80.43209703788158 -0.0428052669391036 -80.50727125154815
1334 -0.04383319951593876 -80.47593023739752 -0.04246338158845901 -80.54973463313661
1335 -0.04386253580451012 -80.51979277320203 -0.04361003767699003 -80.5933446708136
1336 -0.04389296919107437 -80.5636857423931 -0.04228031374514103 -80.63562498455873
1337 -0.04390516113489866 -80.607590903528 -0.04366232138127089 -80.67928730594001
1338 -0.0439517991617322 -80.65154270268974 -0.04488715790212154 -80.72417446384213
1339 -0.04387918710708618 -80.69542188979682 -0.04398900326341391 -80.76816346710555
1340 -0.04390642400830984 -80.73932831380513 -0.04355854019522667 -80.81172200730077
1341 -0.04400281701236963 -80.7833311308175 -0.051030373014509675 -80.86275238031529
1342 -0.043459942750632766 -80.82679107356813 -0.04375388026237488 -80.90650626057766
1343 -0.04349144455045462 -80.87028251811859 -0.04346587061882019 -80.94997213119647
1344 -0.043485251255333424 -80.91376776937392 -0.044022373482584955 -80.99399450467907
1345 -0.043532639555633065 -80.95730040892956 -0.04353917185217142 -81.03753367653124
1346 -0.043517100624740124 -81.0008175095543 -0.04536384250968695 -81.08289751904093
1347 -0.04348855726420879 -81.0443060668185 -0.044051330909132956 -81.12694884995005
1348 -0.043465723656117915 -81.08777179047462 -0.04335481226444245 -81.1703036622145
1349 -0.04354243688285351 -81.13131422735748 -0.04251986090093851 -81.21282352311543
1350 -0.04355035629123449 -81.17486458364871 -0.04223237596452236 -81.25505589907995
1351 -0.04356300923973322 -81.21842759288845 -0.04321206584572792 -81.29826796492567
1352 -0.043626589328050615 -81.2620541822165 -0.04361939188092947 -81.3418873568066
1353 -0.04363752994686365 -81.30569171216337 -0.04296446368098259 -81.38485182048758
1354 -0.0436219934374094 -81.34931370560078 -0.04427658021450043 -81.42912840070208
1355 -0.04365301243960858 -81.39296671804038 -0.044173501431941986 -81.47330190213403
1356 -0.04358561225235462 -81.43655233029274 -0.04463020600378513 -81.51793210813781
1357 -0.04361219815909863 -81.48016452845184 -0.04081691429018974 -81.558749022428
1358 -0.04359468035399914 -81.52375920880584 -0.04727969858795404 -81.60602872101596
1359 -0.043556729517877105 -81.56731593832372 -0.044493230804800984 -81.65052195182076
1360 -0.04348246399313212 -81.61079840231685 -0.042587583512067796 -81.69310953533284
1361 -0.04355548210442066 -81.65435388442127 -0.04380667582154274 -81.73691621115438
1362 -0.04360688086599111 -81.69796076528726 -0.04271624311804771 -81.77963245427243
1363 -0.04364470224827528 -81.74160546753554 -0.04319702833890915 -81.82282948261134
1364 -0.04366532359272242 -81.78527079112826 -0.04307495094835758 -81.86590443355969
1365 -0.04367368407547474 -81.82894447520373 -0.045043118111789224 -81.91094755167148
1366 -0.04365280456840992 -81.87259727977214 -0.044088751822710034 -81.9550363034942
1367 -0.04362208433449268 -81.91621936410662 -0.04401905871927738 -81.99905536221347
1368 -0.04365539960563183 -81.95987476371225 -0.041333014331758025 -82.04038837654522
1369 -0.04363246411085129 -82.0035072278231 -0.04273731485009193 -82.08312569139531
1370 -0.04369788356125355 -82.04720511138436 -0.04417122397571802 -82.12729691537103
1371 -0.043681355006992814 -82.09088646639135 -0.0443063898012042 -82.17160330517224
1372 -0.04364625755697489 -82.13453272394833 -0.04198042247444391 -82.21358372764668
1373 -0.04369596932083368 -82.17822869326916 -0.04553042612969875 -82.25911415377638
1374 -0.04367148783057928 -82.22190018109974 -0.043946250900626184 -82.30306040467701
1375 -0.04363514501601458 -82.26553532611575 -0.0442099304869771 -82.34727033516398
1376 -0.04365037102252245 -82.30918569713828 -0.042775286734104155 -82.39004562189808
1377 -0.04365199524909258 -82.35283769238737 -0.04341700579971075 -82.43346262769779
1378 -0.04368317648768425 -82.39652086887506 -0.04398802202194929 -82.47745064971974
1379 -0.04367822539061308 -82.44019909426567 -0.043944123201072216 -82.52139477292081
1380 -0.04366041645407677 -82.48385951071974 -0.04052361305803061 -82.56191838597884
1381 -0.04373186975717545 -82.52759138047692 -0.044941707886755465 -82.60686009386559
1382 -0.04371593743562698 -82.57130731791254 -0.046842506341636184 -82.65370260020723
1383 -0.04345537815243006 -82.61476269606497 -0.03862901479005813 -82.69233161499729
1384 -0.043746282905340196 -82.65850897897032 -0.04268112983554602 -82.73501274483283
1385 -0.043873831257224084 -82.70238281022755 -0.04435099512338638 -82.77936373995621
1386 -0.043871717900037764 -82.74625452812758 -0.04307031519711017 -82.82243405515332
1387 -0.043906659446656705 -82.79016118757424 -0.04449792206287384 -82.8669319772162
1388 -0.04384943265467882 -82.83401062022892 -0.04519164320081472 -82.912123620417
1389 -0.04383492711931467 -82.87784554734824 -0.04234752263873816 -82.95447114305574
1390 -0.04385613426566124 -82.92170168161391 -0.040313436463475225 -82.99478457951922
1391 -0.04403706267476082 -82.96573874428867 -0.040675079263746736 -83.03545965878297
1392 -0.044177464209496975 -83.00991620849817 -0.04390939865261316 -83.07936905743558
1393 -0.04413873013108969 -83.05405493862926 -0.046480526030063626 -83.12584958346565
1394 -0.044014126248657706 -83.09806906487792 -0.04366479739546776 -83.16951438086112
1395 -0.04402603879570961 -83.14209510367363 -0.04419734384864569 -83.21371172470977
1396 -0.04401907529681921 -83.18611417897044 -0.04489048346877098 -83.25860220817854
1397 -0.04398716930299997 -83.23010134827344 -0.04292878042906523 -83.30153098860761
1398 -0.044057782739400864 -83.27415913101284 -0.04425422921776771 -83.34578521782538
1399 -0.04403746873140335 -83.31819659974424 -0.041983032040297984 -83.38776824986567
1400 -0.044099172204732896 -83.36229577194898 -0.04356766529381275 -83.43133591515948
1401 -0.04415627848356962 -83.40645205043255 -0.04189076069742441 -83.4732266758569
1402 -0.04420800637453794 -83.45066005680708 -0.04644095078110695 -83.51966762663801
1403 -0.04409122727811336 -83.4947512840852 -0.04271744005382061 -83.56238506669183
1404 -0.04407805651426315 -83.53882934059946 -0.04211122561246157 -83.60449629230429
1405 -0.04416158869862556 -83.58299092929809 -0.04348735641688108 -83.64798364872117
1406 -0.04420346450060606 -83.6271943937987 -0.04336800556629896 -83.69135165428746
1407 -0.04411526583135128 -83.67130965963005 -0.0490911666303873 -83.74044282091785
1408 -0.04405229575932026 -83.71536195538937 -0.04214350450783968 -83.78258632542568
1409 -0.04410190246999264 -83.75946385785936 -0.043265465460717675 -83.8258517908864
1410 -0.04418764114379883 -83.80365149900315 -0.044372940249741075 -83.87022473113615
1411 -0.04412856642156839 -83.84778006542471 -0.04425271414220333 -83.91447744527835
1412 -0.04410429671406746 -83.89188436213878 -0.043338600918650626 -83.957816046197
1413 -0.044164051115512845 -83.9360484132543 -0.04740247260779142 -84.00521851880478
1414 -0.04394397996366024 -83.97999239321796 -0.04140691217035055 -84.04662543097513
1415 -0.04414730556309223 -84.02413969878104 -0.04413367286324501 -84.09075910383837
1416 -0.04418824911117554 -84.06832794789221 -0.04436158761382103 -84.13512069145219
1417 -0.04411533325910568 -84.11244328115131 -0.043053184635937214 -84.17817387608812
1418 -0.04404267687350512 -84.15648595802482 -0.04552903436124325 -84.22370291044936
1419 -0.04404882285743952 -84.20053478088225 -0.044228967279195786 -84.26793187772856
1420 -0.043968192487955096 -84.2445029733702 -0.04478708170354366 -84.3127189594321
1421 -0.04396496303379536 -84.288467936404 -0.04302382301539183 -84.35574278244749
1422 -0.0439478512853384 -84.33241578768934 -0.043369346484541896 -84.39911212893203
1423 -0.043944934383034706 -84.37636072207238 -0.043688207678496835 -84.44280033661053
1424 -0.04393504299223423 -84.42029576506461 -0.04468763805925846 -84.48748797466979
1425 -0.04391640145331621 -84.46421216651792 -0.044462766498327255 -84.53195074116812
1426 -0.04392776563763619 -84.50813993215556 -0.04306675903499126 -84.5750175002031
1427 -0.04397181607782841 -84.55211174823339 -0.04461111910641193 -84.61962861930951
1428 -0.04386870600283146 -84.59598045423621 -0.04358538687229156 -84.6632140061818
1429 -0.043964876979589465 -84.6399453312158 -0.044420501589775084 -84.70763450777157
1430 -0.04385411012917757 -84.68379944134497 -0.04498990289866924 -84.75262441067024
1431 -0.043742951564490797 -84.72754239290947 -0.045649418607354164 -84.79827382927759
1432 -0.04370035361498594 -84.77124274652445 -0.04297071453183889 -84.84124454380942
1433 -0.04371541161090135 -84.81495815813535 -0.04322106819599867 -84.88446561200543
1434 -0.043733741715550424 -84.85869189985091 -0.044487117789685726 -84.92895272979511
1435 -0.0437373785302043 -84.90242927838112 -0.045973454229533674 -84.97492618402465
1436 -0.04363008514046669 -84.94605936352158 -0.04490949362516403 -85.01983567764982
1437 -0.04366831798106432 -84.98972768150264 -0.04257178921252489 -85.06240746686235
1438 -0.04363505896180868 -85.03336274046445 -0.04386807270348072 -85.10627553956583
1439 -0.04359571672976017 -85.07695845719421 -0.0440929451957345 -85.15036848476156
1440 -0.043640469945967195 -85.12059892714018 -0.04371878486126661 -85.19408726962283
1441 -0.04359987583011389 -85.16419880297029 -0.0440455824136734 -85.2381328520365
1442 -0.04344233311712742 -85.20764113608742 -0.040583574399352076 -85.27871642643585
1443 -0.043716947361826894 -85.25135808344925 -0.042565977573394774 -85.32128240400924
1444 -0.0438000425696373 -85.29515812601889 -0.04344158545136452 -85.3647239894606
1445 -0.0437834158539772 -85.33894154187287 -0.042973282560706136 -85.40769727202131
1446 -0.043833520263433456 -85.3827750621363 -0.04425047729164362 -85.45194774931295
1447 -0.043852672725915906 -85.42662773486222 -0.04392225965857506 -85.49587000897152
1448 -0.04382263477891683 -85.47045036964114 -0.04301923830062151 -85.53888924727214
1449 -0.04382076002657413 -85.51427112966772 -0.0459945784881711 -85.58488382576031
1450 -0.04373262282460928 -85.55800375249233 -0.04190012440085411 -85.62678395016117
1451 -0.04389507919549942 -85.60189883168782 -0.04532964695245027 -85.67211359711362
1452 -0.04382485467940569 -85.64572368636722 -0.04270155671983957 -85.71481515383346
1453 -0.043859800696372984 -85.68958348706359 -0.04259985126554966 -85.757415005099
1454 -0.04392976798117161 -85.73351325504476 -0.044520819559693336 -85.8019358246587
1455 -0.04390259552747011 -85.77741585057223 -0.044448291324079035 -85.84638411598277
1456 -0.04382605571299791 -85.82124190628522 -0.04304140452295542 -85.88942552050572
1457 -0.04385873097926378 -85.86510063726449 -0.04225891586393118 -85.93168443636965
1458 -0.04437829218804836 -85.90947892945253 -0.044484184682369234 -85.97616862105203
1459 -0.043983974121510984 -85.95346290357405 -0.04144980516284704 -86.01761842621487
1460 -0.043997926823794845 -85.99746083039784 -0.04408805314451456 -86.06170647935939
1461 -0.04461196716874838 -86.04207279756659 -0.03808459248393774 -86.09979107184333
1462 -0.044340772368013856 -86.0864135699346 -0.0427227396517992 -86.14251381149512
1463 -0.04430067241191864 -86.13071424234653 -0.04386009052395821 -86.18637390201908
1464 -0.04428216107189655 -86.17499640341842 -0.04311508182436228 -86.22948898384345
1465 -0.044354668073356154 -86.21935107149177 -0.04302709698677063 -86.27251608083023
1466 -0.044340739212930205 -86.2636918107047 -0.04495211783796549 -86.3174681986682
1467 -0.04427597634494305 -86.30796778704965 -0.04527866952121258 -86.3627468681894
1468 -0.044236302748322485 -86.35220408979797 -0.04297560341656208 -86.40572247160597
1469 -0.04420685842633247 -86.3964109482243 -0.04431570786982775 -86.4500381794758
1470 -0.044155965000391005 -86.44056691322469 -0.041659418307244775 -86.49169759778304
1471 -0.04422248490154743 -86.48478939812624 -0.04489204678684473 -86.53658964456989
1472 -0.04422942660748959 -86.52901882473373 -0.04301447309553623 -86.57960411766543
1473 -0.04421882349997759 -86.5732376482337 -0.04636408183723688 -86.62596819950267
1474 -0.04434697050601244 -86.61758461873971 -0.04789346773177385 -86.67386166723443
1475 -0.04390985034406185 -86.66149446908378 -0.04250403791666031 -86.71636570515109
1476 -0.043950666673481464 -86.70544513575726 -0.043637763150036334 -86.76000346830112
1477 -0.043985814414918424 -86.74943095017218 -0.04400291722267866 -86.8040063855238
1478 -0.04397983942180872 -86.79341078959399 -0.04441938418895006 -86.84842576971276
1479 -0.04393760971724987 -86.83734839931124 -0.04564637467265129 -86.89407214438542
1480 -0.04389666747301817 -86.88124506678426 -0.04367788955569267 -86.93775003394111
1481 -0.04392309375107288 -86.92516816053534 -0.04377588853240013 -86.98152592247351
1482 -0.04389386493712664 -86.96906202547247 -0.04341997411102057 -87.02494589658453
1483 -0.04391958136111498 -87.01298160683358 -0.04461414981633425 -87.06956004640087
1484 -0.043867739662528035 -87.05684934649611 -0.04397009443491697 -87.11353014083578
1485 -0.04387810193002224 -87.10072744842613 -0.044057075306773184 -87.15758721614255
1486 -0.043790905736386776 -87.14451835416251 -0.0472029535099864 -87.20479016965253
1487 -0.04370020404458046 -87.1882185582071 -0.04313572384417057 -87.2479258934967
1488 -0.04371911138296127 -87.23193766959005 -0.044002947956323625 -87.29192884145303
1489 -0.04371190555393696 -87.27564957514399 -0.042750992067158225 -87.33467983352018
1490 -0.04388106185942888 -87.31953063700341 -0.042126622051000595 -87.37680645557118
1491 -0.043898403830826285 -87.36342904083423 -0.04356440342962742 -87.42037085900081
1492 -0.043866968154907225 -87.40729600898914 -0.043744266778230664 -87.46411512577905
1493 -0.04392720479518175 -87.45122321378432 -0.043328854441642764 -87.50744398022069
1494 -0.043930791690945624 -87.49515400547526 -0.04316757638007403 -87.55061155660076
1495 -0.043914923630654815 -87.53906892910591 -0.043654948100447656 -87.59426650470121
1496 -0.04397445134818554 -87.5830433804541 -0.04521475099027157 -87.63948125569148
1497 -0.043833105266094206 -87.62687648572019 -0.04731448292732239 -87.6867957386188
1498 -0.0438240822404623 -87.67070056796065 -0.045522041991353034 -87.73231778061015
1499 -0.04370687790215015 -87.7144074458628 -0.043524082750082016 -87.77584186336023
1500 -0.04381517171859741 -87.7582226175814 -0.04393482431769371 -87.81977668767792
1501 -0.043663577549159525 -87.80188619513055 -0.043991034105420115 -87.86376772178333
1502 -0.04371917881071567 -87.84560537394127 -0.042737886868417264 -87.90650560865176
1503 -0.04367747027426958 -87.88928284421554 -0.04364276025444269 -87.9501483689062
1504 -0.04372461680322885 -87.93300746101878 -0.044369601830840114 -87.99451797073704
1505 -0.0436675239354372 -87.97667498495422 -0.0459629213437438 -88.04048089208078
1506 -0.043623430095613 -88.02029841504982 -0.04340014010667801 -88.08388103218746
1507 -0.04358199015259743 -88.06388040520243 -0.04408352002501488 -88.12796455221248
1508 -0.043603393621742724 -88.10748379882416 -0.04250238295644522 -88.17046693516892
1509 -0.04366976972669363 -88.15115356855085 -0.04303458649665117 -88.21350152166556
1510 -0.043636872246861455 -88.19479044079772 -0.04512812606990337 -88.25862964773546
1511 -0.043636143766343595 -88.23842658456407 -0.043375087715685365 -88.30200473545115
1512 -0.043678528256714345 -88.28210511282079 -0.046532113663852216 -88.348536849115
1513 -0.04351978693157434 -88.32562489975236 -0.04348135013133288 -88.39201819924634
1514 -0.04361128471791744 -88.36923618447027 -0.04230727571994066 -88.43432547496627
1515 -0.043560951761901376 -88.41279713623217 -0.04348895885050297 -88.47781443381677
1516 -0.04362501446157694 -88.45642215069375 -0.04348003752529621 -88.52129447134207
1517 -0.04360522218048572 -88.50002737287424 -0.0438145125284791 -88.56510898387056
1518 -0.043612476997077466 -88.54363984987133 -0.044960391335189344 -88.61006937520575
1519 -0.04358405526727438 -88.5872239051386 -0.04378048423677683 -88.65384985944253
1520 -0.04358552489429712 -88.6308094300329 -0.045192925818264486 -88.6990427852608
1521 -0.043569807149469855 -88.67437923718236 -0.04423541761934757 -88.74327820288015
1522 -0.0435410400852561 -88.71792027726762 -0.04106209836900234 -88.78434030124914
1523 -0.043634182401001455 -88.76155445966863 -0.04428910668939352 -88.82862940793854
1524 -0.04363691788166761 -88.8051913775503 -0.043331879749894144 -88.87196128768844
1525 -0.04364657234400511 -88.8488379498943 -0.042346694879233836 -88.91430798256766
1526 -0.04371933992952108 -88.89255728982383 -0.04288126043975353 -88.95718924300742
1527 -0.04382040537893772 -88.93637769520276 -0.04216044545173645 -88.99934968845916
1528 -0.04384002648293972 -88.9802177216857 -0.04455437567085028 -89.04390406413002
1529 -0.04371166657656431 -89.02392938826227 -0.04495211001485586 -89.08885617414488
1530 -0.043752202019095424 -89.06768159028137 -0.043066286481916904 -89.1319224606268
1531 -0.04378313273191452 -89.11146472301328 -0.04238374605774879 -89.17430620668455
1532 -0.043888627178967 -89.15535335019226 -0.042901473864912984 -89.21720768054946
1533 -0.04389984365552664 -89.19925319384778 -0.04261304922401905 -89.25982072977348
1534 -0.043909290432929994 -89.24316248428072 -0.04218569081276655 -89.30200642058625
1535 -0.04398704189807177 -89.2871495261788 -0.0440344575792551 -89.34604087816551
1536 -0.043934147246181963 -89.33108367342497 -0.04631406534463167 -89.39235494351014
1537 -0.04393826611340046 -89.37502193953837 -0.04184352308511734 -89.43419846659526
1538 -0.04394395276904106 -89.41896589230741 -0.04481688123196363 -89.47901534782723
1539 -0.04388985317200422 -89.46285574547942 -0.043052719347178935 -89.5220680671744
1540 -0.043921400979161265 -89.50677714645857 -0.04317839480936527 -89.56524646198376
1541 -0.04397612549364567 -89.55075327195222 -0.04115353748202324 -89.60639999946578
1542 -0.04408678114414215 -89.59484005309636 -0.04277203530073166 -89.64917203476651
1543 -0.04408990610390902 -89.63892995920027 -0.044947662763297556 -89.6941196975298
1544 -0.04408339634537697 -89.68301335554564 -0.043138784170150754 -89.73725848169995
1545 -0.04408573899418115 -89.72709909453982 -0.04402436576783657 -89.78128284746779
1546 -0.04408941064029932 -89.77118850518012 -0.04418390803039074 -89.82546675549818
1547 -0.04399614613503218 -89.81518465131515 -0.04443730060011149 -89.86990405609829
1548 -0.044005215913057324 -89.85918986722821 -0.04449312835931778 -89.91439718445761
1549 -0.044046368822455405 -89.90323623605066 -0.04874296654015779 -89.96314015099777
1550 -0.04368118457496166 -89.94691742062562 -0.04336405321955681 -90.00650420421734
1551 -0.04372422602027655 -89.9906416466459 -0.04327423684298992 -90.04977844106033
1552 -0.04357954747974872 -90.03422119412565 -0.03826550059020519 -90.08804394165053
1553 -0.0439790278673172 -90.07820022199297 -0.0432839410379529 -90.13132788268848
1554 -0.04411357045173645 -90.12231379244471 -0.044593177177011965 -90.17592105986549
1555 -0.044008137099444865 -90.16632192954415 -0.044532790593802926 -90.2204538504593
1556 -0.04397119618952274 -90.21029312573367 -0.044431000389158724 -90.26488485084845
1557 -0.04394760206341743 -90.25424072779708 -0.043886194564402105 -90.30877104541285
1558 -0.044435529969632626 -90.29867625776672 -0.045929983258247375 -90.3547010286711
1559 -0.04389286208897829 -90.3425691198557 -0.04447915218770504 -90.3991801808588
1560 -0.043849713169038296 -90.38641883302473 -0.042992266826331615 -90.44217244768514
1561 -0.04392986297607422 -90.4303486960008 -0.043353392370045186 -90.48552584005519
1562 -0.04397594965994358 -90.47432464566074 -0.04296626392751932 -90.52849210398271
1563 -0.04400914590805769 -90.5183337915688 -0.0433719476684928 -90.5718640516512
1564 -0.04400062467902899 -90.56233441624784 -0.04412894546985626 -90.61599299712105
1565 -0.04404116999357939 -90.60637558624141 -0.04445195328444242 -90.66044495040549
1566 -0.04399275798350573 -90.65036834422492 -0.043225637078285216 -90.70367058748377
1567 -0.044007232040166856 -90.69437557626509 -0.04336042646318674 -90.74703101394695
1568 -0.04408279377967119 -90.73845837004475 -0.0440191674977541 -90.7910501814447
1569 -0.044026651047170164 -90.78248502109193 -0.04248379990458488 -90.83353398134929
1570 -0.0441412091255188 -90.82662623021744 -0.04453029613941908 -90.8780642774887
1571 -0.04411085583269596 -90.87073708605014 -0.04384272992610931 -90.92190700741482
1572 -0.04429792556911707 -90.91503501161925 -0.04700874499976635 -90.96891575241459
1573 -0.044005564600229266 -90.95904057621948 -0.0419508159160614 -91.01086656833066
1574 -0.04409144036471844 -91.0031320165842 -0.04562815856188536 -91.05649472689254
1575 -0.044051868095994 -91.0471838846802 -0.04363640695810318 -91.10013113385064
1576 -0.04408280812203884 -91.09126669280224 -0.04261017944663763 -91.14274131329728
1577 -0.04407759960740805 -91.13534429240964 -0.044626026414334774 -91.18736733971161
1578 -0.04396717268973589 -91.17931146509937 -0.042834542132914065 -91.23020188184452
1579 -0.04401364512741566 -91.2233251102268 -0.04395234975963831 -91.27415423160416
1580 -0.04403041880577803 -91.26735552903257 -0.043910779617726804 -91.31806501122189
1581 -0.04399750083684921 -91.31135302986942 -0.044183813594281675 -91.36224882481618
1582 -0.044048080779612066 -91.35540111064904 -0.04509088769555092 -91.40733971251173
1583 -0.04399920981377363 -91.39940032046282 -0.04399125501513481 -91.45133096752686
1584 -0.044022785313427445 -91.44342310577625 -0.0441551735624671 -91.49548614108933
1585 -0.04394815433770418 -91.48737126011395 -0.04180932901799679 -91.53729547010732
1586 -0.044162862561643125 -91.5315341226756 -0.04765142574906349 -91.58494689585639
1587 -0.043879525177180766 -91.57541364785277 -0.04314681142568588 -91.62809370728208
1588 -0.04388284534215927 -91.61929649319492 -0.04333641305565834 -91.67143012033773
1589 -0.04392895046621561 -91.66322544366113 -0.044239501282572744 -91.71566962162031
1590 -0.04393168464303017 -91.70715712830416 -0.04415245968848467 -91.7598220813088
1591 -0.04398396611213684 -91.7511410944163 -0.04410455897450447 -91.80392664028331
1592 -0.04393409974873066 -91.79507519416502 -0.04243489466607571 -91.84636153494938
1593 -0.04397729523479939 -91.83905248939982 -0.044436857663095 -91.89079839261248
1594 -0.043964027985930444 -91.88301651738576 -0.044967421889305116 -91.93576581450179
1595 -0.043954891711473466 -91.92697140909723 -0.04494127668440342 -91.98070709118619
1596 -0.04389020949602127 -91.97086161859326 -0.04252303130924702 -92.02323012249543
1597 -0.04398579578846693 -92.01484741438173 -0.04292185977101326 -92.06615198226645
1598 -0.0440340593457222 -92.05888147372745 -0.04343379605561495 -92.10958577832206
1599 -0.0440376665443182 -92.10291914027177 -0.044473902136087415 -92.15405968045815
1600 -0.04393623508512974 -92.14685537535689 -0.045065407641232014 -92.19912508809938
1601 -0.043954966589808464 -92.1908103419467 -0.04508171621710062 -92.24420680431648
1602 -0.04383812732994556 -92.23464846927665 -0.04322731476277113 -92.28743411907925
1603 -0.04393030684441328 -92.27857877612107 -0.044084612280130386 -92.33151873135938
1604 -0.043897163681685926 -92.32247593980276 -0.04195798393338919 -92.37347671529277
1605 -0.043914752453565596 -92.36639069225632 -0.04333527386188507 -92.41681198915465
1606 -0.04398637935519219 -92.4103770716115 -0.044234204851090905 -92.46104619400575
1607 -0.04395256247371435 -92.45432963408523 -0.04282382614910603 -92.50387002015485
1608 -0.044062420912086966 -92.49839205499731 -0.04560197200626135 -92.54947199216112
1609 -0.04401121512055397 -92.54240327011786 -0.04069153051823378 -92.59016352267935
1610 -0.0441188357770443 -92.5865221058949 -0.044671842455863954 -92.63483536513522
1611 -0.04412884972989559 -92.6306509556248 -0.04261432476341724 -92.67744968989864
1612 -0.04421491492539644 -92.67486587055019 -0.04413121789693832 -92.72158090779557
1613 -0.04417288806289434 -92.71903875861308 -0.045088208839297296 -92.76666911663487
1614 -0.04408051744103432 -92.76311927605411 -0.043334065936505795 -92.81000318257138
1615 -0.044073772802948954 -92.80719304885706 -0.044130983762443066 -92.85413416633382
1616 -0.0440854363143444 -92.8512784851714 -0.04446147549897432 -92.8985956418328
1617 -0.04401697982102633 -92.89529546499243 -0.04448907319456339 -92.94308471502737
1618 -0.043986410833895206 -92.93928187582632 -0.044032640382647516 -92.98711735541002
1619 -0.044012694619596004 -92.98329457044592 -0.04425032865256071 -93.03136768406259
1620 -0.04398871697485447 -93.02728328742077 -0.04442033432424068 -93.07578801838683
1621 -0.04388738572597504 -93.07117067314675 -0.04471068382263184 -93.12049870220946
1622 -0.04386654179543257 -93.11503721494219 -0.04442541431635618 -93.16492411652581
1623 -0.04384750071913004 -93.15888471566132 -0.0473792651668191 -93.21230338169264
1624 -0.04377257749438286 -93.2026572931557 -0.04291284307837486 -93.255216224771
1625 -0.04385897796601057 -93.2465162711217 -0.04206073060631752 -93.29727695537733
1626 -0.04386123530566692 -93.29037750642738 -0.04462099596858025 -93.34189795134591
1627 -0.04386406149715185 -93.33424156792452 -0.04446097668260336 -93.38635892802851
1628 -0.043835776299238204 -93.37807734422375 -0.04442139584571123 -93.43078032387423
1629 -0.043788782134652135 -93.42186612635841 -0.043958299048244956 -93.47473862292247
1630 -0.04378455765545368 -93.46565068401387 -0.042513472214341166 -93.51725209513681
1631 -0.04388345777988434 -93.50953414179375 -0.043876205943524836 -93.56112830108033
1632 -0.04383106715977192 -93.55336520895352 -0.04439442828297615 -93.6055227293633
1633 -0.04383392184972763 -93.59719913080325 -0.043870562128722666 -93.64939329149202
1634 -0.04390023108571768 -93.64109936188896 -0.0413130484521389 -93.69070633994416
1635 -0.043913459219038484 -93.685012821108 -0.04271819815039635 -93.73342453809455
1636 -0.044100449234247205 -93.72911327034225 -0.04703420549631119 -93.78045874359087
1637 -0.04378836397081613 -93.77290163431307 -0.04333336055278778 -93.82379210414366
1638 -0.04375967513769865 -93.81666130945077 -0.04429363626986742 -93.86808574041353
1639 -0.043786394596099856 -93.86044770404686 -0.04477726593613625 -93.91286300634967
1640 -0.04375986810773611 -93.9042075721546 -0.04370129313319922 -93.95656429948286
1641 -0.043757645227015016 -93.94796521738162 -0.047174425423145296 -94.00373872490601
1642 -0.04434000160545111 -93.99230521898707 -0.03877783827483654 -94.04251656318085
1643 -0.04379712790250778 -94.03610234688958 -0.043537765927612784 -94.08605432910846
1644 -0.04382148832082748 -94.07992383521041 -0.0444206990301609 -94.13047502813862
1645 -0.04378579668700695 -94.12370963189741 -0.043891883082687856 -94.17436691122131
1646 -0.04380945842713117 -94.16751909032455 -0.04393124524503946 -94.21829815646635
1647 -0.04377951119095087 -94.2112986015155 -0.04322205651551485 -94.26152021298186
1648 -0.04381533283740282 -94.25511393435289 -0.04319754932075739 -94.30471776230262
1649 -0.043832368962466714 -94.29894630331536 -0.04381022285670042 -94.34852798515932
1650 -0.043829376250505446 -94.34277567956586 -0.043262422643601896 -94.39179040780293
1651 -0.04393560253083706 -94.3867112820967 -0.04272618163377047 -94.4345165894367
1652 -0.04392789378762245 -94.43063917588432 -0.04369063898921013 -94.4782072284259
1653 -0.043962346576154235 -94.47460152246047 -0.04245843701064587 -94.52066566543655
1654 -0.043982578441500664 -94.51858410090198 -0.04382071904838085 -94.56448638448494
1655 -0.04395159669220448 -94.56253569759419 -0.04373872559517622 -94.60822511008011
1656 -0.04403671119362116 -94.60657240878781 -0.04595346078276634 -94.65417857086288
1657 -0.043885217234492305 -94.6504576260223 -0.04377656579017639 -94.69795513665306
1658 -0.04388775397092104 -94.69434537999322 -0.04326418824493885 -94.741219324898
1659 -0.0438936585560441 -94.73823903854927 -0.043876963667571545 -94.78509628856557
1660 -0.04390287604182959 -94.7821419145911 -0.0440798107534647 -94.82917609931903
1661 -0.04384665228426456 -94.82598856687535 -0.044434592872858045 -94.87361069219189
1662 -0.043904740177094934 -94.86989330705245 -0.04280939381569624 -94.91642008600759
1663 -0.04393418412655592 -94.913827491179 -0.04373862314969301 -94.96015870915728
1664 -0.043873772583901884 -94.95770126376291 -0.04442653711885214 -95.00458524627614
1665 -0.04379821792244911 -95.00149948168536 -0.045582200028002264 -95.05016744630414
1666 -0.04377435501664877 -95.04527383670201 -0.043383450247347355 -95.09355089655149
1667 -0.04381120949983597 -95.08908504620184 -0.04247354827821255 -95.1360244448297
1668 -0.04386287517845631 -95.1329479213803 -0.04575244430452585 -95.18177688913423
1669 -0.04376087877899408 -95.1767088001593 -0.044557404704391956 -95.22633429383862
1670 -0.04374698344618082 -95.22045578360549 -0.04387529231607914 -95.27020958615469
1671 -0.043757186643779276 -95.26421297024926 -0.04453650843352079 -95.31474609458822
1672 -0.04371078126132488 -95.30792375151059 -0.04287647251039743 -95.35762256709862
1673 -0.043748976290225984 -95.35167272780082 -0.0431351974606514 -95.40075776455927
1674 -0.04384120795875788 -95.39551393575958 -0.04504476338624954 -95.44580252794552
1675 -0.043920833803713324 -95.43943476956329 -0.048907439410686496 -95.4947099673562
1676 -0.04358020443469286 -95.48301497399798 -0.04289187137037516 -95.53760183872657
1677 -0.04353912137448788 -95.52655409537248 -0.04344359580427408 -95.58104543453085
1678 -0.04349626936018467 -95.57005036473267 -0.045256550796329974 -95.62630198532717
1679 -0.043459671549499035 -95.61351003628216 -0.04281098563224077 -95.66911297095942
1680 -0.04354622513055802 -95.65705626141272 -0.04378357976675033 -95.71289655072617
1681 -0.043559078499674796 -95.70061533991239 -0.04339020848274231 -95.75628675920892
1682 -0.043590796366333964 -95.74420613627872 -0.04379078336060047 -95.80007754256953
1683 -0.043588577210903166 -95.78779471348962 -0.04379469994455576 -95.84387224251408
1684 -0.043615704961121084 -95.83141041845074 -0.04503580890595913 -95.88890805142005
1685 -0.04353536050766706 -95.8749457789584 -0.04391509294509888 -95.93282314436514
1686 -0.04353561569005251 -95.91848139464845 -0.042906119301915166 -95.97572926366706
1687 -0.04355311896651983 -95.96203451361497 -0.04408451411873102 -96.0198137777858
1688 -0.04350881353020668 -96.00554332714518 -0.04321554098278284 -96.06302931876859
1689 -0.043575032241642477 -96.04911835938682 -0.04176234230399132 -96.10479166107258
1690 -0.04377323724329472 -96.09289159663012 -0.043701756931841376 -96.14849341800442
1691 -0.04370291214436293 -96.1365945087745 -0.04417827986180782 -96.19267169786623
1692 -0.04372328985482454 -96.18031779862932 -0.0430830541998148 -96.23575475206604
1693 -0.043743159249424936 -96.22406095787875 -0.04433684404939413 -96.28009159611544
1694 -0.04371997881680727 -96.26778093669556 -0.0458819542080164 -96.32597355032345
1695 -0.043566430918872356 -96.31134736761443 -0.04191545806825161 -96.3678890083917
1696 -0.04370100572705269 -96.35504837334149 -0.04523472934961319 -96.41312373774132
1697 -0.04353926479816437 -96.39858763813966 -0.043788541480898856 -96.45691227922221
1698 -0.04365861136466265 -96.44224624950432 -0.043883865140378474 -96.50079614436258
1699 -0.0436416344717145 -96.48588788397603 -0.044964884594082835 -96.54576102895666
1700 -0.04354828596115112 -96.52943616993718 -0.04515569098293781 -96.5909167199396
1701 -0.04351937249302864 -96.57295554243021 -0.04333341233432293 -96.63425013227392
1702 -0.04343269504606724 -96.61638823747627 -0.039504981227219106 -96.67375511350114
1703 -0.0436669735237956 -96.66005521100007 -0.04400330223143101 -96.71775841573258
1704 -0.04366982113569975 -96.70372503213576 -0.043613184429705146 -96.76137160016228
1705 -0.04368942268192768 -96.74741445481769 -0.04381462037563324 -96.8051862205379
1706 -0.043642906844615935 -96.7910573616623 -0.043783705681562424 -96.84896992621947
1707 -0.043593697249889374 -96.83465105891219 -0.043568961508572104 -96.89253888772804
1708 -0.04368041642010212 -96.87833147533229 -0.04276261068880558 -96.93530149841685
1709 -0.04368704073131084 -96.9220185160636 -0.044215379282832146 -96.97951687769968
1710 -0.04370747115463018 -96.96572598721824 -0.045265962928533555 -97.02478284062822
1711 -0.04358161259442568 -97.00930759981266 -0.044247939437627795 -97.06903078006584
1712 -0.043597266636788846 -97.05290486644945 -0.04318603798747063 -97.11221681805331
1713 -0.04362049400806427 -97.09652536045752 -0.04373825211077929 -97.1559550701641
1714 -0.04364030472934246 -97.14016566518686 -0.043695777840912345 -97.199650848005
1715 -0.04362628571689129 -97.18379195090375 -0.04588979072868824 -97.2455406387337
1716 -0.043592034839093685 -97.22738398574285 -0.044176545552909376 -97.28971718428662
1717 -0.04359427709132433 -97.27097826283418 -0.04366859067231417 -97.33338577495893
1718 -0.04353949371725321 -97.31451775655142 -0.04357339069247246 -97.3769591656514
1719 -0.0435712106525898 -97.35808896720401 -0.043043261393904686 -97.4200024270453
1720 -0.04360905420035124 -97.40169802140436 -0.043822779692709445 -97.46382520673801
1721 -0.043604731932282446 -97.44530275333663 -0.044355986453592774 -97.5081811931916
1722 -0.04352292008697987 -97.48882567342362 -0.04598711356520653 -97.55416830675681
1723 -0.04347998909652233 -97.53230566252014 -0.04218210075050592 -97.59635040750732
1724 -0.04367701131850481 -97.57598267383865 -0.04440743457525968 -97.64075784208258
1725 -0.043572256527841094 -97.61955493036649 -0.044667967967689036 -97.68542581005026
1726 -0.043680399842560294 -97.66323533020905 -0.04171634502708912 -97.72714215507735
1727 -0.04359303209930658 -97.70682836230836 -0.04407056905329228 -97.77121272413063
1728 -0.04359748587012291 -97.75042584817848 -0.043664205260574816 -97.8148769293912
1729 -0.043590199574828147 -97.7940160477533 -0.04370402190834284 -97.85858095129954
1730 -0.04378515984863043 -97.83780120760193 -0.04227477479726076 -97.90085572609681
1731 -0.04368876572698355 -97.88148997332891 -0.043908012472093104 -97.9447637385689
1732 -0.04367375932633877 -97.92516373265525 -0.04426206331700087 -97.9890258018859
1733 -0.043668003752827644 -97.96883173640808 -0.044467241317033765 -98.03349304320294
1734 -0.04365491271018982 -98.01248664911827 -0.04353144112974405 -98.07702448433268
1735 -0.04362053330987692 -98.05610718242815 -0.04291826765984297 -98.11994275199253
1736 -0.04369067139923573 -98.09979785382738 -0.04273752234876156 -98.16268027434128
1737 -0.043726600147783755 -98.14352445397516 -0.043689712323248385 -98.20636998666453
1738 -0.04378471914678812 -98.18730917312195 -0.04577329065650702 -98.25214327732104
1739 -0.043631939217448235 -98.2309411123394 -0.04350536353886127 -98.2956486408599
1740 -0.043640685454010966 -98.2745817977934 -0.04350953549146652 -98.33915817635136
1741 -0.04368280693888664 -98.31826460473229 -0.04245716221630573 -98.38161533856767
1742 -0.04364423751831055 -98.3619088422506 -0.04318264797329903 -98.42479798654097
1743 -0.04374822825193405 -98.40565707050253 -0.04336606319993734 -98.4681640497409
1744 -0.04411201439797878 -98.44976908490051 -0.044441820681095125 -98.51260587042201
1745 -0.04377235323190689 -98.49354143813241 -0.04569647442549467 -98.5583023448475
1746 -0.043688714317977426 -98.53723015245039 -0.04208583701401949 -98.60038818186152
1747 -0.0437052397057414 -98.58093539215614 -0.04276615735143423 -98.64315433921296
1748 -0.043747122026979925 -98.62468251418312 -0.04383635725826025 -98.68699069647121
1749 -0.04374094232916832 -98.66842345651229 -0.04446444325149059 -98.7314551397227
1750 -0.045492783188819885 -98.7139162397011 -0.04300572443753481 -98.77446086416023
1751 -0.044214345142245294 -98.75813058484336 -0.044442836195230484 -98.81890370035546
1752 -0.04412250928580761 -98.80225309412917 -0.044220390543341634 -98.86312409089881
1753 -0.04408213328570128 -98.84633522741487 -0.04387800078839064 -98.9070020916872
1754 -0.044064370542764665 -98.89039959795764 -0.04417808931320906 -98.95118018100041
1755 -0.04407084751874209 -98.93447044547638 -0.04420392978936434 -98.99538411078977
1756 -0.044030890055000785 -98.97850133553138 -0.04397062379866838 -99.03935473458844
1757 -0.04404269922524691 -99.02254403475662 -0.04441396277397871 -99.08376869736242
1758 -0.04400166384875774 -99.06654569860538 -0.0443625845015049 -99.12813128186392
1759 -0.043977884389460084 -99.11052358299484 -0.043997973948717115 -99.17212925581264
1760 -0.043928556889295575 -99.15445213988414 -0.04302630200982094 -99.21515555782246
1761 -0.04404646772891283 -99.19849860761306 -0.044164280965924264 -99.25931983878839
1762 -0.043959705717861654 -99.24245831333093 -0.045690280571579936 -99.30501011935996
1763 -0.04396094102412462 -99.28641925435505 -0.04478847607970238 -99.34979859543967
1764 -0.04390760511159897 -99.33032685946665 -0.04291904084384442 -99.3927176362835
1765 -0.043941826187074186 -99.37426868565373 -0.04409303516149521 -99.436810671445
1766 -0.043905672058463095 -99.41817435771219 -0.043203880451619624 -99.48001455189662
1767 -0.04399644695222378 -99.46217080466441 -0.04278303142637015 -99.52279758332298
1768 -0.043959771282970905 -99.50613057594738 -0.04326267559081316 -99.5660602589138
1769 -0.04403607975691557 -99.5501666557043 -0.04401084091514349 -99.61007109982894
1770 -0.04397321827709675 -99.5941398739814 -0.040757888555526735 -99.65082898838448
1771 -0.04414299726486206 -99.63828287124626 -0.04560745153576136 -99.69643643992023
1772 -0.04396523609757423 -99.68224810734384 -0.043404996022582056 -99.73984143594282
1773 -0.04408008214086294 -99.7263281894847 -0.04390836749225855 -99.78374980343509
1774 -0.04406128972768784 -99.7703894792124 -0.04347047954797745 -99.82722028298306
1775 -0.044068556651473044 -99.81445803586386 -0.044637028314173224 -99.87185731129723
1776 -0.04407183825969696 -99.85852987412356 -0.0434998894110322 -99.91535720070827
1777 -0.04412429947406053 -99.90265417359763 -0.0426162963733077 -99.95797349708158
1778 -0.04417014513164759 -99.94682431872927 -0.043701226077973845 -100.00167472315955
1779 -0.04414304681122303 -99.9909673655405 -0.043283560685813426 -100.04495828384536
1780 -0.04415393806993961 -100.03512130361044 -0.04335621502250433 -100.08831449886786
1781 -0.04406042136251927 -100.07918172497295 -0.043104621767997744 -100.13141912063585
1782 -0.04417123310267925 -100.12335295807563 -0.04513414669781923 -100.17655326733367
1783 -0.04411489386111498 -100.16746785193675 -0.044135232269763944 -100.22068849960344
1784 -0.04416994694620371 -100.21163779888295 -0.0446857463568449 -100.26537424596029
1785 -0.04412782676517964 -100.25576562564812 -0.043302175402641294 -100.30867642136293
1786 -0.04414846431463957 -100.29991408996277 -0.04445490762591362 -100.35313132898885
1787 -0.044241720251739024 -100.3441558102145 -0.04139004517346621 -100.39452137416232
1788 -0.044335849583148956 -100.38849165979765 -0.0373169319704175 -100.43183830613275
1789 -0.04448757506906986 -100.43297923486672 -0.04320229329168797 -100.47504059942443
1790 -0.0444742301478982 -100.47745346501462 -0.04397065918892622 -100.51901125861336
1791 -0.0444582212716341 -100.52191168628626 -0.04447888992726803 -100.56349014854062
1792 -0.04445179495960474 -100.56636348124586 -0.0443175170570612 -100.60780766559769
1793 -0.044365682639181614 -100.61072916388504 -0.04138750247657299 -100.64919516807426
1794 -0.04452808815985918 -100.6552572520449 -0.04534396957606077 -100.69453913765032
1795 -0.04446625635027886 -100.69972350839518 -0.04424908217042685 -100.73878821982075
1796 -0.044474559091031554 -100.74419806748621 -0.04683007821440697 -100.78561829803516
1797 -0.044267399422824386 -100.78846546690903 -0.044210346043109895 -100.82982864407828
1798 -0.04428185317665338 -100.83274732008569 -0.04505885001271963 -100.874887494091
1799 -0.044204302877187726 -100.87695162296288 -0.0443230826407671 -100.91921057673177
1800 -0.04421272464096546 -100.92116434760385 -0.0444250550121069 -100.96363563174388
1801 -0.04417413417249918 -100.96533848177634 -0.044353857077658175 -101.00798948882154
1802 -0.044118715450167656 -101.00945719722651 -0.043068023212254045 -101.0510575120338
1803 -0.044184881076216695 -101.05364207830273 -0.04437567386776209 -101.09543318590156
1804 -0.044141249358654024 -101.09778332766139 -0.04435786586254835 -101.1397910517641
1805 -0.044154987670481205 -101.14193831533187 -0.04446950200945139 -101.18426055377356
1806 -0.0440880224108696 -101.18602633774275 -0.04471362791955471 -101.2289741816931
1807 -0.04413196127861738 -101.23015829902137 -0.043361067213118075 -101.27233524890622
1808 -0.04414823278784752 -101.27430653180922 -0.046463165618479255 -101.3187984145247
1809 -0.04404173418879509 -101.31834826599801 -0.04321004841476679 -101.36200846293946
1810 -0.04414366427809 -101.36249193027611 -0.044503386691212656 -101.40651184963068
1811 -0.04401197470724583 -101.40650390498335 -0.04421633817255497 -101.45072818780324
1812 -0.04400944355875254 -101.4505133485421 -0.04247203655540943 -101.49320022435865
1813 -0.044057002663612364 -101.49457035120571 -0.043985900841653346 -101.5371861252003
1814 -0.04401251133531332 -101.53858286254102 -0.043516744300723074 -101.58070286950101
1815 -0.044002416729927066 -101.58258527927094 -0.043518535792827606 -101.62422140529384
1816 -0.044014147482812405 -101.62659942675376 -0.04461643472313881 -101.66883784001698
1817 -0.04401690848171711 -101.67061633523548 -0.04515832923352718 -101.7139961692505
1818 -0.04397799037396908 -101.71459432560945 -0.046476683020591734 -101.76047285227109
1819 -0.04389755912125111 -101.7584918847307 -0.04454298559576273 -101.80501583786686
1820 -0.04388527870178223 -101.80237716343248 -0.04406284298747778 -101.84907868085433
1821 -0.04388902597129345 -101.84626618940378 -0.04478297419846058 -101.89386165505279
1822 -0.0438243143260479 -101.89009050372982 -0.0435875304043293 -101.93744918545711
1823 -0.04395266491919756 -101.93404316864903 -0.039828461967408656 -101.97727764742451
1824 -0.04394773505628109 -101.9779909037053 -0.04556491430848837 -102.022842561733
1825 -0.04389499519020319 -102.0218858988955 -0.04343701936304569 -102.06627958109604
1826 -0.043890069238841534 -102.06577596813435 -0.043226693756878376 -102.10950627485292
1827 -0.043961407616734505 -102.10973737575108 -0.04259017761796713 -102.15209645247089
1828 -0.04401212297379971 -102.15374949872488 -0.04683545883744955 -102.19893191130834
1829 -0.043889345787465575 -102.19763884451234 -0.04320544749498367 -102.24213735880332
1830 -0.04388652220368385 -102.24152536671602 -0.04389197379350662 -102.28602933259683
1831 -0.04395026415586471 -102.28547563087189 -0.043773555941879747 -102.32980288853871
1832 -0.04389110114425421 -102.32936673201614 -0.04251085482537746 -102.37231374336409
1833 -0.04394981842488051 -102.37331655044102 -0.04416983611881733 -102.4164835794829
1834 -0.043917807191610335 -102.41723435763262 -0.04465511608868837 -102.46113869557159
1835 -0.04388934038579464 -102.46112369801841 -0.043970783427357676 -102.50510947899895
1836 -0.04393793866038322 -102.50506163667879 -0.04265343900769949 -102.54776291800664
1837 -0.04395060706883669 -102.54901224374763 -0.043838356249034406 -102.59160127425568
1838 -0.04395165052264929 -102.59296389427027 -0.045374579913914206 -102.63697585416959
1839 -0.043899478204548356 -102.63686337247482 -0.044052512384951115 -102.68102836655454
1840 -0.04386160410940647 -102.68072497658423 -0.04366909582167864 -102.72469746237623
1841 -0.04388258773833513 -102.72460756432257 -0.04418194275349378 -102.76887940512972
1842 -0.04386693611741066 -102.76847450043998 -0.04380050078034401 -102.81267990591007
1843 -0.04384003933519125 -102.81231453977517 -0.04445058926939964 -102.85713049517948
1844 -0.04381739590317011 -102.85613193567835 -0.04410649426281452 -102.9012369894423
1845 -0.043793810531497 -102.89992574620985 -0.04404462110251188 -102.94528161054481
1846 -0.04379491936415434 -102.943720665574 -0.044137231446802615 -102.98941884199161
1847 -0.043808871507644655 -102.98752953708166 -0.043893327564001085 -103.03331216955561
1848 -0.04378090985119343 -103.03131044693285 -0.043900381028652194 -103.07721255058426
1849 -0.04403723254799843 -103.07534767948084 -0.0432962603867054 -103.12050881097097
1850 -0.04378796815872192 -103.11913564763957 -0.043692783638834956 -103.1642015946098
1851 -0.04378274269402027 -103.16291839033359 -0.04350500460714102 -103.20770659921695
1852 -0.043695231154561046 -103.20661362148815 -0.04280302859842777 -103.25050962781538
1853 -0.04388218950480223 -103.25049581099294 -0.04509308040142059 -103.29560270821679
1854 -0.04374939408153296 -103.29424520507447 -0.04382773879915476 -103.33943044701594
1855 -0.04376262407749891 -103.33800782915198 -0.04370831698179245 -103.38313876399774
1856 -0.04376531206071377 -103.38177314121269 -0.043921483866870406 -103.4270602478646
1857 -0.043755496852099895 -103.42552863806479 -0.04369395729154348 -103.47075420515614
1858 -0.043769354745745656 -103.46929799281054 -0.0439901864156127 -103.51474439157175
1859 -0.04381129033863544 -103.51310928314918 -0.04543099459260702 -103.56017538616436
1860 -0.04371695015579462 -103.55682623330497 -0.04325092937797308 -103.60342631554234
1861 -0.043750852532684806 -103.60057708583766 -0.04479391146451235 -103.64822022700685
1862 -0.0440051194280386 -103.64458220526569 -0.037634935975074765 -103.68585516298192
1863 -0.04400023482739925 -103.68858244009309 -0.042763127200305465 -103.72861829018223
1864 -0.04405955318361521 -103.7326419932767 -0.04451371170580387 -103.77313200188803
1865 -0.04401037134230137 -103.776652364619 -0.04413231760263443 -103.81726431949066
1866 -0.044010554626584056 -103.82066291924558 -0.045362154953181744 -103.86262647444384
1867 -0.043949967436492446 -103.86461288668207 -0.042111005447804925 -103.90473747989165
1868 -0.0439971461892128 -103.90861003287128 -0.044043407775461674 -103.94878088766711
1869 -0.04399160798639059 -103.95260164085767 -0.0445855313912034 -103.99336641905832
1870 -0.04399983510375023 -103.99660147596141 -0.043938013911247256 -104.03730443296956
1871 -0.0439903050661087 -104.04059178102752 -0.0438916677609086 -104.08119610073047
1872 -0.04397625401616097 -104.08456803504367 -0.044356221333146095 -104.12555232206361
1873 -0.043931573070585726 -104.12849960811425 -0.0452358290553093 -104.17078815111893
1874 -0.04396075494587422 -104.17246036306013 -0.04693146757781506 -104.21771961869675
1875 -0.0437103133648634 -104.216170676425 -0.046004020236432554 -104.26372363893319
1876 -0.043653498962521554 -104.25982417538752 -0.04437487293034792 -104.30809851186353
1877 -0.04365006759762764 -104.30347424298515 -0.04331845697015524 -104.35141696883369
1878 -0.04370555877685547 -104.347179801762 -0.04465893656015396 -104.39607590539384
1879 -0.04367425236850977 -104.3908540541305 -0.043926918506622316 -104.44000282390047
1880 -0.04373586419969797 -104.4345899183302 -0.044266079738736155 -104.4842689036392
1881 -0.043637527897953984 -104.47822744622816 -0.043770484253764154 -104.52803938789297
1882 -0.04365267269313335 -104.52188011892129 -0.043634815327823165 -104.5716742032208
1883 -0.04366009328514338 -104.56554021220643 -0.04346668459475041 -104.61514088781554
1884 -0.04367242678999901 -104.60921263899642 -0.044119718298316 -104.65926060611386
1885 -0.04365274719893932 -104.65286538619536 -0.043113645352423194 -104.70237425146628
1886 -0.043689004890620706 -104.69655439108598 -0.043212917260825635 -104.74558716872711
1887 -0.04369263611733913 -104.74024702720332 -0.044874314963817594 -104.79046148369093
1888 -0.04368102215230465 -104.78392804935562 -0.04488156456500292 -104.83534304825594
1889 -0.04361840281635523 -104.82754645217197 -0.043359553441405296 -104.87870260169734
1890 -0.0436683613806963 -104.87121481355267 -0.04384317621588707 -104.92254577791323
1891 -0.04377753771841526 -104.91499235127108 -0.04535026326775551 -104.96789604118098
1892 -0.04373808167874813 -104.95873043294984 -0.037646546773612496 -105.0055425879546
1893 -0.04381845314055681 -105.0025488860904 -0.04515313506126404 -105.05069572301586
1894 -0.04370888900011778 -105.04625777509051 -0.04357132222503424 -105.0942670452409
1895 -0.043720034323632716 -105.08997780941414 -0.04361728969961405 -105.13788433494051
1896 -0.04375768043100834 -105.13373548984515 -0.04371996782720089 -105.18160430276771
1897 -0.04379432462155819 -105.17752981446671 -0.04353424683213234 -105.22513854959985
1898 -0.04374508578330279 -105.22127490025001 -0.043696518242359164 -105.2688350678422
1899 -0.043775371834635736 -105.26505027208465 -0.0413605248555541 -105.31019559269775
1900 -0.04392465762794018 -105.30897492971259 -0.044349885731935504 -105.35454547842969
1901 -0.04402082152664662 -105.35299575123923 -0.04628986828029156 -105.40083534670998
1902 -0.04384928569197655 -105.39684503693121 -0.04386039488017559 -105.44469574159015
1903 -0.04387769475579262 -105.440722731687 -0.04528983347117901 -105.48998557506133
1904 -0.04383559711277485 -105.48455832879978 -0.04533156231045723 -105.53531713737178
1905 -0.043762491829693315 -105.52832082062947 -0.043662458285689355 -105.57897959565747
1906 -0.04376905504614115 -105.57208987567562 -0.04351507294923067 -105.6224946686067
1907 -0.043842910416424276 -105.61593278609205 -0.04662318881601095 -105.66911785742272
1908 -0.04370284099131823 -105.65963562708336 -0.04244367592036724 -105.71156153334309
1909 -0.043743069469928744 -105.70337869655329 -0.04551107622683048 -105.75707260956992
1910 -0.04362708982080221 -105.74700578637409 -0.04261866416782141 -105.79969127373774
1911 -0.04363036062568426 -105.79063614699977 -0.042149262689054015 -105.84184053642679
1912 -0.04371675234287977 -105.83435289934265 -0.04337770380079746 -105.88521824022759
1913 -0.04379089996218681 -105.87814379930484 -0.04481081161648035 -105.93002905184407
1914 -0.04371610004454851 -105.92185989934939 -0.043061815202236176 -105.97309086704631
1915 -0.043808375112712385 -105.9656682744621 -0.04407837986946106 -106.01716924691577
1916 -0.04380298312753439 -106.00947125758964 -0.0433030741289258 -106.0604723210447
1917 -0.043785007856786254 -106.05325626544642 -0.0442680723965168 -106.10474039344122
1918 -0.043756918236613276 -106.09701318368303 -0.043956839852035044 -106.14869723329325
1919 -0.04374181292951107 -106.14075499661254 -0.04344389662146568 -106.19214112991472
1920 -0.04368720315396786 -106.18444219976651 -0.04044356979429722 -106.23258469970901
1921 -0.0438825199380517 -106.22832471970456 -0.0455262390896678 -106.27811093879868
1922 -0.04380178432911634 -106.27212650403368 -0.044734797067940237 -106.32284573586662
1923 -0.043761901557445526 -106.31588840559112 -0.04204299170523882 -106.36488872757187
1924 -0.043813330680131914 -106.35970173627126 -0.044339075312018396 -106.40922780288389
1925 -0.04381082318723202 -106.40351255945849 -0.045823844894766805 -106.45505164777866
1926 -0.04373352564871311 -106.44724608510721 -0.043703405559062956 -106.49875505333772
1927 -0.043734177201986316 -106.4909802623092 -0.04414663407951593 -106.54290168741723
1928 -0.043712804652750493 -106.53469306696195 -0.04356064852327109 -106.5864623359405
1929 -0.043686406686902046 -106.57837947364885 -0.044582505337893964 -106.6310448412784
1930 -0.043902236968278885 -106.62228171061713 -0.04376750830560923 -106.674812349584
1931 -0.043798728846013546 -106.66608043946314 -0.04385976381599903 -106.7186721134
1932 -0.043741983361542225 -106.70982242282469 -0.04394008740782738 -106.76261220080784
1933 -0.043701349198818205 -106.7535237720235 -0.04328296463936567 -106.8058951654472
1934 -0.04370094686746597 -106.79722471889096 -0.043401135690510274 -106.84929630113771
1935 -0.04369215182960033 -106.84091687072056 -0.04340190757066011 -106.89269820870837
1936 -0.043700766190886496 -106.88461763691144 -0.044055115059018136 -106.93675332376739
1937 -0.043705367296934125 -106.92832300420838 -0.04406125098466873 -106.98081457475206
1938 -0.043657471984624864 -106.97198047619301 -0.043299184553325175 -107.02411375930538
1939 -0.04373726528137922 -107.01571774147439 -0.045030202716588974 -107.06914396202197
1940 -0.0436866482719779 -107.05940438974636 -0.043920830637216565 -107.11306479265919
1941 -0.04367091059684754 -107.1030753003432 -0.042918447591364386 -107.15598324025055
1942 -0.04369600526988506 -107.14677130561309 -0.044588361494243146 -107.2005716017448
1943 -0.04371964037418365 -107.19049094598726 -0.04461600892245769 -107.24518761066726
1944 -0.043665085732936856 -107.2341560317202 -0.045683495327830316 -107.2908711059951
1945 -0.043754325993359086 -107.27791035771357 -0.03294332642108202 -107.32381443241617
1946 -0.044014806300401686 -107.32192516401396 -0.04415769316256046 -107.36797212557873
1947 -0.044010376930236815 -107.36593554094419 -0.0434498181566596 -107.41142194373539
1948 -0.043973653577268124 -107.40990919452146 -0.04456118978559971 -107.45598313352099
1949 -0.043962566368281844 -107.45387176088974 -0.044270305149257186 -107.50025343867024
1950 -0.043938886001706125 -107.49781064689145 -0.04380140509456396 -107.54405484376481
1951 -0.04395896606147289 -107.54176961295292 -0.04436600971966982 -107.58842085348448
1952 -0.04391364101320505 -107.58568325396612 -0.043931376002728936 -107.63235222948721
1953 -0.043905386701226234 -107.62958864066735 -0.04335115160793066 -107.67570338109515
1954 -0.04392900727689266 -107.67351764794424 -0.04396125394850969 -107.71966463504366
1955 -0.0438783897086978 -107.71739603765293 -0.043696601130068305 -107.76336123617372
1956 -0.04393766298890114 -107.76133370064183 -0.04433071333914995 -107.80769194951287
1957 -0.04389610458165407 -107.80522980522348 -0.044373495317995545 -107.85206544483087
1958 -0.04388592280447483 -107.84911572802795 -0.04378578532487154 -107.89585123015574
1959 -0.04389535207301378 -107.89301108010096 -0.044372983276844025 -107.94022421343259
1960 -0.04387293662875891 -107.93688401672972 -0.044431021250784394 -107.98465523468337
1961 -0.043879499472677705 -107.9807635162024 -0.045377501659095286 -108.03003273634246
1962 -0.043802224658429624 -108.02456574086084 -0.04385997392237186 -108.07389271026483
1963 -0.04379353243857622 -108.06835927329941 -0.04322466105222702 -108.11711737131705
1964 -0.04380560386925936 -108.11216487716867 -0.04306597113609314 -108.16018334245314
1965 -0.04381683096289635 -108.15598170813156 -0.044039411656558516 -108.2042227541097
1966 -0.043867949210107324 -108.19984965734167 -0.043712816759943963 -108.24793557086964
1967 -0.04389100018888712 -108.24374065753057 -0.04306294340640306 -108.29099851427604
1968 -0.04384781159460545 -108.28758846912517 -0.04375598337501287 -108.33475449765105
1969 -0.043927837535738944 -108.3315163066609 -0.045978296734392646 -108.38073279438544
1970 -0.043783878721296784 -108.3753001853822 -0.04364971164613962 -108.42438250603158
1971 -0.04377130623906851 -108.41907149162127 -0.044343819655478 -108.46872632568706
1972 -0.04378035943955183 -108.46285185106082 -0.04410896264016628 -108.51283528832722
1973 -0.04378572795540094 -108.50663757901621 -0.042870781384408474 -108.55570606971163
1974 -0.04374887403100729 -108.55038645304722 -0.04344549458473921 -108.59915156429638
1975 -0.04379685521125794 -108.59418330825848 -0.04263675920665264 -108.64178832350304
1976 -0.04391302019357681 -108.63809632845205 -0.04566543847322464 -108.68745376197626
1977 -0.04386099837720394 -108.68195732682925 -0.04480160139501095 -108.73225536337127
1978 -0.043686811439692975 -108.72564413826895 -0.04372763838618994 -108.77598300175745
1979 -0.04366500694304705 -108.76930914521199 -0.043599442765116694 -108.81958244452257
1980 -0.04370433408766985 -108.81301347929966 -0.043969253078103065 -108.86355169760067
1981 -0.04374467730522156 -108.85675815660488 -0.04362816270440817 -108.90717986030508
1982 -0.0437011856585741 -108.90045934226346 -0.043892877921462056 -108.95107273822654
1983 -0.04370944462716579 -108.94416878689063 -0.04417916499078274 -108.99525190321732
1984 -0.04367245156317949 -108.98784123845381 -0.044135060347616675 -109.03938696356494
1985 -0.043627659790217876 -109.03146889824403 -0.04435466565191746 -109.08374162921686
1986 -0.04375158585608006 -109.07522048410011 -0.04098743889480829 -109.12472906811166
1987 -0.043861227855086324 -109.1190817119552 -0.045773034915328026 -109.17050210302699
1988 -0.043725133128464225 -109.16280684508367 -0.0436179043725133 -109.2141200073995
1989 -0.04374147709459066 -109.20654832217825 -0.04483525827527046 -109.25895526567477
1990 -0.043727708607912065 -109.25027603078617 -0.04297176003456116 -109.30192702570933
1991 -0.043743970803916454 -109.29402000159008 -0.04349119868129492 -109.34541822439063
1992 -0.04385022614151239 -109.3378702277316 -0.04543894808739424 -109.39085717247802
1993 -0.04370041806250811 -109.38157064579411 -0.04318155981600284 -109.43403873229403
1994 -0.04367445763200521 -109.42524510342612 -0.04370781574398279 -109.47774654803801
1995 -0.04366757180541754 -109.46891267523154 -0.044851402007043364 -109.52259795004505
1996 -0.04363431856036186 -109.5125469937919 -0.0432622978463769 -109.56586024789144
1997 -0.043674854747951034 -109.55622184853985 -0.043208970315754415 -109.6090692182072
1998 -0.04370486848056317 -109.59992671702041 -0.04183154944330454 -109.6509007676505
1999 -0.043750552274286744 -109.6436772692947 -0.04403292816132307 -109.69493369581183
2000 -0.043816580437123775 -109.68749384973182 -0.04633265919983387 -109.74126635501166
