# Supplementary material for: Learning nonequilibrium statistical mechanics and dynamical phase transitions
Source: Nat Commun. 2024 Feb 6;15:1117. doi: 10.1038/s41467-024-45172-8 (PMC10847122; doi:10.1038/s41467-024-45172-8)
Supplement: Supplementary file 4 — Supplementary Data 1 [file 41467_2024_45172_MOESM4_ESM.zip › DPT-main/PlotTemplate/plot_KL_divergence/out/finite_time/SE/L6_D3W32K5_E100BS1k/logs-0.25/log.txt]

1 -0.4054998099803925 -0.4054998099803925 -0.40549910068511963 -0.40549910068511963
2 -0.3986338213086128 -0.8041336312890053 -0.3986881345510483 -0.8041872352361679
3 -0.3921174556016922 -1.1962510868906975 -0.3922285526990891 -1.196415787935257
4 -0.38596040606498716 -1.5822114929556848 -0.38598050326108935 -1.5823962911963463
5 -0.38009245693683624 -1.962303949892521 -0.3800630420446396 -1.9624593332409859
6 -0.3745513319969177 -2.336855281889439 -0.37459521293640136 -2.337054546177387
7 -0.3691914722323418 -2.7060467541217808 -0.3690916642546654 -2.7061462104320526
8 -0.36404681503772734 -3.070093569159508 -0.3639957129955292 -3.070141923427582
9 -0.3591035887598991 -3.429197157919407 -0.3589604526758194 -3.429102376103401
10 -0.354369954764843 -3.78356711268425 -0.35446672439575194 -3.783569100499153
11 -0.34972359538078307 -4.133290708065033 -0.3499550104141235 -4.133524110913276
12 -0.3451717957854271 -4.47846250385046 -0.3453203111886978 -4.478844422101974
13 -0.34080468118190765 -4.819267185032368 -0.3409652575850487 -4.819809679687023
14 -0.33651279360055925 -5.1557799786329275 -0.3365068107843399 -5.156316490471363
15 -0.3323691189289093 -5.488149097561837 -0.3322033196687698 -5.488519810140133
16 -0.3283222302794456 -5.816471327841282 -0.3286511152982712 -5.817170925438404
17 -0.3243151783943176 -6.1407865062355995 -0.32401784509420395 -6.141188770532608
18 -0.32040594816207885 -6.461192454397678 -0.3210573047399521 -6.46224607527256
19 -0.3165602371096611 -6.777752691507339 -0.3172454863786697 -6.77949156165123
20 -0.31275920420885084 -7.0905118957161894 -0.31272149831056595 -7.092213059961796
21 -0.3090674430131912 -7.399579338729381 -0.30900839567184446 -7.40122145563364
22 -0.30537895411252974 -7.70495829284191 -0.30544289499521254 -7.706664350628852
23 -0.301819683611393 -8.006777976453304 -0.3021889626979828 -8.008853313326835
24 -0.29823127537965777 -8.305009251832962 -0.2983487382531166 -8.307202051579951
25 -0.2947502166032791 -8.599759468436242 -0.2947535470128059 -8.601955598592758
26 -0.29126539528369905 -8.89102486371994 -0.2911864802241325 -8.89314207881689
27 -0.2878991439938545 -9.178924007713794 -0.2882410675287247 -9.181383146345615
28 -0.2845054015517235 -9.463429409265517 -0.28535640686750413 -9.466739553213118
29 -0.28114317506551745 -9.744572584331035 -0.28051107078790666 -9.747250624001024
30 -0.27786837667226794 -10.022440961003303 -0.27706844359636307 -10.024319067597387
31 -0.2746198207139969 -10.2970607817173 -0.2756218433380127 -10.2999409109354
32 -0.2713499888777733 -10.568410770595074 -0.2712668523192406 -10.57120776325464
33 -0.2681214794516563 -10.83653225004673 -0.26902672499418256 -10.840234488248822
34 -0.26492041498422625 -11.101452665030957 -0.26558811515569686 -11.105822603404519
35 -0.2617145970463753 -11.363167262077331 -0.2613786906003952 -11.367201294004914
36 -0.25858446955680847 -11.62175173163414 -0.2581148937344551 -11.625316187739369
37 -0.2554969847202301 -11.87724871635437 -0.2566268637776375 -11.881943051517005
38 -0.2523914009332657 -12.129640117287636 -0.25305338352918627 -12.134996435046192
39 -0.24929940402507783 -12.378939521312713 -0.24979023560881614 -12.384786670655009
40 -0.2462148755788803 -12.625154396891594 -0.2483421042561531 -12.633128774911162
41 -0.24311939477920533 -12.868273791670799 -0.24347011148929595 -12.876598886400458
42 -0.24012020751833915 -13.108393999189138 -0.2399281658232212 -13.11652705222368
43 -0.23713013753294945 -13.345524136722087 -0.23717673495411873 -13.353703787177798
44 -0.23418034762144088 -13.579704484343528 -0.23441609367728233 -13.58811988085508
45 -0.23122924119234084 -13.81093372553587 -0.23174020871520043 -13.81986008957028
46 -0.22829894945025445 -14.039232674986124 -0.22920950427651404 -14.049069593846795
47 -0.2253727324306965 -14.26460540741682 -0.22734324708580972 -14.276412840932604
48 -0.22246406450867653 -14.487069471925496 -0.22360624149441719 -14.500019082427022
49 -0.21952762007713317 -14.70659709200263 -0.21963392272591592 -14.719653005152937
50 -0.21666888147592545 -14.923265973478555 -0.2176858030259609 -14.937338808178898
51 -0.21389566883444786 -15.137161642313004 -0.21358369663357735 -15.150922504812476
52 -0.21106404736638068 -15.348225689679385 -0.2129286088049412 -15.363851113617416
53 -0.20820360779762268 -15.556429297477008 -0.20757684335112572 -15.571427956968542
54 -0.20544883608818054 -15.761878133565189 -0.20571599155664444 -15.777143948525186
55 -0.20272464975714682 -15.964602783322336 -0.20197079777717591 -15.979114746302361
56 -0.20004016458988189 -16.164642947912217 -0.2011027902364731 -16.180217536538834
57 -0.19734627529978752 -16.361989223212003 -0.19750960022211075 -16.377727136760946
58 -0.19463403671979904 -16.5566232599318 -0.19586770683526994 -16.573594843596215
59 -0.19196365028619766 -16.748586910218 -0.1907717727124691 -16.764366616308685
60 -0.18940028324723243 -16.93798719346523 -0.18792877718806267 -16.952295393496748
61 -0.18680500611662865 -17.124792199581858 -0.18856091275811196 -17.14085630625486
62 -0.18418909311294557 -17.308981292694803 -0.18560423702001572 -17.326460543274877
63 -0.1815488025546074 -17.49053009524941 -0.181881795078516 -17.508342338353394
64 -0.17913445308804513 -17.669664548337458 -0.17857301011681556 -17.686915348470208
65 -0.1765875793993473 -17.846252127736804 -0.17453109100461006 -17.86144643947482
66 -0.1741723895072937 -18.0204245172441 -0.17385979294776915 -18.035306232422588
67 -0.1717459425330162 -18.192170459777113 -0.17239639386534691 -18.207702626287936
68 -0.16926577612757682 -18.36143623590469 -0.1707867242395878 -18.378489350527524
69 -0.16686082929372786 -18.52829706519842 -0.16840849220752716 -18.54689784273505
70 -0.1644411042332649 -18.692738169431685 -0.16458512246608734 -18.711482965201135
71 -0.16208507493138313 -18.854823244363068 -0.16418276801705362 -18.875665733218188
72 -0.15979487746953963 -19.01461812183261 -0.16084620133042335 -19.03651193454861
73 -0.15744822844862938 -19.172066350281238 -0.15735965147614478 -19.193871586024756
74 -0.1552080124616623 -19.3272743627429 -0.15608200952410697 -19.34995359554886
75 -0.15298004150390626 -19.480254404246807 -0.15305498465895653 -19.50300858020782
76 -0.1507739618420601 -19.631028366088866 -0.15261661410331726 -19.655625194311135
77 -0.14859649389982224 -19.77962485998869 -0.14691926687955856 -19.802544461190692
78 -0.14650243148207664 -19.926127291470767 -0.1458638034760952 -19.94840826466679
79 -0.1444596603512764 -20.070586951822044 -0.14438643902540207 -20.092794703692192
80 -0.14237644150853157 -20.212963393330575 -0.14211271852254867 -20.23490742221474
81 -0.1403611682355404 -20.353324561566115 -0.14068857282400132 -20.37559599503874
82 -0.1383387826383114 -20.491663344204426 -0.13838358521461486 -20.513979580253356
83 -0.13640207350254058 -20.628065417706967 -0.1371623732149601 -20.651141953468315
84 -0.1344366893172264 -20.762502107024194 -0.1368773616850376 -20.788019315153353
85 -0.13245370537042617 -20.89495581239462 -0.13264234513044357 -20.920661660283795
86 -0.13065385669469834 -21.02560966908932 -0.13154941499233247 -21.052211075276126
87 -0.12878762632608415 -21.154397295415404 -0.12964758574962615 -21.181858661025753
88 -0.12700022608041764 -21.281397521495823 -0.1256670944392681 -21.307525755465022
89 -0.1252182461321354 -21.406615767627958 -0.1250302568078041 -21.432556012272826
90 -0.12355868555605412 -21.530174453184014 -0.12069914937019348 -21.55325516164302
91 -0.1219205155968666 -21.65209496878088 -0.1214246105402708 -21.67467977218329
92 -0.12016831189393998 -21.77226328067482 -0.11997878551483154 -21.79465855769812
93 -0.11856898106634617 -21.890832261741167 -0.11986786872148514 -21.914526426419606
94 -0.1169972836971283 -22.007829545438295 -0.11686360351741314 -22.03139002993702
95 -0.11538146808743477 -22.12321101352573 -0.11382517740130424 -22.14521520733832
96 -0.11394930258393288 -22.237160316109662 -0.11418881379067898 -22.259404021129
97 -0.11241897009313107 -22.349579286202793 -0.11447657272219658 -22.373880593851197
98 -0.1108163796365261 -22.460395665839318 -0.11079692170023918 -22.484677515551436
99 -0.10938324071466923 -22.56977890655399 -0.10838787779211997 -22.593065393343554
100 -0.10803135856986046 -22.67781026512385 -0.1093643520027399 -22.702429745346294
101 -0.10657767429947854 -22.78438793942333 -0.10687645599246025 -22.809306201338753
102 -0.10517582707107068 -22.8895637664944 -0.10892665795981885 -22.918232859298573
103 -0.10381057560443878 -22.99337434209884 -0.1038831427693367 -23.02211600206791
104 -0.10255930796265603 -23.095933650061497 -0.0986918043345213 -23.120807806402432
105 -0.10135324336588383 -23.197286893427382 -0.10256527923047543 -23.223373085632907
106 -0.10009264759719372 -23.297379541024576 -0.09911661744117736 -23.322489703074083
107 -0.09891938343644142 -23.396298924461018 -0.1001165185123682 -23.422606221586452
108 -0.0977449033409357 -23.494043827801953 -0.09915485829114914 -23.521761079877603
109 -0.09648019969463348 -23.590524027496585 -0.09608477689325809 -23.61784585677086
110 -0.09537041820585727 -23.68589444570244 -0.09569529853761197 -23.713541155308473
111 -0.09421776346862316 -23.780112209171065 -0.09350758865475654 -23.80704874396323
112 -0.09317257180809975 -23.873284780979166 -0.09305909872055054 -23.90010784268378
113 -0.09215086363255978 -23.965435644611727 -0.09088332541286945 -23.99099116809665
114 -0.09113852940499782 -24.056574174016724 -0.09064896404743195 -24.08164013214408
115 -0.09012745879590511 -24.14670163281263 -0.08838259167969227 -24.170022723823774
116 -0.08918417431414127 -24.23588580712677 -0.08921738490462303 -24.259240108728395
117 -0.08820534199476242 -24.324091149121532 -0.08646639548242092 -24.345706504210817
118 -0.08736241906881333 -24.411453568190346 -0.08525601550936698 -24.430962519720183
119 -0.08646756149828434 -24.49792112968863 -0.08620095327496528 -24.517163472995147
120 -0.08560668341815472 -24.583527813106787 -0.08350442796945572 -24.600667900964602
121 -0.08480077162384987 -24.668328584730638 -0.0850714273750782 -24.68573932833968
122 -0.08399797938764095 -24.752326564118277 -0.0838717021048069 -24.769611030444487
123 -0.08310396820306779 -24.835430532321347 -0.08092133812606335 -24.85053236857055
124 -0.08236483410000801 -24.917795366421355 -0.07908019572496414 -24.929612564295514
125 -0.08171570375561714 -24.999511070176972 -0.08186586499214173 -25.011478429287656
126 -0.08083875253796577 -25.080349822714936 -0.07842426225543023 -25.089902691543088
127 -0.08019566237926483 -25.1605454850942 -0.08019488453865051 -25.170097576081737
128 -0.07943649031221867 -25.23998197540642 -0.07873102314770222 -25.24882859922944
129 -0.07878488302230835 -25.318766858428727 -0.07795826494693756 -25.326786864176377
130 -0.07808478251099586 -25.396851640939722 -0.07820591703057289 -25.40499278120695
131 -0.07740993238985538 -25.474261573329578 -0.08123272508382798 -25.48622550629078
132 -0.07664438784122467 -25.550905961170802 -0.07511195503175258 -25.56133746132253
133 -0.07600661925971508 -25.626912580430517 -0.07546626217663288 -25.636803723499163
134 -0.075453844293952 -25.70236642472447 -0.0779044970870018 -25.714708220586164
135 -0.07473683953285218 -25.777103264257324 -0.07379627525806427 -25.78850449584423
136 -0.07407292760908604 -25.85117619186641 -0.07206387780606746 -25.860568373650295
137 -0.0736145582050085 -25.92479075007142 -0.07449806481599808 -25.935066438466293
138 -0.0730781327933073 -25.997868882864726 -0.07285828590393066 -26.007924724370223
139 -0.07241860404610634 -26.070287486910832 -0.07283576801419259 -26.080760492384417
140 -0.0718027014285326 -26.142090188339363 -0.0739103052765131 -26.15467079766093
141 -0.07132052332162857 -26.21341071166099 -0.0694901030510664 -26.224160900711997
142 -0.07082036025822162 -26.284231071919212 -0.07197990790009498 -26.29614080861209
143 -0.07037185840308666 -26.354602930322297 -0.07213524766266347 -26.368276056274755
144 -0.06980569884181023 -26.42440862916411 -0.07196325585246086 -26.440239312127215
145 -0.06925555393099785 -26.493664183095106 -0.07070233076810836 -26.51094164289532
146 -0.06873878538608551 -26.56240296848119 -0.06801368184387684 -26.578955324739198
147 -0.06828540936112404 -26.630688377842315 -0.07244914248585702 -26.651404467225056
148 -0.06766193434596061 -26.698350312188275 -0.06659637615084649 -26.718000843375904
149 -0.06733746863901616 -26.765687780827292 -0.06748346239328384 -26.785484305769188
150 -0.0668940395116806 -26.832581820338973 -0.0667569175362587 -26.852241223305448
151 -0.06637807972729207 -26.898959900066266 -0.06806681044399739 -26.920308033749446
152 -0.06598306037485599 -26.96494296044112 -0.06938244216144085 -26.989690475910887
153 -0.06545637398958207 -27.030399334430705 -0.06506812125444413 -27.054758597165332
154 -0.06501651033759118 -27.095415844768297 -0.06764112636446953 -27.122399723529803
155 -0.06463170051574707 -27.160047545284044 -0.06326328106224537 -27.185663004592048
156 -0.06424635499715806 -27.224293900281204 -0.06247936449944973 -27.248142369091497
157 -0.06394630931317806 -27.28824020959438 -0.06678037270903588 -27.314922741800533
158 -0.06350191980600357 -27.351742129400385 -0.0635781791061163 -27.37850092090665
159 -0.06309334672987461 -27.41483547613026 -0.06219507846981287 -27.440695999376462
160 -0.06277229674160481 -27.477607772871867 -0.06378870457410812 -27.50448470395057
161 -0.06233616080135107 -27.539943933673218 -0.05949097443372011 -27.563975678384292
162 -0.06204164680093527 -27.601985580474153 -0.061628717370331286 -27.625604395754625
163 -0.06186907757073641 -27.66385465804489 -0.059906671196222304 -27.68551106695085
164 -0.061566298454999925 -27.72542095649989 -0.05934976376593113 -27.744860830716778
165 -0.06128011327236891 -27.786701069772256 -0.06075962409377098 -27.805620454810548
166 -0.060915816202759744 -27.847616885975015 -0.06020825207233429 -27.865828706882883
167 -0.060696864314377305 -27.90831375028939 -0.05943398121744394 -27.92526268810033
168 -0.06035383474081755 -27.968667585030207 -0.05923657845705747 -27.984499266557386
169 -0.06012163516134024 -28.02878922019155 -0.060230732150375846 -28.044729998707762
170 -0.05984948351979256 -28.08863870371134 -0.06105891205370426 -28.105788910761465
171 -0.0595452331006527 -28.148183936811993 -0.05531056933104992 -28.161099480092513
172 -0.05925936438143253 -28.207443301193425 -0.060015808790922165 -28.221115288883436
173 -0.058989525958895686 -28.26643282715232 -0.06242232602089644 -28.283537614904333
174 -0.058650937676429746 -28.32508376482875 -0.06102436687797308 -28.344561981782306
175 -0.05835664216428995 -28.383440406993042 -0.06270712502300739 -28.407269106805312
176 -0.05795361772179604 -28.44139402471484 -0.05432416386902332 -28.461593270674335
177 -0.05788742285221815 -28.499281447567057 -0.06009381152689457 -28.52168708220123
178 -0.057463312335312364 -28.55674475990237 -0.05586656723171472 -28.577553649432943
179 -0.05724637396633625 -28.613991133868705 -0.05482547432184219 -28.632379123754784
180 -0.05713246781378985 -28.671123601682496 -0.05618193633854389 -28.688561060093328
181 -0.05684563666582108 -28.727969238348315 -0.05521912425756455 -28.743780184350893
182 -0.056756794452667236 -28.784726032800982 -0.05887476615607738 -28.80265495050697
183 -0.05624922420829535 -28.840975257009276 -0.05537487715482712 -28.858029827661795
184 -0.05612176544964313 -28.89709702245892 -0.0564953550696373 -28.91452518273143
185 -0.05586571823805571 -28.952962740696975 -0.05698137599974871 -28.97150655873118
186 -0.055626803264021876 -29.008589543960998 -0.0578439861536026 -29.02935054488478
187 -0.05530910566449165 -29.06389864962549 -0.05782354585826397 -29.087174090743044
188 -0.05510063674300909 -29.1189992863685 -0.05419541019946337 -29.141369500942506
189 -0.055046191439032555 -29.17404547780753 -0.0535328509286046 -29.19490235187111
190 -0.05478238891810179 -29.228827866725634 -0.05455588027834892 -29.24945823214946
191 -0.054676403850317 -29.28350427057595 -0.056271116994321344 -29.305729349143782
192 -0.0544505724683404 -29.33795484304429 -0.05693263448774814 -29.36266198363153
193 -0.05431537963449955 -29.39227022267879 -0.054914224334061144 -29.417576207965592
194 -0.05406045243144035 -29.44633067511023 -0.05527449455112219 -29.472850702516713
195 -0.05389880631119013 -29.500229481421417 -0.047068827971816066 -29.51991953048853
196 -0.053972710482776166 -29.554202191904192 -0.05476914793252945 -29.574688678421058
197 -0.05375547036528587 -29.607957662269477 -0.05636804550886154 -29.63105672392992
198 -0.05349685214459896 -29.661454514414075 -0.04879678953438997 -29.67985351346431
199 -0.05348743796348572 -29.71494195237756 -0.05470082815736532 -29.734554341621674
200 -0.05329432860016823 -29.768236280977728 -0.05204437896609306 -29.78659872058777
201 -0.05318264346569777 -29.821418924443424 -0.057504821382462976 -29.84410354197023
202 -0.05303579214960337 -29.87445471659303 -0.04828760493546724 -29.892391146905698
203 -0.052826732769608496 -29.92728144936264 -0.05010677631944418 -29.942497923225144
204 -0.052755444310605526 -29.980036893673244 -0.059504668787121774 -30.002002592012264
205 -0.05241424310952425 -30.03245113678277 -0.05290040597319603 -30.05490299798546
206 -0.052282140403985974 -30.084733277186753 -0.05281809568405151 -30.107721093669515
207 -0.05207993853837252 -30.136813215725127 -0.05571372900158167 -30.163434822671096
208 -0.05182368513196707 -30.188636900857095 -0.04887956902384758 -30.212314391694942
209 -0.05181586239486933 -30.240452763251962 -0.04583240505307913 -30.258146796748022
210 -0.05170866549015045 -30.292161428742112 -0.049411132000386715 -30.30755792874841
211 -0.0516730947420001 -30.343834523484112 -0.04838288351893425 -30.35594081226734
212 -0.05146036762744188 -30.395294891111554 -0.05515368543565273 -30.411094497702994
213 -0.051386193931102754 -30.446681085042655 -0.04808263089507818 -30.45917712859807
214 -0.051266252994537354 -30.497947338037193 -0.05571431498974562 -30.514891443587818
215 -0.05106510799378157 -30.549012446030975 -0.05091808196157217 -30.56580952554939
216 -0.05092673934996128 -30.599939185380936 -0.0488869596272707 -30.614696485176662
217 -0.050835624895989896 -30.650774810276925 -0.04786165505647659 -30.662558140233138
218 -0.05066617242991924 -30.701440982706846 -0.05003860909491777 -30.712596749328057
219 -0.05071134846657514 -30.75215233117342 -0.050613881833851335 -30.763210631161908
220 -0.050395522639155386 -30.802547853812577 -0.053679933026432994 -30.81689056418834
221 -0.050413120165467264 -30.852960973978043 -0.0488773450255394 -30.86576790921388
222 -0.05011533349752426 -30.903076307475565 -0.04668856672942638 -30.912456475943305
223 -0.05015105772763491 -30.9532273652032 -0.046484550647437575 -30.958941026590743
224 -0.05012450609356165 -31.00335187129676 -0.04870968796312809 -31.007650714553872
225 -0.05010481756180525 -31.053456688858567 -0.04527839310467243 -31.052929107658546
226 -0.0500415587797761 -31.103498247638342 -0.05675155352801085 -31.109680661186555
227 -0.04965687915682793 -31.15315512679517 -0.05211404357105494 -31.16179470475761
228 -0.04962895885109901 -31.202784085646268 -0.050814983621239665 -31.21260968837885
229 -0.049438067525625226 -31.252222153171893 -0.04871489126235247 -31.261324579641204
230 -0.04937757458537817 -31.30159972775727 -0.05743187703192234 -31.31875645667313
231 -0.049192821979522704 -31.350792549736795 -0.03994746431708336 -31.358703920990212
232 -0.0492040827870369 -31.39999663252383 -0.04969717580825091 -31.408401096798464
233 -0.04913753513246775 -31.449134167656297 -0.05176872294396162 -31.460169819742426
234 -0.0487184789031744 -31.497852646559473 -0.04654157049953937 -31.506711390241964
235 -0.04883061032742262 -31.546683256886894 -0.05080296359956264 -31.557514353841526
236 -0.04866774175316095 -31.595350998640054 -0.048863804899156094 -31.606378158740682
237 -0.04860625546425581 -31.64395725410431 -0.05582458097487688 -31.66220273971556
238 -0.04842608477920294 -31.692383338883513 -0.0467405142262578 -31.70894325394182
239 -0.04830360170453787 -31.740686940588052 -0.0523937001824379 -31.761336954124257
240 -0.048125939443707466 -31.78881288003176 -0.04875628761947155 -31.81009324174373
241 -0.04799532201141119 -31.83680820204317 -0.047592825070023534 -31.857686066813752
242 -0.04788207355886698 -31.884690275602036 -0.05238795280456543 -31.910074019618317
243 -0.04779430683702231 -31.93248458243906 -0.0462372075766325 -31.95631122719495
244 -0.04776660893112421 -31.980251191370183 -0.049361356720328334 -32.00567258391528
245 -0.04764942917972803 -32.027900620549914 -0.0503890261054039 -32.056061610020684
246 -0.04764353409409523 -32.07554415464401 -0.047126089408993724 -32.103187699429675
247 -0.04741527363657951 -32.12295942828059 -0.0519345348700881 -32.15512223429976
248 -0.047207036241889 -32.170166464522474 -0.051226827688515185 -32.20634906198828
249 -0.04703007359057665 -32.21719653811305 -0.048456376791000365 -32.25480543877928
250 -0.047051084227859974 -32.26424762234091 -0.04567108247429132 -32.30047652125357
251 -0.04688050653785467 -32.311128128878764 -0.044762134179472925 -32.34523865543304
252 -0.04680327158421278 -32.357931400462974 -0.0510614650323987 -32.39630012046544
253 -0.046696631237864494 -32.40462803170084 -0.04930293932557106 -32.44560305979101
254 -0.046675493754446504 -32.45130352545529 -0.04511932116001845 -32.49072238095103
255 -0.04666370358318091 -32.497967229038466 -0.052507790923118594 -32.54323017187414
256 -0.04642612710595131 -32.54439335614442 -0.05124384146183729 -32.59447401333598
257 -0.046341338008642194 -32.59073469415306 -0.04859583396464586 -32.64306984730063
258 -0.0461945278570056 -32.63692922201007 -0.04520192984491587 -32.688271777145545
259 -0.046224388480186465 -32.68315361049025 -0.05153141934424639 -32.73980319648979
260 -0.04591977950185537 -32.72907338999211 -0.04755255319178105 -32.787355749681566
261 -0.045813591592013835 -32.774886981584125 -0.043110428005456926 -32.83046617768702
262 -0.045796891860663894 -32.820683873444786 -0.04667778220027685 -32.8771439598873
263 -0.04587924405932427 -32.86656311750411 -0.04426753893494606 -32.921411498822245
264 -0.04583158921450377 -32.91239470671861 -0.04593161307275295 -32.967343111895
265 -0.04576277546584606 -32.958157482184454 -0.046319250203669074 -33.013662362098664
266 -0.04577742852270603 -33.00393491070716 -0.047085889615118504 -33.06074825171378
267 -0.045716246403753755 -33.049651157110915 -0.04483006130903959 -33.105578313022825
268 -0.04562364481389523 -33.09527480192481 -0.042525832541286945 -33.14810414556411
269 -0.04571497961878777 -33.140989781543595 -0.04156429897993803 -33.18966844454405
270 -0.04573885668069124 -33.18672863822429 -0.04590197447687387 -33.235570419020924
271 -0.04576521571725607 -33.23249385394154 -0.04503871314227581 -33.2806091321632
272 -0.04570035822689533 -33.27819421216844 -0.044629191607236864 -33.325238323770435
273 -0.04568678420037031 -33.32388099636881 -0.04777023661881685 -33.37300856038925
274 -0.04577550794929266 -33.3696565043181 -0.04303649477660656 -33.41604505516586
275 -0.04569888692349196 -33.41535539124159 -0.04418412204831838 -33.46022917721418
276 -0.045776904188096525 -33.461132295429685 -0.041454830393195155 -33.50168400760737
277 -0.04580692294985056 -33.506939218379536 -0.04657569285482168 -33.5482597004622
278 -0.04572069812566042 -33.5526599165052 -0.044781379960477354 -33.59304108042267
279 -0.04591533914208412 -33.59857525564728 -0.047076720558106896 -33.64011780098078
280 -0.04560908917337656 -33.64418434482066 -0.042593087442219256 -33.682710888423
281 -0.0459001112729311 -33.69008445609359 -0.04900255426764488 -33.73171344269065
282 -0.04567638598382473 -33.73576084207741 -0.051517936401069164 -33.78323137909172
283 -0.0455455981194973 -33.78130644019691 -0.04504724740982056 -33.828278626501536
284 -0.04538930617272854 -33.82669574636964 -0.04438494630157948 -33.87266357280311
285 -0.045292445458471775 -33.87198819182811 -0.04537420272827149 -33.91803777553138
286 -0.045400299690663816 -33.91738849151877 -0.04156387094408274 -33.95960164647546
287 -0.045406912453472614 -33.962795403972244 -0.04750426206737757 -34.00710590854284
288 -0.045349808596074584 -34.008145212568316 -0.04089439362287521 -34.04800030216572
289 -0.045381917431950566 -34.05352713000027 -0.04410311058163643 -34.092103412747356
290 -0.04530555158853531 -34.0988326815888 -0.0431876203045249 -34.13529103305188
291 -0.04540411755442619 -34.14423679914323 -0.04967145808041096 -34.18496249113229
292 -0.045332567766308784 -34.18956936690954 -0.03931611925363541 -34.22427861038592
293 -0.0453688720241189 -34.23493823893366 -0.04494367707520723 -34.26922228746113
294 -0.04529035501182079 -34.28022859394548 -0.045158343762159346 -34.314380631223294
295 -0.045197286456823346 -34.32542588040231 -0.04724535904824734 -34.36162599027154
296 -0.04495509658008814 -34.370380976982396 -0.045219869911670686 -34.40684586018321
297 -0.04508149567991495 -34.41546247266231 -0.04537197854369879 -34.45221783872691
298 -0.044912748783826825 -34.46037522144614 -0.04733108077198267 -34.49954891949889
299 -0.04499911163002253 -34.50537433307616 -0.04475301820784807 -34.54430193770674
300 -0.04514241460710764 -34.55051674768327 -0.04401876293122768 -34.58832070063797
301 -0.04479717239737511 -34.59531392008064 -0.045633471198379995 -34.63395417183635
302 -0.044777254946529864 -34.64009117502717 -0.04349345732480288 -34.67744762916115
303 -0.04489903561770916 -34.684990210644884 -0.0448001179844141 -34.722247747145566
304 -0.045023975893855095 -34.73001418653874 -0.04746438767760992 -34.76971213482317
305 -0.044635568559169767 -34.77464975509791 -0.04888748731464147 -34.81859962213782
306 -0.044527464732527736 -34.819177219830436 -0.047682837955653666 -34.86628246009347
307 -0.04446788728237152 -34.86364510711281 -0.0413300596177578 -34.90761251971123
308 -0.04446657914668321 -34.908111686259495 -0.04517618380486965 -34.9527887035161
309 -0.0444455923512578 -34.952557278610755 -0.043384872190654275 -34.996173575706756
310 -0.044470712170004846 -34.99702799078076 -0.04491594061255455 -35.04108951631931
311 -0.04447306152433157 -35.04150105230509 -0.04452264364808798 -35.0856121599674
312 -0.04437536206096411 -35.08587641436605 -0.046094725094735625 -35.13170688506213
313 -0.04443898517638445 -35.13031539954243 -0.043783662281930445 -35.17549054734406
314 -0.04448157679289579 -35.17479697633533 -0.04280649889260531 -35.218297046236664
315 -0.044645676761865614 -35.2194426530972 -0.04271751046180725 -35.26101455669847
316 -0.04436533860862255 -35.26380799170582 -0.044320406019687654 -35.305334962718156
317 -0.044442746043205264 -35.30825073774902 -0.04613613840192556 -35.35147110112008
318 -0.0443316837772727 -35.35258242152629 -0.04389373008161783 -35.395364831201704
319 -0.044323150627315046 -35.39690557215361 -0.04302778970450163 -35.43839262090621
320 -0.04438228122889996 -35.441287853382505 -0.044277225621044636 -35.48266984652725
321 -0.04431968089193106 -35.485607534274436 -0.04495824072510004 -35.52762808725235
322 -0.04431363083422184 -35.52992116510866 -0.04499239847064018 -35.57262048572299
323 -0.04427251573652029 -35.574193680845184 -0.04386685658246279 -35.616487342305454
324 -0.04422723613679409 -35.618420916981975 -0.04276726357638836 -35.65925460588184
325 -0.04430208969861269 -35.66272300668059 -0.04566044174134731 -35.70491504762319
326 -0.04419248793274164 -35.70691549461333 -0.046339186280965804 -35.751254233904156
327 -0.04403451103717089 -35.750950005650495 -0.04356289878487587 -35.79481713268903
328 -0.04399360753595829 -35.794943613186454 -0.04156684521585703 -35.83638397790489
329 -0.04424225836992264 -35.839185871556374 -0.04502842221409083 -35.881412400118975
330 -0.04429439306259155 -35.88348026461897 -0.04942689314484596 -35.93083929326382
331 -0.043829896673560145 -35.927310161292525 -0.045751532167196275 -35.97659082543102
332 -0.043776859529316425 -35.97108702082184 -0.04345820583403111 -36.020049031265046
333 -0.043804007768630984 -36.01489102859047 -0.04277179092168808 -36.06282082218674
334 -0.04380130209028721 -36.058692330680756 -0.04292099010199309 -36.10574181228873
335 -0.04377113841474056 -36.1024634690955 -0.04351817667484283 -36.14925998896357
336 -0.043778727389872076 -36.14624219648537 -0.044456708058714864 -36.19371669702229
337 -0.04382895883172751 -36.19007115531709 -0.04229185115545988 -36.23600854817775
338 -0.04383923839777708 -36.23391039371487 -0.04449612889438868 -36.28050467707214
339 -0.0438274459913373 -36.27773783970621 -0.043430518731474875 -36.323935195803614
340 -0.04383588414639235 -36.3215737238526 -0.03988447468727827 -36.36381967049089
341 -0.043952929228544234 -36.36552665308115 -0.04319911897182464 -36.40701878946272
342 -0.043898336961865424 -36.409424990043014 -0.04500172957777977 -36.452020519040495
343 -0.04387080837041139 -36.45329579841343 -0.04270057417452335 -36.49472109321502
344 -0.043861426413059235 -36.49715722482649 -0.04382044896483421 -36.53854154217986
345 -0.04388092216104269 -36.54103814698753 -0.04447721298784017 -36.5830187551677
346 -0.0439100606366992 -36.58494820762423 -0.0461595181375742 -36.62917827330527
347 -0.04372859876602888 -36.62867680639026 -0.04397524241358042 -36.67315351571885
348 -0.04383630622178316 -36.672513112612044 -0.053027202188968656 -36.72618071790782
349 -0.043571417778730394 -36.71608453039077 -0.0441475410014391 -36.77032825890926
350 -0.043460489436984065 -36.759545019827755 -0.0469833230599761 -36.817311581969236
351 -0.04333590492606163 -36.802880924753815 -0.04253740664571524 -36.85984898861495
352 -0.04336216859519482 -36.84624309334901 -0.04524298645555973 -36.90509197507051
353 -0.043352138996124265 -36.88959523234514 -0.04250768832862377 -36.94759966339914
354 -0.04335632044821978 -36.932951552793355 -0.04296716619282961 -36.99056682959197
355 -0.04337690304964781 -36.976328455843 -0.04083293806761503 -37.031399767659586
356 -0.04354782197624445 -37.01987627781925 -0.04666506070643663 -37.078064828366024
357 -0.04328251015394926 -37.0631587879732 -0.046271999925374986 -37.1243368282914
358 -0.04307435043156147 -37.10623313840476 -0.037327579036355016 -37.161664407327756
359 -0.04334233496338129 -37.149575473368145 -0.04184225909411907 -37.20350666642187
360 -0.04341338761150837 -37.19298886097965 -0.04267286267131567 -37.24617952909319
361 -0.043487540632486346 -37.23647640161214 -0.04313124511390924 -37.2893107742071
362 -0.04350693244487047 -37.27998333405701 -0.041268736124038696 -37.33057951033114
363 -0.04337659124284983 -37.323359925299854 -0.039714868739247323 -37.37029437907039
364 -0.04355633985251188 -37.36691626515237 -0.04202602468430996 -37.4123204037547
365 -0.04359857216477394 -37.410514837317145 -0.04219581112265587 -37.45451621487735
366 -0.043818521313369274 -37.454333358630514 -0.03982767462730408 -37.494343889504655
367 -0.043735822476446626 -37.49806918110696 -0.0430395508185029 -37.53738344032316
368 -0.0438407052308321 -37.5419098863378 -0.04319851417094469 -37.58058195449411
369 -0.0436920115724206 -37.585601897910216 -0.045286926068365575 -37.62586888056247
370 -0.043674405105412005 -37.62927630301563 -0.04095171913504601 -37.666820599697516
371 -0.043717841431498525 -37.67299414444713 -0.04262398537248373 -37.70944458507
372 -0.04372435435652733 -37.71671849880366 -0.04210358038544655 -37.751548165455446
373 -0.04393792748451233 -37.76065642628817 -0.040123157948255536 -37.791671323403705
374 -0.04388934075832367 -37.8045457670465 -0.042312929034233095 -37.833984252437936
375 -0.04383879452943802 -37.848384561575934 -0.04341043177992106 -37.877394684217855
376 -0.04388905167579651 -37.89227361325173 -0.044099641218781474 -37.92149432543663
377 -0.043742496892809866 -37.93601611014454 -0.04291893504559994 -37.96441326048223
378 -0.044119296781718734 -37.98013540692626 -0.05219907201826572 -38.0166123325005
379 -0.04344161879271269 -38.02357702571897 -0.045421484299004077 -38.062033816799506
380 -0.04342952612787485 -38.067006551846845 -0.04135313220322132 -38.103386949002726
381 -0.043483569659292697 -38.11049012150614 -0.042420745454728605 -38.14580769445745
382 -0.043710151128470896 -38.15420027263461 -0.04457784201949835 -38.19038553647695
383 -0.043550779297947886 -38.197751051932556 -0.0447506396099925 -38.23513617608695
384 -0.04350553099066019 -38.241256582923214 -0.03830989208072424 -38.27344606816767
385 -0.04357047136873007 -38.284827054291945 -0.04408106207847595 -38.31752713024615
386 -0.043533409014344215 -38.32836046330629 -0.04083997458219528 -38.358367104828346
387 -0.04358850326389074 -38.37194896657018 -0.044759887456893924 -38.40312699228524
388 -0.043406333215534686 -38.415355299785716 -0.04285322148352862 -38.44598021376876
389 -0.04339265264570713 -38.45874795243142 -0.040998850017786026 -38.48697906378655
390 -0.04371838867664337 -38.50246634110807 -0.043893932551145556 -38.53087299633769
391 -0.04349216036498547 -38.54595850147305 -0.04232716113328934 -38.57320015747098
392 -0.04350412841886282 -38.58946262989191 -0.04275046736001968 -38.615950624831
393 -0.04356891084462404 -38.63303154073654 -0.045499069057404994 -38.66144969388841
394 -0.04346896018832922 -38.67650050092487 -0.04245919194072485 -38.70390888582913
395 -0.04346722029149532 -38.71996772121636 -0.044682083278894426 -38.74859096910802
396 -0.0434678191319108 -38.763435540348276 -0.04251115210354328 -38.791102121211566
397 -0.04341236557811499 -38.80684790592639 -0.04322983380407095 -38.834331955015635
398 -0.04338107462972403 -38.85022898055611 -0.04372034966945648 -38.87805230468509
399 -0.04347737561911345 -38.89370635617522 -0.0455544950440526 -38.92360679972914
400 -0.043269892781972887 -38.936976248957194 -0.04409118592739105 -38.967697985656535
401 -0.04330087639391422 -38.98027712535111 -0.03884182721376419 -39.0065398128703
402 -0.043388715386390685 -39.0236658407375 -0.04213007185608149 -39.04866988472638
403 -0.04361842162907124 -39.06728426236657 -0.04912334978580475 -39.09779323451218
404 -0.043219220079481604 -39.11050348244605 -0.04430351853370666 -39.14209675304589
405 -0.04320826027542353 -39.15371174272147 -0.04315231367945671 -39.18524906672535
406 -0.04307230953127146 -39.19678405225274 -0.042029499635100366 -39.22727856636045
407 -0.04315110668540001 -39.23993515893814 -0.04226160701364279 -39.26954017337409
408 -0.043240911886096 -39.28317607082423 -0.043210987374186514 -39.31275116074828
409 -0.043166281469166276 -39.3263423522934 -0.04300440587103367 -39.35575556661931
410 -0.04314747992902994 -39.369489832222435 -0.04314503036439419 -39.3989005969837
411 -0.04313661530613899 -39.412626447528574 -0.04389539528638124 -39.442795992270085
412 -0.043271958455443384 -39.455898405984016 -0.03850151021033525 -39.48129750248042
413 -0.043293153680860993 -39.49919155966488 -0.04306896608322859 -39.52436646856365
414 -0.04338849820196629 -39.54258005786684 -0.04260825868695974 -39.56697472725061
415 -0.043709746561944485 -39.58628980442879 -0.051105805672705173 -39.618080532923315
416 -0.043234477564692494 -39.62952428199348 -0.04322114791721106 -39.66130168084052
417 -0.04288469832390547 -39.672408980317385 -0.043925189226865766 -39.70522687006739
418 -0.04294979441910982 -39.715358774736494 -0.047183642350137237 -39.752410512417526
419 -0.04280721843242645 -39.75816599316892 -0.041424380242824556 -39.79383489266035
420 -0.04288173615932465 -39.801047729328246 -0.043276138603687286 -39.83711103126404
421 -0.042838366515934465 -39.843886095844184 -0.03970445655286312 -39.8768154878169
422 -0.04286494757980108 -39.886751043423985 -0.04170720912516117 -39.91852269694206
423 -0.042975145392119884 -39.929726188816105 -0.042506765201687814 -39.96102946214375
424 -0.043034234642982484 -39.972760423459086 -0.04436166249215603 -40.005391124635906
425 -0.04289734605699778 -40.01565776951608 -0.04334749709814787 -40.04873862173405
426 -0.04294487591832876 -40.05860264543441 -0.04184109978377819 -40.090579721517834
427 -0.042990058101713656 -40.10159270353613 -0.04114158656448126 -40.13172130808231
428 -0.04311658106744289 -40.14470928460357 -0.05197879150509834 -40.18370009958741
429 -0.042733018100261685 -40.187442302703836 -0.04086964298039675 -40.22456974256781
430 -0.04275824911892414 -40.23020055182276 -0.044890430942177775 -40.269460173509984
431 -0.04265848621726036 -40.272859038040025 -0.0421706311404705 -40.311630804650456
432 -0.0426285246387124 -40.31548756267874 -0.04128321222960949 -40.352914016880064
433 -0.042640271782875064 -40.35812783446161 -0.042745566368103026 -40.39565958324817
434 -0.0428177572786808 -40.400945591740296 -0.04298921320587397 -40.43864879645404
435 -0.04319241736084223 -40.44413800910114 -0.032578390650451185 -40.47122718710449
436 -0.0430861746892333 -40.487224183790374 -0.04321155995130539 -40.51443874705579
437 -0.04323204513639212 -40.53045622892677 -0.04003679715096951 -40.55447554420676
438 -0.04321398679167032 -40.57367021571844 -0.044534952379763126 -40.59901049658652
439 -0.04337276164442301 -40.61704297736286 -0.03894302807748318 -40.637953524664006
440 -0.04329368844628334 -40.66033666580914 -0.04328055381774902 -40.68123407848176
441 -0.04325714446604252 -40.70359381027518 -0.046337561868131164 -40.727571640349886
442 -0.04323421400040388 -40.74682802427559 -0.04415825624018908 -40.771729896590074
443 -0.043119937740266324 -40.78994796201585 -0.042531661689281464 -40.814261558279355
444 -0.04318186677992344 -40.83312982879578 -0.040898801572620866 -40.85516035985198
445 -0.04309590924531222 -40.876225738041086 -0.04465960785746574 -40.89981996770945
446 -0.043176745623350145 -40.919402483664435 -0.04243148248642683 -40.942251450195876
447 -0.04332348816096783 -40.9627259718254 -0.049403312429785726 -40.991654762625664
448 -0.04302827473729849 -41.005754246562695 -0.03892360217869282 -41.030578364804356
449 -0.042966825515031816 -41.048721072077726 -0.039774828031659125 -41.070353192836016
450 -0.04316425211727619 -41.091885324195005 -0.04297520872205496 -41.11332840155807
451 -0.043124524876475334 -41.13500984907148 -0.04531734995543957 -41.15864575151351
452 -0.04303873218595981 -41.17804858125744 -0.04513481017202139 -41.203780561685534
453 -0.04295384250581265 -41.22100242376325 -0.043906801752746104 -41.24768736343828
454 -0.042886358499526975 -41.26388878226278 -0.042245668917894365 -41.289933032356174
455 -0.04302530139684677 -41.30691408365963 -0.04054523669183254 -41.33047826904801
456 -0.04305906984955073 -41.349973153509175 -0.04252867344766855 -41.37300694249568
457 -0.04299809150397778 -41.39297124501315 -0.042216048762202266 -41.41522299125788
458 -0.0431798355653882 -41.43615108057854 -0.043888994865119456 -41.459111986123
459 -0.043092227168381216 -41.47924330774692 -0.041817520000040534 -41.500929506123036
460 -0.04326470922678709 -41.52250801697371 -0.04734863620251417 -41.54827814232555
461 -0.04294619169086218 -41.56545420866457 -0.04219475369900465 -41.59047289602456
462 -0.04300463087856769 -41.60845883954314 -0.04353386331349611 -41.63400675933806
463 -0.04292938690632582 -41.65138822644946 -0.041635903529822826 -41.67564266286788
464 -0.04303705655038357 -41.694425282999845 -0.0439388258382678 -41.71958148870615
465 -0.04285527765750885 -41.737280560657354 -0.0406178867444396 -41.76019937545059
466 -0.04307124968618155 -41.78035181034353 -0.03993613943457604 -41.80013551488516
467 -0.04311723541468382 -41.823469045758216 -0.046561574749648574 -41.84669708963481
468 -0.043071899376809594 -41.86654094513503 -0.044902744330465795 -41.89159983396527
469 -0.04285381641238928 -41.90939476154742 -0.040081328712403774 -41.93168116267768
470 -0.04290713481605053 -41.952301896363466 -0.046131182461977005 -41.977812345139654
471 -0.04289686623960733 -41.995198762603074 -0.042806333675980565 -42.02061867881564
472 -0.04273397084325552 -42.03793273344633 -0.047121388278901576 -42.06774006709454
473 -0.04268750865012407 -42.08062024209646 -0.03931389879435301 -42.107053965888895
474 -0.04284106120467186 -42.12346130330113 -0.042897926457226274 -42.149951892346124
475 -0.04282513186335564 -42.16628643516448 -0.04198241680860519 -42.19193430915473
476 -0.04279434103518724 -42.20908077619967 -0.04462397340685129 -42.23655828256158
477 -0.042822687327861785 -42.25190346352753 -0.04616323988884687 -42.28272152245043
478 -0.0426343958824873 -42.29453785941002 -0.043104623444378376 -42.32582614589481
479 -0.042652939632534984 -42.33719079904255 -0.04264197610318661 -42.36846812199799
480 -0.04257062841206789 -42.37976142745462 -0.04540036842226982 -42.41386849042026
481 -0.04254789110273123 -42.422309318557346 -0.04275766052305698 -42.45662615094332
482 -0.04249759241938591 -42.46480691097673 -0.04264282155781984 -42.49926897250114
483 -0.04246302396059036 -42.50726993493733 -0.04108551796525717 -42.5403544904664
484 -0.04260300658643246 -42.54987294152376 -0.04167566038668156 -42.58203015085308
485 -0.04266902301460505 -42.59254196453836 -0.04326043296605349 -42.62529058381913
486 -0.04261232353746891 -42.63515428807583 -0.0431039011105895 -42.66839448492972
487 -0.042621547169983384 -42.67777583524582 -0.04455744251608849 -42.71295192744581
488 -0.04246435388922691 -42.72024018913505 -0.04250145088881254 -42.75545337833462
489 -0.042540465109050275 -42.7627806542441 -0.044740826822817326 -42.80019420515744
490 -0.04246447365731001 -42.80524512790141 -0.04040136635303497 -42.84059557151048
491 -0.04281093217432499 -42.848056060075734 -0.05130046047270298 -42.89189603198318
492 -0.04221147168427706 -42.89026753176001 -0.04307731576263905 -42.93497334774582
493 -0.0422365253791213 -42.932504057139134 -0.040414117835462095 -42.97538746558128
494 -0.04236744903028011 -42.974871506169414 -0.0427534269168973 -43.018140892498174
495 -0.042383477464318274 -43.017254983633734 -0.040297265723347665 -43.05843815822152
496 -0.04262743052095175 -43.059882414154686 -0.03988485373556614 -43.098323011957085
497 -0.04272006694227457 -43.10260248109696 -0.03889541104435921 -43.13721842300144
498 -0.04274133983999491 -43.14534382093695 -0.04201960042119026 -43.179238023422634
499 -0.043039978481829166 -43.18838379941878 -0.0388523917645216 -43.218090415187156
500 -0.043007020838558674 -43.23139082025734 -0.037955710478127 -43.256046125665286
501 -0.04322547446936369 -43.274616294726705 -0.04372006990015507 -43.29976619556544
502 -0.04328651987016201 -43.31790281459687 -0.04860441684722901 -43.348370612412666
503 -0.042801756784319876 -43.36070457138119 -0.041990282200276854 -43.39036089461294
504 -0.042853530310094354 -43.40355810169129 -0.042829208076000214 -43.43319010268894
505 -0.042870449088513854 -43.4464285507798 -0.042690483294427393 -43.47588058598337
506 -0.04288784116506576 -43.48931639194487 -0.04076582957059145 -43.51664641555396
507 -0.04294949360191822 -43.532265885546785 -0.040788454189896586 -43.55743486974385
508 -0.04302010405808687 -43.57528598960487 -0.04235225934535265 -43.5997871290892
509 -0.04304649885743857 -43.61833248846231 -0.04289669916033745 -43.64268382824954
510 -0.04301466848701239 -43.66134715694932 -0.042681662179529664 -43.68536549042907
511 -0.04321757107973099 -43.70456472802905 -0.04342501107603312 -43.7287905015051
512 -0.04300678074359894 -43.747571508772644 -0.04360760077834129 -43.77239810228345
513 -0.042939010076224804 -43.79051051884887 -0.043920616060495375 -43.81631871834394
514 -0.04313515666872263 -43.833645675517594 -0.0481227595359087 -43.86444147787985
515 -0.04271865598857403 -43.87636433150617 -0.04017202742397785 -43.90461350530383
516 -0.042775173857808116 -43.91913950536397 -0.04216787405312061 -43.94678137935695
517 -0.042777498997747895 -43.96191700436172 -0.04481341689825058 -43.9915947962552
518 -0.04263832326978445 -44.00455532763151 -0.042106053046882155 -44.03370084930208
519 -0.0427050406113267 -44.04726036824283 -0.04146269578486681 -44.075163545086944
520 -0.04272403921931982 -44.089984407462154 -0.043256160244345664 -44.11841970533129
521 -0.04270950295031071 -44.13269391041246 -0.043451125361025335 -44.161870830692315
522 -0.04267408438026905 -44.17536799479273 -0.04225952066481113 -44.20413035135713
523 -0.04273593463003635 -44.21810392942277 -0.042860183864831924 -44.24699053522196
524 -0.042837669514119624 -44.26094159893689 -0.04463977795094252 -44.2916303131729
525 -0.042710894159972666 -44.30365249309686 -0.044878950156271455 -44.33650926332918
526 -0.042658142559230325 -44.346310635656096 -0.04279879964888096 -44.379308062978055
527 -0.042665657587349415 -44.388976293243445 -0.040663667395710944 -44.41997173037377
528 -0.04275858961045742 -44.4317348828539 -0.04226410984992981 -44.4622358402237
529 -0.04271109700202942 -44.47444597985593 -0.040037113800644876 -44.50227295402434
530 -0.04280862603336573 -44.51725460588929 -0.04416656997054815 -44.54643952399489
531 -0.04268045667558908 -44.55993506256488 -0.04032405838370323 -44.586763582378595
532 -0.042853841185569765 -44.60278890375045 -0.04206324797123671 -44.62882683034983
533 -0.0429289672523737 -44.64571787100282 -0.04212171398103237 -44.67094854433086
534 -0.04281155951321125 -44.688529430516034 -0.04014638438820839 -44.71109492871907
535 -0.04299645200371742 -44.731525882519755 -0.0422616820782423 -44.75335661079731
536 -0.04299922622740269 -44.774525108747156 -0.04107337761670351 -44.79442998841402
537 -0.04306051172316074 -44.81758562047032 -0.04487835764884949 -44.839308346062865
538 -0.043118207901716235 -44.86070382837203 -0.04232355896383524 -44.8816319050267
539 -0.04304012693464756 -44.90374395530668 -0.04683651197701692 -44.92846841700372
540 -0.04286467991769314 -44.94660863522437 -0.04333587102591992 -44.97180428802964
541 -0.042878661304712296 -44.989487296529084 -0.04125767834484577 -45.01306196637449
542 -0.04297628402709961 -45.03246358055618 -0.04279328938573599 -45.05585525576022
543 -0.04297761749476194 -45.075441198050946 -0.041403218917548654 -45.09725847467777
544 -0.043016580678522584 -45.11845777872947 -0.045149534940719604 -45.14240800961849
545 -0.043158278614282605 -45.16161605734376 -0.03916796781122685 -45.181575977429716
546 -0.042920333705842494 -45.2045363910496 -0.04367953985929489 -45.225255517289014
547 -0.0429070645943284 -45.24744345564393 -0.042796858213841917 -45.268052375502855
548 -0.042963717691600324 -45.29040717333553 -0.0461174001917243 -45.31416977569458
549 -0.042878266610205176 -45.33328543994573 -0.04476661812514067 -45.35893639381972
550 -0.04268494043499231 -45.37597038038073 -0.04200773909687996 -45.4009441329166
551 -0.04272044487297535 -45.418690825253705 -0.04214586354792118 -45.44308999646452
552 -0.0427200086414814 -45.46141083389519 -0.04109587576240301 -45.484185872226924
553 -0.042760178074240686 -45.504171011969426 -0.04363299198448658 -45.52781886421141
554 -0.04278991539031267 -45.54696092735974 -0.038295374065637586 -45.56611423827705
555 -0.04291120860725641 -45.589872135967 -0.04200686309486627 -45.60812110137192
556 -0.042937063984572886 -45.63280919995157 -0.04462653528898954 -45.65274763666091
557 -0.04280911851674318 -45.67561831846832 -0.039367392845451835 -45.69211502950636
558 -0.04316852279007435 -45.71878684125839 -0.044113077037036416 -45.7362281065434
559 -0.04299533385783434 -45.761782175116224 -0.04415602944791317 -45.78038413599131
560 -0.04284542854875326 -45.804627603664976 -0.04479522071778774 -45.8251793567091
561 -0.04284707196056843 -45.84747467562554 -0.042962743900716305 -45.868142100609816
562 -0.04285736177116632 -45.89033203739671 -0.04064329005777836 -45.908785390667596
563 -0.04297573566436767 -45.93330777306108 -0.04181424360722304 -45.950599634274816
564 -0.042911996319890025 -45.97621976938097 -0.04338123835623264 -45.99398087263105
565 -0.042921466566622254 -46.01914123594759 -0.04195814672857523 -46.035939019359624
566 -0.0428998451679945 -46.06204108111559 -0.0435177406296134 -46.079456759989235
567 -0.04291173666715622 -46.104952817782745 -0.04516389276832342 -46.12462065275756
568 -0.04283658564090729 -46.14778940342365 -0.043097042478621006 -46.16771769523618
569 -0.042804390750825407 -46.190593794174475 -0.04463582169264555 -46.21235351692882
570 -0.04266242515295744 -46.23325621932743 -0.04280543550848961 -46.25515895243731
571 -0.042710150219500066 -46.27596636954693 -0.03957865089178085 -46.2947376033291
572 -0.042845967970788476 -46.31881233751772 -0.04422794971615076 -46.33896555304525
573 -0.04263860136270523 -46.361450938880424 -0.041045218147337435 -46.38001077119259
574 -0.042866459116339684 -46.40431739799676 -0.042116289399564265 -46.42212706059215
575 -0.0429273221641779 -46.44724472016094 -0.041482933424413206 -46.463609994016565
576 -0.043121632933616635 -46.49036635309456 -0.04504124466329813 -46.50865123867986
577 -0.04292839206755161 -46.53329474516211 -0.0461580827832222 -46.55480932146308
578 -0.04263519421219826 -46.575929939374305 -0.04134092777967453 -46.596150249242754
579 -0.042900757677853105 -46.61883069705216 -0.041658105328679085 -46.63780835457143
580 -0.04283657744526863 -46.66166727449743 -0.04424468502402305 -46.68205303959546
581 -0.04269766472280025 -46.704364939220234 -0.041537350974977016 -46.723590390570436
582 -0.04280006624758244 -46.747165005467814 -0.0443426551297307 -46.76793304570017
583 -0.04273395631462336 -46.789898961782434 -0.044185228273272516 -46.81211827397344
584 -0.042624819278717044 -46.83252378106115 -0.04189218860119581 -46.854010462574635
585 -0.042663493379950526 -46.875187274441096 -0.04359665736556053 -46.8976071199402
586 -0.042572763934731486 -46.917760038375825 -0.04534570686519146 -46.94295282680539
587 -0.0426814865320921 -46.960441524907914 -0.04792117699980736 -46.990874003805196
588 -0.04235043562948704 -47.0027919605374 -0.037448384799063206 -47.02832238860426
589 -0.04259679764509201 -47.04538875818249 -0.040902554988861084 -47.06922494359312
590 -0.042703878879547116 -47.08809263706204 -0.04127294905483723 -47.110497892647956
591 -0.04265914782881737 -47.130751784890855 -0.04522379692643881 -47.15572168957439
592 -0.042735565826296805 -47.17348735071715 -0.04478337690234184 -47.20050506647674
593 -0.043764560110867025 -47.21725191082802 -0.05657920036464929 -47.25708426684139
594 -0.04198038149625063 -47.25923229232427 -0.037920663692057134 -47.295004930533445
595 -0.042238117568194865 -47.30147040989247 -0.04296418894082308 -47.337969119474266
596 -0.04216418694704771 -47.343634596839514 -0.04270697589963675 -47.3806760953739
597 -0.0421854630112648 -47.38582005985078 -0.040920845791697504 -47.421596941165596
598 -0.04234788343310356 -47.42816794328388 -0.04062740132212639 -47.46222434248772
599 -0.042351747117936614 -47.470519690401815 -0.044164394959807396 -47.50638873744753
600 -0.04219712950289249 -47.51271681990471 -0.042460421845316884 -47.54884915929285
601 -0.04228594806045294 -47.55500276796516 -0.0425895169377327 -47.59143867623058
602 -0.042238994315266606 -47.59724176228043 -0.04155505280941725 -47.632993729039995
603 -0.042278908751904966 -47.63952067103234 -0.04292376264929772 -47.67591749168929
604 -0.04229216855019331 -47.68181283958253 -0.04063443075865507 -47.71655192244795
605 -0.042447741702198984 -47.724260581284724 -0.043137232027947905 -47.75968915447589
606 -0.04240523856133223 -47.766665819846054 -0.042957176268100736 -47.802646330744
607 -0.04242124073207378 -47.80908706057813 -0.039664468728005886 -47.842310799472
608 -0.04251967053860426 -47.85160673111673 -0.04233838338404894 -47.88464918285605
609 -0.04276513773947954 -47.89437186885621 -0.04435406718403101 -47.92900325004008
610 -0.04245644733309746 -47.936828316189306 -0.042258066684007646 -47.97126131672409
611 -0.04260163139551878 -47.979429947584826 -0.04151395335793495 -48.012775270082024
612 -0.04259643293917179 -48.022026380524 -0.04448368027806282 -48.05725895036009
613 -0.04246966205537319 -48.06449604257937 -0.040992962941527364 -48.09825191330162
614 -0.042543231323361394 -48.107039273902735 -0.04246957376599312 -48.14072148706761
615 -0.04266546089202165 -48.14970473479476 -0.046443453058600426 -48.18716494012621
616 -0.04238285347819328 -48.192087588272955 -0.04030493907630443 -48.227469879202516
617 -0.042473763786256315 -48.23456135205921 -0.043437314219772816 -48.27090719342229
618 -0.04251036159694195 -48.27707171365615 -0.04351748749613762 -48.31442468091843
619 -0.042400593496859075 -48.319472307153006 -0.0415723891928792 -48.35599707011131
620 -0.04258662089705467 -48.36205892805006 -0.04096666965633631 -48.39696373976764
621 -0.042644542455673215 -48.40470347050574 -0.03799924645572901 -48.43496298622337
622 -0.04270884376019239 -48.44741231426593 -0.042038746550679205 -48.47700173277405
623 -0.04275428429245949 -48.49016659855839 -0.040082152001559734 -48.51708388477561
624 -0.042886252701282504 -48.53305285125967 -0.04232349302619696 -48.559407377801804
625 -0.043814375065267086 -48.576867226324936 -0.05171648263931274 -48.61112386044112
626 -0.04249713122844696 -48.61936435755338 -0.04160203095525503 -48.65272589139637
627 -0.04256719220429659 -48.661931549757675 -0.04402608089148998 -48.69675197228786
628 -0.042453072220087054 -48.70438462197776 -0.04050548318773508 -48.7372574554756
629 -0.04253258090466261 -48.74691720288242 -0.041057104058563706 -48.77831455953417
630 -0.04266093894839287 -48.789578141830816 -0.04358227904886007 -48.82189683858303
631 -0.04266040772199631 -48.83223854955281 -0.04268370270729065 -48.86458054129032
632 -0.042590978927910327 -48.874829528480724 -0.04184366948902607 -48.90642421077935
633 -0.04260832127183676 -48.91743784975256 -0.04115517120808363 -48.94757938198743
634 -0.04267178121954203 -48.9601096309721 -0.041984574683010575 -48.989563956670445
635 -0.042813167721033094 -49.002922798693135 -0.04325836915522814 -49.03282232582567
636 -0.04271041117608547 -49.04563320986922 -0.04347009193152189 -49.076292417757195
637 -0.04270816426724196 -49.08834137413646 -0.0427869189530611 -49.11907933671026
638 -0.042785335518419745 -49.13112670965488 -0.04472169578075409 -49.16380103249101
639 -0.042584627866744995 -49.173711337521624 -0.04264427982270717 -49.20644531231372
640 -0.04258494824171066 -49.216296285763335 -0.04314414821565151 -49.24958946052937
641 -0.04266512542963028 -49.25896141119296 -0.04122140593826771 -49.29081086646764
642 -0.04272948149591684 -49.30169089268888 -0.04610584024339914 -49.33691670671104
643 -0.04257515221834183 -49.34426604490722 -0.04485133923590183 -49.38176804594694
644 -0.04243352934718132 -49.3866995742544 -0.04394846931099892 -49.42571651525794
645 -0.04237354956567287 -49.429073123820075 -0.04057131391018629 -49.466287829168124
646 -0.04250510726124048 -49.47157823108132 -0.04152107611298561 -49.50780890528111
647 -0.042554445751011374 -49.514132676832325 -0.04309557471424341 -49.55090447999535
648 -0.04251910522580147 -49.556651782058125 -0.04311178512871265 -49.59401626512407
649 -0.042445591278374196 -49.5990973733365 -0.041819498501718046 -49.635835763625785
650 -0.042525262013077735 -49.64162263534958 -0.045227756910026076 -49.68106352053581
651 -0.04244629349559546 -49.68406892884517 -0.04320843704044819 -49.724271957576256
652 -0.0424449909478426 -49.726513919793014 -0.04082959648221731 -49.765101554058475
653 -0.042364942654967305 -49.768878862447984 -0.040467414259910586 -49.80556896831838
654 -0.042544521391391754 -49.811423383839376 -0.043649076297879216 -49.849218044616265
655 -0.04257710874080658 -49.854000492580184 -0.03887581769376993 -49.888093862310036
656 -0.04273964464664459 -49.89674013722683 -0.040971146710216996 -49.929065009020256
657 -0.04275522027164698 -49.93949535749847 -0.038926214911043644 -49.9679912239313
658 -0.042863355576992036 -49.98235871307546 -0.04299193043261766 -50.01098315436392
659 -0.04293405152857303 -50.02529276460404 -0.046761392056941985 -50.057744546420864
660 -0.04257173221558332 -50.067864496819624 -0.04270520806312561 -50.10044975448399
661 -0.04271369576454163 -50.110578192584164 -0.044800950400531295 -50.14525070488452
662 -0.04256156031042337 -50.15313975289459 -0.04202202409505844 -50.18727272897958
663 -0.04260550737380982 -50.195745260268396 -0.04311550725251436 -50.230388236232095
664 -0.042586009576916696 -50.23833126984531 -0.04177741724997759 -50.27216565348207
665 -0.042674191296100616 -50.28100546114141 -0.04403162281960249 -50.31619727630167
666 -0.042584465257823466 -50.32358992639924 -0.04013017378747463 -50.35632745008915
667 -0.04260741975158453 -50.36619734615082 -0.04187475144863129 -50.39820220153778
668 -0.042718164063990115 -50.40891551021481 -0.0473621079698205 -50.445564309507596
669 -0.04254664070904255 -50.45146215092385 -0.04327542819082737 -50.48883973769842
670 -0.042448415979743005 -50.493910566903594 -0.04556829463690519 -50.53440803233533
671 -0.0424383969977498 -50.53634896390135 -0.04423241224139929 -50.57864044457673
672 -0.04235728997737169 -50.57870625387872 -0.0430050615221262 -50.62164550609885
673 -0.042602318339049816 -50.62130857221777 -0.04558372255414724 -50.667229228653
674 -0.04230799842625856 -50.66361657064403 -0.04362881239503622 -50.710858041048034
675 -0.04228031262755394 -50.705896883271585 -0.04182275347411633 -50.75268079452215
676 -0.04243628513067961 -50.74833316840226 -0.03875908702611923 -50.79143988154827
677 -0.04244096875190735 -50.790774137154166 -0.04043175019323826 -50.83187163174151
678 -0.04257677439600229 -50.83335091155017 -0.04109385143965483 -50.87296548318116
679 -0.04260697886347771 -50.875957890413645 -0.04377954341471195 -50.916745026595876
680 -0.042494533397257325 -50.918452423810905 -0.03935739025473595 -50.95610241685061
681 -0.042657749354839326 -50.96111017316574 -0.042567570134997366 -50.99866998698561
682 -0.042679631523787974 -51.00378980468953 -0.04091216903179884 -51.03958215601741
683 -0.04288548957556486 -51.0466752942651 -0.038881117664277556 -51.078463273681685
684 -0.04290790893137455 -51.089583203196476 -0.04254319425672293 -51.12100646793841
685 -0.04291648045182228 -51.1324996836483 -0.043383754417300226 -51.164390222355706
686 -0.04292848110198975 -51.175428164750286 -0.043748022988438606 -51.208138245344145
687 -0.04320719968527555 -51.21863536443556 -0.05449939034879207 -51.26263763569294
688 -0.04235129877924919 -51.260986663214815 -0.04088575020432472 -51.303523385897265
689 -0.04242667760699988 -51.30341334082181 -0.041661317273974416 -51.34518470317124
690 -0.042489026486873624 -51.34590236730869 -0.0403471814468503 -51.38553188461809
691 -0.0426295330747962 -51.388531900383484 -0.04462328776717186 -51.43015517238526
692 -0.042615384608507154 -51.431147284991994 -0.04050872754305601 -51.47066389992832
693 -0.04266522731631994 -51.473812512308314 -0.04086834155023098 -51.51153224147855
694 -0.04267712440341711 -51.51648963671173 -0.04364944770932198 -51.55518168918787
695 -0.04276671204715967 -51.55925634875889 -0.042798705957829954 -51.5979803951457
696 -0.0427971450611949 -51.60205349382009 -0.03933774139732123 -51.637318136543016
697 -0.042835988104343414 -51.64488948192443 -0.04400289729237557 -51.68132103383539
698 -0.042769800126552585 -51.68765928205098 -0.041508973203599454 -51.722830007038986
699 -0.04279159251600504 -51.73045087456698 -0.04519906882196665 -51.76802907586095
700 -0.04279508106410503 -51.77324595563109 -0.03904985822737217 -51.807078934088324
701 -0.04311023708432913 -51.81635619271542 -0.040272247046232224 -51.847351181134556
702 -0.04300068616867066 -51.859356878884086 -0.04262979663908482 -51.88998097777364
703 -0.04302162807434797 -51.902378506958435 -0.0407900782302022 -51.93077105600384
704 -0.043016730435192586 -51.945395237393626 -0.0422206936404109 -51.97299174964425
705 -0.042946250177919865 -51.988341487571546 -0.041027224995195864 -52.01401897463945
706 -0.04304902218282223 -52.03139050975437 -0.042425531707704064 -52.056444506347155
707 -0.043245486170053485 -52.07463599592442 -0.03851003926247358 -52.09495454560963
708 -0.04319505859166384 -52.11783105451608 -0.041410534642636776 -52.13636508025227
709 -0.0433490626513958 -52.161180117167476 -0.043748958967626095 -52.180114039219895
710 -0.04326268695294857 -52.204442804120426 -0.042361917719244954 -52.22247595693914
711 -0.04345676377415657 -52.247899567894585 -0.04405598398298025 -52.26653194092212
712 -0.04316879827529192 -52.291068366169874 -0.04429313391447067 -52.31082507483659
713 -0.043105886317789555 -52.334174252487664 -0.041893741302192214 -52.35271881613878
714 -0.043252218328416345 -52.37742647081608 -0.044415722601115704 -52.3971345387399
715 -0.04314865171909332 -52.420575122535176 -0.04363196436315775 -52.440766503103056
716 -0.043009616620838645 -52.46358473915601 -0.04037013798952103 -52.481136641092576
717 -0.043135612085461614 -52.506720351241476 -0.043061007373034955 -52.52419764846561
718 -0.04318024590611458 -52.54990059714759 -0.044814540445804595 -52.569012188911415
719 -0.043131273239851 -52.59303187038744 -0.04035014975816011 -52.60936233866958
720 -0.043262855336070064 -52.63629472572351 -0.04182657320052385 -52.6511889118701
721 -0.043749712593853476 -52.68004443831736 -0.053704495169222356 -52.70489340703932
722 -0.04275134541094303 -52.7227957837283 -0.04292834084481001 -52.74782174788413
723 -0.042754455097019674 -52.76555023882532 -0.040285898558795455 -52.788107646442924
724 -0.042841071262955666 -52.808391310088275 -0.03951885085552931 -52.82762649729845
725 -0.04293982349336147 -52.85133113358164 -0.04377425760030747 -52.87140075489876
726 -0.042868126183748245 -52.89419925976539 -0.04183233473449945 -52.91323308963326
727 -0.04298075269907713 -52.93718001246447 -0.042484962195158 -52.95571805182842
728 -0.04294536430388689 -52.980125376768356 -0.042307909578084946 -52.998025961406505
729 -0.043092632479965684 -53.023218009248325 -0.038791011460125445 -53.03681697286663
730 -0.04359482396394014 -53.06681283321227 -0.04622111842036247 -53.083038091286994
731 -0.0430497795343399 -53.10986261274661 -0.03895129542797804 -53.12198938671497
732 -0.043236691132187845 -53.1530993038788 -0.039660703390836716 -53.16165009010581
733 -0.04320074152201414 -53.19630004540081 -0.04351288340985775 -53.20516297351567
734 -0.04345078058540821 -53.23975082598622 -0.04037587996572256 -53.24553885348139
735 -0.043248954601585864 -53.28299978058781 -0.043170707672834395 -53.28870956115423
736 -0.043205608054995535 -53.326205388642805 -0.04489676132798195 -53.33360632248221
737 -0.04316891524940729 -53.369374303892215 -0.042942164838314055 -53.37654848732053
738 -0.04313156697899103 -53.41250587087121 -0.04379581045359373 -53.42034429777412
739 -0.04310573004186154 -53.455611600913066 -0.04049929771572351 -53.46084359548985
740 -0.04324600100517273 -53.49885760191824 -0.04333335068076849 -53.50417694617062
741 -0.04314382616430521 -53.54200142808254 -0.04439460914582014 -53.548571555316435
742 -0.04311815518885851 -53.5851195832714 -0.04485872965306044 -53.59343028496949
743 -0.04308673366904259 -53.62820631694044 -0.041313071735203266 -53.634743356704696
744 -0.04306719154119491 -53.67127350848164 -0.043229675851762295 -53.67797303255646
745 -0.043039634451270105 -53.71431314293291 -0.04142293352633715 -53.71939596608279
746 -0.043172783218324184 -53.75748592615123 -0.04141914062201977 -53.76081510670481
747 -0.04311673007905483 -53.80060265623029 -0.04451502971351147 -53.80533013641832
748 -0.04312037602066994 -53.843723032250956 -0.0438405966386199 -53.84917073305694
749 -0.04304386395961046 -53.88676689621057 -0.04275554064661265 -53.89192627370355
750 -0.04308196939527988 -53.92984886560585 -0.044664980843663216 -53.93659125454721
751 -0.043007345870137215 -53.972856211475985 -0.045169814862310885 -53.98176106940952
752 -0.04287346638739109 -54.015729677863376 -0.042291799746453765 -54.02405286915597
753 -0.04290357567369938 -54.058633253537074 -0.04454079382121563 -54.068593662977186
754 -0.04283993095159531 -54.10147318448867 -0.040865818969905376 -54.10945948194709
755 -0.04283727072179318 -54.14431045521046 -0.04537206422537565 -54.15483154617247
756 -0.04280732348561287 -54.18711777869607 -0.04427493270486593 -54.19910647887733
757 -0.04269718751311302 -54.22981496620918 -0.04378986544907093 -54.242896344326404
758 -0.043141931854188444 -54.27295689806337 -0.044775454141199586 -54.287671798467606
759 -0.04271997883915901 -54.31567687690253 -0.044540496356785295 -54.332212294824394
760 -0.042535724490880965 -54.35821260139341 -0.041832014732062814 -54.37404430955646
761 -0.04250531364232302 -54.400717915035735 -0.04125796463340521 -54.41530227418986
762 -0.042662002891302106 -54.44337991792704 -0.04283820074051618 -54.45814047493038
763 -0.04260325133800506 -54.48598316926505 -0.04144115187227726 -54.49958162680266
764 -0.04250727463513613 -54.52849044390018 -0.03715713191777468 -54.53673875872043
765 -0.0429103622213006 -54.57140080612148 -0.042124127969145775 -54.57886288668958
766 -0.042946132645010945 -54.614346938766495 -0.04007087703794241 -54.61893376372752
767 -0.04308218602091074 -54.657429124787406 -0.04270704910159111 -54.66164081282911
768 -0.043026532232761386 -54.700455657020164 -0.044004518538713455 -54.705645331367826
769 -0.04302414283156395 -54.74347979985173 -0.04274410232901573 -54.74838943369684
770 -0.04292871356010437 -54.78640851341183 -0.04297798089683056 -54.79136741459367
771 -0.042932760715484616 -54.829341274127316 -0.04210476540029049 -54.83347217999396
772 -0.042986317910254 -54.87232759203757 -0.0415864285081625 -54.87505860850212
773 -0.04297602139413357 -54.9153036134317 -0.04316717963665724 -54.91822578813878
774 -0.04305101297795773 -54.95835462640966 -0.044054817594587806 -54.96228060573336
775 -0.04295586422085762 -55.001310490630516 -0.04380854200571775 -55.00608914773908
776 -0.04298777561634779 -55.04429826624686 -0.04261389244347811 -55.04870304018256
777 -0.04286736641079188 -55.08716563265765 -0.04515749253332615 -55.09386053271589
778 -0.04295416623353958 -55.130119798891194 -0.04106255825608969 -55.134923090971974
779 -0.04299183301627636 -55.17311163190747 -0.04347542114555836 -55.17839851211753
780 -0.042845154739916326 -55.21595678664738 -0.04385737422853708 -55.22225588634607
781 -0.04288961123675108 -55.258846397884135 -0.04297354649752379 -55.26522943284359
782 -0.04285425003618002 -55.30170064792031 -0.0422126391902566 -55.307442072033844
783 -0.04285478796809912 -55.34455543588841 -0.043961616419255736 -55.3514036884531
784 -0.04282145146280527 -55.387376887351216 -0.04298443980515003 -55.39438812825825
785 -0.04279186390340328 -55.43016875125462 -0.042530201561748984 -55.436918329819996
786 -0.042772581055760386 -55.47294133231038 -0.04205620568245649 -55.47897453550245
787 -0.04284200221300125 -55.51578333452338 -0.04354468174278736 -55.52251921724524
788 -0.04286857433617115 -55.558651908859545 -0.04362370371818543 -55.56614292096342
789 -0.04286129977554083 -55.60151320863508 -0.037754017300903796 -55.60389693826433
790 -0.04296325985342264 -55.644476468488506 -0.04365811739116907 -55.647555055655495
791 -0.04296504650264978 -55.68744151499116 -0.044217140041291715 -55.691772195696785
792 -0.042909021489322186 -55.73035053648048 -0.04692798685282469 -55.73870018254961
793 -0.04265439976006746 -55.77300493624055 -0.042978480085730554 -55.781678662635336
794 -0.042702608928084376 -55.81570754516863 -0.04214710369706154 -55.8238257663324
795 -0.0428793678060174 -55.858586912974644 -0.037218271568417546 -55.86104403790082
796 -0.04303793665021658 -55.90162484962486 -0.04444072544574738 -55.905484763346564
797 -0.04306780025362968 -55.94469264987849 -0.0381642796099186 -55.94364904295648
798 -0.043118683621287346 -55.98781133349978 -0.04263369292020798 -55.986282735876685
799 -0.043098185956478116 -56.03090951945626 -0.04438205249607563 -56.03066478837276
800 -0.043049306608736515 -56.073958826064995 -0.042750772461295126 -56.07341556083406
801 -0.04311379622668028 -56.11707262229167 -0.04299046732485294 -56.11640602815891
802 -0.04306233562529087 -56.160134957916966 -0.04418380130082369 -56.16058982945974
803 -0.04303042516112328 -56.20316538307809 -0.04466155618429184 -56.20525138564403
804 -0.04295925199985504 -56.24612463507794 -0.0392749285325408 -56.244526314176575
805 -0.04309995174407959 -56.28922458682202 -0.045013312995433805 -56.28953962717201
806 -0.042971379868686196 -56.33219596669071 -0.04131411276757717 -56.33085373993959
807 -0.043061583302915096 -56.37525754999363 -0.042905418388545516 -56.373759158328134
808 -0.0430579537525773 -56.41831550374621 -0.044656258262693885 -56.418415416590825
809 -0.042878746427595614 -56.461194250173804 -0.041135363094508645 -56.45955077968534
810 -0.042941019870340824 -56.504135270044145 -0.04358917325735092 -56.50313995294269
811 -0.042849134653806686 -56.54698440469795 -0.04259728770703077 -56.54573724064972
812 -0.04284620210528374 -56.58983060680323 -0.04313223492354155 -56.58886947557326
813 -0.04281520005315542 -56.63264580685639 -0.041675798036158083 -56.63054527360942
814 -0.04289434179663658 -56.67554014865303 -0.04149186052381992 -56.67203713413324
815 -0.043039548024535176 -56.718579696677565 -0.04200782850384712 -56.71404496263709
816 -0.043039018847048284 -56.76161871552461 -0.041089236922562125 -56.75513419955965
817 -0.04314701277762652 -56.804765728302236 -0.042286099120974543 -56.79742029868062
818 -0.04314375948160887 -56.847909487783845 -0.04232928361743689 -56.839749582298055
819 -0.04310723636299372 -56.89101672414684 -0.04372896309942007 -56.88347854539747
820 -0.04311405774205923 -56.934130781888896 -0.044015370309352875 -56.927493915706826
821 -0.042960282787680625 -56.97709106467658 -0.04252278935164213 -56.97001670505847
822 -0.043117162957787517 -57.02020822763436 -0.04802272543311119 -57.018039430491584
823 -0.04277957994490862 -57.06298780757927 -0.04155308250337839 -57.05959251299496
824 -0.042728470638394356 -57.10571627821766 -0.04297891650348902 -57.10257142949845
825 -0.04386534132063389 -57.149581619538296 -0.06304070372134447 -57.16561213321979
826 -0.04205720964819193 -57.19163882918649 -0.04293765481561422 -57.208549788035405
827 -0.04186159204691649 -57.2335004212334 -0.04003737047314644 -57.24858715850855
828 -0.041980821453034875 -57.27548124268644 -0.04218564853072167 -57.29077280703927
829 -0.042016693763434886 -57.317497936449875 -0.04227197542786598 -57.333044782467134
830 -0.04205651413649321 -57.359554450586366 -0.04268351383507252 -57.375728296302206
831 -0.04206279218196869 -57.40161724276833 -0.041757664270699026 -57.417485960572904
832 -0.04209559354931116 -57.443712836317644 -0.042365255393087865 -57.45985121596599
833 -0.04209139384329319 -57.48580423016094 -0.04235703703016043 -57.50220825299615
834 -0.042104747332632544 -57.52790897749357 -0.042042396403849124 -57.5442506494
835 -0.0421404879540205 -57.57004946544759 -0.042124638147652146 -57.586375287547654
836 -0.04221038334071636 -57.612259848788305 -0.042724584229290485 -57.629099871776944
837 -0.0421662850305438 -57.65442613381885 -0.041309737227857114 -57.6704096090048
838 -0.042232859507203103 -57.696658993326054 -0.04246660023927688 -57.71287620924408
839 -0.04225888401269913 -57.73891787733875 -0.042013675160706046 -57.75488988440478
840 -0.04228418990969658 -57.781202067248444 -0.04191322010010481 -57.79680310450489
841 -0.042363342642784116 -57.82356540989123 -0.04436223097145557 -57.84116533547635
842 -0.042345837131142615 -57.865911247022375 -0.044784842245280745 -57.885950177721625
843 -0.042129480838775636 -57.90804072786115 -0.041729921102523805 -57.92768009882415
844 -0.04223897773772478 -57.950279705598874 -0.040005515329539776 -57.96768561415369
845 -0.04229674618691206 -57.99257645178579 -0.04643537141382694 -58.014120985567516
846 -0.04215492866933346 -58.03473138045512 -0.04092016164213419 -58.05504114720965
847 -0.042207888700067996 -58.07693926915519 -0.04219129588454962 -58.0972324430942
848 -0.042217621579766273 -58.119156890734956 -0.04083821065723896 -58.13807065375144
849 -0.04242425244301558 -58.16158114317797 -0.03881853092461825 -58.17688918467606
850 -0.04250128958374262 -58.20408243276171 -0.04169361181557178 -58.21858279649163
851 -0.042554874531924726 -58.24663730729363 -0.04062238801270723 -58.25920518450434
852 -0.04264356289058924 -58.28928087018422 -0.04173589460551739 -58.300941079109855
853 -0.042623032629489896 -58.331903902813714 -0.04347341097891331 -58.34441449008877
854 -0.042604264058172706 -58.374508166871884 -0.04201140832155943 -58.38642589841032
855 -0.04267949387431145 -58.417187660746194 -0.03852127492427826 -58.4249471733346
856 -0.042887429147958754 -58.460075089894154 -0.0420733317732811 -58.46702050510788
857 -0.04284192491322756 -58.50291701480738 -0.0423887936398387 -58.50940929874772
858 -0.0429142702370882 -58.54583128504447 -0.03908934202045202 -58.54849864076817
859 -0.04295915570110083 -58.58879044074557 -0.041801662370562556 -58.59030030313873
860 -0.04296025112271309 -58.631750691868284 -0.04492703825235367 -58.63522734139109
861 -0.04305690601468086 -58.67480759788297 -0.046253647282719614 -58.681480988673805
862 -0.04283090364187956 -58.717638501524846 -0.04044370539486408 -58.72192469406867
863 -0.042858660034835336 -58.760497161559684 -0.04413774125277996 -58.76606243532145
864 -0.04287684839218855 -58.803374009951874 -0.0425424674525857 -58.808604902774036
865 -0.04298515096306801 -58.84635916091494 -0.040244598500430585 -58.848849501274465
866 -0.042984324134886266 -58.88934348504983 -0.04864154327660799 -58.897491044551074
867 -0.04290731530636549 -58.932250800356194 -0.037037703953683374 -58.93452874850476
868 -0.0429234717041254 -58.97517427206032 -0.041934586502611636 -58.976463335007374
869 -0.042922713421285154 -59.018096985481606 -0.04033831283450127 -59.01680164784187
870 -0.04303179513663054 -59.06112878061823 -0.04376607332378626 -59.06056772116566
871 -0.043017706647515294 -59.10414648726575 -0.04385861586779356 -59.10442633703345
872 -0.04287296012043953 -59.14701944738619 -0.040945467352867124 -59.14537180438632
873 -0.04297784604132175 -59.18999729342752 -0.04240645505487919 -59.1877782594412
874 -0.04303093906491995 -59.23302823249244 -0.038481852412223815 -59.22626011185343
875 -0.043260395713150504 -59.276288628205585 -0.04416507221758366 -59.27042518407101
876 -0.0432252524420619 -59.31951388064765 -0.04330828208476305 -59.313733466155774
877 -0.0431834489107132 -59.36269732955836 -0.05066292881965637 -59.36439639497543
878 -0.04287362899631262 -59.40557095855467 -0.04227384775876999 -59.4066702427342
879 -0.04285490978509188 -59.44842586833976 -0.040426018089056014 -59.44709626082326
880 -0.04342790376394987 -59.49185377210371 -0.04546860530972481 -59.49256486613298
881 -0.04309957399964333 -59.53495334610335 -0.044830480217933656 -59.53739534635091
882 -0.042853711359202865 -59.57780705746255 -0.041343164071440695 -59.578738510422355
883 -0.04292642883956432 -59.620733486302115 -0.04334862884134054 -59.6220871392637
884 -0.04291187636554241 -59.66364536266766 -0.04247814584523439 -59.664565285108935
885 -0.04288695938885212 -59.70653232205651 -0.04439759291708469 -59.70896287802602
886 -0.04275906030088663 -59.7492913823574 -0.041612057201564315 -59.75057493522758
887 -0.042773685231804845 -59.792065067589206 -0.04330902192741633 -59.793883957154996
888 -0.04282782506197691 -59.83489289265118 -0.042969991266727445 -59.83685394842173
889 -0.04280233755707741 -59.87769523020826 -0.04198267813771963 -59.87883662655945
890 -0.04280252978205681 -59.92049775999032 -0.042006514966487885 -59.920843141525935
891 -0.04285450503230095 -59.96335226502262 -0.04259337540715933 -59.96343651693309
892 -0.04279655497521162 -60.00614881999783 -0.04085443243384361 -60.00429094936694
893 -0.04298677835613489 -60.04913559835397 -0.04345602802932262 -60.047746977396265
894 -0.04294442776590586 -60.09208002611987 -0.03940151818096638 -60.08714849557723
895 -0.04297146517783403 -60.13505149129771 -0.043571625277400015 -60.13072012085463
896 -0.04296976197510958 -60.17802125327282 -0.04199777934700251 -60.17271790020163
897 -0.04295027572661638 -60.220971528999435 -0.045161294378340246 -60.21787919457997
898 -0.042863867990672586 -60.26383539699011 -0.043363971449434754 -60.26124316602941
899 -0.042869964614510536 -60.30670536160462 -0.0435018353164196 -60.30474500134583
900 -0.04278167635202408 -60.34948703795664 -0.04247507713735103 -60.34722007848318
901 -0.04284229911863804 -60.39232933707528 -0.0444123562425375 -60.39163243472572
902 -0.04279954601079226 -60.43512888308607 -0.04233824983239174 -60.43397068455811
903 -0.042815520986914636 -60.477944404072986 -0.04413138572126627 -60.47810207027938
904 -0.042722123488783834 -60.52066652756177 -0.041845010779798034 -60.51994708105917
905 -0.04275994636118412 -60.56342647392296 -0.04323194250464439 -60.56317902356382
906 -0.042799340561032295 -60.60622581448399 -0.042064926400780675 -60.6052439499646
907 -0.04272572174668312 -60.648951536230676 -0.04306388609111309 -60.648307836055714
908 -0.04274986386299133 -60.69170140009367 -0.04181454051285982 -60.690122376568574
909 -0.0427785012871027 -60.73447990138077 -0.04174926597625017 -60.731871642544824
910 -0.04282789882272482 -60.777307800203495 -0.042302599921822545 -60.77417424246665
911 -0.042764872312545776 -60.82007267251604 -0.04301625229418278 -60.81719049476083
912 -0.04277285244315863 -60.8628455249592 -0.04179391525685787 -60.85898441001769
913 -0.04287197887897491 -60.905717503838176 -0.042993406392633916 -60.90197781641032
914 -0.04285258948802948 -60.948570093326204 -0.04246344603598118 -60.944441262446304
915 -0.04275400470942259 -60.991324098035626 -0.042794684693217275 -60.987235947139524
916 -0.04290363062173128 -61.034227728657356 -0.04208711851388216 -61.02932306565341
917 -0.04297144189476967 -61.07719917055213 -0.04229903034865856 -61.071622096002066
918 -0.042897744476795195 -61.120096915028924 -0.04093552231788635 -61.112557618319954
919 -0.04316005036234856 -61.16325696539127 -0.03923709057271481 -61.151794708892666
920 -0.043143873475492 -61.20640083886676 -0.04315471351146698 -61.194949422404136
921 -0.04311405494809151 -61.249514893814855 -0.04293028842657805 -61.23787971083071
922 -0.04311200026422739 -61.292626894079085 -0.04298643134534359 -61.28086614217605
923 -0.04295894280076027 -61.335585836879844 -0.04509937185794115 -61.325965514033996
924 -0.042964942194521426 -61.37855077907437 -0.043441271595656875 -61.36940678562965
925 -0.04281320795416832 -61.421363987028535 -0.045929789915680884 -61.41533657554533
926 -0.04282317366451025 -61.464187160693044 -0.0485960466787219 -61.46393262222406
927 -0.04266470372676849 -61.506851864419815 -0.04913929887115955 -61.51307192109522
928 -0.042249558679759505 -61.54910142309957 -0.041307277232408526 -61.554379198327624
929 -0.042246779054403306 -61.59134820215397 -0.041962625831365584 -61.59634182415899
930 -0.04231999516487121 -61.63366819731885 -0.0432841632515192 -61.63962598741051
931 -0.042310832813382146 -61.67597903013223 -0.04100133646279573 -61.68062732387331
932 -0.042313197068870066 -61.718292227201104 -0.04163847286254167 -61.722265796735854
933 -0.042387816682457925 -61.76068004388356 -0.039721451513469216 -61.761987248249326
934 -0.04263107068836689 -61.803311114571926 -0.03955200873315334 -61.80153925698248
935 -0.04249131828546524 -61.84580243285739 -0.048205293156206606 -61.84974455013869
936 -0.04236274138092995 -61.88816517423832 -0.0432958334684372 -61.89304038360712
937 -0.04241593107581139 -61.930581105314126 -0.042464078217744824 -61.93550446182487
938 -0.04239607453346252 -61.97297717984759 -0.04477676749229431 -61.980281229317164
939 -0.04247518107295036 -62.01545236092054 -0.0410530224442482 -62.02133425176141
940 -0.04237499125301838 -62.05782735217356 -0.04274801332503557 -62.06408226508645
941 -0.04240450467914343 -62.1002318568527 -0.043073040619492534 -62.10715530570594
942 -0.04246876779943705 -62.142700624652136 -0.04355501588433981 -62.150710321590275
943 -0.04236004501581192 -62.18506066966795 -0.04258667975664139 -62.19329700134691
944 -0.04240012597292662 -62.22746079564087 -0.042059911973774435 -62.235356913320686
945 -0.04242733065038919 -62.269888126291264 -0.04183042235672474 -62.27718733567741
946 -0.04242837764322758 -62.31231650393449 -0.04286058116704226 -62.32004791684445
947 -0.04245115499943495 -62.35476765893392 -0.0424009196460247 -62.36244883649048
948 -0.04242708683013916 -62.39719474576406 -0.04085147939622402 -62.4033003158867
949 -0.042534088529646394 -62.43972883429371 -0.042013699933886525 -62.44531401582059
950 -0.04257912896573544 -62.482307963259444 -0.04278817512094975 -62.48810219094154
951 -0.04258943907916546 -62.52489740233861 -0.04210716001689434 -62.53020935095844
952 -0.0426025528460741 -62.56749995518469 -0.0404789661988616 -62.5706883171573
953 -0.042720412462949754 -62.610220367647635 -0.04647978078573942 -62.617168097943036
954 -0.04258872214704752 -62.65280908979468 -0.041146112233400346 -62.658314210176435
955 -0.04258347731083632 -62.695392567105515 -0.04087630175054073 -62.69919051192698
956 -0.04264639336615801 -62.73803896047167 -0.042471595108509064 -62.74166210703549
957 -0.04270660690963268 -62.7807455673813 -0.04312135986983776 -62.784783466905324
958 -0.04284757226705551 -62.82359313964836 -0.04460963010787964 -62.8293930970132
959 -0.042589456960558894 -62.866182596608915 -0.04431363511830568 -62.87370673213151
960 -0.042528416216373446 -62.908711012825286 -0.04260591827332973 -62.91631265040484
961 -0.04256625287234783 -62.951277265697634 -0.04023270830512047 -62.95654535870996
962 -0.042613806575536727 -62.99389107227317 -0.043541977368295195 -63.00008733607825
963 -0.042589235678315164 -63.036480307951486 -0.04211661331355572 -63.042203949391805
964 -0.04280274678021669 -63.079283054731704 -0.039466473273932934 -63.08167042266574
965 -0.04273888245224953 -63.12202193718395 -0.041812782362103465 -63.12348320502784
966 -0.04278219286352396 -63.16480413004748 -0.04302461035549641 -63.16650781538333
967 -0.042807132191956046 -63.20761126223943 -0.04201172944158316 -63.20851954482492
968 -0.04278436843305826 -63.25039563067249 -0.04219458531588316 -63.2507141301408
969 -0.0428533524274826 -63.29324898309998 -0.044026500172913076 -63.29474063031371
970 -0.04275102727115154 -63.33600001037113 -0.04222381394356489 -63.336964444257276
971 -0.0427944403141737 -63.378794450685305 -0.04288555812090635 -63.379850002378184
972 -0.04276325795799494 -63.4215577086433 -0.04428616054356098 -63.42413616292175
973 -0.04268468096852303 -63.46424238961182 -0.03993595950305462 -63.4640721224248
974 -0.04282532427459955 -63.50706771388642 -0.04379676319658756 -63.50786888562139
975 -0.04277226068079472 -63.54983997456721 -0.04344789311289787 -63.55131677873429
976 -0.04271316509693861 -63.592553139664155 -0.041208036430180076 -63.59252481516447
977 -0.04272111393511295 -63.63527425359927 -0.04210075587034225 -63.63462557103481
978 -0.0429496830329299 -63.6782239366322 -0.04267896935343742 -63.67730454038825
979 -0.04283859170973301 -63.72106252834193 -0.04101133048534393 -63.718315870873596
980 -0.04300337787717581 -63.76406590621911 -0.040885578095912936 -63.759201448969506
981 -0.04300334434956312 -63.807069250568674 -0.04322214405983686 -63.802423593029346
982 -0.04300278965383768 -63.850072040222514 -0.04401330426335335 -63.8464368972927
983 -0.04294456504285336 -63.893016605265366 -0.04070518910884857 -63.887142086401546
984 -0.043030886352062224 -63.93604749161743 -0.042062504589557646 -63.929204590991105
985 -0.04303827341645956 -63.979085765033886 -0.04201794620603323 -63.971222537197136
986 -0.04310228563845157 -64.02218805067234 -0.04698966443538666 -64.01821220163252
987 -0.04288888666778803 -64.06507693734012 -0.04392101652920246 -64.06213321816172
988 -0.04290786031633616 -64.10798479765646 -0.04247261602431536 -64.10460583418603
989 -0.04284739941358566 -64.15083219707005 -0.040209997072815896 -64.14481583125885
990 -0.04297576565295458 -64.193807962723 -0.04598265215754509 -64.1907984834164
991 -0.0429330749437213 -64.23674103766672 -0.04554735105484724 -64.23634583447125
992 -0.04278053231537342 -64.2795215699821 -0.042128045670688154 -64.27847388014195
993 -0.042736462131142613 -64.32225803211324 -0.04198367279022932 -64.32045755293217
994 -0.04278257004916668 -64.36504060216241 -0.04168384987860918 -64.36214140281078
995 -0.042842670902609827 -64.40788327306502 -0.04480434358119965 -64.40694574639198
996 -0.0427658936008811 -64.45064916666591 -0.04342113938182592 -64.4503668857738
997 -0.04275728520005941 -64.49340645186597 -0.04337010513991117 -64.49373699091372
998 -0.042808732390403746 -64.53621518425636 -0.04737736489623785 -64.54111435580995
999 -0.042604781500995156 -64.57881996575736 -0.042252462543547156 -64.5833668183535
1000 -0.04258869905024767 -64.6214086648076 -0.04294603690505028 -64.62631285525855
1001 -0.042556436359882356 -64.66396510116749 -0.043423565477132796 -64.66973642073567
1002 -0.04243771806359291 -64.70640281923109 -0.043462819419801235 -64.71319924015548
1003 -0.042423213832080364 -64.74882603306317 -0.04203000012785196 -64.75522924028333
1004 -0.04245340023189783 -64.79127943329506 -0.041752427257597445 -64.79698166754092
1005 -0.04241491258144379 -64.83369434587651 -0.04293292928487062 -64.83991459682579
1006 -0.042622171342372894 -64.87631651721888 -0.04638669975101948 -64.88630129657682
1007 -0.042299858294427395 -64.91861637551331 -0.04231089409440756 -64.92861219067123
1008 -0.042341085895895955 -64.96095746140921 -0.04177559670060873 -64.97038778737183
1009 -0.04241648409515619 -65.00337394550436 -0.04133257064968347 -65.01172035802152
1010 -0.04245426170527935 -65.04582820720964 -0.04140748921781778 -65.05312784723934
1011 -0.042616741731762886 -65.0884449489414 -0.042181980609893796 -65.09530982784923
1012 -0.0425057178363204 -65.13095066677772 -0.043471547588706014 -65.13878137543794
1013 -0.042480208538472654 -65.1734308753162 -0.04215361382812262 -65.18093498926606
1014 -0.04263457842171192 -65.21606545373791 -0.04160792231559753 -65.22254291158166
1015 -0.04258054699748755 -65.2586460007354 -0.04034961368888616 -65.26289252527054
1016 -0.042825554870069026 -65.30147155560546 -0.04275632053613663 -65.30564884580669
1017 -0.042524039000272754 -65.34399559460573 -0.03919411431998014 -65.34484296012667
1018 -0.04277817942202091 -65.38677377402774 -0.043674437887966634 -65.38851739801464
1019 -0.042711259052157405 -65.4294850330799 -0.0418753731995821 -65.43039277121423
1020 -0.04276832770556212 -65.47225336078546 -0.051070180535316465 -65.48146295174955
1021 -0.04230268318206072 -65.51455604396752 -0.041007673181593415 -65.52247062493115
1022 -0.04240345731377602 -65.5569595012813 -0.04320641160011292 -65.56567703653126
1023 -0.04242601860314608 -65.59938551988445 -0.04956560302525759 -65.61524263955651
1024 -0.042210161499679086 -65.64159568138413 -0.042276331409811976 -65.65751897096632
1025 -0.04213549047708511 -65.68373117186121 -0.0428432323038578 -65.70036220327017
1026 -0.04210622999817133 -65.72583740185938 -0.04277146365493536 -65.7431336669251
1027 -0.04218861479312182 -65.7680260166525 -0.0431903587654233 -65.78632402569053
1028 -0.04225344639271498 -65.81027946304522 -0.04066948257386684 -65.8269935082644
1029 -0.04216183442622423 -65.85244129747144 -0.04319172035902739 -65.87018522862343
1030 -0.04216697141528129 -65.89460826888673 -0.042368638701736926 -65.91255386732516
1031 -0.04221555981785059 -65.93682382870458 -0.042614775337278844 -65.95516864266244
1032 -0.04222808610647917 -65.97905191481105 -0.04321124590933323 -65.99837988857178
1033 -0.04253878481686115 -66.02159069962791 -0.037063976749777794 -66.03544386532155
1034 -0.04241346083581447 -66.06400416046372 -0.043757015652954576 -66.07920088097451
1035 -0.04241564441472292 -66.10641980487844 -0.046882050670683385 -66.1260829316452
1036 -0.04218414854258299 -66.14860395342103 -0.04102502018213272 -66.16710795182733
1037 -0.04221749883145094 -66.19082145225248 -0.04160998426377773 -66.2087179360911
1038 -0.04233483243733645 -66.23315628468981 -0.044114500656723975 -66.25283243674782
1039 -0.04223452620208264 -66.27539081089189 -0.04455227702856064 -66.29738471377638
1040 -0.04209372717887163 -66.31748453807076 -0.04131154827773571 -66.33869626205411
1041 -0.04216011874377727 -66.35964465681454 -0.04172664061188698 -66.380422902666
1042 -0.04225011728703976 -66.40189477410158 -0.04191687013953924 -66.42233977280554
1043 -0.0423626521602273 -66.4442574262618 -0.04151413142681122 -66.46385390423235
1044 -0.04232602287083864 -66.48658344913264 -0.043889583088457584 -66.50774348732081
1045 -0.04236318487673998 -66.52894663400937 -0.03963161204010248 -66.5473750993609
1046 -0.04246119018644094 -66.57140782419582 -0.04237317368388176 -66.58974827304479
1047 -0.04258118141442537 -66.61398900561024 -0.046532203629612925 -66.6362804766744
1048 -0.04230244122445583 -66.65629144683469 -0.041124355234205726 -66.6774048319086
1049 -0.04236647225916386 -66.69865791909385 -0.04296721946448088 -66.72037205137309
1050 -0.04241365697234869 -66.74107157606619 -0.04065011665225029 -66.76102216802533
1051 -0.04268481079488993 -66.78375638686109 -0.04537258837372064 -66.80639475639906
1052 -0.04232547041028738 -66.82608185727138 -0.03910103235393762 -66.845495788753
1053 -0.04240079279989004 -66.86848265007127 -0.041751261614263055 -66.88724705036726
1054 -0.042589341290295124 -66.91107199136157 -0.04352242276072502 -66.930769473128
1055 -0.04245247133076191 -66.95352446269233 -0.04262940566986799 -66.97339887879787
1056 -0.042485694959759714 -66.9960101576521 -0.041554192639887334 -67.01495307143776
1057 -0.0425404392182827 -67.03855059687038 -0.04254240784794092 -67.0574954792857
1058 -0.04252668023109436 -67.08107727710147 -0.042070693150162694 -67.09956617243587
1059 -0.04261327870190144 -67.12369055580338 -0.040326041914522645 -67.1398922143504
1060 -0.042713414505124093 -67.16640397030851 -0.042781317606568336 -67.18267353195697
1061 -0.04269692003726959 -67.20910089034578 -0.04278220497071743 -67.22545573692769
1062 -0.04268294982612133 -67.2517838401719 -0.043271655775606634 -67.2687273927033
1063 -0.042674786411225796 -67.29445862658312 -0.042365188151597975 -67.31109258085489
1064 -0.04274344481527805 -67.3372020713984 -0.04372570533305407 -67.35481828618795
1065 -0.04262284282594919 -67.37982491422434 -0.04369635004550219 -67.39851463623346
1066 -0.04258583728224039 -67.42241075150659 -0.04375416673719883 -67.44226880297066
1067 -0.04282519184052944 -67.46523594334712 -0.043546655587852 -67.4858154585585
1068 -0.04239523895084858 -67.50763118229797 -0.04158978741616011 -67.52740524597466
1069 -0.04248979836702347 -67.550120980665 -0.04246986955404282 -67.5698751155287
1070 -0.042489122971892355 -67.59261010363689 -0.043894752860069275 -67.61376986838877
1071 -0.042434553056955336 -67.63504465669384 -0.04262781217694282 -67.65639768056572
1072 -0.04246516358107329 -67.6775098202749 -0.04266778770834208 -67.69906546827406
1073 -0.04245138466358185 -67.71996120493849 -0.046156817302107814 -67.74522228557616
1074 -0.04227277860045433 -67.76223398353893 -0.042435308918356895 -67.78765759449452
1075 -0.04239568617194891 -67.80462966971088 -0.04417086113244295 -67.83182845562696
1076 -0.042243678495287894 -67.84687334820616 -0.0428264981135726 -67.87465495374053
1077 -0.04233215767890215 -67.88920550588506 -0.04029257576912641 -67.91494752950966
1078 -0.04243107382208109 -67.93163657970715 -0.037766392529010775 -67.95271392203867
1079 -0.04257690217345953 -67.97421348188061 -0.04278367664664984 -67.99549759868532
1080 -0.04254250135272741 -68.01675598323334 -0.043062702566385266 -68.0385603012517
1081 -0.04254724234342575 -68.05930322557677 -0.03943523969501257 -68.07799554094672
1082 -0.04281578529626131 -68.10211901087303 -0.05093893483281135 -68.12893447577953
1083 -0.04272901508957148 -68.1448480259626 -0.045872056484222413 -68.17480653226376
1084 -0.04221618287265301 -68.18706420883525 -0.04194787573069334 -68.21675440799446
1085 -0.042231062054634096 -68.22929527088989 -0.043113932758569715 -68.25986834075303
1086 -0.04217030964791775 -68.27146558053781 -0.0427459891885519 -68.30261432994158
1087 -0.04224033709615469 -68.31370591763397 -0.041891110874712464 -68.34450544081629
1088 -0.04228068944066763 -68.35598660707464 -0.04317296873778105 -68.38767840955407
1089 -0.04223961271345615 -68.3982262197881 -0.04195152744650841 -68.42962993700058
1090 -0.04222515467554331 -68.44045137446365 -0.04431846626102924 -68.47394840326162
1091 -0.042169266194105146 -68.48262064065776 -0.043605968914926053 -68.51755437217655
1092 -0.04215850718319416 -68.52477914784095 -0.0437417421489954 -68.56129611432554
1093 -0.04215086903423071 -68.56693001687518 -0.043842438235878946 -68.60513855256143
1094 -0.04209256954491138 -68.60902258642008 -0.04314991421997547 -68.64828846678141
1095 -0.04206286836415529 -68.65108545478424 -0.04047382734715939 -68.68876229412857
1096 -0.042145738191902635 -68.69323119297614 -0.041900341585278514 -68.73066263571384
1097 -0.04219349939376116 -68.7354246923699 -0.04312860574573278 -68.77379124145958
1098 -0.04224919378757477 -68.77767388615747 -0.04252347480505705 -68.81631471626463
1099 -0.042170869372785094 -68.81984475553026 -0.04345061760395765 -68.85976533386858
1100 -0.04223013389855623 -68.86207488942881 -0.04452653955668211 -68.90429187342527
1101 -0.04213549047708511 -68.90421037990589 -0.040132167749106884 -68.94442404117437
1102 -0.042135652340948584 -68.94634603224684 -0.04105555284768343 -68.98547959402205
1103 -0.04228063300251961 -68.98862666524936 -0.04365465193986893 -69.02913424596193
1104 -0.04235535115003586 -69.03098201639939 -0.04017442669719458 -69.06930867265912
1105 -0.04228807333856821 -69.07327008973796 -0.04296411480754614 -69.11227278746667
1106 -0.0423427015542984 -69.11561279129226 -0.042638275772333145 -69.154911063239
1107 -0.042361040227115156 -69.15797383151939 -0.04258764050900936 -69.19749870374801
1108 -0.04230979569256306 -69.20028362721195 -0.0430719867348671 -69.24057069048288
1109 -0.04235704094171524 -69.24264066815365 -0.04375336561352015 -69.28432405609641
1110 -0.04228323362767696 -69.28492390178133 -0.04045588653534651 -69.32477994263175
1111 -0.042392730712890625 -69.32731663249422 -0.04154963046312332 -69.36632957309487
1112 -0.04243299383670092 -69.36974962633091 -0.04241588991135359 -69.40874546300623
1113 -0.04241061750799417 -69.41216024383891 -0.041830193065106866 -69.45057565607134
1114 -0.04256229232996702 -69.45472253616887 -0.045315679907798764 -69.49589133597914
1115 -0.04235034752637148 -69.49707288369524 -0.04339853208512068 -69.53928986806426
1116 -0.04233517795801163 -69.53940806165325 -0.04195803813636303 -69.58124790620062
1117 -0.04233473222702742 -69.58174279388028 -0.0420308843255043 -69.62327879052611
1118 -0.04241724442690611 -69.62416003830718 -0.04247272964566946 -69.66575152017178
1119 -0.04238665569573641 -69.66654669400292 -0.0429923178628087 -69.7087438380346
1120 -0.04239209294319153 -69.7089387869461 -0.04467924796044827 -69.75342308599504
1121 -0.0423291964456439 -69.75126798339176 -0.04170104768127203 -69.79512413367631
1122 -0.042389691807329655 -69.79365767519909 -0.040346923284232616 -69.83547105696054
1123 -0.04236071389168501 -69.83601838909077 -0.04171834886074066 -69.87718940582128
1124 -0.042472678050398824 -69.87849106714117 -0.04199366830289364 -69.91918307412418
1125 -0.04257456213235855 -69.92106562927353 -0.04065727721899748 -69.95984035134317
1126 -0.04260087832808494 -69.96366650760162 -0.04521134253591299 -70.00505169387908
1127 -0.04249231461435556 -70.00615882221597 -0.041793689131736755 -70.04684538301082
1128 -0.0424164017662406 -70.04857522398221 -0.039768585748970506 -70.08661396875979
1129 -0.04263346958905458 -70.09120869357126 -0.039644907042384145 -70.12625887580218
1130 -0.04273277875036001 -70.13394147232162 -0.04441949650645256 -70.17067837230863
1131 -0.04269436877220869 -70.17663584109383 -0.041452775709331036 -70.21213114801796
1132 -0.04281108807772398 -70.21944692917155 -0.04359736107289791 -70.25572850909086
1133 -0.04270894099026919 -70.26215587016182 -0.04207448344677687 -70.29780299253764
1134 -0.04263093713670969 -70.30478680729853 -0.04386238604784012 -70.34166537858547
1135 -0.04267689231783152 -70.34746369961636 -0.04037397298961878 -70.38203935157509
1136 -0.04280737545341253 -70.39027107506976 -0.042568482272326943 -70.42460783384742
1137 -0.0427858417853713 -70.43305691685514 -0.04254703670740127 -70.46715487055482
1138 -0.04279672801494598 -70.47585364487009 -0.04091861471533775 -70.50807348527016
1139 -0.04290929287672043 -70.5187629377468 -0.04395418372005224 -70.5520276689902
1140 -0.04281550869345665 -70.56157844644025 -0.04223635941743851 -70.59426402840765
1141 -0.04278731048107147 -70.60436575692133 -0.04360918700695038 -70.6378732154146
1142 -0.042842420563101766 -70.64720817748443 -0.043082289025187494 -70.6809555044398
1143 -0.042786350660026076 -70.68999452814445 -0.0441573167219758 -70.72511282116177
1144 -0.04277190957218409 -70.73276643771663 -0.04263663813471794 -70.7677494592965
1145 -0.04274485092610121 -70.77551128864273 -0.04158740025013685 -70.80933685954663
1146 -0.042800762318074705 -70.81831205096081 -0.03873004578053951 -70.84806690532717
1147 -0.04301125947386027 -70.86132331043467 -0.038397117890417574 -70.88646402321758
1148 -0.04310396779328585 -70.90442727822796 -0.043876825273036955 -70.93034084849062
1149 -0.04304682500660419 -70.94747410323455 -0.04412896819412708 -70.97446981668475
1150 -0.042969367839396 -70.99044347107395 -0.04327823128551245 -71.01774804797026
1151 -0.04301547203212976 -71.03345894310607 -0.0447065319865942 -71.06245457995685
1152 -0.0429843220859766 -71.07644326519204 -0.0457032760605216 -71.10815785601737
1153 -0.04275771919637918 -71.11920098438841 -0.04318657927215099 -71.15134443528952
1154 -0.04275762662291527 -71.16195861101133 -0.043580538406968114 -71.19492497369649
1155 -0.04279739409685135 -71.20475600510818 -0.040400628559291364 -71.23532560225578
1156 -0.04278363157063723 -71.24753963667882 -0.043875656090676785 -71.27920125834646
1157 -0.04276472777128219 -71.29030436445011 -0.04333567656576633 -71.32253693491222
1158 -0.042684152349829675 -71.33298851679994 -0.04359242636710405 -71.36612936127932
1159 -0.04262676108628512 -71.37561527788623 -0.04243643879890442 -71.40856580007822
1160 -0.04260297529399395 -71.41821825318021 -0.042498715408146384 -71.45106451548637
1161 -0.042646666057407856 -71.46086491923762 -0.04257158767431975 -71.49363610316068
1162 -0.04267172906547785 -71.5035366483031 -0.042614403553307055 -71.53625050671398
1163 -0.04278894513845444 -71.54632559344155 -0.041097714379429814 -71.57734822109342
1164 -0.04268066007643938 -71.589006253518 -0.045434745401144026 -71.62278296649455
1165 -0.04258990772068501 -71.63159616123868 -0.04256971944123507 -71.66535268593579
1166 -0.04262112323194742 -71.67421728447063 -0.043481983616948126 -71.70883466955273
1167 -0.04274351168423891 -71.71696079615486 -0.042175217717885974 -71.75100988727061
1168 -0.04261363856494427 -71.75957443471981 -0.04250835496932268 -71.79351824223994
1169 -0.042617859318852425 -71.80219229403866 -0.0421594362705946 -71.83567767851054
1170 -0.042689061164855956 -71.84488135520351 -0.04325085040181875 -71.87892852891235
1171 -0.0426171837374568 -71.88749853894097 -0.042669938690960404 -71.92159846760332
1172 -0.0426266185939312 -71.9301251575349 -0.044121136888861656 -71.96571960449218
1173 -0.042596931010484694 -71.97272208854538 -0.04137326683849096 -72.00709287133067
1174 -0.04263239186257124 -72.01535448040795 -0.042647700756788254 -72.04974057208746
1175 -0.042689344845712185 -72.05804382525366 -0.04286942593753338 -72.092609998025
1176 -0.04268776867538691 -72.10073159392905 -0.04273122381418944 -72.13534122183918
1177 -0.04266299679875374 -72.14339459072781 -0.04254334401339292 -72.17788456585258
1178 -0.0426596475765109 -72.18605423830432 -0.04223802331835032 -72.22012258917093
1179 -0.0426935076713562 -72.22874774597568 -0.041038100980222224 -72.26116069015114
1180 -0.04265263844281435 -72.2714003844185 -0.03822251781821251 -72.29938320796936
1181 -0.04292316604405642 -72.31432355046256 -0.042799292504787444 -72.34218250047414
1182 -0.04296202454715967 -72.35728557500973 -0.04229139573872089 -72.38447389621285
1183 -0.04293007142841816 -72.40021564643814 -0.04106929507106542 -72.42554319128392
1184 -0.0430887246504426 -72.44330437108859 -0.039178738743066786 -72.46472193002698
1185 -0.043165612034499645 -72.48646998312309 -0.04547198563814163 -72.51019391566513
1186 -0.04298669677227736 -72.52945667989536 -0.040727520175278184 -72.55092143584041
1187 -0.04315321613103151 -72.57260989602639 -0.043863764777779576 -72.59478520061819
1188 -0.04307972472161055 -72.615689620748 -0.04034423604607582 -72.63512943666427
1189 -0.04331994596868753 -72.65900956671669 -0.04690651502460241 -72.68203595168887
1190 -0.04305049031972885 -72.70206005703642 -0.03977683149278164 -72.72181278318166
1191 -0.04305489808320999 -72.74511495511963 -0.042978035472333434 -72.76479081865399
1192 -0.04300966095179319 -72.78812461607143 -0.04046958740800619 -72.805260406062
1193 -0.04313422217965126 -72.83125883825107 -0.04732788912951946 -72.85258829519152
1194 -0.04300868194550276 -72.87426752019658 -0.04094403125345707 -72.89353232644498
1195 -0.04305140040814877 -72.91731892060473 -0.04502807203680277 -72.93856039848178
1196 -0.042959208227694036 -72.96027812883243 -0.04249770976603031 -72.98105810824781
1197 -0.042917653918266296 -73.0031957827507 -0.044238362461328506 -73.02529647070914
1198 -0.04287549555301666 -73.04607127830371 -0.04415249191224575 -73.06944896262138
1199 -0.04288044702261686 -73.08895172532633 -0.04262722991406918 -73.11207619253545
1200 -0.04285439383238554 -73.13180611915871 -0.04014150332659483 -73.15221769586205
1201 -0.04298658929765224 -73.17479270845637 -0.03914926517754793 -73.19136696103959
1202 -0.04313459601253271 -73.2179273044689 -0.04416210204362869 -73.23552906308322
1203 -0.04303774163126946 -73.26096504610017 -0.04432275388389826 -73.27985181696712
1204 -0.0430115794762969 -73.30397662557647 -0.04563331697136164 -73.32548513393849
1205 -0.042925373464822766 -73.3469019990413 -0.04262160416692495 -73.36810673810541
1206 -0.042922396771609785 -73.38982439581291 -0.04589442797005176 -73.41400116607547
1207 -0.04276561662554741 -73.43259001243845 -0.04274828247725963 -73.45674944855273
1208 -0.04275534357875586 -73.47534535601721 -0.04214507639408112 -73.4988945249468
1209 -0.04279671739786863 -73.51814207341508 -0.04098720401525498 -73.53988172896206
1210 -0.04291429128497839 -73.56105636470005 -0.04312217198312283 -73.58300390094519
1211 -0.04297114796936512 -73.60402751266942 -0.038346569240093234 -73.62135047018528
1212 -0.043172615580260754 -73.64720012824968 -0.036518526077270505 -73.65786899626255
1213 -0.043359989300370216 -73.69056011755005 -0.03536527398973703 -73.69323427025229
1214 -0.043827729485929015 -73.73438784703598 -0.039669976010918616 -73.7329042462632
1215 -0.04383683875203133 -73.778224685788 -0.045421956852078435 -73.77832620311528
1216 -0.04366838894784451 -73.82189307473585 -0.044650391675531864 -73.82297659479082
1217 -0.0435969514772296 -73.86549002621308 -0.04289514701813459 -73.86587174180895
1218 -0.04358068779110909 -73.90907071400419 -0.04413271453231573 -73.91000445634126
1219 -0.043567991629242894 -73.95263870563343 -0.04116909299045801 -73.95117354933171
1220 -0.04350431058555841 -73.996143016219 -0.04444197602570057 -73.99561552535741
1221 -0.043519017100334165 -74.03966203331933 -0.04324993453919888 -74.03886545989661
1222 -0.04357041660696268 -74.0832324499263 -0.043943393789231774 -74.08280885368585
1223 -0.04328335355967283 -74.12651580348597 -0.042186176590621474 -74.12499503027647
1224 -0.04334793947637081 -74.16986374296235 -0.04279011394828558 -74.16778514422475
1225 -0.043445997312664984 -74.21330974027501 -0.04398589134216309 -74.21177103556691
1226 -0.04336624685674906 -74.25667598713176 -0.046286586485803125 -74.25805762205272
1227 -0.04321861993521452 -74.29989460706697 -0.04472100231796503 -74.30277862437069
1228 -0.04348607677966356 -74.34338068384663 -0.05128392316401005 -74.3540625475347
1229 -0.04282298199832439 -74.38620366584496 -0.04250327870249748 -74.3965658262372
1230 -0.04283542800694704 -74.42903909385191 -0.04383528418838978 -74.44040111042558
1231 -0.04278182219713926 -74.47182091604905 -0.04131101220846176 -74.48171212263405
1232 -0.04283291846513748 -74.51465383451419 -0.042864833027124405 -74.52457695566117
1233 -0.04280547946691513 -74.55745931398111 -0.04280462730675936 -74.56738158296794
1234 -0.04280765615403652 -74.60026697013515 -0.04228517115116119 -74.6096667541191
1235 -0.042794620245695116 -74.64306159038085 -0.041606095246970655 -74.65127284936608
1236 -0.04281092658638954 -74.68587251696724 -0.04352200347930193 -74.69479485284538
1237 -0.04281957112252712 -74.72869208808976 -0.041722381860017775 -74.73651723470539
1238 -0.04292002115398645 -74.77161210924375 -0.04680460933595896 -74.78332184404135
1239 -0.04277539849281311 -74.81438750773655 -0.041875671781599524 -74.82519751582295
1240 -0.04280194938182831 -74.85718945711838 -0.043048078380525115 -74.86824559420347
1241 -0.04280195515602827 -74.8999914122744 -0.041293037682771684 -74.90953863188625
1242 -0.04284497741609812 -74.9428363896905 -0.041887286491692065 -74.95142591837794
1243 -0.04288272187113762 -74.98571911156164 -0.04259359706193209 -74.99401951543987
1244 -0.04288370404392481 -75.02860281560557 -0.042106994055211545 -75.03612650949509
1245 -0.04287092741578817 -75.07147374302136 -0.042104386165738104 -75.07823089566082
1246 -0.042908284813165665 -75.11438202783452 -0.04301029108464718 -75.12124118674546
1247 -0.042905008979141714 -75.15728703681367 -0.04298542607575655 -75.16422661282122
1248 -0.042890772223472595 -75.20017780903714 -0.04301858525723219 -75.20724519807845
1249 -0.04278506115078926 -75.24296287018794 -0.04220373500138521 -75.24944893307983
1250 -0.04287839755415916 -75.2858412677421 -0.042325143702328205 -75.29177407678216
1251 -0.04290379546582699 -75.32874506320793 -0.04292483255267143 -75.33469890933483
1252 -0.04297525510191917 -75.37172031830985 -0.04259839504957199 -75.3772973043844
1253 -0.04285873044282198 -75.41457904875267 -0.04385329801589251 -75.42115060240029
1254 -0.04281677417457104 -75.45739582292724 -0.04375086054205894 -75.46490146294235
1255 -0.04273432958871126 -75.50013015251595 -0.042216922529041766 -75.50711838547139
1256 -0.04281003512442112 -75.54294018764037 -0.0427952678874135 -75.5499136533588
1257 -0.04283643886446953 -75.58577662650484 -0.043797823041677474 -75.59371147640047
1258 -0.04267509207129479 -75.62845171857613 -0.04119190163910389 -75.63490337803958
1259 -0.04312164802104235 -75.67157336659717 -0.046214609593153 -75.68111798763273
1260 -0.04262543059885502 -75.71419879719603 -0.04146697912365198 -75.72258496675639
1261 -0.04268765598535538 -75.7568864531814 -0.042143727838993075 -75.76472869459538
1262 -0.04274573866277933 -75.79963219184417 -0.04378771055489779 -75.80851640515027
1263 -0.04282663967460394 -75.84245883151877 -0.04301811717450619 -75.85153452232478
1264 -0.04269077088683844 -75.8851496024056 -0.04172608349472284 -75.8932606058195
1265 -0.04273059517145157 -75.92788019757705 -0.04277741778641939 -75.93603802360593
1266 -0.04279805794358253 -75.97067825552064 -0.04515452329069376 -75.98119254689662
1267 -0.04259891733527184 -76.01327717285591 -0.04348123874515295 -76.02467378564178
1268 -0.042572605423629284 -76.05584977827954 -0.04184713438153267 -76.06652092002331
1269 -0.042562528140842916 -76.09841230642039 -0.04183249454945326 -76.10835341457276
1270 -0.04257729854434729 -76.14098960496473 -0.04285102784633636 -76.1512044424191
1271 -0.04264650102704763 -76.18363610599178 -0.04332977645099163 -76.19453421887009
1272 -0.04255926851183176 -76.22619537450362 -0.04450320824980736 -76.2390374271199
1273 -0.042546593584120274 -76.26874196808774 -0.04281113613396883 -76.28184856325386
1274 -0.04238385632634163 -76.31112582441408 -0.04249023273587227 -76.32433879598973
1275 -0.042500932700932026 -76.35362675711501 -0.04090801402926445 -76.365246810019
1276 -0.042640946432948114 -76.39626770354796 -0.04467273093760014 -76.40991954095661
1277 -0.04248149413615465 -76.43874919768412 -0.04540221095085144 -76.45532175190746
1278 -0.0423038462176919 -76.48105304390181 -0.04130473546683788 -76.4966264873743
1279 -0.04239308685064316 -76.52344613075245 -0.042290186323225495 -76.53891667369753
1280 -0.04247764255851507 -76.56592377331096 -0.036993121914565566 -76.57590979561209
1281 -0.042628027871251105 -76.6085518011822 -0.04030807986855507 -76.61621787548064
1282 -0.042748448252677915 -76.65130024943488 -0.042952971160411836 -76.65917084664106
1283 -0.04280100669711828 -76.694101256132 -0.042959052696824075 -76.70212989933789
1284 -0.042738400585949424 -76.73683965671795 -0.04357228837907314 -76.74570218771696
1285 -0.04268668703734875 -76.7795263437553 -0.043630339577794074 -76.78933252729475
1286 -0.042591137997806075 -76.8221174817531 -0.04143833760172129 -76.83077086489646
1287 -0.04264813903719187 -76.8647656207903 -0.04315143022686243 -76.87392229512332
1288 -0.042643125914037225 -76.90740874670433 -0.04210242033004761 -76.91602471545337
1289 -0.04272729903459549 -76.95013604573893 -0.04001536350697279 -76.95604007896034
1290 -0.042882317863404754 -76.99301836360233 -0.04202676601707935 -76.99806684497742
1291 -0.04281036015599966 -77.03582872375833 -0.04333528280258179 -77.04140212778
1292 -0.0428384592756629 -77.07866718303399 -0.04290134385228157 -77.08430347163228
1293 -0.042762751877307895 -77.12142993491129 -0.04371759593486786 -77.12802106756715
1294 -0.042754546739161015 -77.16418448165045 -0.042237977124750616 -77.1702590446919
1295 -0.04278963673859835 -77.20697411838906 -0.04182760808616877 -77.21208665277807
1296 -0.04280753768980503 -77.24978165607887 -0.04282027930021286 -77.25490693207828
1297 -0.043043090216815474 -77.29282474629568 -0.044222604297101495 -77.29912953637539
1298 -0.042823780328035355 -77.33564852662371 -0.04373976830393076 -77.34286930467933
1299 -0.04278297238051891 -77.37843149900424 -0.04183973800390959 -77.38470904268324
1300 -0.04284198507666588 -77.4212734840809 -0.04293677266687155 -77.42764581535012
1301 -0.04286547359079122 -77.4641389576717 -0.040473383478820325 -77.46811919882894
1302 -0.04292077179998159 -77.50705972947168 -0.04286546297371387 -77.51098466180265
1303 -0.04291573297232389 -77.549975462444 -0.04582025855779648 -77.55680492036045
1304 -0.042756140045821664 -77.59273160248982 -0.04247483815997839 -77.59927975852042
1305 -0.042786136455833915 -77.63551773894565 -0.04261368960142135 -77.64189344812185
1306 -0.04278283677995205 -77.6783005757256 -0.04162111636251211 -77.68351456448435
1307 -0.042969736084342 -77.72127031180995 -0.051909565925598145 -77.73542413040995
1308 -0.042525498382747176 -77.76379581019269 -0.045084583759307864 -77.78050871416926
1309 -0.042426927201449874 -77.80622273739414 -0.04127672240138054 -77.82178543657064
1310 -0.04243682138621807 -77.84865955878035 -0.043050581589341164 -77.86483601815998
1311 -0.042481247521936896 -77.89114080630229 -0.041139470785856246 -77.90597548894583
1312 -0.04247237257659435 -77.93361317887889 -0.043435029499232766 -77.94941051844506
1313 -0.04247111789882183 -77.97608429677771 -0.041922086477279664 -77.99133260492235
1314 -0.04247177187353372 -78.01855606865125 -0.041593384370207785 -78.03292598929255
1315 -0.042521790601313114 -78.06107785925256 -0.04348428472876549 -78.07641027402131
1316 -0.04247793275862932 -78.10355579201119 -0.043592000007629396 -78.12000227402895
1317 -0.042401359789073466 -78.14595715180026 -0.0431329745799303 -78.16313524860888
1318 -0.042437187395989895 -78.18839433919625 -0.041362224519252776 -78.20449747312813
1319 -0.04246534332633019 -78.23085968252258 -0.04391261637210846 -78.24841008950024
1320 -0.04235564451664686 -78.27321532703922 -0.041439075209200385 -78.28984916470944
1321 -0.04249600134789944 -78.31571132838712 -0.04138442669063806 -78.33123359140008
1322 -0.04250173419713974 -78.35821306258427 -0.04188030827790499 -78.37311389967799
1323 -0.042554674111306666 -78.40076773669557 -0.041652532666921614 -78.4147664323449
1324 -0.04258077498525381 -78.44334851168082 -0.041278615966439246 -78.45604504831134
1325 -0.04263326283544302 -78.48598177451626 -0.043638256192207334 -78.49968330450355
1326 -0.04259609412401914 -78.52857786864028 -0.04376417752355337 -78.5434474820271
1327 -0.042598750442266464 -78.57117661908255 -0.03964357972145081 -78.58309106174856
1328 -0.04262094497680664 -78.61379756405935 -0.04473566133528948 -78.62782672308386
1329 -0.04251308310776949 -78.65631064716712 -0.0406892055645585 -78.66851592864842
1330 -0.04271540939807892 -78.6990260565652 -0.041845451854169366 -78.71036138050259
1331 -0.04273318499326706 -78.74175924155847 -0.041275440528988835 -78.75163682103158
1332 -0.04282932505011559 -78.78458856660859 -0.04294788744300604 -78.79458470847459
1333 -0.042725867591798306 -78.82731443420039 -0.04305441472679376 -78.83763912320138
1334 -0.04271606709808111 -78.87003050129847 -0.0429955692961812 -78.88063469249757
1335 -0.04282431229948998 -78.91285481359796 -0.04003587141633034 -78.9206705639139
1336 -0.042879707925021646 -78.95573452152298 -0.04063866939395666 -78.96130923330786
1337 -0.042909478209912776 -78.99864399973289 -0.043095403164625165 -79.00440463647249
1338 -0.0430199733003974 -79.0416639730333 -0.048543728329241274 -79.05294836480172
1339 -0.04261552877724171 -79.08427950181054 -0.04110394883900881 -79.09405231364073
1340 -0.04268361926078797 -79.12696312107133 -0.04246911499649286 -79.13652142863722
1341 -0.04267623480409384 -79.16963935587542 -0.04314500316977501 -79.179666431807
1342 -0.04266372434794903 -79.21230308022336 -0.04399712048470974 -79.2236635522917
1343 -0.042695623449981214 -79.25499870367335 -0.04199453797191381 -79.26565809026361
1344 -0.042588166519999505 -79.29758687019336 -0.041091894172132014 -79.30674998443574
1345 -0.04275030437856912 -79.34033717457193 -0.0419522300362587 -79.348702214472
1346 -0.042761110700666904 -79.3830982852726 -0.044190777093172075 -79.39289299156518
1347 -0.04270348232239485 -79.42580176759499 -0.04317619632929563 -79.43606918789447
1348 -0.04272147286683321 -79.46852324046182 -0.04318066462874413 -79.47924985252322
1349 -0.04266452733427286 -79.51118776779609 -0.04250279273837805 -79.5217526452616
1350 -0.04270001482218504 -79.55388778261828 -0.04269249234348536 -79.56444513760509
1351 -0.04272707998752594 -79.5966148626058 -0.04305081944912672 -79.60749595705421
1352 -0.042627536691725254 -79.63924239929753 -0.04244372472167015 -79.64993968177588
1353 -0.04263447187840939 -79.68187687117594 -0.04280277956277132 -79.69274246133865
1354 -0.042703200690448286 -79.7245800718664 -0.04391483925282955 -79.73665730059149
1355 -0.042852713540196416 -79.7674327854066 -0.038843590952456 -79.77550089154394
1356 -0.042739002592861654 -79.81017178799947 -0.041821641847491264 -79.81732253339143
1357 -0.042749428376555446 -79.85292121637602 -0.0440459281206131 -79.86136846151204
1358 -0.042671342752873896 -79.89559255912889 -0.042310865968465804 -79.9036793274805
1359 -0.042723467014729975 -79.93831602614361 -0.0430119039490819 -79.94669123142958
1360 -0.042695988342165946 -79.98101201448577 -0.043575951270759104 -79.99026718270034
1361 -0.042679294012486935 -80.02369130849826 -0.04266660902649164 -80.03293379172683
1362 -0.04261717852205038 -80.06630848702031 -0.04327927585691214 -80.07621306758375
1363 -0.04265542533248663 -80.10896391235279 -0.04271785318851471 -80.11893092077227
1364 -0.04264885801821947 -80.15161277037102 -0.04329212699085474 -80.16222304776312
1365 -0.042646426148712634 -80.19425919651972 -0.04386392626911402 -80.20608697403223
1366 -0.04262902494519949 -80.23688822146492 -0.04039041791111231 -80.24647739194334
1367 -0.04276270475238562 -80.27965092621731 -0.041864468902349475 -80.28834186084569
1368 -0.042735728062689306 -80.32238665428001 -0.043175088614225386 -80.33151694945991
1369 -0.0428017059341073 -80.36518836021412 -0.036923067457973954 -80.36844001691789
1370 -0.04285758156329393 -80.40804594177742 -0.041510630026459695 -80.40995064694435
1371 -0.04297885578125715 -80.45102479755867 -0.04302820898592472 -80.45297885593028
1372 -0.042890549264848234 -80.49391534682353 -0.04301921147853136 -80.49599806740882
1373 -0.04300812650471926 -80.53692347332824 -0.04518034905195236 -80.54117841646077
1374 -0.04278075322508812 -80.57970422655333 -0.041269768588244916 -80.58244818504902
1375 -0.04286256283521652 -80.62256678938854 -0.04128081370145083 -80.62372899875047
1376 -0.04291720855981111 -80.66548399794836 -0.0434158731251955 -80.66714487187566
1377 -0.042880920134484767 -80.70836491808284 -0.041401569917798045 -80.70854644179346
1378 -0.04292569551616907 -80.75129061359901 -0.04174130000174046 -80.7502877417952
1379 -0.04306024760007858 -80.79435086119909 -0.04819724466651678 -80.79848498646172
1380 -0.04296770021319389 -80.83731856141229 -0.04594762846827507 -80.84443261492999
1381 -0.04259817562997341 -80.87991673704227 -0.043713579326868056 -80.88814619425685
1382 -0.04257674217224121 -80.92249347921451 -0.044662830606102946 -80.93280902486295
1383 -0.042483525536954406 -80.96497700475146 -0.042929716780781745 -80.97573874164372
1384 -0.042439942806959154 -81.00741694755843 -0.041565964557230474 -81.01730470620096
1385 -0.04255388434976339 -81.04997083190818 -0.04355293959379196 -81.06085764579475
1386 -0.04253190439194441 -81.09250273630013 -0.042625267244875434 -81.10348291303963
1387 -0.042518240958452226 -81.13502097725859 -0.04259225707501173 -81.14607517011464
1388 -0.042573622241616246 -81.17759459950021 -0.04366120584309101 -81.18973637595774
1389 -0.042524338141083716 -81.22011893764129 -0.04179202076047659 -81.23152839671822
1390 -0.042444880306720736 -81.262563817948 -0.03944640401750803 -81.27097480073573
1391 -0.04270812571048736 -81.3052719436585 -0.04238262921571732 -81.31335742995145
1392 -0.04269027784466743 -81.34796222150317 -0.04113095141947269 -81.35448838137093
1393 -0.04276899509131908 -81.39073121659449 -0.04360978826880455 -81.39809816963974
1394 -0.04271616861224174 -81.43344738520673 -0.0414265064522624 -81.439524676092
1395 -0.04290572460740805 -81.47635310981414 -0.04446932654827833 -81.48399400264029
1396 -0.04260727483779192 -81.51896038465193 -0.042187041603028774 -81.52618104424332
1397 -0.04275568462908268 -81.56171606928102 -0.038089830055832864 -81.56427087429915
1398 -0.04295111503452063 -81.60466718431555 -0.04284076727926731 -81.60711164157843
1399 -0.042934092320501806 -81.64760127663605 -0.04330557845532894 -81.65041722003376
1400 -0.04280251134186983 -81.69040378797793 -0.04307236596941948 -81.69348958600318
1401 -0.04285226613283157 -81.73325605411075 -0.042611530795693395 -81.73610111679888
1402 -0.04288206119090319 -81.77613811530166 -0.0421143127605319 -81.77821542955941
1403 -0.042878414131700994 -81.81901652943337 -0.04225563611835241 -81.82047106567776
1404 -0.04288984891027212 -81.86190637834365 -0.042527232132852075 -81.86299829781062
1405 -0.04294152669608593 -81.90484790503973 -0.04454803969711065 -81.90754633750772
1406 -0.04282149411737919 -81.9476693991571 -0.041896473988890647 -81.94944281149661
1407 -0.04282867945730686 -81.99049807861441 -0.042713452503085135 -81.99215626399969
1408 -0.04292406290769577 -82.03342214152211 -0.04190609585493803 -82.03406235985463
1409 -0.04288025517016649 -82.07630239669227 -0.04267216417938471 -82.07673452403401
1410 -0.04290003553032875 -82.1192024322226 -0.04140128064900637 -82.11813580468302
1411 -0.042929804511368276 -82.16213223673397 -0.04291463978588581 -82.16105044446891
1412 -0.04291478507220745 -82.20504702180618 -0.04197392836213112 -82.20302437283104
1413 -0.04303739499300718 -82.24808441679919 -0.046628093160688874 -82.24965246599173
1414 -0.04281139485538006 -82.29089581165456 -0.04353426415473223 -82.29318673014646
1415 -0.04276926852762699 -82.33366508018219 -0.042491307482123375 -82.33567803762858
1416 -0.042762056551873685 -82.37642713673407 -0.04315200299024582 -82.37883004061882
1417 -0.0427218422293663 -82.41914897896343 -0.04329362958669662 -82.42212367020552
1418 -0.04275755379348993 -82.46190653275693 -0.043140314519405365 -82.46526398472493
1419 -0.04272899627685547 -82.50463552903378 -0.04134655129164457 -82.50661053601657
1420 -0.04272693432867527 -82.54736246336245 -0.04355835784226656 -82.55016889385884
1421 -0.042659122869372366 -82.59002158623181 -0.04258761201053858 -82.59275650586937
1422 -0.04268839452415705 -82.63270998075598 -0.04214241784065962 -82.63489892371004
1423 -0.04275531657040119 -82.67546529732638 -0.042526488192379475 -82.67742541190242
1424 -0.04277987480163574 -82.71824517212802 -0.04166516289114952 -82.71909057479357
1425 -0.04279430508613587 -82.76103947721415 -0.042406066134572026 -82.76149664092814
1426 -0.042756549455225466 -82.80379602666937 -0.04253270756453276 -82.80402934849268
1427 -0.04279947634786367 -82.84659550301724 -0.04078000467270613 -82.84480935316539
1428 -0.04285444971174002 -82.88944995272898 -0.043588094785809516 -82.88839744795119
1429 -0.04302085526287556 -82.93247080799186 -0.04629935044795275 -82.93469679839914
1430 -0.04265015888959169 -82.97512096688145 -0.040812854655086994 -82.97550965305423
1431 -0.04275140706449747 -83.01787237394595 -0.043804526701569556 -83.0193141797558
1432 -0.042648286744952205 -83.0605206606909 -0.04262259434908629 -83.06193677410488
1433 -0.0426626542583108 -83.1031833149492 -0.043959122896194455 -83.10589589700108
1434 -0.04260662626475096 -83.14578994121396 -0.042502293922007085 -83.14839819092309
1435 -0.04262794554233551 -83.1884178867563 -0.0423349604010582 -83.19073315132415
1436 -0.04271547850221395 -83.23113336525851 -0.042148935981094836 -83.23288208730524
1437 -0.042720720544457434 -83.27385408580297 -0.04309686552733183 -83.27597895283257
1438 -0.0426367973908782 -83.31649088319385 -0.04283918552100659 -83.31881813835358
1439 -0.04276309553533793 -83.35925397872919 -0.04162498526275158 -83.36044312361634
1440 -0.042727982997894286 -83.40198196172707 -0.04154747594147921 -83.40199059955782
1441 -0.042767600156366825 -83.44474956188344 -0.042525712959468366 -83.4445163125173
1442 -0.04294146131724119 -83.48769102320068 -0.04511919319629669 -83.4896355057136
1443 -0.0429063931107521 -83.53059741631144 -0.040339435636997226 -83.52997494135059
1444 -0.042865381389856336 -83.5734627977013 -0.04897900465875864 -83.57895394600935
1445 -0.04242142606526613 -83.61588422376656 -0.0453852217644453 -83.6243391677738
1446 -0.04237137548625469 -83.65825559925281 -0.04292516820132732 -83.66726433597512
1447 -0.04236441720277071 -83.70062001645559 -0.04209614861756563 -83.70936048459268
1448 -0.04243461135774851 -83.74305462781334 -0.04439489301294088 -83.75375537760561
1449 -0.04232353065162897 -83.78537815846497 -0.04320114329457283 -83.79695652090018
1450 -0.042363820038735865 -83.8277419785037 -0.04244346730411053 -83.83939998820429
1451 -0.04234489165246487 -83.87008687015616 -0.04174610320478678 -83.88114609140908
1452 -0.042481808736920354 -83.91256867889308 -0.045146151445806026 -83.92629224285488
1453 -0.042313157394528386 -83.95488183628761 -0.04221709445118904 -83.96850933730607
1454 -0.04235396850854158 -83.99723580479615 -0.04373407121747732 -84.01224340852355
1455 -0.0422586815431714 -84.03949448633932 -0.042550785839557646 -84.0547941943631
1456 -0.04226969499140978 -84.08176418133073 -0.039015029557049274 -84.09380922392015
1457 -0.04247997011989355 -84.12424415145063 -0.04027487225830555 -84.13408409617846
1458 -0.042613128758966924 -84.1668572802096 -0.04272761270403862 -84.1768117088825
1459 -0.042543673887848854 -84.20940095409745 -0.04418322015553713 -84.22099492903803
1460 -0.04310957454144955 -84.2525105286389 -0.05151504538953304 -84.27250997442756
1461 -0.04229754451662302 -84.29480807315552 -0.04395554140210152 -84.31646551582966
1462 -0.042185670137405394 -84.33699374329292 -0.04022107478231192 -84.35668659061197
1463 -0.04227420687675476 -84.37926795016968 -0.04191605895757675 -84.39860264956955
1464 -0.04220979269593954 -84.42147774286562 -0.04235396701842546 -84.44095661658798
1465 -0.04224205855280161 -84.46371980141842 -0.04198011700063944 -84.48293673358862
1466 -0.04230185523629189 -84.50602165665471 -0.04144635908305645 -84.52438309267167
1467 -0.04228781573474407 -84.54830947238945 -0.04550126567482948 -84.5698843583465
1468 -0.04219417218118906 -84.59050364457063 -0.04266147501766682 -84.61254583336417
1469 -0.04217174872756004 -84.63267539329819 -0.0418900927528739 -84.65443592611705
1470 -0.04219136480242014 -84.6748667581006 -0.041448513977229595 -84.69588444009428
1471 -0.042215924523770806 -84.71708268262438 -0.042618370801210406 -84.73850281089548
1472 -0.042273704707622525 -84.759356387332 -0.04162276014685631 -84.78012557104233
1473 -0.04229475315660238 -84.8016511404886 -0.04206832274794579 -84.82219389379028
1474 -0.04242156594991684 -84.84407270643852 -0.0429671835154295 -84.86516107730571
1475 -0.04232572577893734 -84.88639843221746 -0.040844221599400043 -84.90600529890511
1476 -0.04237851742655039 -84.92877694964402 -0.04131634160876274 -84.94732164051388
1477 -0.042457880638539794 -84.97123483028255 -0.04311675280332565 -84.9904383933172
1478 -0.042460327968001366 -85.01369515825056 -0.04291114080697298 -85.03334953412418
1479 -0.04247105550020933 -85.05616621375077 -0.042737765423953536 -85.07608729954813
1480 -0.0424739308655262 -85.0986401446163 -0.043496609479188916 -85.11958390902733
1481 -0.042437188886106016 -85.14107733350241 -0.043451040796935556 -85.16303494982427
1482 -0.04240590091794729 -85.18348323442035 -0.04049485195428133 -85.20352980177854
1483 -0.042517824843525884 -85.22600105926388 -0.04125302918255329 -85.2447828309611
1484 -0.04248971063643694 -85.26849076990031 -0.045814431831240655 -85.29059726279235
1485 -0.04269289467483759 -85.31118366457515 -0.03868294209241867 -85.32928020488477
1486 -0.042545522563159466 -85.35372918713831 -0.0427068330347538 -85.37198703791952
1487 -0.04255058970302343 -85.39627977684134 -0.042578195221722126 -85.41456523314125
1488 -0.042550713382661344 -85.438830490224 -0.043606001511216165 -85.45817123465247
1489 -0.0425806924700737 -85.48141118269407 -0.04165459368377924 -85.49982582833624
1490 -0.042525981552898884 -85.52393716424697 -0.04280009046196938 -85.54262591879821
1491 -0.042557431012392045 -85.56649459525937 -0.042182510159909724 -85.58480842895811
1492 -0.04261209014803171 -85.6091066854074 -0.041971380822360516 -85.62677980978047
1493 -0.04265699684619904 -85.6517636822536 -0.042784953862428664 -85.6695647636429
1494 -0.04264211878180504 -85.6944058010354 -0.043107631430029866 -85.71267239507293
1495 -0.04262230563908816 -85.73702810667449 -0.042639761418104175 -85.75531215649103
1496 -0.04274405743926764 -85.77977216411375 -0.04019954148679972 -85.79551169797783
1497 -0.04268434047698975 -85.82245650459075 -0.04121559597551823 -85.83672729395334
1498 -0.04277760554105044 -85.8652341101318 -0.04305784180760384 -85.87978513576095
1499 -0.04277908056974411 -85.90801319070154 -0.04218594115227461 -85.92197107691322
1500 -0.04281533695757389 -85.95082852765911 -0.046250838041305545 -85.96822191495453
1501 -0.042616079561412334 -85.99344460722052 -0.043413099087774756 -86.0116350140423
1502 -0.0425880566239357 -86.03603266384447 -0.04205691684037447 -86.05369193088268
1503 -0.042646358348429204 -86.0786790221929 -0.040806778334081174 -86.09449870921677
1504 -0.04274247586727142 -86.12142149806017 -0.04233984500169754 -86.13683855421846
1505 -0.0427541796118021 -86.16417567767198 -0.04092511888593435 -86.1777636731044
1506 -0.04282117746770382 -86.20699685513968 -0.04332616906613111 -86.22108984217053
1507 -0.042870324477553366 -86.24986717961723 -0.04300186764448881 -86.26409170981502
1508 -0.042808683961629866 -86.29267586357885 -0.04372260570526123 -86.30781431552028
1509 -0.04269590713083744 -86.33537177070968 -0.04395258165895939 -86.35176689717923
1510 -0.042709055542945865 -86.37808082625263 -0.04311653114855289 -86.39488342832779
1511 -0.04267241302877665 -86.42075323928141 -0.04246663711965084 -86.43735006544743
1512 -0.04266992527991533 -86.46342316456132 -0.04377683512866497 -86.4811269005761
1513 -0.042648378387093545 -86.50607154294842 -0.04174101874232292 -86.52286791931843
1514 -0.04265381880104542 -86.54872536174946 -0.04238100126385689 -86.56524892058229
1515 -0.042626711539924145 -86.59135207328939 -0.044330832175910474 -86.60957975275821
1516 -0.0425977474078536 -86.63394982069724 -0.04396993312984705 -86.65354968588805
1517 -0.0427235821262002 -86.67667340282344 -0.044532384164631365 -86.69808207005268
1518 -0.04253720752894878 -86.71921061035239 -0.04230265226215124 -86.74038472231483
1519 -0.042505344934761526 -86.76171595528716 -0.04201003313064575 -86.78239475544548
1520 -0.04261576905846596 -86.80433172434563 -0.04473032094538212 -86.82712507639086
1521 -0.04246708769351244 -86.84679881203914 -0.040190068632364274 -86.86731514502323
1522 -0.04260839335620403 -86.88940720539534 -0.041886680945754054 -86.90920182596898
1523 -0.042616032809019086 -86.93202323820437 -0.04289345629513264 -86.95209528226411
1524 -0.04259990714490414 -86.97462314534927 -0.04218867104500532 -86.99428395330912
1525 -0.04263149369508028 -87.01725463904435 -0.04242245871573687 -87.03670641202486
1526 -0.04257535021752119 -87.05982998926187 -0.04319438226521015 -87.07990079429007
1527 -0.04257300589233637 -87.10240299515421 -0.04511413052678108 -87.12501492481685
1528 -0.04245885368436575 -87.14486184883857 -0.04270027484744787 -87.1677151996643
1529 -0.04249593485146761 -87.18735778369005 -0.04237739015370608 -87.210092589818
1530 -0.04250662475824356 -87.2298644084483 -0.04254642110317945 -87.25263901092119
1531 -0.042525815404951574 -87.27239022385325 -0.04430304784327745 -87.29694205876446
1532 -0.0424455214291811 -87.31483574528244 -0.04234711155295372 -87.33928917031741
1533 -0.042460125684738156 -87.35729587096718 -0.04286870695650578 -87.38215787727393
1534 -0.042455120384693144 -87.39975099135187 -0.04187309443950653 -87.42403097171344
1535 -0.04253270495682955 -87.44228369630869 -0.04155072923749685 -87.46558170095093
1536 -0.04262904431670904 -87.4849127406254 -0.041620029509067534 -87.50720173046
1537 -0.04261709526181221 -87.52752983588722 -0.042017434164881705 -87.54921916462487
1538 -0.04259565323591232 -87.57012548912313 -0.04197696670889854 -87.59119613133377
1539 -0.04264047183096409 -87.61276596095409 -0.042326037958264354 -87.63352216929204
1540 -0.04263292159885168 -87.65539888255294 -0.042372530326247215 -87.67589469961828
1541 -0.04267438892275095 -87.69807327147569 -0.04236623477190733 -87.71826093439019
1542 -0.042609135620296 -87.74068240709599 -0.040844967029988764 -87.75910590142017
1543 -0.042723696865141395 -87.78340610396113 -0.042561783269047734 -87.80166768468922
1544 -0.04272177144885063 -87.82612787540998 -0.04296478610485792 -87.84463247079408
1545 -0.042769686132669446 -87.86889756154265 -0.04258615616708994 -87.88721862696117
1546 -0.04276073649525643 -87.9116582980379 -0.04440740514546633 -87.93162603210664
1547 -0.04270305261015892 -87.95436135064807 -0.04152546804398298 -87.97315150015062
1548 -0.04275315906852484 -87.9971145097166 -0.04301595911383629 -88.01616745926445
1549 -0.042737349309027194 -88.03985185902562 -0.043554626405239105 -88.05972208566969
1550 -0.04284878633916378 -88.08270064536478 -0.04711915254592895 -88.10684123821562
1551 -0.04245851747691631 -88.1251591628417 -0.041243303753435615 -88.14808454196906
1552 -0.04254084471613169 -88.16770000755783 -0.04315097834914923 -88.1912355203182
1553 -0.042501050420105456 -88.21020105797793 -0.042340172454714775 -88.23357569277292
1554 -0.042688364163041115 -88.25288942214097 -0.04241374861449003 -88.27598944138741
1555 -0.04250700287520885 -88.29539642501618 -0.04238639753311872 -88.31837583892053
1556 -0.04252523705363274 -88.33792166206982 -0.04259908925741911 -88.36097492817795
1557 -0.04254622720181942 -88.38046788927164 -0.04262488167732954 -88.40359980985528
1558 -0.042553039453923705 -88.42302092872556 -0.042512541823089126 -88.44611235167837
1559 -0.04258342701941729 -88.46560435574499 -0.04302703719586134 -88.48913938887422
1560 -0.042491752095520495 -88.5080961078405 -0.04300344865769148 -88.53214283753191
1561 -0.042536919564008714 -88.55063302740452 -0.043204791657626626 -88.57534762918954
1562 -0.04249597452580929 -88.59312900193032 -0.042444740608334544 -88.61779236979787
1563 -0.04262110497802496 -88.63575010690835 -0.038811746053397655 -88.65660411585127
1564 -0.04277693890035152 -88.67852704580869 -0.043035583570599556 -88.69963969942187
1565 -0.0430125767365098 -88.72153962254521 -0.036002921871840954 -88.7356426212937
1566 -0.04295325949788094 -88.76449288204309 -0.04200385268777609 -88.77764647398148
1567 -0.04301981553435326 -88.80751269757744 -0.043194000609219074 -88.8208404745907
1568 -0.043251276947557926 -88.850763974525 -0.04169608540832996 -88.86253655999903
1569 -0.04312066063284874 -88.89388463515785 -0.042261261865496634 -88.90479782186452
1570 -0.043038903176784514 -88.93692353833463 -0.04274612944573164 -88.94754395131025
1571 -0.04301338866353035 -88.97993692699815 -0.04369392283260822 -88.99123787414285
1572 -0.04303231202065945 -89.0229692390188 -0.04349149595946074 -89.03472937010231
1573 -0.04300044011324644 -89.06596967913205 -0.0425334595143795 -89.07726282961669
1574 -0.04289282038807869 -89.10886249952013 -0.04312694370746613 -89.12038977332415
1575 -0.04295981992036104 -89.15182231944048 -0.04206576738506555 -89.16245554070922
1576 -0.04297049753367901 -89.19479281697416 -0.04280584696680308 -89.20526138767602
1577 -0.042907833121716976 -89.23770065009587 -0.03937613591551781 -89.24463752359154
1578 -0.043141660280525684 -89.2808423103764 -0.040561396069824694 -89.28519891966135
1579 -0.043242616951465605 -89.32408492732786 -0.04430750031024218 -89.3295064199716
1580 -0.04315744545310736 -89.36724237278096 -0.04404089320451021 -89.3735473131761
1581 -0.04308978915214538 -89.41033216193311 -0.041838177293539044 -89.41538549046965
1582 -0.04313318990170956 -89.45346535183482 -0.043500789627432826 -89.45888628009708
1583 -0.043053858913481236 -89.4965192107483 -0.04415428768843412 -89.5030405677855
1584 -0.043034487403929234 -89.53955369815223 -0.04314782358705997 -89.54618839137257
1585 -0.043043341301381585 -89.58259703945362 -0.04290542304515839 -89.58909381441772
1586 -0.04303366206586361 -89.62563070151948 -0.04308131653815508 -89.63217513095587
1587 -0.04301950894296169 -89.66865021046245 -0.042448303662240505 -89.67462343461811
1588 -0.042926244996488096 -89.71157645545894 -0.04408155400305987 -89.71870498862117
1589 -0.042904867231845854 -89.75448132269078 -0.04288798291236162 -89.76159297153353
1590 -0.04295349679887295 -89.79743481948965 -0.043826164305210115 -89.80541913583875
1591 -0.042938967049121854 -89.84037378653878 -0.045818382687866685 -89.85123751852662
1592 -0.042758398689329624 -89.8831321852281 -0.04209447801113129 -89.89333199653775
1593 -0.042850616946816446 -89.92598280217493 -0.04034665804356337 -89.93367865458131
1594 -0.043112713098526004 -89.96909551527345 -0.04013628698885441 -89.97381494157017
1595 -0.04292614199221134 -90.01202165726566 -0.04246635865420103 -90.01628130022436
1596 -0.042952284961938855 -90.0549739422276 -0.04333050772547722 -90.05961180794984
1597 -0.04290790185332298 -90.09788184408093 -0.04345211405307055 -90.1030639220029
1598 -0.042916528321802615 -90.14079837240273 -0.04135369211435318 -90.14441761411726
1599 -0.04292752295732498 -90.18372589536006 -0.04351934976875782 -90.18793696388602
1600 -0.042890310473740104 -90.22661620583379 -0.043149372935295104 -90.2310863368213
1601 -0.042881971411407 -90.2694981772452 -0.043418459966778754 -90.27450479678808
1602 -0.04285711422562599 -90.31235529147082 -0.042203504405915734 -90.316708301194
1603 -0.04289373401552439 -90.35524902548634 -0.04341604374349117 -90.36012434493749
1604 -0.04287071507424116 -90.39811974056059 -0.04416092149913311 -90.40428526643662
1605 -0.042807319201529026 -90.44092705976212 -0.04159273896366358 -90.44587800540027
1606 -0.04293563403189182 -90.48386269379401 -0.04183424673974514 -90.48771225214001
1607 -0.042906301096081734 -90.52676899489009 -0.042837072536349295 -90.53054932467636
1608 -0.0428543733432889 -90.56962336823338 -0.04389684963971376 -90.57444617431607
1609 -0.042825604788959026 -90.61244897302234 -0.04155921321362257 -90.61600538752968
1610 -0.04297521580010653 -90.65542418882245 -0.042224123142659664 -90.65822951067234
1611 -0.0429078521206975 -90.69833204094314 -0.043812994845211506 -90.70204250551755
1612 -0.042785626649856565 -90.741117667593 -0.03997134417295456 -90.74201384969051
1613 -0.04286096636205912 -90.78397863395506 -0.040033327788114546 -90.78204717747862
1614 -0.04304344747215509 -90.82702208142722 -0.04326795041561127 -90.82531512789423
1615 -0.04309043176472187 -90.87011251319194 -0.0446952860802412 -90.87001041397447
1616 -0.043116280995309356 -90.91322879418725 -0.04153773616999388 -90.91154815014447
1617 -0.0430322740226984 -90.95626106820994 -0.04202570635825396 -90.95357385650273
1618 -0.043041941896080974 -90.99930301010602 -0.04259421043097973 -90.9961680669337
1619 -0.04328694511204958 -91.04258995521806 -0.047666126117110255 -91.04383419305081
1620 -0.04280822444707155 -91.08539817966513 -0.043974614888429644 -91.08780880793924
1621 -0.04285652656108141 -91.12825470622622 -0.04242591615766287 -91.13023472409691
1622 -0.04286895841360092 -91.17112366463982 -0.043023747764527796 -91.17325847186143
1623 -0.04284017421305179 -91.21396383885288 -0.042914777621626855 -91.21617324948306
1624 -0.042819354496896264 -91.25678319334978 -0.04274435713887215 -91.25891760662194
1625 -0.042819729819893834 -91.29960292316967 -0.04236407652497291 -91.30128168314691
1626 -0.0428286500275135 -91.34243157319719 -0.042593687772750854 -91.34387537091966
1627 -0.042814319021999836 -91.38524589221919 -0.042459956184029576 -91.3863353271037
1628 -0.042873361892998216 -91.42811925411219 -0.04149268586188555 -91.42782801296558
1629 -0.042934898659586905 -91.47105415277177 -0.043838697113096715 -91.47166671007868
1630 -0.04283423870801926 -91.5138883914798 -0.04227309077978134 -91.51393980085847
1631 -0.04286907948553562 -91.55675747096534 -0.043953202478587625 -91.55789300333706
1632 -0.0428017608821392 -91.59955923184748 -0.0431935254484415 -91.6010865287855
1633 -0.04280812218785286 -91.64236735403533 -0.04219875223934651 -91.64328528102484
1634 -0.042797785624861716 -91.68516513966019 -0.04240935053676367 -91.6856946315616
1635 -0.04280772358179093 -91.72797286324197 -0.04294878970831632 -91.72864342126992
1636 -0.04273367580026388 -91.77070653904224 -0.04174210410565138 -91.77038552537557
1637 -0.042746262066066264 -91.8134528011083 -0.041975027322769164 -91.81236055269834
1638 -0.04279105421155691 -91.85624385531986 -0.04297643322497606 -91.85533698592332
1639 -0.04278509225696325 -91.89902894757682 -0.04148538168519735 -91.89682236760851
1640 -0.04278411697596311 -91.94181306455279 -0.043134075589478016 -91.93995644319799
1641 -0.042802423052489755 -91.98461548760528 -0.042674691043794157 -91.98263113424179
1642 -0.04283846784383059 -92.02745395544912 -0.043203197233378884 -92.02583433147517
1643 -0.04273418951779604 -92.07018814496692 -0.04349155481904745 -92.06932588629421
1644 -0.04274080023169517 -92.11292894519862 -0.04374251440167427 -92.11306840069588
1645 -0.04270993694663048 -92.15563888214525 -0.04297517593950033 -92.15604357663538
1646 -0.04267908856272697 -92.19831797070798 -0.04221291393041611 -92.1982564905658
1647 -0.04271467830985785 -92.24103264901784 -0.04282049518078566 -92.24107698574659
1648 -0.04272334538400173 -92.28375599440184 -0.043069750815629956 -92.28414673656222
1649 -0.04271925203502178 -92.32647524643687 -0.04102138970047235 -92.3251681262627
1650 -0.04277702551335096 -92.36925227195022 -0.04298683330416679 -92.36815495956687
1651 -0.042771597020328046 -92.41202386897055 -0.0417533652856946 -92.40990832485257
1652 -0.04279589653015137 -92.4548197655007 -0.0451040256768465 -92.45501235052942
1653 -0.042685949429869655 -92.49750571493057 -0.042393718473613264 -92.49740606900303
1654 -0.042747349478304386 -92.54025306440887 -0.043101804330945015 -92.54050787333398
1655 -0.04266752228140831 -92.58292058669028 -0.041884282417595384 -92.58239215575158
1656 -0.0427899494767189 -92.62571053616699 -0.043441297858953475 -92.62583345361053
1657 -0.04271032437682152 -92.66842086054382 -0.04283950813114643 -92.66867296174168
1658 -0.04271594006568193 -92.7111368006095 -0.042602761462330815 -92.71127572320401
1659 -0.04269510004669428 -92.7538319006562 -0.04386353194713592 -92.75513925515115
1660 -0.04273229762911797 -92.79656419828531 -0.04184815566986799 -92.79698741082102
1661 -0.04274361226707697 -92.83930781055238 -0.042501789145171644 -92.8394891999662
1662 -0.04273431226611137 -92.88204212281849 -0.04130725208669901 -92.88079645205289
1663 -0.04281420782208443 -92.92485633064058 -0.043405691348016265 -92.9242021434009
1664 -0.04274300280958414 -92.96759933345017 -0.043242628872394565 -92.9674447722733
1665 -0.04278078358620405 -93.01038011703638 -0.04238695502281189 -93.0098317272961
1666 -0.042778765223920344 -93.05315888226029 -0.04227033779025078 -93.05210206508636
1667 -0.04276369698345661 -93.09592257924375 -0.042255209758877754 -93.09435727484524
1668 -0.04293312877416611 -93.13885570801791 -0.04128511361777783 -93.13564238846301
1669 -0.042781990580260755 -93.18163769859818 -0.04299074430018664 -93.1786331327632
1670 -0.04289386197924614 -93.22453156057743 -0.04189782906323671 -93.22053096182643
1671 -0.04287504591047764 -93.26740660648791 -0.043266340531408785 -93.26379730235783
1672 -0.04287937637418508 -93.3102859828621 -0.04370392933487892 -93.30750123169271
1673 -0.04280963651835919 -93.35309561938045 -0.042211019434034824 -93.34971225112675
1674 -0.04282127860933542 -93.39591689798979 -0.04310430828481913 -93.39281655941157
1675 -0.042840848304331304 -93.43875774629413 -0.04126634318381548 -93.43408290259539
1676 -0.04288439620286226 -93.481642142497 -0.0443912161514163 -93.4784741187468
1677 -0.042808542400598525 -93.52445068489759 -0.042758063040673734 -93.52123218178748
1678 -0.042837465181946754 -93.56728815007953 -0.042076454125344755 -93.56330863591283
1679 -0.042816519364714624 -93.61010466944425 -0.04243386425077915 -93.60574250016361
1680 -0.04280208814889193 -93.65290675759314 -0.041574221849441526 -93.64731672201306
1681 -0.042864583991467954 -93.69577134158462 -0.04276942182332277 -93.69008614383638
1682 -0.04287049360573292 -93.73864183519035 -0.04252193309366703 -93.73260807693005
1683 -0.04288731534034014 -93.78152915053069 -0.042366836220026016 -93.77497491315007
1684 -0.0428727300837636 -93.82440188061445 -0.04324085135012865 -93.81821576450021
1685 -0.04292020332068205 -93.86732208393512 -0.047116944938898085 -93.8653327094391
1686 -0.042593980208039284 -93.90991606414316 -0.040787064284086225 -93.90611977372319
1687 -0.042787588015198705 -93.95270365215836 -0.042666778154671195 -93.94878655187786
1688 -0.04271683599799871 -93.99542048815636 -0.03969083987176418 -93.98847739174963
1689 -0.04281086400151253 -94.03823135215787 -0.03883620221167803 -94.02731359396131
1690 -0.042979256436228755 -94.08121060859409 -0.041880219057202336 -94.06919381301852
1691 -0.04299227874726057 -94.12420288734135 -0.043838860280811784 -94.11303267329933
1692 -0.04294310249388218 -94.16714598983523 -0.042248620092868804 -94.15528129339219
1693 -0.042989328317344186 -94.21013531815258 -0.043182194046676156 -94.19846348743887
1694 -0.042980195581912996 -94.2531155137345 -0.04276728332042694 -94.2412307707593
1695 -0.04300159513950348 -94.296117108874 -0.04407625067979097 -94.2853070214391
1696 -0.04299884270876646 -94.33911595158277 -0.04551875591278076 -94.33082577735188
1697 -0.04281788635998964 -94.38193383794275 -0.0431399792432785 -94.37396575659515
1698 -0.0428596381098032 -94.42479347605256 -0.042081970162689684 -94.41604772675784
1699 -0.04279618039727211 -94.46758965644983 -0.04355252366513014 -94.45960025042297
1700 -0.04273292571306229 -94.5103225821629 -0.043293625488877295 -94.50289387591184
1701 -0.04277933016419411 -94.5531019123271 -0.0439863545820117 -94.54688023049385
1702 -0.04270406290888786 -94.59580597523598 -0.04290507566183806 -94.58978530615569
1703 -0.04267728105187416 -94.63848325628786 -0.04330605864524841 -94.63309136480093
1704 -0.043624133057892325 -94.68210738934575 -0.05817201137542725 -94.69126337617637
1705 -0.04211483914405108 -94.7242222284898 -0.04294246714562178 -94.73420584332199
1706 -0.04209757931530476 -94.7663198078051 -0.04238326530903578 -94.77658910863103
1707 -0.0420928418636322 -94.80841264966874 -0.04256770219653845 -94.81915681082756
1708 -0.042140201292932035 -94.85055285096168 -0.04271478727459908 -94.86187159810217
1709 -0.042264923267066476 -94.89281777422875 -0.04053445737808943 -94.90240605548026
1710 -0.04222921598702669 -94.93504699021577 -0.04109980743378401 -94.94350586291404
1711 -0.04229133538901806 -94.97733832560479 -0.041877526044845584 -94.98538338895888
1712 -0.04231936950236559 -95.01965769510716 -0.04222695231437683 -95.02761034127326
1713 -0.042303203232586385 -95.06196089833975 -0.042971607856452466 -95.07058194912972
1714 -0.04235295727849007 -95.10431385561824 -0.041698460653424266 -95.11228040978314
1715 -0.042338231578469276 -95.14665208719671 -0.04317550603300333 -95.15545591581615
1716 -0.04231512509286404 -95.18896721228958 -0.04281804021447897 -95.19827395603063
1717 -0.04234288912266493 -95.23131010141225 -0.04164941366761923 -95.23992336969825
1718 -0.042398504167795184 -95.27370860558004 -0.04572761170566082 -95.2856509814039
1719 -0.04220729973167181 -95.31591590531171 -0.04094688817858696 -95.32659786958249
1720 -0.042428146861493585 -95.35834405217321 -0.03940345998853445 -95.36600132957102
1721 -0.0424759479239583 -95.40082000009717 -0.04191684518009424 -95.40791817475112
1722 -0.04255341906100511 -95.44337341915818 -0.046850952133536336 -95.45476912688466
1723 -0.04231383204460144 -95.48568725120278 -0.04184008594602347 -95.49660921283068
1724 -0.042303421348333356 -95.52799067255111 -0.042639799788594245 -95.53924901261927
1725 -0.04232265427708626 -95.5703133268282 -0.04120522364974022 -95.580454236269
1726 -0.04240644797682762 -95.61271977480503 -0.04219025447964668 -95.62264449074866
1727 -0.042406894452869895 -95.6551266692579 -0.04218847118318081 -95.66483296193184
1728 -0.042463652603328225 -95.69759032186123 -0.044244677573442456 -95.70907763950528
1729 -0.04239807780832052 -95.73998839966954 -0.04189024679362774 -95.75096788629891
1730 -0.04240684024989605 -95.78239523991944 -0.04188012517988682 -95.7928480114788
1731 -0.04248119201511145 -95.82487643193456 -0.04236375037580729 -95.83521176185461
1732 -0.042354021966457364 -95.86723045390102 -0.045358674600720406 -95.88057043645533
1733 -0.042434672079980376 -95.909665125981 -0.040804576501250266 -95.92137501295657
1734 -0.042516721040010454 -95.95218184702101 -0.04553498495370149 -95.96690999791028
1735 -0.0424371188506484 -95.99461896587165 -0.04180357661098242 -96.00871357452127
1736 -0.04242764580994844 -96.0370466116816 -0.04219727981835604 -96.05091085433962
1737 -0.04243853017687797 -96.07948514185848 -0.04319501519203186 -96.09410586953165
1738 -0.04238980542868376 -96.12187494728717 -0.04103287793695927 -96.1351387474686
1739 -0.04249510895460844 -96.16437005624178 -0.04243588019162416 -96.17757462766022
1740 -0.042463422380387784 -96.20683347862217 -0.04186633173376322 -96.21944095939398
1741 -0.042600455693900585 -96.24943393431607 -0.04416406750679016 -96.26360502690076
1742 -0.04255942590534687 -96.29199336022143 -0.04245991036295891 -96.30606493726373
1743 -0.04251252319663763 -96.33450588341806 -0.03890337161719799 -96.34496830888092
1744 -0.04269406422972679 -96.37719994764778 -0.043503833934664726 -96.38847214281559
1745 -0.0426360834389925 -96.41983603108677 -0.04303738698363304 -96.43150952979921
1746 -0.04251646418124437 -96.46235249526802 -0.043264446593821046 -96.47477397639304
1747 -0.042651350051164626 -96.50500384531918 -0.04144632387906313 -96.5162203002721
1748 -0.04261472094804049 -96.54761856626722 -0.04339904300868511 -96.55961934328079
1749 -0.04258828554302454 -96.59020685181024 -0.04129268787801266 -96.6009120311588
1750 -0.04264343809336424 -96.6328502899036 -0.04289805013686419 -96.64381008129567
1751 -0.042620804719626905 -96.67547109462323 -0.043434278853237626 -96.68724436014891
1752 -0.04262228012084961 -96.71809337474409 -0.042559012211859225 -96.72980337236076
1753 -0.042604494653642175 -96.76069786939773 -0.04309931639581919 -96.77290268875659
1754 -0.042607194371521474 -96.80330506376926 -0.04159855041652918 -96.81450123917311
1755 -0.04251714702695608 -96.84582221079621 -0.0383668502792716 -96.85286808945239
1756 -0.04281643517315388 -96.88863864596937 -0.042248512245714666 -96.8951166016981
1757 -0.04279196802526712 -96.93143061399464 -0.04279624558985233 -96.93791284728796
1758 -0.04276709407567978 -96.97419770807032 -0.04235558602958918 -96.98026843331755
1759 -0.0428281269967556 -97.01702583506707 -0.04210084844380617 -97.02236928176136
1760 -0.04281812347471714 -97.05984395854179 -0.043461218290030953 -97.06583050005139
1761 -0.04284397475421429 -97.10268793329601 -0.046461605839431284 -97.11229210589082
1762 -0.04268948454409838 -97.14537741784011 -0.04177288636565209 -97.15406499225647
1763 -0.042673283256590366 -97.1880507010967 -0.04316332079470157 -97.19722831305117
1764 -0.04262551683932543 -97.23067621793602 -0.0420938890427351 -97.2393222020939
1765 -0.042757656425237656 -97.27343387436126 -0.044403931871056554 -97.28372613396496
1766 -0.04261272773146629 -97.31604660209273 -0.04297623392194509 -97.32670236788691
1767 -0.042561528831720354 -97.35860813092445 -0.04239717144519091 -97.3690995393321
1768 -0.042557118088006975 -97.40116524901246 -0.04130686689168215 -97.41040640622379
1769 -0.042658045515418054 -97.44382329452789 -0.04301292262971401 -97.4534193288535
1770 -0.04261516723781824 -97.4864384617657 -0.04239672552794218 -97.49581605438144
1771 -0.042626316845417025 -97.52906477861112 -0.042774776555597784 -97.53859083093704
1772 -0.04262320939451456 -97.57168798800564 -0.042329132184386255 -97.58091996312143
1773 -0.04261455610394478 -97.61430254410958 -0.042222235538065436 -97.6231421986595
1774 -0.04264033641666174 -97.65694288052624 -0.041817895509302615 -97.66496009416879
1775 -0.042676263488829136 -97.69961914401507 -0.04437071532011032 -97.7093308094889
1776 -0.042608690448105335 -97.74222783446318 -0.042278822883963584 -97.75160963237286
1777 -0.042573824897408484 -97.78480165936058 -0.042229408584535125 -97.7938390409574
1778 -0.04264807347208262 -97.82744973283266 -0.046130547672510146 -97.8399695886299
1779 -0.04244276285171509 -97.86989249568438 -0.04279740937054157 -97.88276699800043
1780 -0.04243836831301451 -97.9123308639974 -0.04182388614863157 -97.92459088414907
1781 -0.04245945923030377 -97.9547903232277 -0.041844268888235094 -97.96643515303731
1782 -0.04257375318557024 -97.99736407641326 -0.0425319254398346 -98.00896707847714
1783 -0.04255483597517014 -98.03991891238843 -0.042420190013945105 -98.05138726849108
1784 -0.04255754966288805 -98.08247646205132 -0.044961977377533914 -98.09634924586862
1785 -0.04252522625029087 -98.12500168830161 -0.040143612399697305 -98.13649285826833
1786 -0.04268202781677246 -98.16768371611838 -0.045036985725164416 -98.18152984399349
1787 -0.04259504061192274 -98.2102787567303 -0.04511687867343426 -98.22664672266693
1788 -0.04248378966003656 -98.25276254639034 -0.03851315733045339 -98.26515987999738
1789 -0.042563834227621555 -98.29532638061796 -0.04200635012239218 -98.30716623011978
1790 -0.04263789113610983 -98.33796427175407 -0.04584005568176508 -98.35300628580154
1791 -0.04273348432034254 -98.38069775607441 -0.042435997352004054 -98.39544228315354
1792 -0.04248692709952593 -98.42318468317394 -0.04247557558119297 -98.43791785873474
1793 -0.04252019077539444 -98.46570487394933 -0.042575000785291195 -98.48049285952003
1794 -0.04252604674547911 -98.50823092069481 -0.04264961294829846 -98.52314247246832
1795 -0.042562322691082954 -98.5507932433859 -0.04318991992622614 -98.56633239239454
1796 -0.04250587373971939 -98.59329911712561 -0.04196188617497683 -98.60829427856952
1797 -0.042560765892267226 -98.63585988301787 -0.042672928608953956 -98.65096720717847
1798 -0.042509927228093145 -98.67836981024597 -0.042063973098993304 -98.69303118027746
1799 -0.042570958659052846 -98.72094076890502 -0.042469497211277484 -98.73550067748873
1800 -0.0425177663564682 -98.76345853526149 -0.041045957058668134 -98.7765466345474
1801 -0.04264165479689837 -98.80610019005839 -0.04286121036857367 -98.81940784491597
1802 -0.042657588794827464 -98.84875777885321 -0.04276998154819012 -98.86217782646416
1803 -0.042669448629021646 -98.89142722748224 -0.04314842168241739 -98.90532624814658
1804 -0.042655025236308576 -98.93408225271855 -0.041236256062984464 -98.94656250420957
1805 -0.04269470274448395 -98.97677695546304 -0.044922072999179365 -98.99148457720875
1806 -0.04261369854211807 -99.01939065400515 -0.042318220064043996 -99.0338027972728
1807 -0.04263081215322018 -99.06202146615837 -0.04260718263685703 -99.07640997990966
1808 -0.042627022974193095 -99.10464848913256 -0.04351082555949688 -99.11992080546915
1809 -0.042613516375422475 -99.14726200550798 -0.04155077748000622 -99.16147158294916
1810 -0.04266303461045027 -99.18992504011844 -0.04377041570842266 -99.20524199865758
1811 -0.04260409530252218 -99.23252913542096 -0.04254128243774176 -99.24778328109532
1812 -0.04261152558028698 -99.27514066100125 -0.04347260855138302 -99.2912558896467
1813 -0.04258909337222576 -99.31772975437347 -0.042750296741724016 -99.33400618638844
1814 -0.0426795519888401 -99.36040930636231 -0.040231081657111645 -99.37423726804555
1815 -0.042645315453410146 -99.40305462181573 -0.04380678404122591 -99.41804405208677
1816 -0.042694061435759066 -99.44574868325148 -0.042298377677798274 -99.46034242976457
1817 -0.042659069038927556 -99.48840775229041 -0.0426383251324296 -99.502980754897
1818 -0.04265736360102892 -99.53106511589144 -0.04222724735736847 -99.54520800225437
1819 -0.042645398527383804 -99.57371051441882 -0.042577090486884114 -99.58778509274126
1820 -0.04266796745359898 -99.61637848187242 -0.04303703811019659 -99.63082213085146
1821 -0.04268525838851929 -99.65906374026093 -0.041519781574606895 -99.67234191242606
1822 -0.042840161360800266 -99.70190390162173 -0.03924327082931996 -99.71158518325538
1823 -0.04285276792943478 -99.74475666955117 -0.04278127383440733 -99.75436645708979
1824 -0.04278589878231287 -99.78754256833348 -0.042951084487140176 -99.79731754157693
1825 -0.04281259384006262 -99.83035516217355 -0.04270754158496857 -99.8400250831619
1826 -0.04290810227394104 -99.87326326444749 -0.04394898079335689 -99.88397406395526
1827 -0.042802386358380316 -99.91606565080586 -0.04116472583264112 -99.92513878978791
1828 -0.04285321030765772 -99.95891886111352 -0.04388870876282454 -99.96902749855073
1829 -0.04282210879027844 -100.00174096990379 -0.042218036204576495 -100.0112455347553
1830 -0.0428178433328867 -100.04455881323668 -0.04515980612486601 -100.05640534088018
1831 -0.04281607419252396 -100.0873748874292 -0.045025297440588474 -100.10143063832076
1832 -0.04277004841715097 -100.13014493584636 -0.03870165236294269 -100.14013229068371
1833 -0.042866670340299604 -100.17301160618666 -0.04165236335247755 -100.18178465403619
1834 -0.04277909100055695 -100.21579069718722 -0.044199980050325396 -100.22598463408652
1835 -0.04272676855325699 -100.25851746574047 -0.044158042222261426 -100.27014267630878
1836 -0.042706829681992534 -100.30122429542246 -0.042014379426836966 -100.31215705573561
1837 -0.04270149618387222 -100.34392579160632 -0.0435981810092926 -100.3557552367449
1838 -0.042674034088850024 -100.38659982569517 -0.04233360290527344 -100.39808883965017
1839 -0.042602174915373325 -100.42920200061054 -0.044086574018001555 -100.44217541366817
1840 -0.04262666217982769 -100.47182866279037 -0.04210521262139082 -100.48428062628956
1841 -0.04275225773453713 -100.5145809205249 -0.042622588202357294 -100.52690321449192
1842 -0.04266970902681351 -100.55725062955172 -0.04383761882781982 -100.57074083331975
1843 -0.04260172042995691 -100.59985234998167 -0.04155032634735108 -100.6122911596671
1844 -0.042662403732538226 -100.64251475371421 -0.04229374341666699 -100.65458490308376
1845 -0.04263594169169664 -100.68515069540591 -0.04374335911124945 -100.698328262195
1846 -0.04269349332898855 -100.72784418873489 -0.04243534933775663 -100.74076361153276
1847 -0.0426360759884119 -100.7704802647233 -0.04253563210368157 -100.78329924363643
1848 -0.042632279358804225 -100.8131125440821 -0.04249397851526737 -100.8257932221517
1849 -0.04264848567545414 -100.85576102975756 -0.043119312077760694 -100.86891253422947
1850 -0.04266496431082487 -100.89842599406839 -0.04129915777593851 -100.9102116920054
1851 -0.0426598871126771 -100.94108588118107 -0.042431083507835865 -100.95264277551324
1852 -0.042746918834745885 -100.98383280001582 -0.043799451738595965 -100.99644222725183
1853 -0.042586039192974566 -101.02641883920879 -0.043457855470478535 -101.03990008272231
1854 -0.042577450163662434 -101.06899628937245 -0.04194662552326918 -101.08184670824558
1855 -0.04259069822728634 -101.11158698759974 -0.041693002358078955 -101.12353971060365
1856 -0.04265433978289366 -101.15424132738264 -0.0418001601472497 -101.1653398707509
1857 -0.042752393148839475 -101.19699372053148 -0.04177277870476246 -101.20711264945567
1858 -0.042727211862802504 -101.23972093239428 -0.04268808122724295 -101.2498007306829
1859 -0.04270983468741178 -101.28243076708169 -0.04029478672891855 -101.29009551741183
1860 -0.04274164121598005 -101.32517240829768 -0.04386612959206104 -101.33396164700389
1861 -0.04277649503201246 -101.36794890332969 -0.04456873293966055 -101.37853037994356
1862 -0.04272587057203055 -101.41067477390172 -0.04265840221196413 -101.42118878215553
1863 -0.042694807052612305 -101.45336958095433 -0.03987009134143591 -101.46105887349697
1864 -0.042985856719315055 -101.49635543767364 -0.03860747776925564 -101.49966635126623
1865 -0.0430379968136549 -101.5393934344873 -0.04444771781563759 -101.54411406908187
1866 -0.0429218290373683 -101.58231526352466 -0.04215918369591236 -101.58627325277779
1867 -0.042917472310364246 -101.62523273583503 -0.04369973316788674 -101.62997298594567
1868 -0.04290445987135172 -101.66813719570638 -0.04246634971350431 -101.67243933565918
1869 -0.04293977897614241 -101.71107697468253 -0.04483216963708401 -101.71727150529627
1870 -0.042829759605228904 -101.75390673428775 -0.04310863483697176 -101.76038014013324
1871 -0.04285608660429716 -101.79676282089206 -0.04346335306763649 -101.80384349320087
1872 -0.04279855974018574 -101.83956138063225 -0.04121590759605169 -101.84505940079693
1873 -0.042791789025068284 -101.88235316965732 -0.04272520747035742 -101.88778460826728
1874 -0.04280639290809631 -101.92515956256541 -0.039230452850461006 -101.92701506111774
1875 -0.043013793602585795 -101.968173356168 -0.04378224201500416 -101.97079730313274
1876 -0.04295478314161301 -102.0111281393096 -0.04398852773010731 -102.01478583086285
1877 -0.04299453534185886 -102.05412267465147 -0.042212757468223575 -102.05699858833107
1878 -0.042947905138134956 -102.0970705797896 -0.04276303686201573 -102.09976162519308
1879 -0.04296726062893867 -102.14003784041854 -0.04275408945977688 -102.14251571465286
1880 -0.04300151877105236 -102.18303935918959 -0.04131453204900026 -102.18383024670186
1881 -0.04303444623947143 -102.22607380542907 -0.04444116968661547 -102.22827141638848
1882 -0.04297428075224161 -102.26904808618131 -0.04292945601046085 -102.27120087239894
1883 -0.04294154569506645 -102.31198963187639 -0.04282531514763832 -102.31402618754657
1884 -0.04301617182791233 -102.3550058037043 -0.04417000375688076 -102.35819619130345
1885 -0.04293707348406315 -102.39794287718837 -0.04049654416739941 -102.39869273547085
1886 -0.04301789384335279 -102.44096077103173 -0.04370863102376461 -102.44240136649461
1887 -0.04303758088499308 -102.48399835191672 -0.04202316347509623 -102.4844245299697
1888 -0.042945395410060885 -102.52694374732678 -0.04408180601894855 -102.52850633598865
1889 -0.04288472607731819 -102.5698284734041 -0.04187781941145659 -102.5703841554001
1890 -0.04294337760657072 -102.61277185101068 -0.04281304888427258 -102.61319720428438
1891 -0.04294216390699148 -102.65571401491766 -0.042519441433250905 -102.65571664571763
1892 -0.042898526415228844 -102.69861254133289 -0.04438341837376356 -102.7001000640914
1893 -0.04286940842866897 -102.74148194976156 -0.04359065424650908 -102.74369071833792
1894 -0.04283693376928568 -102.78431888353084 -0.04211579468101263 -102.78580651301893
1895 -0.0428219323977828 -102.82714081592863 -0.04262152742594481 -102.82842804044488
1896 -0.04284940846264362 -102.86999022439127 -0.043096122704446314 -102.87152416314932
1897 -0.042829185537993905 -102.91281940992927 -0.04222236480563879 -102.91374652795496
1898 -0.042841518484056 -102.95566092841332 -0.043916992470622064 -102.95766352042558
1899 -0.04278723075985909 -102.99844815917318 -0.04231662955135107 -102.99998014997693
1900 -0.042797680385410784 -103.04124583955858 -0.04244992695748806 -103.04243007693442
1901 -0.042794838547706604 -103.08404067810629 -0.041384247876703736 -103.08381432481113
1902 -0.042829063907265666 -103.12686974201355 -0.04313639812171459 -103.12695072293285
1903 -0.042782979644835 -103.1696527216584 -0.044924054853618146 -103.17187477778647
1904 -0.042715284414589404 -103.21236800607298 -0.04197227619588375 -103.21384705398235
1905 -0.042762025631964205 -103.25513003170494 -0.041198875196278094 -103.25504592917862
1906 -0.0427948946133256 -103.29792492631826 -0.04232425708323717 -103.29737018626186
1907 -0.04284261725842953 -103.34076754357669 -0.043598654493689534 -103.34096884075555
1908 -0.04279013108462095 -103.3835576746613 -0.04396158959716558 -103.38493043035271
1909 -0.04272310957312584 -103.42628078423444 -0.04251867104321718 -103.42744910139592
1910 -0.042730482295155525 -103.46901126652959 -0.041409251466393474 -103.46885835286231
1911 -0.04280479811131954 -103.51181606464091 -0.042976914905011654 -103.51183526776732
1912 -0.0427727859467268 -103.55458885058763 -0.04343617502599954 -103.55527144279333
1913 -0.042847097665071485 -103.59743594825271 -0.04125662576407194 -103.5965280685574
1914 -0.04287150353193283 -103.64030745178464 -0.04253664556890726 -103.6390647141263
1915 -0.04287145864218474 -103.68317891042682 -0.043448606692254546 -103.68251332081856
1916 -0.042815275490283966 -103.7259941859171 -0.04390804618597031 -103.72642136700453
1917 -0.04277378264814615 -103.76876796856524 -0.042711164243519305 -103.76913253124805
1918 -0.04283232167363167 -103.81160029023887 -0.04372335709631443 -103.81285588834436
1919 -0.04278106950223446 -103.85438135974111 -0.04297888688743114 -103.85583477523178
1920 -0.04279051683843136 -103.89717187657955 -0.03819070998579264 -103.89402548521758
1921 -0.04289429225027561 -103.94006616882983 -0.04248992763459682 -103.93651541285217
1922 -0.042833179049193856 -103.98289934787903 -0.04185413680970669 -103.97836954966188
1923 -0.0429770702496171 -104.02587641812865 -0.04436941538006067 -104.02273896504194
1924 -0.04290396012365818 -104.0687803782523 -0.04189191367477178 -104.06463087871671
1925 -0.042848973907530306 -104.11162935215982 -0.04174693524837494 -104.10637781396508
1926 -0.04289527926594019 -104.15452463142576 -0.04291464556008577 -104.14929245952517
1927 -0.04285437818616629 -104.19737900961192 -0.04382686410099268 -104.19311932362616
1928 -0.04285634495317936 -104.2402353545651 -0.042207049392163756 -104.23532637301832
1929 -0.04287750907242298 -104.28311286363753 -0.04276061840355396 -104.27808699142187
1930 -0.04281990360468626 -104.32593276724221 -0.04350980427116156 -104.32159679569304
1931 -0.04284136686474085 -104.36877413410694 -0.042824659310281274 -104.36442145500332
1932 -0.04280131384730339 -104.41157544795425 -0.04200672879815102 -104.40642818380148
1933 -0.04287411142140627 -104.45444955937566 -0.043337653018534185 -104.44976583682002
1934 -0.04279337730258703 -104.49724293667825 -0.04294992312788963 -104.49271575994791
1935 -0.04282793402671814 -104.54007087070497 -0.043173736333847045 -104.53588949628175
1936 -0.04276271685957909 -104.58283358756455 -0.04154332801699638 -104.57743282429875
1937 -0.042887148819863795 -104.62572073638441 -0.04404264222830534 -104.62147546652706
1938 -0.04276180323213339 -104.66848253961655 -0.042820395529270174 -104.66429586205633
1939 -0.042744380235671994 -104.71122691985222 -0.04291584137827158 -104.70721170343461
1940 -0.04279615134000778 -104.75402307119224 -0.043444213643670085 -104.75065591707828
1941 -0.042759182304143904 -104.79678225349637 -0.04190558716654778 -104.79256150424483
1942 -0.042855547927320006 -104.83963780142369 -0.0461005412042141 -104.83866204544904
1943 -0.042730274982750414 -104.88236807640644 -0.043479512073099615 -104.88214155752215
1944 -0.04259196054190397 -104.92496003694833 -0.042616987600922585 -104.92475854512307
1945 -0.042622591368854046 -104.96758262831719 -0.041343692876398566 -104.96610223799946
1946 -0.0426855131983757 -105.01026814151557 -0.04256645254790783 -105.00866869054737
1947 -0.04265458192676306 -105.05292272344234 -0.04574073776602745 -105.05440942831339
1948 -0.04257715903222561 -105.09549988247456 -0.042285521514713764 -105.0966949498281
1949 -0.04255846105515957 -105.13805834352972 -0.04550610557198524 -105.1422010554001
1950 -0.042537447437644 -105.18059579096736 -0.04186229780316353 -105.18406335320326
1951 -0.0425661975517869 -105.22316198851915 -0.04295882098376751 -105.22702217418703
1952 -0.04256646446883679 -105.26572845298799 -0.04266094397753477 -105.26968311816456
1953 -0.042511301673948766 -105.30823975466194 -0.041103512048721313 -105.31078663021329
1954 -0.04266047440469265 -105.35090022906664 -0.04437722098082304 -105.3551638511941
1955 -0.04253422785550356 -105.39343445692214 -0.04274508450180292 -105.39790893569591
1956 -0.04260993301868439 -105.43604438994082 -0.04181813150644302 -105.43972706720236
1957 -0.0425344280898571 -105.47857881803067 -0.043614584393799304 -105.48334165159615
1958 -0.04259446691721678 -105.52117328494789 -0.040823261626064776 -105.52416491322221
1959 -0.042644000798463824 -105.56381728574635 -0.0419844351708889 -105.5661493483931
1960 -0.04260871335864067 -105.606425999105 -0.04223346281796694 -105.60838281121106
1961 -0.04265881422907114 -105.64908481333407 -0.04203471560031176 -105.65041752681137
1962 -0.04267878979444504 -105.69176360312852 -0.04329185839742422 -105.69370938520879
1963 -0.042600606381893155 -105.73436420951042 -0.042943122982978824 -105.73665250819177
1964 -0.04268682915717363 -105.7770510386676 -0.041525384038686754 -105.77817789223046
1965 -0.04261200651526451 -105.81966304518286 -0.041361817717552186 -105.81953970994802
1966 -0.042838136479258535 -105.86250118166213 -0.04018849786370993 -105.85972820781173
1967 -0.04281481746584177 -105.90531599912796 -0.0434526152908802 -105.9031808231026
1968 -0.04275125078856945 -105.94806724991653 -0.04267603065818548 -105.94585685376079
1969 -0.04279018137603998 -105.99085743129257 -0.042364904657006264 -105.9882217584178
1970 -0.04275862481445074 -106.03361605610702 -0.04335474111139774 -106.0315764995292
1971 -0.04278625305742025 -106.07640230916444 -0.04231435842812061 -106.07389085795731
1972 -0.04280524682253599 -106.11920755598697 -0.043262014538049696 -106.11715287249535
1973 -0.04275909960269928 -106.16196665558968 -0.04316711574792862 -106.16031998824329
1974 -0.04275260157883167 -106.2047192571685 -0.04214289374649525 -106.20246288198979
1975 -0.04277101848274469 -106.24749027565124 -0.04316224902868271 -106.24562513101847
1976 -0.043041025102138517 -106.29053130075339 -0.045549625717103484 -106.29117475673557
1977 -0.04262772966176272 -106.33315903041515 -0.043239078298211095 -106.33441383503379
1978 -0.04259732589125633 -106.3757563563064 -0.042854975536465646 -106.37726881057026
1979 -0.04263536538928747 -106.41839172169568 -0.03950453568249941 -106.41677334625275
1980 -0.042744182795286176 -106.46113590449097 -0.041904523596167566 -106.45867786984893
1981 -0.042789068445563315 -106.50392497293653 -0.04320154450833798 -106.50187941435726
1982 -0.04276367090642452 -106.54668864384296 -0.041131813265383246 -106.54301122762264
1983 -0.04276546910405159 -106.58945411294701 -0.04280852414667606 -106.58581975176932
1984 -0.04283454976975918 -106.63228866271677 -0.04263518340885639 -106.62845493517818
1985 -0.042796775698661804 -106.67508543841544 -0.0448554502800107 -106.6733103854582
1986 -0.04268794804811478 -106.71777338646355 -0.0441641328856349 -106.71747451834383
1987 -0.0426216222345829 -106.76039500869813 -0.04243310280144215 -106.75990762114527
1988 -0.042642468214035036 -106.80303747691217 -0.04469851944595575 -106.80460614059123
1989 -0.042658498510718346 -106.84569597542288 -0.0427289729937911 -106.84733511358502
1990 -0.04256210215389729 -106.88825807757678 -0.04225668217986822 -106.88959179576489
1991 -0.04256609696894884 -106.93082417454573 -0.045751668885350226 -106.93534346465023
1992 -0.04248054251074791 -106.97330471705648 -0.04222318734973669 -106.97756665199996
1993 -0.04248789399862289 -107.0157926110551 -0.04194692149758339 -107.01951357349755
1994 -0.0425213273614645 -107.05831393841657 -0.042555827647447586 -107.062069401145
1995 -0.042538294568657875 -107.10085223298523 -0.04322099592536688 -107.10529039707036
1996 -0.04252983033657074 -107.14338206332181 -0.04385467879474163 -107.1491450758651
1997 -0.04243721943348646 -107.18581928275529 -0.04203275796025992 -107.19117783382536
1998 -0.0425108402967453 -107.22833012305203 -0.04121992010623217 -107.2323977539316
1999 -0.04257283955812454 -107.27090296261015 -0.04253099001944065 -107.27492874395104
2000 -0.04251524955034256 -107.3134182121605 -0.04074505250900984 -107.31567379646005
