# Supplementary material for: Learning nonequilibrium statistical mechanics and dynamical phase transitions
Source: Nat Commun. 2024 Feb 6;15:1117. doi: 10.1038/s41467-024-45172-8 (PMC10847122; doi:10.1038/s41467-024-45172-8)
Supplement: Supplementary file 4 — Supplementary Data 1 [file 41467_2024_45172_MOESM4_ESM.zip › DPT-main/PlotTemplate/plot_KL_divergence/out/finite_time/SE/L6_D3W32K5_E100BS1k/logs-0.30/log.txt]

1 -0.36457134038209915 -0.36457134038209915 -0.3645445004105568 -0.3645445004105568
2 -0.3592801421880722 -0.7238514825701714 -0.359299972653389 -0.7238444730639457
3 -0.3542186036705971 -1.0780700862407686 -0.3543241426348686 -1.0781686156988144
4 -0.3494042202830315 -1.4274743065238 -0.3494203045964241 -1.4275889202952385
5 -0.3448272570967674 -1.7723015636205675 -0.3447864383459091 -1.7723753586411477
6 -0.3404863551259041 -2.1127879187464718 -0.34057754576206206 -2.1129529044032096
7 -0.33626278936862947 -2.4490507081151014 -0.3362951844930649 -2.4492480888962747
8 -0.33218785375356674 -2.781238561868668 -0.3322469264268875 -2.7814950153231623
9 -0.3282906711101532 -3.1095292329788213 -0.32824071049690245 -3.1097357258200646
10 -0.3245313748717308 -3.4340606078505522 -0.32434871792793274 -3.4340844437479974
11 -0.32089976221323013 -3.7549603700637824 -0.3208461880683899 -3.754930631816387
12 -0.31732340157032013 -4.072283771634103 -0.3174652814865112 -4.072395913302898
13 -0.31386312693357465 -4.386146898567677 -0.31423740088939667 -4.386633314192295
14 -0.31045582294464114 -4.696602721512319 -0.31066628396511076 -4.6972995981574055
15 -0.30714082568883894 -5.003743547201157 -0.30681938380002977 -5.004118981957435
16 -0.30393498092889787 -5.307678528130055 -0.3038744106888771 -5.3079933926463125
17 -0.3007677271962166 -5.608446255326272 -0.300724071264267 -5.60871746391058
18 -0.2976566985249519 -5.9061029538512235 -0.2978559538722038 -5.906573417782783
19 -0.2946076661348343 -6.200710619986058 -0.29493519365787507 -6.201508611440659
20 -0.2915999680757523 -6.492310588061811 -0.29129808992147443 -6.492806701362133
21 -0.288666307926178 -6.780976895987989 -0.2888023182749748 -6.7816090196371075
22 -0.28573946207761763 -7.066716358065606 -0.28635101169347765 -7.0679600313305855
23 -0.2828537687659264 -7.349570126831533 -0.28302806317806245 -7.350988094508648
24 -0.27999063283205033 -7.629560759663583 -0.27993191331624984 -7.630920007824898
25 -0.2772301480174065 -7.90679090768099 -0.27738161385059357 -7.908301621675491
26 -0.2744139164686203 -8.18120482414961 -0.27426929771900177 -8.182570919394493
27 -0.271707583963871 -8.45291240811348 -0.27046035379171374 -8.453031273186207
28 -0.2690464943647385 -8.72195890247822 -0.2689770057797432 -8.72200827896595
29 -0.26637580543756484 -8.988334707915785 -0.2662021592259407 -8.98821043819189
30 -0.2637088790535927 -9.252043586969377 -0.2641106262803078 -9.252321064472198
31 -0.26105590760707853 -9.513099494576455 -0.26153145879507067 -9.51385252326727
32 -0.2584112986922264 -9.771510793268682 -0.2582679450511932 -9.772120468318462
33 -0.2558062821626663 -10.027317075431348 -0.25570480823516845 -10.027825276553632
34 -0.25322990119457245 -10.28054697662592 -0.2529985964298248 -10.280823872983456
35 -0.25067937821149827 -10.531226354837418 -0.2505092605948448 -10.5313331335783
36 -0.24813029617071153 -10.77935665100813 -0.24826230853796005 -10.77959544211626
37 -0.24559919983148576 -11.024955850839614 -0.24763972461223602 -11.027235166728497
38 -0.243017341196537 -11.267973192036152 -0.24473053365945815 -11.271965700387955
39 -0.24046792834997177 -11.508441120386124 -0.23995972722768782 -11.511925427615644
40 -0.2379517711699009 -11.746392891556024 -0.2382649965584278 -11.750190424174072
41 -0.23545761331915854 -11.981850504875183 -0.23480820879340172 -11.984998632967473
42 -0.23298362120985985 -12.214834126085043 -0.23253044858574867 -12.217529081553222
43 -0.23054799810051918 -12.445382124185562 -0.23260205164551734 -12.45013113319874
44 -0.22806261405348777 -12.67344473823905 -0.22916732504963874 -12.679298458248379
45 -0.22561918273568154 -12.899063920974731 -0.22584563121199608 -12.905144089460375
46 -0.22317985892295839 -13.122243779897689 -0.2224881187081337 -13.127632208168508
47 -0.22077609300613404 -13.343019872903822 -0.22089145332574844 -13.348523661494257
48 -0.21837611719965935 -13.561395990103481 -0.21803002655506135 -13.566553688049318
49 -0.2159610189497471 -13.777357009053228 -0.21553995609283447 -13.782093644142153
50 -0.2135704465210438 -13.99092745557427 -0.2135130412876606 -13.995606685429813
51 -0.21121582686901091 -14.202143282443283 -0.21179481074213982 -14.207401496171952
52 -0.2088047057390213 -14.410947988182304 -0.20976990982890129 -14.417171406000854
53 -0.2064020574092865 -14.617350045591591 -0.205777820199728 -14.622949226200582
54 -0.2040661245584488 -14.821416170150039 -0.20420761555433273 -14.827156841754915
55 -0.20174050852656364 -15.023156678676603 -0.20164696425199508 -15.028803806006911
56 -0.19939760863780975 -15.222554287314413 -0.20008921027183532 -15.228893016278747
57 -0.19704742580652237 -15.419601713120935 -0.19809485748410224 -15.42698787376285
58 -0.1947510875761509 -15.614352800697086 -0.19446631595492364 -15.621454189717772
59 -0.19240636825561525 -15.8067591689527 -0.19170130044221878 -15.813155490159991
60 -0.19019167348742486 -15.996950842440125 -0.18904813826084138 -16.002203628420833
61 -0.1879359968006611 -16.184886839240786 -0.18675669208168982 -16.188960320502524
62 -0.18569669127464294 -16.37058353051543 -0.18576992452144622 -16.37473024502397
63 -0.18345002979040145 -16.55403356030583 -0.1838868409395218 -16.55861708596349
64 -0.18128127977252007 -16.73531484007835 -0.18212379440665244 -16.740740880370144
65 -0.17899197489023208 -16.91430681496858 -0.17886225283145904 -16.9196031332016
66 -0.17681025713682175 -17.0911170721054 -0.1762516550719738 -17.095854788273574
67 -0.17462204918265342 -17.265739121288053 -0.17532746121287346 -17.271182249486447
68 -0.1724416844546795 -17.438180805742732 -0.17341210544109345 -17.444594354927542
69 -0.17027664706110954 -17.60845745280384 -0.1713952824473381 -17.61598963737488
70 -0.16807045713067054 -17.77652790993451 -0.1676561176776886 -17.783645755052568
71 -0.1659940965473652 -17.942522006481877 -0.1644446738064289 -17.948090428858997
72 -0.16394628584384918 -18.106468292325726 -0.16343861371278762 -18.111529042571785
73 -0.16185500994324684 -18.26832330226897 -0.16015425845980644 -18.27168330103159
74 -0.15983767285943032 -18.428160975128403 -0.16026707366108894 -18.43195037469268
75 -0.15776485204696655 -18.58592582717537 -0.15948304682970046 -18.591433421522378
76 -0.15566728338599206 -18.74159311056136 -0.15517243519425392 -18.74660585671663
77 -0.1536649003624916 -18.895258010923854 -0.15265072360634804 -18.89925658032298
78 -0.1516887329518795 -19.046946743875733 -0.1503987155854702 -19.04965529590845
79 -0.1497472643852234 -19.196694008260955 -0.150103597342968 -19.19975889325142
80 -0.14777168333530427 -19.34446569159626 -0.14925494492053987 -19.34901383817196
81 -0.14576613083481788 -19.490231822431078 -0.1483761303126812 -19.49738996848464
82 -0.14378827810287476 -19.634020100533952 -0.14362987577915193 -19.64101984426379
83 -0.14197181165218353 -19.775991912186136 -0.14076713398098945 -19.78178697824478
84 -0.14006930068135262 -19.91606121286749 -0.14090729355812073 -19.922694271802904
85 -0.13826839402318 -20.05432960689067 -0.13969822898507117 -20.062392500787976
86 -0.13638703599572183 -20.19071664288639 -0.13615261241793633 -20.198545113205913
87 -0.1345869518816471 -20.325303594768037 -0.13359410241246222 -20.332139215618376
88 -0.13282945528626441 -20.4581330500543 -0.13337120935320854 -20.465510424971583
89 -0.13108935505151748 -20.58922240510582 -0.13213986530900002 -20.597650290280583
90 -0.12935777828097345 -20.71858018338679 -0.13002780079841614 -20.727678091079
91 -0.12762983962893487 -20.846210023015725 -0.1273024134337902 -20.85498050451279
92 -0.1259317107498646 -20.97214173376559 -0.1257309377193451 -20.980711442232135
93 -0.12426477149128914 -21.09640650525688 -0.12513228356838227 -21.10584372580052
94 -0.1226560890674591 -21.21906259432434 -0.12213750779628754 -21.227981233596807
95 -0.12110794894397259 -21.34017054326831 -0.12186658717691898 -21.349847820773725
96 -0.11948554329574108 -21.459656086564053 -0.11853467561304569 -21.46838249638677
97 -0.11799664683640003 -21.577652733400452 -0.11880424208939075 -21.58718673847616
98 -0.11643201150000096 -21.694084744900454 -0.11666871272027493 -21.703855451196436
99 -0.11494308114051818 -21.80902782604097 -0.11602703407406807 -21.819882485270504
100 -0.11346551701426506 -21.922493343055237 -0.11576467752456665 -21.93564716279507
101 -0.11194811388850212 -22.03444145694374 -0.11044731922447681 -22.046094482019548
102 -0.11061206497251988 -22.14505352191626 -0.11033738106489181 -22.15643186308444
103 -0.10921313688158989 -22.25426665879785 -0.10925902351737023 -22.26569088660181
104 -0.1079061646014452 -22.362172823399295 -0.10872484445571899 -22.37441573105753
105 -0.10654051713645458 -22.46871334053575 -0.10596589520573615 -22.480381626263263
106 -0.10525555834174156 -22.573968898877492 -0.10334764644503594 -22.5837292727083
107 -0.10403261855244636 -22.678001517429937 -0.10466298125684262 -22.688392253965144
108 -0.10279431827366352 -22.7807958357036 -0.10467051640152931 -22.793062770366674
109 -0.10154520981013775 -22.882341045513737 -0.10061059705913067 -22.893673367425805
110 -0.10036205872893333 -22.98270310424267 -0.10170723721385003 -22.995380604639656
111 -0.09914773628115654 -23.081850840523828 -0.0977840170264244 -23.09316462166608
112 -0.09800215438008308 -23.17985299490391 -0.09702089987695217 -23.190185521543032
113 -0.09686854369938373 -23.276721538603294 -0.09529650844633579 -23.285482029989367
114 -0.09587945193052291 -23.372600990533815 -0.09472547769546509 -23.380207507684833
115 -0.0948017355054617 -23.46740272603928 -0.09511325508356094 -23.475320762768394
116 -0.09367946274578572 -23.561082188785065 -0.09617179706692695 -23.57149255983532
117 -0.09264293350279332 -23.65372512228786 -0.09187156185507775 -23.6633641216904
118 -0.09169472120702267 -23.745419843494883 -0.09151839986443519 -23.754882521554833
119 -0.09065720811486244 -23.836077051609745 -0.08958259075880051 -23.844465112313635
120 -0.08973529301583767 -23.925812344625584 -0.0880104698240757 -23.932475582137712
121 -0.08882271572947502 -24.014635060355058 -0.08999617584049702 -24.02247175797821
122 -0.08788417838513851 -24.102519238740197 -0.08617696836590767 -24.108648726344118
123 -0.08701627738773823 -24.189535516127936 -0.0869880273938179 -24.195636753737936
124 -0.08610575497150422 -24.275641271099442 -0.08418288864195347 -24.27981964237989
125 -0.08531219176948071 -24.360953462868924 -0.08484639190137386 -24.364666034281264
126 -0.0845061007887125 -24.445459563657636 -0.08284155316650868 -24.447507587447774
127 -0.08368913568556309 -24.5291486993432 -0.0871473241597414 -24.534654911607515
128 -0.0827672328799963 -24.611915932223194 -0.08370722234249114 -24.618362133950004
129 -0.08198145665228367 -24.693897388875477 -0.08337275199592113 -24.701734885945925
130 -0.08115465566515923 -24.775052044540637 -0.08211745619773865 -24.783852342143664
131 -0.08038361594080926 -24.855435660481447 -0.08277627192437649 -24.86662861406804
132 -0.07961385436356068 -24.93504951484501 -0.08068635910749436 -24.947314973175537
133 -0.07882631719112396 -25.01387583203613 -0.07972927689552307 -25.02704425007106
134 -0.07819522842764855 -25.09207106046378 -0.07972008846700192 -25.106764338538063
135 -0.07743635289371013 -25.16950741335749 -0.07538231126964093 -25.182146649807706
136 -0.07678400315344333 -25.246291416510932 -0.07619533576071262 -25.258341985568418
137 -0.07611802965402603 -25.322409446164958 -0.07812668532133102 -25.336468670889747
138 -0.07549634128808975 -25.39790578745305 -0.07591626197099685 -25.412384932860743
139 -0.07485347874462604 -25.472759266197674 -0.07330835089087487 -25.48569328375162
140 -0.0743168018758297 -25.547076068073505 -0.07850082814693451 -25.564194111898555
141 -0.07356822527945042 -25.620644293352957 -0.07191028483211995 -25.636104396730676
142 -0.0729887705296278 -25.693633063882583 -0.0746394656598568 -25.710743862390533
143 -0.07241929545998574 -25.76605235934257 -0.06877537593245506 -25.779519238322987
144 -0.07195796743035317 -25.838010326772924 -0.07153786420822143 -25.851057102531207
145 -0.0713842712342739 -25.909394598007196 -0.069433668628335 -25.920490771159542
146 -0.07096920758485795 -25.980363805592056 -0.06861126869916916 -25.98910203985871
147 -0.07039320655167103 -26.050757012143727 -0.06938464418053628 -26.05848668403925
148 -0.06994803734123707 -26.120705049484965 -0.06857403591275216 -26.127060719952002
149 -0.06950224973261357 -26.19020729921758 -0.06948867328464985 -26.19654939323665
150 -0.0689957533031702 -26.25920305252075 -0.07219846472144127 -26.268747857958093
151 -0.06848913542926312 -26.327692187950014 -0.06931269392371178 -26.338060551881807
152 -0.06801300495862961 -26.395705192908643 -0.0709239438176155 -26.40898449569942
153 -0.06746603809297085 -26.463171231001613 -0.06673260815441609 -26.47571710385384
154 -0.06708823479712009 -26.530259465798732 -0.06647872477769852 -26.542195828631538
155 -0.06659794002771377 -26.596857405826444 -0.06581929586827755 -26.608015124499815
156 -0.06617173701524734 -26.66302914284169 -0.06519524790346623 -26.673210372403283
157 -0.06582497134804725 -26.728854114189737 -0.067415876314044 -26.740626248717327
158 -0.06536617986857891 -26.794220294058317 -0.06453885100781917 -26.805165099725144
159 -0.06487753838300706 -26.859097832441325 -0.06584926955401897 -26.871014369279163
160 -0.06450547091662884 -26.923603303357954 -0.06595273464918136 -26.936967103928342
161 -0.06409372054040433 -26.98769702389836 -0.06305077821016311 -27.000017882138504
162 -0.06377997286617756 -27.05147699676454 -0.06400356739759445 -27.0640214495361
163 -0.06344628520309925 -27.114923281967638 -0.06352748051285743 -27.127548930048956
164 -0.06301770135760307 -27.17794098332524 -0.06442587561905384 -27.19197480566801
165 -0.06265302766114474 -27.240594010986385 -0.06277120672166348 -27.254746012389674
166 -0.06225772611796856 -27.302851737104355 -0.06324879713356495 -27.31799480952324
167 -0.06192126609385014 -27.364773003198206 -0.0633494894951582 -27.381344299018398
168 -0.06154117658734322 -27.42631417978555 -0.06283466741442681 -27.444178966432826
169 -0.06121083293110132 -27.487525012716652 -0.06436936073005199 -27.508548327162877
170 -0.06085763871669769 -27.54838265143335 -0.061185944452881814 -27.569734271615758
171 -0.06050304230302572 -27.608885693736376 -0.0574282169342041 -27.627162488549963
172 -0.06023602765053511 -27.66912172138691 -0.06179387550801039 -27.688956364057972
173 -0.059760947898030284 -27.728882669284943 -0.05557294078171253 -27.744529304839684
174 -0.059631609544157985 -27.7885142788291 -0.05981455314904451 -27.80434385798873
175 -0.05936937294900417 -27.847883651778105 -0.05949489548802376 -27.863838753476752
176 -0.05904862508177757 -27.906932276859884 -0.056211181730031964 -27.920049935206784
177 -0.05883747152984142 -27.965769748389725 -0.05625884793698788 -27.97630878314377
178 -0.05861395560204983 -28.024383703991774 -0.056041588075459 -28.03235037121923
179 -0.058558616787195206 -28.08294232077897 -0.05784916877746582 -28.090199539996696
180 -0.058391251415014264 -28.141333572193982 -0.05969778317958117 -28.149897323176276
181 -0.05804952252656222 -28.199383094720545 -0.056239178404212 -28.206136501580488
182 -0.05774308778345585 -28.257126182504003 -0.05847652480006218 -28.26461302638055
183 -0.05746435932815075 -28.314590541832153 -0.05258479509502649 -28.317197821475578
184 -0.05737650040537119 -28.371967042237525 -0.060161803103983405 -28.37735962457956
185 -0.05708703324198723 -28.429054075479513 -0.050382211804389954 -28.42774183638395
186 -0.056997221894562244 -28.486051297374075 -0.059394177980721 -28.487136014364673
187 -0.05680120661854744 -28.542852503992624 -0.05535739082843065 -28.542493405193103
188 -0.056450737081468104 -28.599303241074093 -0.05550561659038067 -28.597999021783483
189 -0.05626625213772059 -28.655569493211814 -0.06079096924513579 -28.65878999102862
190 -0.05592332556843758 -28.71149281878025 -0.054374794475734234 -28.713164785504354
191 -0.0558266319334507 -28.7673194507137 -0.057973581925034524 -28.771138367429387
192 -0.055681999586522576 -28.82300145030022 -0.05262365639209747 -28.823762023821484
193 -0.05537968408316374 -28.878381134383385 -0.057314791902899745 -28.881076815724384
194 -0.05519308988004923 -28.933574224263435 -0.057001137360930446 -28.938077953085315
195 -0.05482214968651533 -28.98839637394995 -0.054585591144859794 -28.992663544230176
196 -0.054722267575562 -29.043118641525513 -0.059051773697137835 -29.051715317927314
197 -0.054486611485481264 -29.097605253010993 -0.05490992367267609 -29.10662524159999
198 -0.05422446597367525 -29.15182971898467 -0.05063573382794857 -29.15726097542794
199 -0.054114790819585326 -29.205944509804254 -0.05138975922018289 -29.20865073464812
200 -0.053985619358718394 -29.259930129162974 -0.05337145663797856 -29.2620221912861
201 -0.053900932893157005 -29.31383106205613 -0.05123988557606936 -29.31326207686217
202 -0.05355172511190176 -29.367382787168033 -0.057220355980098246 -29.37048243284227
203 -0.05342006776481867 -29.42080285493285 -0.05217417068779469 -29.422656603530065
204 -0.05328388549387455 -29.474086740426728 -0.06295818500220776 -29.485614788532274
205 -0.05289303120225668 -29.526979771628984 -0.05105515383183956 -29.536669942364114
206 -0.05276921968907118 -29.579748991318056 -0.053697321377694604 -29.590367263741808
207 -0.052602932415902616 -29.632351923733957 -0.05777171328663826 -29.648138977028445
208 -0.05231332071125507 -29.684665244445213 -0.04986340906471014 -29.698002386093155
209 -0.0521500714123249 -29.736815315857537 -0.05160041078925133 -29.749602796882407
210 -0.052074216306209564 -29.788889532163747 -0.05163007620722056 -29.801232873089628
211 -0.05184722524136305 -29.84073675740511 -0.04929366409778595 -29.850526537187413
212 -0.05176052954047918 -29.89249728694559 -0.05001099240034819 -29.900537529587762
213 -0.051676180027425286 -29.944173466973016 -0.05436993185430765 -29.95490746144207
214 -0.05153687410056591 -29.995710341073583 -0.057894292287528515 -30.012801753729597
215 -0.05117337945848703 -30.04688372053207 -0.054705712012946606 -30.067507465742544
216 -0.051143568381667136 -30.098027288913737 -0.04789313767105341 -30.115400603413597
217 -0.051175177469849585 -30.14920246638359 -0.04272328466176987 -30.158123888075366
218 -0.0510138163343072 -30.200216282717896 -0.04639124535024166 -30.20451513342561
219 -0.050914162024855616 -30.251130444742753 -0.053867710009217265 -30.258382843434827
220 -0.050793169625103475 -30.301923614367855 -0.05203194338828325 -30.31041478682311
221 -0.050677023455500604 -30.352600637823354 -0.05213957410305738 -30.36255436092617
222 -0.05067575462162495 -30.40327639244498 -0.04704532325267792 -30.409599684178847
223 -0.05044011976569891 -30.45371651221068 -0.04972495008260012 -30.459324634261446
224 -0.050404255837202074 -30.50412076804788 -0.045794714242219925 -30.505119348503666
225 -0.0503077020868659 -30.554428470134745 -0.05115272216498852 -30.556272070668655
226 -0.05011102743446827 -30.604539497569213 -0.04853453282266855 -30.604806603491323
227 -0.05003549437969923 -30.654574991948913 -0.0496278153732419 -30.654434418864565
228 -0.04988914579153061 -30.704464137740445 -0.04584673661738634 -30.70028115548195
229 -0.04994467124342918 -30.754408808983875 -0.04887599386274814 -30.749157149344697
230 -0.04974843692034483 -30.80415724590422 -0.04945973102003336 -30.79861688036473
231 -0.04977184329181909 -30.85392908919604 -0.05077572576701641 -30.849392606131747
232 -0.049509691447019576 -30.90343878064306 -0.04787626191973686 -30.897268868051484
233 -0.04932116661220789 -30.95275994725527 -0.04637824706733227 -30.943647115118814
234 -0.04963390287011862 -31.00239385012539 -0.054282400757074356 -30.99792951587589
235 -0.04925287682563066 -31.05164672695102 -0.043479897826910016 -31.041409413702798
236 -0.04925960879772902 -31.10090633574875 -0.04571938794106245 -31.08712880164386
237 -0.049215244688093664 -31.150121580436842 -0.04778724554926157 -31.134916047193123
238 -0.04895999021828175 -31.199081570655125 -0.05142116397619247 -31.186337211169317
239 -0.04892079085111618 -31.24800236150624 -0.052354896068573 -31.23869210723789
240 -0.048708954267203806 -31.296711315773447 -0.04788390137255192 -31.28657600861044
241 -0.048674386367201804 -31.34538570214065 -0.048698574863374235 -31.33527458347381
242 -0.04853062499314546 -31.393916327133795 -0.05033962428569794 -31.38561420775951
243 -0.048518871702253816 -31.442435198836048 -0.04648119919002056 -31.43209540694953
244 -0.048336233012378216 -31.490771431848426 -0.04914267230778933 -31.481238079257317
245 -0.04829312115907669 -31.539064553007503 -0.04817088302224874 -31.529408962279565
246 -0.04813732970505953 -31.587201882712563 -0.046686090901494025 -31.57609505318106
247 -0.04800444934517145 -31.635206332057734 -0.049643461406230924 -31.62573851458729
248 -0.048095503449440004 -31.683301835507173 -0.05769632440060377 -31.683434838987893
249 -0.047561895288527015 -31.7308637307957 -0.05337844025343656 -31.73681327924133
250 -0.04726955033838749 -31.77813328113409 -0.05025209095329046 -31.787065370194618
251 -0.04714893326163292 -31.82528221439572 -0.048935881443321706 -31.83600125163794
252 -0.0470574950799346 -31.872339709475654 -0.04317985437810421 -31.87918110601604
253 -0.04699028991162777 -31.91932999938728 -0.0451907392591238 -31.924371845275164
254 -0.04703177139163017 -31.96636177077891 -0.042172484658658506 -31.96654432993382
255 -0.04710505995899439 -32.013466830737904 -0.04992408361285925 -32.01646841354668
256 -0.04700773898512125 -32.06047456972303 -0.051065999642014505 -32.067534413188696
257 -0.04689125809818506 -32.10736582782121 -0.04030281435698271 -32.10783722754568
258 -0.04687939863651991 -32.15424522645773 -0.049038767069578174 -32.156875994615255
259 -0.0466907300055027 -32.20093595646323 -0.04314441122114658 -32.200020405836405
260 -0.04696239624172449 -32.24789835270496 -0.05238589961081743 -32.252406305447224
261 -0.046861497312784196 -32.29475985001774 -0.044810664094984534 -32.297216969542205
262 -0.04660230334848166 -32.34136215336622 -0.046690432354807854 -32.34390740189701
263 -0.04656445682048797 -32.38792661018671 -0.04435429908335209 -32.388261700980365
264 -0.046618237160146236 -32.43454484734686 -0.04583742972463369 -32.434099130705
265 -0.04650560077279806 -32.48105044811965 -0.045052416436374185 -32.47915154714138
266 -0.04654945097863674 -32.52759989909829 -0.04764343928545713 -32.526794986426836
267 -0.04642218537628651 -32.57402208447458 -0.05133161321282387 -32.57812659963966
268 -0.04622108694165945 -32.620243171416234 -0.04824156444519758 -32.62636816408486
269 -0.04615200161933899 -32.666395173035575 -0.048846745304763316 -32.675214909389624
270 -0.04594909455627203 -32.712344267591845 -0.047767049446702 -32.72298195883633
271 -0.04590902831405401 -32.7582532959059 -0.0462989766150713 -32.7692809354514
272 -0.04576494451612234 -32.804018240422025 -0.047472753934562205 -32.81675368938596
273 -0.04554308149963617 -32.84956132192166 -0.04599879905581474 -32.86275248844178
274 -0.04551328495144844 -32.89507460687311 -0.043170586414635184 -32.90592307485641
275 -0.045552780851721764 -32.94062738772483 -0.0425031591206789 -32.94842623397709
276 -0.04552707225084305 -32.98615445997567 -0.04193217847496271 -32.99035841245205
277 -0.045526306889951226 -33.03168076686563 -0.045919918827712534 -33.03627833127977
278 -0.045520097576081754 -33.07720086444171 -0.04655228052288294 -33.08283061180265
279 -0.045453626103699206 -33.12265449054541 -0.04845768827944994 -33.1312883000821
280 -0.045183179713785646 -33.167837670259196 -0.041838715225458144 -33.17312701530756
281 -0.04532771185040474 -33.2131653821096 -0.04545872900635004 -33.218585744313906
282 -0.04547499231994152 -33.25864037442954 -0.04024522583931685 -33.25883097015322
283 -0.04542898777872324 -33.30406936220826 -0.04886484500020742 -33.30769581515343
284 -0.04512560050934553 -33.349194962717604 -0.048569446243345735 -33.35626526139678
285 -0.04496549293398857 -33.394160455651594 -0.04416799768805504 -33.400433259084835
286 -0.044977893494069575 -33.439138349145665 -0.041439260728657244 -33.441872519813494
287 -0.04498980306088925 -33.48412815220655 -0.04425574485212565 -33.486128264665616
288 -0.04489430245012045 -33.52902245465667 -0.04691997040063143 -33.533048235066246
289 -0.044842126220464705 -33.573864580877135 -0.045717870071530345 -33.578766105137774
290 -0.04479885827749967 -33.61866343915464 -0.04660442546010017 -33.62537053059788
291 -0.044696852751076224 -33.66336029190571 -0.04589786157011986 -33.671268392167995
292 -0.04465363398194313 -33.708013925887656 -0.04707890599966049 -33.71834729816766
293 -0.04459109902381897 -33.752605024911475 -0.04484419859945774 -33.763191496767114
294 -0.04449736978858709 -33.79710239470006 -0.03720542099326849 -33.80039691776038
295 -0.044547324627637865 -33.8416497193277 -0.04264063537120819 -33.84303755313159
296 -0.04450788497924805 -33.886157604306945 -0.04536794498562813 -33.888405498117216
297 -0.04456024914979935 -33.93071785345674 -0.04616577588021755 -33.934571273997435
298 -0.0444087702780962 -33.97512662373484 -0.04485208634287119 -33.979423360340306
299 -0.04445260632783175 -34.01957923006267 -0.045507435128092764 -34.0249307954684
300 -0.044429879263043405 -34.06400910932571 -0.044046486541628835 -34.06897728201003
301 -0.04415224678814411 -34.108161356113854 -0.04601454921066761 -34.1149918312207
302 -0.04425400663167238 -34.15241536274553 -0.0391717379912734 -34.154163569211974
303 -0.044302585534751415 -34.19671794828028 -0.0412990503013134 -34.195462619513286
304 -0.04425380248576403 -34.24097175076604 -0.04816957414150238 -34.24363219365479
305 -0.0440979465842247 -34.285069697350266 -0.045666863396763804 -34.28929905705155
306 -0.04399296902120113 -34.32906266637147 -0.0445722496137023 -34.33387130666525
307 -0.04388666264712811 -34.372949329018596 -0.04132677316665649 -34.37519807983191
308 -0.044069907255470754 -34.417019236274065 -0.04531549010425806 -34.42051356993617
309 -0.04396855179220438 -34.46098778806627 -0.037549064680933955 -34.4580626346171
310 -0.04419644623994827 -34.50518423430622 -0.048025498539209364 -34.50608813315631
311 -0.04406314361840487 -34.54924737792462 -0.03774935621768236 -34.54383748937399
312 -0.044176603294909 -34.59342398121953 -0.042615173384547234 -34.58645266275854
313 -0.04412728156894445 -34.63755126278848 -0.044881084188818934 -34.631333746947355
314 -0.0440561605617404 -34.681607423350215 -0.042270383425056936 -34.67360413037241
315 -0.04414657521992922 -34.72575399857014 -0.04281594045460224 -34.71642007082701
316 -0.04425563737750053 -34.770009635947645 -0.04223090559244156 -34.75865097641945
317 -0.044111217558383944 -34.814120853506026 -0.04294703844934702 -34.8015980148688
318 -0.04417715072631836 -34.858298004232346 -0.04065662175416947 -34.84225463662297
319 -0.04422081708908081 -34.90251882132143 -0.04317905493080616 -34.88543369155377
320 -0.04415914285928011 -34.94667796418071 -0.04412306658923626 -34.92955675814301
321 -0.044135166332125664 -34.990813130512834 -0.046275109983980656 -34.97583186812699
322 -0.043967048078775404 -35.03478017859161 -0.043788164481520654 -35.01962003260851
323 -0.04400171432644129 -35.07878189291805 -0.04403271786868572 -35.063652750477196
324 -0.044030264392495154 -35.12281215731055 -0.043440017849206924 -35.1070927683264
325 -0.04398568607866764 -35.16679784338922 -0.04553232192993164 -35.152625090256336
326 -0.04385686758905649 -35.210654710978275 -0.044229178503155706 -35.196854268759495
327 -0.04393706228584051 -35.25459177326412 -0.04092587251216173 -35.23778014127166
328 -0.04388326108455658 -35.29847503434868 -0.045315762795507905 -35.28309590406717
329 -0.043859117291867734 -35.34233415164054 -0.044765183515846727 -35.32786108758302
330 -0.04379651732742786 -35.38613066896797 -0.04490405507385731 -35.372765142656874
331 -0.043756239116191864 -35.429886908084164 -0.042352734878659246 -35.415117877535536
332 -0.04367178380489349 -35.47355869188906 -0.04170424211770296 -35.45682211965324
333 -0.043582267500460146 -35.51714095938952 -0.04456316698342562 -35.50138528663666
334 -0.0435601944103837 -35.560701153799904 -0.046675936132669446 -35.548061222769334
335 -0.04354993123561144 -35.604251085035514 -0.041633740067481995 -35.589694962836816
336 -0.04355421457439661 -35.647805299609914 -0.04274826589971781 -35.632443228736534
337 -0.043487023748457435 -35.69129232335837 -0.03901765663176775 -35.671460885368305
338 -0.04341842122375965 -35.73471074458213 -0.04292008131742477 -35.71438096668573
339 -0.0435811348259449 -35.77829187940807 -0.038211454451084134 -35.75259242113682
340 -0.043653514981269834 -35.821945394389346 -0.0436761012300849 -35.7962685223669
341 -0.0436012402176857 -35.86554663460703 -0.04819862432777881 -35.84446714669468
342 -0.0436239629983902 -35.90917059760542 -0.04232108816504478 -35.88678823485973
343 -0.04334310069680214 -35.95251369830222 -0.0443376125767827 -35.93112584743651
344 -0.043227394297719005 -35.995741092599935 -0.04480461608618498 -35.975930463522694
345 -0.04322107806801796 -36.03896217066795 -0.04525435920804739 -36.02118482273074
346 -0.04316443838179111 -36.082126609049745 -0.03823341280221939 -36.05941823553296
347 -0.04323676265776157 -36.12536337170751 -0.0432207066565752 -36.102638942189536
348 -0.0432004040107131 -36.16856377571822 -0.04397324398159981 -36.14661218617113
349 -0.04320454839617014 -36.21176832411439 -0.04618426933884621 -36.19279645550998
350 -0.043138553760945796 -36.254906877875335 -0.04766467791050673 -36.24046113342048
351 -0.04291114639490843 -36.29781802427024 -0.044692801870405675 -36.285153935290886
352 -0.04288240298628807 -36.34070042725653 -0.04107748698443174 -36.32623142227532
353 -0.043023861944675446 -36.383724289201204 -0.04559463020414114 -36.37182605247946
354 -0.04285818189382553 -36.42658247109503 -0.04537446405738592 -36.41720051653685
355 -0.04260998144745827 -36.46919245254249 -0.04081187136471272 -36.45801238790156
356 -0.04272002261132002 -36.51191247515381 -0.04034618753939867 -36.49835857544096
357 -0.04284337107092142 -36.55475584622473 -0.042170800268650055 -36.54052937570961
358 -0.04298341181129217 -36.59773925803602 -0.051524833776056767 -36.59205420948567
359 -0.04265375547111035 -36.64039301350713 -0.03961299955844879 -36.63166720904412
360 -0.04258870761841536 -36.68298172112554 -0.04052614886313677 -36.672193357907254
361 -0.042732708156108856 -36.72571442928165 -0.04402868188917637 -36.71622203979643
362 -0.04260787460952997 -36.76832230389118 -0.04485861901193857 -36.76108065880837
363 -0.04257582575082779 -36.81089812964201 -0.040029559098184106 -36.801110217906555
364 -0.04253093991428614 -36.8534290695563 -0.04116193223744631 -36.842272150144
365 -0.04256461150944233 -36.89599368106574 -0.0397120026871562 -36.88198415283115
366 -0.04274522978812456 -36.938738910853864 -0.041744936257600784 -36.92372908908875
367 -0.042592653632164 -36.98133156448603 -0.0433671684935689 -36.96709625758232
368 -0.04265895932912826 -37.02399052381516 -0.04390526786446571 -37.01100152544679
369 -0.042650099657475946 -37.06664062347264 -0.04227233752608299 -37.05327386297287
370 -0.04261389244347811 -37.10925451591611 -0.04236900694668293 -37.09564286991956
371 -0.04259939957410097 -37.151853915490214 -0.042565598897635934 -37.1382084688172
372 -0.04272833522409201 -37.194582250714305 -0.032305496372282506 -37.17051396518948
373 -0.0431173438206315 -37.23769959453494 -0.052854269929230216 -37.223368235118706
374 -0.042691662721335885 -37.28039125725628 -0.04799461811780929 -37.27136285323652
375 -0.042304031737148765 -37.32269528899342 -0.04120568372309208 -37.31256853695961
376 -0.042401908151805404 -37.365097197145225 -0.041493174992501734 -37.35406171195211
377 -0.04245726801455021 -37.40755446515978 -0.044640091434121135 -37.39870180338623
378 -0.04227613694965839 -37.44983060210944 -0.03959135375916958 -37.4382931571454
379 -0.04239828083664179 -37.49222888294608 -0.04205291196703911 -37.48034606911244
380 -0.04232468828558922 -37.53455357123167 -0.04269609674811363 -37.52304216586056
381 -0.042518149688839914 -37.57707172092051 -0.04266133308410645 -37.565703498944664
382 -0.04244892075657845 -37.619520641677084 -0.037169365026056764 -37.602872863970724
383 -0.04258871041238308 -37.662109352089466 -0.046453318744897845 -37.64932618271562
384 -0.04321237485855818 -37.70532172694802 -0.02751338854432106 -37.67683957125994
385 -0.04303287267684937 -37.74835459962487 -0.04049734007567167 -37.717336911335615
386 -0.04268994722515344 -37.791044546850024 -0.04194201286882162 -37.75927892420444
387 -0.04278705734759569 -37.83383160419762 -0.04524822197854519 -37.804527146182984
388 -0.042674184404313566 -37.87650578860193 -0.04441404361277819 -37.84894118979576
389 -0.042581346444785596 -37.919087135046716 -0.04114760104566813 -37.890088790841425
390 -0.04273027069866657 -37.961817405745386 -0.04307968188077212 -37.933168472722194
391 -0.042617148347198965 -38.00443455409258 -0.04132908415049315 -37.974497556872684
392 -0.042631203681230544 -38.047065757773815 -0.042966394871473315 -38.017463951744155
393 -0.04264196455478668 -38.089707722328605 -0.04355439562350512 -38.06101834736766
394 -0.04257235210388899 -38.132280074432494 -0.0443289628252387 -38.1053473101929
395 -0.04243223592638969 -38.174712310358885 -0.041096327267587184 -38.146443637460486
396 -0.04269960708916187 -38.21741191744805 -0.041931855492293835 -38.18837549295278
397 -0.042491359263658525 -38.259903276711704 -0.046118016727268694 -38.23449350968005
398 -0.04236556738615036 -38.30226884409785 -0.05053746569901705 -38.285030975379065
399 -0.04206864535808563 -38.34433748945594 -0.041200358979403974 -38.32623133435847
400 -0.042167875170707705 -38.38650536462664 -0.04281810075044632 -38.36904943510891
401 -0.04208017271012068 -38.428585537336765 -0.04239398781210184 -38.41144342292102
402 -0.04208168163895607 -38.47066721897572 -0.0428392143920064 -38.45428263731302
403 -0.04212108012288809 -38.51278829909861 -0.03879846036434174 -38.49308109767736
404 -0.04219754245132208 -38.55498584154993 -0.04357913136482239 -38.536660229042184
405 -0.04223851878196001 -38.597224360331886 -0.043022035248577596 -38.57968226429076
406 -0.042103676684200765 -38.639328037016085 -0.044238807074725627 -38.62392107136549
407 -0.04194781519472599 -38.68127585221081 -0.04150037840008736 -38.665421449765574
408 -0.04208374321460724 -38.723359595425414 -0.046387461386621 -38.7118089111522
409 -0.04191993717104196 -38.76527953259646 -0.04482206683605909 -38.75663097798826
410 -0.04185049682855606 -38.80713002942502 -0.04035693556070328 -38.79698791354896
411 -0.042107857577502725 -38.84923788700252 -0.04274965785443783 -38.8397375714034
412 -0.04201498012989759 -38.89125286713242 -0.03705147430300713 -38.8767890457064
413 -0.04200484789907932 -38.9332577150315 -0.04280294142663479 -38.91959198713304
414 -0.042100556939840314 -38.975358271971345 -0.040146737918257715 -38.959738725051295
415 -0.04216391332447529 -39.01752218529582 -0.04310629405081272 -39.00284501910211
416 -0.04207632914185524 -39.059598514437674 -0.03910249788314104 -39.04194751698525
417 -0.042229759693145755 -39.10182827413082 -0.037311914190649983 -39.079259431175906
418 -0.04212270155549049 -39.14395097568631 -0.041817808896303175 -39.12107724007221
419 -0.04203561339527369 -39.18598658908158 -0.03982467781752348 -39.16090191788973
420 -0.04229452032595873 -39.22828110940754 -0.042597342282533646 -39.203499260172265
421 -0.04220748879015446 -39.270488598197694 -0.04017449617385864 -39.243673756346126
422 -0.04225416164845228 -39.312742759846145 -0.04116997588425875 -39.284843732230385
423 -0.04235527608543634 -39.35509803593158 -0.04118908923119306 -39.32603282146158
424 -0.04232139252126217 -39.39741942845284 -0.04005679581314325 -39.366089617274724
425 -0.042562391795217994 -39.43998182024806 -0.04225998427718878 -39.40834960155191
426 -0.042637424916028975 -39.48261924516409 -0.04368312433362007 -39.45203272588553
427 -0.04236991982907057 -39.52498916499316 -0.04360630214214325 -39.495639028027675
428 -0.04221751969307661 -39.567206684686234 -0.041533416137099266 -39.537172444164774
429 -0.04225171152502298 -39.60945839621126 -0.042855762876570225 -39.580028207041345
430 -0.042294339276850224 -39.65175273548811 -0.04294446986168623 -39.62297267690303
431 -0.042451946437358855 -39.69420468192547 -0.03521024733781815 -39.65818292424085
432 -0.04342153389006853 -39.73762621581554 -0.035553614050149916 -39.693736538291
433 -0.04270875509828329 -39.78033497091382 -0.037545652128756046 -39.731282190419755
434 -0.04273047484457493 -39.823065445758395 -0.04276710953563452 -39.77404929995539
435 -0.042704003676772115 -39.86576944943517 -0.04099290557205677 -39.81504220552744
436 -0.042826865799725056 -39.908596315234895 -0.04429570734500885 -39.85933791287245
437 -0.04268610030412674 -39.95128241553902 -0.04137915130704641 -39.900717064179496
438 -0.04267216306179762 -39.993954578600814 -0.042537349835038187 -39.94325441401453
439 -0.04264420121908188 -40.0365987798199 -0.042279662750661376 -39.98553407676519
440 -0.04261970706284046 -40.07921848688274 -0.0423428924754262 -40.027876969240616
441 -0.04266724828630686 -40.121885735169045 -0.045070431753993036 -40.07294740099461
442 -0.04254105035215616 -40.1644267855212 -0.041261676140129565 -40.11420907713474
443 -0.04267518687993288 -40.207101972401134 -0.04264703579246998 -40.15685611292721
444 -0.04262183643877506 -40.24972380883991 -0.0375819968059659 -40.19443810973318
445 -0.04270898383110762 -40.292432792671015 -0.04247605800628662 -40.236914167739464
446 -0.042715476080775264 -40.33514826875179 -0.04232664182782173 -40.279240809567284
447 -0.042786842584609984 -40.3779351113364 -0.04348163362592459 -40.32272244319321
448 -0.04267333522439003 -40.42060844656079 -0.04000118914991617 -40.362723632343126
449 -0.04264044314622879 -40.46324888970702 -0.046971165016293524 -40.40969479735942
450 -0.04242329727858305 -40.5056721869856 -0.04059417489916086 -40.45028897225858
451 -0.04261102322489023 -40.54828321021049 -0.04006197322160006 -40.49035094548018
452 -0.042614716850221154 -40.590897927060716 -0.043490882590413095 -40.53384182807059
453 -0.042540041729807854 -40.633437968790524 -0.04537714812904596 -40.57921897619964
454 -0.042372857592999934 -40.675810826383525 -0.0397289739921689 -40.61894795019181
455 -0.04244466349482536 -40.71825548987835 -0.04540974609553814 -40.66435769628735
456 -0.04226046986877918 -40.76051595974713 -0.04033015035092831 -40.70468784663827
457 -0.04245893433690071 -40.80297489408403 -0.04362883884459734 -40.74831668548287
458 -0.04239466842263937 -40.84536956250667 -0.03799216207116842 -40.78630884755404
459 -0.04253499936312437 -40.887904561869796 -0.041532032750546934 -40.827840880304585
460 -0.04240258131176233 -40.93030714318156 -0.041580448299646376 -40.86942132860423
461 -0.04259521048516035 -40.97290235366672 -0.03759349267929792 -40.90701482128353
462 -0.042622935771942136 -41.01552528943866 -0.04353888276964426 -40.95055370405318
463 -0.04247709214687347 -41.05800238158554 -0.042901449091732505 -40.99345515314491
464 -0.042645384930074214 -41.100647766515614 -0.035638581961393356 -41.0290937351063
465 -0.042906494811177254 -41.14355426132679 -0.04576701708137989 -41.07486075218768
466 -0.04274838883429766 -41.18630265016109 -0.04434779547154903 -41.119208547659234
467 -0.042343311570584775 -41.22864596173167 -0.04038145374506712 -41.159590001404304
468 -0.04239431228488684 -41.271040274016556 -0.037961671315133574 -41.197551672719435
469 -0.04263966549187899 -41.31367993950843 -0.045232079550623895 -41.24278375227006
470 -0.04256908986717463 -41.356249029375604 -0.04290829487144947 -41.28569204714151
471 -0.04241106901317835 -41.39866009838878 -0.041916510090231895 -41.32760855723174
472 -0.04250332359224558 -41.441163421981024 -0.04295766968280077 -41.37056622691454
473 -0.042424052581191064 -41.48358747456221 -0.042106535844504835 -41.412672762759044
474 -0.04247121661901474 -41.52605869118123 -0.04251631572842598 -41.45518907848747
475 -0.04233952257782221 -41.568398213759046 -0.040536084212362766 -41.495725162699834
476 -0.04235594440251589 -41.61075415816156 -0.04323920048773289 -41.53896436318757
477 -0.04240450039505959 -41.65315865855662 -0.04269121568650007 -41.58165557887407
478 -0.042327637411654 -41.69548629596827 -0.03915674909949303 -41.62081232797356
479 -0.04239552970975637 -41.73788182567803 -0.04073301590979099 -41.661545343883354
480 -0.042360540479421616 -41.78024236615745 -0.04186726696789265 -41.703412610851245
481 -0.04249449372291565 -41.822736859880365 -0.03954812604933977 -41.742960736900585
482 -0.04249474667012691 -41.865231606550495 -0.04080852456390858 -41.78376926146449
483 -0.042479033768177035 -41.90771064031867 -0.04133161474019289 -41.82510087620469
484 -0.042613901756703855 -41.95032454207537 -0.040699377469718453 -41.86580025367441
485 -0.04256453942507506 -41.992889081500444 -0.04306001700460911 -41.908860270679014
486 -0.04256933834403753 -42.03545841984448 -0.04236502759158611 -41.9512252982706
487 -0.0425216780975461 -42.077980097942024 -0.043446458876132965 -41.99467175714673
488 -0.042511988803744315 -42.12049208674577 -0.043671587482094765 -42.03834334462883
489 -0.04233686961233616 -42.162828956358105 -0.04336292035877705 -42.0817062649876
490 -0.04239069446921349 -42.20521965082732 -0.04120714012533426 -42.12291340511294
491 -0.042432436160743235 -42.24765208698806 -0.04444260634481907 -42.167356011457755
492 -0.04235197063535452 -42.29000405762341 -0.04264463894069195 -42.21000065039845
493 -0.042258738912642 -42.33226279653606 -0.03880248609930277 -42.24880313649775
494 -0.042380695976316926 -42.37464349251238 -0.04480196014046669 -42.29360509663822
495 -0.04235086515545845 -42.41699435766783 -0.04244540184736252 -42.33605049848558
496 -0.04237898327410221 -42.45937334094194 -0.044592961110174655 -42.38064345959575
497 -0.042276481539011 -42.50164982248095 -0.03950791098177433 -42.42015137057753
498 -0.04224207922816277 -42.54389190170911 -0.04075959697365761 -42.460910967551186
499 -0.042276167497038844 -42.586168069206146 -0.044432925060391426 -42.50534389261158
500 -0.042166081443428996 -42.62833415064957 -0.042390377074480054 -42.54773426968606
501 -0.0420938067138195 -42.670427957363394 -0.04313080441206694 -42.590865074098126
502 -0.04212979730218649 -42.71255775466558 -0.041983848251402375 -42.63284892234953
503 -0.04206602498888969 -42.75462377965447 -0.043940293975174426 -42.67678921632471
504 -0.04193428698927164 -42.79655806664375 -0.04314567390829325 -42.719934890233
505 -0.0419633561745286 -42.838521422818275 -0.040962377190589906 -42.76089726742359
506 -0.0420391296967864 -42.880560552515064 -0.03960604593157768 -42.800503313355165
507 -0.042128436453640464 -42.9226889889687 -0.0429416760802269 -42.84344498943539
508 -0.04208417478948832 -42.96477316375819 -0.04463823474943638 -42.888083224184825
509 -0.04225819185376167 -43.00703135561195 -0.04573385119438171 -42.93381707537921
510 -0.04187461938709021 -43.04890597499904 -0.04124283585697412 -42.97505991123619
511 -0.04181635044515133 -43.09072232544419 -0.042597763054072854 -43.01765767429026
512 -0.04182374384254217 -43.13254606928673 -0.04284405801445246 -43.060501732304715
513 -0.04180232509970665 -43.17434839438644 -0.0402775140479207 -43.10077924635264
514 -0.041967613808810714 -43.21631600819525 -0.03973771035671234 -43.14051695670935
515 -0.04192442111670971 -43.25824042931196 -0.04023745562881231 -43.18075441233816
516 -0.04194849561899901 -43.30018892493096 -0.04538671523332596 -43.22614112757149
517 -0.04178312998265028 -43.341972054913604 -0.04142759516835213 -43.26756872273984
518 -0.04180433079600334 -43.38377638570961 -0.040935287810862066 -43.3085040105507
519 -0.04182431139051914 -43.42560069710013 -0.04236918408423662 -43.350873194634936
520 -0.041719536483287814 -43.467320233583415 -0.042685998044908045 -43.393559192679845
521 -0.0418168131262064 -43.50913704670962 -0.040715654380619526 -43.434274847060465
522 -0.041833681799471376 -43.55097072850909 -0.04035522826015949 -43.474630075320626
523 -0.042000011168420316 -43.59297073967751 -0.04093367531895638 -43.51556375063958
524 -0.04177944287657738 -43.634750182554086 -0.04048300813883543 -43.556046758778415
525 -0.04198139980435371 -43.67673158235844 -0.04281388409435749 -43.59886064287277
526 -0.042049285396933554 -43.71878086775538 -0.04406875930726528 -43.64292940218004
527 -0.04182398300617933 -43.76060485076156 -0.04305951576679945 -43.68598891794684
528 -0.0417733957991004 -43.80237824656066 -0.043328842148184776 -43.72931776009502
529 -0.04188061095774174 -43.8442588575184 -0.04194030612707138 -43.771258066222096
530 -0.04163107704371214 -43.88588993456211 -0.03830805756151676 -43.80956612378361
531 -0.041870351694524285 -43.927760286256635 -0.04671850502490997 -43.856284628808524
532 -0.041698943823575974 -43.96945923008021 -0.04475655574351549 -43.90104118455204
533 -0.04154879916459322 -44.011008029244806 -0.04219697844237089 -43.94323816299441
534 -0.041552378050982955 -44.052560407295786 -0.042975188605487345 -43.9862133515999
535 -0.04157749842852354 -44.09413790572431 -0.039080586098134515 -44.02529393769804
536 -0.04148295056074858 -44.13562085628506 -0.04038337450474501 -44.06567731220278
537 -0.0417121883481741 -44.17733304463323 -0.044480323791503906 -44.110157635994284
538 -0.041612007282674314 -44.2189450519159 -0.04519196469336748 -44.15534960068765
539 -0.041480153985321525 -44.26042520590122 -0.04131127707660198 -44.19666087776425
540 -0.041419881582260135 -44.30184508748348 -0.039152927696704865 -44.23581380546096
541 -0.0414475979283452 -44.343292685411825 -0.04177919272333384 -44.27759299818429
542 -0.04150792565196752 -44.384800611063795 -0.038666517846286295 -44.31625951603058
543 -0.0415058895945549 -44.42630650065835 -0.045442835241556165 -44.361702351272136
544 -0.04138521067798138 -44.46769171133633 -0.0396574579179287 -44.40135980919006
545 -0.04165605511516333 -44.50934776645149 -0.04378020577132702 -44.44514001496139
546 -0.04147918950766325 -44.55082695595915 -0.03993936702609062 -44.48507938198748
547 -0.04155725613236427 -44.59238421209152 -0.03815549109131098 -44.52323487307879
548 -0.041662896424531935 -44.63404710851605 -0.04053154662251472 -44.56376641970131
549 -0.041656164824962615 -44.675703273341014 -0.04185026753693819 -44.605616687238246
550 -0.04161121621727944 -44.71731448955829 -0.049471553042531015 -44.655088240280776
551 -0.04139403160661459 -44.758708521164905 -0.04634477477520704 -44.70143301505598
552 -0.04116787686944008 -44.79987639803434 -0.04025013633072376 -44.74168315138671
553 -0.04129231404513121 -44.84116871207947 -0.041334124840795995 -44.783017276227504
554 -0.041256637498736384 -44.882425349578206 -0.04190689437091351 -44.824924170598415
555 -0.04137722533196211 -44.92380257491017 -0.03912490028887987 -44.8640490708873
556 -0.04136957991868258 -44.96517215482885 -0.04026225712150335 -44.9043113280088
557 -0.04147835671901703 -45.00665051154787 -0.0405423566699028 -44.944853684678705
558 -0.041487890854477884 -45.048138402402344 -0.041216607019305226 -44.98607029169801
559 -0.041553709842264655 -45.089692112244606 -0.044222716242074966 -45.03029300794009
560 -0.0414712468162179 -45.13116335906082 -0.04305923935025931 -45.073352247290345
561 -0.04133203495293856 -45.17249539401376 -0.04097975455224514 -45.11433200184259
562 -0.0413403145968914 -45.21383570861065 -0.04124015364795923 -45.15557215549055
563 -0.041383349895477296 -45.25521905850613 -0.040143546834588054 -45.19571570232514
564 -0.04141290560364723 -45.29663196410978 -0.04498847611248493 -45.240704178437625
565 -0.04130964819341898 -45.3379416123032 -0.0389170128852129 -45.27962119132284
566 -0.041428108140826224 -45.379369720444025 -0.041897321678698064 -45.321518513001536
567 -0.0414753895252943 -45.42084510996932 -0.039667727425694466 -45.36118624042723
568 -0.04157767277210951 -45.46242278274143 -0.044445393793284896 -45.40563163422051
569 -0.041405821405351165 -45.503828604146776 -0.038140997476875785 -45.443772631697385
570 -0.0416044395416975 -45.545433043688476 -0.03988932520151138 -45.4836619568989
571 -0.04162247460335493 -45.587055518291834 -0.041935512237250804 -45.52559746913615
572 -0.041514864563941954 -45.62857038285578 -0.04368920102715492 -45.56928667016331
573 -0.04154524076730013 -45.670115623623076 -0.042068360932171346 -45.61135503109548
574 -0.04144151378422976 -45.711557137407304 -0.04197778832167387 -45.65333281941715
575 -0.04140329621732235 -45.75296043362463 -0.04293340500444174 -45.69626622442159
576 -0.04132307861000299 -45.794283512234635 -0.04211644884198904 -45.73838267326358
577 -0.04142323136329651 -45.83570674359793 -0.04226319827139378 -45.78064587153497
578 -0.04114317800849676 -45.87684992160643 -0.03574003297835589 -45.816385904513325
579 -0.04154927171766758 -45.9183991933241 -0.04673705846071243 -45.86312296297404
580 -0.04143838621675968 -45.95983757954086 -0.040783647634088996 -45.903906610608125
581 -0.04134858567267656 -46.00118616521354 -0.04321341440081596 -45.94712002500894
582 -0.041426265612244606 -46.042612430825784 -0.04431683849543333 -45.991436863504376
583 -0.04141496401280165 -46.084027394838586 -0.04241712260991335 -46.03385398611429
584 -0.0411817692220211 -46.12520916406061 -0.0381002863869071 -46.071954272501195
585 -0.04129728600382805 -46.16650645006443 -0.041115062311291695 -46.11306933481249
586 -0.04139345083385706 -46.20789990089829 -0.04307792708277702 -46.15614726189526
587 -0.04134742300957441 -46.249247323907866 -0.03830890376120806 -46.19445616565647
588 -0.041638501547276975 -46.29088582545514 -0.03933868370950222 -46.23379484936597
589 -0.04150691609829664 -46.33239274155344 -0.03962467238306999 -46.27341952174904
590 -0.04160891715437174 -46.37400165870781 -0.04194350894540548 -46.31536303069445
591 -0.04156933780759573 -46.415570996515406 -0.043418253771960735 -46.35878128446641
592 -0.04147290773689747 -46.4570439042523 -0.041132720001041886 -46.399914004467455
593 -0.04154649190604687 -46.49859039615835 -0.03807080015540123 -46.43798480462286
594 -0.04191720150411129 -46.54050759766246 -0.046988808736205104 -46.48497361335906
595 -0.04150385968387127 -46.58201145734633 -0.04358887765556574 -46.528562491014625
596 -0.04132564552128315 -46.623337102867616 -0.039400960132479665 -46.56796345114711
597 -0.041451803594827655 -46.66478890646244 -0.03910552877932787 -46.60706897992644
598 -0.04157641213387251 -46.70636531859631 -0.04236646480858326 -46.64943544473502
599 -0.04152324497699737 -46.74788856357331 -0.040427673421800134 -46.68986311815682
600 -0.04150941465049982 -46.78939797822381 -0.042137230187654494 -46.73200034834448
601 -0.0416034048423171 -46.83100138306613 -0.04263197686523199 -46.77463232520971
602 -0.04154739938676357 -46.872548782452895 -0.04204829670488834 -46.8166806219146
603 -0.04167342353612184 -46.91422220598902 -0.04689054396003485 -46.86357116587463
604 -0.041221482865512374 -46.95544368885453 -0.04141413010656834 -46.9049852959812
605 -0.041340318880975245 -46.996784007735506 -0.04178225360810757 -46.9467675495893
606 -0.04133150838315487 -47.03811551611866 -0.04133054092526436 -46.98809809051457
607 -0.0413394084200263 -47.07945492453869 -0.03639200124889612 -47.02449009176347
608 -0.04169403780251742 -47.1211489623412 -0.03914357274770737 -47.06363366451117
609 -0.04171816408634186 -47.16286712642754 -0.039769433252513406 -47.10340309776369
610 -0.041759860701859 -47.2046269871294 -0.0431473508477211 -47.14655044861141
611 -0.04216388128697872 -47.24679086841638 -0.03596801124513149 -47.18251845985654
612 -0.0419554241001606 -47.28874629251654 -0.03968098443001509 -47.22219944428655
613 -0.041905520297586915 -47.33065181281413 -0.04310562368482351 -47.265305067971376
614 -0.04188298676162958 -47.37253479957576 -0.04291742499917746 -47.30822249297055
615 -0.0417309932410717 -47.414265792816835 -0.0429919546470046 -47.35121444761756
616 -0.0418248737230897 -47.45609066653992 -0.03832302484661341 -47.38953747246417
617 -0.04211951065808535 -47.498210177198004 -0.03998272530734539 -47.42952019777152
618 -0.041945457272231576 -47.54015563447024 -0.04394342266023159 -47.47346362043175
619 -0.04188246838748455 -47.58203810285772 -0.043521097488701345 -47.51698471792045
620 -0.04179719220846891 -47.62383529506619 -0.03974815923720598 -47.55673287715766
621 -0.041890216805040834 -47.66572551187124 -0.040659536980092524 -47.59739241413775
622 -0.04183361008763313 -47.70755912195887 -0.043241435289382936 -47.64063384942713
623 -0.041946105286479 -47.74950522724535 -0.03593589961528778 -47.67656974904242
624 -0.041898089647293094 -47.79140331689264 -0.04231012612581253 -47.718879875168234
625 -0.04197812601923943 -47.83338144291188 -0.04579761363565922 -47.76467748880389
626 -0.041843678988516333 -47.87522512190039 -0.03887291364371777 -47.803550402447605
627 -0.04182234443724155 -47.917047466337635 -0.0420689731836319 -47.84561937563124
628 -0.04187965840101242 -47.95892712473865 -0.04337296951562166 -47.88899234514686
629 -0.04174153655767441 -48.000668661296324 -0.04241508394479752 -47.93140742909166
630 -0.04172413125634193 -48.04239279255267 -0.042968865297734735 -47.974376294389394
631 -0.041791499219834806 -48.0841842917725 -0.039505643770098686 -48.01388193815949
632 -0.04180024042725563 -48.12598453219976 -0.044296730868518354 -48.05817866902801
633 -0.041824867203831675 -48.16780939940359 -0.04302325267344713 -48.10120192170146
634 -0.04169407766312361 -48.20950347706671 -0.042487818747758865 -48.14368974044922
635 -0.04162086043506861 -48.25112433750178 -0.03725002314895391 -48.180939763598175
636 -0.04173427317291498 -48.29285861067469 -0.04236272927373648 -48.22330249287191
637 -0.041721750609576704 -48.33458036128427 -0.03995543327182531 -48.26325792614374
638 -0.0418302247300744 -48.376410586014345 -0.03910203911364078 -48.30235996525738
639 -0.041981552913784984 -48.41839213892813 -0.04335512649267912 -48.34571509175006
640 -0.041961024329066274 -48.460353163257196 -0.04335603471845388 -48.389071126468515
641 -0.04196843896061182 -48.502321602217805 -0.048719745874404904 -48.43779087234292
642 -0.041480853036046025 -48.543802455253854 -0.04236989840865135 -48.480160770751574
643 -0.04148542173206806 -48.58528787698592 -0.042457653768360616 -48.52261842451993
644 -0.04139336161315441 -48.626681238599076 -0.04043388329446316 -48.563052307814395
645 -0.04140931759029627 -48.66809055618937 -0.04052313845604658 -48.60357544627044
646 -0.04157227035611868 -48.70966282654549 -0.04108387064188719 -48.644659316912325
647 -0.04156339522451162 -48.751226221770004 -0.042794599942862985 -48.68745391685519
648 -0.04150441065430641 -48.79273063242431 -0.043353563733398916 -48.73080748058859
649 -0.04143195319920778 -48.83416258562352 -0.03950920440256596 -48.77031668499115
650 -0.04163760170340538 -48.875800187326924 -0.03887473251670599 -48.809191417507854
651 -0.041588443145155904 -48.91738863047208 -0.04103737324476242 -48.85022879075262
652 -0.04173551388084888 -48.959124144352934 -0.04050076212733984 -48.890729552879954
653 -0.041608484089374544 -49.00073262844231 -0.040715844929218294 -48.93144539780917
654 -0.04172967318445444 -49.04246230162676 -0.04178541395813227 -48.9732308117673
655 -0.041662557795643804 -49.08412485942241 -0.04577028211206198 -49.01900109387936
656 -0.041656102426350115 -49.12578096184876 -0.04480334315448999 -49.06380443703385
657 -0.0415001692250371 -49.1672811310738 -0.04144353829324245 -49.105247975327096
658 -0.04148175343871117 -49.20876288451251 -0.039606147445738316 -49.144854122772834
659 -0.04155673012137413 -49.25031961463388 -0.042152682691812514 -49.18700680546465
660 -0.04149455949664116 -49.29181417413052 -0.0417589507997036 -49.22876575626435
661 -0.041515236161649226 -49.33332941029217 -0.04293056707829237 -49.271696323342645
662 -0.041527710109949115 -49.37485712040212 -0.04077594503760338 -49.31247226838025
663 -0.041523005440831186 -49.41638012584295 -0.04247677568346262 -49.35494904406371
664 -0.04149118773639202 -49.45787131357934 -0.039242584630846976 -49.39419162869456
665 -0.041503936238586905 -49.49937524981792 -0.043239973671734336 -49.43743160236629
666 -0.04150020554661751 -49.54087545536454 -0.04315956067293882 -49.48059116303923
667 -0.04147613886743784 -49.58235159423198 -0.041478587314486504 -49.522069750353715
668 -0.04143891222774983 -49.62379050645973 -0.0396006602793932 -49.561670410633106
669 -0.041567739099264145 -49.66535824555899 -0.04128638505935669 -49.602956795692464
670 -0.04171895813196898 -49.70707720369096 -0.0437961770221591 -49.64675297271462
671 -0.04160743448883295 -49.74868463817979 -0.0374954491853714 -49.684248421899994
672 -0.041764342971146104 -49.79044898115094 -0.04405182655900717 -49.728300248459
673 -0.041547177359461784 -49.8319961585104 -0.042215433716773984 -49.77051568217578
674 -0.0416001295670867 -49.873596288077486 -0.041587104089558125 -49.812102786265335
675 -0.04157860726118088 -49.915174895338666 -0.03986781071871519 -49.85197059698405
676 -0.041575337387621404 -49.956750232726286 -0.04421465713530779 -49.89618525411936
677 -0.0415220208466053 -49.99827225357289 -0.037767857871949674 -49.93395311199131
678 -0.041564356349408624 -50.039836609922304 -0.04043218344449997 -49.97438529543581
679 -0.04165383409708738 -50.081490444019394 -0.044388416409492495 -50.0187737118453
680 -0.04160287603735924 -50.12309332005675 -0.04061933774501085 -50.05939304959031
681 -0.04156665727496147 -50.164659977331716 -0.041456243768334386 -50.10084929335865
682 -0.04165295157581568 -50.20631292890753 -0.04007150996476412 -50.14092080332341
683 -0.04175890162587166 -50.2480718305334 -0.04036333877593279 -50.181284142099344
684 -0.04171852562576532 -50.289790356159166 -0.041942383348941806 -50.22322652544828
685 -0.041740075685083866 -50.33153043184425 -0.04046484678983688 -50.26369137223812
686 -0.041656420938670634 -50.37318685278292 -0.04316222257912159 -50.30685359481724
687 -0.04167305640876293 -50.414859909191684 -0.04839962441474199 -50.35525321923198
688 -0.04147346429526806 -50.45633337348695 -0.04292079657316208 -50.39817401580515
689 -0.04137474279850721 -50.49770811628546 -0.04213870279490948 -50.440312718600055
690 -0.041327688843011856 -50.53903580512847 -0.04157028719782829 -50.48188300579788
691 -0.04136691819876433 -50.58040272332723 -0.042602579854428765 -50.524485585652315
692 -0.04130694102495909 -50.62170966435219 -0.040181069634854794 -50.56466665528717
693 -0.04131593499332666 -50.66302559934552 -0.04204923007637262 -50.60671588536354
694 -0.04137027524411678 -50.704395874589636 -0.04104072507470846 -50.64775661043825
695 -0.041645750775933264 -50.74604162536557 -0.03919974230229854 -50.68695635274055
696 -0.041283654794096944 -50.78732528015967 -0.03521022479981184 -50.722166577540364
697 -0.04192730747163296 -50.8292525876313 -0.04350690040737391 -50.765673477947736
698 -0.041592394933104515 -50.87084498256441 -0.039179705642163755 -50.8048531835899
699 -0.041776899434626105 -50.91262188199903 -0.0393449516966939 -50.84419813528659
700 -0.04181443508714437 -50.95443631708618 -0.04252334646880627 -50.886721481755394
701 -0.04183877948671579 -50.996275096572894 -0.041676522605121134 -50.92839800436052
702 -0.04170954152941704 -51.03798463810231 -0.04235705155879259 -50.97075505591931
703 -0.0417292395606637 -51.079713877662975 -0.04271112959831953 -51.01346618551763
704 -0.041605979204177856 -51.12131985686715 -0.04000525251030922 -51.05347143802794
705 -0.04174752552062273 -51.16306738238777 -0.03857602067291736 -51.09204745870086
706 -0.0418265126645565 -51.20489389505233 -0.041467102244496346 -51.13351456094536
707 -0.04187007192522287 -51.246763966977554 -0.042786050029098986 -51.17630061097446
708 -0.04174950812011957 -51.28851347509767 -0.04083275180310011 -51.21713336277756
709 -0.04190379325300455 -51.33041726835068 -0.0416008559986949 -51.258734218776254
710 -0.04180617481470108 -51.37222344316538 -0.042995316162705424 -51.30172953493896
711 -0.04176987335085869 -51.41399331651624 -0.037976371496915816 -51.339705906435874
712 -0.0419176135212183 -51.45591093003746 -0.041340213641524313 -51.3810461200774
713 -0.04191753175109625 -51.49782846178856 -0.04129711333662271 -51.422343233414026
714 -0.041997254453599454 -51.539825716242156 -0.04164522457867861 -51.463988457992706
715 -0.04191750027239323 -51.581743216514546 -0.04283837731927633 -51.50682683531198
716 -0.041854103840887544 -51.62359732035544 -0.0376543503254652 -51.54448118563745
717 -0.04206679053604603 -51.665664110891484 -0.0401769295334816 -51.58465811517093
718 -0.04205043725669384 -51.707714548148175 -0.044710307382047176 -51.62936842255298
719 -0.04185336772352457 -51.7495679158717 -0.04059469997882843 -51.669963122531804
720 -0.04204184114933014 -51.79160975702103 -0.04171402305364609 -51.71167714558545
721 -0.042101714946329596 -51.833711471967355 -0.04215466529130936 -51.753831810876754
722 -0.04201524555683136 -51.87572671752419 -0.04281263705343008 -51.796644447930184
723 -0.0420991912484169 -51.917825908772606 -0.039397578313946725 -51.83604202624413
724 -0.042088333517313004 -51.95991424228992 -0.04092888534069061 -51.87697091158482
725 -0.042130413092672826 -52.00204465538259 -0.03846755661070347 -51.915438468195525
726 -0.04212627746164799 -52.04417093284424 -0.04142816998064518 -51.95686663817617
727 -0.04222798570990562 -52.086398918554146 -0.0438359722495079 -52.000702610425684
728 -0.042071365565061566 -52.12847028411921 -0.041110900416970256 -52.04181351084265
729 -0.04209188483655453 -52.17056216895576 -0.041079527139663695 -52.082893037982316
730 -0.04217540081590414 -52.21273756977167 -0.04573373980820179 -52.128626777790515
731 -0.04195003341883421 -52.254687603190504 -0.04140815455466509 -52.17003493234518
732 -0.04202077817171812 -52.29670838136222 -0.04074619859457016 -52.21078113093975
733 -0.041906246729195115 -52.33861462809142 -0.0406214227899909 -52.25140255372974
734 -0.0419176921248436 -52.38053232021626 -0.04522346667945385 -52.29662602040919
735 -0.04192796349525452 -52.422460283711516 -0.038591889292001726 -52.33521790970119
736 -0.04187725726515055 -52.464337540976665 -0.042908616922795774 -52.37812652662399
737 -0.041862729378044604 -52.50620027035471 -0.041281970031559465 -52.41940849665555
738 -0.041945263370871545 -52.54814553372558 -0.04827024694532156 -52.46767874360087
739 -0.04166189916431904 -52.5898074328899 -0.04206252135336399 -52.509741264954236
740 -0.0415792778134346 -52.63138671070333 -0.04141671061515808 -52.551157975569396
741 -0.041727095283567904 -52.6731138059869 -0.04163880161941051 -52.59279677718881
742 -0.041709395870566365 -52.71482320185747 -0.04237458445131779 -52.635171361640126
743 -0.041651581041514875 -52.756474782898984 -0.04175328109413386 -52.67692464273426
744 -0.041681092046201226 -52.79815587494519 -0.042003818601369855 -52.71892846133563
745 -0.04139241967350245 -52.83954829461869 -0.0376019699499011 -52.75653043128553
746 -0.041707858070731164 -52.88125615268942 -0.042406943440437314 -52.79893737472597
747 -0.04168255981057882 -52.9229387125 -0.040672226995229724 -52.8396096017212
748 -0.04165156614035368 -52.96459027864035 -0.044281785190105435 -52.88389138691131
749 -0.04149460941553116 -53.00608488805588 -0.0409357201308012 -52.92482710704211
750 -0.04173178505152464 -53.047816673107405 -0.043398596532642844 -52.96822570357475
751 -0.041850142925977704 -53.089666816033386 -0.04549114238470793 -53.01371684595946
752 -0.04141847807914019 -53.13108529411252 -0.04244121816009283 -53.05615806411955
753 -0.041422159783542155 -53.17250745389607 -0.04264984019100666 -53.098807904310554
754 -0.04128675106912851 -53.2137942049652 -0.037817648611962795 -53.13662555292252
755 -0.041498398222029206 -53.25529260318723 -0.043110294826328756 -53.179735847748844
756 -0.04136088341474533 -53.296653486601976 -0.03999045789241791 -53.21972630564126
757 -0.04138005208224058 -53.338033538684215 -0.04446011260151863 -53.26418641824278
758 -0.04129557907581329 -53.37932911776003 -0.039752930589020255 -53.3039393488318
759 -0.041341602243483065 -53.420670720003514 -0.041937305778265 -53.34587665461006
760 -0.04137779716402292 -53.46204851716754 -0.04281281735748053 -53.38868947196754
761 -0.041370227746665475 -53.50341874491421 -0.035928575322031975 -53.42461804728957
762 -0.04155336692929268 -53.5449721118435 -0.03367833234369755 -53.45829637963327
763 -0.042101369239389896 -53.58707348108289 -0.04427001923322678 -53.50256639886649
764 -0.041805154643952847 -53.62887863572684 -0.04309603665024042 -53.54566243551673
765 -0.04165681973099709 -53.67053545545784 -0.04030700493603945 -53.58596944045277
766 -0.04165322110056877 -53.712188676558405 -0.04174910765141249 -53.627718548104184
767 -0.04168144930154085 -53.75387012585995 -0.04149785581976175 -53.66921640392395
768 -0.04166438244283199 -53.79553450830278 -0.040553776733577254 -53.70977018065752
769 -0.041757368668913844 -53.83729187697169 -0.04132555052638054 -53.7510957311839
770 -0.04176973849534989 -53.87906161546704 -0.04463289566338062 -53.795728626847286
771 -0.041673076525330546 -53.920734691992365 -0.0417324386537075 -53.837461065500996
772 -0.041640199907124045 -53.962374891899486 -0.0416602611541748 -53.879121326655174
773 -0.041600755974650384 -54.003975647874135 -0.04307071790099144 -53.92219204455616
774 -0.04156982935965061 -54.04554547723379 -0.042603321559727195 -53.96479536611589
775 -0.041527469828724864 -54.08707294706251 -0.043453852832317355 -54.0082492189482
776 -0.04147045332938433 -54.12854340039189 -0.042319233901798724 -54.05056845285
777 -0.04144436400383711 -54.16998776439573 -0.04028832856565714 -54.09085678141566
778 -0.041683532483875754 -54.2116712968796 -0.04761457908898592 -54.138471360504646
779 -0.04131338037550449 -54.25298467725511 -0.03972876835614443 -54.17820012886079
780 -0.041391344368457796 -54.29437602162356 -0.04116041176021099 -54.219360540621
781 -0.041507868096232414 -54.335883889719796 -0.04171478264033794 -54.26107532326134
782 -0.041342607140541075 -54.37722649686034 -0.04169738870114088 -54.302772711962476
783 -0.04140294082462788 -54.41862943768496 -0.04249480962753296 -54.34526752159001
784 -0.04132567867636681 -54.45995511636133 -0.04267567228525877 -54.387943193875266
785 -0.041283096000552175 -54.50123821236188 -0.03978966567665339 -54.42773285955192
786 -0.04126728381961584 -54.5425054961815 -0.04258787482976913 -54.47032073438169
787 -0.041265717893838885 -54.583771214075334 -0.04175878409296274 -54.51207951847465
788 -0.04137414582073688 -54.625145359896074 -0.04539191890507936 -54.55747143737973
789 -0.04149984177201986 -54.666645201668096 -0.042060313373804094 -54.599531750753535
790 -0.04148356355726719 -54.70812876522536 -0.04194790832698345 -54.64147965908052
791 -0.04123660009354353 -54.7493653653189 -0.04084221944212914 -54.68232187852264
792 -0.0413156159222126 -54.79068098124112 -0.04717306364327669 -54.72949494216592
793 -0.040946056321263316 -54.83162703756238 -0.04323663432151079 -54.77273157648743
794 -0.04090873226523399 -54.872535769827614 -0.04200924020260573 -54.81474081669003
795 -0.040955933183431624 -54.91349170301105 -0.04289858229458332 -54.85763939898462
796 -0.04088989868760109 -54.95438160169865 -0.039134949631989005 -54.8967743486166
797 -0.04093911461532116 -54.99532071631397 -0.041377426497638224 -54.93815177511424
798 -0.04094442892819643 -55.03626514524217 -0.036031188629567626 -54.97418296374381
799 -0.041144086979329586 -55.0774092322215 -0.038968000747263434 -55.01315096449107
800 -0.04123173523694277 -55.11864096745844 -0.042364300787448884 -55.055515265278515
801 -0.04126078300178051 -55.15990175046022 -0.03754012025892735 -55.09305538553744
802 -0.04133928567171097 -55.20124103613193 -0.04285017065703869 -55.13590555619448
803 -0.04128507040441036 -55.242526106536346 -0.04136280529201031 -55.17726836148649
804 -0.041381214559078214 -55.28390732109543 -0.043182653933763505 -55.22045101542025
805 -0.04135367888957262 -55.325260999985 -0.03890390675514936 -55.259354922175405
806 -0.04135168567299843 -55.366612685658 -0.044024289771914485 -55.303379211947316
807 -0.041182642243802546 -55.4077953279018 -0.041722812503576276 -55.345102024450895
808 -0.0412706483155489 -55.44906597621735 -0.041008332185447215 -55.386110356636344
809 -0.04128897748887539 -55.49035495370622 -0.03984901607036591 -55.42595937270671
810 -0.04131439607590437 -55.53166934978213 -0.04128584135323763 -55.46724521405994
811 -0.04138141330331564 -55.57305076308544 -0.04195802044123411 -55.50920323450118
812 -0.041772969625890256 -55.61482373271133 -0.04688025787472725 -55.556083492375905
813 -0.04146238006651402 -55.65628611277784 -0.04992648810148239 -55.60600998047739
814 -0.04092465471476316 -55.69721076749261 -0.03984836190938949 -55.64585834238678
815 -0.04088156968355179 -55.738092337176155 -0.04218583516776562 -55.688044177554545
816 -0.04076816737651825 -55.778860504552675 -0.0413229251280427 -55.72936710268259
817 -0.040831100195646286 -55.81969160474832 -0.04145904649049044 -55.770826149173075
818 -0.04085829127579928 -55.86054989602412 -0.041105158440768716 -55.81193130761385
819 -0.0408647308126092 -55.901414626836726 -0.040722879208624364 -55.85265418682247
820 -0.04092553164809942 -55.942340158484825 -0.04041151739656925 -55.89306570421904
821 -0.04092630408704281 -55.98326646257187 -0.03960670456290245 -55.93267240878194
822 -0.04105911180377007 -56.02432557437564 -0.04329863525927067 -55.97597104404121
823 -0.04097957387566566 -56.065305148251305 -0.04082186259329319 -56.0167929066345
824 -0.041059439443051814 -56.10636458769436 -0.04202735293656588 -56.058820259571064
825 -0.040913124941289424 -56.14727771263565 -0.042931032925844194 -56.10175129249691
826 -0.04093169141560793 -56.18820940405126 -0.04117611069232226 -56.142927403189226
827 -0.040933233126997946 -56.229142637178256 -0.03975396566092968 -56.182681368850155
828 -0.04100466258823872 -56.27014729976649 -0.042772268317639826 -56.225453637167796
829 -0.04097425285726786 -56.31112155262376 -0.04132701400667429 -56.26678065117447
830 -0.042437488213181496 -56.35355904083694 -0.052144060097634795 -56.3189247112721
831 -0.0404280424118042 -56.393987083248746 -0.04001248348504305 -56.35893719475715
832 -0.04043330736458302 -56.434420390613326 -0.03944180086255074 -56.398378995619694
833 -0.04053142908960581 -56.47495181970293 -0.0389970364049077 -56.4373760320246
834 -0.04064116925001145 -56.51559298895294 -0.03999220747500658 -56.47736823949961
835 -0.040755940973758696 -56.5563489299267 -0.042208044230937956 -56.51957628373055
836 -0.04070230405777693 -56.59705123398447 -0.04117528572678566 -56.56075156945734
837 -0.040783736109733584 -56.637834970094204 -0.04185583014041185 -56.60260739959775
838 -0.040730898082256314 -56.67856586817646 -0.04295633099973202 -56.64556373059748
839 -0.040696177072823046 -56.71926204524929 -0.04189334604889154 -56.687457076646375
840 -0.04061186574399471 -56.759873910993285 -0.03829211592674255 -56.72574919257312
841 -0.04085718020796776 -56.80073109120125 -0.04074575640261173 -56.76649494897573
842 -0.04092700760811567 -56.84165809880937 -0.04100702479481697 -56.80750197377055
843 -0.04088390357792378 -56.88254200238729 -0.04076389148831368 -56.84826586525886
844 -0.040929566882550714 -56.92347156926984 -0.04222597293555737 -56.890491838194414
845 -0.040926392935216424 -56.96439796220506 -0.03980141468346119 -56.930293252877874
846 -0.04109362624585629 -57.005491588450916 -0.04241748414933681 -56.972710737027214
847 -0.04089152179658413 -57.0463831102475 -0.040561011992394924 -57.01327174901961
848 -0.0410057308152318 -57.087388841062726 -0.041491298004984856 -57.05476304702459
849 -0.041049004159867765 -57.12843784522259 -0.04309113156050444 -57.097854178585095
850 -0.04094166625291109 -57.169379511475505 -0.041283050738275054 -57.13913722932337
851 -0.04096247274428606 -57.21034198421979 -0.043152793496847155 -57.18229002282021
852 -0.04088278226554394 -57.25122476648533 -0.038192113488912584 -57.22048213630912
853 -0.04099356085062027 -57.29221832733595 -0.0412452420219779 -57.2617273783311
854 -0.040993943251669406 -57.33321227058762 -0.03978281319141388 -57.30151019152252
855 -0.04110825844109058 -57.374320529028715 -0.041310752555727956 -57.34282094407825
856 -0.04108579810708761 -57.415406327135805 -0.04152659326791763 -57.384347537346166
857 -0.04103163965046406 -57.45643796678627 -0.04211890697479248 -57.42646644432096
858 -0.041044960543513295 -57.497482927329784 -0.04032370802015066 -57.46679015234111
859 -0.040999803319573404 -57.538482730649356 -0.0368683148175478 -57.50365846715866
860 -0.0413608243688941 -57.57984355501825 -0.04339634254574776 -57.547054809704406
861 -0.04147169664502144 -57.62131525166327 -0.051371447183191775 -57.5984262568876
862 -0.040888034366071226 -57.66220328602934 -0.03793409299105406 -57.63636034987865
863 -0.041208491660654545 -57.70341177768999 -0.042894987016916276 -57.679255336895565
864 -0.04105278048664331 -57.74446455817664 -0.0415286960080266 -57.720784032903595
865 -0.041088789142668246 -57.78555334731931 -0.03980915378779173 -57.76059318669139
866 -0.04109465889632702 -57.826648006215635 -0.04192226566374302 -57.80251545235513
867 -0.0411935992538929 -57.86784160546953 -0.04255190882831812 -57.845067361183446
868 -0.04112753849476576 -57.90896914396429 -0.043027039244771005 -57.888094400428216
869 -0.040966343693435193 -57.949935487657726 -0.04081286359578371 -57.928907264024
870 -0.0409551938995719 -57.990890681557296 -0.041562479175627234 -57.97046974319962
871 -0.04102680254727602 -58.031917484104575 -0.042638720385730265 -58.013108463585354
872 -0.0409915417432785 -58.072909025847856 -0.04318498410284519 -58.0562934476882
873 -0.04089947175234556 -58.1138084976002 -0.03978605773299933 -58.096079505421194
874 -0.04094846863299608 -58.1547569662332 -0.040519990399479865 -58.136599495820676
875 -0.041327943466603755 -58.196084909699806 -0.03396589010953903 -58.17056538593022
876 -0.04119539894163608 -58.237280308641445 -0.03426400162279606 -58.20482938755301
877 -0.04177769273519516 -58.27905800137664 -0.0464281402528286 -58.25125752780584
878 -0.04139417391270399 -58.32045217528935 -0.041636955365538596 -58.29289448317138
879 -0.04140410833060741 -58.36185628361996 -0.0404713848605752 -58.333365868031954
880 -0.041392119601368904 -58.403248403221326 -0.0427140885964036 -58.37607995662836
881 -0.04136209860444069 -58.444610501825764 -0.04072672855108976 -58.41680668517945
882 -0.041433919593691824 -58.48604442141946 -0.040464005619287494 -58.45727069079874
883 -0.041428187116980555 -58.527472608536435 -0.0415859529748559 -58.49885664377359
884 -0.041479014419019224 -58.56895162295545 -0.040780475735664366 -58.53963711950926
885 -0.04144886825233698 -58.61040049120779 -0.04189545176923275 -58.581532571278494
886 -0.04142923392355442 -58.65182972513134 -0.04095677230507135 -58.62248934358357
887 -0.04145872350782156 -58.693288448639166 -0.0408260153606534 -58.66331535894422
888 -0.0414488086476922 -58.73473725728686 -0.04356908164918423 -58.7068844405934
889 -0.04138894882053137 -58.77612620610739 -0.03979799374938011 -58.74668243434278
890 -0.0414124021306634 -58.81753860823805 -0.03830496594309807 -58.78498740028588
891 -0.041590575128793716 -58.859129183366846 -0.03085721582174301 -58.81584461610762
892 -0.041955378651618955 -58.90108456201847 -0.04447915256023407 -58.860323768667854
893 -0.041899948567152026 -58.94298451058562 -0.044334602914750575 -58.904658371582606
894 -0.04181273300200701 -58.98479724358762 -0.04051232244819403 -58.9451706940308
895 -0.041840649023652074 -59.02663789261128 -0.04177890848368406 -58.986949602514485
896 -0.0418205626308918 -59.068458455242165 -0.04061916116625071 -59.02756876368073
897 -0.04187781419605017 -59.110336269438214 -0.039098973385989666 -59.06666773706672
898 -0.041864114440977575 -59.15220038387919 -0.043725669756531714 -59.110393406823256
899 -0.04184486325830221 -59.194045247137495 -0.04158062729984522 -59.1519740341231
900 -0.04182443581521511 -59.23586968295271 -0.043597308546304704 -59.1955713426694
901 -0.04177855737507343 -59.277648240327785 -0.04179108683019876 -59.237362429499605
902 -0.041691347025334835 -59.31933958735312 -0.04268931783735752 -59.28005174733696
903 -0.041666556522250174 -59.36100614387537 -0.03955640271306038 -59.31960815005002
904 -0.04178074263036251 -59.40278688650574 -0.04622489307075739 -59.36583304312078
905 -0.04164192248135805 -59.4444288089871 -0.041199864633381364 -59.407032907754164
906 -0.04165881164371967 -59.48608762063082 -0.04053664356470108 -59.447569551318864
907 -0.041746020689606665 -59.52783364132043 -0.04323927406221628 -59.49080882538108
908 -0.04164143018424511 -59.56947507150467 -0.04010783825069666 -59.53091666363178
909 -0.041695373877882955 -59.611170445382555 -0.04044197984039784 -59.57135864347217
910 -0.04173672590404749 -59.6529071712866 -0.041733698733150956 -59.61309234220533
911 -0.041712221875786784 -59.694619393162384 -0.04091659318655729 -59.654008935391886
912 -0.04190922547131777 -59.7365286186337 -0.043357189185917376 -59.697366124577805
913 -0.041730959340929984 -59.77825957797463 -0.040404157154262064 -59.73777028173207
914 -0.041734743677079675 -59.81999432165171 -0.0424904415383935 -59.78026072327046
915 -0.041690765880048275 -59.86168508753176 -0.04149483907967806 -59.821755562350134
916 -0.041651869751513006 -59.90333695728327 -0.04026108793914318 -59.86201665028928
917 -0.041719742491841315 -59.945056699775115 -0.039793281070888045 -59.90180993136016
918 -0.04181799255311489 -59.98687469232823 -0.041063280589878556 -59.942873211950044
919 -0.04260943457484245 -60.02948412690307 -0.05073046814650297 -59.99360368009655
920 -0.04157694354653359 -60.0710610704496 -0.042627730220556256 -60.03623141031711
921 -0.041371391899883744 -60.11243246234949 -0.04118194151669741 -60.077413351833805
922 -0.041504840925335885 -60.15393730327482 -0.04053249657154083 -60.11794584840535
923 -0.04152112994343042 -60.195458433218256 -0.041477187722921374 -60.15942303612827
924 -0.04158507119864226 -60.237043504416896 -0.0419875793159008 -60.20141061544417
925 -0.041542566008865835 -60.27858607042576 -0.043605678156018256 -60.24501629360019
926 -0.0413853919133544 -60.31997146233911 -0.042818821780383584 -60.287835115380574
927 -0.04137678854167461 -60.36134825088079 -0.04312241170555353 -60.33095752708613
928 -0.04131903648376465 -60.40266728736455 -0.04193994868546724 -60.372897475771595
929 -0.04130252543836832 -60.44396981280292 -0.04299432560801506 -60.41589180137961
930 -0.04127201866358519 -60.4852418314665 -0.0405680762603879 -60.45645987763999
931 -0.04129861630499363 -60.526540447771495 -0.04046573992818594 -60.49692561756818
932 -0.041320803202688695 -60.56786125097418 -0.04269717019051313 -60.539622787758695
933 -0.04129330515861511 -60.6091545561328 -0.040357313305139544 -60.57998010106383
934 -0.04133759066462517 -60.650492146797426 -0.04025489650666714 -60.6202349975705
935 -0.04137622378766537 -60.69186837058509 -0.04044187478721142 -60.66067687235771
936 -0.041432715766131875 -60.733301086351226 -0.04126744009554386 -60.70194431245326
937 -0.041521381214261056 -60.774822467565485 -0.04005108308047056 -60.74199539553373
938 -0.04163878820836544 -60.81646125577385 -0.04239534344524145 -60.78439073897897
939 -0.0414342500269413 -60.85789550580079 -0.041689880564808844 -60.82608061954378
940 -0.04144534599035978 -60.89934085179115 -0.043182794190943244 -60.86926341373472
941 -0.04138113483786583 -60.940721986629015 -0.042511056549847125 -60.91177447028457
942 -0.041377284564077854 -60.98209927119309 -0.04147550966590643 -60.95324997995048
943 -0.04136328957974911 -61.02346256077284 -0.04093128778040409 -60.99418126773088
944 -0.041396728716790676 -61.06485928948963 -0.042930865101516245 -61.0371121328324
945 -0.04131828267127276 -61.1061775721609 -0.041520606353878976 -61.078632739186276
946 -0.04137529078871012 -61.14755286294961 -0.03747687041759491 -61.11610960960387
947 -0.04152336083352566 -61.18907622378313 -0.03920846544206143 -61.155318075045926
948 -0.04155337493866682 -61.2306295987218 -0.04210096895694733 -61.19741904400287
949 -0.04149621445685625 -61.272125813178654 -0.04274720568209887 -61.24016624968497
950 -0.04145269077271223 -61.31357850395137 -0.04199099726974964 -61.28215724695472
951 -0.04158761519938707 -61.35516611915076 -0.04279955290257931 -61.3249567998573
952 -0.041503163799643514 -61.396669282950405 -0.04097144324332476 -61.36592824310062
953 -0.04162164758890867 -61.43829093053932 -0.03986113090068102 -61.4057893740013
954 -0.041558841802179815 -61.479849772341495 -0.04319049678742885 -61.44897987078873
955 -0.04131903667002916 -61.52116880901153 -0.038844192400574684 -61.48782406318931
956 -0.041537743620574476 -61.5627065526321 -0.04270993042737246 -61.53053399361668
957 -0.04151982739567757 -61.604226380027775 -0.04160812515765429 -61.57214211877433
958 -0.04149057324975729 -61.645716953277535 -0.041817300207912925 -61.61395941898224
959 -0.04157909862697125 -61.687296051904504 -0.039778887666761874 -61.653738306649004
960 -0.04158863946795464 -61.72888469137246 -0.04090003371238708 -61.694638340361394
961 -0.04156766571104527 -61.7704523570835 -0.041764300875365735 -61.73640264123676
962 -0.04162672013044357 -61.812079077213944 -0.04229767955839634 -61.77870032079515
963 -0.04151888005435467 -61.8535979572683 -0.041079096123576166 -61.81977941691873
964 -0.04161140974611044 -61.89520936701441 -0.04293050412088632 -61.86270992103962
965 -0.04145844597369432 -61.936667812988105 -0.039986103773117065 -61.902696024812734
966 -0.04156291782855988 -61.97823073081666 -0.03943869769573212 -61.94213472250846
967 -0.04162786602973938 -62.019858596846404 -0.04408083632588387 -61.986215558834346
968 -0.04151503145694733 -62.06137362830335 -0.04073314927518368 -62.02694870810953
969 -0.04174935463815928 -62.10312298294151 -0.04242987055331469 -62.06937857866284
970 -0.04145636688917875 -62.144579349830686 -0.04412040673196316 -62.113498985394806
971 -0.0414781279861927 -62.18605747781688 -0.04000653997063637 -62.15350552536544
972 -0.041634895093739036 -62.22769237291062 -0.03881921581923962 -62.19232474118468
973 -0.04163358826190233 -62.26932596117252 -0.0422068752348423 -62.23453161641952
974 -0.04186729416251182 -62.311193255335034 -0.04452576581388712 -62.279057382233404
975 -0.041583658382296565 -62.35277691371733 -0.04242171812802553 -62.32147910036143
976 -0.04151869807392359 -62.39429561179125 -0.040838799253106114 -62.36231789961454
977 -0.04151961412280798 -62.435815225914055 -0.0400047754868865 -62.40232267510142
978 -0.04176170267164707 -62.477576928585705 -0.03902619797736406 -62.44134887307879
979 -0.041775166243314746 -62.51935209482902 -0.044104857929050924 -62.48545373100784
980 -0.04168919958174229 -62.56104129441076 -0.03866179324686527 -62.524115524254704
981 -0.04180187955498695 -62.602843173965745 -0.03911989200860262 -62.5632354162633
982 -0.041947823390364646 -62.64479099735611 -0.04428851548582315 -62.60752393174913
983 -0.04176805466413498 -62.68655905202024 -0.042458781786262986 -62.649982713535394
984 -0.04175767358392477 -62.72831672560417 -0.042246146313846114 -62.69222885984924
985 -0.04164915345609188 -62.76996587906026 -0.03941546324640512 -62.731644323095644
986 -0.0417657058686018 -62.81173158492886 -0.04132880885154009 -62.77297313194718
987 -0.041774988919496533 -62.85350657384836 -0.04202078226953745 -62.81499391421672
988 -0.0416993111371994 -62.89520588498556 -0.041218253411352636 -62.85621216762807
989 -0.04187917448580265 -62.93708505947136 -0.04596230536699295 -62.902174472995064
990 -0.04163574371486902 -62.97872080318623 -0.04199835490435362 -62.944172827899415
991 -0.04165430124849081 -63.02037510443472 -0.04026691690087318 -62.98443974480029
992 -0.041690596379339695 -63.06206570081406 -0.042170042544603346 -63.026609787344896
993 -0.04166787788271904 -63.103733578696776 -0.043959998339414594 -63.07056978568431
994 -0.04155021160840988 -63.145283790305186 -0.04134542737156153 -63.11191521305587
995 -0.041534258238971236 -63.186818048544154 -0.04216336887329817 -63.15407858192917
996 -0.041465545259416106 -63.22828359380357 -0.04449627865105867 -63.19857486058023
997 -0.0414014782756567 -63.26968507207923 -0.0413461672142148 -63.239921027794445
998 -0.04141460377722979 -63.311099675856454 -0.04101044479757547 -63.28093147259202
999 -0.0414289889857173 -63.35252866484217 -0.04064677339047194 -63.321578245982494
1000 -0.04146410133689642 -63.39399276617907 -0.0406537726521492 -63.36223201863464
1001 -0.04146929290145636 -63.43546205908052 -0.041172953136265275 -63.40340497177091
1002 -0.041485242918133734 -63.476947301998656 -0.04240622967481613 -63.44581120144573
1003 -0.04138391874730587 -63.518331220745964 -0.04117542039602995 -63.48698662184176
1004 -0.04156093318015337 -63.559892153926114 -0.03934676609933376 -63.526333387941094
1005 -0.04161228761076927 -63.60150444153688 -0.040594443678855896 -63.56692783161995
1006 -0.04155286867171526 -63.6430573102086 -0.04492276683449745 -63.611850598454446
1007 -0.04147120956331492 -63.68452851977191 -0.042319486103951934 -63.654170084558395
1008 -0.041368828527629374 -63.72589734829954 -0.04409905020147562 -63.69826913475987
1009 -0.041320803202688695 -63.76721815150223 -0.04082687720656395 -63.73909601196643
1010 -0.041355668194592 -63.80857381969682 -0.04274326376616955 -63.7818392757326
1011 -0.041268821060657504 -63.84984264075747 -0.041445405967533586 -63.82328468170014
1012 -0.041311458125710486 -63.891154098883185 -0.04135579820722342 -63.86464047990736
1013 -0.0413437595590949 -63.93249785844228 -0.03840094786137342 -63.903041427768734
1014 -0.041499058715999126 -63.97399691715828 -0.03898100890219212 -63.942022436670925
1015 -0.04171823132783174 -64.01571514848611 -0.038035919331014155 -63.98005835600194
1016 -0.041667426005005836 -64.05738257449111 -0.04288371298462153 -64.02294206898657
1017 -0.041629659757018087 -64.09901223424814 -0.04285955131053924 -64.06580162029711
1018 -0.04140770453959704 -64.14041993878773 -0.041686850041151045 -64.10748847033825
1019 -0.0413543377071619 -64.18177427649489 -0.042151526920497416 -64.14963999725875
1020 -0.04157551061362028 -64.22334978710852 -0.04923171158879995 -64.19887170884755
1021 -0.04111295789480209 -64.26446274500331 -0.04112176764756441 -64.23999347649512
1022 -0.04117549862712622 -64.30563824363044 -0.03976078573614359 -64.27975426223126
1023 -0.04127858728170395 -64.34691683091215 -0.04562665075063706 -64.3253809129819
1024 -0.04111669715493917 -64.38803352806708 -0.03925909996032715 -64.36464001294223
1025 -0.04112003035843372 -64.42915355842551 -0.043696903996169566 -64.4083369169384
1026 -0.040971745178103446 -64.47012530360361 -0.04218274429440498 -64.4505196612328
1027 -0.041004760563373564 -64.51113006416698 -0.04188579432666302 -64.49240545555946
1028 -0.04106743913143873 -64.55219750329842 -0.041711573116481306 -64.53411702867595
1029 -0.040939287096261975 -64.59313679039468 -0.03932176399976015 -64.57343879267572
1030 -0.0410558694973588 -64.63419265989204 -0.04195091836154461 -64.61538971103727
1031 -0.041082031838595864 -64.67527469173064 -0.0386379623785615 -64.65402767341583
1032 -0.041208954714238646 -64.71648364644487 -0.041244205087423325 -64.69527187850325
1033 -0.041172999702394006 -64.75765664614727 -0.04375689309090376 -64.73902877159415
1034 -0.041183033399283885 -64.79883967954655 -0.04245897643268108 -64.78148774802683
1035 -0.041054812632501124 -64.83989449217904 -0.04033916182816029 -64.82182690985499
1036 -0.04115163907408714 -64.88104613125313 -0.0408402556553483 -64.86266716551035
1037 -0.041197428666055205 -64.92224355991918 -0.04300919864326715 -64.9056763641536
1038 -0.041136878170073034 -64.96338043808926 -0.041810074262320994 -64.94748643841592
1039 -0.04122237823903561 -65.0046028163283 -0.03994116559624672 -64.98742760401217
1040 -0.04108161088079214 -65.0456844272091 -0.03685476183891297 -65.02428236585108
1041 -0.0415109071880579 -65.08719533439715 -0.04219084940850735 -65.06647321525959
1042 -0.04148702044039965 -65.12868235483755 -0.051636649668216704 -65.1181098649278
1043 -0.04095352739095688 -65.1696358822285 -0.042695206589996815 -65.1608050715178
1044 -0.04097139034420252 -65.2106072725727 -0.04033213444054127 -65.20113720595835
1045 -0.04090539216995239 -65.25151266474265 -0.04135873317718506 -65.24249593913554
1046 -0.04092828929424286 -65.29244095403689 -0.04155193530023098 -65.28404787443577
1047 -0.04095176085829735 -65.33339271489518 -0.04050746988505125 -65.32455534432083
1048 -0.04102220293134451 -65.37441491782653 -0.04331324845552444 -65.36786859277635
1049 -0.04103921577334404 -65.41545413359987 -0.041812201216816905 -65.40968079399316
1050 -0.040894771181046966 -65.45634890478091 -0.03671352919191122 -65.44639432318507
1051 -0.04111247453838587 -65.49746137931929 -0.042690962366759774 -65.48908528555184
1052 -0.040993901900947094 -65.53845528122024 -0.0416112007573247 -65.53069648630917
1053 -0.04106341153383255 -65.57951869275406 -0.0423918928951025 -65.57308837920426
1054 -0.04106674958020449 -65.62058544233427 -0.03913412913680077 -65.61222250834106
1055 -0.04125507492572069 -65.66184051725999 -0.0408228388056159 -65.65304534714667
1056 -0.04118733424693346 -65.70302785150692 -0.04323590062558651 -65.69628124777226
1057 -0.04113472159951925 -65.74416257310644 -0.03824119418859482 -65.73452244196086
1058 -0.041185098327696325 -65.78534767143414 -0.03838953226804733 -65.7729119742289
1059 -0.04135908503085375 -65.82670675646499 -0.04128614049404859 -65.81419811472296
1060 -0.04155128765851259 -65.8682580441235 -0.04951422233134508 -65.8637123370543
1061 -0.04110400006175041 -65.90936204418524 -0.040137951448559764 -65.90385028850285
1062 -0.04113617166876793 -65.95049821585401 -0.04142315313220024 -65.94527344163505
1063 -0.04115846510976553 -65.99165668096377 -0.040236721932888034 -65.98551016356794
1064 -0.04119731914252043 -66.0328540001063 -0.03880003783851862 -66.02431020140645
1065 -0.041299506276845935 -66.07415350638314 -0.04176687709987163 -66.06607707850632
1066 -0.04122104216367006 -66.11537454854681 -0.04197173081338405 -66.10804880931971
1067 -0.04146603252738714 -66.15684058107419 -0.047646163031458855 -66.15569497235117
1068 -0.041203453205525875 -66.19804403427972 -0.03915026187896729 -66.19484523423014
1069 -0.041212321259081364 -66.2392563555388 -0.041589542850852014 -66.236434777081
1070 -0.041196958534419535 -66.28045331407321 -0.04105066526681185 -66.27748544234781
1071 -0.04121149629354477 -66.32166481036676 -0.04071393646299839 -66.3181993788108
1072 -0.041200706548988816 -66.36286551691575 -0.040405493974685666 -66.35860487278549
1073 -0.041247859969735144 -66.40411337688548 -0.0402598774060607 -66.39886475019155
1074 -0.0413508290424943 -66.44546420592798 -0.04150567557662725 -66.44037042576818
1075 -0.04140870254486799 -66.48687290847285 -0.04208949413150549 -66.48245991989968
1076 -0.04133403655141592 -66.52820694502427 -0.04086585734039545 -66.52332577724007
1077 -0.04139907229691744 -66.56960601732118 -0.0421374386176467 -66.56546321585772
1078 -0.04136449322104454 -66.61097051054222 -0.041750326938927176 -66.60721354279664
1079 -0.04131381455808878 -66.65228432510031 -0.04264616575092077 -66.64985970854757
1080 -0.04130522944033146 -66.69358955454064 -0.04099725484848023 -66.69085696339604
1081 -0.041318817809224126 -66.73490837234986 -0.0391702264547348 -66.73002718985077
1082 -0.041424645483493804 -66.77633301783335 -0.04067818094044924 -66.77070537079122
1083 -0.04153937231749296 -66.81787239015084 -0.04238408710807562 -66.8130894578993
1084 -0.041459033451974395 -66.85933142360281 -0.039985458739101885 -66.85307491663839
1085 -0.041418314911425114 -66.90074973851424 -0.04727266300469637 -66.90034757964308
1086 -0.041343762539327145 -66.94209350105356 -0.04389981795102358 -66.94424739759411
1087 -0.041195453703403474 -66.98328895475697 -0.04171675145626068 -66.98596414905037
1088 -0.04114557337015867 -67.02443452812713 -0.03985093478113413 -67.0258150838315
1089 -0.04119593892246485 -67.0656304670496 -0.03857404515147209 -67.06438912898298
1090 -0.04137500636279583 -67.1070054734124 -0.0420658316463232 -67.1064549606293
1091 -0.041306594759225844 -67.14831206817162 -0.04318863078951836 -67.14964359141882
1092 -0.04128129128366709 -67.18959335945529 -0.03496170490980148 -67.18460529632863
1093 -0.041648791544139384 -67.23124215099942 -0.040895994380116464 -67.22550129070875
1094 -0.04146748911589384 -67.27270964011531 -0.04130431953817606 -67.26680561024692
1095 -0.041530882194638255 -67.31424052230994 -0.04049638882279396 -67.30730199906971
1096 -0.0416892284527421 -67.35592975076268 -0.04322004951536655 -67.35052204858508
1097 -0.041462062299251555 -67.39739181306193 -0.040298879332840445 -67.39082092791791
1098 -0.041629249788820745 -67.43902106285076 -0.04165028668940067 -67.43247121460732
1099 -0.04155404269695282 -67.48057510554771 -0.04009654298424721 -67.47256775759156
1100 -0.041686298325657845 -67.52226140387337 -0.04217205382883549 -67.5147398114204
1101 -0.04162068162113428 -67.56388208549451 -0.04332911651581526 -67.55806892793622
1102 -0.0415141424164176 -67.60539622791093 -0.042828528210520744 -67.60089745614674
1103 -0.04141744896769524 -67.64681367687862 -0.03855732586234808 -67.63945478200908
1104 -0.041637378931045535 -67.68845105580967 -0.041294952295720576 -67.6807497343048
1105 -0.041531883738934995 -67.7299829395486 -0.04134254958480597 -67.72209228388961
1106 -0.0415475832298398 -67.77153052277845 -0.041433744318783286 -67.76352602820839
1107 -0.0416277477517724 -67.81315827053022 -0.04331625364720822 -67.8068422818556
1108 -0.041598319076001644 -67.85475658960623 -0.039851870574057105 -67.84669415242965
1109 -0.04159863479435444 -67.89635522440058 -0.04159681852906942 -67.88829097095872
1110 -0.04157840274274349 -67.93793362714332 -0.043095564283430574 -67.93138653524215
1111 -0.041556613706052306 -67.97949024084937 -0.042038665525615214 -67.97342520076776
1112 -0.04151868559420109 -68.02100892644357 -0.03989033177495003 -68.01331553254272
1113 -0.041577794775366786 -68.06258672121893 -0.04395744893699884 -68.05727298147971
1114 -0.041481513902544974 -68.10406823512147 -0.04159027747809887 -68.0988632589578
1115 -0.04162572454661131 -68.14569395966808 -0.04284236207604408 -68.14170562103385
1116 -0.04140451811254024 -68.18709847778062 -0.043245218507945535 -68.1849508395418
1117 -0.0413923567160964 -68.22849083449672 -0.04094505552202463 -68.22589589506383
1118 -0.041386450082063674 -68.26987728457878 -0.04110361952334642 -68.26699951458717
1119 -0.04137311987578869 -68.31125040445457 -0.04004480540752411 -68.30704431999469
1120 -0.041420447453856465 -68.35267085190843 -0.04035267867147922 -68.34739699866617
1121 -0.04147995728999376 -68.39415080919842 -0.04113464578986168 -68.38853164445604
1122 -0.041455785371363164 -68.43560659456979 -0.04297001957893372 -68.43150166403497
1123 -0.041396253556013105 -68.4770028481258 -0.041883197613060474 -68.47338486164803
1124 -0.04139199387282133 -68.51839484199863 -0.041071157157421115 -68.51445601880545
1125 -0.041487548127770425 -68.5598823901264 -0.0397325137630105 -68.55418853256846
1126 -0.04156488217413425 -68.60144727230053 -0.040383229963481426 -68.59457176253194
1127 -0.041530662961304185 -68.64297793526184 -0.043465320765972135 -68.63803708329792
1128 -0.04147021546959877 -68.68444815073144 -0.04048079214990139 -68.67851787544782
1129 -0.041584243066608906 -68.72603239379805 -0.042211960256099704 -68.72072983570392
1130 -0.04153010137379169 -68.76756249517184 -0.041309178434312345 -68.76203901413824
1131 -0.0414193119853735 -68.80898180715722 -0.04198674261569977 -68.80402575675394
1132 -0.04149731881916523 -68.85047912597639 -0.04296255260705948 -68.84698830936101
1133 -0.04138362631201744 -68.8918627522884 -0.04058049991726875 -68.88756880927828
1134 -0.041386124305427076 -68.93324887659384 -0.04189765956252813 -68.9294664688408
1135 -0.041483360715210436 -68.97473223730904 -0.04114391002804041 -68.97061037886884
1136 -0.04141642805188894 -69.01614866536093 -0.04035163391381502 -69.01096201278266
1137 -0.04147113338112831 -69.05761979874205 -0.044447535648941994 -69.0554095484316
1138 -0.04138351511210203 -69.09900331385415 -0.041002238914370534 -69.09641178734597
1139 -0.04147458579391241 -69.14047789964806 -0.03972414843738079 -69.13613593578336
1140 -0.0414895610883832 -69.18196746073644 -0.040750079043209556 -69.17688601482656
1141 -0.041500370390713213 -69.22346783112715 -0.04054887033998966 -69.21743488516655
1142 -0.041552167013287546 -69.26501999814045 -0.04240378942340613 -69.25983867458996
1143 -0.04147988203912974 -69.30649988017957 -0.04481208212673664 -69.3046507567167
1144 -0.04143421091139317 -69.34793409109096 -0.041141442209482196 -69.34579219892618
1145 -0.04139429945498705 -69.38932839054596 -0.04035452473908663 -69.38614672366526
1146 -0.04158830177038908 -69.43091669231634 -0.03743458967655897 -69.42358131334183
1147 -0.0416309580206871 -69.47254765033703 -0.04158760793507099 -69.4651689212769
1148 -0.041652487404644487 -69.51420013774168 -0.042570420727133754 -69.50773934200403
1149 -0.04158753752708435 -69.55578767526876 -0.04276093114167452 -69.5505002731457
1150 -0.04150106124579907 -69.59728873651456 -0.041170763224363326 -69.59167103637006
1151 -0.04153616596013308 -69.6388249024747 -0.043630016036331654 -69.63530105240639
1152 -0.04147112146019936 -69.6802960239349 -0.0402855696156621 -69.67558662202205
1153 -0.04149200674146414 -69.72178803067636 -0.03932123221457005 -69.71490785423663
1154 -0.04152276944369078 -69.76331080012005 -0.04454014990478754 -69.75944800414142
1155 -0.04143573120236397 -69.80474653132242 -0.04122496154159307 -69.800672965683
1156 -0.04146349858492613 -69.84621002990735 -0.041757909953594206 -69.8424308756366
1157 -0.04146635718643665 -69.88767638709379 -0.04251832887530327 -69.8849492045119
1158 -0.041388495825231075 -69.92906488291902 -0.04006927534937858 -69.92501847986128
1159 -0.04147566836327314 -69.9705405512823 -0.04286427497863769 -69.96788275483992
1160 -0.04156460352241993 -70.01210515480471 -0.04652412962168455 -70.01440688446161
1161 -0.04119751267135143 -70.05330266747606 -0.04111509546637535 -70.05552197992799
1162 -0.04123120829463005 -70.0945338757707 -0.040553579851984975 -70.09607555977998
1163 -0.04131857845932245 -70.13585245423002 -0.04210905861109495 -70.13818461839107
1164 -0.04128188602626324 -70.17713434025629 -0.041543875262141226 -70.1797284936532
1165 -0.04124571718275547 -70.21838005743905 -0.04146508630365133 -70.22119357995685
1166 -0.041198859736323354 -70.25957891717538 -0.04086719397455454 -70.2620607739314
1167 -0.04128688331693411 -70.3008658004923 -0.04531110506504774 -70.30737187899645
1168 -0.04117261376231909 -70.34203841425462 -0.04134407471865416 -70.3487159537151
1169 -0.04117443673312664 -70.38321285098775 -0.04208891410380602 -70.3908048678189
1170 -0.04113262593746185 -70.42434547692521 -0.04126771837472916 -70.43207258619363
1171 -0.04132853206247091 -70.46567400898768 -0.035013074055314064 -70.46708566024894
1172 -0.04154242780059576 -70.50721643678827 -0.04278240874409676 -70.50986806899304
1173 -0.04136466886848211 -70.54858110565675 -0.0406180988997221 -70.55048616789277
1174 -0.0413532093167305 -70.58993431497348 -0.04102701246738434 -70.59151318036015
1175 -0.04137333482503891 -70.63130764979852 -0.04157656393945217 -70.63308974429961
1176 -0.04137541353702545 -70.67268306333554 -0.04069874137639999 -70.67378848567601
1177 -0.04140112474560738 -70.71408418808115 -0.041728137992322445 -70.71551662366834
1178 -0.04148947540670633 -70.75557366348785 -0.04052789993584156 -70.75604452360417
1179 -0.04142984673380852 -70.79700351022166 -0.041720837168395516 -70.79776536077257
1180 -0.041467373818159105 -70.83847088403982 -0.04012950677424669 -70.83789486754682
1181 -0.04149222020059824 -70.87996310424042 -0.03993341159075499 -70.87782827913757
1182 -0.04167203139513731 -70.92163513563555 -0.04152523968368769 -70.91935351882127
1183 -0.04151764623820782 -70.96315278187376 -0.04385127276182175 -70.9632047915831
1184 -0.04146007876843214 -71.0046128606422 -0.040174733847379684 -71.00337952543047
1185 -0.041514153406023976 -71.04612701404822 -0.041141214221715926 -71.04452073965219
1186 -0.04154210314154625 -71.08766911718978 -0.04186441171914339 -71.08638515137133
1187 -0.041502935066819194 -71.12917205225659 -0.041823632642626764 -71.12820878401396
1188 -0.041515206731855867 -71.17068725898845 -0.040120617114007474 -71.16832940112798
1189 -0.04153419211506844 -71.21222145110352 -0.04110860507935286 -71.20943800620734
1190 -0.041596112214028834 -71.25381756331754 -0.04005821831524372 -71.24949622452257
1191 -0.04164817146956921 -71.29546573478711 -0.042047586664557456 -71.29154381118713
1192 -0.04157989677041769 -71.33704563155753 -0.04190587531775236 -71.33344968650488
1193 -0.041667024977505206 -71.37871265653503 -0.03968964256346226 -71.37313932906834
1194 -0.04165089651942253 -71.42036355305446 -0.040946786478161815 -71.4140861155465
1195 -0.0417022667825222 -71.46206581983698 -0.043909760378301146 -71.4579958759248
1196 -0.04166830237954855 -71.50373412221653 -0.04305702298879623 -71.50105289891358
1197 -0.04158412348479033 -71.54531824570132 -0.04105061199516058 -71.54210351090875
1198 -0.04162188898772001 -71.58694013468904 -0.03877778109163046 -71.58088129200037
1199 -0.04170801527798176 -71.62864814996702 -0.039990368857979776 -71.62087166085836
1200 -0.041759923473000525 -71.67040807344002 -0.04091931432485581 -71.66179097518321
1201 -0.04176705181598663 -71.712175125256 -0.036312046088278295 -71.69810302127149
1202 -0.04200639706104994 -71.75418152231704 -0.04344105254858732 -71.74154407382008
1203 -0.041912376694381234 -71.79609389901142 -0.044152619689702986 -71.78569669350978
1204 -0.04179844092577696 -71.8378923399372 -0.043101371452212336 -71.82879806496199
1205 -0.04179826974868774 -71.87969060968588 -0.04018237423151731 -71.8689804391935
1206 -0.041787335835397246 -71.92147794552127 -0.041660032235085964 -71.9106404714286
1207 -0.041821090318262574 -71.96329903583954 -0.04322506245225668 -71.95386553388084
1208 -0.0417481679469347 -72.00504720378648 -0.04053447376936674 -71.99440000765021
1209 -0.041783645562827584 -72.0468308493493 -0.04386012926697731 -72.03826013691719
1210 -0.04176932703703642 -72.08860017638634 -0.04335114099085331 -72.08161127790804
1211 -0.04162351340055466 -72.13022368978689 -0.04078508038073778 -72.12239635828878
1212 -0.041603950597345826 -72.17182764038424 -0.04092596136033535 -72.16332231964911
1213 -0.041664026118814944 -72.21349166650305 -0.04369220323860645 -72.20701452288772
1214 -0.0415493918582797 -72.25504105836133 -0.04236780535429716 -72.24938232824202
1215 -0.041589905694127086 -72.29663096405545 -0.04402920827269554 -72.29341153651471
1216 -0.04145518075674772 -72.3380861448122 -0.042928561381995675 -72.33634009789671
1217 -0.041403312049806115 -72.379489456862 -0.041278384253382684 -72.3776184821501
1218 -0.04154303278774023 -72.42103248964975 -0.039188291504979135 -72.41680677365508
1219 -0.041504441760480404 -72.46253693141023 -0.04205608740448952 -72.45886286105957
1220 -0.041429510340094566 -72.50396644175032 -0.042049224860966204 -72.50091208592053
1221 -0.04151704758405685 -72.54548348933437 -0.04090190641582012 -72.54181399233636
1222 -0.04151726234704256 -72.58700075168142 -0.039307902194559576 -72.58112189453092
1223 -0.041552353836596015 -72.62855310551801 -0.041679078713059425 -72.62280097324398
1224 -0.04172379896044731 -72.67027690447846 -0.035667064413428304 -72.65846803765741
1225 -0.04182312302291393 -72.71210002750136 -0.04073323681950569 -72.69920127447692
1226 -0.0419062526896596 -72.75400628019102 -0.042705498076975344 -72.74190677255389
1227 -0.04173756930977106 -72.7957438495008 -0.04073131773620844 -72.78263809029009
1228 -0.04181364849209786 -72.83755749799289 -0.042058393731713294 -72.8246964840218
1229 -0.041784008406102656 -72.87934150639899 -0.04269530326128006 -72.86739178728308
1230 -0.04170787427574396 -72.92104938067473 -0.042787245474755764 -72.91017903275784
1231 -0.04169990886002779 -72.96274928953476 -0.041601107269525525 -72.95178014002737
1232 -0.04168631751090288 -73.00443560704566 -0.04126382898539305 -72.99304396901276
1233 -0.04176962226629257 -73.04620522931195 -0.03529689274728298 -73.02834086176004
1234 -0.04195359814912081 -73.08815882746107 -0.042724834010005 -73.07106569577005
1235 -0.04189200401306152 -73.13005083147414 -0.042552432231605056 -73.11361812800165
1236 -0.04186594877392054 -73.17191678024805 -0.04308093059808016 -73.15669905859973
1237 -0.04176848717033863 -73.2136852674184 -0.041942879743874076 -73.1986419383436
1238 -0.041782445088028905 -73.25546771250643 -0.041785276494920254 -73.24042721483852
1239 -0.04178872555494308 -73.29725643806137 -0.041886609978973866 -73.28231382481749
1240 -0.04178403913974762 -73.33904047720111 -0.04328000042587519 -73.32559382524337
1241 -0.04168039560317993 -73.38072087280429 -0.04139014817774296 -73.36698397342111
1242 -0.041747193038463595 -73.42246806584275 -0.041699784062802794 -73.40868375748391
1243 -0.0417207982391119 -73.46418886408186 -0.04074001014232635 -73.44942376762624
1244 -0.04174698647111654 -73.50593585055297 -0.041308211348950866 -73.49073197897519
1245 -0.04173164591193199 -73.54766749646491 -0.04344762209802866 -73.53417960107322
1246 -0.04181667696684599 -73.58948417343176 -0.03735484592616558 -73.57153444699938
1247 -0.04187538735568523 -73.63135956078744 -0.04275099765509367 -73.61428544465447
1248 -0.041765234991908075 -73.67312479577936 -0.0417146647349 -73.65600010938937
1249 -0.041662986017763616 -73.71478778179713 -0.039445397444069386 -73.69544550683344
1250 -0.041875874251127244 -73.75666365604826 -0.04295543245971203 -73.73840093929314
1251 -0.041814366541802886 -73.79847802259006 -0.04471772853285074 -73.78311866782599
1252 -0.041682564094662665 -73.84016058668472 -0.04202650021761656 -73.8251451680436
1253 -0.04158594459295273 -73.88174653127767 -0.042434392124414445 -73.86757956016802
1254 -0.04161733221262694 -73.9233638634903 -0.04198622088879347 -73.90956578105681
1255 -0.04164806362241506 -73.96501192711271 -0.03990334384143353 -73.94946912489824
1256 -0.041695440746843816 -74.00670736785956 -0.04254928398877382 -73.99201840888702
1257 -0.04163697175681591 -74.04834433961638 -0.04278076495975256 -74.03479917384678
1258 -0.04159733206033707 -74.08994167167671 -0.042680458165705204 -74.07747963201248
1259 -0.0416267154738307 -74.13156838715054 -0.04464112650603056 -74.12212075851852
1260 -0.041412406414747235 -74.17298079356529 -0.04227009508758783 -74.16439085360611
1261 -0.041416761837899684 -74.21439755540318 -0.039605630375444886 -74.20399648398156
1262 -0.04157315399497748 -74.25597070939816 -0.03383023776113987 -74.23782672174269
1263 -0.0417663374915719 -74.29773704688972 -0.04272672273218632 -74.28055344447488
1264 -0.04166828002780676 -74.33940532691753 -0.041981746628880504 -74.32253519110375
1265 -0.04176012892276049 -74.38116545584029 -0.040686707384884356 -74.36322189848863
1266 -0.041761414334177974 -74.42292687017446 -0.04177248142659664 -74.40499437991522
1267 -0.04174289405345917 -74.46466976422792 -0.03708929196000099 -74.44208367187522
1268 -0.041872950829565526 -74.50654271505749 -0.04204394463449716 -74.48412761650972
1269 -0.04186751041561365 -74.5484102254731 -0.04274067766964436 -74.52686829417937
1270 -0.04173142034560442 -74.5901416458187 -0.04160085935145617 -74.56846915353083
1271 -0.04182556048035622 -74.63196720629907 -0.04229237791150808 -74.61076153144234
1272 -0.041815461963415144 -74.67378266826248 -0.04127970281988382 -74.65204123426221
1273 -0.0417973892763257 -74.7155800575388 -0.04043886214494705 -74.69248009640717
1274 -0.041785822808742525 -74.75736588034755 -0.04119243249297142 -74.73367252890014
1275 -0.04193829670548439 -74.79930417705303 -0.04081298429518938 -74.77448551319533
1276 -0.04195451065897941 -74.84125868771201 -0.04236487578600645 -74.81685038898134
1277 -0.041818143986165526 -74.88307683169818 -0.040955619886517525 -74.85780600886785
1278 -0.0418490020558238 -74.924925833754 -0.041902379132807255 -74.89970838800066
1279 -0.04184992033988237 -74.96677575409389 -0.041825724951922896 -74.94153411295258
1280 -0.04186392314732075 -75.0086396772412 -0.04339713398367166 -74.98493124693626
1281 -0.041775448620319365 -75.05041512586152 -0.04315989837050438 -75.02809114530676
1282 -0.04180950541049242 -75.09222463127202 -0.04365442488342523 -75.07174557019019
1283 -0.04172403924167156 -75.13394867051369 -0.03538523744791746 -75.1071308076381
1284 -0.041922818310558795 -75.17587148882424 -0.04259328246116638 -75.14972409009927
1285 -0.041841167397797106 -75.21771265622203 -0.040583526343107225 -75.19030761644238
1286 -0.04190940354019403 -75.25962205976222 -0.04163351655006409 -75.23194113299245
1287 -0.041876810044050215 -75.30149886980627 -0.04403200633823871 -75.27597313933069
1288 -0.04214516635984182 -75.34364403616611 -0.04376259315758944 -75.31973573248828
1289 -0.04175521433353424 -75.38539925049965 -0.04396970886737108 -75.36370544135565
1290 -0.0415724566206336 -75.42697170712027 -0.041548431292176245 -75.40525387264782
1291 -0.04157304801046848 -75.46854475513074 -0.04130957350134849 -75.44656344614917
1292 -0.04156004711985588 -75.5101048022506 -0.04146217573434115 -75.48802562188351
1293 -0.041669630259275434 -75.55177443250987 -0.04154422078281641 -75.52956984266632
1294 -0.0415138240903616 -75.59328825660023 -0.04063025712966919 -75.57020009979598
1295 -0.04168304037302732 -75.63497129697326 -0.04391353987157345 -75.61411363966755
1296 -0.041628462448716166 -75.67659975942198 -0.04043066594749689 -75.65454430561505
1297 -0.04158838968724012 -75.71818814910921 -0.04011594094336033 -75.69466024655841
1298 -0.0416322510689497 -75.75982040017816 -0.042918571084737775 -75.73757881764315
1299 -0.041579867526888845 -75.80140026770505 -0.04122778344899416 -75.77880660109214
1300 -0.04156840424984694 -75.84296867195489 -0.043429107032716276 -75.82223570812486
1301 -0.041536623053252696 -75.88450529500814 -0.040746739320456984 -75.86298244744532
1302 -0.04153659101575613 -75.9260418860239 -0.04048894979059696 -75.90347139723592
1303 -0.041568913497030735 -75.96761079952093 -0.04433840867131948 -75.94780980590724
1304 -0.04151745811104775 -76.00912825763197 -0.04085157532244921 -75.98866138122969
1305 -0.04148954004049301 -76.05061779767246 -0.040818318538367745 -76.02947969976806
1306 -0.041544867865741256 -76.0921626655382 -0.04180729165673256 -76.0712869914248
1307 -0.04157612733542919 -76.13373879287363 -0.04089474603533745 -76.11218173746013
1308 -0.04159744922071695 -76.17533624209435 -0.03858684357255697 -76.1507685810327
1309 -0.04168623276054859 -76.2170224748549 -0.043570438772439955 -76.19433901980513
1310 -0.041609543934464456 -76.25863201878937 -0.04187606573104859 -76.23621508553617
1311 -0.041616924293339255 -76.3002489430827 -0.04287979174405336 -76.27909487728023
1312 -0.041504114493727685 -76.34175305757644 -0.044647601433098316 -76.32374247871333
1313 -0.041434737108647826 -76.38318779468509 -0.04280098099261522 -76.36654345970594
1314 -0.041426167078316214 -76.4246139617634 -0.03967346157878637 -76.40621692128472
1315 -0.041467266902327535 -76.46608122866573 -0.042484294436872 -76.4487012157216
1316 -0.04148741234093904 -76.50756864100667 -0.04067120924592018 -76.48937242496751
1317 -0.041462098993360993 -76.54903074000003 -0.04162761121988297 -76.5310000361874
1318 -0.04148346595466137 -76.59051420595469 -0.042417801730334756 -76.57341783791773
1319 -0.04144747164100408 -76.6319616775957 -0.043505601957440375 -76.61692343987517
1320 -0.04191693309694529 -76.67387861069264 -0.049984632059931755 -76.6669080719351
1321 -0.04109650813043118 -76.71497511882308 -0.04514987990260124 -76.71205795183769
1322 -0.04086117800325155 -76.75583629682633 -0.04047817699611187 -76.75253612883381
1323 -0.04096332471817732 -76.79679962154451 -0.03971478082239628 -76.7922509096562
1324 -0.041087476164102556 -76.83788709770862 -0.043557295389473435 -76.83580820504568
1325 -0.04098050594329834 -76.87886760365191 -0.03886883724480868 -76.87467704229049
1326 -0.04106052294373512 -76.91992812659565 -0.04184686802327633 -76.91652391031376
1327 -0.04097924344241619 -76.96090737003807 -0.04366712383925915 -76.96019103415301
1328 -0.04095274768769741 -77.00186011772577 -0.04007574748247862 -77.00026678163549
1329 -0.04098047316074371 -77.04284059088651 -0.04212129432708025 -77.04238807596256
1330 -0.040998677164316176 -77.08383926805082 -0.0421539232134819 -77.08454199917604
1331 -0.041061867214739325 -77.12490113526556 -0.04082364477217197 -77.12536564394821
1332 -0.04098618533462286 -77.16588732060018 -0.042656322754919526 -77.16802196670314
1333 -0.041047888435423376 -77.2069352090356 -0.03780386820435524 -77.20582583490749
1334 -0.041055711731314656 -77.24799092076692 -0.041497650742530826 -77.24732348565001
1335 -0.04105757083743811 -77.28904849160436 -0.04065698813647032 -77.28798047378649
1336 -0.04105152040719986 -77.33010001201156 -0.040802426263689996 -77.32878290005019
1337 -0.04111651629209519 -77.37121652830365 -0.04123108088970184 -77.37001398093989
1338 -0.041132733970880506 -77.41234926227453 -0.04137005116790533 -77.41138403210779
1339 -0.0411745036020875 -77.45352376587662 -0.04108310379087925 -77.45246713589867
1340 -0.04121655076742172 -77.49474031664404 -0.043185231275856495 -77.49565236717453
1341 -0.041109943948686126 -77.53585026059272 -0.04348884355276823 -77.5391412107273
1342 -0.04102879110723734 -77.57687905169996 -0.04118323512375355 -77.58032444585105
1343 -0.04104121830314398 -77.61792027000311 -0.040018871799111365 -77.62034331765015
1344 -0.04107075557112694 -77.65899102557424 -0.04175969567149877 -77.66210301332165
1345 -0.041075989976525305 -77.70006701555076 -0.04226151257753372 -77.7043645258992
1346 -0.04106761571019888 -77.74113463126096 -0.04156548082828522 -77.74593000672748
1347 -0.04110013302415609 -77.78223476428512 -0.03864994384348393 -77.78457995057096
1348 -0.04120446611195803 -77.82343923039708 -0.04065203592181206 -77.82523198649277
1349 -0.0411814933642745 -77.86462072376136 -0.038472088426351546 -77.86370407491911
1350 -0.0413479832932353 -77.9059687070546 -0.0432833606377244 -77.90698743555684
1351 -0.04137662462890148 -77.9473453316835 -0.03947806302458048 -77.94646549858142
1352 -0.04137680437415838 -77.98872213605765 -0.04219814706593752 -77.98866364564735
1353 -0.041497946716845036 -78.03022008277449 -0.04049272667616606 -78.02915637232351
1354 -0.041565977409482 -78.07178606018397 -0.043130561523139474 -78.07228693384666
1355 -0.0412885395810008 -78.11307459976497 -0.03945742379873991 -78.11174435764539
1356 -0.04143637958914041 -78.15451097935411 -0.04179439768195152 -78.15353875532735
1357 -0.04135301299393177 -78.19586399234805 -0.04120564572513104 -78.19474440105247
1358 -0.04132217112928629 -78.23718616347733 -0.042349410243332386 -78.23709381129581
1359 -0.041386315040290354 -78.27857247851762 -0.04119432382285595 -78.27828813511866
1360 -0.041424903832376 -78.31999738235 -0.039976919256150725 -78.3182650543748
1361 -0.0415576783940196 -78.36155506074401 -0.04076343532651663 -78.35902848970132
1362 -0.041625185683369634 -78.40318024642738 -0.037471176497638224 -78.39649966619895
1363 -0.04169679153710604 -78.44487703796449 -0.03961706776171923 -78.43611673396067
1364 -0.041676673106849194 -78.48655371107134 -0.04240839220583439 -78.4785251261665
1365 -0.04168896302580834 -78.52824267409714 -0.041379714570939544 -78.51990484073744
1366 -0.041670586168766025 -78.5699132602659 -0.042013749852776526 -78.56191859059021
1367 -0.04170255959033966 -78.61161581985624 -0.04384165443480015 -78.60576024502501
1368 -0.041555187106132506 -78.65317100696237 -0.04222546815872193 -78.64798571318373
1369 -0.04150513261556625 -78.69467613957794 -0.04307505525648594 -78.69106076844021
1370 -0.041473216749727725 -78.73614935632766 -0.04139253720641136 -78.73245330564662
1371 -0.04144929479807615 -78.77759865112573 -0.04092764277011156 -78.77338094841673
1372 -0.04149648621678352 -78.81909513734252 -0.04038652218878269 -78.81376747060551
1373 -0.04155666381120682 -78.86065180115372 -0.04112682659178972 -78.8548942971973
1374 -0.04151762183755636 -78.90216942299128 -0.04419285003095865 -78.89908714722826
1375 -0.04159852098673582 -78.94376794397802 -0.03669825401157141 -78.93578540123983
1376 -0.04169001076370478 -78.98545795474172 -0.04136578943580389 -78.97715119067563
1377 -0.041721692122519013 -79.02717964686424 -0.04173528347164392 -79.01888647414727
1378 -0.041806541942059995 -79.0689861888063 -0.04314888119697571 -79.06203535534424
1379 -0.04158652704209089 -79.11057271584839 -0.042322869412600994 -79.10435822475684
1380 -0.041559753753244874 -79.15213246960164 -0.04200334921479225 -79.14636157397163
1381 -0.041541221737861636 -79.1936736913395 -0.0417200930416584 -79.1880816670133
1382 -0.041571876779198644 -79.2352455681187 -0.041508717462420464 -79.22959038447571
1383 -0.04159072786569595 -79.2768362959844 -0.04210489485412836 -79.27169527932985
1384 -0.04146696645766497 -79.31830326244206 -0.04102025851607323 -79.31271553784592
1385 -0.041521136090159415 -79.35982439853221 -0.0406664676964283 -79.35338200554234
1386 -0.04160676151514053 -79.40143116004735 -0.04195817168802023 -79.39534017723037
1387 -0.041554439999163154 -79.44298560004651 -0.04162711799144745 -79.43696729522182
1388 -0.0415435841307044 -79.48452918417722 -0.04117251802235842 -79.47813981324418
1389 -0.04182794764637947 -79.5263571318236 -0.04994299840182066 -79.528082811646
1390 -0.041289664804935455 -79.56764679662854 -0.04126820489764214 -79.56935101654365
1391 -0.04140209760516882 -79.60904889423371 -0.044415269047021866 -79.61376628559067
1392 -0.04119230154901743 -79.65024119578273 -0.04181686155498028 -79.65558314714565
1393 -0.041164811328053476 -79.69140600711079 -0.04237330462783575 -79.69795645177348
1394 -0.04111980032175779 -79.73252580743254 -0.04021886568516493 -79.73817531745864
1395 -0.041110369563102725 -79.77363617699564 -0.040403264202177526 -79.77857858166082
1396 -0.04120184890925884 -79.81483802590489 -0.04088156186044216 -79.81946014352127
1397 -0.04129255637526512 -79.85613058228016 -0.03956046011298895 -79.85902060363426
1398 -0.04129900112748146 -79.89742958340764 -0.04207067787647247 -79.90109128151073
1399 -0.041307504288852215 -79.9387370876965 -0.04232590720057487 -79.94341718871131
1400 -0.041251074708998206 -79.97998816240549 -0.04120117295533419 -79.98461836166665
1401 -0.041266776621341705 -80.02125493902683 -0.040649757348001005 -80.02526811901465
1402 -0.041324878484010695 -80.06257981751084 -0.044471141137182715 -80.06973926015183
1403 -0.041199310682713985 -80.10377912819355 -0.041110464930534364 -80.11084972508237
1404 -0.041286397725343704 -80.1450655259189 -0.041810958087444304 -80.15266068316981
1405 -0.04120529629290104 -80.1862708222118 -0.04180786609649658 -80.1944685492663
1406 -0.041154513508081435 -80.22742533571987 -0.04179968722164631 -80.23626823648794
1407 -0.041143131069839 -80.26856846678972 -0.04185583163052797 -80.27812406811847
1408 -0.04110631141811609 -80.30967477820784 -0.041098712384700774 -80.31922278050317
1409 -0.041189508698880675 -80.35086428690671 -0.03895503878593445 -80.3581778192891
1410 -0.0413054333999753 -80.39216972030668 -0.040673558972775935 -80.39885137826187
1411 -0.041310456767678264 -80.43348017707436 -0.0411043269559741 -80.43995570521784
1412 -0.04127240739762783 -80.47475258447199 -0.04062900561839342 -80.48058471083624
1413 -0.04140095766633749 -80.51615354213833 -0.04249344784766436 -80.5230781586839
1414 -0.04132482949644327 -80.55747837163477 -0.04269334264099598 -80.5657715013249
1415 -0.04130237884819508 -80.59878075048297 -0.04159887153655291 -80.60737037286145
1416 -0.04166899658739567 -80.64044974707036 -0.05112637896090746 -80.65849675182236
1417 -0.0409788828343153 -80.68142862990467 -0.041341951861977574 -80.69983870368434
1418 -0.0410384688526392 -80.7224670987573 -0.04245920069515705 -80.7422979043795
1419 -0.04100046828389168 -80.7634675670412 -0.04208065774291754 -80.78437856212241
1420 -0.040911166556179525 -80.80437873359739 -0.041470258869230746 -80.82584882099164
1421 -0.04094452559947968 -80.84532325919687 -0.04032562579959631 -80.86617444679123
1422 -0.04096485991030931 -80.88628811910718 -0.040784966200590134 -80.90695941299182
1423 -0.04107190538197756 -80.92736002448916 -0.04079228155314922 -80.94775169454498
1424 -0.04100248850882053 -80.96836251299798 -0.040989270247519013 -80.9887409647925
1425 -0.041067227348685266 -81.00942974034668 -0.0401019211858511 -81.02884288597835
1426 -0.0411061430349946 -81.05053588338167 -0.039815261401236056 -81.06865814737958
1427 -0.04145541898906231 -81.09199130237073 -0.039323896542191504 -81.10798204392177
1428 -0.04120931178331375 -81.13320061415405 -0.04182022474706173 -81.14980226866882
1429 -0.04113993812352419 -81.17434055227757 -0.039122721552848815 -81.18892499022166
1430 -0.0416317418217659 -81.21597229409933 -0.03438894506543875 -81.22331393528711
1431 -0.041572080925107 -81.25754437502444 -0.039475477673113345 -81.26278941296022
1432 -0.04171910285949707 -81.29926347788394 -0.04129027854651213 -81.30407969150673
1433 -0.041851916909217836 -81.34111539479316 -0.04397500846534967 -81.34805469997208
1434 -0.0415164178237319 -81.38263181261689 -0.041130674071609974 -81.38918537404369
1435 -0.04164283815771341 -81.4242746507746 -0.04453336503356695 -81.43371873907726
1436 -0.04146059826016426 -81.46573524903476 -0.041617663018405436 -81.47533640209566
1437 -0.041527711786329746 -81.5072629608211 -0.04601762462407351 -81.52135402671973
1438 -0.0412520756945014 -81.5485150365156 -0.04177936911582947 -81.56313339583556
1439 -0.04126723930239677 -81.589782275818 -0.041639418713748454 -81.6047728145493
1440 -0.041233314014971253 -81.63101558983297 -0.04098432119935751 -81.64575713574867
1441 -0.041357210651040074 -81.67237280048401 -0.04239173326641321 -81.68814886901508
1442 -0.04128016345202923 -81.71365296393604 -0.04130047056823969 -81.72944933958333
1443 -0.04117304775863886 -81.75482601169468 -0.04236092921346426 -81.77181026879678
1444 -0.0411895077675581 -81.79601551946223 -0.04097498711198568 -81.81278525590876
1445 -0.041230331733822824 -81.83724585119606 -0.04121970739215612 -81.85400496330092
1446 -0.04130354020744562 -81.87854939140351 -0.04285519253462553 -81.89686015583555
1447 -0.041428972221910956 -81.91997836362542 -0.04005657136440277 -81.93691672719996
1448 -0.04125243350863457 -81.96123079713405 -0.04168542269617319 -81.97860214989613
1449 -0.04128156267106533 -82.00251235980511 -0.040302904509007934 -82.01890505440514
1450 -0.04131002351641655 -82.04382238332153 -0.04234601575881243 -82.06125107016395
1451 -0.04126464538276196 -82.0850870287043 -0.038039788231253625 -82.09929085839521
1452 -0.041476464830338955 -82.12656349353463 -0.04081201273947954 -82.14010287113469
1453 -0.04149539675563574 -82.16805889029027 -0.04300922024995089 -82.18311209138464
1454 -0.04144155494868755 -82.20950044523896 -0.04166475236415863 -82.2247768437488
1455 -0.04142495859414339 -82.25092540383311 -0.04199123997241259 -82.26676808372122
1456 -0.0414081072434783 -82.29233351107659 -0.04016989674419165 -82.3069379804654
1457 -0.0415153618901968 -82.33384887296678 -0.040424381382763386 -82.34736236184817
1458 -0.04155361857265234 -82.37540249153943 -0.04133176486939192 -82.38869412671757
1459 -0.041575857810676096 -82.4169783493501 -0.045129652880132196 -82.4338237795977
1460 -0.041369814239442346 -82.45834816358955 -0.041528862342238425 -82.47535264193993
1461 -0.04141426756978035 -82.49976243115933 -0.03947381675243378 -82.51482645869237
1462 -0.04145732708275318 -82.54121975824208 -0.04317051116377115 -82.55799696985613
1463 -0.0413752606138587 -82.58259501885594 -0.04201230872422457 -82.60000927858036
1464 -0.04139827955514193 -82.62399329841108 -0.04028071891516447 -82.64028999749553
1465 -0.04153711013495922 -82.66553040854603 -0.04161264803260565 -82.68190264552814
1466 -0.04138139504939318 -82.70691180359543 -0.04080396331846714 -82.72270660884661
1467 -0.04151413682848215 -82.74842594042391 -0.0416259728372097 -82.76433258168382
1468 -0.0416197769343853 -82.7900457173583 -0.035426448471844195 -82.79975903015566
1469 -0.041649769991636276 -82.83169548734993 -0.041537807695567606 -82.84129683785122
1470 -0.041688325069844726 -82.87338381241977 -0.04199825469404459 -82.88329509254527
1471 -0.041726596653461456 -82.91511040907324 -0.041318758949637414 -82.92461385149491
1472 -0.04187626615166664 -82.9569866752249 -0.04294039253145456 -82.96755424402636
1473 -0.04168780613690615 -82.9986744813618 -0.048606190271675585 -83.01616043429803
1474 -0.041333393193781376 -83.04000787455558 -0.04069031774997711 -83.056850752048
1475 -0.04131863508373499 -83.08132650963933 -0.04174054935574532 -83.09859130140376
1476 -0.04131426569074392 -83.12264077533007 -0.041369701363146306 -83.13996100276691
1477 -0.04136054757982492 -83.1640013229099 -0.04204941987991333 -83.18201042264683
1478 -0.04128691628575325 -83.20528823919565 -0.04410671275109053 -83.22611713539791
1479 -0.04126511905342341 -83.24655335824907 -0.04057166874408722 -83.266688804142
1480 -0.04122238457202911 -83.2877757428211 -0.04060970228165388 -83.30729850642366
1481 -0.04118212927132845 -83.32895787209243 -0.036314341425895694 -83.34361284784956
1482 -0.04143614862114191 -83.37039402071358 -0.0460330368950963 -83.38964588474465
1483 -0.04125886671245098 -83.41165288742603 -0.04301340747624636 -83.4326592922209
1484 -0.041196733713150024 -83.45284962113918 -0.04088459350168705 -83.47354388572259
1485 -0.04126025792211294 -83.4941098790613 -0.04130411706864834 -83.51484800279124
1486 -0.04130782317370176 -83.535417702235 -0.04242113213986158 -83.5572691349311
1487 -0.04126827549189329 -83.57668597772688 -0.04212779235094786 -83.59939692728206
1488 -0.041232419200241566 -83.61791839692712 -0.04108547922223806 -83.64048240650429
1489 -0.04125204235315323 -83.65917043928027 -0.04000567570328713 -83.68048808220757
1490 -0.041299916617572305 -83.70047035589785 -0.043324959464371204 -83.72381304167195
1491 -0.041257346794009206 -83.74172770269186 -0.04110377337783575 -83.76491681504979
1492 -0.04124384429305792 -83.78297154698492 -0.03963657654821873 -83.804553391598
1493 -0.04138438571244478 -83.82435593269737 -0.04247962813824415 -83.84703301973624
1494 -0.04129159729927778 -83.86564752999665 -0.039916902966797355 -83.88694992270304
1495 -0.04135704673826694 -83.90700457673492 -0.041519631445407865 -83.92846955414845
1496 -0.041434239596128464 -83.94843881633105 -0.041237514838576315 -83.96970706898702
1497 -0.041385527700185776 -83.98982434403123 -0.04202767834067345 -84.0117347473277
1498 -0.04136202652007341 -84.03118637055131 -0.040239788219332696 -84.05197453554703
1499 -0.041394411399960515 -84.07258078195127 -0.04158280026167631 -84.09355733580871
1500 -0.04147655945271254 -84.11405734140399 -0.04369725286960602 -84.13725458867832
1501 -0.04124022107571364 -84.1552975624797 -0.04457900244742632 -84.18183359112574
1502 -0.04123373497277498 -84.19653129745248 -0.04023090582340956 -84.22206449694914
1503 -0.04123752135783434 -84.23776881881031 -0.04161073286086321 -84.26367522981
1504 -0.041413407772779465 -84.27918222658309 -0.03853117674589157 -84.3022064065559
1505 -0.04138826299458742 -84.32057048957768 -0.039527850411832335 -84.34173425696773
1506 -0.041475288569927216 -84.3620457781476 -0.0414968142285943 -84.38323107119632
1507 -0.04146014098078012 -84.40350591912838 -0.04045570567250252 -84.42368677686882
1508 -0.04148477334529162 -84.44499069247367 -0.04050766937434673 -84.46419444624317
1509 -0.041582790575921534 -84.48657348304958 -0.042150812968611714 -84.50634525921178
1510 -0.0415295023471117 -84.5281029853967 -0.03997423276305199 -84.54631949197484
1511 -0.04162502866238356 -84.56972801405908 -0.040005640126764774 -84.5863251321016
1512 -0.04166355635970831 -84.61139157041879 -0.04195175413042307 -84.62827688623203
1513 -0.041565386578440666 -84.65295695699723 -0.04330320507287979 -84.6715800913049
1514 -0.04155222810804844 -84.69450918510528 -0.0402691962197423 -84.71184928752464
1515 -0.04170173443853855 -84.73621091954381 -0.049238834716379645 -84.76108812224102
1516 -0.04148174952715635 -84.77769266907096 -0.041911188326776025 -84.8029993105678
1517 -0.04128139968961477 -84.81897406876057 -0.040584970824420454 -84.84358428139222
1518 -0.04133533127605915 -84.86030940003663 -0.04198457431048155 -84.8855688557027
1519 -0.04130238946527243 -84.9016117895019 -0.041737431287765504 -84.92730628699047
1520 -0.04135233331471681 -84.94296412281662 -0.038613525219261646 -84.96591981220973
1521 -0.041573851555585864 -84.9845379743722 -0.02814803784713149 -84.99406785005687
1522 -0.041941087692976 -85.02647906206518 -0.04144914764910936 -85.03551699770597
1523 -0.0420222258195281 -85.0685012878847 -0.041987003199756144 -85.07750400090572
1524 -0.04198287148028612 -85.11048415936499 -0.043803743086755276 -85.12130774399247
1525 -0.041870221868157385 -85.15235438123314 -0.0393780842423439 -85.16068582823482
1526 -0.041947347857058045 -85.1943017290902 -0.043177504651248456 -85.20386333288607
1527 -0.0418486038222909 -85.23615033291249 -0.04391299169510603 -85.24777632458118
1528 -0.04183169584721327 -85.2779820287597 -0.04222204517573118 -85.28999836975692
1529 -0.041765270940959456 -85.31974729970065 -0.04186890851706267 -85.33186727827398
1530 -0.0416998440399766 -85.36144714374063 -0.0414653368294239 -85.3733326151034
1531 -0.04173167981207371 -85.40317882355271 -0.04042470548301935 -85.41375732058641
1532 -0.041811665333807466 -85.44499048888652 -0.04181929882615805 -85.45557661941257
1533 -0.04177224412560463 -85.48676273301213 -0.04122226256877184 -85.49679888198133
1534 -0.04183832835406065 -85.52860106136619 -0.042556732706725595 -85.53935561468806
1535 -0.041760923340916634 -85.5703619847071 -0.04181011319160462 -85.58116572787966
1536 -0.04177658036351204 -85.61213856507062 -0.04365917220711708 -85.62482490008678
1537 -0.04168904572725296 -85.65382761079788 -0.044128615967929365 -85.66895351605471
1538 -0.04164455607533455 -85.69547216687322 -0.039098036102950574 -85.70805155215767
1539 -0.04171635713428259 -85.7371885240075 -0.04193490706384182 -85.74998645922152
1540 -0.04172176830470562 -85.7789102923122 -0.042972158454358575 -85.79295861767588
1541 -0.04161286149173975 -85.82052315380395 -0.04476318508386612 -85.83772180275975
1542 -0.04149170685559511 -85.86201486065954 -0.04045737199485302 -85.87817917475459
1543 -0.041482686437666415 -85.9034975470972 -0.04223969615995884 -85.92041887091455
1544 -0.041434061340987684 -85.9449316084382 -0.043215852417051795 -85.9636347233316
1545 -0.041420198231935504 -85.98635180667013 -0.0413947930559516 -86.00502951638755
1546 -0.04141819942742586 -86.02777000609755 -0.041650565527379516 -86.04668008191493
1547 -0.04143120311200619 -86.06920120920957 -0.041549026407301425 -86.08822910832222
1548 -0.04140194300562143 -86.11060315221519 -0.04138527605682611 -86.12961438437905
1549 -0.04147061314433813 -86.15207376535953 -0.0432836813852191 -86.17289806576427
1550 -0.04135704487562179 -86.19343081023516 -0.04151460397988558 -86.21441266974416
1551 -0.04130700286477804 -86.23473781309994 -0.03986217398196459 -86.25427484372612
1552 -0.04139017499983311 -86.27612798809977 -0.0370568061247468 -86.29133164985087
1553 -0.041609648428857324 -86.31773763652863 -0.04138255044817925 -86.33271420029905
1554 -0.04168261289596557 -86.3594202494246 -0.03952122386544943 -86.3722354241645
1555 -0.04172616042196751 -86.40114640984658 -0.04516232591122389 -86.41739775007572
1556 -0.041596841625869276 -86.44274325147245 -0.042184080742299554 -86.45958183081802
1557 -0.04148238115012646 -86.48422563262258 -0.042091195657849315 -86.50167302647587
1558 -0.041487589664757255 -86.52571322228734 -0.04171285536140203 -86.54338588183727
1559 -0.04150643795728683 -86.56721966024462 -0.0404392221942544 -86.58382510403152
1560 -0.04149033837020397 -86.60870999861483 -0.038085647486150266 -86.62191075151767
1561 -0.04169022999703884 -86.65040022861187 -0.04332993254065513 -86.66524068405833
1562 -0.04162680059671402 -86.69202702920859 -0.04059553053230047 -86.70583621459063
1563 -0.041630107536911966 -86.7336571367455 -0.042810935713350776 -86.74864715030398
1564 -0.04166598785668611 -86.7753231246022 -0.039941827021539214 -86.78858897732552
1565 -0.04168017245829105 -86.81700329706048 -0.04231756180524826 -86.83090653913077
1566 -0.04167102109640837 -86.85867431815689 -0.041412022151052955 -86.87231856128182
1567 -0.04162449780851603 -86.9002988159654 -0.04155409298837185 -86.9138726542702
1568 -0.04161378163844347 -86.94191259760385 -0.04168789219111204 -86.9555605464613
1569 -0.0416678175330162 -86.98358041513686 -0.042729135043919085 -86.99828968150521
1570 -0.04202289693057537 -87.02560331206743 -0.039622357301414016 -87.03791203880662
1571 -0.04161765147000551 -87.06722096353744 -0.042580556124448776 -87.08049259493107
1572 -0.041643147356808186 -87.10886411089425 -0.04424775540828705 -87.12474035033937
1573 -0.04149069394916296 -87.1503548048434 -0.0418661767616868 -87.16660652710105
1574 -0.041471563093364236 -87.19182636793677 -0.04139102343469858 -87.20799755053575
1575 -0.04170484375208616 -87.23353121168886 -0.04700509607791901 -87.25500264661368
1576 -0.041162234358489515 -87.27469344604735 -0.038612551242113116 -87.29361519785579
1577 -0.041443662531673905 -87.31613710857903 -0.04180926531553268 -87.33542446317132
1578 -0.041418963484466075 -87.35755607206349 -0.041598417423665525 -87.37702288059499
1579 -0.04137341734021902 -87.39892948940371 -0.04141647331416607 -87.41843935390916
1580 -0.041411463357508185 -87.44034095276122 -0.04129158556461334 -87.45973093947377
1581 -0.04136506784707308 -87.48170602060829 -0.0411317041143775 -87.50086264358815
1582 -0.041445066779851915 -87.52315108738814 -0.04235979374498129 -87.54322243733313
1583 -0.0413711179047823 -87.56452220529293 -0.04024317730218172 -87.58346561463532
1584 -0.04142728019505739 -87.60594948548798 -0.04047701191157103 -87.62394262654689
1585 -0.04148151595145464 -87.64743100143944 -0.040937086753547194 -87.66487971330044
1586 -0.04151079561561346 -87.68894179705505 -0.04227650407701731 -87.70715621737746
1587 -0.041493462026119234 -87.73043525908118 -0.03971346821635961 -87.74686968559382
1588 -0.04152796994894743 -87.77196322903012 -0.04619411565363407 -87.79306380124746
1589 -0.04136877879500389 -87.81333200782512 -0.04101609606295824 -87.83407989731042
1590 -0.04138469472527504 -87.8547167025504 -0.04101199358701706 -87.87509189089744
1591 -0.04138910248875618 -87.89610580503916 -0.042784059047698976 -87.91787594994514
1592 -0.04139828681945801 -87.93750409185861 -0.04024742729961872 -87.95812337724476
1593 -0.041420316137373445 -87.97892440799599 -0.0420703548938036 -88.00019373213857
1594 -0.0413702642545104 -88.0202946722505 -0.040867679938673976 -88.04106141207724
1595 -0.04145394265651703 -88.06174861490702 -0.042647096514701846 -88.08370850859194
1596 -0.041387848742306235 -88.10313646364932 -0.042390649765729906 -88.12609915835768
1597 -0.041352073475718495 -88.14448853712504 -0.039652935788035394 -88.16575209414572
1598 -0.0414282388985157 -88.18591677602356 -0.04337926357984543 -88.20913135772557
1599 -0.04134274274110794 -88.22725951876467 -0.041771776601672174 -88.25090313432725
1600 -0.0413432514294982 -88.26860277019416 -0.041150403954088685 -88.29205353828134
1601 -0.041343158669769765 -88.30994592886394 -0.039555887877941134 -88.33160942615928
1602 -0.04141585119068623 -88.35136178005463 -0.041495873406529424 -88.37310529956581
1603 -0.041399262472987176 -88.39276104252762 -0.040367604792118074 -88.41347290435793
1604 -0.041758325323462485 -88.43451936785108 -0.04340843316167593 -88.4568813375196
1605 -0.04162393789738417 -88.47614330574847 -0.04197040256112814 -88.49885174008074
1606 -0.04129408523440361 -88.51743739098286 -0.04396078716963529 -88.54281252725038
1607 -0.04124696925282478 -88.55868436023569 -0.04126733299344778 -88.58407986024382
1608 -0.04129186756908894 -88.59997622780477 -0.04181231241673231 -88.62589217266056
1609 -0.041300513222813605 -88.64127674102758 -0.041199221089482305 -88.66709139375004
1610 -0.04127472136169672 -88.68255146238928 -0.041384071297943595 -88.70847546504798
1611 -0.04130478464066982 -88.72385624702996 -0.0412187522277236 -88.7496942172757
1612 -0.04137659873813391 -88.7652328457681 -0.03836326412856579 -88.78805748140427
1613 -0.04148986916989088 -88.80672271493799 -0.04139092024415732 -88.82944840164842
1614 -0.041494198888540265 -88.84821691382653 -0.04139967691153288 -88.87084807855996
1615 -0.041405610740184784 -88.88962252456672 -0.03984857276082039 -88.91069665132078
1616 -0.04144986551254988 -88.93107239007927 -0.04192623663693666 -88.95262288795772
1617 -0.041462940722703935 -88.97253533080197 -0.0414462449029088 -88.99406913286063
1618 -0.04156161490827799 -89.01409694571025 -0.04292874727398157 -89.0369978801346
1619 -0.041463359259068966 -89.05556030496932 -0.04175902344286442 -89.07875690357747
1620 -0.0414495162665844 -89.0970098212359 -0.04429842885583639 -89.12305533243331
1621 -0.04128199778497219 -89.13829181902088 -0.04061103574931622 -89.16366636818263
1622 -0.041373873688280584 -89.17966569270916 -0.03922146335244179 -89.20288783153508
1623 -0.04158398509025574 -89.22124967779942 -0.042639142274856566 -89.24552697380993
1624 -0.0413522869348526 -89.26260196473427 -0.04037170168012381 -89.28589867549006
1625 -0.04148345962166786 -89.30408542435595 -0.041959872283041474 -89.3278585477731
1626 -0.041443525813519955 -89.34552895016947 -0.03988883774727583 -89.36774738552037
1627 -0.04146755989640951 -89.38699651006587 -0.041608726978302 -89.40935611249867
1628 -0.04163756463676691 -89.42863407470264 -0.03698835670948029 -89.44634446920816
1629 -0.04165850058197975 -89.47029257528462 -0.040775830112397674 -89.48712029932055
1630 -0.04176519513130188 -89.51205777041592 -0.04093954041600227 -89.52805983973656
1631 -0.04181520938873291 -89.55387297980465 -0.042337515577673915 -89.57039735531423
1632 -0.04177015908062458 -89.59564313888528 -0.044053705781698226 -89.61445106109592
1633 -0.041674303263425826 -89.6373174421487 -0.041107181645929816 -89.65555824274185
1634 -0.041705600544810296 -89.67902304269352 -0.03950189799070358 -89.69506014073255
1635 -0.0416853928938508 -89.72070843558737 -0.04076258521527052 -89.73582272594783
1636 -0.041689259186387065 -89.76239769477375 -0.03999790158122778 -89.77582062752906
1637 -0.041696973890066144 -89.80409466866382 -0.03936627265065908 -89.81518690017971
1638 -0.04184421636164189 -89.84593888502546 -0.0420343803241849 -89.8572212805039
1639 -0.04181819930672646 -89.8877570843322 -0.036966294050216675 -89.89418757455411
1640 -0.04218988046050072 -89.92994696479269 -0.04734259191900492 -89.94153016647311
1641 -0.04181596823036671 -89.97176293302306 -0.0431594256311655 -89.98468959210427
1642 -0.04178704433143139 -90.01354997735449 -0.042429525032639505 -90.02711911713692
1643 -0.0417804216966033 -90.05533039905109 -0.04328442122787237 -90.07040353836479
1644 -0.04170520231127739 -90.09703560136236 -0.03957791086286307 -90.10998144922765
1645 -0.04175753779709339 -90.13879313915946 -0.04092472977936268 -90.15090617900701
1646 -0.04179406333714723 -90.18058720249661 -0.04128623623400927 -90.19219241524102
1647 -0.0417618989944458 -90.22234910149106 -0.0391585998237133 -90.23135101506473
1648 -0.0420407535508275 -90.26438985504188 -0.04001993611454964 -90.27137095117928
1649 -0.04192154295742512 -90.30631139799931 -0.042357326671481135 -90.31372827785076
1650 -0.04192281737923622 -90.34823421537854 -0.04128466490656137 -90.35501294275731
1651 -0.041973774507641795 -90.39020798988618 -0.04163017421960831 -90.39664311697692
1652 -0.041770166344940664 -90.43197815623112 -0.04382658302783966 -90.44046970000475
1653 -0.04172810092568398 -90.4737062571568 -0.04112510550767183 -90.48159480551243
1654 -0.041765693202614786 -90.51547195035943 -0.041333014704287054 -90.52292782021672
1655 -0.04187377896159887 -90.55734572932103 -0.039591521769762036 -90.56251934198649
1656 -0.041822375543415544 -90.59916810486445 -0.039113903604447844 -90.60163324559093
1657 -0.04196312818676233 -90.64113123305121 -0.0437351519241929 -90.64536839751513
1658 -0.04190675783902407 -90.68303799089024 -0.0416742816567421 -90.68704267917187
1659 -0.04189147278666496 -90.7249294636769 -0.04135327655822039 -90.7283959557301
1660 -0.041871788911521435 -90.76680125258842 -0.04309064950793982 -90.77148660523804
1661 -0.041854767873883245 -90.80865602046231 -0.04103487115353346 -90.81252147639157
1662 -0.04192680772393942 -90.85058282818625 -0.041570693626999854 -90.85409217001856
1663 -0.04190508220344782 -90.89248791038969 -0.04053898379206657 -90.89463115381062
1664 -0.0419362511485815 -90.93442416153827 -0.04273700434714556 -90.93736815815777
1665 -0.04186941515654326 -90.97629357669481 -0.04229725729674101 -90.9796654154545
1666 -0.0418831953778863 -91.0181767720727 -0.044263855926692484 -91.02392927138119
1667 -0.041733480803668496 -91.05991025287638 -0.04131063222885132 -91.06523990361005
1668 -0.04185052048414946 -91.10176077336052 -0.04019249305129051 -91.10543239666134
1669 -0.0417854618281126 -91.14354623518864 -0.04038598295301199 -91.14581837961435
1670 -0.04186260420829058 -91.18540883939693 -0.040924855321645734 -91.186743234936
1671 -0.041881111450493336 -91.22728995084742 -0.040993120335042474 -91.22773635527105
1672 -0.04194429982453585 -91.26923425067196 -0.041821275278925894 -91.26955763054997
1673 -0.041855935379862784 -91.31109018605181 -0.042814964428544044 -91.31237259497851
1674 -0.04177211280912161 -91.35286229886094 -0.04287130478769541 -91.35524389976621
1675 -0.041754234954714774 -91.39461653381565 -0.0418276272714138 -91.39707152703762
1676 -0.04172887597233057 -91.43634540978798 -0.038955941796302795 -91.43602746883393
1677 -0.04189001284539699 -91.47823542263338 -0.04390383083373308 -91.47993129966765
1678 -0.04204197209328413 -91.52027739472666 -0.04487006552517414 -91.52480136519283
1679 -0.04168955348432064 -91.56196694821098 -0.040067593939602374 -91.56486895913243
1680 -0.0418651083484292 -91.60383205655941 -0.04279975239187479 -91.6076687115243
1681 -0.041840785369277 -91.64567284192869 -0.039982094615697863 -91.64765080613999
1682 -0.041820424050092696 -91.68749326597877 -0.041102071106433866 -91.68875287724643
1683 -0.04180594310164452 -91.72929920908042 -0.044094322808086873 -91.73284720005452
1684 -0.04171964395791292 -91.77101885303834 -0.04174600560218096 -91.7745932056567
1685 -0.0417378043755889 -91.81275665741393 -0.04130970183759928 -91.8159029074943
1686 -0.041671757400035855 -91.85442841481397 -0.04222720433026552 -91.85813011182456
1687 -0.04199666604399681 -91.89642508085797 -0.04501613937318325 -91.90314625119775
1688 -0.041547118499875066 -91.93797219935784 -0.039486719854176046 -91.94263297105194
1689 -0.04159188270568848 -91.97956408206353 -0.04293479267507792 -91.98556776372702
1690 -0.04149228371679783 -92.02105636578032 -0.04238619059324265 -92.02795395432027
1691 -0.04149165228009224 -92.06254801806041 -0.04144911132752895 -92.06940306564779
1692 -0.04148649927228689 -92.10403451733269 -0.04085117317736149 -92.11025423882515
1693 -0.041561282612383364 -92.14559579994507 -0.04044988602399826 -92.15070412484914
1694 -0.04158465433865786 -92.18718045428373 -0.0420461131259799 -92.19275023797512
1695 -0.04155177306383848 -92.22873222734758 -0.040936324559152124 -92.23368656253427
1696 -0.04157587289810181 -92.27030810024569 -0.040422454662621024 -92.27410901719689
1697 -0.041588830016553405 -92.31189693026224 -0.04132601544260979 -92.3154350326395
1698 -0.04161511808633804 -92.35351204834858 -0.04067492447793484 -92.35610995711744
1699 -0.04167065415531397 -92.39518270250389 -0.0390674265101552 -92.3951773836276
1700 -0.0417721901088953 -92.43695489261279 -0.04283445086330175 -92.4380118344909
1701 -0.04171880539506674 -92.47867369800785 -0.04071913901716471 -92.47873097350806
1702 -0.04173005986958742 -92.52040375787745 -0.04241194780915976 -92.52114292131722
1703 -0.0416712237522006 -92.56207498162965 -0.041918183863163 -92.56306110518038
1704 -0.041722423397004604 -92.60379740502665 -0.04497307222336531 -92.60803417740375
1705 -0.04157345499843359 -92.64537086002508 -0.0404311815276742 -92.64846535893143
1706 -0.04163876380771399 -92.6870096238328 -0.04103703815490008 -92.68950239708633
1707 -0.04165886007249355 -92.72866848390528 -0.040685296431183814 -92.73018769351751
1708 -0.04160130359232426 -92.77026978749761 -0.040237586759030816 -92.77042528027654
1709 -0.041772807762026784 -92.81204259525964 -0.041575555130839346 -92.81200083540737
1710 -0.041807159781455994 -92.8538497550411 -0.04594650194048881 -92.85794733734787
1711 -0.04158196318894625 -92.89543171823004 -0.0403305048123002 -92.89827784216017
1712 -0.041585360281169416 -92.93701707851122 -0.042855949699878694 -92.94113379186005
1713 -0.04156480692327023 -92.9785818854345 -0.03964077346026897 -92.98077456532032
1714 -0.04163748323917389 -93.02021936867366 -0.04212868958711624 -93.02290325490743
1715 -0.04155589547008276 -93.06177526414375 -0.04186041206121445 -93.06476366696864
1716 -0.041620743460953236 -93.1033960076047 -0.04187710471451282 -93.10664077168316
1717 -0.04154585748910904 -93.14494186509381 -0.04312610849738121 -93.14976688018054
1718 -0.04148390516638756 -93.1864257702602 -0.041269998624920846 -93.19103687880546
1719 -0.041515694744884965 -93.22794146500509 -0.04091220647096634 -93.23194908527643
1720 -0.04155102968215942 -93.26949249468724 -0.04020373225212097 -93.27215281752855
1721 -0.04208225980401039 -93.31157475449125 -0.0381237642839551 -93.3102765818125
1722 -0.041834081150591375 -93.35340883564184 -0.039762403815984726 -93.35003898562849
1723 -0.041860786452889445 -93.39526962209473 -0.04148858692497015 -93.39152757255346
1724 -0.04185040984302759 -93.43712003193775 -0.04190020635724068 -93.4334277789107
1725 -0.041799923218786714 -93.47891995515654 -0.04202193096280098 -93.4754497098735
1726 -0.0418260533362627 -93.52074600849281 -0.04256599340587854 -93.51801570327937
1727 -0.0418035589158535 -93.56254956740867 -0.0409722875803709 -93.55898799085975
1728 -0.04190325532108545 -93.60445282272975 -0.044107467867434025 -93.60309545872718
1729 -0.04167014621198177 -93.64612296894174 -0.04186797607690096 -93.64496343480408
1730 -0.04169741738587618 -93.68782038632762 -0.040926913544535634 -93.68589034834862
1731 -0.04170405156910419 -93.72952443789671 -0.04144024215638638 -93.727330590505
1732 -0.04168778154999018 -93.77121221944671 -0.041575179621577266 -93.76890577012658
1733 -0.04171092864125967 -93.81292314808798 -0.04200097415596247 -93.81090674428255
1734 -0.04167523607611656 -93.85459838416409 -0.04295013565570116 -93.85385687993825
1735 -0.04163144957274199 -93.89622983373684 -0.041116352938115594 -93.89497323287637
1736 -0.041710693016648294 -93.9379405267535 -0.042031447403132915 -93.9370046802795
1737 -0.04161561168730259 -93.9795561384408 -0.041304676048457625 -93.97830935632796
1738 -0.04164864215999842 -94.0212047806008 -0.044818032346665856 -94.02312738867462
1739 -0.04149255305528641 -94.06269733365609 -0.04079219289124012 -94.06391958156587
1740 -0.041494539752602574 -94.1041918734087 -0.04231494255363941 -94.10623452411951
1741 -0.04174853656440973 -94.14594040997311 -0.03921424075961113 -94.14544876487912
1742 -0.041604011133313176 -94.18754442110642 -0.04272888712584973 -94.18817765200497
1743 -0.04153269771486521 -94.2290771188213 -0.040953568927943704 -94.22913122093291
1744 -0.041489900648593904 -94.2705670194699 -0.03964429162442684 -94.26877551255734
1745 -0.04158216267824173 -94.31214918214813 -0.04103981889784336 -94.30981533145518
1746 -0.04168940223753452 -94.35383858438567 -0.0406517006456852 -94.35046703210087
1747 -0.041627004742622375 -94.39546558912829 -0.04312492050230503 -94.39359195260317
1748 -0.04157060906291008 -94.43703619819121 -0.04150038342922926 -94.4350923360324
1749 -0.04159243293106556 -94.47862863112228 -0.042149283736944196 -94.47724161976934
1750 -0.04156875889748335 -94.52019739001976 -0.039665255881845954 -94.51690687565119
1751 -0.04166742991656065 -94.56186481993632 -0.04200110882520676 -94.55890798447639
1752 -0.04168622549623251 -94.60355104543255 -0.04184359572827816 -94.60075158020467
1753 -0.04165794290602207 -94.64520898833858 -0.04220403097569943 -94.64295561118037
1754 -0.04159463364630937 -94.6868036219849 -0.04224656242877245 -94.68520217360914
1755 -0.041468892432749274 -94.72827251441764 -0.03693177495151758 -94.72213394856065
1756 -0.041825599037110806 -94.77009811345475 -0.040750705450773236 -94.76288465401143
1757 -0.041854105144739154 -94.81195221859949 -0.04091011229902506 -94.80379476631046
1758 -0.04184482004493475 -94.85379703864442 -0.040900625474751 -94.84469539178521
1759 -0.04187591690570116 -94.89567295555011 -0.041867670975625514 -94.88656306276083
1760 -0.04187177717685699 -94.93754473272696 -0.04223564472049475 -94.92879870748132
1761 -0.04185875151306391 -94.97940348424002 -0.04106584545224905 -94.96986455293357
1762 -0.04184718057513237 -95.02125066481516 -0.0430418860167265 -95.0129064389503
1763 -0.04186777882277966 -95.06311844363793 -0.03992169834673405 -95.05282813729703
1764 -0.041893326304852964 -95.10501176994279 -0.040885054506361485 -95.09371319180339
1765 -0.04210433512926102 -95.14711610507206 -0.04464091118425131 -95.13835410298763
1766 -0.041728131100535394 -95.1888442361726 -0.0411705756559968 -95.17952467864363
1767 -0.0417688736692071 -95.23061310984181 -0.042247310280799866 -95.22177198892443
1768 -0.04176399875432253 -95.27237710859613 -0.04140212591737509 -95.2631741148418
1769 -0.04172382652759552 -95.31410093512373 -0.04104652162641287 -95.30422063646822
1770 -0.04176962953060866 -95.35587056465434 -0.04196746647357941 -95.3461881029418
1771 -0.04169750735163689 -95.39756807200598 -0.04322405904531479 -95.38941216198711
1772 -0.041666118614375594 -95.43923419062035 -0.041444914601743224 -95.43085707658885
1773 -0.0416728388518095 -95.48090702947216 -0.041792058013379575 -95.47264913460224
1774 -0.04165939968079328 -95.52256642915296 -0.041669666022062304 -95.5143188006243
1775 -0.041660004667937754 -95.56422643382089 -0.04188468884676695 -95.55620348947106
1776 -0.04164259005337954 -95.60586902387428 -0.04057196248322725 -95.59677545195429
1777 -0.04165148343890905 -95.64752050731319 -0.04244674798101187 -95.6392221999353
1778 -0.04174496866762638 -95.68926547598082 -0.04012100901454687 -95.67934320894985
1779 -0.04169112667441368 -95.73095660265523 -0.04241160042583943 -95.72175480937568
1780 -0.04173865672200918 -95.77269525937723 -0.04170596357434988 -95.76346077295003
1781 -0.0416945967823267 -95.81438985615955 -0.042071363888680935 -95.8055321368387
1782 -0.04167340844869614 -95.85606326460825 -0.04248425606638193 -95.8480163929051
1783 -0.041637088358402255 -95.89770035296665 -0.043098004348576066 -95.89111439725367
1784 -0.04153898097574711 -95.9392393339424 -0.04129653759300709 -95.93241093484669
1785 -0.04154865425080061 -95.9807879881932 -0.04099165052175522 -95.97340258536845
1786 -0.041551672108471396 -96.02233966030167 -0.042838627472519875 -96.01624121284097
1787 -0.04148015137761831 -96.06381981167928 -0.04088092837482691 -96.0571221412158
1788 -0.04154275320470333 -96.10536256488399 -0.04370409455150366 -96.1008262357673
1789 -0.041431359760463235 -96.14679392464446 -0.04242044854909181 -96.1432466843164
1790 -0.041418960131704805 -96.18821288477616 -0.042798242159187795 -96.18604492647559
1791 -0.04132510107010603 -96.22953798584626 -0.039308254793286326 -96.22535318126887
1792 -0.041429562121629716 -96.2709675479679 -0.041708913072943686 -96.26706209434181
1793 -0.041442090459167955 -96.31240963842707 -0.04051925390958786 -96.3075813482514
1794 -0.04149661026895046 -96.35390624869602 -0.04283988606184721 -96.35042123431325
1795 -0.04143163487315178 -96.39533788356917 -0.040654001943767074 -96.39107523625701
1796 -0.04145846702158451 -96.43679635059075 -0.03647791817784309 -96.42755315443485
1797 -0.041681163012981415 -96.47847751360374 -0.0434897180646658 -96.47104287249951
1798 -0.04165084678679705 -96.52012836039053 -0.04395629558712244 -96.51499916808663
1799 -0.04152452722191811 -96.56165288761245 -0.04330599494278431 -96.55830516302942
1800 -0.041443186439573766 -96.60309607405203 -0.041499847546219826 -96.59980501057564
1801 -0.04146718829870224 -96.64456326235073 -0.043017432652413846 -96.64282244322806
1802 -0.04139395710080862 -96.68595721945154 -0.03878343105316162 -96.68160587428122
1803 -0.04152546934783459 -96.72748268879937 -0.04154363237321377 -96.72314950665444
1804 -0.0415264779701829 -96.76900916676955 -0.03952508382499218 -96.76267459047943
1805 -0.041536086797714235 -96.81054525356727 -0.043631385825574395 -96.80630597630501
1806 -0.041509324498474595 -96.85205457806575 -0.042323147878050804 -96.84862912418306
1807 -0.04150129649788141 -96.89355587456363 -0.04064391683787107 -96.88927304102093
1808 -0.04150543976575136 -96.93506131432939 -0.04057214856147766 -96.92984518958241
1809 -0.041578559949994084 -96.97663987427939 -0.04267943520098925 -96.9725246247834
1810 -0.041572748124599455 -97.01821262240398 -0.041152887418866156 -97.01367751220226
1811 -0.041632228530943394 -97.05984485093492 -0.04202965088188648 -97.05570716308415
1812 -0.041600366868078706 -97.101445217803 -0.04228662233799696 -97.09799378542215
1813 -0.041524475999176504 -97.14296969380219 -0.041955611668527126 -97.13994939709067
1814 -0.041533560305833814 -97.18450325410802 -0.0375125115737319 -97.17746190866441
1815 -0.041660770773887634 -97.22616402488191 -0.0418166883289814 -97.21927859699339
1816 -0.04170695226639509 -97.2678709771483 -0.04250313974916935 -97.26178173674256
1817 -0.04163064509630203 -97.30950162224461 -0.0414538873359561 -97.30323562407852
1818 -0.04169113710522652 -97.35119275934984 -0.041835523582994937 -97.34507114766151
1819 -0.04163522105664015 -97.39282798040648 -0.042861508764326574 -97.38793265642585
1820 -0.04159306678920984 -97.43442104719568 -0.04245488550513983 -97.43038754193098
1821 -0.04153360705822706 -97.47595465425391 -0.04384335707873106 -97.47423089900971
1822 -0.04145597778260708 -97.51741063203652 -0.041140159405767915 -97.51537105841548
1823 -0.04150390513241291 -97.55891453716893 -0.040578380785882474 -97.55594943920137
1824 -0.041504555754363535 -97.60041909292329 -0.041353633441030976 -97.5973030726424
1825 -0.04146735388785601 -97.64188644681114 -0.041184558533132076 -97.63848763117554
1826 -0.04150802530348301 -97.68339447211463 -0.041256895661354064 -97.67974452683688
1827 -0.041485654562711714 -97.72488012667733 -0.04211723431944847 -97.72186176115633
1828 -0.04149567652493715 -97.76637580320227 -0.04164562728255987 -97.7635073884389
1829 -0.04149169977754354 -97.8078675029798 -0.04302312321960926 -97.80653051165851
1830 -0.041442486457526684 -97.84930998943733 -0.041793711669743064 -97.84832422332825
1831 -0.04151415098458529 -97.89082414042191 -0.04324815310537815 -97.89157237643363
1832 -0.04133513811975718 -97.93215927854168 -0.04150805249810219 -97.93308042893173
1833 -0.041320452280342576 -97.97347973082202 -0.04022301360964775 -97.97330344254138
1834 -0.04144536387175322 -98.01492509469378 -0.040808229334652425 -98.01411167187604
1835 -0.04138265792280436 -98.05630775261659 -0.04130753055214882 -98.05541920242818
1836 -0.041459319181740284 -98.09776707179833 -0.041610562801361085 -98.09702976522955
1837 -0.041488254256546495 -98.13925532605488 -0.04011199977248907 -98.13714176500204
1838 -0.041471533477306366 -98.18072685953219 -0.04223642293363809 -98.17937818793568
1839 -0.041476579010486604 -98.22220343854268 -0.03895873203873634 -98.21833691997442
1840 -0.0416388601064682 -98.26384229864915 -0.03913336470723152 -98.25747028468165
1841 -0.04174812845885754 -98.30559042710802 -0.04452206045389175 -98.30199234513553
1842 -0.04155135154724121 -98.34714177865526 -0.040512243285775185 -98.3425045884213
1843 -0.041665776260197164 -98.38880755491546 -0.04052770920097828 -98.38303229762228
1844 -0.04168126694858074 -98.43048882186405 -0.040606906078755854 -98.42363920370103
1845 -0.04171957764774561 -98.47220839951179 -0.04231471735984087 -98.46595392106087
1846 -0.041595274582505226 -98.51380367409429 -0.03999548275023699 -98.50594940381112
1847 -0.041715767420828345 -98.55551944151512 -0.04034711793065071 -98.54629652174177
1848 -0.04194485954940319 -98.59746430106452 -0.03984729815274477 -98.58614381989452
1849 -0.04195243064314127 -98.63941673170766 -0.04322478771209717 -98.62936860760661
1850 -0.041755525022745134 -98.6811722567304 -0.041376480087637904 -98.67074508769424
1851 -0.04178647454828024 -98.72295873127868 -0.049360315687954424 -98.72010540338219
1852 -0.04143971037119627 -98.76439844164987 -0.04045808222144842 -98.76056348560364
1853 -0.04149480499327183 -98.80589324664315 -0.04153471477329731 -98.80209820037693
1854 -0.04151855614036322 -98.84741180278351 -0.041665637493133546 -98.84376383787007
1855 -0.0415261410176754 -98.88893794380118 -0.04295784141868353 -98.88672167928875
1856 -0.04146035388112068 -98.9303982976823 -0.04100822433829308 -98.92772990362705
1857 -0.04148095455020666 -98.97187925223251 -0.04191268533468247 -98.96964258896173
1858 -0.04144829865545034 -99.01332755088796 -0.04182559531182051 -99.01146818427355
1859 -0.04146340694278479 -99.05479095783075 -0.04165898747742176 -99.05312717175097
1860 -0.04147810563445091 -99.0962690634652 -0.04059975165873766 -99.0937269234097
1861 -0.04149366486817598 -99.13776272833337 -0.04138976633548737 -99.13511668974519
1862 -0.041496813856065275 -99.17925954218944 -0.04237537086009979 -99.17749206060529
1863 -0.041494755633175374 -99.22075429782262 -0.040721616521477697 -99.21821367712677
1864 -0.04149029776453972 -99.26224459558716 -0.04125838205218315 -99.25947205917895
1865 -0.04140821285545826 -99.30365280844262 -0.03784393575042486 -99.29731599492938
1866 -0.041644994728267194 -99.3452978031709 -0.04146585837006569 -99.33878185329944
1867 -0.04173818957060575 -99.3870359927415 -0.03979309294372797 -99.37857494624316
1868 -0.0417181434109807 -99.42875413615248 -0.04270135387778282 -99.42127630012095
1869 -0.04165487885475159 -99.47040901500723 -0.04086185973137617 -99.46213815985233
1870 -0.04169416856020689 -99.51210318356745 -0.042593629099428654 -99.50473178895176
1871 -0.041726252622902395 -99.55382943619036 -0.04367152433842421 -99.54840331329018
1872 -0.04162632916122675 -99.59545576535159 -0.0413935823366046 -99.58979689562679
1873 -0.04158520922064781 -99.63704097457223 -0.041812096349895 -99.63160899197669
1874 -0.041606702655553815 -99.67864767722779 -0.04164133910089731 -99.67325033107758
1875 -0.04156811013817787 -99.72021578736596 -0.042271314561367034 -99.71552164563894
1876 -0.04156944788992405 -99.76178523525589 -0.041489767096936706 -99.75701141273588
1877 -0.041532937437295914 -99.80331817269318 -0.04146021399646997 -99.79847162673235
1878 -0.041568256169557574 -99.84488642886274 -0.04209161102771759 -99.84056323776007
1879 -0.04149997513741255 -99.88638640400015 -0.04109889306128025 -99.88166213082134
1880 -0.04153698924928904 -99.92792339324944 -0.043663618713617326 -99.92532574953496
1881 -0.041508433409035206 -99.96943182665848 -0.041156343556940554 -99.9664820930919
1882 -0.041482615284621716 -100.0109144419431 -0.04050740264356136 -100.00698949573545
1883 -0.04154449161142111 -100.05245893355452 -0.043567069247364996 -100.05055656498281
1884 -0.041430531069636345 -100.09388946462416 -0.04129252154380083 -100.09184908652661
1885 -0.04142841808497906 -100.13531788270913 -0.042055701836943626 -100.13390478836355
1886 -0.041407490707933904 -100.17672537341707 -0.04161996450275183 -100.17552475286631
1887 -0.04138146471232176 -100.21810683812939 -0.042186064086854456 -100.21771081695316
1888 -0.04138888902962208 -100.259495727159 -0.041277563013136384 -100.2589883799663
1889 -0.04139028172940016 -100.30088600888841 -0.04023510627448559 -100.29922348624078
1890 -0.041387121006846425 -100.34227312989526 -0.04240247569978237 -100.34162596194057
1891 -0.04134286344051361 -100.38361599333578 -0.03994668778032064 -100.38157264972088
1892 -0.04147873353213072 -100.42509472686791 -0.04286554791033268 -100.42443819763122
1893 -0.04154226984828711 -100.4666369967162 -0.04359742682427168 -100.4680356244555
1894 -0.041336133144795895 -100.507973129861 -0.04044340495020151 -100.50847902940569
1895 -0.04146819785237312 -100.54944132771337 -0.0404734430834651 -100.54895247248916
1896 -0.0414159931242466 -100.59085732083761 -0.04131766520440579 -100.59027013769357
1897 -0.04144954942166805 -100.63230687025928 -0.0423228645697236 -100.63259300226329
1898 -0.041360313259065154 -100.67366718351835 -0.043701620772480965 -100.67629462303577
1899 -0.04128917045891285 -100.71495635397726 -0.043937670066952705 -100.72023229310273
1900 -0.041237601451575755 -100.75619395542883 -0.03959578312933445 -100.75982807623205
1901 -0.041304840706288815 -100.79749879613512 -0.04114880617707968 -100.80097688240913
1902 -0.04136585984379053 -100.83886465597891 -0.04106451645493507 -100.84204139886407
1903 -0.0414030821993947 -100.8802677381783 -0.042728890851140025 -100.8847702897152
1904 -0.04129817765206099 -100.92156591583037 -0.041205174289643764 -100.92597546400485
1905 -0.04134099129587412 -100.96290690712624 -0.04226567298173904 -100.96824113698659
1906 -0.04132631551474333 -101.00423322264098 -0.042395877093076705 -101.01063701407966
1907 -0.0412354439496994 -101.04546866659068 -0.04191262498497963 -101.05254963906464
1908 -0.041135134361684325 -101.08660380095236 -0.041976379603147505 -101.09452601866778
1909 -0.04122065547853708 -101.1278244564309 -0.043140028975903986 -101.13766604764368
1910 -0.04114770758897066 -101.16897216401988 -0.04239467177540064 -101.18006071941907
1911 -0.041067116893827915 -101.2100392809137 -0.04129227083176375 -101.22135299025084
1912 -0.041125090606510636 -101.25116437152022 -0.041219061426818374 -101.26257205167765
1913 -0.04116757605224848 -101.29233194757246 -0.04212666414678097 -101.30469871582443
1914 -0.04109920915216207 -101.33343115672463 -0.040921651758253574 -101.34562036758268
1915 -0.04119860455393791 -101.37462976127857 -0.04290712028741837 -101.3885274878701
1916 -0.04104186836630106 -101.41567162964488 -0.04137980900704861 -101.42990729687716
1917 -0.04102549981325865 -101.45669712945814 -0.0414504986256361 -101.4713577955028
1918 -0.04105454757809639 -101.49775167703623 -0.04174242317676544 -101.51310021867957
1919 -0.041087640821933745 -101.53883931785816 -0.0398945264518261 -101.5529947451314
1920 -0.041159122996032235 -101.5799984408542 -0.040975996665656565 -101.59397074179705
1921 -0.04114743694663048 -101.62114587780083 -0.04204620346426964 -101.63601694526132
1922 -0.04114957079291344 -101.66229544859374 -0.04133417401462793 -101.67735111927594
1923 -0.04110484663397074 -101.70340029522771 -0.038985318318009374 -101.71633643759395
1924 -0.04118295907974243 -101.74458325430746 -0.04055685680359602 -101.75689329439754
1925 -0.041333005949854854 -101.78591626025731 -0.045271224714815615 -101.80216451911235
1926 -0.04123953226953745 -101.82715579252685 -0.04285139478743076 -101.84501591389979
1927 -0.04107694961130619 -101.86823274213816 -0.04158717207610607 -101.88660308597589
1928 -0.04112294688820839 -101.90935568902637 -0.039327334798872474 -101.92593042077476
1929 -0.041204028949141505 -101.95055971797551 -0.04103872384876013 -101.96696914462352
1930 -0.04121092148125172 -101.99177063945676 -0.0421147458255291 -102.00908389044905
1931 -0.04119134303182363 -102.03296198248859 -0.041442807950079444 -102.05052669839912
1932 -0.041198757290840146 -102.07416073977943 -0.0402112664654851 -102.09073796486462
1933 -0.04125210344791412 -102.11541284322735 -0.041696677543222906 -102.13243464240784
1934 -0.04125099796801805 -102.15666384119537 -0.04204797707498074 -102.17448261948283
1935 -0.04123059529811144 -102.19789443649348 -0.04121307283639908 -102.21569569231923
1936 -0.04120697006583214 -102.23910140655931 -0.040987545438110826 -102.25668323775734
1937 -0.041281089559197424 -102.2803824961185 -0.041946124099195 -102.29862936185654
1938 -0.041233175434172153 -102.32161567155268 -0.040303555130958554 -102.3389329169875
1939 -0.04127487428486347 -102.36289054583754 -0.041179094649851325 -102.38011201163735
1940 -0.0413076039403677 -102.40419814977791 -0.04261345099657774 -102.42272546263393
1941 -0.04126276690512896 -102.44546091668305 -0.04107517898082733 -102.46380064161477
1942 -0.04125814866274595 -102.4867190653458 -0.04161513708531857 -102.50541577870008
1943 -0.04127814434468746 -102.52799720969048 -0.04134070761501789 -102.5467564863151
1944 -0.04130541943013668 -102.56930262912061 -0.03983488492667675 -102.58659137124178
1945 -0.04133867658674717 -102.61064130570736 -0.04056666512042284 -102.6271580363622
1946 -0.04138737488538027 -102.65202868059274 -0.04067154470831156 -102.66782958107052
1947 -0.04144434407353401 -102.69347302466628 -0.0409501139074564 -102.70877969497798
1948 -0.04145591091364622 -102.73492893557992 -0.040884359180927275 -102.7496640541589
1949 -0.04143912456929684 -102.77636806014921 -0.041625633276998995 -102.79128968743589
1950 -0.04147018101066351 -102.81783824115988 -0.04152771346271038 -102.8328174008986
1951 -0.041514755599200724 -102.85935299675907 -0.042602047137916085 -102.87541944803652
1952 -0.04140118174254894 -102.90075417850161 -0.039365831576287744 -102.91478527961281
1953 -0.041503694094717505 -102.94225787259633 -0.04163553658872843 -102.95642081620154
1954 -0.04157775826752186 -102.98383563086385 -0.04169430546462536 -102.99811512166617
1955 -0.04151612464338541 -103.02535175550723 -0.040549589693546294 -103.03866471135971
1956 -0.04152939394116402 -103.06688114944839 -0.03660639710724354 -103.07527110846696
1957 -0.041743960417807105 -103.1086251098662 -0.04206640236079693 -103.11733751082777
1958 -0.04173051752150059 -103.1503556273877 -0.04206851758062839 -103.1594060284084
1959 -0.0417295316234231 -103.19208515901111 -0.04199072569608688 -103.20139675410448
1960 -0.04167389664798975 -103.2337590556591 -0.0419975396245718 -103.24339429372905
1961 -0.04169221166521311 -103.27545126732431 -0.041400409676134585 -103.28479470340518
1962 -0.04171218276023865 -103.31716345008455 -0.04219110794365406 -103.32698581134883
1963 -0.04168123695999384 -103.35884468704454 -0.04168082010000944 -103.36866663144885
1964 -0.04164090156555176 -103.4004855886101 -0.04066612049937248 -103.40933275194821
1965 -0.04170447774231434 -103.44219006635241 -0.0413551801815629 -103.45068793212978
1966 -0.0417330427095294 -103.48392310906193 -0.040974300168454644 -103.49166223229824
1967 -0.041653101518750194 -103.52557621058068 -0.04310926515609026 -103.53477149745433
1968 -0.04159239400178194 -103.56716860458246 -0.041754150204360484 -103.57652564765868
1969 -0.0415955038741231 -103.60876410845658 -0.04086962845176458 -103.61739527611044
1970 -0.041628107987344266 -103.65039221644393 -0.04213843774050474 -103.65953371385095
1971 -0.041687292605638505 -103.69207950904958 -0.04585667587816715 -103.70539038972912
1972 -0.04142441805452109 -103.7335039271041 -0.041998274996876715 -103.74738866472599
1973 -0.041397175192832945 -103.77490110229692 -0.041718891076743606 -103.78910755580273
1974 -0.04143547732383013 -103.81633657962075 -0.04098163396120071 -103.83008918976392
1975 -0.041431562043726444 -103.85776814166448 -0.04224255345761776 -103.87233174322154
1976 -0.041395275853574276 -103.89916341751805 -0.04235753770917654 -103.91468928093072
1977 -0.041346972621977326 -103.94051039014003 -0.04160415679216385 -103.95629343772288
1978 -0.04134337287396193 -103.981853763014 -0.042366566695272924 -103.99866000441816
1979 -0.041453133895993234 -104.02330689691 -0.044006946869194506 -104.04266695128734
1980 -0.041241913475096224 -104.06454881038509 -0.038497192598879335 -104.08116414388623
1981 -0.041362876258790496 -104.10591168664388 -0.043901162780821325 -104.12506530666705
1982 -0.04127177298069 -104.14718345962457 -0.03890181425958872 -104.16396712092664
1983 -0.04137432593852282 -104.18855778556309 -0.041029981896281244 -104.20499710282293
1984 -0.0413379168137908 -104.22989570237688 -0.041027309745550154 -104.24602441256847
1985 -0.041552359983325 -104.27144806236021 -0.041337564773857596 -104.28736197734233
1986 -0.04142007231712341 -104.31286813467733 -0.04161670934408903 -104.32897868668641
1987 -0.04138143341988325 -104.35424956809722 -0.039744446985423565 -104.36872313367184
1988 -0.04150670804083347 -104.39575627613804 -0.04115073382854462 -104.40987386750038
1989 -0.041493748873472215 -104.43725002501152 -0.04147808626294136 -104.45135195376332
1990 -0.04154737312346697 -104.47879739813499 -0.038999587297439575 -104.49035154106076
1991 -0.04166125729680061 -104.52045865543178 -0.04098489675670862 -104.53133643781747
1992 -0.04158460535109043 -104.56204326078287 -0.041762715019285676 -104.57309915283676
1993 -0.04160426259040832 -104.60364752337328 -0.041118806973099706 -104.61421795980986
1994 -0.0416136909276247 -104.6452612143009 -0.04063843060284853 -104.65485639041272
1995 -0.041669109649956224 -104.68693032395086 -0.04138014242053032 -104.69623653283325
1996 -0.041676799207925795 -104.72860712315878 -0.04043305702507496 -104.73666958985832
1997 -0.041681014001369476 -104.77028813716015 -0.04159554187208414 -104.77826513173041
1998 -0.041751761361956595 -104.8120398985221 -0.03986866530030966 -104.81813379703071
1999 -0.041789870522916314 -104.85382976904502 -0.04058829396963119 -104.85872209100035
2000 -0.04198311883956194 -104.89581288788459 -0.042322971671819684 -104.90104506267217
