# Supplementary material for: Learning nonequilibrium statistical mechanics and dynamical phase transitions
Source: Nat Commun. 2024 Feb 6;15:1117. doi: 10.1038/s41467-024-45172-8 (PMC10847122; doi:10.1038/s41467-024-45172-8)
Supplement: Supplementary file 4 — Supplementary Data 1 [file 41467_2024_45172_MOESM4_ESM.zip › DPT-main/PlotTemplate/plot_KL_divergence/out/finite_time/SE/L6_D3W32K5_E100BS1k/logs-0.35/log.txt]

1 -0.3274043470621109 -0.3274043470621109 -0.327384851872921 -0.327384851872921
2 -0.32328183501958846 -0.6506861820816994 -0.32329392731189727 -0.6506787791848183
3 -0.31936985105276106 -0.9700560331344604 -0.31931070536375045 -0.9699894845485688
4 -0.31563756465911863 -1.285693597793579 -0.3155489042401314 -1.2855383887887002
5 -0.31210026144981384 -1.597793859243393 -0.3121693283319473 -1.5977077171206475
6 -0.30867518186569215 -1.906469041109085 -0.3086792781949043 -1.906386995315552
7 -0.3053759291768074 -2.211844970285892 -0.30545654743909834 -2.21184354275465
8 -0.30215827822685243 -2.514003248512745 -0.3023129403591156 -2.5141564831137657
9 -0.2990916669368744 -2.813094915449619 -0.29925093948841097 -2.8134074226021766
10 -0.2961057871580124 -3.1092007026076316 -0.29612202048301695 -3.1095294430851936
11 -0.29321226477622986 -3.4024129673838615 -0.29314103424549104 -3.402670477330685
12 -0.2904027342796326 -3.692815701663494 -0.29030681401491165 -3.6929772913455965
13 -0.2876962050795555 -3.9805119067430494 -0.28796570003032684 -3.9809429913759233
14 -0.28500438779592513 -4.265516294538974 -0.2851798340678215 -4.266122825443745
15 -0.28239347636699674 -4.547909770905971 -0.2822634756565094 -4.548386301100254
16 -0.2798649713397026 -4.827774742245674 -0.27964026033878325 -4.828026561439037
17 -0.277366603910923 -5.105141346156596 -0.2775526061654091 -5.105579167604446
18 -0.2748973429203033 -5.380038689076899 -0.2752061188220978 -5.380785286426544
19 -0.2724906101822853 -5.652529299259185 -0.27268604189157486 -5.653471328318119
20 -0.27011518478393554 -5.92264448404312 -0.2698179826140404 -5.92328931093216
21 -0.26780543476343155 -6.190449918806552 -0.2675093084573746 -6.190798619389534
22 -0.26549737751483915 -6.455947296321391 -0.2657137423753738 -6.456512361764908
23 -0.2632537066936493 -6.71920100301504 -0.2633932113647461 -6.719905573129654
24 -0.2609869256615639 -6.980187928676604 -0.26093202978372576 -6.98083760291338
25 -0.2587947964668274 -7.2389827251434316 -0.2589410290122032 -7.239778631925583
26 -0.2565642178058624 -7.495546942949294 -0.257200600206852 -7.4969792321324356
27 -0.2543822035193443 -7.749929146468638 -0.25426345467567446 -7.75124268680811
28 -0.25223220586776735 -8.002161352336405 -0.25266425460577013 -8.00390694141388
29 -0.2501020535826683 -8.252263405919074 -0.24970769062638282 -8.253614632040264
30 -0.24800686314702033 -8.500270269066094 -0.2478865548968315 -8.501501186937096
31 -0.2459017589688301 -8.746172028034925 -0.24655034467577935 -8.748051531612875
32 -0.24378779232501985 -8.989959820359944 -0.24425587728619574 -8.992307408899071
33 -0.24170829728245735 -9.231668117642402 -0.2410326138138771 -9.233340022712948
34 -0.23966721668839455 -9.471335334330796 -0.23899801075458527 -9.472338033467533
35 -0.23764613196253775 -9.708981466293334 -0.23707344383001328 -9.709411477297547
36 -0.2356197267770767 -9.944601193070412 -0.23648669868707656 -9.945898175984624
37 -0.23358914703130723 -10.178190340101718 -0.23420249447226524 -10.18010067045689
38 -0.23156801238656044 -10.409758352488279 -0.2321138471364975 -10.412214517593387
39 -0.2295456312596798 -10.639303983747958 -0.22954900190234184 -10.64176351949573
40 -0.22755437567830086 -10.866858359426258 -0.22701960280537606 -10.868783122301105
41 -0.22555663883686067 -11.092414998263118 -0.22437418401241302 -11.093157306313518
42 -0.22361172661185263 -11.316026724874972 -0.2225352168083191 -11.315692523121838
43 -0.22163598984479904 -11.53766271471977 -0.22231132462620734 -11.538003847748046
44 -0.21964681893587112 -11.757309533655642 -0.22128768190741538 -11.759291529655462
45 -0.21767016649246215 -11.974979700148104 -0.2182304859161377 -11.9775220155716
46 -0.21566106155514717 -12.190640761703252 -0.21604776829481126 -12.19356978386641
47 -0.21367282643914223 -12.404313588142394 -0.2136264003813267 -12.407196184247736
48 -0.2117043949663639 -12.616017983108758 -0.2115490436553955 -12.618745227903132
49 -0.20975366681814195 -12.8257716499269 -0.2091894894838333 -12.827934717386965
50 -0.20783062577247619 -13.033602275699376 -0.20702180340886117 -13.034956520795825
51 -0.20592239499092102 -13.239524670690297 -0.20726433247327805 -13.242220853269103
52 -0.2039081908762455 -13.443432861566542 -0.20451695919036866 -13.446737812459471
53 -0.2019107572734356 -13.645343618839977 -0.20113538727164268 -13.647873199731114
54 -0.20004552304744722 -13.845389141887424 -0.19942087531089783 -13.847294075042011
55 -0.1981051355600357 -14.04349427744746 -0.19692337065935134 -14.044217445701364
56 -0.19625091627240182 -14.23974519371986 -0.1953651376068592 -14.239582583308223
57 -0.19432225674390793 -14.434067450463768 -0.19491569325327873 -14.434498276561502
58 -0.19236150085926057 -14.626428951323028 -0.19311849623918534 -14.627616772800687
59 -0.19039930477738382 -14.816828256100411 -0.1923707291483879 -14.819987501949075
60 -0.18849872127175332 -15.005326977372164 -0.1886505201458931 -15.008638022094969
61 -0.18652803972363471 -15.191855017095799 -0.18836923837661743 -15.197007260471587
62 -0.1845792293548584 -15.376434246450657 -0.18488844111561775 -15.381895701587204
63 -0.18266620486974716 -15.559100451320404 -0.1827586457133293 -15.564654347300534
64 -0.18082709163427352 -15.739927542954678 -0.17962793931365012 -15.744282286614185
65 -0.17886538580060005 -15.918792928755279 -0.18210072815418243 -15.926383014768367
66 -0.17692716643214226 -16.09572009518742 -0.17832988798618316 -16.10471290275455
67 -0.1750115320086479 -16.270731627196067 -0.17628054842352867 -16.280993451178077
68 -0.17310640960931778 -16.443838036805385 -0.17332352250814437 -16.454316973686222
69 -0.17123976349830627 -16.61507780030369 -0.174038016051054 -16.628354989737275
70 -0.16928346902132035 -16.78436126932501 -0.16992196515202523 -16.7982769548893
71 -0.16745153889060022 -16.95181280821561 -0.1665990300476551 -16.964875984936956
72 -0.16564698591828347 -17.117459794133893 -0.1643514610826969 -17.12922744601965
73 -0.16383247077465057 -17.281292264908544 -0.16312663927674292 -17.292354085296395
74 -0.16200172528624535 -17.44329399019479 -0.16298245191574096 -17.455336537212137
75 -0.16016372293233871 -17.603457713127128 -0.16024986058473586 -17.61558639779687
76 -0.1583576463162899 -17.761815359443418 -0.15875126272439957 -17.774337660521272
77 -0.156464072316885 -17.918279431760304 -0.15480680838227273 -17.929144468903544
78 -0.15475455522537232 -18.073033986985678 -0.15595231652259828 -18.085096785426142
79 -0.15295990109443663 -18.225993888080115 -0.1520870342850685 -18.23718381971121
80 -0.15117902383208276 -18.377172911912197 -0.15046444907784462 -18.387648268789054
81 -0.14938476011157037 -18.526557672023767 -0.14925115779042245 -18.536899426579478
82 -0.14766572490334512 -18.67422339692711 -0.14747192114591598 -18.684371347725392
83 -0.1459682248532772 -18.82019162178039 -0.1460387445986271 -18.83041009232402
84 -0.1441938504576683 -18.964385472238057 -0.1429108738899231 -18.973320966213944
85 -0.14249934181571006 -19.106884814053767 -0.1397386185824871 -19.11305958479643
86 -0.14087086617946626 -19.247755680233233 -0.13902154043316842 -19.2520811252296
87 -0.1392342947423458 -19.386989974975577 -0.1362081952393055 -19.388289320468907
88 -0.13765666335821153 -19.524646638333788 -0.13610556200146676 -19.524394882470375
89 -0.13600696474313737 -19.660653603076927 -0.1348196618258953 -19.65921454429627
90 -0.13439913094043732 -19.795052734017364 -0.13407158628106117 -19.79328613057733
91 -0.13276440501213074 -19.927817139029496 -0.13508118018507959 -19.928367310762408
92 -0.13111980482935906 -20.058936943858857 -0.1324834130704403 -20.060850723832846
93 -0.12956642881035804 -20.188503372669214 -0.12887462303042413 -20.18972534686327
94 -0.12800325602293014 -20.316506628692142 -0.1279452495276928 -20.31767059639096
95 -0.1264713414013386 -20.44297797009348 -0.12769906520843505 -20.445369661599397
96 -0.12487758174538613 -20.567855551838868 -0.12604465931653977 -20.571414320915938
97 -0.12331287860870362 -20.691168430447572 -0.12337153814733029 -20.69478585906327
98 -0.12180675640702247 -20.812975186854594 -0.11754434704780578 -20.812330206111074
99 -0.12045449018478394 -20.933429677039378 -0.11802987791597844 -20.930360084027054
100 -0.11905002556741237 -21.05247970260679 -0.11839673519134522 -21.0487568192184
101 -0.11762050725519657 -21.170100209861985 -0.11522057242691516 -21.163977391645314
102 -0.1162791583687067 -21.28637936823069 -0.11734896786510944 -21.281326359510423
103 -0.1148361012339592 -21.40121546946465 -0.11451847963035107 -21.395844839140775
104 -0.11355408802628517 -21.514769557490933 -0.11436233296990395 -21.51020717211068
105 -0.11219138018786907 -21.626960937678803 -0.11279722563922405 -21.623004397749902
106 -0.11090004481375218 -21.737860982492556 -0.1076637864112854 -21.73066818416119
107 -0.1096500489860773 -21.847511031478632 -0.10951021425426007 -21.84017839841545
108 -0.10829804055392742 -21.955809072032558 -0.10737430788576603 -21.947552706301217
109 -0.10708011239767075 -22.06288918443023 -0.10502592027187348 -22.05257862657309
110 -0.1058852318674326 -22.168774416297662 -0.1056977327913046 -22.158276359364397
111 -0.10466187223792076 -22.27343628853558 -0.10572331547737121 -22.263999674841767
112 -0.10339968912303447 -22.376835977658615 -0.10319130085408687 -22.367190975695852
113 -0.10225095190107822 -22.479086929559692 -0.10379879176616669 -22.47098976746202
114 -0.1010834563523531 -22.580170385912044 -0.10112946033477783 -22.572119227796797
115 -0.09990633502602578 -22.68007672093807 -0.09688499346375465 -22.66900422126055
116 -0.09880064837634564 -22.77887736931442 -0.09670957438647747 -22.765713795647027
117 -0.09775100387632847 -22.876628373190748 -0.09775054678320885 -22.863464342430238
118 -0.0967361256480217 -22.97336449883877 -0.09558644592761993 -22.959050788357857
119 -0.09567684195935726 -23.069041340798126 -0.09772028885781765 -23.056771077215675
120 -0.09455951154232026 -23.163600852340448 -0.0912211924791336 -23.147992269694807
121 -0.09363108724355698 -23.257231939584006 -0.09427367001771927 -23.242265939712528
122 -0.09262586943805218 -23.34985780902206 -0.09129826352000237 -23.33356420323253
123 -0.09165929183363915 -23.441517100855698 -0.09075169339776039 -23.42431589663029
124 -0.09073023684322834 -23.532247337698927 -0.09132730998098851 -23.51564320661128
125 -0.0898146964609623 -23.62206203415989 -0.09388136267662048 -23.6095245692879
126 -0.08877698928117753 -23.710839023441068 -0.08732102848589421 -23.696845597773795
127 -0.08789754398167134 -23.79873656742274 -0.08661210536956787 -23.783457703143362
128 -0.08708672001957893 -23.885823287442317 -0.08644751049578189 -23.869905213639143
129 -0.08622312061488628 -23.972046408057203 -0.0856635745614767 -23.95556878820062
130 -0.08542728424072266 -24.057473692297926 -0.08594190143048763 -24.041510689631107
131 -0.0845642440021038 -24.142037936300028 -0.08496404439210892 -24.126474734023216
132 -0.08373633027076721 -24.225774266570795 -0.0856948059052229 -24.21216953992844
133 -0.08294596709311008 -24.308720233663905 -0.08433704301714898 -24.29650658294559
134 -0.08213900029659271 -24.390859233960498 -0.08299605883657932 -24.379502641782167
135 -0.08134602569043636 -24.472205259650934 -0.08120838142931461 -24.46071102321148
136 -0.08057829663157463 -24.55278355628251 -0.08036587722599506 -24.541076900437474
137 -0.0799034982919693 -24.63268705457448 -0.08301724158227444 -24.62409414201975
138 -0.07909192256629467 -24.711778977140774 -0.07965743094682694 -24.703751572966578
139 -0.07842441014945507 -24.79020338729023 -0.07927656881511211 -24.78302814178169
140 -0.07764627039432526 -24.867849657684555 -0.07617863863706589 -24.859206780418756
141 -0.07708720006048679 -24.94493685774504 -0.07907152585685254 -24.93827830627561
142 -0.07637085132300854 -25.02130770906805 -0.07682659737765789 -25.015104903653267
143 -0.07571589462459087 -25.09702360369264 -0.0723788809031248 -25.08748378455639
144 -0.07514534220099449 -25.172168945893635 -0.0743680663406849 -25.161851850897076
145 -0.07451558709144593 -25.246684532985082 -0.0745503332465887 -25.236402184143664
146 -0.07392369247972966 -25.320608225464813 -0.0730757936835289 -25.309477977827193
147 -0.07335518896579743 -25.393963414430612 -0.07330994047224522 -25.38278791829944
148 -0.07283476255834102 -25.466798176988952 -0.07187399864196778 -25.454661916941408
149 -0.07228089272975921 -25.53907906971871 -0.07388328686356545 -25.528545203804974
150 -0.07172156535089017 -25.6108006350696 -0.07547912932932377 -25.604024333134298
151 -0.07117970325052739 -25.68198033832013 -0.07379146553575992 -25.677815798670057
152 -0.07056690901517867 -25.752547247335308 -0.07168565168976784 -25.749501450359826
153 -0.07007164545357228 -25.82261889278888 -0.06817601546645165 -25.81767746582628
154 -0.06960968747735023 -25.89222858026623 -0.07123513147234917 -25.888912597298628
155 -0.06912833638489246 -25.961356916651123 -0.07339137122035026 -25.962303968518977
156 -0.06863788440823555 -26.02999480105936 -0.07138098739087581 -26.03368495590985
157 -0.0680514495819807 -26.09804625064134 -0.06893396079540252 -26.102618916705254
158 -0.06755157448351383 -26.165597825124852 -0.06560893394052983 -26.168227850645785
159 -0.06704679876565933 -26.23264462389051 -0.0705583069473505 -26.238786157593136
160 -0.06661411970853806 -26.29925874359905 -0.06628477647900581 -26.30507093407214
161 -0.06621857024729252 -26.365477313846345 -0.07010974027216435 -26.375180674344307
162 -0.06583369225263595 -26.43131100609898 -0.06605889387428761 -26.441239568218595
163 -0.06537149809300899 -26.496682504191988 -0.06462957262992859 -26.505869140848525
164 -0.06509138643741608 -26.561773890629404 -0.0604609090834856 -26.56633004993201
165 -0.06474651880562306 -26.626520409435027 -0.06419292166829109 -26.6305229716003
166 -0.06434629447758197 -26.690866703912608 -0.05756001938134432 -26.688082990981645
167 -0.06419288143515586 -26.755059585347762 -0.061181063577532765 -26.749264054559177
168 -0.06371638439595699 -26.81877596974372 -0.06528648510575294 -26.81455053966493
169 -0.06350568607449532 -26.882281655818215 -0.0629141241312027 -26.877464663796133
170 -0.06304545924067498 -26.94532711505889 -0.06104762684553862 -26.938512290641672
171 -0.06277289651334286 -27.008100011572235 -0.05710328333079815 -26.99561557397247
172 -0.06257408913224935 -27.070674100704483 -0.05398659538477659 -27.049602169357247
173 -0.0622559666633606 -27.132930067367845 -0.057859950698912144 -27.10746212005616
174 -0.06205999217927456 -27.19499005954712 -0.05908253900706768 -27.166544659063227
175 -0.06176490411162376 -27.256754963658743 -0.06275776959955692 -27.229302428662784
176 -0.06136342585086822 -27.31811838950961 -0.06004105564206839 -27.28934348430485
177 -0.06111926827579737 -27.379237657785406 -0.06607780009508132 -27.35542128439993
178 -0.06073365975171328 -27.43997131753712 -0.05864094402641058 -27.414062228426342
179 -0.06055095288902521 -27.500522270426142 -0.06337106078863144 -27.477433289214975
180 -0.06012031827121973 -27.560642588697362 -0.058774334192276 -27.53620762340725
181 -0.05983192957937718 -27.62047451827674 -0.057261518016457555 -27.593469141423707
182 -0.05960076432675123 -27.680075282603493 -0.05852135680615902 -27.651990498229868
183 -0.0593141658231616 -27.739389448426653 -0.05758857801556587 -27.709579076245433
184 -0.05915804337710142 -27.798547491803756 -0.0539274450391531 -27.763506521284587
185 -0.05890888106077909 -27.857456372864537 -0.06086797323077917 -27.824374494515364
186 -0.0585679329931736 -27.91602430585771 -0.05587261207401752 -27.880247106589383
187 -0.05829910039901733 -27.97432340625673 -0.05414862744510174 -27.934395734034485
188 -0.05815664604306221 -28.032480052299793 -0.05742188971489668 -27.99181762374938
189 -0.057866433076560496 -28.090346485376354 -0.05786365829408169 -28.049681282043462
190 -0.05763400979340076 -28.147980495169755 -0.05736355781555176 -28.107044839859014
191 -0.057387303560972214 -28.205367798730727 -0.059466448985040186 -28.166511288844056
192 -0.057095734402537346 -28.262463533133264 -0.05572120416909456 -28.222232493013152
193 -0.05683092270046473 -28.319294455833727 -0.05649486593902111 -28.278727358952175
194 -0.05660671405494213 -28.37590116988867 -0.05307667665183544 -28.33180403560401
195 -0.05654050018638372 -28.432441670075054 -0.054033611342310904 -28.38583764694632
196 -0.05639534294605255 -28.488837013021108 -0.058102500066161154 -28.443940147012484
197 -0.05612244009971619 -28.544959453120825 -0.05855108052492142 -28.502491227537405
198 -0.05580304320901632 -28.600762496329843 -0.05854821689426899 -28.561039444431675
199 -0.05551621783524752 -28.65627871416509 -0.055082482472062114 -28.616121926903737
200 -0.05530102699995041 -28.71157974116504 -0.055872084386646745 -28.671994011290383
201 -0.05515609681606293 -28.766735837981102 -0.05139213893562555 -28.72338615022601
202 -0.054849948920309546 -28.821585786901412 -0.05808373633772135 -28.78146988656373
203 -0.05456560663878918 -28.8761513935402 -0.058258486166596415 -28.839728372730328
204 -0.054360933043062686 -28.930512326583266 -0.05268428139388561 -28.892412654124215
205 -0.05426842011511326 -28.98478074669838 -0.04966114331036806 -28.94207379743458
206 -0.05402785409241915 -29.038808600790798 -0.05600107051432133 -28.9980748679489
207 -0.05384665615856647 -29.092655256949364 -0.05471665486693382 -29.052791522815834
208 -0.05361990723758936 -29.146275164186953 -0.05526242721825838 -29.108053950034094
209 -0.05341243147850037 -29.199687595665452 -0.05754861906170845 -29.165602569095803
210 -0.053166095726192 -29.252853691391643 -0.05157069973647595 -29.21717326883228
211 -0.05296419654041529 -29.305817887932058 -0.05411774609237909 -29.27129101492466
212 -0.05280943438410759 -29.358627322316167 -0.053787364065647124 -29.32507837899031
213 -0.05254626385867596 -29.411173586174844 -0.054694829508662224 -29.37977320849897
214 -0.05240112356841564 -29.46357470974326 -0.05161940362304449 -29.431392612122014
215 -0.052183179557323454 -29.515757889300584 -0.050569587759673594 -29.48196219988169
216 -0.05192084182053804 -29.567678731121124 -0.04773063138127327 -29.529692831262963
217 -0.0519100783392787 -29.619588809460403 -0.05304259639233351 -29.582735427655297
218 -0.051702709123492244 -29.671291518583896 -0.05318115688860416 -29.635916584543903
219 -0.05150479041039944 -29.722796308994294 -0.05278303511440754 -29.688699619658312
220 -0.051374584622681144 -29.774170893616976 -0.05816701445728541 -29.746866634115598
221 -0.050999926216900346 -29.825170819833875 -0.055845477432012555 -29.80271211154761
222 -0.050801911018788816 -29.875972730852663 -0.051410790905356406 -29.854122902452968
223 -0.050807343795895576 -29.92678007464856 -0.045079679042100904 -29.899202581495068
224 -0.05074053406715393 -29.97752060871571 -0.04734427779912949 -29.946546859294198
225 -0.050714150071144104 -30.028234758786855 -0.0485906295478344 -29.995137488842033
226 -0.05060645118355751 -30.078841209970413 -0.05412258803844452 -30.04926007688048
227 -0.05036243703216314 -30.129203647002576 -0.047845765762031076 -30.09710584264251
228 -0.05027349069714546 -30.17947713769972 -0.04943236969411373 -30.146538212336623
229 -0.05009134765714407 -30.229568485356864 -0.05164516530930996 -30.198183377645933
230 -0.04998339843004942 -30.279551883786915 -0.05165592543780804 -30.24983930308374
231 -0.049888777732849124 -30.329440661519765 -0.05468631181865931 -30.3045256149024
232 -0.04954988267272711 -30.378990544192494 -0.051500083319842814 -30.356025698222243
233 -0.04961354658007622 -30.42860409077257 -0.05422727968543768 -30.410252977907682
234 -0.04921071175485849 -30.47781480252743 -0.05702627394348383 -30.467279251851167
235 -0.048871407844126226 -30.526686210371555 -0.052326368913054463 -30.51960562076422
236 -0.048709196597337724 -30.57539540696889 -0.05173720717430115 -30.571342827938523
237 -0.048529273644089696 -30.62392468061298 -0.05162001308053732 -30.62296284101906
238 -0.04838624428957701 -30.672310924902558 -0.048984332010149956 -30.67194717302921
239 -0.04824763908982277 -30.72055856399238 -0.0481770146638155 -30.720124187693024
240 -0.04818052612245083 -30.76873909011483 -0.047762158885598184 -30.76788634657862
241 -0.04802167993038893 -30.81676077004522 -0.04206320382654667 -30.809949550405168
242 -0.04806464537978172 -30.864825415425003 -0.051443038322031495 -30.8613925887272
243 -0.04787926040589809 -30.912704675830902 -0.048815791681408885 -30.91020838040861
244 -0.04779742024838925 -30.960502096079292 -0.04800600241869688 -30.958214382827304
245 -0.047724556364119056 -31.008226652443412 -0.05504892468452453 -31.013263307511828
246 -0.04746518973261118 -31.055691842176024 -0.04394335765391588 -31.057206665165744
247 -0.04746246449649334 -31.10315430667252 -0.0484811507165432 -31.105687815882288
248 -0.04738343618810177 -31.15053774286062 -0.045406588912010194 -31.151094404794296
249 -0.04736391101032496 -31.197901653870947 -0.046840788796544075 -31.19793519359084
250 -0.047299662977457045 -31.245201316848405 -0.0480797354131937 -31.246014929004033
251 -0.04722810033708811 -31.29242941718549 -0.0492398876696825 -31.295254816673715
252 -0.04700460638850927 -31.339434023574 -0.052041779085993764 -31.34729659575971
253 -0.04689661879092455 -31.386330642364925 -0.04939188156276941 -31.396688477322478
254 -0.04683735240250826 -31.433167994767434 -0.045172937028110025 -31.441861414350587
255 -0.04674506913870573 -31.47991306390614 -0.04490386378020048 -31.486765278130786
256 -0.046860318444669244 -31.526773382350807 -0.04903910979628563 -31.535804387927072
257 -0.04682644736021757 -31.573599829711025 -0.041282229498028754 -31.577086617425103
258 -0.04683978501707316 -31.6204396147281 -0.048978687077760694 -31.626065304502863
259 -0.046709414571523666 -31.667149029299622 -0.04779057409614325 -31.673855878599007
260 -0.046582954749464986 -31.713731984049087 -0.04840989261865616 -31.722265771217664
261 -0.04654617365449667 -31.760278157703585 -0.04174906704574823 -31.764014838263414
262 -0.04651360046118498 -31.80679175816477 -0.047781136073172095 -31.811795974336587
263 -0.04669354762881994 -31.85348530579359 -0.054272062703967096 -31.866068037040552
264 -0.046271844394505025 -31.899757150188094 -0.05074604991823435 -31.916814086958787
265 -0.04588066078722477 -31.94563781097532 -0.04275866188108921 -31.959572748839875
266 -0.045965110138058665 -31.99160292111338 -0.04703382086008787 -32.00660656969996
267 -0.045755031146109106 -32.03735795225949 -0.04587826617062092 -32.05248483587058
268 -0.0457168061286211 -32.083074758388115 -0.04306135941296816 -32.095546195283546
269 -0.04582401812076568 -32.12889877650888 -0.04015850890427828 -32.13570470418782
270 -0.04576463643461466 -32.174663412943495 -0.04401214700192213 -32.179716851189745
271 -0.04575269538909197 -32.220416108332586 -0.04392731543630361 -32.22364416662605
272 -0.0457301864400506 -32.26614629477264 -0.0461226437240839 -32.269766810350134
273 -0.04558231141418219 -32.31172860618682 -0.045991547591984275 -32.315758357942116
274 -0.04551273975521326 -32.35724134594203 -0.04790238961577416 -32.36366074755789
275 -0.0455121960490942 -32.402753541991125 -0.03887278567999601 -32.402533533237886
276 -0.04561292268335819 -32.448366464674486 -0.036805089004337786 -32.439338622242225
277 -0.045730027556419375 -32.4940964922309 -0.04639736246317625 -32.4857359847054
278 -0.04584814440459013 -32.53994463663549 -0.04228391759097576 -32.52801990229638
279 -0.045881430990993975 -32.585826067626485 -0.05086309555917978 -32.57888299785556
280 -0.04558031614869833 -32.631406383775186 -0.044817684404551986 -32.62370068226011
281 -0.045381784252822396 -32.67678816802801 -0.042565010488033295 -32.66626569274814
282 -0.04531817138195038 -32.72210633940996 -0.047589884512126444 -32.71385557726027
283 -0.04526079297065735 -32.76736713238062 -0.04449193999171257 -32.758347517251984
284 -0.0453669760376215 -32.81273410841824 -0.03678676448762417 -32.79513428173961
285 -0.045243472792208195 -32.85797758121045 -0.04349846951663494 -32.83863275125624
286 -0.04528610147535801 -32.903263682685804 -0.046210804022848606 -32.88484355527909
287 -0.04501582477241754 -32.948279507458224 -0.04377166833728552 -32.928615223616376
288 -0.04501812402158976 -32.99329763147981 -0.04642607755959034 -32.97504130117596
289 -0.04490984994918108 -33.03820748142899 -0.043618833646178246 -33.01866013482214
290 -0.04483209121972322 -33.083039572648715 -0.04095242600888014 -33.05961256083102
291 -0.044940775632858275 -33.127980348281575 -0.044817736744880675 -33.1044302975759
292 -0.044823276810348034 -33.17280362509192 -0.04707103259861469 -33.15150133017452
293 -0.04460323210805654 -33.21740685719998 -0.04128431901335716 -33.192785649187876
294 -0.04480020441114903 -33.26220706161113 -0.042605480179190636 -33.235391129367066
295 -0.04478846900165081 -33.30699553061278 -0.0456145279109478 -33.281005657278016
296 -0.04480657912790775 -33.35180210974069 -0.042655028961598875 -33.32366068623961
297 -0.044895447231829165 -33.39669755697252 -0.04356379751116037 -33.367224483750775
298 -0.04477366134524345 -33.441471218317766 -0.041892160661518574 -33.40911664441229
299 -0.044760418310761454 -33.486231636628524 -0.0442740960046649 -33.45339074041696
300 -0.04470339845865965 -33.53093503508718 -0.03958397787064314 -33.4929747182876
301 -0.04470655582845211 -33.57564159091564 -0.043310482241213324 -33.53628520052881
302 -0.044720649160444735 -33.62036224007608 -0.04665756989270449 -33.58294277042151
303 -0.04460158776491881 -33.664963827841 -0.047797977924346924 -33.63074074834586
304 -0.044308448769152166 -33.70927227661015 -0.040147739462554455 -33.67088848780841
305 -0.04448139909654856 -33.7537536757067 -0.03797951545566321 -33.70886800326407
306 -0.0444333428516984 -33.798187018558394 -0.043458971194922924 -33.752326974458995
307 -0.04457119125872851 -33.84275820981712 -0.04624092131853104 -33.79856789577752
308 -0.04441724866628647 -33.887175458483405 -0.04442271310836077 -33.842990608885884
309 -0.044193496368825434 -33.93136895485223 -0.0437242167070508 -33.88671482559293
310 -0.044173389300704004 -33.975542344152935 -0.042429500445723536 -33.92914432603865
311 -0.044111252203583716 -34.01965359635652 -0.04423633087426424 -33.973380656912916
312 -0.04416852593421936 -34.06382212229074 -0.05005878228694201 -34.023439439199855
313 -0.04406986497342587 -34.10789198726416 -0.046372656151652335 -34.06981209535151
314 -0.04380941223353148 -34.15170139949769 -0.04524890668690205 -34.11506100203841
315 -0.043723901733756065 -34.195425301231445 -0.045714333280920984 -34.16077533531933
316 -0.043624226748943326 -34.23904952798039 -0.04519104883074761 -34.205966384150074
317 -0.043568463809788224 -34.28261799179018 -0.04031821358948946 -34.24628459773956
318 -0.04350811950862408 -34.326126111298805 -0.039686383306980134 -34.28597098104654
319 -0.043704654462635516 -34.36983076576144 -0.043963482975959776 -34.3299344640225
320 -0.04347408507019281 -34.413304850831636 -0.03869036603718996 -34.36862483005969
321 -0.04357916228473187 -34.456884013116365 -0.03788104262202978 -34.40650587268172
322 -0.04370413664728403 -34.50058814976365 -0.04132634215056896 -34.44783221483229
323 -0.043503636866807936 -34.54409178663046 -0.04658004958182573 -34.494412264414116
324 -0.04360147286206484 -34.587693259492525 -0.046265852823853496 -34.54067811723797
325 -0.043400001525878903 -34.63109326101841 -0.04602146539837122 -34.586699582636335
326 -0.043220060877501965 -34.67431332189591 -0.042059531807899474 -34.628759114444236
327 -0.04321442507207394 -34.71752774696798 -0.0415127582848072 -34.670271872729046
328 -0.0432976096868515 -34.760825356654834 -0.04181369990110397 -34.71208557263015
329 -0.043286563269793986 -34.80411191992463 -0.04551471378654241 -34.7576002864167
330 -0.043098246678709984 -34.84721016660334 -0.04447265937924385 -34.80207294579594
331 -0.04297767411917448 -34.89018784072251 -0.04402181543409824 -34.84609476123004
332 -0.043172127939760684 -34.93335996866227 -0.04769242629408836 -34.89378718752413
333 -0.04273174032568931 -34.976091708987965 -0.0441540801897645 -34.937941267713896
334 -0.0427642747759819 -35.01885598376395 -0.044114747829735276 -34.982056015543634
335 -0.04268372934311628 -35.06153971310707 -0.04270256981253624 -35.02475858535617
336 -0.0426740588620305 -35.1042137719691 -0.04054424371570349 -35.06530282907187
337 -0.04257616549730301 -35.1467899374664 -0.04405003357678652 -35.109352862648656
338 -0.04249293971806765 -35.18928287718447 -0.042592553794384 -35.15194541644304
339 -0.042548214085400105 -35.23183109126987 -0.04282785151153803 -35.19477326795458
340 -0.04258561804890633 -35.27441670931877 -0.043817727081477645 -35.238590995036056
341 -0.04256419353187084 -35.316980902850645 -0.03912592586129904 -35.277716920897355
342 -0.04248516838997603 -35.35946607124062 -0.04163000900298357 -35.31934692990034
343 -0.04272639453411102 -35.40219246577473 -0.0376975454390049 -35.35704447533934
344 -0.042706983350217345 -35.44489944912495 -0.03914670329540968 -35.39619117863475
345 -0.04283467289060354 -35.48773412201555 -0.04022974241524935 -35.43642092105
346 -0.04297284223139286 -35.530706964246946 -0.04995031021535397 -35.48637123126535
347 -0.04261689390987158 -35.57332385815682 -0.04767886400222778 -35.53405009526758
348 -0.04228680692613125 -35.61561066508295 -0.04558864776045084 -35.579638743028035
349 -0.04242656622081995 -35.658037231303766 -0.05174315012991428 -35.63138189315795
350 -0.04216905254870653 -35.700206283852474 -0.040296564996242526 -35.67167845815419
351 -0.04210807029157877 -35.74231435414405 -0.03918855898082256 -35.710867017135016
352 -0.042205065861344336 -35.784519420005395 -0.03998118061572313 -35.75084819775074
353 -0.04238489922136068 -35.826904319226756 -0.04890157040208578 -35.79974976815283
354 -0.042060226760804655 -35.86896454598756 -0.0393030533567071 -35.83905282150953
355 -0.04218115489929915 -35.911145700886856 -0.04368886724114418 -35.88274168875068
356 -0.042025767266750336 -35.953171468153606 -0.039353085495531556 -35.92209477424621
357 -0.042146153189241885 -35.99531762134285 -0.03960561268031597 -35.96170038692653
358 -0.041995254904031755 -36.03731287624688 -0.045553994923830034 -36.00725438185036
359 -0.04180984143167734 -36.07912271767856 -0.043766870722174646 -36.05102125257253
360 -0.04177727084606886 -36.12089998852463 -0.03892394080758095 -36.08994519338011
361 -0.04186924900859594 -36.162769237533226 -0.04250215981155634 -36.132447353191665
362 -0.04183042030781507 -36.204599657841044 -0.04221104234457016 -36.174658395536234
363 -0.04189124833792448 -36.24649090617897 -0.04259781464934349 -36.217256210185575
364 -0.041877401247620585 -36.28836830742659 -0.04138275645673275 -36.25863896664231
365 -0.04190091155469418 -36.33026921898128 -0.0330625681206584 -36.291701534762964
366 -0.04206781014800072 -36.37233702912928 -0.039605881087481976 -36.331307415850446
367 -0.04214200247079134 -36.41447903160007 -0.03978549931198359 -36.37109291516243
368 -0.04219221528619528 -36.45667124688626 -0.03999305721372366 -36.41108597237615
369 -0.042245876602828504 -36.498917123489086 -0.04310809541493654 -36.454194067791086
370 -0.04220656119287014 -36.541123684681956 -0.041002617590129374 -36.49519668538122
371 -0.04238663613796234 -36.58351032081992 -0.047222668305039406 -36.542419353686256
372 -0.04211942218244076 -36.62562974300236 -0.051176231168210504 -36.59359558485447
373 -0.04170033540576697 -36.66733007840812 -0.03779267221689224 -36.631388257071364
374 -0.04178541824221611 -36.709115496650334 -0.04295696374028921 -36.67434522081165
375 -0.04183472730219364 -36.75095022395253 -0.038783691450953485 -36.713128912262604
376 -0.0419561019167304 -36.79290632586926 -0.042188968323171136 -36.75531788058578
377 -0.04192541465163231 -36.83483174052089 -0.04014497995376587 -36.795462860539544
378 -0.04441692754626274 -36.879248668067156 -0.06605370976030826 -36.861516570299855
379 -0.04201077800244093 -36.9212594460696 -0.0436209911480546 -36.90513756144791
380 -0.04138694815337658 -36.96264639422297 -0.04022744353860617 -36.94536500498651
381 -0.04134866036474705 -37.00399505458772 -0.04164691343903541 -36.98701191842555
382 -0.04127717763185501 -37.045272232219574 -0.0437696510925889 -37.03078156951814
383 -0.04127089064568281 -37.08654312286526 -0.04052278157323599 -37.07130435109138
384 -0.04127614051103592 -37.127819263376296 -0.040561055019497874 -37.11186540611087
385 -0.041280264221131804 -37.169099527597425 -0.04228974599391222 -37.154155152104785
386 -0.04122861921787262 -37.2103281468153 -0.040450654737651345 -37.19460580684244
387 -0.041297643445432186 -37.25162579026073 -0.04012217484414578 -37.23472798168658
388 -0.041282122023403645 -37.292907912284136 -0.04189215712249279 -37.27662013880907
389 -0.041315302811563016 -37.3342232150957 -0.03898249045014381 -37.31560262925922
390 -0.041286726295948026 -37.37550994139165 -0.04293636418879032 -37.35853899344801
391 -0.041291481256484984 -37.416801422648135 -0.04511900898069143 -37.4036580024287
392 -0.04118943326175213 -37.457990855909884 -0.0398314556106925 -37.443489458039394
393 -0.041192307882010934 -37.4991831637919 -0.041383128985762595 -37.48487258702516
394 -0.041166050173342225 -37.54034921396524 -0.04126589689403772 -37.5261384839192
395 -0.04120255280286074 -37.5815517667681 -0.04192749466747046 -37.56806597858667
396 -0.041110537387430666 -37.62266230415553 -0.045374409295618534 -37.613440387882285
397 -0.04104454983025789 -37.66370685398579 -0.042870754934847356 -37.65631114281713
398 -0.04087938740849495 -37.70458624139429 -0.042370107211172583 -37.6986812500283
399 -0.04088958725333214 -37.74547582864762 -0.04257688913494349 -37.74125813916324
400 -0.04075202476233244 -37.786227853409954 -0.04216949306428432 -37.78342763222753
401 -0.0408373024314642 -37.82706515584142 -0.045735284313559534 -37.82916291654109
402 -0.040734765119850636 -37.86779992096127 -0.041374906338751315 -37.87053782287984
403 -0.040664261765778066 -37.908464182727045 -0.037035434134304525 -37.90757325701414
404 -0.040729059278964995 -37.94919324200601 -0.0395377553999424 -37.947111012414084
405 -0.04089000727981329 -37.990083249285824 -0.04389508049935102 -37.99100609291344
406 -0.04075363352894783 -38.030836882814775 -0.040374512784183025 -38.03138060569762
407 -0.040619862638413905 -38.07145674545319 -0.04028969127684832 -38.07167029697447
408 -0.0407029053196311 -38.112159650772824 -0.041945650801062585 -38.11361594777553
409 -0.040921018645167354 -38.15308066941799 -0.033692149072885515 -38.14730809684841
410 -0.04102119784802198 -38.19410186726601 -0.04511142540723086 -38.19241952225564
411 -0.040846039354801175 -38.23494790662082 -0.042582446709275246 -38.235001968964916
412 -0.04067175071686506 -38.275619657337685 -0.04334223214536905 -38.278344201110286
413 -0.04058548342436552 -38.31620514076205 -0.04362481329590082 -38.321969014406186
414 -0.04053198490291834 -38.35673712566497 -0.041022482141852376 -38.36299149654804
415 -0.04060750901699066 -38.397344634681964 -0.03864522129297256 -38.401636717841015
416 -0.040672131814062595 -38.43801676649603 -0.043021098151803015 -38.44465781599282
417 -0.04055002722889185 -38.478566793724916 -0.039579329267144206 -38.48423714525996
418 -0.040577073208987714 -38.5191438669339 -0.04126858506351709 -38.52550573032348
419 -0.04063018374145031 -38.55977405067535 -0.03761985544115305 -38.56312558576463
420 -0.04069907553493977 -38.60047312621029 -0.04058051481842995 -38.60370610058306
421 -0.04072382804006338 -38.641196954250354 -0.039623690955340865 -38.6433297915384
422 -0.04074470810592175 -38.68194166235627 -0.039084432274103166 -38.6824142238125
423 -0.04090190213173628 -38.72284356448801 -0.04242703001946211 -38.72484125383196
424 -0.04095584750175476 -38.763799411989766 -0.04112382996827364 -38.76596508380023
425 -0.04067106377333403 -38.8044704757631 -0.03770089261233807 -38.80366597641257
426 -0.04088168609887362 -38.84535216186197 -0.03833815883845091 -38.84200413525102
427 -0.04111350104212761 -38.886465662904094 -0.03976915050297976 -38.881773285753994
428 -0.04085166174918413 -38.92731732465328 -0.04204464163631201 -38.9238179273903
429 -0.04080765806138516 -38.96812498271466 -0.044634795375168325 -38.96845272276547
430 -0.040867976285517214 -39.00899295900018 -0.04102804716676474 -39.00948076993223
431 -0.04090932719409466 -39.049902286194275 -0.036649916879832746 -39.04613068681206
432 -0.04087105020880699 -39.09077333640308 -0.0371939517557621 -39.083324638567824
433 -0.041826725378632544 -39.132600061781716 -0.05578712020069361 -39.139111758768514
434 -0.04062448497861624 -39.17322454676033 -0.04077768679708242 -39.1798894455656
435 -0.04062067493796349 -39.21384522169829 -0.04549784455448389 -39.22538729012008
436 -0.04047896731644869 -39.25432418901474 -0.04019840825349093 -39.26558569837357
437 -0.04058372061699629 -39.29490790963173 -0.03861179798841476 -39.30419749636199
438 -0.04055746663361788 -39.33546537626535 -0.0418477363884449 -39.346045232750434
439 -0.04052703902125358 -39.3759924152866 -0.04180689416825771 -39.387852126918695
440 -0.040476511046290395 -39.4164689263329 -0.03887082822620869 -39.4267229551449
441 -0.040652138739824296 -39.45712106507272 -0.04134919121861458 -39.46807214636352
442 -0.040641365386545655 -39.49776243045927 -0.04078766014426947 -39.508859806507786
443 -0.040668684616684915 -39.53843111507595 -0.03733182288706303 -39.54619162939485
444 -0.040748707950115204 -39.57917982302607 -0.04107041396200657 -39.58726204335685
445 -0.040643498115241525 -39.61982332114131 -0.04306980762630701 -39.63033185098316
446 -0.04070092234760523 -39.660524243488915 -0.038807586021721366 -39.66913943700488
447 -0.04068637862801552 -39.70121062211693 -0.03968016244471073 -39.70881959944959
448 -0.04074176792055369 -39.74195239003748 -0.043033360689878467 -39.751852960139466
449 -0.040586625970900056 -39.782539016008386 -0.03900047708302736 -39.790853437222495
450 -0.040698962099850175 -39.82323797810824 -0.04168658666312695 -39.83254002388562
451 -0.04071492999792099 -39.86395290810616 -0.04298731591552496 -39.875527339801145
452 -0.040522192046046256 -39.904475100152204 -0.039942124485969545 -39.91546946428711
453 -0.040672687068581584 -39.94514778722078 -0.037334570288658143 -39.95280403457577
454 -0.0406196279451251 -39.98576741516591 -0.04250817056745291 -39.99531220514322
455 -0.04055055174976587 -40.02631796691568 -0.042112402990460394 -40.03742460813368
456 -0.04045580755919218 -40.06677377447487 -0.04070779792964459 -40.078132406063325
457 -0.04065584000200033 -40.10742961447687 -0.03842838108539581 -40.11656078714872
458 -0.040576179325580594 -40.148005793802454 -0.03652253616601229 -40.15308332331473
459 -0.04086838830262422 -40.18887418210508 -0.038715230859816076 -40.19179855417455
460 -0.040764868073165414 -40.22963905017825 -0.04259236007928848 -40.23439091425384
461 -0.04068009257316589 -40.27031914275142 -0.04125812239944935 -40.275649036653284
462 -0.040716823376715186 -40.31103596612813 -0.040578537806868556 -40.31622757446015
463 -0.04091051016002893 -40.35194647628816 -0.0364026851952076 -40.352630259655356
464 -0.040926510281860826 -40.392872986570026 -0.03922366723418236 -40.39185392688954
465 -0.04102410320192575 -40.43389708977195 -0.040520062670111656 -40.43237398955965
466 -0.040934163331985476 -40.474831253103936 -0.04331286530941725 -40.47568685486907
467 -0.04093019478023052 -40.51576144788417 -0.045378921553492546 -40.52106577642256
468 -0.04088476821780205 -40.55664621610197 -0.0423463324084878 -40.563412108831045
469 -0.040668141469359397 -40.59731435757133 -0.03879289105534554 -40.60220499988639
470 -0.04072432592511177 -40.63803868349644 -0.04154811892658472 -40.643753118812974
471 -0.04070892874151468 -40.678747612237956 -0.040598863177001475 -40.68435198198998
472 -0.040750848688185216 -40.71949846092614 -0.03756998181343078 -40.72192196380341
473 -0.04074779879301786 -40.76024625971916 -0.03863383755087853 -40.760555801354286
474 -0.04083384070545435 -40.80108010042461 -0.04019096717238426 -40.80074676852667
475 -0.04092057682573795 -40.842000677250354 -0.04119677040725946 -40.84194353893393
476 -0.040814798697829245 -40.882815475948185 -0.04014740493148565 -40.88209094386542
477 -0.04082441385835409 -40.92363988980654 -0.04038064330816269 -40.92247158717358
478 -0.040922902338206765 -40.96456279214475 -0.042028956674039365 -40.96450054384762
479 -0.04069291576743126 -41.00525570791218 -0.040030690655112264 -41.004531234502736
480 -0.040780269913375376 -41.046035977825554 -0.04108531679958105 -41.04561655130232
481 -0.040821022167801854 -41.08685699999336 -0.04290080647915602 -41.08851735778147
482 -0.040641533210873604 -41.12749853320423 -0.03911178559064865 -41.12762914337212
483 -0.040717505104839805 -41.16821603830907 -0.044170876406133174 -41.17180001977825
484 -0.040648918226361276 -41.20886495653543 -0.04117357302457094 -41.212973592802825
485 -0.040530380234122275 -41.24939533676955 -0.04256357215344906 -41.25553716495627
486 -0.040533613227307794 -41.28992894999686 -0.04388444665819406 -41.29942161161447
487 -0.04042381793260574 -41.33035276792947 -0.04054037667810917 -41.33996198829258
488 -0.04035744778811932 -41.37071021571759 -0.04111659228801727 -41.3810785805806
489 -0.04028014559298754 -41.410990361310574 -0.04021959230303764 -41.42129817288364
490 -0.04031325876712799 -41.4513036200777 -0.04263716973364353 -41.46393534261728
491 -0.04029733911156654 -41.49160095918927 -0.04293643515557051 -41.50687177777285
492 -0.04016563352197409 -41.53176659271124 -0.04221533704549074 -41.54908711481834
493 -0.0401353370398283 -41.57190192975107 -0.03803639616817236 -41.587123510986515
494 -0.04024746008217335 -41.61214938983324 -0.04079346563667059 -41.62791697662318
495 -0.04021372850984335 -41.65236311834308 -0.040639256685972215 -41.668556233309154
496 -0.04034722540527582 -41.69271034374836 -0.04365914594382048 -41.712215379252974
497 -0.040159165114164355 -41.73286950886252 -0.045037285424768925 -41.75725266467774
498 -0.03994681220501661 -41.77281632106754 -0.037251962907612325 -41.794504627585354
499 -0.04008826147764921 -41.81290458254519 -0.039635097794234755 -41.834139725379586
500 -0.040072901360690596 -41.852977483905875 -0.03938226364552975 -41.873521989025114
501 -0.040203587897121904 -41.893181071803 -0.03786662761121988 -41.91138861663634
502 -0.04022347964346409 -41.933404551446465 -0.04221844952553511 -41.95360706616187
503 -0.0401484739035368 -41.97355302535 -0.04163646344095469 -41.995243529602824
504 -0.040224265307188034 -42.01377729065719 -0.03812593016773462 -42.03336945977056
505 -0.04020039327442646 -42.05397768393161 -0.03719589579850435 -42.070565355569066
506 -0.0402977105230093 -42.09427539445462 -0.04097966104745865 -42.111545016616525
507 -0.04030884820967913 -42.134584242664296 -0.042685108818113805 -42.15423012543464
508 -0.04027872961014509 -42.17486297227444 -0.042019814252853394 -42.19624993968749
509 -0.040174064598977564 -42.21503703687342 -0.04011005628854036 -42.23635999597603
510 -0.04031049124896526 -42.255347528122385 -0.04019723851233721 -42.276557234488365
511 -0.04019098933786154 -42.295538517460244 -0.04325867425650358 -42.31981590874487
512 -0.04012418147176504 -42.33566269893201 -0.0431234061717987 -42.36293931491667
513 -0.040314504876732826 -42.375977203808745 -0.029258441273123027 -42.392197756189795
514 -0.040489780530333516 -42.41646698433908 -0.03951208982616663 -42.43170984601596
515 -0.04050536677241325 -42.456972351111496 -0.04174410533159971 -42.473453951347565
516 -0.040455843321979046 -42.497428194433475 -0.05099173225462437 -42.52444568360219
517 -0.040199671499431135 -42.537627865932905 -0.03955568689852953 -42.56400137050072
518 -0.04022705592215061 -42.57785492185506 -0.0441510109230876 -42.60815238142381
519 -0.04013065565377474 -42.61798557750883 -0.04012764859944582 -42.64828003002325
520 -0.04003617074340582 -42.65802174825224 -0.0403912041336298 -42.68867123415688
521 -0.039996791444718835 -42.69801853969696 -0.04115648083388805 -42.72982771499077
522 -0.04003675524145365 -42.73805529493841 -0.04199743922799826 -42.77182515421877
523 -0.04002271965146065 -42.77807801458987 -0.03983170539140701 -42.811656859610174
524 -0.039996173791587354 -42.81807418838146 -0.03970257714390755 -42.85135943675408
525 -0.04013851229101419 -42.858212700672475 -0.03828947525471449 -42.889648912008795
526 -0.04015983715653419 -42.89837253782901 -0.043620303459465506 -42.93326921546826
527 -0.04001523349434137 -42.938387771323356 -0.04235316980630159 -42.97562238527456
528 -0.03995809983462095 -42.97834587115798 -0.04100123327225447 -43.01662361854682
529 -0.03997932448983192 -43.01832519564781 -0.04025965314358473 -43.0568832716904
530 -0.03993962407112121 -43.058264819718936 -0.04190482776612044 -43.09878809945652
531 -0.03981097135692835 -43.098075791075864 -0.03975015077739954 -43.13853825023392
532 -0.04008644875138998 -43.13816223982725 -0.03612677454948425 -43.17466502478341
533 -0.04005130957812071 -43.17821354940537 -0.04104908462613821 -43.21571410940955
534 -0.040069233253598215 -43.21828278265897 -0.04062228295952082 -43.256336392369064
535 -0.040010505728423594 -43.25829328838739 -0.03214275315403938 -43.288479145523105
536 -0.04037156458944082 -43.298664852976835 -0.03965443167835474 -43.32813357720146
537 -0.0403218325227499 -43.338986685499584 -0.041638643480837345 -43.3697722206823
538 -0.04027531445026398 -43.37926199994985 -0.04164578281342983 -43.41141800349573
539 -0.0402035292237997 -43.41946552917365 -0.042809521220624445 -43.45422752471636
540 -0.040210555866360666 -43.45967608504001 -0.04042287059128284 -43.494650395307644
541 -0.04025833047926426 -43.49993441551927 -0.03774135541170835 -43.532391750719356
542 -0.04026947394013405 -43.540203889459406 -0.03949246536940336 -43.57188421608876
543 -0.04024188574403524 -43.580445775203444 -0.04203423671424389 -43.613918452803006
544 -0.040190443582832816 -43.620636218786274 -0.039288515225052834 -43.65320696802806
545 -0.040441626124083994 -43.66107784491036 -0.035702687501907346 -43.68890965552997
546 -0.0405426125973463 -43.70162045750771 -0.0415101682767272 -43.7304198238067
547 -0.04052707627415657 -43.74214753378187 -0.03608138393610716 -43.766501207742806
548 -0.04058108646422624 -43.7827286202461 -0.03892772514373064 -43.805428932886535
549 -0.040675413236021994 -43.82340403348212 -0.039868618547916415 -43.84529755143445
550 -0.04060798082500696 -43.86401201430713 -0.0486815495416522 -43.893979100976104
551 -0.04035756904631853 -43.90436958335345 -0.04059640429913998 -43.93457550527524
552 -0.040313792787492274 -43.944683376140944 -0.04096987787634134 -43.975545383151584
553 -0.04027470164000988 -43.98495807778095 -0.03682482559233904 -44.012370208743924
554 -0.04048542957752943 -44.02544350735848 -0.047146274149417876 -44.05951648289334
555 -0.04025249350816011 -44.065696000866645 -0.03706314526498318 -44.096579628158324
556 -0.040390689857304096 -44.10608669072395 -0.04131916705518961 -44.137898795213516
557 -0.040410714223980904 -44.14649740494793 -0.042452621087431905 -44.18035141630095
558 -0.04025062900036573 -44.1867480339483 -0.04204368181526661 -44.222395098116216
559 -0.04026976954191923 -44.22701780349022 -0.04104366935789585 -44.26343876747411
560 -0.04016192499548197 -44.2671797284857 -0.03689044564962387 -44.30032921312374
561 -0.04036706108599901 -44.3075467895717 -0.04168671891093254 -44.34201593203467
562 -0.040511131286621094 -44.348057920858324 -0.04705314468592405 -44.389069076720595
563 -0.04017949290573597 -44.38823741376406 -0.03859420921653509 -44.42766328593713
564 -0.040206083282828334 -44.428443497046885 -0.04282087925821543 -44.470484165195344
565 -0.04010473191738129 -44.468548228964266 -0.04436092004179955 -44.51484508523714
566 -0.040010905265808104 -44.508559134230076 -0.04052889365702868 -44.55537397889417
567 -0.039950255490839484 -44.54850938972091 -0.04092358630150557 -44.59629756519567
568 -0.03995903991162777 -44.58846842963254 -0.04413166977465153 -44.64042923497032
569 -0.039832895062863825 -44.62830132469541 -0.03774152975529432 -44.678170764725614
570 -0.039763109758496284 -44.6680644344539 -0.04039255194365978 -44.718563316669275
571 -0.04004163388162851 -44.70810606833553 -0.04459148235619068 -44.763154799025465
572 -0.03987303394824267 -44.74797910228377 -0.03365488331764936 -44.79680968234312
573 -0.0399855000898242 -44.7879646023736 -0.0404457738623023 -44.83725545620542
574 -0.039967449195683 -44.827932051569285 -0.04054380152374506 -44.877799257729166
575 -0.040033689327538015 -44.86796574089682 -0.03736302051693201 -44.9151622782461
576 -0.040099963918328284 -44.90806570481515 -0.04233818128705025 -44.95750045953315
577 -0.04016609750688076 -44.948231802322034 -0.035461859218776225 -44.99296231875193
578 -0.04032438900321722 -44.98855619132525 -0.03767689019441604 -45.03063920894635
579 -0.040291609801352025 -45.0288478011266 -0.040615500509738924 -45.071254709456085
580 -0.04033688809722662 -45.06918468922383 -0.041204776242375375 -45.11245948569846
581 -0.0402434291318059 -45.10942811835564 -0.03936418779194355 -45.151823673490405
582 -0.04029776658862829 -45.14972588494427 -0.04220938626676798 -45.194033059757174
583 -0.040077518485486505 -45.18980340342976 -0.038431361131370065 -45.23246442088855
584 -0.040282736904919146 -45.23008614033468 -0.038495547324419024 -45.27095996821296
585 -0.040441958047449586 -45.27052809838213 -0.04076959155499935 -45.31172955976796
586 -0.04022873863577843 -45.310756837017905 -0.03861699029803276 -45.35034655006599
587 -0.0405731413513422 -45.35132997836925 -0.04563848581165075 -45.395985035877644
588 -0.04015737045556307 -45.39148734882481 -0.03826146367937326 -45.43424649955702
589 -0.04020280707627535 -45.43169015590109 -0.03802736569195986 -45.47227386524898
590 -0.040389939583837985 -45.47208009548493 -0.040910931676626204 -45.51318479692561
591 -0.04038291685283184 -45.51246301233776 -0.04108058474957943 -45.55426538167519
592 -0.04024368114769459 -45.552706693485455 -0.04234999343752861 -45.59661537511271
593 -0.040189089812338354 -45.59289578329779 -0.040502830408513546 -45.637118205521226
594 -0.04027787707746029 -45.63317366037525 -0.03500094600021839 -45.67211915152144
595 -0.04048961699008942 -45.673663277365335 -0.03760137185454369 -45.709720523375985
596 -0.04053996149450541 -45.71420323885984 -0.04025322832167148 -45.74997375169766
597 -0.0405582694336772 -45.75476150829351 -0.0412699144333601 -45.79124366613102
598 -0.040573190152645114 -45.795334698446155 -0.040626322478055955 -45.83186998860907
599 -0.04059266317635775 -45.83592736162251 -0.037515575811266896 -45.86938556442034
600 -0.040659879334270954 -45.87658724095678 -0.04260269515216351 -45.9119882595725
601 -0.040526844561100006 -45.91711408551788 -0.03314337451010942 -45.945131634082614
602 -0.04086275883018971 -45.95797684434807 -0.04199315961450338 -45.98712479369712
603 -0.04073645919561386 -45.99871330354368 -0.04229252319782972 -46.02941731689495
604 -0.04069633930921555 -46.039409642852895 -0.03772556595504284 -46.06714288284999
605 -0.04087605737149715 -46.080285700224394 -0.03990707118064165 -46.107049954030636
606 -0.04078385606408119 -46.121069556288475 -0.03993133213371038 -46.14698128616435
607 -0.04146296102553606 -46.16253251731401 -0.044786055013537406 -46.191767341177886
608 -0.040534899942576884 -46.20306741725659 -0.039532535895705226 -46.23129987707359
609 -0.04062051139771938 -46.24368792865431 -0.040853890404105184 -46.2721537674777
610 -0.040610994584858416 -46.28429892323917 -0.04038871210068464 -46.31254247957838
611 -0.040562732890248296 -46.32486165612942 -0.037475873902440074 -46.35001835348082
612 -0.04071068465709686 -46.36557234078652 -0.03650571331381798 -46.386524066794635
613 -0.040810932777822016 -46.406383273564344 -0.04263984560966492 -46.4291639124043
614 -0.04070255327969789 -46.447085826844045 -0.041009287163615224 -46.47017319956792
615 -0.04072260670363903 -46.487808433547684 -0.04202510416507721 -46.512198303732994
616 -0.04066210277378559 -46.52847053632147 -0.04158343747258186 -46.553781741205576
617 -0.04069858510047197 -46.56916912142194 -0.04027188774198294 -46.594053628947556
618 -0.04062719140201807 -46.60979631282396 -0.040674560144543646 -46.6347281890921
619 -0.04066165685653687 -46.650457969680495 -0.03935693483799696 -46.6740851239301
620 -0.040696566179394725 -46.69115453585989 -0.03987398128956556 -46.713959105219665
621 -0.04073998425155878 -46.731894520111446 -0.04268896337598562 -46.75664806859565
622 -0.04065638557076454 -46.77255090568221 -0.03948478251695633 -46.79613285111261
623 -0.04070381727069616 -46.813254722952905 -0.03807686772197485 -46.834209718834586
624 -0.040781383961439134 -46.85403610691434 -0.040750236622989176 -46.87495995545758
625 -0.04081040266901255 -46.89484650958335 -0.038451706618070604 -46.913411662075646
626 -0.040883660688996314 -46.93573017027235 -0.03871182519942522 -46.952123487275074
627 -0.04094039630144834 -46.9766705665738 -0.040096121840178967 -46.99221960911525
628 -0.041000050492584705 -47.017670617066386 -0.04048782363533974 -47.03270743275059
629 -0.040931522473692895 -47.05860213954008 -0.041689053364098075 -47.074396486114686
630 -0.04094840977340937 -47.099550549313484 -0.043260345980525014 -47.117656832095214
631 -0.0408419594168663 -47.14039250873035 -0.03914529662579298 -47.156802128721004
632 -0.040864499285817146 -47.18125700801617 -0.04317882414907217 -47.19998095287008
633 -0.04082067124545574 -47.22207767926162 -0.03974484074860811 -47.23972579361869
634 -0.04076505899429321 -47.26284273825592 -0.043959942273795606 -47.28368573589248
635 -0.040651066787540914 -47.30349380504346 -0.04292548708617687 -47.32661122297866
636 -0.04060461316257715 -47.34409841820604 -0.041560656391084194 -47.36817187936975
637 -0.04042902626097202 -47.38452744446701 -0.041474889405071734 -47.40964676877482
638 -0.04048872254788875 -47.4250161670149 -0.03921326827257872 -47.448860037047396
639 -0.04054486155509949 -47.46556102857 -0.04306306485086679 -47.491923101898266
640 -0.04039373081177473 -47.50595475938177 -0.03866979107260704 -47.53059289297087
641 -0.040392819046974185 -47.546347578428744 -0.037974833697080615 -47.56856772666795
642 -0.04053689651191235 -47.58688447494065 -0.03865063153207302 -47.60721835820002
643 -0.04073648862540722 -47.62762096356606 -0.04187170173972845 -47.64909005993975
644 -0.04059397466480732 -47.66821493823087 -0.04195077363401652 -47.691040833573766
645 -0.040551156364381315 -47.70876609459525 -0.04218292776495218 -47.73322376133872
646 -0.04044955000281334 -47.74921564459806 -0.042027741111814974 -47.77525150245054
647 -0.04065265674144029 -47.7898683013395 -0.036027532257139686 -47.811279034707674
648 -0.040625067055225374 -47.83049336839473 -0.03921843320131302 -47.85049746790899
649 -0.040642757527530195 -47.871136125922256 -0.04154837485402822 -47.89204584276302
650 -0.04067668151110411 -47.91181280743336 -0.03962018601596355 -47.931666028778984
651 -0.040595204941928385 -47.95240801237529 -0.039912265725433826 -47.97157829450442
652 -0.04089684616774321 -47.99330485854303 -0.03228364903479815 -48.00386194353921
653 -0.040938698686659336 -48.034243557229686 -0.03580254670232534 -48.03966449024154
654 -0.041274990513920785 -48.075518547743606 -0.04494583588093519 -48.08461032612248
655 -0.04097247775644064 -48.116491025500046 -0.04065823126584291 -48.125268557388324
656 -0.04103052467107773 -48.157521550171126 -0.04432366937398911 -48.16959222676231
657 -0.04095157347619534 -48.19847312364732 -0.03553201220929623 -48.20512423897161
658 -0.041100126877427104 -48.23957325052474 -0.0441660238429904 -48.2492902628146
659 -0.04085174072533846 -48.28042499125008 -0.04183566216379404 -48.29112592497839
660 -0.04075666274875402 -48.321181653998835 -0.04025236051529646 -48.331378285493685
661 -0.04085981510579586 -48.36204146910463 -0.0429051224142313 -48.37428340790792
662 -0.04078654740005731 -48.40282801650469 -0.03936334997415543 -48.41364675788207
663 -0.04100370462983847 -48.44383172113453 -0.045441081188619135 -48.45908783907069
664 -0.04046835880726576 -48.4843000799418 -0.03852420132607222 -48.49761204039676
665 -0.04068383909761906 -48.524983919039414 -0.03986462019383907 -48.5374766605906
666 -0.04064238276332617 -48.56562630180274 -0.040011505037546156 -48.57748816562815
667 -0.04067894872277975 -48.606305250525516 -0.0401710744947195 -48.61765924012287
668 -0.04080616943538189 -48.6471114199609 -0.04324272219091654 -48.66090196231379
669 -0.04062759168446064 -48.68773901164536 -0.04230258632451296 -48.7032045486383
670 -0.04052668195217848 -48.72826569359754 -0.03838590327650308 -48.7415904519148
671 -0.04065782744437456 -48.76892352104192 -0.042631805315613745 -48.78422225723042
672 -0.04063091184943914 -48.80955443289136 -0.04371691569685936 -48.82793917292728
673 -0.04059491362422705 -48.850149346515586 -0.04458170086145401 -48.87252087378874
674 -0.040448525547981264 -48.890597872063566 -0.03911436498165131 -48.91163523877039
675 -0.04042002931237221 -48.93101790137594 -0.04215020630508661 -48.953785445075475
676 -0.04042256586253643 -48.97144046723847 -0.040076869539916515 -48.99386231461539
677 -0.04030806645750999 -49.011748533695986 -0.04150893725454807 -49.03537125186994
678 -0.040533569268882276 -49.05228210296487 -0.0390391256660223 -49.07441037753596
679 -0.04051028992980719 -49.09279239289467 -0.03946826532483101 -49.11387864286079
680 -0.04038549307733774 -49.13317788597201 -0.040352909453213216 -49.154231552314
681 -0.04042620249092579 -49.17360408846294 -0.039432185143232344 -49.193663737457236
682 -0.040403847210109235 -49.214007935673045 -0.04000530149787664 -49.233669038955114
683 -0.04052265640348196 -49.25453059207653 -0.03878127671778202 -49.2724503156729
684 -0.04049877375364304 -49.29502936583017 -0.04054395016282797 -49.31299426583573
685 -0.04060902185738087 -49.335638387687546 -0.04024862293154001 -49.35324288876727
686 -0.04048710353672504 -49.37612549122427 -0.03926721531897783 -49.39251010408625
687 -0.04054310638457537 -49.41666859760885 -0.0424257330596447 -49.43493583714589
688 -0.04045160170644522 -49.45712019931529 -0.04290233422070742 -49.4778381713666
689 -0.04027575608342886 -49.49739595539872 -0.03902584630995989 -49.51686401767656
690 -0.04046870693564415 -49.537864662334364 -0.03775553181767464 -49.554619549494234
691 -0.040484498254954815 -49.57834916058932 -0.03776644598692656 -49.59238599548116
692 -0.04066148139536381 -49.61901064198468 -0.03791643567383289 -49.630302431154995
693 -0.040738480910658834 -49.65974912289534 -0.04255262389779091 -49.672855055052786
694 -0.040635102055966855 -49.70038422495131 -0.04038392137736082 -49.71323897643015
695 -0.040717778727412224 -49.74110200367872 -0.04404003918170929 -49.75727901561186
696 -0.04131239987909794 -49.782414403557816 -0.043165795505046844 -49.800444811116904
697 -0.04050244577229023 -49.822916849330106 -0.03315964043140411 -49.83360445154831
698 -0.040756560303270815 -49.86367340963338 -0.043858986161649224 -49.87746343770996
699 -0.04050642419606447 -49.904179833829446 -0.04010635185986757 -49.91756978956983
700 -0.04052476622164249 -49.94470460005109 -0.03902829848229885 -49.95659808805213
701 -0.04048643261194229 -49.98519103266303 -0.04121824763715267 -49.997816335689286
702 -0.04046913795173168 -50.02566017061476 -0.039846709556877614 -50.03766304524616
703 -0.040506376698613164 -50.06616654731338 -0.04092288594692946 -50.07858593119309
704 -0.04043484516441822 -50.1066013924778 -0.03894312251359224 -50.11752905370668
705 -0.040777848660945894 -50.147379241138744 -0.03216144405305386 -50.149690497759735
706 -0.041024992056190965 -50.18840423319494 -0.0373029412701726 -50.186993439029905
707 -0.040945902839303015 -50.22935013603424 -0.04220650922507048 -50.22919994825497
708 -0.040908034145832065 -50.27025817018007 -0.04082641415297985 -50.270026362407954
709 -0.0408267917111516 -50.311084961891225 -0.04357108827680349 -50.31359745068476
710 -0.04084451589733362 -50.35192947778856 -0.043239121325314045 -50.356836572010074
711 -0.040890594199299815 -50.392820071987856 -0.04464025646448135 -50.40147682847456
712 -0.04057677276432514 -50.43339684475218 -0.03945118729025125 -50.44092801576481
713 -0.04059388302266598 -50.47399072777485 -0.041373143717646596 -50.48230115948246
714 -0.04051068890839815 -50.514501416683245 -0.03968588225543499 -50.521987041737894
715 -0.040693921782076356 -50.555195338465325 -0.04104196447879076 -50.56302900621669
716 -0.041582421958446504 -50.59677776042377 -0.03487236630171538 -50.5979013725184
717 -0.04096021614968777 -50.637737976573455 -0.04245768114924431 -50.640359053667645
718 -0.0407071765512228 -50.67844515312468 -0.041027909703552724 -50.681386963371196
719 -0.04058292079716921 -50.71902807392185 -0.03901011794805527 -50.72039708131925
720 -0.04071974288672209 -50.75974781680857 -0.0454340010881424 -50.76583108240739
721 -0.04053314458578825 -50.80028096139436 -0.040164063312113286 -50.8059951457195
722 -0.0405051389709115 -50.84078610036527 -0.04006335865706205 -50.846058504376565
723 -0.04052500352263451 -50.8813111038879 -0.040073942951858045 -50.88613244732842
724 -0.04061690792441368 -50.92192801181232 -0.04063982199877501 -50.926772269327195
725 -0.040600277855992316 -50.96252828966831 -0.04096113126724958 -50.96773340059445
726 -0.040537203289568426 -51.00306549295788 -0.041755345091223715 -51.00948874568567
727 -0.04053639192134142 -51.04360188487922 -0.0402444975450635 -51.04973324323073
728 -0.04046077579259873 -51.08406266067182 -0.0404719389975071 -51.09020518222824
729 -0.04049909934401512 -51.12456176001584 -0.037603539787232874 -51.12780872201547
730 -0.040635823644697665 -51.165197583660536 -0.03903078753501177 -51.166839509550485
731 -0.04083072226494551 -51.20602830592548 -0.041749881394207475 -51.208589390944695
732 -0.040641072951257226 -51.24666937887674 -0.036512854509055614 -51.24510224545375
733 -0.04064689595252276 -51.28731627482926 -0.044109387509524825 -51.28921163296327
734 -0.04055984765291214 -51.327876122482174 -0.04193978812545538 -51.33115142108873
735 -0.04063063133507967 -51.36850675381725 -0.04442893248051405 -51.37558035356924
736 -0.040556162036955355 -51.40906291585421 -0.035892144218087195 -51.41147249778733
737 -0.04064611978828907 -51.4497090356425 -0.041945751383900644 -51.45341824917123
738 -0.040523907728493215 -51.49023294337099 -0.04670824818313122 -51.50012649735436
739 -0.04023043867200613 -51.530463382042996 -0.03702670186758041 -51.53715319922194
740 -0.04045622330158949 -51.570919605344585 -0.039261402934789656 -51.57641460215673
741 -0.04070751722902059 -51.61162712257361 -0.04168110657483339 -51.618095708731566
742 -0.040456073358654976 -51.65208319593226 -0.04176296014338732 -51.65985866887495
743 -0.040361882746219636 -51.69244507867848 -0.0402451204136014 -51.700103789288555
744 -0.04034990929067135 -51.73279498796915 -0.03991744425147772 -51.740021233540034
745 -0.04038667660206556 -51.77318166457122 -0.042944726534187794 -51.78296596007422
746 -0.040236884355545045 -51.81341854892676 -0.03916699886322021 -51.822132958937445
747 -0.04034567102789879 -51.85376421995466 -0.04046235419809818 -51.86259531313554
748 -0.04026489146053791 -51.8940291114152 -0.04171180874109268 -51.904307121876634
749 -0.04032952841371298 -51.934358639828915 -0.040184895135462285 -51.944492017012095
750 -0.04032152686268091 -51.9746801666916 -0.03987384140491486 -51.98436585841701
751 -0.04067139569669962 -52.0153515623883 -0.042860691994428636 -52.027226550411434
752 -0.04031019546091556 -52.055661757849215 -0.039210598170757296 -52.06643714858219
753 -0.04026999194175005 -52.095931749790964 -0.04277211707085371 -52.10920926565304
754 -0.040180189348757264 -52.136111939139724 -0.04304190780967474 -52.152251173462716
755 -0.04005561508238316 -52.176167554222104 -0.03736216742545366 -52.18961334088817
756 -0.040202128887176516 -52.21636968310928 -0.039373977668583394 -52.228987318556754
757 -0.04026640355587006 -52.25663608666515 -0.040669153816998004 -52.269656472373754
758 -0.04018991552293301 -52.29682600218808 -0.04101199749857187 -52.310668469872326
759 -0.04017977491021156 -52.33700577709829 -0.04194704722613096 -52.35261551709846
760 -0.04015673380345106 -52.37716251090174 -0.04076544437557459 -52.39338096147403
761 -0.040195376798510554 -52.41735788770025 -0.03863438740372658 -52.432015348877755
762 -0.04018670171499252 -52.45754458941524 -0.03891588449478149 -52.47093123337254
763 -0.04085186757147312 -52.49839645698672 -0.04034668728709221 -52.51127792065963
764 -0.040210532024502754 -52.53860698901122 -0.03966464903205633 -52.550942569691685
765 -0.040292702801525596 -52.578899691812744 -0.03572226576507091 -52.58666483545676
766 -0.04051053021103144 -52.619410222023774 -0.043967023864388464 -52.63063185932115
767 -0.040394045412540436 -52.659804267436314 -0.041790249012410643 -52.672422108333556
768 -0.040204626694321635 -52.70000889413063 -0.039912529103457925 -52.71233463743702
769 -0.04018552955240011 -52.740194423683036 -0.04081100113689899 -52.75314563857392
770 -0.04025414492934942 -52.780448568612385 -0.04115542080253363 -52.79430105937645
771 -0.040175664238631725 -52.82062423285102 -0.0379470219835639 -52.832248081360014
772 -0.04035793635994196 -52.860982169210956 -0.034744743257761 -52.866992824617775
773 -0.04057728387415409 -52.90155945308511 -0.04007849264889955 -52.90707131726668
774 -0.04041557684540749 -52.94197502993052 -0.04268113877624273 -52.94975245604292
775 -0.0404444357380271 -52.98241946566854 -0.04034217856824398 -52.99009463461117
776 -0.04048978984355926 -53.022909255512104 -0.04424030259251595 -53.03433493720368
777 -0.04045718442648649 -53.06336643993859 -0.03995501827448607 -53.074289955478164
778 -0.04051164202392101 -53.10387808196251 -0.03913015592843294 -53.1134201114066
779 -0.04076844397932291 -53.14464652594184 -0.048825191147625444 -53.162245302554226
780 -0.0401654738932848 -53.18481199983512 -0.034813880920410156 -53.197059183474636
781 -0.04055990725755691 -53.22537190709268 -0.04029847625643015 -53.23735765973107
782 -0.04030735362321138 -53.26567926071589 -0.045353496447205544 -53.28271115617827
783 -0.040024447999894616 -53.30570370871579 -0.04030551370233297 -53.32301666988061
784 -0.040015638992190364 -53.34571934770798 -0.041719081811606884 -53.364735751692216
785 -0.039953337982296944 -53.385672685690274 -0.04060839284211397 -53.40534414453433
786 -0.0400072081014514 -53.425679893791724 -0.042450033314526084 -53.447794177848856
787 -0.03990546651184559 -53.46558536030357 -0.040151973627507685 -53.487946151476365
788 -0.03995534516870976 -53.50554070547228 -0.03846535254269838 -53.526411504019066
789 -0.04000217281281948 -53.5455428782851 -0.038743988052010535 -53.56515549207108
790 -0.04006232731044292 -53.58560520559554 -0.04056321606040001 -53.60571870813148
791 -0.04011725410819054 -53.62572245970373 -0.0402233924716711 -53.64594210060315
792 -0.0401140233501792 -53.66583648305391 -0.03878330532461405 -53.684725405927765
793 -0.04017716851085425 -53.70601365156476 -0.03793280776590109 -53.72265821369366
794 -0.040234066732227805 -53.746247718296985 -0.04033031109720468 -53.76298852479087
795 -0.04030680768191815 -53.7865545259789 -0.040303314290940764 -53.80329183908181
796 -0.04031565822660923 -53.82687018420551 -0.04119890797883272 -53.84449074706064
797 -0.040354265458881856 -53.86722444966439 -0.03934618830680847 -53.88383693536745
798 -0.04030418843030929 -53.9075286380947 -0.038720119185745715 -53.922557054553195
799 -0.0404473690316081 -53.947976007126314 -0.03851618468761444 -53.96107323924081
800 -0.04044561330229044 -53.9884216204286 -0.039912599325180056 -54.00098583856599
801 -0.04093913733959198 -54.029360757768195 -0.029584681801497936 -54.03057052036748
802 -0.04086929988116026 -54.070230057649354 -0.03975716307759285 -54.07032768344508
803 -0.040865056589245795 -54.1110951142386 -0.03968986477702856 -54.11001754822211
804 -0.041027598269283774 -54.15212271250788 -0.04192305188626051 -54.15194060010837
805 -0.0408826595172286 -54.19300537202511 -0.04165993221104145 -54.19360053231941
806 -0.04079115726053715 -54.23379652928565 -0.04229533728212118 -54.23589586960153
807 -0.04075367208570242 -54.27455020137135 -0.04100183602422476 -54.27689770562575
808 -0.040695656277239325 -54.315245857648584 -0.03918914142996073 -54.31608684705571
809 -0.040722725354135035 -54.35596858300272 -0.04623390268534422 -54.36232074974105
810 -0.040570610016584394 -54.39653919301931 -0.03958008512854576 -54.4019008348696
811 -0.04060163628309965 -54.43714082930241 -0.03822082467377186 -54.44012165954337
812 -0.0407596193253994 -54.47790044862781 -0.04151382222771645 -54.481635481771086
813 -0.040605546161532405 -54.51850599478934 -0.041183225624263284 -54.52281870739535
814 -0.040626497194170955 -54.559132491983505 -0.04132771603763104 -54.56414642343298
815 -0.04053038638085127 -54.599662878364356 -0.03931312188506127 -54.60345954531804
816 -0.040545210056006906 -54.640208088420366 -0.0399096155539155 -54.643369160871956
817 -0.040643401257693765 -54.68085148967806 -0.0409709308296442 -54.6843400917016
818 -0.04054454658180475 -54.72139603625987 -0.040324225835502145 -54.724664317537105
819 -0.04057805798947811 -54.76197409424935 -0.04082429893314839 -54.76548861647025
820 -0.04058216735720634 -54.802556261606554 -0.03900705948472023 -54.80449567595497
821 -0.040797348506748675 -54.843353610113304 -0.03267836272716522 -54.837174038682136
822 -0.040869574435055255 -54.88422318454836 -0.04235879480838776 -54.87953283349052
823 -0.0410311883315444 -54.925254372879905 -0.03350897077471018 -54.913041804265234
824 -0.041182116605341434 -54.96643648948525 -0.043095646798610686 -54.956137451063846
825 -0.040926537849009036 -55.00736302733426 -0.03864115737378597 -54.994778608437635
826 -0.041100650653243066 -55.0484636779875 -0.04344914611428976 -55.038227754551926
827 -0.040956320613622664 -55.08941999860112 -0.03946525286883116 -55.077693007420756
828 -0.04097413178533316 -55.130394130386456 -0.04370075352489948 -55.12139376094566
829 -0.04077415820211172 -55.17116828858857 -0.040934322588145736 -55.1623280835338
830 -0.040814493969082835 -55.21198278255765 -0.03927754107862711 -55.20160562461243
831 -0.04081059452146292 -55.25279337707911 -0.0428658714517951 -55.24447149606422
832 -0.04092572797089815 -55.29371910505001 -0.03856876064091921 -55.28304025670514
833 -0.040843468904495236 -55.33456257395451 -0.03892198801040649 -55.32196224471555
834 -0.040987965650856495 -55.375550539605364 -0.04609117656946182 -55.36805342128501
835 -0.04068277888000012 -55.41623331848536 -0.03761232513934374 -55.405665746424354
836 -0.04078447427600622 -55.45701779276137 -0.045587815530598166 -55.45125356195495
837 -0.040674992464482786 -55.49769278522585 -0.03989792820066214 -55.49115149015561
838 -0.0406246529892087 -55.53831743821506 -0.04106691367924213 -55.532218403834854
839 -0.04072265475988388 -55.57904009297494 -0.04304865077137947 -55.575267054606236
840 -0.04055529106408358 -55.61959538403902 -0.04108100533485413 -55.61634805994109
841 -0.04050144422799349 -55.660096828267015 -0.041946566104888915 -55.65829462604598
842 -0.04064151681959629 -55.70073834508661 -0.04438301604241133 -55.70267764208839
843 -0.040213276818394664 -55.740951621905005 -0.03902096599340439 -55.74169860808179
844 -0.04030685536563396 -55.78125847727064 -0.03762911148369312 -55.77932771956549
845 -0.040496133640408515 -55.82175461091105 -0.040868662483990195 -55.820196382049474
846 -0.040486651845276354 -55.86224126275633 -0.045877786539494994 -55.866074168588966
847 -0.040236839838325975 -55.90247810259466 -0.039031816832721236 -55.905105985421685
848 -0.0402701111510396 -55.942748213745695 -0.03886446114629507 -55.94397044656798
849 -0.040439026057720186 -55.983187239803414 -0.04263930171728134 -55.98660974828526
850 -0.04030006211251021 -56.02348730191592 -0.03986720461398363 -56.026476952899245
851 -0.04048203099519014 -56.063969332911114 -0.03949497658759356 -56.065971929486835
852 -0.0403428977355361 -56.10431223064665 -0.04193130806088448 -56.10790323754772
853 -0.04025336727499962 -56.14456559792165 -0.0414949968457222 -56.14939823439344
854 -0.04015469644218683 -56.184720294363835 -0.03808659538626671 -56.187484829779706
855 -0.040237398631870744 -56.22495769299571 -0.04663493111729622 -56.234119760897
856 -0.040134663321077825 -56.265092356316785 -0.04004423562437296 -56.274163996521374
857 -0.040105482749640944 -56.30519783906642 -0.04163158517330885 -56.31579558169468
858 -0.040653299540281296 -56.345851138606704 -0.04837870337069035 -56.36417428506537
859 -0.04189109262079001 -56.38774223122749 -0.06747457645833492 -56.431648861523705
860 -0.03886358439922333 -56.426605815626715 -0.039540629647672174 -56.47118949117138
861 -0.03881047070026398 -56.46541628632698 -0.040337517857551575 -56.51152700902893
862 -0.038872091099619865 -56.5042883774266 -0.0391524862498045 -56.550679495278736
863 -0.03884908277541399 -56.54313746020201 -0.03656733203679323 -56.58724682731553
864 -0.039049433544278145 -56.58218689374629 -0.03852947186678648 -56.62577629918232
865 -0.03909804280847311 -56.621284936554765 -0.038446593657135965 -56.664222892839454
866 -0.0391058498993516 -56.660390786454116 -0.03972347602248192 -56.703946368861935
867 -0.039151139184832574 -56.69954192563895 -0.0371600579470396 -56.741106426808976
868 -0.03927088417112827 -56.73881280981008 -0.039245447143912315 -56.78035187395289
869 -0.03938804101198912 -56.77820085082207 -0.039727676659822464 -56.82007955061271
870 -0.03933520875871181 -56.81753605958078 -0.03858410902321339 -56.85866365963592
871 -0.039479402266442774 -56.857015461847226 -0.041421036794781686 -56.9000846964307
872 -0.03939834907650948 -56.89641381092373 -0.03879155535250902 -56.93887625178321
873 -0.039481695555150506 -56.935895506478886 -0.03971174005419016 -56.9785879918374
874 -0.0395023824647069 -56.97539788894359 -0.03945147786289453 -57.0180394697003
875 -0.039490269124507905 -57.014888158068096 -0.039714754186570646 -57.05775422388687
876 -0.03947981428354978 -57.05436797235165 -0.040446557104587555 -57.098200780991455
877 -0.03947840109467506 -57.093846373446326 -0.04076528679579496 -57.13896606778725
878 -0.039593981578946114 -57.13344035502527 -0.04037872571498156 -57.17934479350223
879 -0.03952570036053658 -57.17296605538581 -0.03578142765909433 -57.21512622116133
880 -0.03972573783248663 -57.21269179321829 -0.0398198127746582 -57.25494603393599
881 -0.03976162187755108 -57.25245341509584 -0.03921486865729094 -57.294160902593276
882 -0.03982714284211397 -57.29228055793796 -0.03670870941132307 -57.3308696120046
883 -0.03996638730168343 -57.33224694523964 -0.04057816192507744 -57.371447773929674
884 -0.03987796064466238 -57.3721249058843 -0.041439263895154 -57.41288703782483
885 -0.039998972229659556 -57.41212387811396 -0.03858818542212248 -57.45147522324695
886 -0.03994373362511396 -57.452067611739075 -0.037697673216462134 -57.489172896463415
887 -0.04011554364115 -57.492183155380225 -0.0476435961201787 -57.5368164925836
888 -0.03972988445311785 -57.53191303983334 -0.04089167304337025 -57.577708165626966
889 -0.03976773153990507 -57.571680771373245 -0.04180568493902683 -57.619513850565994
890 -0.039611224085092545 -57.61129199545834 -0.0391858022660017 -57.658699652832
891 -0.03969880286604166 -57.65099079832438 -0.03842976354062557 -57.697129416372626
892 -0.03994179889559746 -57.69093259721998 -0.03570183515548706 -57.73283125152811
893 -0.039909560419619086 -57.73084215763959 -0.040120416320860386 -57.77295166784897
894 -0.040023363940417764 -57.77086552158001 -0.038054988346993925 -57.811006656195964
895 -0.04004344400018454 -57.8109089655802 -0.04050727337598801 -57.85151392957195
896 -0.0400188883766532 -57.85092785395685 -0.038719282299280164 -57.890233211871234
897 -0.04013333730399608 -57.891061191260846 -0.039819727465510366 -57.93005293933675
898 -0.04011376891285181 -57.9311749601737 -0.04308449849486351 -57.97313743783161
899 -0.039995459094643596 -57.97117041926834 -0.043031994998455045 -58.01616943283007
900 -0.03991357386112213 -58.01108399312946 -0.03897472135722637 -58.055144154187296
901 -0.04000614788383246 -58.05109014101329 -0.03755531869828701 -58.092699472885585
902 -0.040049892477691175 -58.09114003349098 -0.03955626767128706 -58.13225574055687
903 -0.040135804750025275 -58.131275838241 -0.03945621401071549 -58.171711954567584
904 -0.04011905044317245 -58.171394888684176 -0.04022503718733787 -58.211936991754925
905 -0.04012875873595476 -58.21152364742013 -0.037476645037531855 -58.249413636792454
906 -0.04027214236557484 -58.2517957897857 -0.03778196722269058 -58.287195604015146
907 -0.040357346273958684 -58.29215313605966 -0.03687379788607359 -58.32406940190122
908 -0.0405080096796155 -58.33266114573927 -0.039658056758344176 -58.36372745865956
909 -0.04047879949212074 -58.373139945231394 -0.04002092368900776 -58.40374838234857
910 -0.04050505217164755 -58.41364499740304 -0.03965540286153555 -58.4434037852101
911 -0.04063316900283098 -58.45427816640587 -0.03832972832024097 -58.481733513530344
912 -0.040688586235046384 -58.49496675264092 -0.04163163471966982 -58.523365148250015
913 -0.04062935877591371 -58.53559611141684 -0.03981083743274212 -58.563175985682754
914 -0.04075044002383947 -58.57634655144068 -0.03744131103157997 -58.60061729671433
915 -0.040887299180030826 -58.61723385062071 -0.04372802656143904 -58.64434532327577
916 -0.040720433555543424 -58.65795428417625 -0.04192839991301298 -58.68627372318878
917 -0.04062401987612248 -58.69857830405237 -0.04050760325044393 -58.72678132643923
918 -0.04061998836696148 -58.73919829241933 -0.034062400460243225 -58.76084372689947
919 -0.040933310985565186 -58.7801316034049 -0.03756279591470957 -58.79840652281418
920 -0.04088243823498487 -58.821014041639884 -0.04319918230175972 -58.841605705115946
921 -0.04071818925440311 -58.86173223089429 -0.04603419285267592 -58.88763989796862
922 -0.04057715740054846 -58.90230938829484 -0.03902729023247957 -58.9266671882011
923 -0.04066630005836487 -58.9429756883532 -0.04119420852512121 -58.96786139672622
924 -0.040556208416819575 -58.98353189677002 -0.042089940048754215 -59.009951336774975
925 -0.04053501784801483 -59.02406691461803 -0.03537488859146833 -59.045326225366445
926 -0.04077134989202023 -59.06483826451005 -0.04072355274111032 -59.08604977810756
927 -0.040678002312779425 -59.10551626682283 -0.04036216717213392 -59.12641194527969
928 -0.04071024488657713 -59.14622651170941 -0.039984645694494246 -59.16639659097419
929 -0.04067908879369497 -59.1869056005031 -0.04053680822253227 -59.20693339919672
930 -0.040705166198313235 -59.22761076670142 -0.038676514849066736 -59.24560991404579
931 -0.040970051661133766 -59.26858081836255 -0.04187845028936863 -59.287488364335154
932 -0.04071085248142481 -59.309291670843976 -0.04138575997203588 -59.32887412430719
933 -0.04062098357826471 -59.34991265442224 -0.0425824211910367 -59.371456545498226
934 -0.040533099137246606 -59.39044575355949 -0.04020899534225464 -59.41166554084048
935 -0.04068001080304384 -59.431125764362534 -0.03901966065168381 -59.45068520149216
936 -0.040615521371364594 -59.4717412857339 -0.04154213778674602 -59.49222733927891
937 -0.04061904549598694 -59.512360331229885 -0.04111774582415819 -59.53334508510307
938 -0.04044790044426918 -59.552808231674156 -0.04237102530896664 -59.57571611041204
939 -0.04083380587399006 -59.59364203754814 -0.03511916920542717 -59.61083527961747
940 -0.0407851442694664 -59.63442718181761 -0.04220395311713219 -59.6530392327346
941 -0.04058871641755104 -59.67501589823516 -0.03949905373156071 -59.69253828646616
942 -0.040594684332609175 -59.71561058256777 -0.04435297157615423 -59.73689125804231
943 -0.04046697672456503 -59.756077559292336 -0.041621881537139416 -59.77851313957945
944 -0.04047399684786797 -59.7965515561402 -0.04119606483727693 -59.81970920441673
945 -0.04046107158064842 -59.83701262772085 -0.043575957603752616 -59.86328516202048
946 -0.04030931834131479 -59.87732194606217 -0.03979997131973505 -59.90308513334022
947 -0.040324064530432226 -59.9176460105926 -0.038432301580905916 -59.941517434921124
948 -0.040420525893568995 -59.958066536486164 -0.041051306016743186 -59.982568740937865
949 -0.04055436197668314 -59.998620898462846 -0.03732896838337183 -60.019897709321235
950 -0.0407003253698349 -60.03932122383268 -0.04497931022197008 -60.064877019543204
951 -0.04033797513693571 -60.079659198969615 -0.03844187445938587 -60.10331889400259
952 -0.0403524262830615 -60.12001162525268 -0.038899794779717924 -60.14221868878231
953 -0.040425211377441886 -60.16043683663012 -0.03999133203178644 -60.1822100208141
954 -0.040571425668895246 -60.20100826229901 -0.04220247454941273 -60.22441249536351
955 -0.04032766092568636 -60.241335923224696 -0.040564151294529435 -60.26497664665804
956 -0.04038417562842369 -60.28172009885312 -0.04007771331816912 -60.30505435997621
957 -0.04042925853282213 -60.322149357385946 -0.040272566676139834 -60.34532692665235
958 -0.04056870713829994 -60.362718064524245 -0.04260699935257435 -60.38793392600492
959 -0.04031195789575577 -60.40303002242 -0.04084808118641377 -60.42878200719133
960 -0.040272004902362823 -60.44330202732236 -0.04029537290334702 -60.469077380094674
961 -0.04030414335429668 -60.48360617067666 -0.0404463117942214 -60.509523691888894
962 -0.04027716089040041 -60.523883331567056 -0.0403070442378521 -60.549830736126744
963 -0.04026120975613594 -60.564144541323195 -0.03828194607049227 -60.588112682197234
964 -0.04034566488116979 -60.60449020620437 -0.044474313780665395 -60.6325869959779
965 -0.040179881080985066 -60.644670087285355 -0.041435640305280685 -60.67402263628318
966 -0.040171520039439204 -60.68484160732479 -0.04003842081874609 -60.71406105710193
967 -0.040158051438629626 -60.72499965876342 -0.03922533262521029 -60.75328638972714
968 -0.04029955323785543 -60.76529921200128 -0.04040639083832502 -60.793692780565465
969 -0.04027977976948023 -60.80557899177076 -0.03944407198578119 -60.83313685255125
970 -0.0407403202727437 -60.846319312043505 -0.032411831244826314 -60.86554868379608
971 -0.040689798071980476 -60.887009110115486 -0.04300673585385084 -60.90855541964993
972 -0.04051163699477911 -60.927520747110265 -0.038277854584157466 -60.94683327423409
973 -0.04067890029400587 -60.96819964740427 -0.04124932661652565 -60.98808260085061
974 -0.04062495417892933 -61.0088246015832 -0.04107511546462774 -61.02915771631524
975 -0.04051302950829268 -61.04933763109149 -0.04091266673058271 -61.070070383045824
976 -0.040504883229732516 -61.08984251432122 -0.04069798719137907 -61.1107683702372
977 -0.04046925287693739 -61.13031176719816 -0.03863994013518095 -61.14940831037239
978 -0.04058793131262064 -61.17089969851078 -0.046761028841137885 -61.196169339213526
979 -0.040350419096648694 -61.21125011760743 -0.04052113741636276 -61.23669047662989
980 -0.04031669981777668 -61.25156681742521 -0.04103079438209534 -61.277721271011984
981 -0.0402963899075985 -61.2918632073328 -0.04205266423523426 -61.31977393524722
982 -0.04030641615390777 -61.33216962348671 -0.037604262493550776 -61.35737819774077
983 -0.040356609784066674 -61.37252623327078 -0.041054783202707765 -61.39843298094348
984 -0.04016277100890875 -61.41268900427969 -0.039225027151405814 -61.437658008094886
985 -0.04029853623360395 -61.4529875405133 -0.038809950836002825 -61.47646795893089
986 -0.04039578270167112 -61.49338332321497 -0.04119274206459522 -61.517660700995485
987 -0.04034563787281513 -61.53372896108779 -0.04108590204268694 -61.55874660303817
988 -0.04033389370888472 -61.57406285479667 -0.040039317682385445 -61.59878592072056
989 -0.040345573797822 -61.614408428594494 -0.04050633758306503 -61.63929225830363
990 -0.04087357707321644 -61.65528200566771 -0.03788139373064041 -61.67717365203427
991 -0.0406113263219595 -61.695893331989666 -0.040575123950839044 -61.71774877598511
992 -0.040550310350954535 -61.73644364234062 -0.0396720701828599 -61.75742084616797
993 -0.04054866507649422 -61.77699230741711 -0.04143350701779127 -61.79885435318576
994 -0.04045859426259994 -61.81745090167971 -0.03957255780696869 -61.83842691099273
995 -0.04049662202596664 -61.85794752370568 -0.039632697403430936 -61.878059608396164
996 -0.040508546866476536 -61.89845607057216 -0.0413749136030674 -61.91943452199923
997 -0.040517250448465346 -61.938973321020626 -0.03943153191357851 -61.95886605391281
998 -0.040541802532970905 -61.9795151235536 -0.039319100230932234 -61.99818515414374
999 -0.04061296712607145 -62.02012809067967 -0.04159242231398821 -62.03977757645773
1000 -0.04052005652338266 -62.060648147203054 -0.041227495297789574 -62.08100507175552
1001 -0.04060030821710825 -62.10124845542016 -0.03408691324293613 -62.11509198499846
1002 -0.04073312245309353 -62.14198157787325 -0.03813691642135382 -62.15322890141981
1003 -0.04090923946350813 -62.18289081733676 -0.04208713434636593 -62.195316035766176
1004 -0.04086215309798717 -62.22375297043475 -0.03872147966176272 -62.234037515427936
1005 -0.040800385735929014 -62.26455335617068 -0.04301556646823883 -62.27705308189618
1006 -0.04088321831077337 -62.305436574481455 -0.037866626493632795 -62.31491970838981
1007 -0.040645009651780126 -62.34608158413324 -0.04533101841807365 -62.360250726807884
1008 -0.04059974476695061 -62.38668132890019 -0.04097071662545204 -62.401221443433336
1009 -0.04082591030746698 -62.42750723920766 -0.039976578764617444 -62.44119802219795
1010 -0.04071982204914093 -62.4682270612568 -0.03847633618861437 -62.47967435838657
1011 -0.04056736528873443 -62.508794426545535 -0.04323851019144058 -62.52291286857801
1012 -0.040612855739891526 -62.54940728228543 -0.04097086396068335 -62.56388373253869
1013 -0.04058613758534193 -62.58999341987077 -0.03921732027083635 -62.60310105280953
1014 -0.04060060102492571 -62.6305940208957 -0.03791750986129046 -62.641018562670816
1015 -0.0406024482101202 -62.67119646910582 -0.04312849994748831 -62.6841470626183
1016 -0.040755140408873555 -62.7119516095147 -0.04599539376795292 -62.730142456386254
1017 -0.04027968645095825 -62.75223129596566 -0.03986707795411348 -62.77000953434037
1018 -0.040603461861610415 -62.792834757827265 -0.043000128865242 -62.81300966320561
1019 -0.04024829752743244 -62.8330830553547 -0.040392624028027055 -62.85340228723364
1020 -0.04028591588139534 -62.8733689712361 -0.03967997077852488 -62.893082258012164
1021 -0.04031411018222571 -62.91368308141832 -0.03933134023100138 -62.932413598243166
1022 -0.040413586609065535 -62.95409666802738 -0.0379762327298522 -62.97038983097302
1023 -0.04049301613122225 -62.994589684158605 -0.0423657163977623 -63.01275554737078
1024 -0.0403755621984601 -63.03496524635707 -0.03939523957669735 -63.05215078694748
1025 -0.04041643310338259 -63.07538167946045 -0.04235429726541042 -63.09450508421289
1026 -0.04031456839293242 -63.11569624785338 -0.04106978680938482 -63.13557487102228
1027 -0.04029771313071251 -63.15599396098409 -0.03752910476177931 -63.17310397578406
1028 -0.040414676442742346 -63.196408637426835 -0.04052319955080748 -63.213627175334864
1029 -0.040394141152501103 -63.23680277857934 -0.04079100340604782 -63.25441817874091
1030 -0.04034858327358961 -63.27715136185293 -0.04266053568571806 -63.29707871442663
1031 -0.040194095112383366 -63.31734545696531 -0.042385900393128395 -63.33946461481976
1032 -0.040326124802231786 -63.35767158176755 -0.03813299033790827 -63.37759760515767
1033 -0.04031444732099772 -63.39798602908854 -0.043837863765656945 -63.42143546892333
1034 -0.04023904595524073 -63.43822507504378 -0.040443246625363825 -63.46187871554869
1035 -0.04016138389706612 -63.47838645894085 -0.03988317474722862 -63.501761890295924
1036 -0.0402457682415843 -63.51863222718243 -0.03936351425945759 -63.54112540455538
1037 -0.04019361007958651 -63.55882583726201 -0.039728143438696864 -63.580853547994074
1038 -0.040201757475733756 -63.59902759473775 -0.0413040179759264 -63.62215756597
1039 -0.04020705427974462 -63.639234649017496 -0.04211916867643595 -63.664276734646435
1040 -0.04012241493910551 -63.6793570639566 -0.03948286958038807 -63.703759604226825
1041 -0.04019743073731661 -63.71955449469392 -0.04066570121794939 -63.74442530544477
1042 -0.04026475641876459 -63.75981925111268 -0.03784090783447027 -63.78226621327924
1043 -0.040311519615352155 -63.80013077072803 -0.0439905559644103 -63.826256769243656
1044 -0.04026778154075146 -63.84039855226878 -0.03950225822627544 -63.865759027469934
1045 -0.040268419124186036 -63.88066697139297 -0.04295560121536255 -63.908714628685296
1046 -0.04014394208788872 -63.92081091348086 -0.04029181636869907 -63.949006445053996
1047 -0.04014127124100923 -63.96095218472187 -0.04078210294246674 -63.98978854799646
1048 -0.040135466307401654 -64.00108765102927 -0.04127653408795595 -64.03106508208441
1049 -0.04013779330998659 -64.04122544433925 -0.034272484667599204 -64.065337566752
1050 -0.04036190267652273 -64.08158734701577 -0.03923765271902084 -64.10457521947103
1051 -0.04036457166075706 -64.12195191867653 -0.039521594531834126 -64.14409681400286
1052 -0.04039905145764351 -64.16235097013417 -0.040920195169746876 -64.18501700917261
1053 -0.04038147702813148 -64.2027324471623 -0.039555367827415464 -64.22457237700003
1054 -0.040511385351419446 -64.24324383251373 -0.03621570784598589 -64.26078808484601
1055 -0.040529354102909566 -64.28377318661664 -0.04306569080799818 -64.303853775654
1056 -0.04045908935368061 -64.32423227597032 -0.03956988826394081 -64.34342366391795
1057 -0.0404749421402812 -64.3647072181106 -0.03920698948204517 -64.38263065339999
1058 -0.04059507269412279 -64.40530229080471 -0.043857804872095583 -64.42648845827208
1059 -0.04037580024451017 -64.44567809104922 -0.04141204282641411 -64.46790050109848
1060 -0.040388162806630136 -64.48606625385585 -0.03823202177882194 -64.50613252287731
1061 -0.04039248302578926 -64.52645873688164 -0.0413692981004715 -64.54750182097779
1062 -0.04051340967416763 -64.5669721465558 -0.04167712386697531 -64.58917894484476
1063 -0.04031107947230339 -64.6072832260281 -0.041003181412816045 -64.63018212625758
1064 -0.04033324830234051 -64.64761647433045 -0.038857259787619114 -64.6690393860452
1065 -0.04042618963867426 -64.68804266396913 -0.04085728507488966 -64.70989667112009
1066 -0.04037035219371319 -64.72841301616285 -0.03958484698086977 -64.74948151810096
1067 -0.04037476666271687 -64.76878778282557 -0.04217830765992403 -64.79165982576089
1068 -0.04027879294008017 -64.80906657576566 -0.04127195067703724 -64.83293177643793
1069 -0.0402476767078042 -64.84931425247346 -0.038010030053555965 -64.87094180649149
1070 -0.04037937521934509 -64.88969362769281 -0.040420346334576605 -64.91136215282606
1071 -0.04038847684860229 -64.93008210454141 -0.04112125169485807 -64.95248340452092
1072 -0.040289347246289256 -64.9703714517877 -0.03849442936480045 -64.99097783388572
1073 -0.04041477236896753 -65.01078622415666 -0.04063921272754669 -65.03161704661326
1074 -0.040398648381233214 -65.05118487253789 -0.040063459798693656 -65.07168050641195
1075 -0.04042863454669714 -65.09161350708459 -0.03994337040930986 -65.11162387682126
1076 -0.040508726984262465 -65.13212223406885 -0.039763478189706804 -65.15138735501097
1077 -0.040402627736330035 -65.17252486180517 -0.03994857054203749 -65.191335925553
1078 -0.04050575438886881 -65.21303061619405 -0.04000480696558952 -65.23134073251859
1079 -0.04058006349951029 -65.25361067969355 -0.03864299077540636 -65.26998372329399
1080 -0.04091143608093262 -65.29452211577448 -0.04379966463893652 -65.31378338793293
1081 -0.04040572829544544 -65.33492784406992 -0.03886234536767006 -65.3526457333006
1082 -0.040457047522068024 -65.37538489159199 -0.04201425462961197 -65.39465998793021
1083 -0.040412562899291515 -65.41579745449128 -0.040154756419360636 -65.43481474434957
1084 -0.040450315549969675 -65.45624777004126 -0.040588144585490225 -65.47540288893505
1085 -0.04040810987353325 -65.4966558799148 -0.04074670746922493 -65.51614959640428
1086 -0.040368513017892835 -65.5370243929327 -0.03968731295317411 -65.55583690935745
1087 -0.04055537208914757 -65.57757976502184 -0.044532352685928346 -65.60036926204339
1088 -0.04039300139993429 -65.61797276642177 -0.035911081545054915 -65.63628034358844
1089 -0.04041589442640543 -65.65838866084817 -0.039464503154158594 -65.6757448467426
1090 -0.04055844247341156 -65.69894710332159 -0.03908519558608532 -65.71483004232869
1091 -0.04064328614622355 -65.7395903894678 -0.04257466942071915 -65.7574047117494
1092 -0.04044495150446892 -65.78003534097228 -0.03857789859175682 -65.79598261034116
1093 -0.040515745244920257 -65.8205510862172 -0.0399822199717164 -65.83596483031288
1094 -0.040555183216929434 -65.86110626943412 -0.04203496929258108 -65.87799979960546
1095 -0.04052207823842764 -65.90162834767254 -0.040355365723371506 -65.91835516532883
1096 -0.04050472695380449 -65.94213307462634 -0.04166040122509003 -65.96001556655392
1097 -0.04046802576631307 -65.98260110039266 -0.041529851220548156 -66.00154541777447
1098 -0.040454615093767646 -66.02305571548642 -0.03861180078238249 -66.04015721855684
1099 -0.040491987206041816 -66.06354770269246 -0.042086034826934335 -66.08224325338378
1100 -0.04038283675909042 -66.10393053945155 -0.044104591570794584 -66.12634784495458
1101 -0.040233551524579525 -66.14416409097613 -0.03928197398781776 -66.16562981894239
1102 -0.040236794762313365 -66.18440088573844 -0.039625036902725695 -66.20525485584511
1103 -0.04034584444016218 -66.22474673017861 -0.0369011664763093 -66.24215602232142
1104 -0.0405993826687336 -66.26534611284734 -0.0357599213719368 -66.27791594369336
1105 -0.04068311508744955 -66.30602922793479 -0.03729114346206188 -66.31520708715541
1106 -0.04102695770561695 -66.3470561856404 -0.03661850076168775 -66.3518255879171
1107 -0.040909346751868726 -66.38796553239227 -0.04075130019336939 -66.39257688811047
1108 -0.040857788547873496 -66.42882332094014 -0.04149969983845949 -66.43407658794892
1109 -0.040830536372959615 -66.4696538573131 -0.04231523312628269 -66.47639182107521
1110 -0.04073065705597401 -66.51038451436908 -0.040713853947818276 -66.51710567502303
1111 -0.040809744596481325 -66.55119425896557 -0.041733634658157825 -66.55883930968119
1112 -0.04075597785413265 -66.5919502368197 -0.042694287933409215 -66.6015335976146
1113 -0.04061028510332108 -66.63256052192303 -0.039524124935269356 -66.64105772254987
1114 -0.04065998326987028 -66.6732205051929 -0.042132672294974326 -66.68319039484484
1115 -0.04052533023059368 -66.7137458354235 -0.03924446664750576 -66.72243486149235
1116 -0.04059445112943649 -66.75434028655293 -0.04053564127534628 -66.76297050276769
1117 -0.04058863688260317 -66.79492892343553 -0.041359500400722025 -66.8043300031684
1118 -0.04057379458099604 -66.83550271801653 -0.04189022369682789 -66.84622022686523
1119 -0.04046027772128582 -66.87596299573781 -0.04119341764599085 -66.88741364451121
1120 -0.04043989889323711 -66.91640289463105 -0.03862802907824516 -66.92604167358945
1121 -0.04054814074188471 -66.95695103537294 -0.04145974330604076 -66.96750141689549
1122 -0.04055010378360748 -66.99750113915654 -0.03978832717984915 -67.00728974407534
1123 -0.04070382956415415 -67.03820496872069 -0.04132932536303997 -67.04861906943837
1124 -0.04056242387741804 -67.07876739259811 -0.042535075731575486 -67.09115414516995
1125 -0.04045205879956484 -67.11921945139767 -0.040854023210704325 -67.13200816838065
1126 -0.04037339817732573 -67.15959284957499 -0.040042000077664855 -67.17205016845831
1127 -0.04044949635863304 -67.20004234593362 -0.04013782441616058 -67.21218799287448
1128 -0.040468350239098075 -67.24051069617272 -0.04068160708993673 -67.25286959996441
1129 -0.04088055472820997 -67.28139125090092 -0.03663220088928938 -67.2895018008537
1130 -0.040673868358135225 -67.32206511925907 -0.03847794644534588 -67.32797974729904
1131 -0.040835796110332015 -67.3629009153694 -0.041212629340589044 -67.36919237663963
1132 -0.04072403647005558 -67.40362495183945 -0.0394813422113657 -67.40867371885099
1133 -0.04073746930807829 -67.44436242114753 -0.042069919779896735 -67.45074363863088
1134 -0.04071863424032927 -67.48508105538787 -0.04204746652394533 -67.49279110515482
1135 -0.040570400469005105 -67.52565145585687 -0.04011314958333969 -67.53290425473816
1136 -0.04064557459205389 -67.56629703044892 -0.040865645930171016 -67.57376990066832
1137 -0.04051183946430683 -67.60680886991322 -0.03921465333551168 -67.61298455400383
1138 -0.04053896851837635 -67.6473478384316 -0.041264630295336245 -67.65424918429916
1139 -0.04113300573080778 -67.68848084416241 -0.038518195040524006 -67.69276737933968
1140 -0.0407331483438611 -67.72921399250627 -0.03669003639370203 -67.72945741573339
1141 -0.040729238837957385 -67.76994323134423 -0.03951676283031702 -67.76897417856371
1142 -0.040783831104636195 -67.81072706244886 -0.03976332973688841 -67.8087375083006
1143 -0.04079189393669367 -67.85151895638556 -0.04244115427136421 -67.85117866257195
1144 -0.040756281837821005 -67.89227523822338 -0.03986322116106748 -67.89104188373302
1145 -0.040744322910904886 -67.93301956113429 -0.04130723495036363 -67.93234911868339
1146 -0.04069643449038267 -67.97371599562467 -0.04128190968185663 -67.97363102836525
1147 -0.0406484829261899 -68.01436447855086 -0.040604076348245144 -68.01423510471349
1148 -0.040678341314196585 -68.05504281986505 -0.03928331583738327 -68.05351842055087
1149 -0.040671798028051855 -68.09571461789311 -0.040923448652029036 -68.0944418692029
1150 -0.04064891636371613 -68.13636353425683 -0.0405554985627532 -68.13499736776565
1151 -0.04070330280810595 -68.17706683706494 -0.042623940855264664 -68.17762130862091
1152 -0.04064705241471529 -68.21771388947965 -0.036325466632843015 -68.21394677525376
1153 -0.04076016638427973 -68.25847405586393 -0.041303853131830694 -68.2552506283856
1154 -0.04073800258338452 -68.29921205844731 -0.0400433037430048 -68.2952939321286
1155 -0.04076799973845482 -68.33998005818576 -0.04012139234691858 -68.33541532447552
1156 -0.04077311139553785 -68.3807531695813 -0.04000858962535858 -68.37542391410088
1157 -0.040905206091701986 -68.421658375673 -0.0433376731351018 -68.41876158723598
1158 -0.04075997173786163 -68.46241834741086 -0.04155676886439323 -68.46031835610037
1159 -0.04064285904169083 -68.50306120645256 -0.040228227712213994 -68.50054658381259
1160 -0.04062393363565207 -68.54368514008821 -0.039229447953402996 -68.539776031766
1161 -0.040651848167181016 -68.5843369882554 -0.040750532411038876 -68.58052656417703
1162 -0.04067914392799139 -68.62501613218339 -0.03994635660201311 -68.62047292077905
1163 -0.040852463245391844 -68.66586859542878 -0.03586099240928888 -68.65633391318833
1164 -0.04100357107818127 -68.70687216650695 -0.04233056753873825 -68.69866448072707
1165 -0.040886294469237326 -68.74775846097619 -0.04680305290967226 -68.74546753363674
1166 -0.0404756922274828 -68.78823415320367 -0.03852036576718092 -68.78398789940393
1167 -0.040677974186837676 -68.82891212739051 -0.038039350509643556 -68.82202724991357
1168 -0.04066601525992155 -68.86957814265043 -0.040575704723596576 -68.86260295463717
1169 -0.04066644087433815 -68.91024458352476 -0.04018472544848919 -68.90278768008565
1170 -0.040621624514460566 -68.95086620803922 -0.04207706768065691 -68.9448647477663
1171 -0.040624535828828814 -68.99149074386804 -0.04225995317101479 -68.98712470093731
1172 -0.04069065563380718 -69.03218139950185 -0.04396024402230978 -69.03108494495963
1173 -0.04040957223623991 -69.0725909717381 -0.039196399971842766 -69.07028134493147
1174 -0.04047766830772161 -69.11306864004581 -0.042330868542194366 -69.11261221347367
1175 -0.04038929361850023 -69.15345793366431 -0.036193853430449965 -69.14880606690411
1176 -0.04065864868462086 -69.19411658234894 -0.04263502713292837 -69.19144109403705
1177 -0.0404594486579299 -69.23457603100687 -0.040332617983222005 -69.23177371202027
1178 -0.04046137798577547 -69.27503740899265 -0.03917607720941305 -69.27094978922969
1179 -0.04052397999912501 -69.31556138899177 -0.04208602961152792 -69.31303581884121
1180 -0.040506059862673284 -69.35606744885445 -0.04066686779260635 -69.35370268663382
1181 -0.04048100505024195 -69.39654845390469 -0.04124459661543369 -69.39494728324925
1182 -0.04045434091240167 -69.43700279481709 -0.041772672161459926 -69.43671995541071
1183 -0.04041992723941803 -69.4774227220565 -0.04023429062217474 -69.47695424603289
1184 -0.04049953687936068 -69.51792225893587 -0.042771488055586816 -69.51972573408848
1185 -0.04027770590037107 -69.55819996483623 -0.04011674840003252 -69.55984248248852
1186 -0.040343436598777774 -69.59854340143501 -0.03855255637317896 -69.5983950388617
1187 -0.040406917408108714 -69.63895031884311 -0.0421827195212245 -69.64057775838292
1188 -0.04034588485956192 -69.67929620370268 -0.041474489867687224 -69.6820522482506
1189 -0.04049221556633711 -69.71978841926901 -0.032596354559063914 -69.71464860280966
1190 -0.040965770557522777 -69.76075418982653 -0.04022811949253082 -69.75487672230219
1191 -0.0406937861815095 -69.80144797600803 -0.041387406177818775 -69.79626412848
1192 -0.04062534067779779 -69.84207331668583 -0.041944760270416735 -69.83820888875042
1193 -0.040561468526721 -69.88263478521255 -0.041077647171914575 -69.87928653592233
1194 -0.04063999485224486 -69.92327478006479 -0.04076891951262951 -69.92005545543496
1195 -0.0410794036462903 -69.96435418371108 -0.04591043144464493 -69.9659658868796
1196 -0.04028968159109354 -70.00464386530217 -0.039724554680287835 -70.00569044155989
1197 -0.0403738459572196 -70.04501771125939 -0.04039995484054089 -70.04609039640043
1198 -0.040360255353152755 -70.08537796661254 -0.03920461293309927 -70.08529500933354
1199 -0.04042452573776245 -70.1258024923503 -0.04013067539781332 -70.12542568473135
1200 -0.0404740447178483 -70.16627653706816 -0.0405835809186101 -70.16600926564996
1201 -0.04039561040699482 -70.20667214747515 -0.04052638504654169 -70.20653565069651
1202 -0.04043290875852108 -70.24710505623366 -0.04032202083617449 -70.24685767153268
1203 -0.04041350893676281 -70.28751856517043 -0.039070192724466324 -70.28592786425715
1204 -0.04044390935450792 -70.32796247452494 -0.0415209848433733 -70.32744884910052
1205 -0.04041641168296337 -70.3683788862079 -0.040139859169721605 -70.36758870827025
1206 -0.040447328425943854 -70.40882621463385 -0.04160028081387281 -70.40918898908411
1207 -0.04033981263637543 -70.44916602727022 -0.038977968692779544 -70.44816695777689
1208 -0.04042997919023037 -70.48959600646046 -0.04096763618290424 -70.48913459395979
1209 -0.04043038245290518 -70.53002638891337 -0.039848081581294534 -70.52898267554109
1210 -0.04042406436055899 -70.57045045327393 -0.04031450357288122 -70.56929717911397
1211 -0.040454556606709956 -70.61090500988064 -0.040692448057234286 -70.6099896271712
1212 -0.04054262507706881 -70.6514476349577 -0.04938252121210098 -70.6593721483833
1213 -0.04012772236019373 -70.6915753573179 -0.040339413285255435 -70.69971156166855
1214 -0.0400490777567029 -70.73162443507461 -0.03896988872438669 -70.73868145039293
1215 -0.04010100532323122 -70.77172544039784 -0.03918255548924208 -70.77786400588218
1216 -0.04019890576601028 -70.81192434616385 -0.040908313170075414 -70.81877231905226
1217 -0.04011495504528284 -70.85203930120913 -0.03903783224523068 -70.85781015129749
1218 -0.040211435221135614 -70.89225073643027 -0.040167697705328465 -70.89797784900281
1219 -0.04024459458887577 -70.93249533101914 -0.04135245960205793 -70.93933030860487
1220 -0.040179538913071154 -70.9726748699322 -0.04056628253310919 -70.97989659113797
1221 -0.040242678858339785 -71.01291754879054 -0.03912419117987156 -71.01902078231784
1222 -0.04034876599907875 -71.05326631478962 -0.04073572475463152 -71.05975650707246
1223 -0.04018538873642683 -71.09345170352606 -0.04069242812693119 -71.1004489351994
1224 -0.04016578570008278 -71.13361748922614 -0.038480359315872195 -71.13892929451526
1225 -0.040206853114068505 -71.17382434234021 -0.04170122928917408 -71.18063052380444
1226 -0.040251366421580316 -71.2140757087618 -0.04129952099174261 -71.22193004479618
1227 -0.040250339545309544 -71.2543260483071 -0.04151184912770987 -71.2634418939239
1228 -0.04012832716107369 -71.29445437546818 -0.04004908800125122 -71.30349098192515
1229 -0.04025581777095795 -71.33471019323913 -0.03851703535765409 -71.34200801728281
1230 -0.04031403698027134 -71.37502423021941 -0.03987258411943913 -71.38188060140224
1231 -0.04026501290500164 -71.4152892431244 -0.04303394127637148 -71.42491454267862
1232 -0.04016364384442568 -71.45545288696883 -0.041071146726608276 -71.46598568940523
1233 -0.04027224574238062 -71.49572513271121 -0.04619338419288397 -71.51217907359812
1234 -0.04005349688231945 -71.53577862959354 -0.0439524145796895 -71.55613148817781
1235 -0.04005966130644083 -71.57583829089998 -0.03765021562576294 -71.59378170380357
1236 -0.04006116557866335 -71.61589945647864 -0.03824952226132154 -71.6320312260649
1237 -0.04006586391478777 -71.65596532039343 -0.040470841340720654 -71.67250206740562
1238 -0.04012731872498989 -71.69609263911842 -0.04156337920576334 -71.71406544661139
1239 -0.040056009963154796 -71.73614864908157 -0.037696699239313604 -71.7517621458507
1240 -0.040147324278950694 -71.77629597336052 -0.0408627288416028 -71.79262487469231
1241 -0.04018872417509556 -71.81648469753561 -0.03769323732703924 -71.83031811201934
1242 -0.04017807859927416 -71.85666277613488 -0.037286924198269844 -71.86760503621761
1243 -0.040326536633074284 -71.89698931276796 -0.04261197727173567 -71.91021701348934
1244 -0.040396798402071 -71.93738611117003 -0.03436664864420891 -71.94458366213355
1245 -0.04045773819088936 -71.97784384936092 -0.03859484698623419 -71.98317850911978
1246 -0.040589239448308945 -72.01843308880923 -0.039339585788547994 -72.02251809490834
1247 -0.04061091113835573 -72.05904399994759 -0.03826362453401089 -72.06078171944235
1248 -0.040687434189021585 -72.09973143413661 -0.04038452468812466 -72.10116624413047
1249 -0.040615733712911606 -72.14034716784953 -0.04041450470685959 -72.14158074883733
1250 -0.04065776951611042 -72.18100493736564 -0.04179169647395611 -72.18337244531128
1251 -0.04070393722504377 -72.22170887459069 -0.04425506833940744 -72.22762751365069
1252 -0.04061902277171612 -72.26232789736241 -0.03971842918545008 -72.26734594283614
1253 -0.04065104015171528 -72.30297893751413 -0.03983087614178658 -72.30717681897794
1254 -0.040591326914727686 -72.34357026442885 -0.04198676347732544 -72.34916358245526
1255 -0.040500201284885406 -72.38407046571373 -0.04156431835144758 -72.39072790080671
1256 -0.04047160968184471 -72.42454207539558 -0.04191115945577621 -72.43263906026249
1257 -0.04042612556368112 -72.46496820095926 -0.039639942720532416 -72.47227900298302
1258 -0.04045974668115378 -72.50542794764041 -0.040671507082879546 -72.51295051006589
1259 -0.04043569397181272 -72.54586364161223 -0.03958315681666136 -72.55253366688255
1260 -0.04091456420719623 -72.58677820581943 -0.04842865522950888 -72.60096232211207
1261 -0.040249443240463735 -72.6270276490599 -0.038005738891661166 -72.63896806100372
1262 -0.04048784300684929 -72.66751549206674 -0.03571243453770876 -72.67468049554144
1263 -0.04052659515291453 -72.70804208721965 -0.04129179362207651 -72.71597228916352
1264 -0.04045398887246847 -72.74849607609212 -0.04041636046022177 -72.75638864962374
1265 -0.04042939469218254 -72.7889254707843 -0.04187154714018106 -72.79826019676392
1266 -0.04038681667298079 -72.82931228745728 -0.040570194646716115 -72.83883039141064
1267 -0.04032792411744594 -72.86964021157473 -0.037625343538820744 -72.87645573494946
1268 -0.04054207876324654 -72.91018229033799 -0.0412301667034626 -72.91768590165292
1269 -0.040514517948031424 -72.95069680828601 -0.041582436114549634 -72.95926833776747
1270 -0.04040541499853134 -72.99110222328454 -0.04084181301295757 -73.00011015078043
1271 -0.04037867542356253 -73.03148089870811 -0.040239748917520045 -73.04034989969794
1272 -0.04035740587860346 -73.07183830458672 -0.04293816816061735 -73.08328806785856
1273 -0.04029513094574213 -73.11213343553246 -0.04196390118449926 -73.12525196904306
1274 -0.04020460732281208 -73.15233804285526 -0.04016193654388189 -73.16541390558695
1275 -0.04022864885628223 -73.19256669171155 -0.03994720373302698 -73.20536110931997
1276 -0.04026170503348112 -73.23282839674503 -0.041381596587598324 -73.24674270590756
1277 -0.04019068535417318 -73.27301908209921 -0.03950532171875239 -73.28624802762631
1278 -0.04032918307930231 -73.31334826517852 -0.03827070146799087 -73.32451872909431
1279 -0.04032659269869328 -73.35367485787721 -0.04016267601400614 -73.36468140510831
1280 -0.0403774918988347 -73.39405234977605 -0.04010229259729385 -73.40478369770561
1281 -0.04037690982222557 -73.43442925959828 -0.03990326579660177 -73.4446869635022
1282 -0.04049436338245869 -73.47492362298074 -0.03824162371456623 -73.48292858721678
1283 -0.040461677499115466 -73.51538530047985 -0.04184627328068018 -73.52477486049746
1284 -0.04038100689649582 -73.55576630737635 -0.04050472527742386 -73.56527958577489
1285 -0.040396339260041714 -73.59616264663639 -0.03940618056803942 -73.60468576634293
1286 -0.040543303824961185 -73.63670595046135 -0.04115187618881464 -73.64583764253175
1287 -0.040415124595165254 -73.67712107505652 -0.03913120999932289 -73.68496885253107
1288 -0.04036613740026951 -73.71748721245679 -0.04145838245749474 -73.72642723498856
1289 -0.040332190692424774 -73.75781940314921 -0.04054906945675611 -73.76697630444532
1290 -0.04034328926354647 -73.79816269241276 -0.04013905711472034 -73.80711536156004
1291 -0.040545732341706754 -73.83870842475447 -0.04064826387912035 -73.84776362543916
1292 -0.04031330868601799 -73.8790217334405 -0.04037851244211197 -73.88814213788127
1293 -0.040322778187692164 -73.91934451162818 -0.03997972253710032 -73.92812186041837
1294 -0.040342819318175314 -73.95968733094635 -0.039889559522271155 -73.96801141994064
1295 -0.0403219573199749 -74.00000928826633 -0.04100781623274088 -74.00901923617337
1296 -0.040314389392733574 -74.04032367765906 -0.04058328401297331 -74.04960252018634
1297 -0.04034018367528915 -74.08066386133434 -0.04353557601571083 -74.09313809620205
1298 -0.040162633173167706 -74.12082649450751 -0.0401971647515893 -74.13333526095364
1299 -0.04032831192016602 -74.16115480642767 -0.03677340634167194 -74.17010866729531
1300 -0.040321298874914646 -74.20147610530259 -0.0398354385048151 -74.20994410580012
1301 -0.04036336112767458 -74.24183946643026 -0.039283379912376404 -74.2492274857125
1302 -0.040381401777267456 -74.28222086820753 -0.03816292323172092 -74.28739040894422
1303 -0.04044157993048429 -74.32266244813802 -0.04212942291051149 -74.32951983185472
1304 -0.04036025181412697 -74.36302269995214 -0.0394496601074934 -74.36896949196222
1305 -0.04036383479833603 -74.40338653475048 -0.04102112464606762 -74.40999061660828
1306 -0.040438189171254635 -74.44382472392174 -0.039685319922864434 -74.44967593653115
1307 -0.04033309984952212 -74.48415782377126 -0.040841074846684935 -74.49051701137783
1308 -0.0403973501175642 -74.52455517388881 -0.04148200191557407 -74.5319990132934
1309 -0.04037827029824257 -74.56493344418706 -0.04010348301380873 -74.57210249630721
1310 -0.040324334800243375 -74.60525777898731 -0.04111499674618244 -74.6132174930534
1311 -0.04030054397881031 -74.64555832296612 -0.03921725638210773 -74.6524347494355
1312 -0.040373938903212545 -74.68593226186934 -0.03897905889898538 -74.69141380833449
1313 -0.040462924726307394 -74.72639518659565 -0.03860740195959807 -74.73002121029408
1314 -0.04046694114804268 -74.76686212774369 -0.04010910838842392 -74.7701303186825
1315 -0.040483242087066176 -74.80734536983076 -0.04111415985971689 -74.81124447854222
1316 -0.040493803657591344 -74.84783917348835 -0.04069296605885029 -74.85193744460108
1317 -0.04051270801573992 -74.8883518815041 -0.0382069343701005 -74.89014437897117
1318 -0.04049762673676014 -74.92884950824086 -0.04017114620655775 -74.93031552517773
1319 -0.04051794447004795 -74.96936745271091 -0.03921776339411735 -74.96953328857185
1320 -0.04050491265952587 -75.00987236537044 -0.038937552645802495 -75.00847084121766
1321 -0.040628228709101676 -75.05050059407954 -0.037798032909631726 -75.04626887412729
1322 -0.040735623240470885 -75.09123621732 -0.04134961422532797 -75.08761848835262
1323 -0.04080397617071867 -75.13204019349072 -0.04344938807189465 -75.13106787642451
1324 -0.04058032743632793 -75.17262052092705 -0.04128674045205116 -75.17235461687656
1325 -0.04042511079460383 -75.21304563172166 -0.04151270482689142 -75.21386732170345
1326 -0.04042745735496282 -75.25347308907662 -0.038784468173980714 -75.25265178987743
1327 -0.0405314814299345 -75.29400457050656 -0.04263741597533226 -75.29528920585277
1328 -0.040441844053566454 -75.33444641456012 -0.04183905310928822 -75.33712825896205
1329 -0.040379158779978754 -75.3748255733401 -0.03994707185775041 -75.3770753308198
1330 -0.04038978293538094 -75.41521535627548 -0.04165721535682678 -75.41873254617663
1331 -0.040301397815346716 -75.45551675409082 -0.0416684677824378 -75.46040101395907
1332 -0.04023884478956461 -75.4957555988804 -0.039627133309841155 -75.5000281472689
1333 -0.04026830438524485 -75.53602390326564 -0.039002016000449655 -75.53903016326936
1334 -0.04027887433767319 -75.57630277760332 -0.040042960271239283 -75.5790731235406
1335 -0.040289460122585295 -75.6165922377259 -0.03971885796636343 -75.61879198150696
1336 -0.04039285574108362 -75.65698509346699 -0.03979155961424112 -75.6585835411212
1337 -0.040449592657387255 -75.69743468612437 -0.04391883537173271 -75.70250237649293
1338 -0.040281906723976135 -75.73771659284834 -0.041533903777599336 -75.74403628027054
1339 -0.040206867083907125 -75.77792345993225 -0.038515368849039076 -75.78255164911957
1340 -0.0402572138234973 -75.81818067375575 -0.04131635371595621 -75.82386800283552
1341 -0.04025539755821228 -75.85843607131396 -0.04094649311155081 -75.86481449594707
1342 -0.04027129784226417 -75.89870736915623 -0.03757695239037275 -75.90239144833744
1343 -0.040442068316042426 -75.93914943747227 -0.04656501263380051 -75.94895646097125
1344 -0.040072592161595824 -75.97922202963386 -0.040384778007864955 -75.98934123897911
1345 -0.04007544480264187 -76.0192974744365 -0.040469775721430776 -76.02981101470054
1346 -0.04009595159441233 -76.05939342603091 -0.03981233648955822 -76.0696233511901
1347 -0.04005749821662903 -76.09945092424753 -0.03812186997383833 -76.10774522116394
1348 -0.04021850638091564 -76.13966943062844 -0.039499958232045176 -76.14724517939598
1349 -0.040191557817161085 -76.17986098844561 -0.039052327536046504 -76.18629750693202
1350 -0.04019553828984499 -76.22005652673546 -0.04237692411988973 -76.22867443105191
1351 -0.040250452049076554 -76.26030697878454 -0.03832562919706106 -76.26700006024898
1352 -0.040204573050141336 -76.30051155183469 -0.03875601440668106 -76.30575607465566
1353 -0.040333154425024983 -76.34084470625972 -0.04189322683960199 -76.34764930149527
1354 -0.040232764929533 -76.38107747118924 -0.042054050229489805 -76.38970335172476
1355 -0.04032154381275177 -76.421399015002 -0.041213617846369746 -76.43091696957113
1356 -0.040267695859074595 -76.46166671086107 -0.03830311875790358 -76.46922008832904
1357 -0.04038461949676275 -76.50205133035783 -0.034606970474123956 -76.50382705880317
1358 -0.04056632723659277 -76.54261765759442 -0.04284574724733829 -76.54667280605051
1359 -0.04049805384129286 -76.58311571143571 -0.04016890935599804 -76.5868417154065
1360 -0.04048271626234055 -76.62359842769806 -0.04179467763751745 -76.62863639304402
1361 -0.04043778013437986 -76.66403620783244 -0.03769963849335909 -76.66633603153738
1362 -0.04060618001967668 -76.70464238785212 -0.03867394495755434 -76.70500997649494
1363 -0.040592460334300993 -76.74523484818641 -0.03747851122170687 -76.74248848771664
1364 -0.040679059363901614 -76.78591390755031 -0.039909323677420616 -76.78239781139406
1365 -0.040717837028205396 -76.82663174457852 -0.039483959600329396 -76.8218817709944
1366 -0.04069553818553686 -76.86732728276405 -0.040269175358116624 -76.86215094635251
1367 -0.0407409792765975 -76.90806826204064 -0.04043352659791708 -76.90258447295044
1368 -0.04073373042047024 -76.94880199246111 -0.04106983449310064 -76.94365430744354
1369 -0.04073309041559696 -76.98953508287671 -0.04064048267900944 -76.98429479012255
1370 -0.04069081228226423 -77.03022589515898 -0.0397332988679409 -77.02402808899049
1371 -0.04076959975063801 -77.07099549490961 -0.04008442312479019 -77.06411251211529
1372 -0.04082197435200215 -77.11181746926161 -0.04263561628758907 -77.10674812840287
1373 -0.04065302573144436 -77.15247049499305 -0.041146695241332056 -77.14789482364421
1374 -0.04056072197854519 -77.1930312169716 -0.04068048056215048 -77.18857530420635
1375 -0.04064217545092106 -77.23367339242253 -0.04205150678753853 -77.2306268109939
1376 -0.04048364665359259 -77.27415703907613 -0.040439830720424653 -77.27106664171433
1377 -0.04071859456598759 -77.31487563364212 -0.03428552187979221 -77.30535216359412
1378 -0.040747912041842936 -77.35562354568395 -0.036325354129076004 -77.3416775177232
1379 -0.04101226720958948 -77.39663581289355 -0.04112805146723986 -77.38280556919044
1380 -0.040980659425258636 -77.43761647231881 -0.039769634045660494 -77.4225752032361
1381 -0.04098632857203484 -77.47860280089084 -0.04127624239772558 -77.46385144563382
1382 -0.040920051373541357 -77.51952285226439 -0.042519768700003624 -77.50637121433383
1383 -0.040878272242844106 -77.56040112450724 -0.040672679990530015 -77.54704389432436
1384 -0.0408498240634799 -77.60125094857072 -0.041865686699748036 -77.58890958102411
1385 -0.04078328721225262 -77.64203423578297 -0.041698396764695646 -77.63060797778881
1386 -0.040782018937170504 -77.68281625472014 -0.038923831284046174 -77.66953180907286
1387 -0.04078521206974983 -77.72360146678989 -0.040220345743000506 -77.70975215481586
1388 -0.04081331063061953 -77.76441477742051 -0.03900276236236096 -77.74875491717822
1389 -0.04097339641302824 -77.80538817383353 -0.04198983982205391 -77.79074475700027
1390 -0.04073934759944677 -77.84612752143298 -0.03852694407105446 -77.82927170107132
1391 -0.040860498510301116 -77.88698801994327 -0.04032530095428229 -77.8695970020256
1392 -0.040830406546592715 -77.92781842648986 -0.04201479572802782 -77.91161179775362
1393 -0.0407569482922554 -77.96857537478212 -0.041657143458724025 -77.95326894121234
1394 -0.040810016356408595 -78.00938539113852 -0.03880722746253014 -77.99207616867487
1395 -0.04065001234412193 -78.05003540348264 -0.040339859947562215 -78.03241602862244
1396 -0.040819978713989256 -78.09085538219662 -0.04087205342948437 -78.07328808205192
1397 -0.040822443552315235 -78.13167782574894 -0.039930127933621405 -78.11321820998553
1398 -0.04084042329341173 -78.17251824904235 -0.04279769118875265 -78.15601590117429
1399 -0.04070207793265581 -78.213220326975 -0.04220916442573071 -78.19822506560001
1400 -0.04062566217035055 -78.25384598914536 -0.040344976261258124 -78.23857004186127
1401 -0.04073297418653965 -78.2945789633319 -0.046376172080636026 -78.28494621394191
1402 -0.040465622954070565 -78.33504458628597 -0.042516056634485724 -78.32746227057639
1403 -0.04050583429634571 -78.37555042058231 -0.03773132544010878 -78.3651935960165
1404 -0.040494820289313796 -78.41604524087163 -0.03870656527578831 -78.40390016129228
1405 -0.04080651309341192 -78.45685175396504 -0.03775109387934208 -78.44165125517162
1406 -0.04079814851284027 -78.49764990247787 -0.03879478666931391 -78.48044604184093
1407 -0.040780508518218996 -78.5384304109961 -0.042112036421895024 -78.52255807826283
1408 -0.04072644282132387 -78.57915685381742 -0.04210998956114054 -78.56466806782397
1409 -0.04070424977689981 -78.61986110359432 -0.037522599846124646 -78.6021906676701
1410 -0.04075247086584568 -78.66061357446016 -0.04022546838968992 -78.6424161360598
1411 -0.04073547869920731 -78.70134905315936 -0.0434294868260622 -78.68584562288585
1412 -0.0406174024567008 -78.74196645561607 -0.03800622746348381 -78.72385185034933
1413 -0.04067733325064182 -78.78264378886671 -0.04092581924051046 -78.76477766958985
1414 -0.04074268471449614 -78.82338647358121 -0.03999029528349638 -78.80476796487335
1415 -0.04087438657879829 -78.86426086016 -0.0399670697748661 -78.84473503464821
1416 -0.04066085871309042 -78.9049217188731 -0.039949774742126465 -78.88468480939034
1417 -0.040691160783171657 -78.94561287965627 -0.040249763801693914 -78.92493457319203
1418 -0.04079223293811083 -78.98640511259438 -0.04065261520445347 -78.96558718839648
1419 -0.040776891820132735 -79.02718200441451 -0.04068824574351311 -79.00627543414
1420 -0.04072365816682577 -79.06790566258134 -0.04005638789385557 -79.04633182203385
1421 -0.04103586580604315 -79.10894152838738 -0.028154154401272537 -79.07448597643513
1422 -0.04104250930249691 -79.14998403768988 -0.041917485371232036 -79.11640346180636
1423 -0.040998075343668464 -79.19098211303354 -0.039255077764391896 -79.15565853957075
1424 -0.04106682874262333 -79.23204894177617 -0.04139029067009688 -79.19704883024085
1425 -0.04099970161914825 -79.27304864339531 -0.04060263577848673 -79.23765146601933
1426 -0.04099729619920254 -79.31404593959452 -0.0409033102914691 -79.2785547763108
1427 -0.04097962416708469 -79.3550255637616 -0.04000507201999426 -79.31855984833079
1428 -0.04119292255491018 -79.39621848631651 -0.044635883532464504 -79.36319573186326
1429 -0.04084904957562685 -79.43706753589214 -0.041632939130067825 -79.40482867099333
1430 -0.04076581839472056 -79.47783335428686 -0.04249601680785418 -79.44732468780118
1431 -0.0407070018351078 -79.51854035612196 -0.039913599565625194 -79.48723828736681
1432 -0.040734995156526566 -79.55927535127849 -0.0409723998978734 -79.52821068726468
1433 -0.04066663235425949 -79.59994198363275 -0.03921857643872499 -79.5674292637034
1434 -0.040799567848443984 -79.64074155148118 -0.040470765344798564 -79.6079000290482
1435 -0.04080676715821028 -79.6815483186394 -0.03846662137657404 -79.64636665042477
1436 -0.04082827549427748 -79.72237659413368 -0.03972021210938692 -79.68608686253415
1437 -0.04089775662869215 -79.76327435076237 -0.04117002002894878 -79.7272568825631
1438 -0.040848929062485696 -79.80412327982486 -0.04154633786529303 -79.7688032204284
1439 -0.04081658441573381 -79.8449398642406 -0.04027459807693958 -79.80907781850533
1440 -0.04084727838635445 -79.88578714262695 -0.040938323363661766 -79.85001614186899
1441 -0.040788413397967814 -79.92657555602491 -0.038760402053594586 -79.88877654392259
1442 -0.04088608250021934 -79.96746163852514 -0.04144913218915462 -79.93022567611175
1443 -0.040855140425264835 -80.0083167789504 -0.04498799405992031 -79.97521367017167
1444 -0.04072052296251059 -80.04903730191292 -0.04101856332272291 -80.01623223349439
1445 -0.04074659328907728 -80.08978389520199 -0.04044474195688963 -80.05667697545128
1446 -0.04065610971301794 -80.130440004915 -0.04055366516113281 -80.09723064061241
1447 -0.04075542781502008 -80.17119543273002 -0.040136725269258024 -80.13736736588167
1448 -0.040655638091266155 -80.21185107082128 -0.03923840709030628 -80.17660577297198
1449 -0.040733999386429784 -80.25258507020772 -0.03770395573228598 -80.21430972870427
1450 -0.04082735311239958 -80.29341242332012 -0.03892581127583981 -80.25323553998011
1451 -0.04084290862083435 -80.33425533194095 -0.04248144626617432 -80.29571698624629
1452 -0.040811465494334696 -80.37506679743528 -0.041858396492898464 -80.33757538273919
1453 -0.04071095231920481 -80.41577774975448 -0.04067474752664566 -80.37825013026584
1454 -0.040759156085550786 -80.45653690584004 -0.03907948303967714 -80.41732961330551
1455 -0.0407943258062005 -80.49733123164624 -0.03988884035497904 -80.45721845366049
1456 -0.04081066213548183 -80.53814189378173 -0.040024283528327945 -80.49724273718881
1457 -0.04084892775863409 -80.57899082154036 -0.0396901311352849 -80.5369328683241
1458 -0.040877371467649935 -80.619868193008 -0.03584410157054663 -80.57277696989465
1459 -0.040811261907219884 -80.66067945491523 -0.04484892934560776 -80.61762589924025
1460 -0.04080243781208992 -80.70148189272732 -0.041189054027199745 -80.65881495326745
1461 -0.04086398668587208 -80.7423458794132 -0.039977384731173515 -80.69879233799863
1462 -0.040821542218327525 -80.78316742163152 -0.0399228123947978 -80.73871515039342
1463 -0.04081616699695587 -80.82398358862848 -0.04143037386238575 -80.7801455242558
1464 -0.04080835469067097 -80.86479194331915 -0.04200858920812607 -80.82215411346392
1465 -0.04083433263003826 -80.90562627594919 -0.03949699848890305 -80.86165111195282
1466 -0.04076692890375853 -80.94639320485295 -0.0412478394806385 -80.90289895143346
1467 -0.04074559882283211 -80.98713880367579 -0.04017418809235096 -80.94307313952581
1468 -0.04078534059226513 -81.02792414426806 -0.03760719653218984 -80.980680336058
1469 -0.04089132733643055 -81.06881547160448 -0.044401515275239944 -81.02508185133324
1470 -0.04087308049201965 -81.1096885520965 -0.03572069089859724 -81.06080254223184
1471 -0.04083915911614895 -81.15052771121265 -0.04312069062143564 -81.10392323285328
1472 -0.041055962815880774 -81.19158367402852 -0.04440267458558082 -81.14832590743886
1473 -0.040677721984684466 -81.2322613960132 -0.0386956837028265 -81.18702159114169
1474 -0.04070157613605261 -81.27296297214926 -0.03870436456054449 -81.22572595570223
1475 -0.04078120347112417 -81.31374417562039 -0.04110843688249588 -81.26683439258473
1476 -0.04072405304759741 -81.35446822866798 -0.042245574109256265 -81.30907996669399
1477 -0.040621934831142424 -81.39509016349912 -0.040712553076446056 -81.34979251977043
1478 -0.04058482088148594 -81.43567498438061 -0.04060971606522799 -81.39040223583567
1479 -0.04079671297222376 -81.47647169735284 -0.04455587882548571 -81.43495811466116
1480 -0.04039635416120291 -81.51686805151404 -0.03896239958703518 -81.47392051424819
1481 -0.040493205189704895 -81.55736125670374 -0.041242328099906446 -81.5151628423481
1482 -0.04043953940272331 -81.59780079610647 -0.04002794623374939 -81.55519078858185
1483 -0.04045097418129444 -81.63825177028777 -0.04075913298875093 -81.59594992157061
1484 -0.04057551249861717 -81.67882728278639 -0.04269259218126535 -81.63864251375188
1485 -0.04032025039196015 -81.71914753317834 -0.04195272102952004 -81.68059523478139
1486 -0.04024074245244265 -81.75938827563078 -0.04059395845979452 -81.72118919324119
1487 -0.04023028295487165 -81.79961855858565 -0.038438263908028604 -81.75962745714922
1488 -0.04033271502703428 -81.83995127361268 -0.04001322705298662 -81.7996406842022
1489 -0.04037181045860052 -81.88032308407128 -0.03980515506118536 -81.83944583926339
1490 -0.040411127358675004 -81.92073421142996 -0.03915657326579094 -81.87860241252918
1491 -0.04043495915830135 -81.96116917058826 -0.041002394072711466 -81.91960480660188
1492 -0.04043330028653145 -82.0016024708748 -0.04366937819868326 -81.96327418480057
1493 -0.041352213732898234 -82.0429546846077 -0.02696423502638936 -81.99023841982695
1494 -0.04095891509205103 -82.08391359969974 -0.04258497152477503 -82.03282339135173
1495 -0.040869736671447755 -82.1247833363712 -0.04121391344815493 -82.07403730479989
1496 -0.04092909004539251 -82.16571242641659 -0.03935464471578598 -82.11339194951567
1497 -0.04089251700788736 -82.20660494342448 -0.0400931915268302 -82.15348514104251
1498 -0.04092312064021826 -82.2475280640647 -0.03838499505072832 -82.19187013609324
1499 -0.04093999713659287 -82.28846806120129 -0.041578193195164204 -82.23344832928841
1500 -0.04092614445835352 -82.32939420565964 -0.0409947095438838 -82.27444303883229
1501 -0.04087986312806606 -82.37027406878771 -0.04068423174321652 -82.3151272705755
1502 -0.04085006825625896 -82.41112413704397 -0.042748918011784556 -82.35787618858728
1503 -0.040915696136653426 -82.45203983318062 -0.04588875509798527 -82.40376494368527
1504 -0.04065841510891914 -82.49269824828954 -0.04254579283297062 -82.44631073651824
1505 -0.040539201349020004 -82.53323744963856 -0.04092216156423092 -82.48723289808247
1506 -0.04050483945757151 -82.57374228909613 -0.04012144617736339 -82.52735434425983
1507 -0.04062280934303999 -82.61436509843917 -0.04501514006406069 -82.5723694843239
1508 -0.040533229149878024 -82.65489832758904 -0.042610067129135135 -82.61497955145303
1509 -0.04033233616501093 -82.69523066375405 -0.03997247032821179 -82.65495202178124
1510 -0.04034096635878086 -82.73557163011283 -0.039994027465581894 -82.69494604924682
1511 -0.04027720279991627 -82.77584883291274 -0.039892726391553876 -82.73483877563838
1512 -0.04030617941170931 -82.81615501232446 -0.039617118425667286 -82.77445589406405
1513 -0.04033766966313124 -82.85649268198759 -0.04124358259141445 -82.81569947665547
1514 -0.040274422615766525 -82.89676710460336 -0.0403071153908968 -82.85600659204637
1515 -0.04033904355019331 -82.93710614815355 -0.04010387174785137 -82.89611046379422
1516 -0.04033207930624485 -82.97743822745979 -0.040175963565707205 -82.93628642735992
1517 -0.040352702140808105 -83.0177909296006 -0.03871484398841858 -82.97500127134833
1518 -0.04046441111713648 -83.05825534071774 -0.04098983909934759 -83.01599111044769
1519 -0.04039135929197073 -83.09864670000971 -0.039998310059309004 -83.05598942050699
1520 -0.04040593020617962 -83.13905263021589 -0.04051409792155027 -83.09650351842853
1521 -0.040358990989625455 -83.17941162120552 -0.03976645600050688 -83.13626997442904
1522 -0.04042725693434477 -83.21983887813987 -0.039390514604747295 -83.17566048903379
1523 -0.040489868819713594 -83.26032874695959 -0.0406893614679575 -83.21634985050174
1524 -0.04046502336859703 -83.30079377032818 -0.04215711113065481 -83.25850696163239
1525 -0.04034341387450695 -83.3411371842027 -0.038171233236789705 -83.29667819486919
1526 -0.0404137521982193 -83.38155093640091 -0.04094439372420311 -83.33762258859339
1527 -0.04045894052833319 -83.42200987692925 -0.0369636457413435 -83.37458623433473
1528 -0.04058477114886046 -83.46259464807811 -0.041561724804341796 -83.41614795913907
1529 -0.04054395537823439 -83.50313860345635 -0.04521200135350227 -83.46135996049257
1530 -0.04031163640320301 -83.54345023985955 -0.03864464927464724 -83.50000460976722
1531 -0.04043809287250042 -83.58388833273206 -0.03964104540646076 -83.53964565517367
1532 -0.04043976776301861 -83.62432810049508 -0.039209279045462606 -83.57885493421914
1533 -0.04054437130689621 -83.66487247180197 -0.04067339412868023 -83.61952832834781
1534 -0.04049806259572506 -83.7053705343977 -0.04035472646355629 -83.65988305481137
1535 -0.04050922896713018 -83.74587976336483 -0.0413136713206768 -83.70119672613205
1536 -0.0405541205778718 -83.78643388394269 -0.03730848245322704 -83.73850520858528
1537 -0.040530488826334476 -83.82696437276903 -0.042709584534168246 -83.78121479311945
1538 -0.04042116552591324 -83.86738553829494 -0.04141554869711399 -83.82263034181656
1539 -0.040464742854237554 -83.90785028114918 -0.03876316156238317 -83.86139350337895
1540 -0.040438287518918516 -83.9482885686681 -0.03744188416749239 -83.89883538754644
1541 -0.04056239128112793 -83.98885095994923 -0.04196774084120989 -83.94080312838766
1542 -0.04048014190047979 -84.0293311018497 -0.042325475998222825 -83.98312860438588
1543 -0.04049077723175287 -84.06982187908146 -0.0434315949678421 -84.02656019935372
1544 -0.04036284536123276 -84.11018472444269 -0.037922602705657484 -84.06448280205939
1545 -0.040438488498330115 -84.15062321294101 -0.03834016323089599 -84.10282296529029
1546 -0.04045776557177305 -84.19108097851279 -0.03825677167624235 -84.14107973696653
1547 -0.040567117370665075 -84.23164809588346 -0.041243459470570086 -84.1823231964371
1548 -0.040523503348231314 -84.27217159923168 -0.04017791487276554 -84.22250111130987
1549 -0.04051143229007721 -84.31268303152176 -0.04149608127772808 -84.2639971925876
1550 -0.04046997148543596 -84.3531530030072 -0.04032598584890366 -84.3043231784365
1551 -0.04061274044215679 -84.39376574344935 -0.03756469190120697 -84.34188787033771
1552 -0.04069267697632313 -84.43445842042567 -0.04084231983870268 -84.38273019017642
1553 -0.04059470258653164 -84.4750531230122 -0.04140681326389313 -84.42413700344031
1554 -0.04052043091505766 -84.51557355392725 -0.03946104478091002 -84.46359804822121
1555 -0.04060211535543203 -84.55617566928268 -0.04127143751829863 -84.50486948573952
1556 -0.04064428918063641 -84.59681995846331 -0.041564245335757734 -84.54643373107528
1557 -0.04048173483461141 -84.63730169329793 -0.04113716054707765 -84.58757089162236
1558 -0.0405252018943429 -84.67782689519227 -0.04110904727131128 -84.62867993889367
1559 -0.0404279749840498 -84.71825487017632 -0.038546479865908624 -84.66722641875958
1560 -0.040543113462626935 -84.75879798363896 -0.04097821358591318 -84.7082046323455
1561 -0.04054087158292532 -84.79933885522188 -0.039583305828273296 -84.74778793817377
1562 -0.040538128651678565 -84.83987698387355 -0.03901068866252899 -84.7867986268363
1563 -0.040646185353398326 -84.88052316922695 -0.0413514344021678 -84.82815006123847
1564 -0.04063616972416639 -84.92115933895111 -0.038318167254328725 -84.8664682284928
1565 -0.04069868586957455 -84.96185802482069 -0.040353559888899326 -84.9068217883817
1566 -0.040674196369946 -85.00253222119063 -0.04208426829427481 -84.94890605667598
1567 -0.04061732217669487 -85.04314954336733 -0.03968168664723635 -84.98858774332322
1568 -0.04062475450336933 -85.0837742978707 -0.04053979516029358 -85.02912753848352
1569 -0.0405838867649436 -85.12435818463565 -0.04187963847070932 -85.07100717695423
1570 -0.04048705492168665 -85.16484523955734 -0.03776598423719406 -85.10877316119142
1571 -0.04062367267906666 -85.2054689122364 -0.041109615750610826 -85.14988277694204
1572 -0.040609187260270116 -85.24607809949667 -0.0416201751679182 -85.19150295210996
1573 -0.04067087341099977 -85.28674897290767 -0.045498652197420594 -85.23700160430738
1574 -0.040441988967359066 -85.32719096187503 -0.04013227168470621 -85.27713387599209
1575 -0.040487448871135714 -85.36767841074617 -0.0418189063668251 -85.31895278235892
1576 -0.04036643654108048 -85.40804484728724 -0.038579775393009184 -85.35753255775192
1577 -0.040439861826598644 -85.44848470911384 -0.0374795850366354 -85.39501214278856
1578 -0.04057405069470406 -85.48905875980854 -0.040762648731470105 -85.43577479152003
1579 -0.04057773314416409 -85.5296364929527 -0.04005236346274614 -85.47582715498278
1580 -0.040590398386120795 -85.57022689133882 -0.04155295006930828 -85.51738010505208
1581 -0.04086170233786106 -85.61108859367668 -0.04250845666974783 -85.55988856172183
1582 -0.040706269443035126 -85.65179486311972 -0.03685500491410494 -85.59674356663594
1583 -0.04062280878424644 -85.69241767190397 -0.04075808133929968 -85.63750164797524
1584 -0.040616188943386075 -85.73303386084736 -0.041285858489573 -85.67878750646481
1585 -0.04060845077037811 -85.77364231161773 -0.04110844060778618 -85.7198959470726
1586 -0.04051894955337047 -85.81416126117111 -0.04017164558172226 -85.76006759265432
1587 -0.04054633807390928 -85.85470759924502 -0.041495973616838454 -85.80156356627116
1588 -0.040511345863342284 -85.89521894510835 -0.04036661777645349 -85.84193018404761
1589 -0.040509882010519506 -85.93572882711888 -0.0408123429864645 -85.88274252703408
1590 -0.04049167949706316 -85.97622050661595 -0.040139696933329104 -85.9228822239674
1591 -0.04050223454833031 -86.01672274116427 -0.04048666339367628 -85.96336888736109
1592 -0.0406805781647563 -86.05740331932903 -0.036390438117086886 -85.99975932547817
1593 -0.04062858205288648 -86.09803190138192 -0.040480308793485166 -86.04023963427166
1594 -0.040609011054039 -86.13864091243596 -0.04151646643877029 -86.08175610071042
1595 -0.04056611191481352 -86.17920702435077 -0.041205082647502424 -86.12296118335793
1596 -0.040553671307861805 -86.21976069565864 -0.03806312121450901 -86.16102430457244
1597 -0.040577144175767896 -86.2603378398344 -0.04272748194634914 -86.20375178651878
1598 -0.04054988119751215 -86.30088772103191 -0.04115256126970053 -86.24490434778848
1599 -0.040511463209986685 -86.3413991842419 -0.04012104868888855 -86.28502539647737
1600 -0.040524094738066195 -86.38192327897995 -0.0410751610994339 -86.3261005575768
1601 -0.04052035436034203 -86.4224436333403 -0.04196437299251556 -86.3680649305693
1602 -0.04043657090514898 -86.46288020424544 -0.040072976239025594 -86.40813790680834
1603 -0.040526217222213744 -86.50340642146764 -0.03959143925458193 -86.44772934606291
1604 -0.04084526486694813 -86.54425168633459 -0.04640671629458666 -86.4941360623575
1605 -0.04021361991763115 -86.58446530625223 -0.03921072818338871 -86.53334679054089
1606 -0.04022006262093782 -86.62468536887316 -0.04003335125744343 -86.57338014179834
1607 -0.04032888747751713 -86.66501425635067 -0.04089063461869955 -86.61427077641704
1608 -0.04018821902573109 -86.70520247537641 -0.0403580604121089 -86.65462883682915
1609 -0.04022819064557552 -86.74543066602199 -0.040747379325330256 -86.69537621615447
1610 -0.04021760635077953 -86.78564827237277 -0.039063135720789434 -86.73443935187527
1611 -0.04033793862909078 -86.82598621100186 -0.04161889031529427 -86.77605824219056
1612 -0.0402153342962265 -86.86620154529808 -0.041570360958576205 -86.81762860314913
1613 -0.04013342447578907 -86.90633496977387 -0.03993192035704851 -86.85756052350618
1614 -0.04020511526614427 -86.94654008504001 -0.03994375169277191 -86.89750427519895
1615 -0.040208662115037444 -86.98674874715505 -0.03900537379086018 -86.93650964898981
1616 -0.040347368270158765 -87.02709611542521 -0.04046979695558548 -86.9769794459454
1617 -0.0403424896299839 -87.06743860505519 -0.04033091552555561 -87.01731036147096
1618 -0.04030123744159937 -87.10773984249678 -0.040340889059007165 -87.05765125052997
1619 -0.04027616679668426 -87.14801600929347 -0.04010491147637367 -87.09775616200635
1620 -0.040297973155975345 -87.18831398244944 -0.04042125307023525 -87.13817741507658
1621 -0.04031285215169191 -87.22862683460113 -0.040570144541561604 -87.17874755961815
1622 -0.040269984677433965 -87.26889681927857 -0.040143519453704354 -87.21889107907185
1623 -0.040490842424333096 -87.3093876617029 -0.04528976324945688 -87.26418084232131
1624 -0.04023521486669779 -87.3496228765696 -0.04037826023995876 -87.30455910256127
1625 -0.040114212036132815 -87.38973708860573 -0.04101084098219872 -87.34556994354347
1626 -0.04010034706443548 -87.42983743567017 -0.04013181608170271 -87.38570175962516
1627 -0.04010613616555929 -87.46994357183573 -0.0392389390617609 -87.42494069868692
1628 -0.040158477425575254 -87.5101020492613 -0.03883256446570158 -87.46377326315263
1629 -0.04021780733019113 -87.5503198565915 -0.03868107981979847 -87.50245434297243
1630 -0.04033113941550255 -87.590650996007 -0.03945621494203806 -87.54191055791446
1631 -0.04031155724078417 -87.63096255324778 -0.03922985512763262 -87.58114041304209
1632 -0.04036253299564123 -87.67132508624343 -0.04026172291487455 -87.62140213595697
1633 -0.04033702909946442 -87.71166211534289 -0.042302231118083 -87.66370436707506
1634 -0.04076625183224678 -87.75242836717514 -0.048125597462058065 -87.71182996453712
1635 -0.04016820900142193 -87.79259657617656 -0.039850926212966445 -87.75168089075008
1636 -0.04015732388943434 -87.832753900066 -0.04073520228266716 -87.79241609303274
1637 -0.04010204803198576 -87.87285594809798 -0.039430745504796506 -87.83184683853754
1638 -0.040141208469867705 -87.91299715656784 -0.04056801050901413 -87.87241484904656
1639 -0.0401532081887126 -87.95315036475655 -0.04091079868376255 -87.91332564773033
1640 -0.04010990280658007 -87.99326026756313 -0.04187053292989731 -87.95519618066022
1641 -0.04006413649767637 -88.0333244040608 -0.03925468437373638 -87.99445086503395
1642 -0.0400606919080019 -88.0733850959688 -0.0398496150970459 -88.034300480131
1643 -0.04010202996432781 -88.11348712593313 -0.040152625925838945 -88.07445310605684
1644 -0.04011666737496853 -88.15360379330811 -0.0394350903108716 -88.11388819636771
1645 -0.040129308216273786 -88.19373310152439 -0.040065986663103105 -88.15395418303082
1646 -0.040133402682840824 -88.23386650420723 -0.04014371763914824 -88.19409790066997
1647 -0.04015265610069037 -88.27401916030792 -0.04215939790010452 -88.23625729857008
1648 -0.04002974554896355 -88.31404890585688 -0.03969270214438438 -88.27595000071446
1649 -0.040072391740977764 -88.35412129759786 -0.04005004558712244 -88.31600004630158
1650 -0.040079915151000026 -88.39420121274885 -0.04117666073143482 -88.35717670703302
1651 -0.04003560692071915 -88.43423681966958 -0.04140290506184101 -88.39857961209486
1652 -0.040023292414844036 -88.47426011208442 -0.038888527825474736 -88.43746813992034
1653 -0.040066616423428056 -88.51432672850785 -0.03982530254870653 -88.47729344246905
1654 -0.04006507974117994 -88.55439180824904 -0.040148138627409936 -88.51744158109646
1655 -0.040097024850547315 -88.59448883309959 -0.03961015250533819 -88.5570517336018
1656 -0.040132401324808595 -88.6346212344244 -0.04055210202932358 -88.59760383563112
1657 -0.04015609622001648 -88.67477733064442 -0.038343009725213054 -88.63594684535633
1658 -0.04020589776337147 -88.71498322840779 -0.04095327164977789 -88.67690011700611
1659 -0.04015885461121797 -88.75514208301901 -0.04000016301870346 -88.71690028002482
1660 -0.04013760071247816 -88.7952796837315 -0.03938724528998137 -88.7562875253148
1661 -0.040225878730416297 -88.8355055624619 -0.04278972819447517 -88.79907725350928
1662 -0.04010695926845074 -88.87561252173036 -0.03796365652233362 -88.83704091003162
1663 -0.04023123588413 -88.9158437576145 -0.039050758630037305 -88.87609166866166
1664 -0.040276481211185454 -88.95612023882568 -0.040311002731323244 -88.91640267139299
1665 -0.04024337287992239 -88.9963636117056 -0.03887200206518173 -88.95527467345816
1666 -0.040293971076607704 -89.03665758278221 -0.042147392965853216 -88.99742206642402
1667 -0.040334382094442844 -89.07699196487665 -0.03724094573408365 -89.0346630121581
1668 -0.04038661383092403 -89.11737857870757 -0.04483556766062975 -89.07949857981873
1669 -0.040226228348910806 -89.15760480705649 -0.04058848451822996 -89.12008706433696
1670 -0.040198365971446035 -89.19780317302794 -0.04380423054099083 -89.16389129487794
1671 -0.040059232898056504 -89.237862405926 -0.040721959061920644 -89.20461325393987
1672 -0.04009729009121656 -89.2779596960172 -0.040355475060641764 -89.2449687290005
1673 -0.040117603912949565 -89.31807729993015 -0.03914430998265743 -89.28411303898316
1674 -0.04014886617660522 -89.35822616610676 -0.04008356295526028 -89.32419660193843
1675 -0.04008209556341171 -89.39830826167017 -0.038492402620613576 -89.36268900455904
1676 -0.04023580756038427 -89.43854406923055 -0.039955892600119114 -89.40264489715916
1677 -0.040256230160593987 -89.47880029939114 -0.041776941530406474 -89.44442183868956
1678 -0.04020211771130562 -89.51900241710244 -0.042144338600337505 -89.4865661772899
1679 -0.04013388194143772 -89.55913629904389 -0.04179736208170652 -89.52836353937161
1680 -0.04011049252003431 -89.59924679156391 -0.04267867915332317 -89.57104221852494
1681 -0.040023276768624785 -89.63927006833254 -0.041410593502223494 -89.61245281202716
1682 -0.040006352961063384 -89.6792764212936 -0.03927559331059456 -89.65172840533775
1683 -0.040076111629605296 -89.7193525329232 -0.037374422699213025 -89.68910282803697
1684 -0.04024532567709684 -89.75959785860029 -0.04186098333448172 -89.73096381137145
1685 -0.04004878476262093 -89.7996466433629 -0.03862165752798319 -89.76958546889944
1686 -0.04016636721789837 -89.8398130105808 -0.04269916843622923 -89.81228463733567
1687 -0.039988627284765245 -89.87980163786557 -0.03815919607877731 -89.85044383341445
1688 -0.040019705332815646 -89.91982134319838 -0.03815505523234606 -89.8885988886468
1689 -0.04017695393413305 -89.95999829713251 -0.04101104643195867 -89.92960993507876
1690 -0.040180426090955734 -90.00017872322347 -0.04172604735940695 -89.97133598243816
1691 -0.04011787157505751 -90.04029659479853 -0.040069819614291194 -90.01140580205245
1692 -0.04224408883601427 -90.08254068363455 -0.041711531952023505 -90.05311733400447
1693 -0.040464619360864165 -90.12300530299541 -0.041427232697606085 -90.09454456670207
1694 -0.04004413168877363 -90.16304943468418 -0.0405944224447012 -90.13513898914677
1695 -0.04004008658230305 -90.20308952126649 -0.039971844851970674 -90.17511083399874
1696 -0.040086489729583265 -90.24317601099608 -0.04115478079766035 -90.2162656147964
1697 -0.040086477622389795 -90.28326248861848 -0.03888276945799589 -90.2551483842544
1698 -0.04009250979870558 -90.32335499841719 -0.04049191549420357 -90.2956402997486
1699 -0.040112652070820334 -90.363467650488 -0.03951643574982881 -90.33515673549843
1700 -0.04015773236751556 -90.40362538285552 -0.04013847578316927 -90.3752952112816
1701 -0.04017305858433247 -90.44379844143985 -0.041161591373384 -90.41645680265498
1702 -0.04014216009527445 -90.48394060153512 -0.04097533673048019 -90.45743213938546
1703 -0.04012031480669975 -90.52406091634182 -0.0394804835319519 -90.4969126229174
1704 -0.04016930237412453 -90.56423021871595 -0.04170984253287315 -90.53862246545027
1705 -0.040110070072114465 -90.60434028878807 -0.04092674609273672 -90.57954921154301
1706 -0.04010000079870224 -90.64444028958677 -0.04061951097100973 -90.62016872251402
1707 -0.04009260181337595 -90.68453289140014 -0.039854645542800424 -90.66002336805683
1708 -0.040128926187753676 -90.72466181758789 -0.040441485680639745 -90.70046485373747
1709 -0.04008666388690472 -90.7647484814748 -0.0391739260405302 -90.739638779778
1710 -0.04012035299092531 -90.80486883446572 -0.040540028177201745 -90.78017880795521
1711 -0.04011545665562153 -90.84498429112135 -0.040889361314475535 -90.82106816926968
1712 -0.04008465521037578 -90.88506894633173 -0.03929597269743681 -90.86036414196711
1713 -0.040102105028927325 -90.92517105136065 -0.04086057618260384 -90.90122471814972
1714 -0.04011377450078726 -90.96528482586143 -0.04112436808645725 -90.94234908623618
1715 -0.04006938133388758 -91.00535420719532 -0.040741526521742344 -90.98309061275792
1716 -0.04012492951005697 -91.04547913670538 -0.0397366588935256 -91.02282727165145
1717 -0.040184532105922696 -91.0856636688113 -0.03481361232697964 -91.05764088397844
1718 -0.04029587656259537 -91.1259595453739 -0.038684654235839847 -91.09632553821427
1719 -0.04032365251332522 -91.16628319788722 -0.03936672601848841 -91.13569226423276
1720 -0.04040619153529405 -91.20668938942252 -0.04107600133866072 -91.17676826557143
1721 -0.04042476955801248 -91.24711415898054 -0.04188017547130585 -91.21864844104273
1722 -0.040281410701572894 -91.2873955696821 -0.040421171486377715 -91.2590696125291
1723 -0.040266087651252745 -91.32766165733335 -0.03945897072553635 -91.29852858325464
1724 -0.04032673463225365 -91.36798839196561 -0.039655238017439844 -91.33818382127208
1725 -0.04038032814860344 -91.40836872011421 -0.04292007107287645 -91.38110389234495
1726 -0.04024696033447981 -91.4486156804487 -0.04034025203436613 -91.42144414437932
1727 -0.04030240941792727 -91.48891808986663 -0.040083383582532404 -91.46152752796185
1728 -0.04030132815241814 -91.52921941801905 -0.0394043343141675 -91.50093186227602
1729 -0.0404101787135005 -91.56962959673255 -0.04022422302514315 -91.54115608530117
1730 -0.04039546847343445 -91.61002506520599 -0.0386934557929635 -91.57984954109413
1731 -0.04040921311825514 -91.65043427832424 -0.041369558125734326 -91.62121909921987
1732 -0.0403507636860013 -91.69078504201025 -0.04106255955994129 -91.66228165877982
1733 -0.04037488903850317 -91.73115993104875 -0.0423262232914567 -91.70460788207127
1734 -0.040353651717305185 -91.77151358276606 -0.03904841151088476 -91.74365629358216
1735 -0.04037629496306181 -91.81188987772913 -0.03935346230864525 -91.7830097558908
1736 -0.040581310354173186 -91.8524711880833 -0.0386159747838974 -91.8216257306747
1737 -0.04034233577549458 -91.89281352385879 -0.04098549317568541 -91.86261122385038
1738 -0.04040016774088144 -91.93321369159968 -0.04308854304254055 -91.90569976689292
1739 -0.04029449764639139 -91.97350818924606 -0.03975021112710238 -91.94544997802002
1740 -0.04032646492123604 -92.0138346541673 -0.04003692287951708 -91.98548690089955
1741 -0.040341337025165555 -92.05417599119247 -0.0409956282004714 -92.02648252910002
1742 -0.040345984511077404 -92.09452197570354 -0.041620321199297906 -92.06810285029933
1743 -0.04029223881661892 -92.13481421452016 -0.040552090108394626 -92.10865494040772
1744 -0.04028349481523037 -92.17509770933539 -0.0409332986921072 -92.14958823909983
1745 -0.040316357649862765 -92.21541406698525 -0.0406650222837925 -92.19025326138362
1746 -0.04026909600943327 -92.25568316299469 -0.04423816781491041 -92.23449142919853
1747 -0.04014461692422629 -92.29582777991891 -0.037277312390506266 -92.27176874158903
1748 -0.04024162143468857 -92.3360694013536 -0.040632379800081254 -92.31240112138912
1749 -0.04031157623976469 -92.37638097759336 -0.040202662162482736 -92.3526037835516
1750 -0.04032597206532955 -92.41670694965869 -0.04016581904143095 -92.39276960259303
1751 -0.0402501417323947 -92.45695709139109 -0.04007037710398435 -92.43283997969702
1752 -0.04025713969022036 -92.49721423108132 -0.03909859731793404 -92.47193857701495
1753 -0.040265281684696674 -92.53747951276601 -0.04149264395236969 -92.51343122096732
1754 -0.04025308284908533 -92.5777325956151 -0.040647256374359134 -92.55407847734168
1755 -0.0402489485219121 -92.61798154413701 -0.039921279065310955 -92.59399975640699
1756 -0.040262465737760066 -92.65824400987476 -0.04045226089656353 -92.63445201730354
1757 -0.04031385872513056 -92.69855786859989 -0.04069676771759987 -92.67514878502115
1758 -0.040279078483581546 -92.73883694708347 -0.03944982793182135 -92.71459861295297
1759 -0.04029007982462644 -92.7791270269081 -0.04170669261366129 -92.75630530556663
1760 -0.040579776465892795 -92.81970680337399 -0.039861902594566345 -92.7961672081612
1761 -0.040288572758436204 -92.85999537613243 -0.03982543293386698 -92.83599264109506
1762 -0.04035287443548441 -92.90034825056792 -0.04085083641111851 -92.87684347750618
1763 -0.0403022013604641 -92.94065045192838 -0.04015342723578215 -92.91699690474196
1764 -0.04028789196163416 -92.98093834389002 -0.04096354115754366 -92.9579604458995
1765 -0.04025692790746689 -93.02119527179748 -0.039639888890087606 -92.9976003347896
1766 -0.040319102630019185 -93.0615143744275 -0.04030225668102503 -93.03790259147063
1767 -0.040296356193721294 -93.10181073062122 -0.04105552937835455 -93.07895812084898
1768 -0.04034857098013163 -93.14215930160135 -0.04046713057905436 -93.11942525142804
1769 -0.0402869664132595 -93.18244626801462 -0.04109655246138573 -93.16052180388942
1770 -0.04023434929549694 -93.22268061731012 -0.03805941920727492 -93.1985812230967
1771 -0.040368677303195 -93.26304929461331 -0.04038825910538435 -93.23896948220208
1772 -0.040330580249428746 -93.30337987486274 -0.03999066073447466 -93.27896014293655
1773 -0.04041778463870287 -93.34379765950145 -0.03957569282501936 -93.31853583576158
1774 -0.040450649708509444 -93.38424830920995 -0.03882550150156021 -93.35736133726314
1775 -0.04047556724399328 -93.42472387645394 -0.04077865071594715 -93.39813998797909
1776 -0.040463412180542946 -93.46518728863448 -0.04068296011537313 -93.43882294809447
1777 -0.04041184410452843 -93.50559913273901 -0.0412464315071702 -93.48006937960164
1778 -0.04040419720113277 -93.54600332994013 -0.03886289596557617 -93.51893227556722
1779 -0.040457585267722605 -93.58646091520785 -0.041369208693504335 -93.56030148426073
1780 -0.040436013415455815 -93.62689692862331 -0.04007397033274174 -93.60037545459348
1781 -0.040467989072203635 -93.66736491769551 -0.041109875030815604 -93.64148532962429
1782 -0.04038904402405023 -93.70775396171956 -0.04031039979308844 -93.68179572941737
1783 -0.04040241055190563 -93.74815637227147 -0.03977373894304037 -93.72156946836041
1784 -0.04040974583476782 -93.78856611810623 -0.04122804254293442 -93.76279751090335
1785 -0.0404518973082304 -93.82901801541446 -0.03994000814855099 -93.8027375190519
1786 -0.040429620817303655 -93.86944763623177 -0.03875767234712839 -93.84149519139903
1787 -0.04048399403691292 -93.90993163026869 -0.0398236945271492 -93.88131888592618
1788 -0.04046702589839697 -93.95039865616708 -0.03904900029301643 -93.9203678862192
1789 -0.04059053473174572 -93.99098919089883 -0.0397117804735899 -93.96007966669279
1790 -0.04062338098883629 -94.03161257188766 -0.04196873903274536 -94.00204840572553
1791 -0.040493964962661264 -94.07210653685033 -0.04073530957102776 -94.04278371529657
1792 -0.0405968502163887 -94.11270338706672 -0.045464448630809784 -94.08824816392737
1793 -0.04049329310655594 -94.15319668017327 -0.04433618597686291 -94.13258434990423
1794 -0.04025853499770164 -94.19345521517097 -0.04160512015223503 -94.17418947005648
1795 -0.04013390112668276 -94.23358911629765 -0.04099345151335001 -94.21518292156982
1796 -0.04037648197263479 -94.27396559827028 -0.04151949733495712 -94.25670241890478
1797 -0.04012833051383495 -94.31409392878412 -0.04088587127625942 -94.29758829018104
1798 -0.04007476605474949 -94.35416869483886 -0.040030222944915296 -94.33761851312596
1799 -0.040095689333975316 -94.39426438417284 -0.04140951335430145 -94.37902802648026
1800 -0.04000972453504801 -94.4342741087079 -0.03797958642244339 -94.4170076129027
1801 -0.04015171676874161 -94.47442582547664 -0.03963941149413586 -94.45664702439683
1802 -0.04019136447459459 -94.51461718995124 -0.03982075862586498 -94.4964677830227
1803 -0.040295523777604106 -94.55491271372884 -0.0361565625295043 -94.5326243455522
1804 -0.04037003573030233 -94.59528274945914 -0.04243122227489948 -94.57505556782709
1805 -0.0403251126408577 -94.6356078621 -0.04154515769332647 -94.61660072552041
1806 -0.04037246629595757 -94.67598032839597 -0.03858642429113388 -94.65518714981155
1807 -0.040358968265354636 -94.71633929666132 -0.0420747047290206 -94.69726185454057
1808 -0.04030103068798781 -94.7566403273493 -0.041212537325918674 -94.73847439186649
1809 -0.04025599583983421 -94.79689632318913 -0.04187347926199436 -94.78034787112848
1810 -0.04020548947155476 -94.83710181266069 -0.03878399021923542 -94.81913186134771
1811 -0.04031704012304545 -94.87741885278373 -0.0414321618154645 -94.86056402316318
1812 -0.04025887567549944 -94.91767772845924 -0.03988615646958351 -94.90045017963276
1813 -0.040261697955429554 -94.95793942641467 -0.041398474015295506 -94.94184865364805
1814 -0.040349636040627954 -94.9982890624553 -0.041796152107417585 -94.98364480575547
1815 -0.04016961306333542 -95.03845867551864 -0.03956659007817507 -95.02321139583366
1816 -0.040260845050215724 -95.07871952056885 -0.041515360958874224 -95.06472675679252
1817 -0.04011716581881046 -95.11883668638767 -0.03921237178146839 -95.103939128574
1818 -0.040176817961037156 -95.1590135043487 -0.03989181723445654 -95.14383094580846
1819 -0.04023952465504408 -95.19925302900376 -0.0387728177011013 -95.18260376350956
1820 -0.04026258010417223 -95.23951560910793 -0.04048138242214918 -95.2230851459317
1821 -0.040250733867287634 -95.27976634297521 -0.04019831456243992 -95.26328346049415
1822 -0.04017845299094915 -95.31994479596615 -0.03673580121248961 -95.30001926170664
1823 -0.0403521029278636 -95.36029689889402 -0.0405455807223916 -95.34056484242903
1824 -0.04036286696791649 -95.40065976586193 -0.04293932523578405 -95.38350416766481
1825 -0.040322098322212695 -95.44098186418414 -0.04222263470292091 -95.42572680236773
1826 -0.04028897173702717 -95.48127083592117 -0.03906790167093277 -95.46479470403867
1827 -0.04018406569957733 -95.52145490162074 -0.04010424334555864 -95.50489894738422
1828 -0.04028879310935736 -95.5617436947301 -0.04104485996067524 -95.5459438073449
1829 -0.040126004442572596 -95.60186969917267 -0.04084794614464045 -95.58679175348954
1830 -0.04011981226503849 -95.6419895114377 -0.039460208639502524 -95.62625196212903
1831 -0.040186114795506 -95.6821756262332 -0.041566893458366394 -95.6678188555874
1832 -0.04007431287318468 -95.72224993910639 -0.041577072627842424 -95.70939592821524
1833 -0.04008855558931827 -95.76233849469571 -0.039288800396025184 -95.74868472861127
1834 -0.040095539204776286 -95.80243403390048 -0.03963065966963768 -95.7883153882809
1835 -0.04016140811145306 -95.84259544201194 -0.038894685171544555 -95.82721007345245
1836 -0.04025454446673393 -95.88284998647867 -0.0415128156542778 -95.86872288910672
1837 -0.040461903624236586 -95.92331189010291 -0.04586831647902727 -95.91459120558575
1838 -0.03999820239841938 -95.96331009250133 -0.04656962398439646 -95.96116082957015
1839 -0.039776859991252425 -96.00308695249258 -0.03894754704087973 -96.00010837661102
1840 -0.03988846521824598 -96.04297541771082 -0.0409042663872242 -96.04101264299825
1841 -0.039928183518350126 -96.08290360122918 -0.0422360610216856 -96.08324870401994
1842 -0.03977916166186333 -96.12268276289105 -0.04157751370221376 -96.12482621772214
1843 -0.039721377193927765 -96.16240414008497 -0.040006039291620256 -96.16483225701377
1844 -0.03974136188626289 -96.20214550197123 -0.04133959691971541 -96.20617185393348
1845 -0.03971892893314362 -96.24186443090437 -0.039916496351361276 -96.24608835028485
1846 -0.03979116827249527 -96.28165559917687 -0.04198243040591478 -96.28807078069076
1847 -0.039646856114268304 -96.32130245529115 -0.03858696799725294 -96.326657748688
1848 -0.03971307892352342 -96.36101553421467 -0.04052684623748064 -96.36718459492549
1849 -0.03969876859337092 -96.40071430280804 -0.03971634469926357 -96.40690093962475
1850 -0.03976794611662626 -96.44048224892467 -0.039292294159531595 -96.44619323378429
1851 -0.039732275530695915 -96.48021452445536 -0.04124830514192581 -96.4874415389262
1852 -0.03973234537988901 -96.51994686983525 -0.03883486334234476 -96.52627640226855
1853 -0.03976564258337021 -96.55971251241863 -0.03939693104475737 -96.56567333331331
1854 -0.03979279808700085 -96.59950531050563 -0.04049387071281672 -96.60616720402614
1855 -0.03984302282333374 -96.63934833332897 -0.04048958234488964 -96.64665678637103
1856 -0.039768362790346144 -96.67911669611931 -0.03976830951869488 -96.68642509588972
1857 -0.03993072714656591 -96.71904742326588 -0.03882022742182016 -96.72524532331154
1858 -0.039921206422150135 -96.75896862968803 -0.04013644941151142 -96.76538177272305
1859 -0.0399238832294941 -96.79889251291752 -0.04225659798830748 -96.80763837071136
1860 -0.03985138926655054 -96.83874390218406 -0.03956413697451353 -96.84720250768588
1861 -0.04000580329447985 -96.87874970547854 -0.03769088480621576 -96.88489339249209
1862 -0.04002790246158838 -96.91877760794013 -0.04350391495972872 -96.92839730745182
1863 -0.039885057136416435 -96.95866266507655 -0.042794615030288696 -96.9711919224821
1864 -0.03971121963113546 -96.99837388470768 -0.0396547582000494 -97.01084668068215
1865 -0.03969255238771439 -97.0380664370954 -0.039202467910945414 -97.05004914859309
1866 -0.03976091276854277 -97.07782734986394 -0.038616649992764 -97.08866579858585
1867 -0.03986248578876257 -97.1176898356527 -0.039745991490781306 -97.12841179007663
1868 -0.039905212633311746 -97.15759504828601 -0.040479994378983974 -97.16889178445561
1869 -0.039882926642894743 -97.1974779749289 -0.04145323168486357 -97.21034501614048
1870 -0.039823363162577154 -97.23730133809148 -0.03888840544968843 -97.24923342159016
1871 -0.039920851774513724 -97.277222189866 -0.039521434158086774 -97.28875485574825
1872 -0.039900907501578334 -97.31712309736757 -0.03589904084801674 -97.32465389659627
1873 -0.040119297616183755 -97.35724239498376 -0.04058581572026014 -97.36523971231654
1874 -0.04011357650160789 -97.39735597148537 -0.042370674945414064 -97.40761038726195
1875 -0.04003505110740661 -97.43739102259278 -0.039737540669739245 -97.44734792793169
1876 -0.040048971958458426 -97.47743999455123 -0.03961184751242399 -97.4869597754441
1877 -0.040078019723296165 -97.51751801427453 -0.038702023401856425 -97.52566179884596
1878 -0.040235534124076364 -97.55775354839861 -0.04131490979343653 -97.5669767086394
1879 -0.04011604860424996 -97.59786959700286 -0.03721931222826243 -97.60419602086766
1880 -0.04029194451868534 -97.63816154152154 -0.03746638298034668 -97.641662403848
1881 -0.04035104811191559 -97.67851258963346 -0.04061667677015066 -97.68227908061816
1882 -0.0403226587921381 -97.71883524842559 -0.038486089929938315 -97.72076517054809
1883 -0.040448316000401975 -97.759283564426 -0.0346810394898057 -97.7554462100379
1884 -0.040708602592349055 -97.79999216701835 -0.04183584526181221 -97.79728205529972
1885 -0.04059630893170833 -97.84058847595006 -0.03821945153176785 -97.83550150683149
1886 -0.040662852860987184 -97.88125132881105 -0.04008688982576132 -97.87558839665725
1887 -0.0406782353296876 -97.92192956414074 -0.040736894123256207 -97.9163252907805
1888 -0.0406560717150569 -97.9625856358558 -0.040768415108323096 -97.95709370588882
1889 -0.04066925290971994 -98.00325488876553 -0.040185785852372646 -97.9972794917412
1890 -0.040905216708779335 -98.0441601054743 -0.04553858581930399 -98.0428180775605
1891 -0.04040256701409817 -98.0845626724884 -0.039074506424367425 -98.08189258398487
1892 -0.040446925163269046 -98.12500959765167 -0.04164885431528091 -98.12354143830015
1893 -0.04060077555477619 -98.16561037320645 -0.042506952211260794 -98.1660483905114
1894 -0.04042886532843113 -98.20603923853488 -0.039558698795735835 -98.20560708930714
1895 -0.04045909829437733 -98.24649833682926 -0.0385632498189807 -98.24417033912611
1896 -0.04048641063272953 -98.28698474746199 -0.03973845131695271 -98.28390879044306
1897 -0.04051053561270237 -98.32749528307468 -0.04007227811962366 -98.32398106856269
1898 -0.040629875101149085 -98.36812515817583 -0.03875767607241869 -98.36273874463511
1899 -0.040614094398915765 -98.40873925257475 -0.040495597198605536 -98.40323434183371
1900 -0.04059818238019943 -98.44933743495494 -0.039533730037510394 -98.44276807187121
1901 -0.04063585828989744 -98.48997329324484 -0.04131663609296084 -98.48408470796417
1902 -0.040641429647803304 -98.53061472289265 -0.03947551716119051 -98.52356022512537
1903 -0.04068190548568964 -98.57129662837833 -0.040722483210265635 -98.56428270833563
1904 -0.04060558993369341 -98.61190221831203 -0.04048071969300508 -98.60476342802863
1905 -0.04070473257452249 -98.65260695088655 -0.040641266480088235 -98.64540469450873
1906 -0.04063625335693359 -98.69324320424349 -0.04146332461386919 -98.6868680191226
1907 -0.0405572384595871 -98.73380044270307 -0.042621899768710135 -98.7294899188913
1908 -0.040452805906534196 -98.77425324860961 -0.04084591455757618 -98.77033583344888
1909 -0.04043474961072206 -98.81468799822034 -0.040385933220386507 -98.81072176666927
1910 -0.040506040677428246 -98.85519403889776 -0.040860355645418164 -98.8515821223147
1911 -0.04046588614583015 -98.89565992504359 -0.03706677947193384 -98.88864890178662
1912 -0.040528358146548274 -98.93618828319013 -0.041205470077693464 -98.92985437186432
1913 -0.04051348976790905 -98.97670177295804 -0.04119717758148909 -98.97105154944582
1914 -0.04046904630959034 -99.01717081926763 -0.04044640734791756 -99.01149795679373
1915 -0.04043632913380861 -99.05760714840144 -0.0387750182300806 -99.05027297502382
1916 -0.04051055088639259 -99.09811769928784 -0.04007422272115946 -99.09034719774498
1917 -0.04055251888930798 -99.13867021817715 -0.04014099985361099 -99.13048819759858
1918 -0.04055543430149555 -99.17922565247865 -0.040300074964761734 -99.17078827256334
1919 -0.04047129657119512 -99.21969694904985 -0.039813235588371756 -99.21060150815171
1920 -0.04058599304407835 -99.26028294209392 -0.039488910138607024 -99.25009041829031
1921 -0.040642093122005465 -99.30092503521593 -0.0395443556830287 -99.28963477397335
1922 -0.04061556197702885 -99.34154059719296 -0.04002445731312036 -99.32965923128647
1923 -0.04072059150785208 -99.38226118870081 -0.038939864933490755 -99.36859909621997
1924 -0.04064154960215092 -99.42290273830297 -0.039587804861366746 -99.40818690108134
1925 -0.0406946960836649 -99.46359743438663 -0.040849068015813825 -99.44903596909715
1926 -0.040686655417084695 -99.50428408980372 -0.041379579715430735 -99.49041554881258
1927 -0.04073713384568691 -99.5450212236494 -0.043616794422268866 -99.53403234323484
1928 -0.040608554519712924 -99.5856297781691 -0.04012465886771679 -99.57415700210255
1929 -0.040567978471517566 -99.62619775664062 -0.035532911866903306 -99.60968991396946
1930 -0.040692706033587454 -99.6668904626742 -0.0403318889439106 -99.65002180291337
1931 -0.04070794079452753 -99.70759840346874 -0.039762599393725395 -99.6897844023071
1932 -0.04070851914584637 -99.74830692261459 -0.038901456817984584 -99.72868585912508
1933 -0.04076375290751457 -99.7890706755221 -0.04061531499028206 -99.76930117411536
1934 -0.04115045685321093 -99.83022113237531 -0.047180821746587755 -99.81648199586195
1935 -0.04062931947410107 -99.87085045184942 -0.04030764270573854 -99.85678963856769
1936 -0.040618159994483 -99.9114686118439 -0.04019698984920979 -99.8969866284169
1937 -0.0406555874273181 -99.95212419927122 -0.04095534589141607 -99.93794197430832
1938 -0.04061915278434754 -99.99274335205557 -0.03994083274155855 -99.97788280704988
1939 -0.04063336756080389 -100.03337671961637 -0.04108372218906879 -100.01896652923895
1940 -0.04059731084853411 -100.07397403046491 -0.04122423455119133 -100.06019076379015
1941 -0.040579775162041185 -100.11455380562695 -0.04042813964188099 -100.10061890343202
1942 -0.04058661498129368 -100.15514042060825 -0.04060621820390224 -100.14122512163593
1943 -0.040563089214265345 -100.19570350982251 -0.03987929206341505 -100.18110441369934
1944 -0.040623217821121216 -100.23632672764363 -0.04265342131257057 -100.22375783501191
1945 -0.04051198605448007 -100.27683871369811 -0.03979864399880171 -100.26355647901072
1946 -0.04054622370749712 -100.3173849374056 -0.04007626045495272 -100.30363273946567
1947 -0.04045914113521576 -100.35784407854082 -0.04330625738948583 -100.34693899685516
1948 -0.04052577149122953 -100.39836985003205 -0.036839726567268374 -100.38377872342242
1949 -0.04061494451016188 -100.43898479454222 -0.042058009468019006 -100.42583673289045
1950 -0.04048233572393656 -100.47946713026616 -0.03946125246584416 -100.46529798535629
1951 -0.040619227848947045 -100.52008635811511 -0.04044506046921015 -100.5057430458255
1952 -0.04055257365107536 -100.56063893176618 -0.03882489074021578 -100.54456793656571
1953 -0.040590681880712506 -100.6012296136469 -0.03871442209929228 -100.583282358665
1954 -0.04061050359159708 -100.64184011723849 -0.040075012110173704 -100.62335737077518
1955 -0.040647887997329234 -100.68248800523581 -0.04124304316937923 -100.66460041394456
1956 -0.04058670271188021 -100.72307470794769 -0.04001904707401991 -100.70461946101858
1957 -0.040655700117349626 -100.76373040806504 -0.0417849313467741 -100.74640439236535
1958 -0.04056245293468237 -100.80429286099972 -0.040915360860526565 -100.78731975322587
1959 -0.040561352670192716 -100.84485421366992 -0.0405636016279459 -100.82788335485382
1960 -0.04053083248436451 -100.88538504615428 -0.04000136479735374 -100.86788471965117
1961 -0.04062889739871025 -100.92601394355299 -0.042002191580832 -100.90988691123201
1962 -0.040456087701022624 -100.966470031254 -0.039802802726626396 -100.94968971395863
1963 -0.040480148419737814 -101.00695017967374 -0.036268392391502854 -100.98595810635014
1964 -0.04066677484661341 -101.04761695452035 -0.041213133558630946 -101.02717123990877
1965 -0.040725618787109855 -101.08834257330746 -0.034668755158782004 -101.06183999506754
1966 -0.04107698369771242 -101.12941955700516 -0.03920138943940401 -101.10104138450694
1967 -0.04099715743213892 -101.17041671443731 -0.03835680894553661 -101.13939819345248
1968 -0.04106171205639839 -101.21147842649371 -0.04039144013077021 -101.17978963358325
1969 -0.0410240950062871 -101.2525025215 -0.04127823263406753 -101.22106786621733
1970 -0.04099203161895275 -101.29349455311896 -0.0396695252507925 -101.26073739146811
1971 -0.0410318560898304 -101.33452640920879 -0.04348189365118742 -101.3042192851193
1972 -0.0409086886793375 -101.37543509788813 -0.039866755716502666 -101.3440860408358
1973 -0.040853602811694145 -101.41628870069982 -0.041568366810679436 -101.38565440764648
1974 -0.040932183526456355 -101.45722088422627 -0.03880666140466928 -101.42446106905115
1975 -0.04089972246438265 -101.49812060669066 -0.04221483152359724 -101.46667590057474
1976 -0.04094964023679495 -101.53907024692745 -0.042266398668289185 -101.50894229924303
1977 -0.040833674184978005 -101.57990392111243 -0.03925095405429602 -101.54819325329733
1978 -0.0409150367602706 -101.6208189578727 -0.040983757190406325 -101.58917701048773
1979 -0.04107708763331175 -101.66189604550601 -0.04494287762790918 -101.63411988811563
1980 -0.040702404268085954 -101.7025984497741 -0.04073763247579336 -101.67485752059143
1981 -0.040673127956688405 -101.7432715777308 -0.04067691005766392 -101.7155344306491
1982 -0.040590931102633475 -101.78386250883342 -0.04037573151290417 -101.75591016216201
1983 -0.04066474083811045 -101.82452724967153 -0.04049719162285328 -101.79640735378486
1984 -0.040633429400622846 -101.86516067907216 -0.04167385548353195 -101.8380812092684
1985 -0.04062555059790611 -101.90578622967007 -0.04174996726214886 -101.87983117653054
1986 -0.04055457524955273 -101.94634080491963 -0.04154307581484318 -101.92137425234539
1987 -0.04050301648676395 -101.9868438214064 -0.039750384725630285 -101.96112463707102
1988 -0.04055116977542639 -102.02739499118182 -0.039364640787243846 -102.00048927785826
1989 -0.04054954368621111 -102.06794453486803 -0.040121833235025404 -102.04061111109328
1990 -0.040619098022580145 -102.10856363289061 -0.03863171748816967 -102.07924282858146
1991 -0.04065287467092275 -102.14921650756153 -0.04049705602228641 -102.11973988460375
1992 -0.040657540783286095 -102.18987404834482 -0.04159353505820036 -102.16133341966194
1993 -0.040566830709576604 -102.2304408790544 -0.03972501177340746 -102.20105843143536
1994 -0.04062604047358036 -102.27106691952798 -0.039510839618742466 -102.2405692710541
1995 -0.04059010315686464 -102.31165702268484 -0.03967586141079664 -102.2802451324649
1996 -0.040621431171894075 -102.35227845385674 -0.03971225749701261 -102.31995738996191
1997 -0.04069535527378321 -102.39297380913052 -0.04170704279094935 -102.36166443275286
1998 -0.040639028698205945 -102.43361283782873 -0.0410026116296649 -102.40266704438253
1999 -0.04067806638777256 -102.4742909042165 -0.04140942357480526 -102.44407646795733
2000 -0.04058837816119194 -102.51487928237769 -0.0428209537640214 -102.48689742172135
