# Supplementary material for: Learning nonequilibrium statistical mechanics and dynamical phase transitions
Source: Nat Commun. 2024 Feb 6;15:1117. doi: 10.1038/s41467-024-45172-8 (PMC10847122; doi:10.1038/s41467-024-45172-8)
Supplement: Supplementary file 4 — Supplementary Data 1 [file 41467_2024_45172_MOESM4_ESM.zip › DPT-main/PlotTemplate/plot_KL_divergence/out/finite_time/SE/L6_D3W32K5_E100BS1k/logs-0.40/log.txt]

1 -0.29373945891857145 -0.29373945891857145 -0.2937107652425766 -0.2937107652425766
2 -0.2905416563153267 -0.5842811152338981 -0.29055265337228775 -0.5842634186148643
3 -0.2874871209263802 -0.8717682361602783 -0.28747170716524123 -0.8717351257801056
4 -0.2845715343952179 -1.1563397705554963 -0.2845363736152649 -1.1562714993953704
5 -0.28179138004779813 -1.4381311506032946 -0.28183735758066175 -1.438108856976032
6 -0.27913060784339905 -1.7172617584466936 -0.27910120189189913 -1.717210058867931
7 -0.27654373943805693 -1.9938054978847506 -0.2765146106481552 -1.9937246695160864
8 -0.2740345373749733 -2.2678400352597237 -0.2740763440728188 -2.267801013588905
9 -0.27164215296506883 -2.5394821882247927 -0.2717605039477348 -2.5395615175366397
10 -0.2693128868937492 -2.808795075118542 -0.2693092167377472 -2.808870734274387
11 -0.26703534424304964 -3.0758304193615915 -0.2670027852058411 -3.075873519480228
12 -0.26482860594987867 -3.3406590253114703 -0.2646509185433388 -3.3405244380235666
13 -0.2627084329724312 -3.6033674582839015 -0.2628928631544113 -3.603417301177978
14 -0.2606111869215965 -3.863978645205498 -0.26077346950769426 -3.8641907706856724
15 -0.25854403972625734 -4.122522684931755 -0.2584531992673874 -4.12264396995306
16 -0.2565593644976616 -4.3790820494294165 -0.2563037022948265 -4.378947672247887
17 -0.25461393743753435 -4.633695986866951 -0.2548228785395622 -4.633770550787449
18 -0.2526616334915161 -4.886357620358467 -0.2528386875987053 -4.886609238386154
19 -0.25077217221260073 -5.137129792571068 -0.25080432146787646 -5.137413559854031
20 -0.2489202491939068 -5.386050041764975 -0.248638603836298 -5.386052163690329
21 -0.24711113199591636 -5.633161173760891 -0.24670071825385093 -5.63275288194418
22 -0.24529935270547867 -5.87846052646637 -0.24499049857258798 -5.877743380516768
23 -0.2435758113861084 -6.122036337852478 -0.2437664434313774 -6.121509823948146
24 -0.24178488478064536 -6.363821222633123 -0.2418449804186821 -6.3633548043668275
25 -0.24005521908402444 -6.603876441717148 -0.2401178702712059 -6.6034726746380334
26 -0.2383184976875782 -6.842194939404726 -0.23867665678262712 -6.842149331420661
27 -0.23661238551139832 -7.078807324916124 -0.23664440214633942 -7.078793733567
28 -0.23491043820977212 -7.313717763125895 -0.2350660592317581 -7.313859792798758
29 -0.2332579478621483 -7.546975710988043 -0.23299307823181153 -7.54685287103057
30 -0.2315969720482826 -7.778572683036326 -0.23154862001538276 -7.778401491045953
31 -0.22996015921235086 -8.008532842248677 -0.22972935885190965 -8.008130849897862
32 -0.22831646278500556 -8.236849305033683 -0.22850609794259072 -8.236636947840452
33 -0.22670290917158126 -8.463552214205265 -0.22697122693061828 -8.463608174771071
34 -0.22504967227578163 -8.688601886481047 -0.22550440728664398 -8.689112582057716
35 -0.22343783155083657 -8.912039718031883 -0.22369109019637107 -8.912803672254087
36 -0.2218373402953148 -9.133877058327197 -0.22227284535765648 -9.135076517611743
37 -0.22023349851369858 -9.354110556840896 -0.22095682621002197 -9.356033343821766
38 -0.21862584501504898 -9.572736401855945 -0.21876317635178566 -9.574796520173551
39 -0.21707343608140944 -9.789809837937355 -0.21716292798519135 -9.791959448158742
40 -0.21547521352767945 -10.005285051465034 -0.21589566692709922 -10.007855115085842
41 -0.21388795897364615 -10.21917301043868 -0.21354559138417245 -10.221400706470014
42 -0.21233874410390854 -10.431511754542589 -0.2125954620540142 -10.433996168524029
43 -0.21075279340147973 -10.642264547944068 -0.21106776148080825 -10.645063930004838
44 -0.2091960296034813 -10.851460577547549 -0.2102090522646904 -10.855272982269529
45 -0.2076578490436077 -11.059118426591157 -0.20686021894216539 -11.062133201211694
46 -0.20610812082886695 -11.265226547420024 -0.20562934502959251 -11.267762546241286
47 -0.20454398021101952 -11.469770527631043 -0.20356480702757834 -11.471327353268865
48 -0.20302905812859534 -11.67279958575964 -0.20295253694057463 -11.67427989020944
49 -0.20146663039922713 -11.874266216158867 -0.2013724699616432 -11.875652360171085
50 -0.1999225839972496 -12.074188800156117 -0.19976568445563317 -12.075418044626717
51 -0.1983749620616436 -12.27256376221776 -0.197904597222805 -12.273322641849523
52 -0.19680837243795396 -12.469372134655714 -0.1968780018389225 -12.470200643688445
53 -0.1952296644449234 -12.664601799100637 -0.19473145604133607 -12.66493209972978
54 -0.19374364987015724 -12.858345448970795 -0.19430489242076873 -12.85923699215055
55 -0.19212464541196822 -13.050470094382764 -0.19164757803082466 -13.050884570181374
56 -0.1906351424753666 -13.24110523685813 -0.18964817747473717 -13.240532747656111
57 -0.18908774778246878 -13.4301929846406 -0.18914489671587945 -13.42967764437199
58 -0.18752565160393714 -13.617718636244538 -0.18746339306235313 -13.617141037434344
59 -0.18596917390823364 -13.803687810152772 -0.18899873718619348 -13.806139774620537
60 -0.18440296202898027 -13.988090772181751 -0.18578981310129167 -13.991929587721827
61 -0.18276168778538704 -14.170852459967138 -0.183205696195364 -14.175135283917191
62 -0.1812107414007187 -14.352063201367857 -0.18212983384728432 -14.357265117764475
63 -0.17963839545845986 -14.531701596826316 -0.1798199124634266 -14.537085030227901
64 -0.1781054638326168 -14.709807060658934 -0.17735681235790252 -14.714441842585805
65 -0.1765369266271591 -14.886343987286093 -0.17805977389216424 -14.892501616477968
66 -0.17497191056609154 -15.061315897852184 -0.17609483003616333 -15.068596446514132
67 -0.17339395582675934 -15.234709853678943 -0.1753034420311451 -15.243899888545277
68 -0.171833835542202 -15.406543689221145 -0.1735955558717251 -15.417495444417002
69 -0.17022287398576735 -15.576766563206913 -0.17065478712320328 -15.588150231540205
70 -0.16867927759885787 -15.745445840805772 -0.16755690053105354 -15.755707132071258
71 -0.16714642345905303 -15.912592264264825 -0.16754737868905067 -15.923254510760309
72 -0.1656085044145584 -16.078200768679384 -0.16537075638771057 -16.088625267148018
73 -0.16408416405320167 -16.242284932732584 -0.1626852311193943 -16.25131049826741
74 -0.16253333538770676 -16.40481826812029 -0.16599901393055916 -16.41730951219797
75 -0.16089872047305107 -16.56571698859334 -0.1623116433620453 -16.579621155560016
76 -0.159352558106184 -16.725069546699526 -0.15875065997242926 -16.738371815532446
77 -0.15782325342297554 -16.8828928001225 -0.15684835687279702 -16.895220172405242
78 -0.15633802711963654 -17.03923082724214 -0.15577323883771896 -17.05099341124296
79 -0.15478601679205894 -17.1940168440342 -0.1547264039516449 -17.205719815194605
80 -0.15323969051241876 -17.347256534546617 -0.15141136422753335 -17.35713117942214
81 -0.15173849686980248 -17.49899503141642 -0.15412018075585365 -17.511251360177994
82 -0.15017820969223977 -17.64917324110866 -0.14940290674567222 -17.660654266923665
83 -0.1487085312604904 -17.79788177236915 -0.14790712296962738 -17.808561389893292
84 -0.14720199406147003 -17.945083766430617 -0.14748159497976304 -17.956042984873054
85 -0.1456063784658909 -18.09069014489651 -0.14239662885665894 -18.098439613729713
86 -0.14418496415019036 -18.2348751090467 -0.1440643385052681 -18.24250395223498
87 -0.14268133342266082 -18.377556442469363 -0.1429822213947773 -18.385486173629758
88 -0.14118039458990098 -18.518736837059265 -0.14039477780461312 -18.52588095143437
89 -0.13965414986014366 -18.658390986919407 -0.13953347578644754 -18.665414427220817
90 -0.13823084607720376 -18.79662183299661 -0.13870934471488 -18.804123771935696
91 -0.13673201352357864 -18.933353846520188 -0.13854728564620017 -18.942671057581897
92 -0.13520300909876823 -19.068556855618954 -0.1358967289328575 -19.078567786514753
93 -0.13377112299203872 -19.20232797861099 -0.132585296779871 -19.211153083294626
94 -0.13238462880253793 -19.33471260741353 -0.13149899393320083 -19.342652077227825
95 -0.1308925911784172 -19.465605198591945 -0.1314571961760521 -19.474109273403876
96 -0.12945915162563323 -19.595064350217577 -0.12801347970962523 -19.602122753113502
97 -0.1280680537223816 -19.723132403939957 -0.12887454628944398 -19.730997299402947
98 -0.12666278928518296 -19.84979519322514 -0.1260897345840931 -19.85708703398704
99 -0.12524900026619434 -19.975044193491335 -0.12547587379813194 -19.98256290778517
100 -0.12388725504279137 -20.098931448534127 -0.12598700746893882 -20.10854991525411
101 -0.12242719009518624 -20.221358638629315 -0.12237801440060139 -20.23092792965471
102 -0.12115089446306229 -20.34250953309238 -0.12073927856981755 -20.35166720822453
103 -0.11976931206882 -20.462278845161197 -0.1191065851598978 -20.470773793384428
104 -0.11848710775375366 -20.580765952914952 -0.11662263385951518 -20.58739642724394
105 -0.11721205338835716 -20.69797800630331 -0.117743881046772 -20.705140308290712
106 -0.11591024473309516 -20.813888251036403 -0.11496650651097298 -20.820106814801687
107 -0.1146152526140213 -20.928503503650425 -0.11138184219598771 -20.931488656997676
108 -0.11340345107018948 -21.041906954720616 -0.11208989433944225 -21.043578551337117
109 -0.11214841045439243 -21.154055365175008 -0.11480484902858734 -21.158383400365704
110 -0.11083181351423263 -21.26488717868924 -0.11010464653372765 -21.26848804689943
111 -0.10963195972144604 -21.374519138410687 -0.1084191344678402 -21.376907181367272
112 -0.10844876654446126 -21.48296790495515 -0.10502917282283306 -21.481936354190104
113 -0.10732907056808472 -21.590296975523234 -0.1069163229316473 -21.58885267712175
114 -0.10616126172244549 -21.69645823724568 -0.10666201785206794 -21.695514694973816
115 -0.10500705502927303 -21.80146529227495 -0.10317709147930146 -21.79869178645312
116 -0.10386873334646225 -21.905334025621414 -0.10294642336666585 -21.901638209819787
117 -0.10275821126997471 -22.00809223689139 -0.10069594085216522 -22.002334150671953
118 -0.10173793621361256 -22.109830173105003 -0.10018857531249523 -22.102522725984446
119 -0.10060550533235073 -22.210435678437353 -0.0964101456105709 -22.198932871595016
120 -0.09965810254216194 -22.310093780979514 -0.10219193659722806 -22.301124808192245
121 -0.09853628985583782 -22.40863007083535 -0.09799728021025658 -22.399122088402503
122 -0.097480533644557 -22.506110604479908 -0.09430915229022503 -22.49343124069273
123 -0.09647211469709874 -22.602582719177008 -0.09653389640152454 -22.589965137094254
124 -0.09545371979475022 -22.69803643897176 -0.09422496892511845 -22.684190106019372
125 -0.0944973286241293 -22.792533767595888 -0.09450287446379661 -22.778692980483168
126 -0.0935415718704462 -22.886075339466334 -0.08885466419160366 -22.867547644674772
127 -0.0926606871187687 -22.978736026585104 -0.0922919612377882 -22.95983960591256
128 -0.09173794128000737 -23.070473967865112 -0.09170340299606324 -23.051543008908624
129 -0.09080270044505596 -23.16127666831017 -0.0911199014633894 -23.142662910372014
130 -0.08985048159956932 -23.25112714990974 -0.08736347258090973 -23.230026382952925
131 -0.08908255882561207 -23.34020970873535 -0.08916986919939518 -23.31919625215232
132 -0.08815851360559464 -23.428368222340946 -0.08844257779419422 -23.407638829946514
133 -0.0872550554573536 -23.5156232777983 -0.08604037165641784 -23.49367920160293
134 -0.08642550297081471 -23.602048780769117 -0.0880939844995737 -23.581773186102502
135 -0.08564070835709572 -23.687689489126214 -0.08673247769474983 -23.66850566379725
136 -0.08475672975182533 -23.772446218878038 -0.08371285125613212 -23.752218515053382
137 -0.0840320635586977 -23.856478282436736 -0.08309644088149071 -23.835314955934873
138 -0.08328909389674663 -23.93976737633348 -0.08239062987267971 -23.917705585807553
139 -0.08251841813325882 -24.02228579446674 -0.0817959200590849 -23.99950150586664
140 -0.0817654374986887 -24.10405123196543 -0.08010955527424812 -24.079611061140888
141 -0.08098342083394527 -24.185034652799374 -0.08140467628836631 -24.161015737429253
142 -0.08025812692940235 -24.265292779728775 -0.0802989225834608 -24.241314660012712
143 -0.07962480820715427 -24.344917587935928 -0.0764738567173481 -24.31778851673006
144 -0.07905967645347119 -24.4239772643894 -0.08304721638560295 -24.400835733115663
145 -0.07835957333445549 -24.502336837723856 -0.08284996263682842 -24.48368569575249
146 -0.07756930254399777 -24.579906140267855 -0.07845556661486626 -24.56214126236736
147 -0.07688848823308944 -24.656794628500943 -0.07675851844251155 -24.63889978080987
148 -0.07627102918922901 -24.733065657690172 -0.076779542863369 -24.71567932367324
149 -0.07563098184764386 -24.808696639537818 -0.07599225603044032 -24.791671579703678
150 -0.07503497675061226 -24.88373161628843 -0.07587766572833061 -24.86754924543201
151 -0.07448984533548356 -24.958221461623914 -0.07662355899810791 -24.944172804430117
152 -0.07380408607423306 -25.032025547698147 -0.0769239004701376 -25.021096704900256
153 -0.07319446615874767 -25.105220013856894 -0.07108613550662994 -25.092182840406885
154 -0.07257814221084118 -25.177798156067734 -0.07215870134532451 -25.164341541752208
155 -0.07199133150279521 -25.249789487570528 -0.0740868866443634 -25.23842842839657
156 -0.0713408786803484 -25.321130366250877 -0.07290680557489396 -25.311335233971466
157 -0.07084522135555744 -25.391975587606435 -0.07132713310420513 -25.38266236707567
158 -0.07035480551421643 -25.462330393120652 -0.07110336534678936 -25.45376573242246
159 -0.06983630657196045 -25.532166699692613 -0.07486565411090851 -25.52863138653337
160 -0.06929832994937897 -25.601465029641993 -0.06553713530302048 -25.59416852183639
161 -0.06889328062534332 -25.670358310267336 -0.06932451650500297 -25.663493038341393
162 -0.0684706635773182 -25.738828973844655 -0.0656435325741768 -25.72913657091557
163 -0.06804659850895405 -25.806875572353608 -0.06161934863775968 -25.79075591955333
164 -0.06761437654495239 -25.87448994889856 -0.06854340024292468 -25.859299319796254
165 -0.06716468036174775 -25.94165462926031 -0.0643737729638815 -25.923673092760136
166 -0.06672793366014958 -26.00838256292046 -0.06275451332330703 -25.986427606083442
167 -0.06632740125060081 -26.07470996417106 -0.06965194530785083 -26.056079551391292
168 -0.06593598686158657 -26.140645951032646 -0.06790464892983436 -26.123984200321125
169 -0.06541575118899345 -26.20606170222164 -0.06638951674103737 -26.19037371706216
170 -0.06498389765620231 -26.27104559987784 -0.06287893615663051 -26.25325265321879
171 -0.06465335637331009 -26.33569895625115 -0.06298495940864086 -26.316237612627432
172 -0.06433810479938984 -26.40003706105054 -0.062101034075021745 -26.378338646702453
173 -0.06396491788327693 -26.464001978933815 -0.0599488977342844 -26.438287544436736
174 -0.06378198079764844 -26.527783959731465 -0.06504330821335316 -26.50333085265009
175 -0.06333522386848926 -26.591119183599954 -0.06415299065411091 -26.567483843304203
176 -0.06306245438754558 -26.6541816379875 -0.06792167313396931 -26.635405516438173
177 -0.06263484656810761 -26.716816484555608 -0.06773329675197601 -26.703138813190147
178 -0.06200709044933319 -26.778823575004942 -0.061217337287962435 -26.76435615047811
179 -0.061704850383102895 -26.840528425388044 -0.06491480059921742 -26.82927095107733
180 -0.061269136145710945 -26.901797561533755 -0.05378863792866469 -26.883059589005995
181 -0.06116032116115093 -26.962957882694905 -0.05947538930922747 -26.942534978315223
182 -0.0608860656619072 -27.023843948356813 -0.059549649618566035 -27.00208462793379
183 -0.060664892010390756 -27.084508840367203 -0.05777316223829985 -27.05985779017209
184 -0.06036122869700193 -27.144870069064204 -0.06218013633042574 -27.122037926502514
185 -0.05994312148541212 -27.204813190549615 -0.05537855252623558 -27.17741647902875
186 -0.059801990538835524 -27.264615181088452 -0.05511166099458933 -27.23252814002334
187 -0.05967463180422783 -27.32428981289268 -0.05836172066628933 -27.29088986068963
188 -0.05929201021790505 -27.383581823110585 -0.060365552082657814 -27.35125541277229
189 -0.059037879668176176 -27.44261970277876 -0.06016139909625053 -27.41141681186854
190 -0.05871638376265764 -27.501336086541418 -0.0649518720805645 -27.476368683949104
191 -0.058232270367443564 -27.559568356908862 -0.05593001712113619 -27.53229870107024
192 -0.05802613031119108 -27.617594487220053 -0.0607889162376523 -27.59308761730789
193 -0.05764543209224939 -27.675239919312304 -0.05732654705643654 -27.650414164364328
194 -0.057416313141584394 -27.732656232453888 -0.054638464003801346 -27.70505262836813
195 -0.057200582884252074 -27.78985681533814 -0.05778420623391867 -27.762836834602048
196 -0.05695512033998966 -27.84681193567813 -0.05888806264847517 -27.821724897250522
197 -0.05665416978299618 -27.903466105461124 -0.04968780931085348 -27.871412706561376
198 -0.05654468219727278 -27.960010787658398 -0.056624284759163854 -27.92803699132054
199 -0.056383652985095976 -28.016394440643495 -0.054938347451388835 -27.98297533877193
200 -0.056202434562146665 -28.07259687520564 -0.0598183261230588 -28.042793664894987
201 -0.055802324414253236 -28.128399199619892 -0.055848763324320316 -28.098642428219307
202 -0.055688736587762834 -28.184087936207654 -0.05595847647637129 -28.154600904695677
203 -0.055385198630392554 -28.239473134838047 -0.05511485654860735 -28.209715761244283
204 -0.05525805614888668 -28.294731190986933 -0.05182336401194334 -28.261539125256228
205 -0.05516164116561413 -28.34989283215255 -0.05012314021587372 -28.3116622654721
206 -0.05513229332864285 -28.405025125481192 -0.047343413531780246 -28.359005679003882
207 -0.05495557878166437 -28.459980704262858 -0.04788113702088594 -28.40688681602477
208 -0.05473027732223272 -28.51471098158509 -0.05430708285421133 -28.46119389887898
209 -0.05460095964372158 -28.56931194122881 -0.0519815519452095 -28.513175450824193
210 -0.05441214982420206 -28.623724091053013 -0.045128569938242435 -28.558304020762435
211 -0.05442707948386669 -28.67815117053688 -0.061472146026790145 -28.619776166789226
212 -0.05405237823724747 -28.732203548774127 -0.051246313378214836 -28.67102248016744
213 -0.05391000863164663 -28.786113557405773 -0.05434427186846733 -28.725366752035907
214 -0.05378144104033709 -28.83989499844611 -0.05445228219032287 -28.77981903422623
215 -0.053515813685953616 -28.893410812132064 -0.05662085339426994 -28.8364398876205
216 -0.05329301208257675 -28.94670382421464 -0.05183574296534062 -28.88827563058584
217 -0.05306674372404814 -28.99977056793869 -0.053135805763304234 -28.941411436349146
218 -0.05286833494901657 -29.052638902887708 -0.05273543242365122 -28.9941468687728
219 -0.05275279339402914 -29.105391696281735 -0.05474720988422632 -29.048894078657025
220 -0.05236007124185562 -29.157751767523592 -0.05581432897597551 -29.104708407633
221 -0.05229979753494263 -29.210051565058535 -0.0484860023483634 -29.153194409981364
222 -0.052264625765383245 -29.262316190823917 -0.0547479473054409 -29.207942357286804
223 -0.05204546358436346 -29.31436165440828 -0.052599471621215345 -29.260541828908018
224 -0.05183003097772598 -29.366191685386006 -0.051769031770527364 -29.312310860678544
225 -0.0516573091968894 -29.417848994582897 -0.04510277863591909 -29.357413639314462
226 -0.05156449805945158 -29.46941349264235 -0.05838620699942112 -29.415799846313885
227 -0.05118019711226225 -29.520593689754612 -0.060000420175492765 -29.475800266489376
228 -0.051112907379865645 -29.57170659713448 -0.053988165222108364 -29.529788431711484
229 -0.0507177222520113 -29.62242431938649 -0.04856054950505495 -29.57834898121654
230 -0.05062573421746493 -29.673050053603955 -0.054700611531734465 -29.633049592748275
231 -0.0503630667924881 -29.723413120396444 -0.04877846874296665 -29.68182806149124
232 -0.05038747414946556 -29.77380059454591 -0.05091089829802513 -29.732738959789266
233 -0.05013957284390926 -29.82394016738982 -0.0423491844907403 -29.775088144280005
234 -0.05024243239313364 -29.874182599782955 -0.05207671690732241 -29.827164861187327
235 -0.050010677240788934 -29.924193277023743 -0.04165186043828726 -29.868816721625613
236 -0.05012189354747534 -29.97431517057122 -0.05428167879581451 -29.923098400421427
237 -0.049818260781466964 -30.024133431352688 -0.048311459831893444 -29.97140986025332
238 -0.0496437506750226 -30.07377718202771 -0.05032701753079891 -30.021736877784118
239 -0.049436948634684084 -30.123214130662397 -0.0511037303134799 -30.072840608097597
240 -0.04933460578322411 -30.17254873644562 -0.04293750561773777 -30.115778113715333
241 -0.04928119070827961 -30.221829927153898 -0.05367386005818844 -30.169451973773523
242 -0.049159136973321436 -30.27098906412722 -0.05413654949516058 -30.223588523268685
243 -0.0489660132676363 -30.31995507739486 -0.05180444922298193 -30.275392972491666
244 -0.048523264564573766 -30.36847834195943 -0.057576990500092504 -30.332969962991758
245 -0.048411774449050426 -30.41689011640848 -0.04692370966076851 -30.379893672652525
246 -0.048270820453763005 -30.465160936862244 -0.04924258682876825 -30.429136259481293
247 -0.04827770479023456 -30.513438641652478 -0.04309514462947846 -30.472231404110772
248 -0.048358754441142085 -30.56179739609362 -0.04069745596498251 -30.512928860075753
249 -0.048284360021352765 -30.610081756114973 -0.04651484675705433 -30.55944370683281
250 -0.0483034573495388 -30.658385213464513 -0.04185319785028696 -30.601296904683096
251 -0.048244180530309676 -30.706629393994824 -0.04641848113387823 -30.647715385816973
252 -0.04827838279306888 -30.754907776787892 -0.03956237081438303 -30.687277756631357
253 -0.04819232951849699 -30.80310010630639 -0.053180506266653535 -30.74045826289801
254 -0.04795306362211704 -30.851053169928505 -0.05199154205620289 -30.792449804954213
255 -0.04782629478722811 -30.898879464715733 -0.04360623750835657 -30.83605604246257
256 -0.04781088531017304 -30.946690350025907 -0.044262098334729674 -30.8803181407973
257 -0.04778691828250885 -30.994477268308415 -0.04556232038885355 -30.925880461186154
258 -0.047743036039173604 -31.042220304347588 -0.04610227737575769 -30.971982738561913
259 -0.047796592488884924 -31.090016896836474 -0.041860980540513994 -31.013843719102425
260 -0.04769428502768278 -31.137711181864155 -0.04898114521056414 -31.06282486431299
261 -0.047655264101922515 -31.18536644596608 -0.04421811755746603 -31.107042981870457
262 -0.04750483110547066 -31.23287127707155 -0.04868711158633232 -31.15573009345679
263 -0.04783630669116974 -31.28070758376272 -0.05996764712035656 -31.215697740577145
264 -0.0471138859167695 -31.32782146967949 -0.041784540936350825 -31.257482281513497
265 -0.04709474425762892 -31.374916213937116 -0.04574549719691277 -31.303227778710408
266 -0.04702488575130701 -31.42194109968842 -0.04532352760434151 -31.34855130631475
267 -0.04707717262208462 -31.469018272310507 -0.037195679545402524 -31.385746985860152
268 -0.0470733717083931 -31.5160916440189 -0.04854921028017998 -31.43429619614033
269 -0.046997955068945885 -31.563089599087846 -0.05476272832602262 -31.489058924466352
270 -0.04670768044888973 -31.609797279536735 -0.04733684584498406 -31.536395770311337
271 -0.046559316106140614 -31.656356595642876 -0.04589512217789889 -31.582290892489237
272 -0.046503479778766635 -31.702860075421643 -0.05003420114517212 -31.63232509363441
273 -0.04627416618168354 -31.749134241603326 -0.046571091562509534 -31.67889618519692
274 -0.046236043237149714 -31.795370284840477 -0.0479592626914382 -31.726855447888358
275 -0.04601059705018997 -31.841380881890668 -0.05277696214616299 -31.77963241003452
276 -0.04581097215414047 -31.887191854044808 -0.045120840705931184 -31.82475325074045
277 -0.0458648294210434 -31.93305668346585 -0.038383040390908715 -31.863136291131358
278 -0.045729714818298815 -31.97878639828415 -0.04657843112945557 -31.909714722260812
279 -0.045776772871613504 -32.02456317115576 -0.04196834694594145 -31.951683069206755
280 -0.0457631129771471 -32.07032628413291 -0.048434275388717654 -32.00011734459547
281 -0.04577935263514519 -32.116105636768054 -0.03892939016222954 -32.039046734757704
282 -0.04565043300390244 -32.161756069771954 -0.05163984354585409 -32.09068657830356
283 -0.04551416356116533 -32.20727023333312 -0.04306777324527502 -32.13375435154884
284 -0.04542151633650064 -32.25269174966962 -0.046497890166938304 -32.18025224171578
285 -0.045126503147184846 -32.29781825281681 -0.04638049192726612 -32.226632733643044
286 -0.045064594224095346 -32.342882847040904 -0.042656283266842364 -32.26928901690989
287 -0.04511216897517443 -32.38799501601608 -0.052407697215676306 -32.321696714125565
288 -0.04496453516185284 -32.43295955117793 -0.048243365809321405 -32.369940079934885
289 -0.04467312004417181 -32.4776326712221 -0.051371897011995314 -32.42131197694688
290 -0.04462517816573382 -32.522257849387834 -0.0426177728921175 -32.463929749839
291 -0.044651865027844906 -32.56690971441568 -0.04105267524719238 -32.50498242508619
292 -0.04462799392640591 -32.611537708342084 -0.04050671625882387 -32.545489141345016
293 -0.044525237567722795 -32.65606294590981 -0.04368278756737709 -32.58917192891239
294 -0.044513743929564954 -32.70057668983937 -0.04745666515082121 -32.63662859406321
295 -0.04424623027443886 -32.74482292011381 -0.04689279962331057 -32.68352139368652
296 -0.044279852882027626 -32.78910277299584 -0.048968545347452166 -32.73248993903397
297 -0.04420676473528147 -32.83330953773112 -0.04789210148155689 -32.780382040515526
298 -0.043957349844276905 -32.877266887575395 -0.04496752917766571 -32.825349569693195
299 -0.04399527125060558 -32.921262158826 -0.04054920580238104 -32.86589877549557
300 -0.043976323120296 -32.9652384819463 -0.04219505712389946 -32.90809383261947
301 -0.04391470607370138 -33.00915318802 -0.03807144872844219 -32.946165281347916
302 -0.043944052793085574 -33.05309724081309 -0.04108382947742939 -32.987249110825346
303 -0.04406360518187284 -33.09716084599496 -0.05619923379272222 -33.04344834461807
304 -0.04367976747453213 -33.14084061346949 -0.042268425598740576 -33.08571677021681
305 -0.04366201143711805 -33.184502624906614 -0.04149808119982481 -33.12721485141664
306 -0.04373698011040687 -33.22823960501702 -0.03918556831777096 -33.16640041973441
307 -0.04371515214443207 -33.27195475716145 -0.040264148637652396 -33.20666456837206
308 -0.04363144841045141 -33.315586205571904 -0.045559635385870934 -33.25222420375793
309 -0.043760715052485466 -33.35934692062439 -0.04438311774283647 -33.29660732150077
310 -0.04353300724178553 -33.402879927866174 -0.04461411237716675 -33.34122143387794
311 -0.04341325182467699 -33.44629317969085 -0.042415928281843665 -33.38363736215978
312 -0.043432221934199336 -33.489725401625044 -0.038258570805191995 -33.42189593296497
313 -0.04363573826849461 -33.533361139893536 -0.04808113146573305 -33.46997706443071
314 -0.04355046171694994 -33.57691160161048 -0.046259917132556436 -33.51623698156327
315 -0.04333087541162968 -33.62024247702211 -0.0466607853770256 -33.562897766940296
316 -0.04319502878934145 -33.66343750581145 -0.0398386538028717 -33.60273642074317
317 -0.04316688887774944 -33.7066043946892 -0.04561445359140635 -33.648350874334575
318 -0.04304953590035439 -33.74965393058955 -0.03896611612290144 -33.687316990457475
319 -0.04331929367035627 -33.79297322425991 -0.046141491271555424 -33.73345848172903
320 -0.043105803057551385 -33.83607902731746 -0.04502175953239203 -33.77848024126142
321 -0.04302574973553419 -33.879104777052994 -0.04066069815307856 -33.819140939414496
322 -0.043012003600597384 -33.92211678065359 -0.04193925261497498 -33.86108019202947
323 -0.04292261842638254 -33.96503939907997 -0.04273359850049019 -33.90381379052996
324 -0.04296456947922707 -34.008003968559194 -0.043775265105068684 -33.94758905563503
325 -0.04292044993489981 -34.05092441849409 -0.0391965689137578 -33.98678562454879
326 -0.042953254841268065 -34.093877673335356 -0.04223956149071455 -34.029025186039505
327 -0.042982205748558044 -34.136859879083914 -0.041000727005302905 -34.07002591304481
328 -0.042974983155727384 -34.179834862239645 -0.04857116397470236 -34.11859707701951
329 -0.04259501788765192 -34.222429880127294 -0.0372697152197361 -34.155866792239244
330 -0.04281422421336174 -34.26524410434065 -0.03577486779540777 -34.191641660034655
331 -0.042941498756408694 -34.30818560309706 -0.04682482369244099 -34.238466483727095
332 -0.042686688527464864 -34.350872291624526 -0.044636927731335166 -34.28310341145843
333 -0.042660804092884065 -34.39353309571741 -0.045450369641184804 -34.328553781099615
334 -0.04258651789277792 -34.43611961361019 -0.04446862582117319 -34.37302240692079
335 -0.0426011698320508 -34.47872078344224 -0.04751700889319181 -34.420539415813984
336 -0.04249513652175665 -34.521215919964 -0.039727828465402126 -34.460267244279386
337 -0.042418531700968744 -34.56363445166497 -0.04472863245755434 -34.50499587673694
338 -0.04239270072430372 -34.606027152389274 -0.03883150946348905 -34.543827386200434
339 -0.04235374443233013 -34.64838089682161 -0.0425723860040307 -34.586399772204466
340 -0.04226530678570271 -34.69064620360731 -0.044750347174704073 -34.63115011937917
341 -0.04231915697455406 -34.732965360581865 -0.036660760454833505 -34.66781087983401
342 -0.042390580475330356 -34.77535594105719 -0.04622658155858517 -34.71403746139259
343 -0.04224778339266777 -34.81760372444986 -0.03962552752345801 -34.75366298891605
344 -0.04239730089902878 -34.860001025348886 -0.03779017981141806 -34.791453168727465
345 -0.042358416691422464 -34.90235944204031 -0.04323324523866177 -34.834686413966125
346 -0.042198659107089045 -34.94455810114739 -0.04650740511715412 -34.88119381908328
347 -0.04207038450986147 -34.986628485657256 -0.04073377791792154 -34.9219275970012
348 -0.042149648815393445 -35.02877813447265 -0.045511553436517714 -34.96743915043772
349 -0.041964102536439896 -35.07074223700909 -0.041729073971509933 -35.00916822440923
350 -0.04184827320277691 -35.11259051021187 -0.04284048099070788 -35.052008705399935
351 -0.04199158232659102 -35.154582092538455 -0.04531008135527372 -35.09731878675521
352 -0.04175234138965607 -35.19633443392811 -0.041971336118876934 -35.13929012287409
353 -0.04201357029378414 -35.23834800422189 -0.05216892268508673 -35.19145904555917
354 -0.0413601079955697 -35.27970811221746 -0.04283658061176539 -35.23429562617093
355 -0.04137075431644917 -35.32107886653391 -0.04191161319613457 -35.27620723936707
356 -0.041306815110147 -35.36238568164406 -0.03704704772680998 -35.313254287093876
357 -0.04141577612608671 -35.40380145777014 -0.03743169289082289 -35.350685979984696
358 -0.041423411853611466 -35.44522486962376 -0.03677481804043055 -35.387460798025124
359 -0.04189075492322445 -35.48711562454698 -0.040797673352062705 -35.428258471377184
360 -0.041678434051573274 -35.52879405859856 -0.040451125055551526 -35.46870959643274
361 -0.041585825569927695 -35.57037988416848 -0.043123962730169295 -35.51183355916291
362 -0.041517822071909904 -35.61189770624039 -0.04148184172809124 -35.553315400891
363 -0.04147903360426426 -35.65337673984465 -0.038140899129211904 -35.59145630002021
364 -0.04151420835405588 -35.69489094819871 -0.03637306466698646 -35.6278293646872
365 -0.04171270951628685 -35.736603657715 -0.04494904410094023 -35.67277840878814
366 -0.04164184294641018 -35.77824550066141 -0.045211763307452205 -35.71799017209559
367 -0.04146162029355764 -35.81970712095497 -0.038040965981781485 -35.75603113807737
368 -0.041615338623523714 -35.861322459578496 -0.03675526846200228 -35.79278640653937
369 -0.041568128019571306 -35.902890587598066 -0.04417463019490242 -35.83696103673427
370 -0.04149200189858675 -35.944382589496655 -0.03936417791992426 -35.876325214654194
371 -0.0416036432608962 -35.985986232757554 -0.04247097466140985 -35.91879618931561
372 -0.041474503092467786 -36.02746073585002 -0.04154578186571598 -35.96034197118132
373 -0.04151476938277483 -36.06897550523279 -0.041062327846884725 -36.00140429902821
374 -0.041635014675557615 -36.11061051990835 -0.04649708457291126 -36.04790138360112
375 -0.04142882637679577 -36.15203934628514 -0.03718422595411539 -36.085085609555236
376 -0.041487289033830164 -36.193526635318975 -0.04302360024303198 -36.12810920979827
377 -0.041312684677541255 -36.23483931999652 -0.031055352929979563 -36.15916456272825
378 -0.04189619068056345 -36.27673551067708 -0.048117415979504585 -36.207281978707755
379 -0.04136614687740803 -36.318101657554486 -0.04790809750556946 -36.255190076213324
380 -0.04127236306667328 -36.35937402062116 -0.038148713670670985 -36.293338789884
381 -0.0411431884393096 -36.40051720906047 -0.040019134804606435 -36.333357924688606
382 -0.04121334068477154 -36.44173054974524 -0.04177978076040745 -36.37513770544901
383 -0.04115946553647518 -36.48289001528171 -0.04566383752971888 -36.42080154297873
384 -0.04100443124771118 -36.523894446529425 -0.04521807450801134 -36.466019617486744
385 -0.04078700765967369 -36.5646814541891 -0.0426219642162323 -36.508641581702975
386 -0.04077184461057186 -36.605453298799674 -0.03856785073876381 -36.54720943244174
387 -0.04091607052832842 -36.646369369328 -0.032463536225259305 -36.579672968667
388 -0.04106180630624294 -36.687431175634245 -0.04235050957649946 -36.6220234782435
389 -0.041022591106593606 -36.72845376674084 -0.03872947860509157 -36.66075295684859
390 -0.04128842335194349 -36.769742190092785 -0.03749807942658663 -36.698251036275174
391 -0.04109426122158766 -36.81083645131437 -0.038242865912616254 -36.73649390218779
392 -0.041190010868012904 -36.85202646218239 -0.037798680178821084 -36.77429258236661
393 -0.04109169188886881 -36.89311815407125 -0.03876215871423483 -36.81305474108085
394 -0.041232332959771155 -36.934350487031026 -0.04732869863510132 -36.860383439715946
395 -0.04088775645941496 -36.97523824349044 -0.041494928486645224 -36.90187836820259
396 -0.04084176458418369 -37.016080008074624 -0.04242689553648234 -36.94430526373907
397 -0.040817569568753244 -37.056897577643376 -0.04110820181667805 -36.985413465555744
398 -0.04094350915402174 -37.097841086797395 -0.0397482443600893 -37.025161709915835
399 -0.040974460728466514 -37.13881554752586 -0.04162469245493412 -37.06678640237077
400 -0.040961163304746154 -37.1797767108306 -0.03686652798205614 -37.10365293035282
401 -0.04088639430701733 -37.22066310513762 -0.0413870494812727 -37.145039979834095
402 -0.04175708573311567 -37.262420190870735 -0.03850364442914724 -37.183543624263244
403 -0.04080735687166452 -37.3032275477424 -0.04236907232552767 -37.22591269658877
404 -0.04068409726023674 -37.34391164500264 -0.04080894496291876 -37.26672164155169
405 -0.040734693966805936 -37.384646338969446 -0.041108294017612936 -37.3078299355693
406 -0.0408083651214838 -37.42545470409093 -0.043640960566699506 -37.351470896136
407 -0.04060968104749918 -37.46606438513843 -0.04367205463349819 -37.3951429507695
408 -0.04046102426946163 -37.50652540940789 -0.0400749534368515 -37.43521790420635
409 -0.04042691998183727 -37.54695232938973 -0.03938227891921997 -37.47460018312557
410 -0.040464431419968604 -37.5874167608097 -0.04360151346772909 -37.518201696593295
411 -0.040438377484679225 -37.62785513829438 -0.043891670927405355 -37.5620933675207
412 -0.0401729378849268 -37.668028076179304 -0.041099843382835385 -37.60319321090354
413 -0.0402152182534337 -37.70824329443274 -0.04027216136455536 -37.643465372268096
414 -0.04027315396815538 -37.7485164484009 -0.04216084852814674 -37.685626220796244
415 -0.04025913383811712 -37.78877558223902 -0.040620955266058446 -37.7262471760623
416 -0.040227382257580754 -37.8290029644966 -0.03914643861353397 -37.76539361467584
417 -0.04031557291746139 -37.86931853741407 -0.03681555688381195 -37.802209171559646
418 -0.04032044019550085 -37.90963897760957 -0.037351127900183204 -37.839560299459826
419 -0.04041933584958315 -37.95005831345915 -0.040057354420423505 -37.87961765388025
420 -0.04042484201490879 -37.99048315547406 -0.044426675885915756 -37.92404432976617
421 -0.040240328013896945 -38.030723483487954 -0.03947429396212101 -37.96351862372829
422 -0.04029820431023836 -38.07102168779819 -0.04328729212284088 -38.00680591585113
423 -0.040163833275437356 -38.11118552107363 -0.03567704241722822 -38.04248295826836
424 -0.040258326940238474 -38.15144384801387 -0.0417118314653635 -38.08419478973372
425 -0.040200558863580226 -38.19164440687745 -0.039916199073195456 -38.12411098880692
426 -0.04022443164139986 -38.23186883851885 -0.04009625446051359 -38.164207243267434
427 -0.04030665159225464 -38.2721754901111 -0.037167483009397984 -38.20137472627683
428 -0.04020077027380466 -38.31237626038491 -0.03645452316850424 -38.23782924944533
429 -0.04033006206154823 -38.35270632244646 -0.03975761495530605 -38.27758686440064
430 -0.04035065397620201 -38.39305697642266 -0.04180856272578239 -38.31939542712642
431 -0.04033479932695627 -38.43339177574962 -0.04110524281859398 -38.36050066994502
432 -0.040352625958621505 -38.47374440170824 -0.04249931462109089 -38.40299998456611
433 -0.04021674431860447 -38.513961146026844 -0.040601626969873905 -38.44360161153598
434 -0.04015553705394268 -38.554116683080785 -0.03966418299824 -38.48326579453422
435 -0.0402145279571414 -38.594331211037925 -0.03883085604757071 -38.52209665058179
436 -0.040184483677148816 -38.63451569471508 -0.03831894621253014 -38.560415596794314
437 -0.040209955908358096 -38.67472565062344 -0.041907696053385735 -38.6023232928477
438 -0.040200778283178806 -38.714926428906615 -0.04285476375371218 -38.64517805660141
439 -0.04015363771468401 -38.7550800666213 -0.043260139785706996 -38.68843819638712
440 -0.040119939111173154 -38.79520000573247 -0.04155074283480644 -38.729988939221926
441 -0.03998514674603939 -38.83518515247851 -0.04153280295431614 -38.77152174217624
442 -0.03988883215934038 -38.87507398463785 -0.041941570863127706 -38.81346331303937
443 -0.03979973345994949 -38.9148737180978 -0.03875660132616758 -38.85221991436554
444 -0.03993337210267782 -38.95480709020048 -0.04258016105741262 -38.89480007542296
445 -0.040079742483794686 -38.99488683268428 -0.02923135906457901 -38.92403143448754
446 -0.03998626433312893 -39.03487309701741 -0.045558528043329716 -38.96958996253087
447 -0.03992373906075954 -39.07479683607817 -0.04017689172178507 -39.00976685425265
448 -0.03995677400380373 -39.114753610081976 -0.04181439243257046 -39.051581246685224
449 -0.03975942637771368 -39.15451303645969 -0.03400732092559337 -39.08558856761082
450 -0.0399902755394578 -39.19450331199915 -0.044918143562972544 -39.130506711173794
451 -0.03982772212475538 -39.234331034123905 -0.039494423754513265 -39.170001134928306
452 -0.039784250780940056 -39.274115284904845 -0.04144668132066727 -39.21144781624897
453 -0.03999483790248633 -39.31411012280733 -0.03723819013684988 -39.24868600638582
454 -0.03991020154207945 -39.354020324349406 -0.038911504298448564 -39.287597510684265
455 -0.04004499483853578 -39.394065319187945 -0.037917508743703365 -39.32551501942797
456 -0.03988272491842508 -39.43394804410637 -0.03717764709144831 -39.362692666519415
457 -0.040085398219525815 -39.4740334423259 -0.0400457464158535 -39.40273841293527
458 -0.04009420704096556 -39.51412764936686 -0.04082528073340654 -39.44356369366868
459 -0.04007077571004629 -39.55419842507691 -0.039062009751796724 -39.482625703420474
460 -0.039978562667965886 -39.59417698774488 -0.037208839878439905 -39.51983454329891
461 -0.040127864293754104 -39.63430485203863 -0.0369245283305645 -39.55675907162948
462 -0.04022834319621325 -39.674533195234844 -0.030897664651274682 -39.587656736280756
463 -0.04064109921455383 -39.7151742944494 -0.04232075493782759 -39.62997749121858
464 -0.04046890325844288 -39.75564319770784 -0.03821475300937891 -39.66819224422796
465 -0.04049075730144978 -39.79613395500929 -0.04164871294051409 -39.709840957168474
466 -0.040632775612175466 -39.83676673062146 -0.039064490050077436 -39.748905447218554
467 -0.04042112659662962 -39.87718785721809 -0.04473385624587536 -39.79363930346443
468 -0.040336163341999055 -39.91752402056009 -0.044444814696907996 -39.83808411816134
469 -0.039965242892503736 -39.957489263452594 -0.03954947385936976 -39.87763359202071
470 -0.040088935568928716 -39.997578199021525 -0.042479975707829 -39.920113567728535
471 -0.03994603119790554 -40.03752423021943 -0.03947337530553341 -39.95958694303407
472 -0.039961243979632854 -40.077485474199065 -0.03888074401766062 -39.99846768705173
473 -0.03994955625385046 -40.11743503045292 -0.03884072229266167 -40.03730840934439
474 -0.039924646727740765 -40.15735967718066 -0.04197209291160107 -40.07928050225599
475 -0.0399993060156703 -40.19735898319633 -0.03713636267930269 -40.116416864935296
476 -0.03993643466383219 -40.23729541786016 -0.0422721941024065 -40.158689059037705
477 -0.0398572638630867 -40.277152681723244 -0.0418033841997385 -40.200492443237444
478 -0.03977238144725561 -40.3169250631705 -0.04049439392983913 -40.240986837167284
479 -0.03970495387911797 -40.35663001704962 -0.04129258506000042 -40.28227942222728
480 -0.03977759294211865 -40.39640760999173 -0.037276535481214526 -40.319555957708495
481 -0.039849738217890264 -40.43625734820962 -0.03956291228532791 -40.35911886999382
482 -0.04020591173321009 -40.47646325994283 -0.029077501501888037 -40.38819637149571
483 -0.04003444444388151 -40.516497704386715 -0.04359734859317541 -40.43179372008888
484 -0.039973634853959085 -40.55647133924067 -0.03727340325713158 -40.469067123346015
485 -0.0399470154196024 -40.59641835466027 -0.039493190683424474 -40.50856031402944
486 -0.04005551803857088 -40.63647387269884 -0.04343187902122736 -40.551992193050665
487 -0.04002108070999384 -40.676494953408834 -0.04450110699981451 -40.59649330005048
488 -0.03979013040661812 -40.71628508381545 -0.03614676259458065 -40.632640062645066
489 -0.039849060028791426 -40.75613414384424 -0.03847776483744383 -40.67111782748251
490 -0.03978926967829466 -40.79592341352254 -0.03974941913038492 -40.7108672466129
491 -0.039842037670314315 -40.83576545119285 -0.0402574572712183 -40.751124703884116
492 -0.03982686493545771 -40.875592316128305 -0.0399064926430583 -40.79103119652717
493 -0.039811480045318606 -40.91540379617362 -0.039973262883722785 -40.83100445941089
494 -0.0399144422262907 -40.95531823839991 -0.03540034424513579 -40.866404803656025
495 -0.04004250317811966 -40.99536074157803 -0.03954862244427204 -40.9059534261003
496 -0.039954961463809016 -41.03531570304184 -0.038786630518734454 -40.94474005661903
497 -0.040173441916704175 -41.075489144958546 -0.03812812902033329 -40.98286818563937
498 -0.040271945856511594 -41.115761090815056 -0.04348829779773951 -41.026356483437105
499 -0.04000376556068659 -41.15576485637574 -0.04114885199815035 -41.06750533543526
500 -0.03999922387301922 -41.19576408024876 -0.03802453614771366 -41.105529871582974
501 -0.039936603233218196 -41.23570068348197 -0.03570731095969677 -41.14123718254267
502 -0.0400958463549614 -41.27579652983693 -0.046433000825345516 -41.18767018336801
503 -0.03994290921837092 -41.3157394390553 -0.03643961139023304 -41.22410979475825
504 -0.039997809939086436 -41.35573724899439 -0.03763793781399727 -41.261747732572246
505 -0.040066906996071336 -41.39580415599046 -0.04120298158377409 -41.30295071415602
506 -0.03999015111476183 -41.435794307105226 -0.04013398978859186 -41.34308470394461
507 -0.03991436269134283 -41.47570866979657 -0.03703896533697844 -41.38012366928159
508 -0.04009747058153153 -41.515806140378096 -0.03931554052978754 -41.41943920981137
509 -0.039999626390635964 -41.555805766768735 -0.03489121031016111 -41.454330420121536
510 -0.04021905511617661 -41.59602482188491 -0.04113218002021313 -41.49546260014175
511 -0.0401570251211524 -41.636181847006064 -0.04198828004300594 -41.53745088018476
512 -0.04006588067859411 -41.67624772768466 -0.040111290849745275 -41.5775621710345
513 -0.039988824911415574 -41.71623655259608 -0.04190598614513874 -41.61946815717964
514 -0.040011084824800494 -41.75624763742088 -0.04016038533300161 -41.65962854251264
515 -0.03992925900965929 -41.79617689643054 -0.03821917790919542 -41.69784772042184
516 -0.04003890510648489 -41.83621580153702 -0.03762136548757553 -41.735469085909415
517 -0.03999228794127703 -41.8762080894783 -0.03904884606599808 -41.77451793197541
518 -0.04002365488559008 -41.916231744363884 -0.04083272162824869 -41.81535065360366
519 -0.039996286109089854 -41.95622803047297 -0.03967850338667631 -41.855029156990334
520 -0.040020435489714144 -41.99624846596269 -0.03914955910295248 -41.894178716093286
521 -0.03995289094746113 -42.03620135691015 -0.04152882508933544 -41.93570754118262
522 -0.03997159246355295 -42.0761729493737 -0.04030790589749813 -41.97601544708012
523 -0.0398993194103241 -42.11607226878402 -0.04047255273908377 -42.016487999819205
524 -0.03985302355140448 -42.155925292335425 -0.03965635821223259 -42.05614435803144
525 -0.03990633375942707 -42.19583162609485 -0.037641628086566924 -42.09378598611801
526 -0.040006084740161894 -42.235837710835014 -0.040524489060044286 -42.134310475178054
527 -0.039969003014266494 -42.27580671384928 -0.040743081271648406 -42.175053556449704
528 -0.039902514219284056 -42.31570922806856 -0.04071188196539879 -42.215765438415104
529 -0.03981753289699554 -42.35552676096556 -0.04333579260855913 -42.259101231023664
530 -0.03976000957190991 -42.39528677053747 -0.04214519057422876 -42.301246421597895
531 -0.039751662872731686 -42.4350384334102 -0.04024645537137985 -42.341492876969276
532 -0.03971306551247835 -42.47475149892268 -0.0393214289098978 -42.38081430587918
533 -0.03964586760848761 -42.51439736653116 -0.03980168476700783 -42.42061599064618
534 -0.039613376557827 -42.55401074308899 -0.038904279470443726 -42.45952027011663
535 -0.03960728645324707 -42.593618029542235 -0.04035208765417338 -42.4998723577708
536 -0.039593958482146266 -42.63321198802438 -0.03956538755446672 -42.539437745325266
537 -0.03961193934082985 -42.67282392736521 -0.03998187780380249 -42.57941962312907
538 -0.03963989149779081 -42.712463818863 -0.03845981396734714 -42.61787943709642
539 -0.03974636383354664 -42.752210182696544 -0.03932092674076557 -42.657200363837184
540 -0.03966886941343546 -42.79187905210998 -0.04033814873546362 -42.69753851257265
541 -0.03964256532490253 -42.83152161743488 -0.03906166236847639 -42.736600174941124
542 -0.03957170136272907 -42.87109331879761 -0.04498672373592853 -42.781586898677055
543 -0.03945668805390597 -42.910550006851516 -0.03993316050618887 -42.82152005918324
544 -0.039372394979000094 -42.94992240183051 -0.039112265966832635 -42.86063232515008
545 -0.0394200524315238 -42.98934245426204 -0.03970271497964859 -42.900335040129725
546 -0.03954231757670641 -43.02888477183874 -0.033173559606075285 -42.9335085997358
547 -0.039643630385398865 -43.06852840222414 -0.036683840490877626 -42.97019244022668
548 -0.03982680290937424 -43.10835520513351 -0.04023009091615677 -43.01042253114284
549 -0.03979536984115839 -43.14815057497467 -0.038650977239012715 -43.04907350838185
550 -0.03977257926017046 -43.187923154234845 -0.03752983249723911 -43.086603340879094
551 -0.03977106362581253 -43.22769421786066 -0.03667942229658365 -43.12328276317568
552 -0.03984160926192999 -43.267535827122586 -0.03771329112350941 -43.16099605429919
553 -0.04006264377385378 -43.30759847089644 -0.041562140360474585 -43.202558194659666
554 -0.0399748720228672 -43.347573342919304 -0.03642953038215637 -43.238987725041824
555 -0.039920950494706633 -43.38749429341401 -0.036477820947766304 -43.27546554598959
556 -0.039985318668186665 -43.427479612082195 -0.03920082375407219 -43.31466636974366
557 -0.04000949654728174 -43.46748910862948 -0.039905166067183015 -43.35457153581085
558 -0.03995558246970177 -43.50744469109918 -0.04089412018656731 -43.39546565599741
559 -0.0399402966722846 -43.547384987771466 -0.0409033827483654 -43.43636903874578
560 -0.03988521881401539 -43.58727020658548 -0.0417015926912427 -43.47807063143702
561 -0.03979557566344738 -43.62706578224893 -0.039113130606710914 -43.51718376204373
562 -0.03989262282848358 -43.66695840507741 -0.040938340872526166 -43.55812210291626
563 -0.03976756799966097 -43.70672597307707 -0.037633787095546725 -43.5957558900118
564 -0.03977624848484993 -43.74650222156192 -0.03720421958714724 -43.63296010959895
565 -0.03986938986927271 -43.78637161143119 -0.04029431976377964 -43.67325442936273
566 -0.03993685841560364 -43.82630846984679 -0.03805450815707445 -43.7113089375198
567 -0.03996606972068548 -43.86627453956748 -0.04004030488431454 -43.75134924240412
568 -0.03985705468803644 -43.90613159425551 -0.04350654315203428 -43.79485578555615
569 -0.03994576316326857 -43.94607735741878 -0.042666375264525415 -43.837522160820676
570 -0.03962989933788776 -43.98570725675667 -0.04168399553745985 -43.87920615635814
571 -0.03987694643437863 -44.025584203191045 -0.03419415429234505 -43.91340031065048
572 -0.039764799550175665 -44.06534900274122 -0.03936960622668266 -43.952769916877166
573 -0.03978577572852373 -44.10513477846975 -0.03928541075438261 -43.99205532763155
574 -0.03980962596833706 -44.144944404438085 -0.03888331409543753 -44.03093864172698
575 -0.03984526265412569 -44.18478966709221 -0.04050199780613184 -44.071440639533115
576 -0.03985788580030203 -44.22464755289251 -0.03840036354959011 -44.10984100308271
577 -0.039797807857394216 -44.26444536074991 -0.03992769606411457 -44.14976869914682
578 -0.03984519522637129 -44.30429055597628 -0.042042200453579426 -44.1918108996004
579 -0.03965940196067095 -44.34394995793695 -0.03845754694193602 -44.23026844654233
580 -0.03967032451182604 -44.383620282448774 -0.03840906117111444 -44.26867750771345
581 -0.0397133968770504 -44.42333367932582 -0.04019939582794905 -44.308876903541396
582 -0.03982001673430204 -44.463153696060125 -0.04250581003725529 -44.35138271357865
583 -0.039614110626280306 -44.50276780668641 -0.044387619383633135 -44.395770332962286
584 -0.039344125613570216 -44.542111932299974 -0.03672880195081234 -44.4324991349131
585 -0.03944366183131933 -44.581555594131295 -0.038228815980255605 -44.470727950893355
586 -0.03950848039239645 -44.621064074523694 -0.041574837453663346 -44.51230278834702
587 -0.0395038478076458 -44.66056792233134 -0.0377143444493413 -44.55001713279636
588 -0.03947293348610401 -44.70004085581744 -0.039375442266464236 -44.589392575062824
589 -0.03950528483837843 -44.73954614065582 -0.03873400148004293 -44.62812657654287
590 -0.03949079215526581 -44.77903693281108 -0.03719734624028206 -44.66532392278315
591 -0.03962475787848234 -44.81866169068957 -0.04088894538581371 -44.70621286816897
592 -0.03959028050303459 -44.8582519711926 -0.04366787280887365 -44.749880740977844
593 -0.03946281224489212 -44.89771478343749 -0.037198927626013754 -44.78707966860386
594 -0.03958141095936298 -44.93729619439686 -0.041059241816401484 -44.82813891042026
595 -0.03951020054519176 -44.97680639494205 -0.03812141679227352 -44.86626032721253
596 -0.0394451042637229 -45.01625149920577 -0.03897623680531979 -44.90523656401785
597 -0.03943855911493301 -45.05569005832071 -0.044643525034189224 -44.94988008905204
598 -0.03934499528259039 -45.0950350536033 -0.0392443310469389 -44.989124420098975
599 -0.03929407335817814 -45.134329126961475 -0.03955532871186733 -45.028679748810845
600 -0.03928302973508835 -45.173612156696564 -0.039977068081498146 -45.06865681689234
601 -0.039252565056085584 -45.21286472175265 -0.03968154639005661 -45.1083383632824
602 -0.03944208417087793 -45.25230680592353 -0.04656647760421038 -45.15490484088661
603 -0.039549711346626285 -45.291856517270155 -0.027310192864388228 -45.182215033751
604 -0.03949746489524841 -45.3313539821654 -0.03792111091315746 -45.22013614466416
605 -0.03947755713015795 -45.37083153929556 -0.0386122390627861 -45.258748383726946
606 -0.03952247817069292 -45.410354017466254 -0.041894365847110746 -45.30064274957406
607 -0.0394645718857646 -45.44981858935202 -0.04025470577180386 -45.34089745534586
608 -0.03945627249777317 -45.48927486184979 -0.04125433061271906 -45.38215178595858
609 -0.03932889513671398 -45.528603756986506 -0.03869397770613432 -45.42084576366471
610 -0.03939723987132311 -45.568000996857826 -0.039225556515157224 -45.460071320179864
611 -0.03942298945039511 -45.60742398630822 -0.04154107738286257 -45.501612397562724
612 -0.03935011997818947 -45.64677410628641 -0.03944626692682505 -45.54105866448955
613 -0.03927483428269625 -45.6860489405691 -0.03799377791583538 -45.579052442405384
614 -0.03925259280949831 -45.7253015333786 -0.04189974367618561 -45.62095218608157
615 -0.03919471148401499 -45.76449624486261 -0.04237010478973389 -45.6633222908713
616 -0.03906805533915758 -45.80356430020177 -0.0381434440612793 -45.701465734932576
617 -0.03911483231931925 -45.84267913252109 -0.03571574687957764 -45.73718148181215
618 -0.03935927283018827 -45.88203840535128 -0.03838751241564751 -45.7755689942278
619 -0.03949183057993651 -45.921530235931215 -0.039661911129951474 -45.81523090535775
620 -0.039258703030645846 -45.96078893896186 -0.03756170589476824 -45.85279261125252
621 -0.03939366899430752 -46.00018260795617 -0.041711308248341086 -45.894503919500856
622 -0.03918336629867554 -46.03936597425484 -0.03717140164226294 -45.93167532114312
623 -0.039399653859436515 -46.078765628114276 -0.03735260237008333 -45.9690279235132
624 -0.0394313707947731 -46.11819699890905 -0.0384769132360816 -46.007504836749284
625 -0.03937351629137993 -46.157570515200426 -0.040904625877738 -46.04840946262702
626 -0.03947918117046356 -46.19704969637089 -0.039615013264119626 -46.08802447589114
627 -0.0394239341840148 -46.236473630554904 -0.03846928514540195 -46.12649376103654
628 -0.0394746046513319 -46.275948235206236 -0.04024434257298708 -46.16673810360953
629 -0.03951479736715555 -46.31546303257339 -0.035297070443630216 -46.202035174053165
630 -0.039708171226084235 -46.35517120379947 -0.04361313246190548 -46.24564830651507
631 -0.039612771943211555 -46.39478397574268 -0.039405415020883086 -46.28505372153595
632 -0.03939891066402197 -46.4341828864067 -0.03913611620664596 -46.3241898377426
633 -0.03935678843408823 -46.473539674840794 -0.03776764571666717 -46.36195748345927
634 -0.03946042042225599 -46.51300009526305 -0.039065820164978504 -46.40102330362425
635 -0.0394835839048028 -46.55248367916786 -0.040735320374369624 -46.441758623998616
636 -0.03946803882718086 -46.59195171799504 -0.039444773085415365 -46.48120339708403
637 -0.03946386277675629 -46.631415580771794 -0.03909030687063932 -46.52029370395467
638 -0.03945235982537269 -46.67086794059717 -0.038438035920262334 -46.558731739874936
639 -0.039505716599524024 -46.71037365719669 -0.03862496949732304 -46.59735670937226
640 -0.03956004735082388 -46.749933704547516 -0.03935312479734421 -46.6367098341696
641 -0.039530520886182786 -46.7894642254337 -0.039156876504421234 -46.67586671067402
642 -0.03949080947786569 -46.828955034911566 -0.039427504129707816 -46.71529421480373
643 -0.03951113987714052 -46.86846617478871 -0.03901139050722122 -46.75430560531095
644 -0.03952464647591114 -46.90799082126462 -0.039857924729585645 -46.794163530040535
645 -0.0394983971491456 -46.947489218413764 -0.04026184547692537 -46.83442537551746
646 -0.03945617619901896 -46.98694539461278 -0.040913937240839006 -46.8753393127583
647 -0.03939258772879839 -47.02633798234158 -0.038554391264915465 -46.91389370402322
648 -0.03943245504051447 -47.06577043738209 -0.04100976847112179 -46.95490347249434
649 -0.03937972206622362 -47.105150159448314 -0.037435779720544814 -46.99233925221488
650 -0.03944744989275932 -47.144597609341076 -0.03962067328393459 -47.03195992549882
651 -0.03941909950226545 -47.184016708843345 -0.03812438175082207 -47.07008430724964
652 -0.03945398014038801 -47.22347068898373 -0.03901930078864098 -47.109103608038275
653 -0.0395792854949832 -47.26304997447871 -0.04120820518583059 -47.15031181322411
654 -0.03939972724765539 -47.30244970172637 -0.03977305088192225 -47.190084864106026
655 -0.03943453934043646 -47.3418842410668 -0.04046703912317753 -47.230551903229205
656 -0.03930643070489168 -47.38119067177169 -0.038583854585886 -47.26913575781509
657 -0.039375617355108264 -47.420566289126796 -0.03811594638973474 -47.30725170420483
658 -0.03946253601461649 -47.460028825141414 -0.039802690222859385 -47.34705439442769
659 -0.039399277046322824 -47.499428102187736 -0.041552258655428886 -47.388606653083116
660 -0.03931358493864536 -47.53874168712638 -0.04008531607687473 -47.42869196915999
661 -0.03932803440839052 -47.578069721534774 -0.03779298514127731 -47.46648495430127
662 -0.039347624592483046 -47.617417346127255 -0.03993580881506205 -47.50642076311633
663 -0.03933005835860968 -47.65674740448586 -0.0405760245397687 -47.5469967876561
664 -0.03922774065285921 -47.695975145138725 -0.038192229345440865 -47.58518901700154
665 -0.03936093859374523 -47.73533608373247 -0.04697420671582222 -47.63216322371736
666 -0.03911186121404171 -47.77444794494651 -0.03765515424311161 -47.669818377960475
667 -0.039238020591437814 -47.81368596553795 -0.038798779062926766 -47.708617157023404
668 -0.039307116717100146 -47.85299308225505 -0.03451897688210011 -47.7431361339055
669 -0.03947339057922363 -47.89246647283427 -0.03854951243847608 -47.78168564634398
670 -0.0394069854170084 -47.93187345825128 -0.03714859765022993 -47.81883424399421
671 -0.03956403322517872 -47.97143749147646 -0.03797487411648035 -47.85680911811069
672 -0.03971470464020967 -48.01115219611667 -0.03653135225176811 -47.89334047036246
673 -0.03965395838022232 -48.05080615449689 -0.042244705744087695 -47.93558517610655
674 -0.03942596148699522 -48.09023211598389 -0.03869386650621891 -47.97427904261277
675 -0.03946916349232197 -48.12970127947621 -0.03692888654768467 -48.011207929160456
676 -0.03959674574434757 -48.169298025220556 -0.03804800529032946 -48.049255934450784
677 -0.03955650776624679 -48.208854532986805 -0.0379961559548974 -48.087252090405684
678 -0.03965621031820774 -48.24851074330501 -0.03846588470041752 -48.1257179751061
679 -0.03962858449667692 -48.28813932780169 -0.040476687066257 -48.16619466217236
680 -0.039657529816031455 -48.32779685761772 -0.0379735978320241 -48.20416826000438
681 -0.03973258901387453 -48.36752944663159 -0.039540736377239226 -48.24370899638162
682 -0.039660181105136874 -48.40718962773673 -0.04057034831494093 -48.284279344696564
683 -0.03972466588020325 -48.44691429361693 -0.035918042063713074 -48.32019738676028
684 -0.03972702026367188 -48.4866413138806 -0.03871362190693617 -48.358911008667214
685 -0.03974554054439068 -48.526386854424985 -0.039418009109795094 -48.39832901777701
686 -0.03977386988699436 -48.56616072431198 -0.04090127535164356 -48.43923029312865
687 -0.03965327348560095 -48.605813997797576 -0.0386751975864172 -48.47790549071507
688 -0.039954311400651935 -48.645768309198225 -0.036953601986169815 -48.514859092701236
689 -0.039828667603433135 -48.685596976801655 -0.04723044391721487 -48.56208953661845
690 -0.03952415902167559 -48.72512113582333 -0.041657217964529994 -48.60374675458298
691 -0.03939551264047623 -48.764516648463804 -0.03457059282809496 -48.638317347411075
692 -0.03943777736276388 -48.80395442582657 -0.04048438295722008 -48.67880173036829
693 -0.03952238615602255 -48.84347681198259 -0.038190582394599916 -48.71699231276289
694 -0.0395972078666091 -48.8830740198492 -0.04192693568766117 -48.75891924845055
695 -0.039456631429493426 -48.92253065127869 -0.0397765189409256 -48.79869576739148
696 -0.039432677626609805 -48.9619633289053 -0.03774072527885437 -48.83643649267033
697 -0.03951142337173223 -49.00147475227703 -0.04018687643110752 -48.87662336910144
698 -0.03945836927741766 -49.04093312155445 -0.038192438147962096 -48.9148158072494
699 -0.03946320153772831 -49.08039632309218 -0.04031815528869629 -48.95513396253809
700 -0.03941738698631525 -49.119813710078496 -0.04298727307468653 -48.99812123561278
701 -0.039377564936876296 -49.159191275015374 -0.03677572477608919 -49.03489696038887
702 -0.03941533360630274 -49.198606608621674 -0.03885256070643663 -49.07374952109531
703 -0.03949538990855217 -49.238101998530226 -0.04205965418368578 -49.115809175279
704 -0.039390163868665694 -49.27749216239889 -0.03832360189408064 -49.154132777173075
705 -0.03943625967949629 -49.31692842207839 -0.0410700049251318 -49.19520278209821
706 -0.03945701215416193 -49.35638543423255 -0.037925911135971546 -49.23312869323418
707 -0.03940601944923401 -49.39579145368178 -0.04117359910160303 -49.27430229233578
708 -0.03933819383382797 -49.43512964751561 -0.03972381185740233 -49.31402610419318
709 -0.039556273445487025 -49.47468592096109 -0.04312311783432961 -49.35714922202751
710 -0.03915959484875202 -49.51384551580985 -0.03899139650166035 -49.39614061852917
711 -0.03921420760452747 -49.55305972341438 -0.03836711812764406 -49.43450773665681
712 -0.039419892430305484 -49.59247961584468 -0.036307870782911776 -49.470815607439725
713 -0.039461609348654746 -49.63194122519334 -0.038941615261137486 -49.50975722270086
714 -0.039406697079539296 -49.67134792227288 -0.03939796406775713 -49.54915518676862
715 -0.039429392851889136 -49.710777315124766 -0.03933871984481811 -49.588493906613444
716 -0.03935251869261265 -49.750129833817375 -0.039739949814975264 -49.628233856428416
717 -0.03945513423532247 -49.7895849680527 -0.04006707258522511 -49.66830092901364
718 -0.03934899531304836 -49.82893396336575 -0.04166022688150406 -49.709961155895144
719 -0.03929154630750418 -49.86822550967325 -0.03936262987554073 -49.749323785770684
720 -0.03924179151654243 -49.9074673011898 -0.037317206151783466 -49.78664099192247
721 -0.03943336736410856 -49.94690066855391 -0.037888248451054096 -49.82452924037352
722 -0.03945622555911541 -49.98635689411302 -0.03820361252874136 -49.86273285290226
723 -0.03958465736359358 -50.02594155147661 -0.04168913047760725 -49.90442198337987
724 -0.03945334181189537 -50.065394893288506 -0.03599332459270954 -49.94041530797258
725 -0.039486363716423514 -50.10488125700493 -0.036547395214438436 -49.97696270318702
726 -0.03987268004566431 -50.14475393705059 -0.04563478138297796 -50.02259748457
727 -0.03940130416303873 -50.184155241213624 -0.041601788438856604 -50.06419927300885
728 -0.03913971483707428 -50.2232949560507 -0.03930623773485422 -50.10350551074371
729 -0.03913277853280306 -50.262427734583504 -0.03762115873396397 -50.14112666947767
730 -0.03919289354234934 -50.30162062812585 -0.03923638667911291 -50.180363056156786
731 -0.03924555294215679 -50.34086618106801 -0.04045417010784149 -50.22081722626463
732 -0.03914946224540472 -50.38001564331341 -0.04093453604727983 -50.26175176231191
733 -0.03913434166461229 -50.41914998497803 -0.039874361082911494 -50.30162612339482
734 -0.03896484524011612 -50.45811483021814 -0.034012742899358274 -50.335638866294175
735 -0.03934914972633123 -50.49746397994448 -0.038583370856940746 -50.374222237151116
736 -0.03934062998741865 -50.5368046099319 -0.04064272772520781 -50.41486496487632
737 -0.03922032713890076 -50.5760249370708 -0.041257286444306374 -50.45612225132063
738 -0.03911781329661608 -50.61514275036741 -0.04046950563788414 -50.496591756958516
739 -0.03920332603156566 -50.65434607639898 -0.04085392337292433 -50.53744568033144
740 -0.03899646438658237 -50.693342540785565 -0.036986769363284114 -50.57443244969472
741 -0.039106540568172934 -50.732449081353735 -0.03879794962704182 -50.61323039932176
742 -0.03914132844656706 -50.771590409800304 -0.03965363148599863 -50.652884030807755
743 -0.03914814032614231 -50.810738550126445 -0.03813471514731646 -50.69101874595507
744 -0.03913790676742792 -50.849876456893874 -0.038937085494399074 -50.729955831449466
745 -0.040647231973707676 -50.89052368886758 -0.03330334136262536 -50.76325917281209
746 -0.03962144013494253 -50.930145129002526 -0.039044040441513064 -50.8023032132536
747 -0.03966239932924509 -50.96980752833177 -0.03777116369456053 -50.84007437694816
748 -0.03970309142023325 -51.00951061975201 -0.037849859707057475 -50.87792423665522
749 -0.03969245981425047 -51.049203079566254 -0.038768676668405534 -50.91669291332362
750 -0.03977171871811151 -51.08897479828437 -0.04063422325998545 -50.95732713658361
751 -0.03964454624801874 -51.12861934453239 -0.039712291210889816 -50.9970394277945
752 -0.039648986607789996 -51.168268331140176 -0.03834136202931404 -51.03538078982381
753 -0.039643891341984275 -51.20791222248216 -0.04105329234153032 -51.07643408216534
754 -0.03960629235953093 -51.24751851484169 -0.038909482583403585 -51.11534356474875
755 -0.039610302448272704 -51.28712881728996 -0.039955677837133406 -51.15529924258588
756 -0.03963276874274015 -51.3267615860327 -0.038146229647099975 -51.19344547223298
757 -0.03962684012949467 -51.366388426162196 -0.041271196119487284 -51.23471666835247
758 -0.03952420260757208 -51.40591262876977 -0.03818356636911631 -51.27290023472158
759 -0.039593351818621156 -51.44550598058839 -0.040615752898156644 -51.31351598761974
760 -0.03956133052706719 -51.48506731111546 -0.03697810284793377 -51.35049409046767
761 -0.03955244123935699 -51.524619752354816 -0.036877349764108655 -51.38737144023178
762 -0.03968492057174444 -51.56430467292656 -0.0406476428732276 -51.428019083105006
763 -0.039611253142356875 -51.603915926068915 -0.03740460854023695 -51.46542369164524
764 -0.03978375345468521 -51.6436996795236 -0.038872468285262585 -51.504296159930504
765 -0.039925487153232096 -51.68362516667683 -0.04403587263077498 -51.54833203256128
766 -0.03968219179660082 -51.723307358473434 -0.03909681979566813 -51.58742885235694
767 -0.039611137844622134 -51.76291849631806 -0.039998469315469264 -51.627427321672414
768 -0.03962181024253368 -51.802540306560594 -0.03918572254478932 -51.6666130442172
769 -0.039635035954415795 -51.84217534251501 -0.03974058553576469 -51.70635362975297
770 -0.039889657869935036 -51.88206500038495 -0.042632507346570495 -51.748986137099536
771 -0.04008705336600542 -51.922152053750956 -0.04493678733706474 -51.7939229244366
772 -0.039213066548109056 -51.961365120299064 -0.04057125225663185 -51.834494176693234
773 -0.03904990311712027 -52.00041502341618 -0.03950443584471941 -51.87399861253795
774 -0.0390385827049613 -52.03945360612114 -0.038776779733598235 -51.91277539227155
775 -0.03921251036226749 -52.07866611648341 -0.03692126702517271 -51.94969665929672
776 -0.03940203450620174 -52.118068150989615 -0.03990005180239677 -51.98959671109912
777 -0.03920045904815197 -52.15726861003777 -0.0389821570366621 -52.02857886813578
778 -0.03913567755371332 -52.196404287591484 -0.03959581386297941 -52.06817468199876
779 -0.03916678596287966 -52.23557107355436 -0.038605260848999026 -52.10677994284776
780 -0.0392114607617259 -52.27478253431609 -0.03763419818133116 -52.14441414102909
781 -0.03917844370007515 -52.31396097801616 -0.03828804269433021 -52.18270218372342
782 -0.039251893386244775 -52.353212871402405 -0.038124226965010166 -52.22082641068843
783 -0.03937546778470278 -52.39258833918711 -0.0399068096652627 -52.26073322035369
784 -0.039329559355974195 -52.431917898543084 -0.04008459132164717 -52.30081781167534
785 -0.03924273680895567 -52.47116063535204 -0.03980641700327396 -52.340624228678614
786 -0.03928671851754188 -52.51044735386959 -0.039680678583681586 -52.38030490726229
787 -0.03935896661132574 -52.54980632048091 -0.04039870649576187 -52.42070361375806
788 -0.039200764149427414 -52.58900708463034 -0.038568454794585705 -52.45927206855264
789 -0.039382531121373174 -52.628389615751715 -0.03300251588225365 -52.492274584434895
790 -0.03959003873169422 -52.66797965448341 -0.039799224399030206 -52.53207380883393
791 -0.039500059001147746 -52.70747971348456 -0.04049006681889296 -52.57256387565282
792 -0.03938394784927368 -52.74686366133383 -0.038274742849171164 -52.61083861850199
793 -0.039550396427512166 -52.78641405776135 -0.037381617538630965 -52.648220236040615
794 -0.03947254121303558 -52.825886598974385 -0.04126719105988741 -52.6894874271005
795 -0.03959985412657261 -52.86548645310096 -0.03382439725100994 -52.72331182435151
796 -0.03967288658022881 -52.905159339681184 -0.04076339863240719 -52.76407522298392
797 -0.039687441848218444 -52.9448467815294 -0.038280990347266196 -52.80235621333119
798 -0.039630957320332526 -52.98447773884973 -0.04129872359335422 -52.843654936924544
799 -0.03956791013479233 -53.024045648984526 -0.04019210897386074 -52.883847045898406
800 -0.03961095195263624 -53.063656600937165 -0.03745414353907108 -52.92130118943748
801 -0.03967009801417589 -53.10332669895134 -0.03888648990541697 -52.960187679342894
802 -0.039601034671068194 -53.14292773362241 -0.042031743191182615 -53.002219422534075
803 -0.03950807210057974 -53.18243580572299 -0.04119821470230818 -53.04341763723638
804 -0.03944935221225023 -53.22188515793524 -0.04279624223709107 -53.08621387947347
805 -0.039266664907336234 -53.26115182284258 -0.042657258547842504 -53.12887113802131
806 -0.03919671643525362 -53.300348539277834 -0.03865199983119964 -53.16752313785251
807 -0.0394740667194128 -53.33982260599725 -0.03688298743218184 -53.20440612528469
808 -0.039424906484782696 -53.37924751248203 -0.03982872534543276 -53.24423485063012
809 -0.03935176804661751 -53.418599280528646 -0.0445505267009139 -53.28878537733104
810 -0.039660251326859 -53.458259531855504 -0.04935512393712997 -53.33814050126817
811 -0.03865778893232345 -53.49691732078783 -0.03960345312952995 -53.3777439543977
812 -0.0386884531006217 -53.53560577388845 -0.03675589971244335 -53.41449985411015
813 -0.03873051162809134 -53.57433628551654 -0.03981433380395174 -53.4543141879141
814 -0.038721954077482225 -53.61305823959402 -0.03743985556066036 -53.491754043474764
815 -0.03897327836602926 -53.65203151796005 -0.03838348370045423 -53.53013752717522
816 -0.03882701955735683 -53.69085853751741 -0.03935641348361969 -53.56949394065884
817 -0.03884232696145773 -53.729700864478865 -0.0413086911663413 -53.61080263182518
818 -0.03873374368995428 -53.76843460816882 -0.03835533037781715 -53.649157962203
819 -0.03884183913469315 -53.80727644730351 -0.03826163671910763 -53.687419598922105
820 -0.038855964131653306 -53.846132411435164 -0.038840069249272344 -53.72625966817138
821 -0.038889102078974246 -53.88502151351414 -0.03903481885790825 -53.76529448702929
822 -0.039204195886850354 -53.92422570940099 -0.03770565129816532 -53.803000138327455
823 -0.039023798890411854 -53.963249508291405 -0.04250032939016819 -53.84550046771762
824 -0.03874477632343769 -54.001994284614845 -0.039527775906026366 -53.885028243623644
825 -0.038788728043437005 -54.04078301265828 -0.04137405622750521 -53.92640229985115
826 -0.03869174774736166 -54.079474760405645 -0.03647343218326569 -53.96287573203441
827 -0.038801111094653604 -54.1182758715003 -0.0385291775688529 -54.001404909603266
828 -0.038834711723029616 -54.15711058322333 -0.037943589687347415 -54.03934849929061
829 -0.03894541319459677 -54.196055996417925 -0.040704163163900374 -54.08005266245451
830 -0.038896362856030466 -54.234952359273954 -0.04007165152579546 -54.120124313980305
831 -0.03886819500476122 -54.273820554278714 -0.03725790549069643 -54.157382219471
832 -0.03895614966750145 -54.31277670394621 -0.04076505694538355 -54.198147276416385
833 -0.038893944956362246 -54.35167064890258 -0.03691059593111277 -54.2350578723475
834 -0.03897508289664984 -54.390645731799225 -0.03679838925600052 -54.271856261603496
835 -0.03907199036329985 -54.42971772216252 -0.04441933091729879 -54.316275592520796
836 -0.03886733874678612 -54.468585060909305 -0.037459775991737845 -54.35373536851253
837 -0.03892616666853428 -54.50751122757784 -0.03554762229323387 -54.38928299080577
838 -0.039076541922986506 -54.546587769500825 -0.03969077914953232 -54.4289737699553
839 -0.03922813665121794 -54.58581590615204 -0.0333265395835042 -54.462300309538804
840 -0.03930059503763914 -54.62511650118968 -0.03932605385780334 -54.50162636339661
841 -0.039304711297154425 -54.664421212486836 -0.03984733447432518 -54.541473697870934
842 -0.03926250413060188 -54.70368371661744 -0.03848788570612669 -54.57996158357706
843 -0.039434770867228505 -54.74311848748467 -0.039605111628770825 -54.61956669520583
844 -0.039341098815202716 -54.78245958629987 -0.039724130928516385 -54.65929082613435
845 -0.03932157419621944 -54.821781160496094 -0.03958696275949478 -54.698877788893846
846 -0.039668180607259275 -54.86144934110335 -0.04112022928893566 -54.73999801818278
847 -0.03909865263849497 -54.900547993741846 -0.03877464681863785 -54.77877266500142
848 -0.039219366386532784 -54.93976736012838 -0.03929240200668573 -54.818065067008106
849 -0.039123868383467195 -54.97889122851185 -0.03963198158890009 -54.857697048597004
850 -0.03920997306704521 -55.018101201578894 -0.039527795650064944 -54.89722484424707
851 -0.039130876399576665 -55.05723207797847 -0.03907819092273712 -54.93630303516981
852 -0.039179193787276745 -55.096411271765746 -0.037193809635937214 -54.973496844805744
853 -0.039348355308175084 -55.135759627073924 -0.03488909639418125 -55.008385941199926
854 -0.0395094258710742 -55.175269052945 -0.04145897179841995 -55.049844912998346
855 -0.03940819688141346 -55.21467724982641 -0.04262991733849049 -55.09247483033683
856 -0.03924551773816347 -55.253922767564575 -0.03880641311407089 -55.13128124345091
857 -0.03924347087740898 -55.293166238441984 -0.03847243022173643 -55.169753673672645
858 -0.039369788393378256 -55.33253602683536 -0.0410557746887207 -55.21080944836137
859 -0.03929184190928936 -55.37182786874465 -0.0366629583761096 -55.24747240673748
860 -0.03942774273455143 -55.411255611479206 -0.038289624825119974 -55.2857620315626
861 -0.03955613616853952 -55.45081174764775 -0.039523958787322046 -55.32528599034992
862 -0.039477556385099886 -55.49028930403285 -0.03680774327367544 -55.362093733623595
863 -0.039434423111379145 -55.52972372714423 -0.03760861214250326 -55.3997023457661
864 -0.039478142745792866 -55.56920186989002 -0.03837290070950985 -55.43807524647561
865 -0.03963849227875471 -55.60884036216878 -0.037775311060249804 -55.475850557535864
866 -0.03964552283287048 -55.64848588500165 -0.04141818899661302 -55.51726874653248
867 -0.03991613984107971 -55.68840202484273 -0.03883610144257545 -55.55610484797506
868 -0.039620859362185 -55.72802288420492 -0.03725075665861368 -55.59335560463367
869 -0.03970932215452194 -55.76773220635944 -0.040832607075572014 -55.634188211709244
870 -0.03954737707972526 -55.80727958343917 -0.04095500838011503 -55.67514322008936
871 -0.039547298289835456 -55.846826881729 -0.0394560432061553 -55.71459926329552
872 -0.039522791653871535 -55.886349673382874 -0.04079362191259861 -55.75539288520812
873 -0.03952630050480366 -55.92587597388768 -0.03931792564690113 -55.794710810855015
874 -0.039421719312667844 -55.96529769320035 -0.03918026052415371 -55.83389107137917
875 -0.039659648574888705 -56.00495734177524 -0.03822367787361145 -55.87211474925278
876 -0.039505031891167164 -56.044462373666406 -0.038104216754436496 -55.910218966007214
877 -0.03954431433230639 -56.08400668799871 -0.03751659914851189 -55.947735565155725
878 -0.0396528659388423 -56.12365955393755 -0.043049868941307065 -55.990785434097035
879 -0.039349619671702384 -56.163009173609254 -0.0373164052143693 -56.028101839311404
880 -0.03951585255563259 -56.202525026164885 -0.038672447204589844 -56.066774286515994
881 -0.03951909840106964 -56.24204412456596 -0.03849189840257168 -56.10526618491856
882 -0.03954935930669308 -56.28159348387265 -0.04050435572862625 -56.14577054064719
883 -0.03940556179732084 -56.32099904566997 -0.039728530682623386 -56.185499071329815
884 -0.03954547662287951 -56.36054452229285 -0.03879870679229498 -56.22429777812211
885 -0.03941816333681345 -56.39996268562966 -0.03986382391303778 -56.264161602035145
886 -0.03952228222042322 -56.439484967850085 -0.04197761584073305 -56.30613921787588
887 -0.039305029436945915 -56.47878999728703 -0.03556280601769686 -56.341702023893575
888 -0.039677761122584344 -56.518467758409614 -0.03906532172113657 -56.380767345614714
889 -0.039451615512371065 -56.55791937392198 -0.03941190615296364 -56.42017925176768
890 -0.039489809423685074 -56.59740918334567 -0.04266340434551239 -56.46284265611319
891 -0.0394555551931262 -56.6368647385388 -0.03925117682665587 -56.50209383293984
892 -0.03922003116458654 -56.67608476970339 -0.041321797855198385 -56.54341563079504
893 -0.03925987333059311 -56.71534464303398 -0.04073338564485311 -56.584149016439895
894 -0.03924861997365951 -56.75459326300764 -0.03945411071181297 -56.62360312715171
895 -0.0390629768371582 -56.7936562398448 -0.04003559518605471 -56.663638722337765
896 -0.0391530429944396 -56.83280928283924 -0.038913493417203425 -56.70255221575497
897 -0.03919772133231163 -56.87200700417156 -0.040446401387453076 -56.742998617142426
898 -0.03910077698528767 -56.91110778115684 -0.035793975181877616 -56.7787925923243
899 -0.03915796056389809 -56.95026574172074 -0.039585816115140914 -56.81837840843944
900 -0.03912707176059484 -56.98939281348134 -0.03667989242821932 -56.85505830086766
901 -0.0392543314024806 -57.02864714488382 -0.04418197087943554 -56.8992402717471
902 -0.03902044203132391 -57.06766758691514 -0.040072000585496426 -56.93931227233259
903 -0.03900770917534828 -57.10667529609049 -0.0390042332932353 -56.97831650562583
904 -0.03901878520846367 -57.145694081298956 -0.03946500867605209 -57.01778151430188
905 -0.038992568477988244 -57.18468664977694 -0.03992982786148787 -57.057711342163365
906 -0.039000443555414675 -57.22368709333236 -0.039073902554810046 -57.09678524471818
907 -0.038973236083984376 -57.26266032941634 -0.03715374357998371 -57.13393898829816
908 -0.03907497748732567 -57.301735306903666 -0.03965645767748356 -57.17359544597564
909 -0.03914010878652334 -57.34087541569019 -0.040560807846486566 -57.21415625382213
910 -0.03908490054309368 -57.37996031623329 -0.03936602026224136 -57.253522274084375
911 -0.03907343428581953 -57.419033750519105 -0.040957205556333066 -57.29447947964071
912 -0.03908498659729957 -57.45811873711641 -0.039463585056364534 -57.333943064697074
913 -0.03913125097751617 -57.49724998809393 -0.035608765482902524 -57.36955183017998
914 -0.039284235797822475 -57.53653422389175 -0.041541998833417894 -57.411093829013396
915 -0.03919334001839161 -57.57572756391014 -0.04394980650395155 -57.45504363551735
916 -0.038891547732055186 -57.6146191116422 -0.03812001775950193 -57.49316365327685
917 -0.03893760330975056 -57.65355671495195 -0.039363212324678896 -57.53252686560153
918 -0.03882777523249388 -57.69238449018444 -0.03786224983632565 -57.570389115437855
919 -0.038983283936977385 -57.731367774121416 -0.04085519872605801 -57.61124431416391
920 -0.03897815104573965 -57.770345925167156 -0.03794911205768585 -57.6491934262216
921 -0.03901290278881788 -57.809358827955975 -0.03933876547962427 -57.68853219170123
922 -0.03905675634741783 -57.848415584303396 -0.03814776130020618 -57.72667995300144
923 -0.03912635948508978 -57.887541943788484 -0.03999883159995079 -57.76667878460139
924 -0.039060072600841524 -57.926602016389324 -0.04090789146721363 -57.8075866760686
925 -0.03893331345170736 -57.96553532984103 -0.038453207723796366 -57.8460398837924
926 -0.03892701957374811 -58.00446234941478 -0.041365938074886796 -57.88740582186729
927 -0.038928447291255 -58.043390796706035 -0.03715363573282957 -57.92455945760012
928 -0.038933992944657804 -58.08232478965069 -0.04182646106928587 -57.9663859186694
929 -0.03889037538319826 -58.12121516503389 -0.038570471480488776 -58.00495639014989
930 -0.03885661363601685 -58.1600717786699 -0.040966800414025784 -58.04592319056392
931 -0.03898976873606443 -58.19906154740597 -0.038548295572400096 -58.084471486136316
932 -0.039288305677473545 -58.23834985308344 -0.02942919936031103 -58.113900685496624
933 -0.03938048351556063 -58.277730336599 -0.041643372364342214 -58.155544057860965
934 -0.03918997347354889 -58.31692031007255 -0.03989641983062029 -58.195440477691584
935 -0.03923783954232931 -58.35615814961488 -0.03845834024250507 -58.23389881793409
936 -0.03930668756365776 -58.39546483717854 -0.040848989970982075 -58.27474780790507
937 -0.03915704842656851 -58.434621885605104 -0.03797504268586636 -58.31272285059094
938 -0.03920981902629137 -58.473831704631394 -0.03814398776739836 -58.350866838358336
939 -0.039247704297304155 -58.5130794089287 -0.04411788154393435 -58.39498471990227
940 -0.03902585282921791 -58.552105261757916 -0.04045692663639784 -58.43544164653866
941 -0.039010129496455194 -58.59111539125437 -0.04100094903260469 -58.47644259557127
942 -0.03896968830376864 -58.630085079558135 -0.03864300549030304 -58.51508560106157
943 -0.0389591783285141 -58.66904425788665 -0.03857121821492911 -58.5536568192765
944 -0.038999243080615996 -58.708043500967264 -0.03788400832563639 -58.59154082760213
945 -0.03937970083206892 -58.747423201799336 -0.03901071771979332 -58.63055154532192
946 -0.039093810506165026 -58.7865170123055 -0.043971987627446654 -58.674523532949365
947 -0.03891166895627975 -58.82542868126178 -0.040317800268530844 -58.7148413332179
948 -0.0388180173933506 -58.86424669865514 -0.0384325897321105 -58.75327392295001
949 -0.03882063254714012 -58.90306733120228 -0.03960614763200283 -58.79288007058201
950 -0.038811260089278224 -58.941878591291555 -0.03611045014113188 -58.82899052072314
951 -0.03896914552897215 -58.98084773682053 -0.03954413067549467 -58.86853465139863
952 -0.038911232352256776 -59.019758969172784 -0.03867155332118273 -58.90720620471981
953 -0.03899084124714136 -59.058749810419926 -0.039321178756654265 -58.946527383476464
954 -0.0389121163636446 -59.09766192678357 -0.038410354591906073 -58.98493773806837
955 -0.038954425416886804 -59.13661635220046 -0.037787160463631154 -59.022724898532
956 -0.038999720849096774 -59.17561607304956 -0.03847562093287706 -59.061200519464876
957 -0.039084605127573016 -59.21470067817713 -0.03908251151442528 -59.1002830309793
958 -0.03906639888882637 -59.25376707706596 -0.040904203243553636 -59.141187234222855
959 -0.03905257824808359 -59.29281965531404 -0.03893139716237783 -59.180118631385234
960 -0.039042373187839985 -59.33186202850188 -0.03687427714467049 -59.2169929085299
961 -0.039115991443395615 -59.37097801994528 -0.04154972210526466 -59.25854263063517
962 -0.03909977152943611 -59.41007779147471 -0.03932922538369894 -59.297871856018865
963 -0.03904981017112732 -59.44912760164584 -0.03605279624462128 -59.333924652263484
964 -0.039277812279760835 -59.488405413925605 -0.04971386604011059 -59.38363851830359
965 -0.03865162692964077 -59.52705704085525 -0.034337508119642736 -59.41797602642323
966 -0.03894923832267523 -59.56600627917792 -0.04135934207588434 -59.45933536849912
967 -0.038806194067001344 -59.60481247324492 -0.037526893243193624 -59.496862261742315
968 -0.038882702216506006 -59.643695175461424 -0.03432152215391397 -59.53118378389623
969 -0.039039103873074056 -59.6827342793345 -0.0398537065833807 -59.57103749047961
970 -0.03905857019126415 -59.72179284952576 -0.036925037205219266 -59.60796252768483
971 -0.03914900869131088 -59.76094185821707 -0.039956127479672435 -59.6479186551645
972 -0.039109103940427305 -59.8000509621575 -0.03809794075787067 -59.686016595922375
973 -0.03904472123831511 -59.83909568339581 -0.03955023977905512 -59.72556683570143
974 -0.039066082797944546 -59.878161766193756 -0.03952369205653668 -59.76509052775796
975 -0.039193416386842726 -59.9173551825806 -0.040158485248684886 -59.805249013006645
976 -0.03917398639023304 -59.95652916897083 -0.03926294166594744 -59.84451195467259
977 -0.03914437908679247 -59.995673548057624 -0.03957747593522072 -59.88408943060781
978 -0.03908735979348421 -60.03476090785111 -0.03979250211268663 -59.9238819327205
979 -0.03903156965970993 -60.07379247751082 -0.03915584608912468 -59.96303777880962
980 -0.03915702234953642 -60.112949499860356 -0.038225088454782966 -60.0012628672644
981 -0.03916092813014984 -60.15211042799051 -0.03957254681736231 -60.04083541408176
982 -0.04158232398331165 -60.19369275197382 -0.04621598366647959 -60.08705139774824
983 -0.039359803311526775 -60.23305255528535 -0.03693265523761511 -60.123984052985854
984 -0.03926246166229248 -60.27231501694764 -0.03974889609962702 -60.16373294908548
985 -0.039365464448928834 -60.311680481396564 -0.03391260169446468 -60.197645550779946
986 -0.039532548002898696 -60.35121302939946 -0.040304016694426535 -60.237949567474374
987 -0.039535324834287164 -60.39074835423375 -0.0402045451104641 -60.278154112584836
988 -0.0394591573625803 -60.43020751159633 -0.038983566127717494 -60.317137678712555
989 -0.03951993845403194 -60.469727450050364 -0.03991703912615776 -60.357054717838714
990 -0.039489473588764666 -60.50921692363913 -0.03935486748814583 -60.39640958532686
991 -0.0394652770832181 -60.54868220072235 -0.039765648916363715 -60.43617523424322
992 -0.039418329298496244 -60.588100530020846 -0.0379111485555768 -60.4740863827988
993 -0.0395508436486125 -60.62765137366946 -0.04044575896114111 -60.51453214175994
994 -0.03946843650192022 -60.66711981017138 -0.04078568574041128 -60.55531782750035
995 -0.0393528213724494 -60.706472631543825 -0.04170527122914791 -60.5970230987295
996 -0.03932980019599199 -60.74580243173982 -0.04118916261941195 -60.63821226134891
997 -0.039247996918857095 -60.78505042865868 -0.038774863630533216 -60.67698712497945
998 -0.039316353388130665 -60.82436678204681 -0.03673441223800182 -60.71372153721745
999 -0.03936548605561256 -60.863732268102424 -0.03723084162920713 -60.75095237884666
1000 -0.039398080110549925 -60.903130348212976 -0.04021517187356949 -60.79116755072023
1001 -0.03937814366072416 -60.9425084918737 -0.03828099314123392 -60.82944854386147
1002 -0.039465068839490414 -60.98197356071319 -0.03724907897412777 -60.866697622835595
1003 -0.039495292492210864 -61.021468853205405 -0.04223840571939945 -60.908936028555
1004 -0.03923738356679678 -61.060706236772205 -0.041057966835796836 -60.94999399539079
1005 -0.03936876375228167 -61.100075000524484 -0.034885816276073456 -60.984879811666865
1006 -0.03940172791481018 -61.13947672843929 -0.03877179380506277 -61.023651605471926
1007 -0.039281613379716876 -61.178758341819005 -0.04224355574697256 -61.0658951612189
1008 -0.03931949380785227 -61.21807783562686 -0.038408926129341124 -61.10430408734824
1009 -0.03932998012751341 -61.25740781575437 -0.04266103897243738 -61.14696512632068
1010 -0.039201345294713974 -61.29660916104908 -0.0390315555036068 -61.185996681824285
1011 -0.03946029245853424 -61.33606945350762 -0.04219106733798981 -61.228187749162274
1012 -0.03902452923357487 -61.37509398274119 -0.039596565254032615 -61.2677843144163
1013 -0.03903710078448057 -61.414131083525675 -0.03887495454400778 -61.30665926896031
1014 -0.03903675153851509 -61.45316783506419 -0.03967880345880985 -61.34633807241912
1015 -0.03897567167878151 -61.49214350674298 -0.03859782088547945 -61.3849358933046
1016 -0.038996045105159284 -61.531139551848135 -0.041435455158352855 -61.42637134846295
1017 -0.038928121142089364 -61.57006767299023 -0.041417022608220576 -61.46778837107117
1018 -0.038795880042016506 -61.60886355303224 -0.03522150162607431 -61.50300987269725
1019 -0.03893357533961535 -61.647797128371856 -0.037265644967556 -61.5402755176648
1020 -0.03898733556270599 -61.686784463934565 -0.0397616209462285 -61.58003713861103
1021 -0.039036817662417886 -61.725821281596986 -0.04049153141677379 -61.62052867002781
1022 -0.03902727589011192 -61.7648485574871 -0.035793710686266425 -61.65632238071407
1023 -0.03914252314716578 -61.80399108063426 -0.04043547436594963 -61.69675785508002
1024 -0.039122418873012064 -61.843113499507275 -0.04017709065228701 -61.73693494573231
1025 -0.03905865494161844 -61.882172154448895 -0.04167759008705616 -61.77861253581936
1026 -0.03901999332010746 -61.921192147769005 -0.03702229633927345 -61.815634832158636
1027 -0.03908550180494785 -61.96027764957395 -0.03967774771153927 -61.85531257987017
1028 -0.03904404696077109 -61.99932169653472 -0.037907011434435846 -61.89321959130461
1029 -0.0391447514295578 -62.03846644796428 -0.03871677853167057 -61.93193636983628
1030 -0.03915115799754858 -62.077617605961834 -0.04099578484892845 -61.97293215468521
1031 -0.03922883551567793 -62.11684644147751 -0.03833182193338871 -62.0112639766186
1032 -0.03906311951577664 -62.15590956099329 -0.038954504765570164 -62.05021848138417
1033 -0.03905110508203506 -62.194960666075325 -0.03832857199013233 -62.088547053374306
1034 -0.03907201625406742 -62.23403268232939 -0.03943279664963484 -62.12797985002394
1035 -0.039130900800228116 -62.27316358312962 -0.040215682797133924 -62.16819553282107
1036 -0.03909070510417223 -62.312254288233795 -0.03958083353936672 -62.20777636636044
1037 -0.03912307918071747 -62.351377367414514 -0.0426448667421937 -62.250421233102635
1038 -0.03894267976284027 -62.390320047177354 -0.039351475425064564 -62.2897727085277
1039 -0.03902845606207848 -62.42934850323943 -0.04010119922459125 -62.329873907752294
1040 -0.03893174845725298 -62.46828025169668 -0.03863877337425947 -62.36851268112655
1041 -0.03896553479135036 -62.507245786488035 -0.03900402653962374 -62.407516707666176
1042 -0.038979015126824376 -62.54622480161486 -0.03949321005493402 -62.44700991772111
1043 -0.04194854348897934 -62.58817334510384 -0.026703970320522786 -62.47371388804164
1044 -0.03952838573604822 -62.62770173083989 -0.032915460504591466 -62.50662934854623
1045 -0.03950525391846895 -62.66720698475836 -0.03993508331477642 -62.546564431861
1046 -0.0394439646974206 -62.70665094945578 -0.03953997492790222 -62.586104406788905
1047 -0.03948864433914423 -62.74613959379492 -0.04119927193969488 -62.6273036787286
1048 -0.03943713717162609 -62.78557673096655 -0.0390299778431654 -62.666333656571766
1049 -0.039433575421571734 -62.825010306388116 -0.03993458095937967 -62.70626823753115
1050 -0.039389898627996446 -62.86440020501611 -0.03809473104774952 -62.7443629685789
1051 -0.03943770527839661 -62.903837910294506 -0.04018708206713199 -62.78455005064603
1052 -0.03947665076702833 -62.943314561061534 -0.041235755756497385 -62.82578580640253
1053 -0.03942111227661371 -62.98273567333815 -0.04107774645090103 -62.86686355285343
1054 -0.03933857623487711 -63.02207424957302 -0.04083488900214434 -62.90769844185557
1055 -0.03922740966081619 -63.06130165923384 -0.039254760928452016 -62.94695320278402
1056 -0.039265526458621025 -63.10056718569246 -0.03939420897513628 -62.98634741175916
1057 -0.039258829690515994 -63.13982601538298 -0.03852474447339773 -63.02487215623256
1058 -0.039308860525488855 -63.17913487590847 -0.038153315894305706 -63.06302547212687
1059 -0.03932926598936319 -63.21846414189783 -0.03926398046314716 -63.102289452590014
1060 -0.03932288233190775 -63.25778702422974 -0.038664085976779464 -63.14095353856679
1061 -0.03938568811863661 -63.29717271234838 -0.04102118723094463 -63.18197472579774
1062 -0.03924911357462406 -63.336421825923004 -0.0403196981176734 -63.22229442391541
1063 -0.039272778853774074 -63.375694604776776 -0.0395686399191618 -63.26186306383457
1064 -0.039391033351421356 -63.4150856381282 -0.037122692726552484 -63.29898575656112
1065 -0.0393347293138504 -63.45442036744205 -0.03903330694884062 -63.33801906350996
1066 -0.03938684295862913 -63.493807210400675 -0.041738972254097464 -63.379758035764056
1067 -0.039288134314119816 -63.533095344714795 -0.038830284215509894 -63.41858831997956
1068 -0.03927812967449427 -63.57237347438929 -0.0410763468593359 -63.4596646668389
1069 -0.03923688102513552 -63.61161035541442 -0.038133100420236585 -63.49779776725914
1070 -0.03926258385181427 -63.650872939266236 -0.03943755757063627 -63.53723532482977
1071 -0.03935688473284245 -63.690229823999076 -0.03727267496287823 -63.57450799979265
1072 -0.0393754854798317 -63.729605309478906 -0.039135129936039445 -63.61364312972869
1073 -0.03930890485644341 -63.76891421433535 -0.03894288521260023 -63.65258601494129
1074 -0.03942066617310047 -63.80833488050845 -0.04119747597724199 -63.693783490918534
1075 -0.03930642269551754 -63.847641303203964 -0.03888779208064079 -63.73267128299918
1076 -0.0393761670216918 -63.88701747022566 -0.03830368686467409 -63.77097496986385
1077 -0.039365589059889315 -63.92638305928555 -0.042763297259807584 -63.81373826712366
1078 -0.03918034229427576 -63.96556340157982 -0.040629485994577406 -63.85436775311824
1079 -0.03914600480347872 -64.0047094063833 -0.03974264729768038 -63.89411040041592
1080 -0.039259514026343825 -64.04396892040964 -0.04266763888299465 -63.936778039298915
1081 -0.03906839843839407 -64.08303731884803 -0.040250287391245365 -63.97702832669016
1082 -0.03895741291344166 -64.12199473176148 -0.03772211689502001 -64.01475044358519
1083 -0.03907793816179037 -64.16107266992327 -0.03911226466298103 -64.05386270824816
1084 -0.03904195856302976 -64.2001146284863 -0.03789793197065592 -64.09176064021882
1085 -0.03903760723769665 -64.239152235724 -0.040241097845137117 -64.13200173806396
1086 -0.03906209971755743 -64.27821433544156 -0.04281335156410933 -64.17481508962807
1087 -0.03887689337134361 -64.3170912288129 -0.03803294468671083 -64.21284803431477
1088 -0.038929364643990993 -64.35602059345689 -0.04255099091678858 -64.25539902523157
1089 -0.038903164118528365 -64.39492375757541 -0.03798746485263109 -64.2933864900842
1090 -0.03893650658428669 -64.4338602641597 -0.040787889063358305 -64.33417437914756
1091 -0.038848192617297175 -64.472708456777 -0.03955326210707426 -64.37372764125463
1092 -0.038779639452695844 -64.5114880962297 -0.03964261952787638 -64.41337026078251
1093 -0.038794103637337686 -64.55028219986704 -0.03657056260854006 -64.44994082339106
1094 -0.03890489060431719 -64.58918709047136 -0.03640328124165535 -64.48634410463272
1095 -0.039027238450944426 -64.6282143289223 -0.03881779573857784 -64.5251619003713
1096 -0.03906016163527966 -64.66727449055757 -0.04202347975224256 -64.56718538012355
1097 -0.039165815152227876 -64.7064403057098 -0.04181340634822846 -64.60899878647177
1098 -0.03880089838057756 -64.74524120409038 -0.03780961353331804 -64.64680840000509
1099 -0.03887547478079796 -64.78411667887117 -0.034807190485298636 -64.68161559049038
1100 -0.03909406345337629 -64.82321074232455 -0.040344311855733395 -64.72195990234611
1101 -0.03903103284537792 -64.86224177516992 -0.03949540853500366 -64.76145531088112
1102 -0.03897328898310661 -64.90121506415302 -0.036392409540712836 -64.79784772042183
1103 -0.03901409599930048 -64.94022916015233 -0.038750833831727505 -64.83659855425356
1104 -0.03915802892297506 -64.9793871890753 -0.04012969192117453 -64.87672824617474
1105 -0.03917034063488245 -65.01855752971018 -0.03772977087646723 -64.9144580170512
1106 -0.03908686358481646 -65.05764439329499 -0.039090578258037564 -64.95354859530924
1107 -0.03931883834302426 -65.09696323163801 -0.041815022565424444 -64.99536361787467
1108 -0.038949192687869075 -65.13591242432588 -0.040409816801548 -65.03577343467622
1109 -0.038911760039627555 -65.1748241843655 -0.04113892167806625 -65.07691235635428
1110 -0.03917373437434435 -65.21399791873985 -0.03403591029345989 -65.11094826664774
1111 -0.0390738170593977 -65.25307173579925 -0.04116816278547049 -65.1521164294332
1112 -0.03900206480175257 -65.292073800601 -0.03909907657653093 -65.19121550600974
1113 -0.03898931760340929 -65.33106311820441 -0.03896095659583807 -65.23017646260558
1114 -0.03913673460483551 -65.37019985280925 -0.03811521306633949 -65.26829167567192
1115 -0.03916854504495859 -65.40936839785421 -0.04243191629648209 -65.3107235919684
1116 -0.03891011960804462 -65.44827851746226 -0.04007962048053741 -65.35080321244894
1117 -0.03896244596689939 -65.48724096342916 -0.042739206738770005 -65.39354241918771
1118 -0.03872756753116846 -65.52596853096033 -0.03946690149605274 -65.43300932068377
1119 -0.03873632252216339 -65.5647048534825 -0.04096473790705204 -65.47397405859081
1120 -0.03897368758916855 -65.60367854107166 -0.04235980790108442 -65.51633386649189
1121 -0.0385495163500309 -65.64222805742169 -0.03936267383396626 -65.55569654032585
1122 -0.038554145582020284 -65.68078220300372 -0.03858171664178371 -65.59427825696764
1123 -0.03857138454914093 -65.71935358755286 -0.03978186994791031 -65.63406012691556
1124 -0.03875869233161211 -65.75811227988447 -0.03911330569535494 -65.67317343261091
1125 -0.03862406872212887 -65.7967363486066 -0.03940426930785179 -65.71257770191876
1126 -0.03855908457189798 -65.8352954331785 -0.04066413268446922 -65.75324183460323
1127 -0.03853272292762995 -65.87382815610613 -0.036680016107857226 -65.78992185071108
1128 -0.03864025939255953 -65.9124684154987 -0.03937451988458633 -65.82929637059567
1129 -0.03865505363792181 -65.95112346913662 -0.03479878008365631 -65.86409515067933
1130 -0.038797217234969136 -65.98992068637159 -0.04146493468433619 -65.90556008536367
1131 -0.038773244433104995 -66.02869393080469 -0.03571065738797188 -65.94127074275164
1132 -0.03888204228132963 -66.06757597308602 -0.03948057610541582 -65.98075131885706
1133 -0.03889018408954144 -66.10646615717556 -0.03943833280354738 -66.0201896516606
1134 -0.03895080331712961 -66.1454169604927 -0.03865683469921351 -66.05884648635981
1135 -0.03888554181903601 -66.18430250231174 -0.039977060072124 -66.09882354643193
1136 -0.03883099965751171 -66.22313350196924 -0.038197990693151954 -66.13702153712508
1137 -0.03910769745707512 -66.26224119942631 -0.04396292511373758 -66.18098446223881
1138 -0.03878404386341572 -66.30102524328973 -0.04331644549965859 -66.22430090773847
1139 -0.03865063302218914 -66.33967587631192 -0.039258918911218646 -66.26355982664968
1140 -0.03863264862447977 -66.3783085249364 -0.0393668869510293 -66.30292671360071
1141 -0.038633020408451554 -66.41694154534486 -0.04116851035505533 -66.34409522395576
1142 -0.03857364412397146 -66.45551518946883 -0.040298213995993135 -66.38439343795176
1143 -0.03851396348327398 -66.4940291529521 -0.03748014494776726 -66.42187358289952
1144 -0.038616830855607985 -66.5326459838077 -0.03837220724672079 -66.46024579014625
1145 -0.03875373899936676 -66.57139972280706 -0.04278174489736557 -66.50302753504361
1146 -0.03848826438188553 -66.60988798718894 -0.037274515628814696 -66.54030205067242
1147 -0.0385776637122035 -66.64846565090114 -0.038273663818836214 -66.57857571449127
1148 -0.03859466463327408 -66.68706031553442 -0.04075645264238119 -66.61933216713365
1149 -0.03855744581669569 -66.72561776135112 -0.039084360003471375 -66.65841652713712
1150 -0.03852239903062582 -66.76414016038174 -0.03971110917627811 -66.6981276363134
1151 -0.038543482311069965 -66.80268364269281 -0.03857002258300781 -66.7366976588964
1152 -0.03859775885939598 -66.84128140155221 -0.039556241966784 -66.77625390086318
1153 -0.03873423729091883 -66.88001563884313 -0.03364331927150488 -66.80989722013469
1154 -0.040023234114050864 -66.92003887295718 -0.03993721306324005 -66.84983443319793
1155 -0.03908982332795859 -66.95912869628513 -0.04308388326317072 -66.89291831646109
1156 -0.03876191955059767 -66.99789061583573 -0.03824748862534762 -66.93116580508644
1157 -0.03880672361701727 -67.03669733945274 -0.039186660386621955 -66.97035246547306
1158 -0.0387487968429923 -67.07544613629574 -0.038095511868596076 -67.00844797734165
1159 -0.0387884384021163 -67.11423457469786 -0.040229039080440995 -67.04867701642209
1160 -0.038742830604314805 -67.15297740530218 -0.039069575257599354 -67.08774659167969
1161 -0.038794666342437265 -67.19177207164462 -0.03800151478499174 -67.12574810646468
1162 -0.0388084102421999 -67.23058048188682 -0.03782967701554298 -67.16357778348022
1163 -0.03883896786719561 -67.26941944975401 -0.03846653047949076 -67.20204431395972
1164 -0.03883765712380409 -67.30825710687782 -0.03956753667443991 -67.24161185063416
1165 -0.03884756788611412 -67.34710467476393 -0.035053722001612185 -67.27666557263576
1166 -0.03898019902408123 -67.38608487378801 -0.03982572481036186 -67.31649129744612
1167 -0.038975930958986285 -67.42506080474699 -0.03950364664196968 -67.3559949440881
1168 -0.03892569839954376 -67.46398650314653 -0.03821374922990799 -67.394208693318
1169 -0.038955446891486646 -67.50294195003802 -0.04158083125948906 -67.4357895245775
1170 -0.0388913705945015 -67.54183332063252 -0.03892784621566534 -67.47471737079317
1171 -0.03892554603517055 -67.5807588666677 -0.03960869312286377 -67.51432606391603
1172 -0.03894228916615248 -67.61970115583385 -0.0383849211037159 -67.55271098501974
1173 -0.03896759152412414 -67.65866874735798 -0.03822527416050434 -67.59093625918025
1174 -0.038934640027582644 -67.69760338738556 -0.040909727290272715 -67.63184598647052
1175 -0.03888857532292604 -67.73649196270848 -0.038277116045355795 -67.67012310251587
1176 -0.03890420962125063 -67.77539617232974 -0.03915607053786516 -67.70927917305374
1177 -0.03889076821506023 -67.81428694054479 -0.03918542843312025 -67.74846460148686
1178 -0.03892269190400839 -67.8532096324488 -0.03596075195819139 -67.78442535344504
1179 -0.03901561293751001 -67.8922252453863 -0.035873582027852534 -67.82029893547289
1180 -0.0391205258667469 -67.93134577125305 -0.03742914702743292 -67.85772808250033
1181 -0.03918802943080664 -67.97053380068385 -0.038134240359067914 -67.8958623228594
1182 -0.03921916149556637 -68.00975296217942 -0.039125355519354345 -67.93498767837876
1183 -0.03919423893094063 -68.04894720111037 -0.038675963133573535 -67.97366364151233
1184 -0.03925319202244282 -68.08820039313281 -0.041336913034319876 -68.01500055454665
1185 -0.039032808132469655 -68.12723320126528 -0.03962231408804655 -68.0546228686347
1186 -0.0391388775780797 -68.16637207884337 -0.040646429546177386 -68.09526929818087
1187 -0.03903979659080505 -68.20541187543417 -0.03943151272833347 -68.1347008109092
1188 -0.03911536745727062 -68.24452724289144 -0.03970290701836347 -68.17440371792756
1189 -0.039011931605637075 -68.28353917449708 -0.03988024163991213 -68.21428395956747
1190 -0.03901787865906954 -68.32255705315615 -0.038751145265996455 -68.25303510483346
1191 -0.039063185639679435 -68.36162023879582 -0.038756750710308555 -68.29179185554376
1192 -0.03904931340366602 -68.40066955219949 -0.03766587171703577 -68.3294577272608
1193 -0.03910511769354343 -68.43977466989303 -0.03760904278606177 -68.36706677004686
1194 -0.039239777438342574 -68.47901444733137 -0.038186576962471006 -68.40525334700934
1195 -0.03915254939347505 -68.51816699672484 -0.03789983782917261 -68.44315318483851
1196 -0.03935316354036331 -68.55752016026521 -0.03926560301333666 -68.48241878785184
1197 -0.039218170940876006 -68.59673833120608 -0.03801552206277847 -68.52043430991462
1198 -0.03921651784330606 -68.63595484904938 -0.0405008252710104 -68.56093513518563
1199 -0.03918428663164377 -68.67513913568102 -0.03962586373090744 -68.60056099891654
1200 -0.0393088212236762 -68.71444795690469 -0.04159029293805361 -68.64215129185459
1201 -0.03915645126253366 -68.75360440816722 -0.0393386572599411 -68.68148994911454
1202 -0.03946044389158487 -68.7930648520588 -0.036500155180692676 -68.71799010429523
1203 -0.03937538526952267 -68.83244023732833 -0.03926957305520773 -68.75725967735043
1204 -0.03937343396246433 -68.8718136712908 -0.04094688314944506 -68.79820656049988
1205 -0.039257471635937694 -68.91107114292673 -0.040442039631307124 -68.83864860013118
1206 -0.03930677734315395 -68.95037792026989 -0.033732143603265284 -68.87238074373444
1207 -0.0394195644184947 -68.98979748468838 -0.04098669048398733 -68.91336743421843
1208 -0.03930550422519445 -69.02910298891358 -0.0405536375939846 -68.95392107181242
1209 -0.03919600117951631 -69.0682989900931 -0.03884965516626835 -68.99277072697869
1210 -0.03922430109232664 -69.10752329118543 -0.04060784578323364 -69.03337857276192
1211 -0.03925709687173366 -69.14678038805717 -0.03848823793232441 -69.07186681069425
1212 -0.039244701899588105 -69.18602508995676 -0.03842148743569851 -69.11028829812994
1213 -0.03930118530988693 -69.22532627526664 -0.039931272901594636 -69.15021957103154
1214 -0.03927595242857933 -69.26460222769522 -0.03909311555325985 -69.1893126865848
1215 -0.03931320123374462 -69.30391542892896 -0.040508785471320155 -69.22982147205612
1216 -0.03926920332014561 -69.3431846322491 -0.038384979031980036 -69.26820645108809
1217 -0.03928797487169504 -69.3824726071208 -0.0343364791944623 -69.30254293028256
1218 -0.03935679942369461 -69.4218294065445 -0.03819437138736248 -69.34073730166992
1219 -0.039435710199177264 -69.46126511674368 -0.040673702396452426 -69.38141100406636
1220 -0.03938689008355141 -69.50065200682722 -0.04117150474339724 -69.42258250880977
1221 -0.03935069125145674 -69.54000269807868 -0.036540827713906765 -69.45912333652367
1222 -0.0394559808075428 -69.57945867888623 -0.04070010408759117 -69.49982344061127
1223 -0.039355911500751975 -69.61881459038698 -0.04035295080393553 -69.5401763914152
1224 -0.03933828119188547 -69.65815287157886 -0.04116983860731125 -69.58134623002252
1225 -0.03926288429647684 -69.69741575587534 -0.035200441256165504 -69.61654667127868
1226 -0.039667943678796294 -69.73708369955413 -0.04439214318990707 -69.6609388144686
1227 -0.03925362098962069 -69.77633732054376 -0.04115103632211685 -69.70208985079071
1228 -0.03916695136576891 -69.81550427190953 -0.03915336336940527 -69.74124321416012
1229 -0.039191441237926485 -69.85469571314746 -0.0383537944406271 -69.77959700860075
1230 -0.03921459447592497 -69.89391030762339 -0.04030672237277031 -69.81990373097352
1231 -0.039187009632587436 -69.93309731725597 -0.03697602190077305 -69.85687975287429
1232 -0.03938388098031283 -69.97248119823628 -0.04273275639861822 -69.89961250927291
1233 -0.039120391570031644 -70.01160158980632 -0.03884897753596306 -69.93846148680888
1234 -0.03921962808817625 -70.0508212178945 -0.03731771185994148 -69.97577919866882
1235 -0.03933371976017952 -70.09015493765467 -0.03912992663681507 -70.01490912530564
1236 -0.03973455335944891 -70.12988949101413 -0.05230183452367783 -70.06721095982931
1237 -0.038724363408982755 -70.16861385442311 -0.036825650557875636 -70.10403661038718
1238 -0.038806379027664664 -70.20742023345078 -0.03637616578489542 -70.14041277617208
1239 -0.03880264032632112 -70.2462228737771 -0.04096161425113678 -70.18137439042322
1240 -0.038802201859652996 -70.28502507563675 -0.039135760813951495 -70.22051015123716
1241 -0.03915625438094139 -70.3241813300177 -0.03473136518150568 -70.25524151641866
1242 -0.03896751794964075 -70.36314884796734 -0.03868636954575777 -70.29392788596442
1243 -0.03898967765271664 -70.40213852562006 -0.038814198784530164 -70.33274208474896
1244 -0.039011518098413946 -70.44115004371848 -0.038437087275087836 -70.37117917202404
1245 -0.039074253663420676 -70.4802242973819 -0.03832115009427071 -70.40950032211832
1246 -0.03904719594866037 -70.51927149333055 -0.03778281286358833 -70.4472831349819
1247 -0.03914199154824018 -70.55841348487878 -0.03885499760508537 -70.48613813258699
1248 -0.03913395777344704 -70.59754744265223 -0.039817741699516775 -70.52595587428651
1249 -0.039126773737370966 -70.6366742163896 -0.038858358189463614 -70.56481423247597
1250 -0.03913634512573481 -70.67581056151533 -0.03860055543482303 -70.6034147879108
1251 -0.039180911332368853 -70.7149914728477 -0.038943898119032386 -70.64235868602982
1252 -0.039201951771974566 -70.75419342461967 -0.039812976494431496 -70.68217166252425
1253 -0.039161814749240874 -70.7933552393689 -0.03855742271989584 -70.72072908524414
1254 -0.039211045019328594 -70.83256628438824 -0.03910938799381256 -70.75983847323796
1255 -0.03923265412449837 -70.87179893851274 -0.037863286770880224 -70.79770176000885
1256 -0.039263467863202096 -70.91106240637595 -0.03918748944997787 -70.83688924945882
1257 -0.03925604727119207 -70.95031845364714 -0.03764619324356318 -70.87453544270238
1258 -0.03938578348606825 -70.98970423713321 -0.04029902759939432 -70.91483447030177
1259 -0.039309136942029 -71.02901337407523 -0.039515354111790656 -70.95434982441355
1260 -0.03920277133584023 -71.06821614541107 -0.037717985734343526 -70.9920678101479
1261 -0.039307580515742305 -71.10752372592681 -0.03843334522098303 -71.03050115536888
1262 -0.03931628540158272 -71.1468400113284 -0.0376808974891901 -71.06818205285808
1263 -0.039556038193404676 -71.1863960495218 -0.03738154824823141 -71.10556360110631
1264 -0.039593334682285784 -71.22598938420408 -0.03915725909173488 -71.14472086019805
1265 -0.03948141820728779 -71.26547080241137 -0.041405247338116166 -71.18612610753617
1266 -0.03958871327340603 -71.30505951568477 -0.04369749259203672 -71.2298236001282
1267 -0.03923132512718439 -71.34429084081196 -0.04259538557380438 -71.272418985702
1268 -0.03914719168096781 -71.38343803249293 -0.042679437436163425 -71.31509842313817
1269 -0.03896566890180111 -71.42240370139473 -0.040377574041485786 -71.35547599717965
1270 -0.038955914042890075 -71.46135961543762 -0.03974436204880476 -71.39522035922846
1271 -0.03889521211385727 -71.50025482755147 -0.0387370515614748 -71.43395741078993
1272 -0.03890681155025959 -71.53916163910174 -0.039134736731648447 -71.47309214752158
1273 -0.03888872414827347 -71.57805036325001 -0.038450340554118154 -71.5115424880757
1274 -0.038974443636834624 -71.61702480688685 -0.03818156123161316 -71.54972404930731
1275 -0.03902271687984467 -71.65604752376669 -0.04003059789538384 -71.5897546472027
1276 -0.03884544018656015 -71.69489296395325 -0.03649865817278623 -71.62625330537549
1277 -0.039175421185791495 -71.73406838513904 -0.04211613219231367 -71.6683694375678
1278 -0.038929684460163115 -71.7729980695992 -0.03868395537137985 -71.70705339293919
1279 -0.038948106579482555 -71.81194617617868 -0.037219096161425116 -71.74427248910061
1280 -0.03900488205254078 -71.85095105823122 -0.03944779057055712 -71.78372027967117
1281 -0.03899772372096777 -71.88994878195219 -0.03771710824221373 -71.82143738791339
1282 -0.03928218577057123 -71.92923096772276 -0.05480556022375822 -71.87624294813715
1283 -0.03846344593912363 -71.96769441366189 -0.038272269256412986 -71.91451521739356
1284 -0.038580126501619814 -72.0062745401635 -0.04035618621855974 -71.95487140361212
1285 -0.03848090134561062 -72.04475544150911 -0.03746852446347475 -71.9923399280756
1286 -0.038564004562795164 -72.08331944607191 -0.039914187788963315 -72.03225411586456
1287 -0.038504627719521525 -72.12182407379143 -0.03832130506634712 -72.07057542093091
1288 -0.038570639491081235 -72.16039471328251 -0.03919160943478346 -72.10976703036569
1289 -0.03857858926057815 -72.1989733025431 -0.038451291248202325 -72.1482183216139
1290 -0.03859699666500092 -72.2375702992081 -0.03936589080840349 -72.1875842124223
1291 -0.038616514205932616 -72.27618681341403 -0.03808527011424303 -72.22566948253653
1292 -0.038687724806368354 -72.3148745382204 -0.03880938719958067 -72.26447886973611
1293 -0.03869016170501709 -72.35356469992541 -0.03800161331892014 -72.30248048305504
1294 -0.038724847696721555 -72.39228954762214 -0.03965178299695253 -72.34213226605199
1295 -0.038713458180427554 -72.43100300580257 -0.039865501783788206 -72.38199776783578
1296 -0.038679189048707485 -72.46968219485127 -0.037957810796797276 -72.41995557863258
1297 -0.038651497289538386 -72.50833369214081 -0.0395644411444664 -72.45952001977705
1298 -0.03875171300023794 -72.54708540514105 -0.03868620190769434 -72.49820622168474
1299 -0.03873324394226074 -72.58581864908331 -0.03502380885183811 -72.53323003053657
1300 -0.0388804005458951 -72.6246990496292 -0.03951669093221426 -72.57274672146879
1301 -0.038849599100649355 -72.66354864872984 -0.0413031842559576 -72.61404990572474
1302 -0.03878342621028423 -72.70233207494013 -0.0406641298905015 -72.65471403561524
1303 -0.038756530918180945 -72.74108860585831 -0.03670702036470175 -72.69142105597994
1304 -0.03892609793692827 -72.78001470379523 -0.03846465758979321 -72.72988571356974
1305 -0.03997950647026301 -72.81999421026549 -0.03728283382952213 -72.76716854739927
1306 -0.03944538459181786 -72.8594395948573 -0.042218269966542724 -72.8093868173658
1307 -0.03908456955105066 -72.89852416440836 -0.040346388891339305 -72.84973320625714
1308 -0.03909772057086229 -72.93762188497922 -0.03851052485406399 -72.8882437311112
1309 -0.03905331753194332 -72.97667520251116 -0.039751809649169446 -72.92799554076038
1310 -0.03898234721273184 -73.0156575497239 -0.03984251730144024 -72.96783805806182
1311 -0.03896244820207358 -73.05461999792597 -0.038749116286635396 -73.00658717434845
1312 -0.039058211259543896 -73.09367820918551 -0.03258193228393793 -73.03916910663239
1313 -0.03933657016605139 -73.13301477935157 -0.040009010955691336 -73.07917811758807
1314 -0.03922131154686213 -73.17223609089844 -0.03847234025597572 -73.11765045784405
1315 -0.03924303185194731 -73.21147912275039 -0.039281987212598325 -73.15693244505665
1316 -0.03924708440899849 -73.25072620715939 -0.04111299570649862 -73.19804544076315
1317 -0.039134617522358896 -73.28986082468175 -0.043048519641160965 -73.24109396040431
1318 -0.039032801240682605 -73.32889362592243 -0.03896925710141659 -73.28006321750573
1319 -0.03903892021626234 -73.36793254613869 -0.038948246464133265 -73.31901146396986
1320 -0.03906068690121174 -73.4069932330399 -0.039512249641120434 -73.35852371361098
1321 -0.03906313516199589 -73.4460563682019 -0.039845553599298 -73.39836926721027
1322 -0.03898519240319729 -73.4850415606051 -0.04028915278613567 -73.4386584199964
1323 -0.03898127973079681 -73.52402284033589 -0.039919564872980116 -73.47857798486937
1324 -0.038898194395005706 -73.56292103473089 -0.03887009080499411 -73.51744807567437
1325 -0.03887196108698845 -73.60179299581787 -0.03849107436835766 -73.55593915004272
1326 -0.03889650739729404 -73.64068950321517 -0.0396964643150568 -73.59563561435778
1327 -0.038863152265548706 -73.67955265548072 -0.03809032551944256 -73.63372593987722
1328 -0.038883126527071 -73.71843578200779 -0.0402278745546937 -73.67395381443191
1329 -0.03885068092495203 -73.75728646293274 -0.039751802757382396 -73.71370561718929
1330 -0.038848011195659636 -73.7961344741284 -0.0384252056479454 -73.75213082283723
1331 -0.03881342317909002 -73.83494789730749 -0.039370098151266575 -73.7915009209885
1332 -0.038761796243488786 -73.87370969355098 -0.03825462330132723 -73.82975554428982
1333 -0.038920865021646024 -73.91263055857263 -0.0399780135601759 -73.86973355785
1334 -0.03885717038065195 -73.95148772895328 -0.04114059042185545 -73.91087414827186
1335 -0.03880509827286005 -73.99029282722614 -0.0389682799577713 -73.94984242822963
1336 -0.038883084431290627 -74.02917591165743 -0.041598664596676826 -73.9914410928263
1337 -0.03872695006430149 -74.06790286172173 -0.04004096798598766 -74.0314820608123
1338 -0.03866129331290722 -74.10656415503465 -0.037331773340702055 -74.06881383415299
1339 -0.03876193016767502 -74.14532608520233 -0.03814543001353741 -74.10695926416653
1340 -0.0387109961360693 -74.1840370813384 -0.040265132859349254 -74.14722439702588
1341 -0.038931789062917235 -74.22296887040132 -0.03539528790861368 -74.1826196849345
1342 -0.038977492786943915 -74.26194636318826 -0.035585827007889745 -74.21820551194239
1343 -0.038874239474534986 -74.3008206026628 -0.04127385169267654 -74.25947936363507
1344 -0.0389829246327281 -74.33980352729553 -0.03675364591181278 -74.29623300954688
1345 -0.03903926387429237 -74.37884279116982 -0.040008865483105185 -74.33624187502998
1346 -0.039061367698013785 -74.41790415886783 -0.03722218871116638 -74.37346406374115
1347 -0.039105264283716676 -74.45700942315155 -0.03968414384871721 -74.41314820758987
1348 -0.03907459322363138 -74.49608401637518 -0.03819050043821335 -74.45133870802809
1349 -0.039138016290962696 -74.53522203266614 -0.039908058010041714 -74.49124676603813
1350 -0.03912217915058136 -74.57434421181672 -0.03662438280880451 -74.52787114884694
1351 -0.039739351719617844 -74.61408356353634 -0.03172484263777733 -74.55959599148471
1352 -0.04004643764346838 -74.65413000117981 -0.04363615084439516 -74.6032321423291
1353 -0.03926384970545769 -74.69339385088527 -0.03920256532728672 -74.64243470765639
1354 -0.03931883554905653 -74.73271268643433 -0.04051406346261501 -74.682948771119
1355 -0.039197242632508275 -74.77190992906684 -0.04040321689099073 -74.72335198801
1356 -0.039126777090132236 -74.81103670615697 -0.04011076707392931 -74.76346275508392
1357 -0.03913774061948061 -74.85017444677645 -0.03978116028010845 -74.80324391536404
1358 -0.03909214474260807 -74.88926659151906 -0.039423431269824505 -74.84266734663386
1359 -0.039107822068035605 -74.9283744135871 -0.0400599392130971 -74.88272728584695
1360 -0.03908536173403263 -74.96745977532113 -0.03855652436614036 -74.9212838102131
1361 -0.03907552883028984 -75.00653530415143 -0.039489437639713285 -74.96077324785281
1362 -0.03906017690896988 -75.0455954810604 -0.03910825047641993 -74.99988149832923
1363 -0.03910696469247341 -75.08470244575288 -0.038136319257318974 -75.03801781758655
1364 -0.039141043275594714 -75.12384348902847 -0.0372031120583415 -75.07522092964489
1365 -0.039238438941538334 -75.16308192797001 -0.039905529282987115 -75.11512645892788
1366 -0.03920904826372862 -75.20229097623374 -0.03947339598089457 -75.15459985490877
1367 -0.03923980742692947 -75.24153078366066 -0.03984557949006558 -75.19444543439883
1368 -0.039242944493889806 -75.28077372815456 -0.03993672579526901 -75.2343821601941
1369 -0.03920994382351637 -75.31998367197808 -0.03995930813252926 -75.27434146832663
1370 -0.039316882565617564 -75.3593005545437 -0.03691418655216694 -75.31125565487879
1371 -0.039312058314681056 -75.39861261285837 -0.038555590249598024 -75.3498112451284
1372 -0.03929108437150717 -75.43790369722988 -0.04028024561703205 -75.39009149074542
1373 -0.03931712917983532 -75.47722082640972 -0.043483531661331655 -75.43357502240676
1374 -0.03904023468494415 -75.51626106109467 -0.0353192962706089 -75.46889431867737
1375 -0.03931807018816471 -75.55557913128283 -0.03743854872882366 -75.5063328674062
1376 -0.03936719223856926 -75.5949463235214 -0.03922049440443516 -75.54555336181063
1377 -0.03924931921064854 -75.63419564273205 -0.03611658737063408 -75.58166994918126
1378 -0.03963213674724102 -75.6738277794793 -0.040173040702939034 -75.6218429898842
1379 -0.03939163275063038 -75.71321941222993 -0.04117916263639927 -75.6630221525206
1380 -0.03940079677850008 -75.75262020900843 -0.0373544741421938 -75.70037662666279
1381 -0.039364324882626534 -75.79198453389105 -0.03958302680402994 -75.73995965346681
1382 -0.03941056560724974 -75.83139509949831 -0.042067634873092175 -75.7820272883399
1383 -0.039352699741721155 -75.87074779924004 -0.03113634278997779 -75.81316363112988
1384 -0.03959067650139332 -75.91033847574143 -0.038434536382555964 -75.85159816751244
1385 -0.03957856930792332 -75.94991704504935 -0.03943857606500387 -75.89103674357744
1386 -0.03961758930236101 -75.98953463435171 -0.038463708385825156 -75.92950045196326
1387 -0.039605594240128994 -76.02914022859184 -0.039304056018590924 -75.96880450798186
1388 -0.039629222452640535 -76.06876945104449 -0.03991576824337244 -76.00872027622523
1389 -0.039683849550783634 -76.10845330059527 -0.04004748072475195 -76.04876775694999
1390 -0.03960350528359413 -76.14805680587887 -0.039487501978874205 -76.08825525892885
1391 -0.03958819508552551 -76.1876450009644 -0.04122364576905966 -76.12947890469792
1392 -0.03944201339036226 -76.22708701435475 -0.039278867468237874 -76.16875777216616
1393 -0.0394022511318326 -76.26648926548658 -0.04107984751462936 -76.20983761968078
1394 -0.03944069538265467 -76.30592996086924 -0.03956973999738693 -76.24940735967817
1395 -0.03952774032950401 -76.34545770119874 -0.041922142170369624 -76.29132950184854
1396 -0.03934782799333334 -76.38480552919208 -0.039674228988587856 -76.33100373083712
1397 -0.03931567650288344 -76.42412120569496 -0.044086634926497933 -76.37509036576363
1398 -0.03909321315586567 -76.46321441885082 -0.03981880992650986 -76.41490917569014
1399 -0.039046901278197765 -76.50226132012902 -0.03967282362282276 -76.45458199931296
1400 -0.039016290381550786 -76.54127761051058 -0.03881002236157656 -76.49339202167454
1401 -0.039077427610754965 -76.58035503812133 -0.03920171111822128 -76.53259373279276
1402 -0.03908793181180954 -76.61944296993313 -0.039345857501029965 -76.5719395902938
1403 -0.039072788693010806 -76.65851575862614 -0.03945024181157351 -76.61138983210537
1404 -0.03905631620436907 -76.6975720748305 -0.03815639372915029 -76.64954622583453
1405 -0.03916429597884417 -76.73673637080935 -0.03948101494461298 -76.68902724077914
1406 -0.03919400777667761 -76.77593037858603 -0.03784537892788649 -76.72687261970702
1407 -0.039078212529420855 -76.81500859111544 -0.038677006214857104 -76.76554962592188
1408 -0.039110787026584146 -76.85411937814203 -0.03850238230079413 -76.80405200822267
1409 -0.039193181321024895 -76.89331255946306 -0.03937183059751988 -76.84342383882019
1410 -0.03920372147113085 -76.93251628093418 -0.03753837663680315 -76.88096221545699
1411 -0.03924293965101242 -76.9717592205852 -0.0383249718695879 -76.91928718732657
1412 -0.03925974536687136 -77.01101896595208 -0.038322785124182704 -76.95760997245075
1413 -0.03932776600122452 -77.0503467319533 -0.035260255262255666 -76.99287022771301
1414 -0.03959167823195457 -77.08993841018525 -0.03776510190218687 -77.0306353296152
1415 -0.03975842855870724 -77.12969683874397 -0.045684768445789815 -77.07632009806099
1416 -0.03932999111711979 -77.16902682986108 -0.03823129534721374 -77.1145513934082
1417 -0.039579890109598635 -77.20860671997067 -0.03812593650072813 -77.15267732990894
1418 -0.03957768734544516 -77.24818440731612 -0.03629171084612608 -77.18896904075507
1419 -0.03964135348796845 -77.28782576080408 -0.04033749159425497 -77.22930653234933
1420 -0.039580024778842926 -77.32740578558293 -0.03987241312861443 -77.26917894547795
1421 -0.0395982775837183 -77.36700406316665 -0.03647102434188128 -77.30564996981983
1422 -0.0397871607914567 -77.40679122395811 -0.042312187142670155 -77.3479621569625
1423 -0.039625431038439275 -77.44641665499655 -0.03949701227247715 -77.38745916923497
1424 -0.03959933500736952 -77.48601599000392 -0.0425241157412529 -77.42998328497623
1425 -0.03965846095234156 -77.52567445095626 -0.045506658405065535 -77.47548994338129
1426 -0.03920210842043161 -77.56487655937669 -0.041315099038183686 -77.51680504241948
1427 -0.03909789975732565 -77.60397445913401 -0.03916519861668348 -77.55597024103616
1428 -0.03913747258484364 -77.64311193171885 -0.038381670974195 -77.59435191201035
1429 -0.039188864454627034 -77.68230079617348 -0.04022458977997303 -77.63457650179032
1430 -0.03911951072514057 -77.72142030689862 -0.03848704043775797 -77.67306354222808
1431 -0.03911027703434229 -77.76053058393296 -0.03883706536144018 -77.71190060758951
1432 -0.03906395751982927 -77.79959454145279 -0.04038387425243854 -77.75228448184195
1433 -0.03907286524772644 -77.83866740670052 -0.03864883724600077 -77.79093331908796
1434 -0.03924574963748455 -77.87791315633801 -0.04299541227519512 -77.83392873136314
1435 -0.03886086512356997 -77.91677402146158 -0.0393301447853446 -77.87325887614848
1436 -0.038898591324687 -77.95567261278626 -0.03835330456495285 -77.91161218071343
1437 -0.038967611826956274 -77.99464022461322 -0.038198157027363774 -77.9498103377408
1438 -0.03893204312771559 -78.03357226774094 -0.03469134774059057 -77.98450168548139
1439 -0.039499441534280776 -78.07307170927521 -0.046796899475157264 -78.03129858495655
1440 -0.03878867421299219 -78.1118603834882 -0.0390511529520154 -78.07034973790856
1441 -0.03883261121809482 -78.1506929947063 -0.039820493385195735 -78.11017023129375
1442 -0.038804265670478344 -78.18949726037678 -0.03860062286257744 -78.14877085415633
1443 -0.038797258771955966 -78.22829451914873 -0.03829554226249456 -78.18706639641881
1444 -0.03888349551707506 -78.2671780146658 -0.037993630208075044 -78.22506002662689
1445 -0.03885961379855871 -78.30603762846437 -0.03811421934515238 -78.26317424597204
1446 -0.03890968132764101 -78.344947309792 -0.03848887998610735 -78.30166312595814
1447 -0.03900816179811954 -78.38395547159013 -0.039443839155137536 -78.34110696511328
1448 -0.03892260007560253 -78.42287807166574 -0.038621400482952595 -78.37972836559624
1449 -0.03897987361997366 -78.46185794528571 -0.038810778968036176 -78.41853914456428
1450 -0.03898954093456268 -78.50084748622028 -0.038327167928218844 -78.4568663124925
1451 -0.03900414425879717 -78.53985163047908 -0.03975748047232628 -78.49662379296483
1452 -0.03898781333118677 -78.57883944381027 -0.039298562332987785 -78.53592235529781
1453 -0.03889496643096209 -78.61773441024123 -0.03972386140376329 -78.57564621670157
1454 -0.03895009681582451 -78.65668450705705 -0.03862832169979811 -78.61427453840138
1455 -0.038929901458323 -78.69561440851537 -0.04004524759948254 -78.65431978600085
1456 -0.03906242176890373 -78.73467683028427 -0.038508659973740575 -78.6928284459746
1457 -0.03895668853074312 -78.77363351881502 -0.040187138319015506 -78.73301558429361
1458 -0.03892559967935085 -78.81255911849436 -0.03882563635706902 -78.77184122065069
1459 -0.03898073192685843 -78.85153985042122 -0.038711298070847985 -78.81055251872154
1460 -0.03897981457412243 -78.89051966499534 -0.037669301778078076 -78.84822182049962
1461 -0.03908080961555242 -78.9296004746109 -0.039613227173686025 -78.8878350476733
1462 -0.03911425564438105 -78.96871473025527 -0.03751302547752857 -78.92534807315083
1463 -0.03905851151794195 -79.00777324177321 -0.03886794093996286 -78.9642160140908
1464 -0.03907414581626654 -79.04684738758948 -0.03889497704803944 -79.00311099113884
1465 -0.03898071274161339 -79.0858281003311 -0.04044832419604063 -79.04355931533487
1466 -0.039029655233025554 -79.12485775556412 -0.03835446536540985 -79.08191378070029
1467 -0.039342773519456385 -79.16420052908357 -0.030771864391863347 -79.11268564509216
1468 -0.039410296641290185 -79.20361082572487 -0.0394399618729949 -79.15212560696516
1469 -0.039359794929623604 -79.24297062065449 -0.04172451868653297 -79.1938501256517
1470 -0.0393228555098176 -79.28229347616431 -0.04214303400367499 -79.23599315965537
1471 -0.039173811115324496 -79.32146728727963 -0.04051047954708338 -79.27650363920245
1472 -0.0391500623896718 -79.3606173496693 -0.03711208775639534 -79.31361572695884
1473 -0.03931122943758965 -79.39992857910688 -0.04619050286710262 -79.35980622982595
1474 -0.0390511816367507 -79.43897976074363 -0.039636909030377865 -79.39944313885633
1475 -0.03896844908595085 -79.47794820982959 -0.03991259429603815 -79.43935573315237
1476 -0.03892561905086041 -79.51687382888045 -0.03721808064728975 -79.47657381379966
1477 -0.039027733542025086 -79.55590156242248 -0.038820015639066695 -79.51539382943872
1478 -0.0389681613072753 -79.59486972372976 -0.03784358184784651 -79.55323741128657
1479 -0.039018004387617114 -79.63388772811737 -0.03894168864935636 -79.59217909993593
1480 -0.03910667113959789 -79.67299439925696 -0.03998315948992968 -79.63216225942587
1481 -0.039094407483935355 -79.7120888067409 -0.03928252551704645 -79.67144478494292
1482 -0.03904762901365757 -79.75113643575455 -0.03781392592936754 -79.70925871087229
1483 -0.039095105975866316 -79.7902315417304 -0.03848511539399624 -79.74774382626629
1484 -0.03907333947718143 -79.82930488120759 -0.040685880556702615 -79.788429706823
1485 -0.03904250133782625 -79.86834738254542 -0.037753161042928696 -79.82618286786592
1486 -0.03911105301231146 -79.90745843555773 -0.03948236629366875 -79.8656652341596
1487 -0.03913767822086811 -79.9465961137786 -0.040298706665635106 -79.90596394082523
1488 -0.03916277661919594 -79.98575889039779 -0.04236404038965702 -79.94832798121489
1489 -0.03905616626143456 -80.02481505665922 -0.03861263766884804 -79.98694061888374
1490 -0.03891895115375519 -80.06373400781298 -0.040028691105544564 -80.02696930998928
1491 -0.038960862904787064 -80.10269487071777 -0.03876275550574064 -80.06573206549503
1492 -0.03901629131287336 -80.14171116203065 -0.037558963522315025 -80.10329102901734
1493 -0.0390294848009944 -80.18074064683164 -0.03853892982006073 -80.1418299588374
1494 -0.0391366520896554 -80.21987729892129 -0.04037112835794687 -80.18220108719535
1495 -0.039076913706958295 -80.25895421262825 -0.03947980962693691 -80.22168089682229
1496 -0.039079698547720906 -80.29803391117598 -0.03964741565287113 -80.26132831247516
1497 -0.03898301664739847 -80.33701692782337 -0.03826335929334164 -80.2995916717685
1498 -0.041429240442812446 -80.37844616826618 -0.046469338797032834 -80.34606101056553
1499 -0.038907155953347684 -80.41735332421953 -0.039994369819760324 -80.3860553803853
1500 -0.0390319099649787 -80.45638523418451 -0.039753159135580064 -80.42580853952089
1501 -0.03902946915477514 -80.49541470333928 -0.03895460776984692 -80.46476314729074
1502 -0.03900239150971174 -80.53441709484899 -0.038743841275572774 -80.50350698856631
1503 -0.03905044104903936 -80.57346753589803 -0.03996915314346552 -80.54347614170977
1504 -0.03904099185019731 -80.61250852774823 -0.03886098582297563 -80.58233712753275
1505 -0.039064463786780836 -80.65157299153502 -0.03936518859118223 -80.62170231612393
1506 -0.03906168136745691 -80.69063467290248 -0.04025664143264294 -80.66195895755658
1507 -0.03907037619501352 -80.72970504909749 -0.04080148860812187 -80.7027604461647
1508 -0.0389729093760252 -80.76867795847352 -0.040157771483063695 -80.74291821764777
1509 -0.03896602671593428 -80.80764398518946 -0.03713229801505804 -80.78005051566282
1510 -0.03905498515814543 -80.8466989703476 -0.03891400415450334 -80.81896451981733
1511 -0.038950711488723755 -80.88564968183633 -0.03769381698220968 -80.85665833679954
1512 -0.03908484522253275 -80.92473452705886 -0.04010758828371763 -80.89676592508326
1513 -0.03907393906265497 -80.96380846612152 -0.03884371817111969 -80.93560964325438
1514 -0.03908191379159689 -81.00289037991311 -0.038757447712123395 -80.97436709096651
1515 -0.039115801081061365 -81.04200618099418 -0.038143298216164113 -81.01251038918268
1516 -0.03912857472896576 -81.08113475572314 -0.03658603578805923 -81.04909642497074
1517 -0.039301779493689536 -81.12043653521683 -0.0386548537760973 -81.08775127874684
1518 -0.03929777164012194 -81.15973430685695 -0.036793286167085174 -81.12454456491392
1519 -0.039313447661697865 -81.19904775451865 -0.0362838314846158 -81.16082839639853
1520 -0.0394958633929491 -81.23854361791159 -0.042389103397727015 -81.20321749979625
1521 -0.0393513722345233 -81.27789499014611 -0.03836542759090662 -81.24158292738716
1522 -0.039525413513183595 -81.3174204036593 -0.043726011738181116 -81.28530893912534
1523 -0.0392008651047945 -81.35662126876409 -0.04011970106512308 -81.32542864019047
1524 -0.039131630398333075 -81.39575289916242 -0.0384756974875927 -81.36390433767806
1525 -0.039233758114278316 -81.4349866572767 -0.03932399600744248 -81.4032283336855
1526 -0.03923922777175903 -81.47422588504845 -0.039396258816123006 -81.44262459250163
1527 -0.03923067692667246 -81.51345656197513 -0.04095317367464304 -81.48357776617627
1528 -0.039182114973664285 -81.5526386769488 -0.038401151448488234 -81.52197891762475
1529 -0.03919056374579668 -81.5918292406946 -0.03728391416370869 -81.55926283178846
1530 -0.039286651276052 -81.63111589197065 -0.03968954365700483 -81.59895237544546
1531 -0.039231579005718234 -81.67034747097637 -0.03810208234935999 -81.63705445779482
1532 -0.03930224534124136 -81.70964971631761 -0.03971724696457386 -81.67677170475939
1533 -0.03935659378767013 -81.74900631010529 -0.04001839701086283 -81.71679010177026
1534 -0.039317956380546096 -81.78832426648583 -0.04244889952242374 -81.75923900129268
1535 -0.03918546084314585 -81.82750972732897 -0.03818982820957899 -81.79742882950227
1536 -0.03920083437114954 -81.86671056170012 -0.03924290388822556 -81.83667173339049
1537 -0.039265301823616025 -81.90597586352374 -0.04304827954620123 -81.87972001293669
1538 -0.03903678581118584 -81.94501264933493 -0.03991339132189751 -81.91963340425859
1539 -0.039017751812934875 -81.98403040114786 -0.04068832416087389 -81.96032172841946
1540 -0.03898200280964374 -82.02301240395751 -0.037506092339754105 -81.99782782075921
1541 -0.03907702919095755 -82.06208943314847 -0.037659062817692754 -82.03548688357691
1542 -0.039078914746642116 -82.10116834789511 -0.040434278175234796 -82.07592116175215
1543 -0.03902932535856962 -82.14019767325368 -0.040269417501986024 -82.11619057925414
1544 -0.03902736939489841 -82.17922504264858 -0.037607336230576036 -82.15379791548472
1545 -0.039019005745649336 -82.21824404839423 -0.03930559922009706 -82.19310351470482
1546 -0.03905497435480356 -82.25729902274902 -0.037715406343340876 -82.23081892104815
1547 -0.0392115643247962 -82.29651058707383 -0.03918184489011765 -82.27000076593828
1548 -0.03912195898592472 -82.33563254605976 -0.04039888978004456 -82.31039965571833
1549 -0.03918000198900699 -82.37481254804877 -0.03728237822651863 -82.34768203394485
1550 -0.03913873303681612 -82.41395128108559 -0.04047544784843922 -82.38815748179329
1551 -0.03912336435168982 -82.45307464543728 -0.04240106884390116 -82.43055855063719
1552 -0.0389484278857708 -82.49202307332305 -0.04070081170648336 -82.47125936234367
1553 -0.03900101389735937 -82.53102408722042 -0.04648081809282303 -82.51774018043649
1554 -0.03861677646636963 -82.56964086368679 -0.03639123681932688 -82.55413141725582
1555 -0.03873878847807646 -82.60837965216486 -0.03793036583811045 -82.59206178309392
1556 -0.03875800184905529 -82.64713765401392 -0.03855481874197721 -82.6306166018359
1557 -0.03893077149987221 -82.6860684255138 -0.03832040298730135 -82.66893700482319
1558 -0.038932872004806995 -82.7250012975186 -0.04071421418339014 -82.70965121900659
1559 -0.038884475640952584 -82.76388577315956 -0.03936171848326921 -82.74901293748985
1560 -0.03883112724870443 -82.80271690040826 -0.037981454841792585 -82.78699439233165
1561 -0.038897694833576676 -82.84161459524184 -0.04008858855813742 -82.82708298088978
1562 -0.03879046868532896 -82.88040506392717 -0.037008443288505076 -82.86409142417828
1563 -0.039018561318516734 -82.91942362524568 -0.0418152941390872 -82.90590671831737
1564 -0.038811348378658295 -82.95823497362434 -0.039501302875578403 -82.94540802119295
1565 -0.03881689440459013 -82.99705186802893 -0.040203291922807693 -82.98561131311575
1566 -0.03877426814287901 -83.0358261361718 -0.03740907795727253 -83.02302039107303
1567 -0.03892946057021618 -83.07475559674202 -0.03675476759672165 -83.05977515866975
1568 -0.03885760605335235 -83.11361320279538 -0.04221827145665884 -83.10199343012641
1569 -0.03887575883418322 -83.15248896162956 -0.03909819144755602 -83.14109162157396
1570 -0.039747807383537295 -83.19223676901309 -0.05199200659990311 -83.19308362817387
1571 -0.03838085830211639 -83.23061762731521 -0.03820035606622696 -83.2312839842401
1572 -0.03841058593243361 -83.26902821324765 -0.03879938162863254 -83.27008336586873
1573 -0.03845093585550785 -83.30747914910316 -0.03840163853019476 -83.30848500439892
1574 -0.038453967310488224 -83.34593311641365 -0.03873024713248015 -83.3472152515314
1575 -0.0385479873046279 -83.38448110371827 -0.038322548009455205 -83.38553779954086
1576 -0.03852659910917282 -83.42300770282745 -0.038873338140547276 -83.4244111376814
1577 -0.03854222241789103 -83.46154992524534 -0.03809771295636892 -83.46250885063778
1578 -0.03862360380589962 -83.50017352905124 -0.03865851014852524 -83.5011673607863
1579 -0.038633734360337256 -83.53880726341157 -0.03820643424987793 -83.53937379503617
1580 -0.03870181031525135 -83.57750907372682 -0.038176401518285275 -83.57755019655445
1581 -0.03871241584420204 -83.61622148957102 -0.039823191426694396 -83.61737338798115
1582 -0.03868214823305607 -83.65490363780407 -0.03801014143973589 -83.65538352942089
1583 -0.03875719029456377 -83.69366082809863 -0.03957189470529556 -83.69495542412618
1584 -0.03873802106827497 -83.7323988491669 -0.03997981585562229 -83.7349352399818
1585 -0.03870013635605574 -83.77109898552295 -0.03874428607523441 -83.77367952605702
1586 -0.03877423461526632 -83.80987322013821 -0.039117334969341756 -83.81279686102637
1587 -0.03874651733785868 -83.84861973747607 -0.040985591150820254 -83.85378245217719
1588 -0.03869969435036182 -83.88731943182643 -0.03869044352322817 -83.89247289570041
1589 -0.038746150210499763 -83.92606558203693 -0.039793348498642446 -83.93226624419906
1590 -0.03868899717926979 -83.96475457921619 -0.03818794600665569 -83.97045419020571
1591 -0.038773293048143385 -84.00352787226433 -0.03883318919688463 -84.0092873794026
1592 -0.03881567660719156 -84.04234354887151 -0.04039247091859579 -84.04967985032118
1593 -0.038800451904535294 -84.08114400077605 -0.040309918113052845 -84.08998976843424
1594 -0.03871854618191719 -84.11986254695796 -0.0389473844319582 -84.1289371528662
1595 -0.03870903365314007 -84.1585715806111 -0.03662560619413853 -84.16556275906034
1596 -0.03882855325937271 -84.19740013387047 -0.03792486470192671 -84.20348762376226
1597 -0.0388081731274724 -84.23620830699795 -0.03748899549245834 -84.24097661925471
1598 -0.03889236655086279 -84.27510067354882 -0.036754964664578435 -84.27773158391929
1599 -0.038979490473866465 -84.31408016402268 -0.03911539856344461 -84.31684698248273
1600 -0.03895970620214939 -84.35303987022483 -0.0386454313993454 -84.35549241388208
1601 -0.038998270966112615 -84.39203814119095 -0.039010686241090296 -84.39450310012316
1602 -0.039037378132343294 -84.4310755193233 -0.04035046119242906 -84.43485356131559
1603 -0.03894278220832348 -84.47001830153162 -0.04024169221520424 -84.4750952535308
1604 -0.039070900157094 -84.50908920168872 -0.043974426202476026 -84.51906967973328
1605 -0.03893340099602938 -84.54802260268475 -0.04192161038517952 -84.56099129011845
1606 -0.038798280991613865 -84.58682088367637 -0.03908048830926418 -84.60007177842772
1607 -0.038775003887712954 -84.62559588756407 -0.03816892448812723 -84.63824070291585
1608 -0.03884150199592114 -84.66443738955999 -0.03861983232200146 -84.67686053523785
1609 -0.03887409996241331 -84.7033114895224 -0.04032780379056931 -84.71718833902843
1610 -0.03882025014609099 -84.7421317396685 -0.03899457417428494 -84.75618291320271
1611 -0.03878856338560581 -84.7809203030541 -0.04023935031145811 -84.79642226351416
1612 -0.03880001679062843 -84.81972031984473 -0.03828565664589405 -84.83470792016006
1613 -0.03884467352181673 -84.85856499336656 -0.03864117097109556 -84.87334909113115
1614 -0.038886784389615056 -84.89745177775617 -0.037173334136605264 -84.91052242526776
1615 -0.038887272402644155 -84.93633905015882 -0.03895190358161926 -84.94947432884938
1616 -0.0388876361772418 -84.97522668633606 -0.0382042720913887 -84.98767860094077
1617 -0.03899041712284088 -85.0142171034589 -0.040992038883268835 -85.02867063982404
1618 -0.038891350850462914 -85.05310845430937 -0.04120907839387655 -85.06987971821792
1619 -0.038725235126912595 -85.09183368943629 -0.03684427998960018 -85.10672399820751
1620 -0.038892661966383454 -85.13072635140267 -0.04035156182944775 -85.14707556003697
1621 -0.038850742019712926 -85.16957709342239 -0.04027651455253363 -85.1873520745895
1622 -0.03890275172889233 -85.20847984515129 -0.03423001077026129 -85.22158208535976
1623 -0.03887384533882141 -85.24735369049012 -0.039694312028586864 -85.26127639738834
1624 -0.03896142113953829 -85.28631511162965 -0.03746769893914461 -85.29874409632748
1625 -0.038984553329646586 -85.32529966495929 -0.039538207650184634 -85.33828230397766
1626 -0.038986911065876484 -85.36428657602517 -0.038068391382694244 -85.37635069536036
1627 -0.03903714995831251 -85.40332372598348 -0.03811510410159826 -85.41446579946195
1628 -0.03903929572552443 -85.44236302170901 -0.0371375123038888 -85.45160331176584
1629 -0.0390147851780057 -85.48137780688702 -0.0399403577670455 -85.49154366953289
1630 -0.03908088654279709 -85.52045869342982 -0.040265640057623384 -85.53180930959051
1631 -0.039041052013635634 -85.55949974544345 -0.040971085987985136 -85.5727803955785
1632 -0.03895580973476172 -85.5984555551782 -0.039202030003070834 -85.61198242558157
1633 -0.03896799515932799 -85.63742355033753 -0.03958195336163044 -85.6515643789432
1634 -0.03913843370974064 -85.67656198404727 -0.03652491923421621 -85.68808929817742
1635 -0.039112824760377404 -85.71567480880765 -0.03998450525105 -85.72807380342847
1636 -0.039097472466528414 -85.75477228127417 -0.03994117770344019 -85.76801498113191
1637 -0.03914257176220417 -85.79391485303637 -0.04174261633306742 -85.80975759746498
1638 -0.03979528862982988 -85.8337101416662 -0.03161227647215128 -85.84136987393713
1639 -0.0392095947638154 -85.87291973643002 -0.03830326646566391 -85.87967314040279
1640 -0.039258440025150776 -85.91217817645517 -0.041459381207823755 -85.92113252161062
1641 -0.03917958103120327 -85.95135775748638 -0.03933892380446195 -85.96047144541508
1642 -0.03922512121498585 -85.99058287870136 -0.03850148934870958 -85.99897293476378
1643 -0.039179671369493005 -86.02976255007086 -0.04077442958950996 -86.03974736435329
1644 -0.03909342996776104 -86.06885598003862 -0.03863545507192612 -86.07838281942522
1645 -0.03915359452366829 -86.10800957456229 -0.03871373999863863 -86.11709655942386
1646 -0.03917305432260036 -86.14718262888489 -0.03807231858372688 -86.15516887800759
1647 -0.03924017790704966 -86.18642280679194 -0.03874342255294323 -86.19391230056053
1648 -0.039231120608747005 -86.22565392740069 -0.03891837354749441 -86.23283067410802
1649 -0.039255074225366116 -86.26490900162605 -0.039418892934918404 -86.27224956704293
1650 -0.03920428678393364 -86.30411328840998 -0.03780516535043717 -86.31005473239337
1651 -0.03930338677018881 -86.34341667518017 -0.03941254261881113 -86.34946727501217
1652 -0.03930417932569981 -86.38272085450586 -0.03777050487697124 -86.38723777988915
1653 -0.03937914539128542 -86.42209999989714 -0.03717208988964558 -86.4244098697788
1654 -0.03936709761619568 -86.46146709751334 -0.036587581411004065 -86.4609974511898
1655 -0.03952072747051716 -86.50098782498385 -0.04171783607453108 -86.50271528726432
1656 -0.03938533719629049 -86.54037316218015 -0.03973117638379335 -86.54244646364812
1657 -0.039335119910538195 -86.57970828209068 -0.03791362792253494 -86.58036009157065
1658 -0.03940712045878172 -86.61911540254945 -0.03783824108541012 -86.61819833265606
1659 -0.03949959073215723 -86.65861499328162 -0.040647455304861066 -86.65884578796093
1660 -0.03943534102290869 -86.69805033430453 -0.03975459542125463 -86.69860038338219
1661 -0.039495934173464774 -86.73754626847798 -0.039812838472425935 -86.73841322185461
1662 -0.0394195806235075 -86.77696584910149 -0.03668601382523775 -86.77509923567985
1663 -0.039480972290039065 -86.81644682139152 -0.038615872524678706 -86.81371510820452
1664 -0.03947401642799377 -86.85592083781951 -0.0398380296304822 -86.85355313783501
1665 -0.03947672061622143 -86.89539755843573 -0.03968249559402466 -86.89323563342903
1666 -0.0394219096750021 -86.93481946811073 -0.040592586435377595 -86.93382821986441
1667 -0.03935137912631035 -86.97417084723705 -0.03940457236021757 -86.97323279222462
1668 -0.039402989111840724 -87.01357383634888 -0.0385821521282196 -87.01181494435284
1669 -0.039429771900177005 -87.05300360824906 -0.03892711158841848 -87.05074205594126
1670 -0.0394448135048151 -87.09244842175387 -0.03829474113881588 -87.08903679708007
1671 -0.03943507820367813 -87.13188349995755 -0.039426752366125584 -87.1284635494462
1672 -0.03939898554235697 -87.17128248549992 -0.04053593836724758 -87.16899948781344
1673 -0.039299935661256315 -87.21058242116118 -0.04050585627555847 -87.209505344089
1674 -0.03926640097051859 -87.2498488221317 -0.039274273440241814 -87.24877961752924
1675 -0.039278566092252734 -87.28912738822395 -0.039252761751413345 -87.28803237928065
1676 -0.039383832924067975 -87.32851122114802 -0.042648826353251935 -87.33068120563391
1677 -0.03916342593729496 -87.36767464708531 -0.038763012178242205 -87.36944421781214
1678 -0.03926947079598904 -87.4069441178813 -0.0390996752306819 -87.40854389304283
1679 -0.03920186720788479 -87.44614598508917 -0.037940717115998265 -87.44648461015883
1680 -0.0392374062910676 -87.48538339138024 -0.03895593360066414 -87.4854405437595
1681 -0.03925380911678076 -87.52463720049703 -0.039121073484420774 -87.52456161724392
1682 -0.03928439617156983 -87.56392159666859 -0.03912452664226294 -87.56368614388619
1683 -0.03926534354686737 -87.60318694021547 -0.04122674223035574 -87.60491288611654
1684 -0.039215017855167386 -87.64240195807064 -0.03757884483784437 -87.64249173095438
1685 -0.03929542396217585 -87.68169738203281 -0.04054075516760349 -87.68303248612197
1686 -0.0392654113471508 -87.72096279337995 -0.039053593203425406 -87.7220860793254
1687 -0.039289494045078754 -87.76025228742503 -0.03935490734875202 -87.76144098667415
1688 -0.03934903014451265 -87.79960131756954 -0.041526061668992045 -87.80296704834313
1689 -0.03914802372455597 -87.83874934129409 -0.03974856063723564 -87.84271560898037
1690 -0.03918824680149555 -87.87793758809559 -0.039366581849753855 -87.88208219083012
1691 -0.03920993823558092 -87.91714752633118 -0.03753913417458534 -87.9196213250047
1692 -0.039203676767647265 -87.95635120309882 -0.03889476396143436 -87.95851608896614
1693 -0.03928573988378048 -87.9956369429826 -0.03449842054396868 -87.9930145095101
1694 -0.039308533631265165 -88.03494547661387 -0.04309013821184635 -88.03610464772196
1695 -0.039156867936253545 -88.07410234455013 -0.036922347545623777 -88.07302699526758
1696 -0.03934757094830275 -88.11344991549844 -0.03935376200824976 -88.11238075727583
1697 -0.03939431514590978 -88.15284423064435 -0.039636514522135256 -88.15201727179796
1698 -0.039285664446651936 -88.192129895091 -0.039584665559232235 -88.19160193735719
1699 -0.03934308178722858 -88.23147297687822 -0.039247706159949304 -88.23084964351715
1700 -0.03932554665952921 -88.27079852353775 -0.041576144844293596 -88.27242578836145
1701 -0.039231629110872746 -88.31003015264862 -0.03933587651699781 -88.31176166487845
1702 -0.039237559959292415 -88.34926771260791 -0.040007004886865614 -88.3517686697653
1703 -0.039303218573331834 -88.38857093118125 -0.041277138888835906 -88.39304580865414
1704 -0.03916180543601513 -88.42773273661726 -0.03898705020546913 -88.4320328588596
1705 -0.03915552906692028 -88.46688826568418 -0.0378548352047801 -88.46988769406438
1706 -0.039214184321463105 -88.50610245000564 -0.040159416012465955 -88.51004711007685
1707 -0.03925581444054842 -88.5453582644462 -0.04001241624355316 -88.55005952632041
1708 -0.039256510138511655 -88.58461477458471 -0.038710107654333116 -88.58876963397475
1709 -0.03923928029835224 -88.62385405488305 -0.04199934974312782 -88.63076898371787
1710 -0.03907164093106985 -88.66292569581412 -0.04072418175637722 -88.67149316547425
1711 -0.039056114852428436 -88.70198181066655 -0.03471170105040074 -88.70620486652464
1712 -0.03915642648935318 -88.74113823715591 -0.03660826701670885 -88.74281313354135
1713 -0.03922587390989065 -88.7803641110658 -0.03673119526356459 -88.77954432880492
1714 -0.03923360202461481 -88.8195977130904 -0.03973037973046303 -88.81927470853537
1715 -0.03925917409360409 -88.858856887184 -0.04048207588493824 -88.85975678442031
1716 -0.03915675971657038 -88.89801364690058 -0.03755735252052546 -88.89731413694084
1717 -0.039273861795663834 -88.93728750869624 -0.040997187793254855 -88.93831132473409
1718 -0.03933448661118746 -88.97662199530743 -0.03966981992125511 -88.97798114465535
1719 -0.03921632580459118 -89.01583832111201 -0.03973971586674452 -89.01772086052209
1720 -0.039189190790057185 -89.05502751190207 -0.0392332075163722 -89.05695406803846
1721 -0.03931111507117748 -89.09433862697324 -0.04331570118665695 -89.10026976922512
1722 -0.039006121829152106 -89.13334474880239 -0.038532985001802446 -89.13880275422693
1723 -0.039089097268879415 -89.17243384607127 -0.040925747342407705 -89.17972850156934
1724 -0.0389809925109148 -89.21141483858219 -0.036724033392965795 -89.21645253496231
1725 -0.03908350858837366 -89.25049834717056 -0.04099435545504093 -89.25744689041736
1726 -0.03902531694620848 -89.28952366411677 -0.03916952218860388 -89.29661641260596
1727 -0.03901753295212984 -89.3285411970689 -0.03786064852029085 -89.33447706112625
1728 -0.039072248712182046 -89.36761344578109 -0.04012990295886994 -89.37460696408512
1729 -0.038986556231975555 -89.40660000201306 -0.03914874270558357 -89.4137557067907
1730 -0.039118599519133566 -89.44571860153219 -0.03502132557332516 -89.44877703236402
1731 -0.03917072936892509 -89.48488933090111 -0.03731673490256071 -89.48609376726658
1732 -0.03900226894766092 -89.52389159984877 -0.04241379275918007 -89.52850756002576
1733 -0.039113621413707736 -89.56300522126247 -0.038220368698239325 -89.56672792872399
1734 -0.03919747564941645 -89.60220269691189 -0.0409924803301692 -89.60772040905417
1735 -0.03904577326029539 -89.64124847017219 -0.04259346183389425 -89.65031387088806
1736 -0.03885413892567158 -89.68010260909786 -0.041525929048657415 -89.69183979993672
1737 -0.0388694204390049 -89.71897202953686 -0.039661852084100245 -89.73150165202081
1738 -0.03877419475466013 -89.75774622429152 -0.038113170117139814 -89.76961482213795
1739 -0.038836160115897654 -89.79658238440742 -0.03912473153322935 -89.80873955367119
1740 -0.03890031240880489 -89.83548269681621 -0.03519808650016785 -89.84393764017136
1741 -0.03904130514711142 -89.87452400196332 -0.03918253406882286 -89.88312017424019
1742 -0.038989332690835 -89.91351333465416 -0.03947900012135506 -89.92259917436155
1743 -0.03899670019745827 -89.95251003485161 -0.04051544070243836 -89.96311461506399
1744 -0.03893551956862211 -89.99144555442024 -0.042934623546898365 -90.00604923861088
1745 -0.03885987736284733 -90.03030543178309 -0.03948247581720352 -90.0455317144281
1746 -0.038846902921795844 -90.06915233470488 -0.04097800739109516 -90.08650972181918
1747 -0.03878818210214376 -90.10794051680702 -0.03732915911823511 -90.12383888093741
1748 -0.038780421018600464 -90.14672093782562 -0.03945296499878168 -90.1632918459362
1749 -0.03882655445486307 -90.18554749228048 -0.03888639211654663 -90.20217823805275
1750 -0.038810652866959575 -90.22435814514743 -0.038169167935848236 -90.2403474059886
1751 -0.03885709065943956 -90.26321523580687 -0.03997324239462614 -90.28032064838322
1752 -0.03882300686091185 -90.30203824266778 -0.03727172687649727 -90.31759237525972
1753 -0.0388825461268425 -90.34092078879462 -0.03743261359632015 -90.35502498885604
1754 -0.03894831798970699 -90.37986910678433 -0.03770066257566214 -90.3927256514317
1755 -0.03905281592160463 -90.41892192270593 -0.039253823645412925 -90.43197947507711
1756 -0.03903617691248655 -90.45795809961842 -0.03945341315120458 -90.47143288822832
1757 -0.03899622429162264 -90.49695432391005 -0.03811828400939703 -90.50955117223772
1758 -0.039132825843989846 -90.53608714975404 -0.04049092084169388 -90.55004209307941
1759 -0.03901551179587841 -90.57510266154992 -0.04031606037169695 -90.5903581534511
1760 -0.038968224078416824 -90.61407088562834 -0.038473064079880714 -90.62883121753099
1761 -0.03898892663419247 -90.65305981226253 -0.04044514503329992 -90.66927636256429
1762 -0.038952991180121896 -90.69201280344265 -0.038718929141759874 -90.70799529170606
1763 -0.03904945645481348 -90.73106225989747 -0.03810692559927702 -90.74610221730534
1764 -0.03902471978217363 -90.77008697967965 -0.04144820384681225 -90.78755042115215
1765 -0.038942497596144675 -90.80902947727579 -0.03693297989666462 -90.82448340104881
1766 -0.03903763815760612 -90.8480671154334 -0.03782555237412453 -90.86230895342294
1767 -0.03915303219109774 -90.88722014762449 -0.03793273326009512 -90.90024168668303
1768 -0.039263716340065 -90.92648386396455 -0.040491914935410024 -90.94073360161845
1769 -0.03909892123192549 -90.96558278519647 -0.03804591316729784 -90.97877951478574
1770 -0.03959588948637247 -91.00517867468285 -0.04206817913800478 -91.02084769392374
1771 -0.039093518257141115 -91.04427219294 -0.04107591323554516 -91.06192360715929
1772 -0.03896218203008175 -91.08323437497008 -0.0389950942248106 -91.1009187013841
1773 -0.039665008150041106 -91.12289938312011 -0.03490126319229603 -91.1358199645764
1774 -0.03911053724586964 -91.16200992036599 -0.03520669601857662 -91.17102666059498
1775 -0.03912107571959496 -91.20113099608558 -0.04102229475975037 -91.21204895535473
1776 -0.03914905283600092 -91.24028004892158 -0.03967749401926994 -91.251726449374
1777 -0.039119575172662735 -91.27939962409424 -0.04034734684973955 -91.29207379622375
1778 -0.03907279521226883 -91.3184724193065 -0.037737884931266306 -91.32981168115501
1779 -0.0391248594969511 -91.35759727880345 -0.03766383714973927 -91.36747551830474
1780 -0.03923916071653366 -91.39683643951999 -0.03732750937342644 -91.40480302767817
1781 -0.03930865246802569 -91.43614509198801 -0.039534424059093 -91.44433745173727
1782 -0.03927331604063511 -91.47541840802864 -0.04047780390828848 -91.48481525564556
1783 -0.03925864193588495 -91.51467704996453 -0.039232856780290606 -91.52404811242585
1784 -0.039246723800897595 -91.55392377376543 -0.04121190272271633 -91.56526001514857
1785 -0.039172264747321606 -91.59309603851275 -0.03853643089532852 -91.6037964460439
1786 -0.03919574245810509 -91.63229178097086 -0.03899447415024042 -91.64279092019414
1787 -0.0391940014436841 -91.67148578241455 -0.03949757665395737 -91.6822884968481
1788 -0.03924828190356493 -91.71073406431812 -0.039080188050866126 -91.72136868489896
1789 -0.03925456646829843 -91.74998863078642 -0.0388593690469861 -91.76022805394595
1790 -0.03926018942147493 -91.78924882020789 -0.03937744591385126 -91.79960549985981
1791 -0.03924763817340136 -91.8284964583813 -0.038447430916130544 -91.83805293077594
1792 -0.039258386194705966 -91.867754844576 -0.038154085911810395 -91.87620701668776
1793 -0.03935810215771198 -91.9071129467337 -0.0410828435793519 -91.9172898602671
1794 -0.039276117086410524 -91.94638906382012 -0.03948000203818083 -91.95676986230528
1795 -0.0392256697639823 -91.9856147335841 -0.03884211368858814 -91.99561197599387
1796 -0.03926096484065056 -92.02487569842475 -0.03764085508882999 -92.03325283108269
1797 -0.039274184964597225 -92.06414988338935 -0.03869185410439968 -92.07194468518709
1798 -0.039348052255809306 -92.10349793564515 -0.04031223505735397 -92.11225692024445
1799 -0.03920707646757364 -92.14270501211273 -0.03996184766292572 -92.15221876790737
1800 -0.03923694714903832 -92.18194195926176 -0.03999793790280819 -92.19221670581018
1801 -0.039226863719522956 -92.22116882298128 -0.037402528896927835 -92.22961923470712
1802 -0.03927241619676351 -92.26044123917805 -0.04020362067967653 -92.26982285538679
1803 -0.039310683496296406 -92.29975192267435 -0.037327169254422185 -92.30715002464122
1804 -0.03939026650041342 -92.33914218917477 -0.03984648585319519 -92.3469965104944
1805 -0.03935901895165443 -92.37850120812642 -0.03737475071102381 -92.38437126120543
1806 -0.03945072256028652 -92.41795193068671 -0.03858221936970949 -92.42295348057515
1807 -0.039433776400983334 -92.4573857070877 -0.04071484468877316 -92.46366832526392
1808 -0.03932822123169899 -92.4967139283194 -0.040301442705094816 -92.50396976796902
1809 -0.039379047229886055 -92.53609297554928 -0.0384825075045228 -92.54245227547355
1810 -0.03939481358975172 -92.57548778913903 -0.038030112721025945 -92.58048238819458
1811 -0.03943987265229225 -92.61492766179133 -0.036922178231179714 -92.61740456642576
1812 -0.03951389137655496 -92.65444155316789 -0.04000589214265347 -92.65741045856842
1813 -0.039476089924573896 -92.69391764309246 -0.04014197569340468 -92.69755243426182
1814 -0.039452886953949926 -92.73337053004641 -0.03867864497005939 -92.73623107923189
1815 -0.039402739703655244 -92.77277326975008 -0.039802015945315364 -92.7760330951772
1816 -0.03950797468423843 -92.81228124443432 -0.03833628538995981 -92.81436938056716
1817 -0.03954982459545135 -92.85183106902977 -0.03791455868631601 -92.85228393925347
1818 -0.03957276288419962 -92.89140383191398 -0.035718620754778385 -92.88800256000825
1819 -0.03958313055336475 -92.93098696246734 -0.04115016274154186 -92.92915272274979
1820 -0.039545598439872265 -92.97053256090722 -0.03997110035270453 -92.96912382310249
1821 -0.03967208005487919 -93.0102046409621 -0.03653209526091814 -93.00565591836342
1822 -0.03960841614753008 -93.04981305710963 -0.039017783291637895 -93.04467370165506
1823 -0.039668886363506316 -93.08948194347313 -0.039183540269732475 -93.08385724192479
1824 -0.03966099862009287 -93.12914294209322 -0.03918552026152611 -93.12304276218632
1825 -0.03971194364130497 -93.16885488573453 -0.04182293098419905 -93.16486569317051
1826 -0.03964200895279646 -93.20849689468733 -0.040798730403184894 -93.2056644235737
1827 -0.039453535713255404 -93.24795043040058 -0.03876408990472555 -93.24442851347843
1828 -0.03952550813555718 -93.28747593853613 -0.040760562755167484 -93.28518907623359
1829 -0.03944177832454443 -93.32691771686068 -0.04019642043858766 -93.32538549667218
1830 -0.03941644243896007 -93.36633415929964 -0.03860295470803976 -93.36398845138022
1831 -0.03948402106761932 -93.40581818036726 -0.04032389763742685 -93.40431234901764
1832 -0.0394059594720602 -93.44522413983933 -0.040490088425576685 -93.44480243744322
1833 -0.039356620982289314 -93.48458076082161 -0.039429816603660586 -93.48423225404687
1834 -0.03937252722680569 -93.52395328804842 -0.040298336558043955 -93.52453059060491
1835 -0.03928671032190323 -93.56323999837032 -0.03995928913354874 -93.56448987973846
1836 -0.03917544614523649 -93.60241544451556 -0.04081403538584709 -93.60530391512431
1837 -0.03918712344020605 -93.64160256795576 -0.04011791907250881 -93.64542183419682
1838 -0.0391653111204505 -93.68076787907621 -0.040214139968156815 -93.68563597416498
1839 -0.03914243783801794 -93.71991031691424 -0.04107651971280575 -93.72671249387778
1840 -0.039088855311274526 -93.75899917222551 -0.04058309830725193 -93.76729559218504
1841 -0.0390241127461195 -93.79802328497163 -0.039386936277151105 -93.80668252846219
1842 -0.03905852194875479 -93.8370818069204 -0.03997315373271704 -93.8466556821949
1843 -0.039027684926986696 -93.87610949184739 -0.03679808024317026 -93.88345376243808
1844 -0.039137639477849005 -93.91524713132523 -0.039195908978581426 -93.92264967141666
1845 -0.039140732027590275 -93.95438786335282 -0.04000461678951979 -93.96265428820618
1846 -0.03911485448479653 -93.99350271783761 -0.039014645665884015 -94.00166893387207
1847 -0.03918357789516449 -94.03268629573277 -0.038341513648629186 -94.0400104475207
1848 -0.03908662497997284 -94.07177292071275 -0.03986986689269543 -94.0798803144134
1849 -0.03904992789030075 -94.11082284860305 -0.03588380422443151 -94.11576411863783
1850 -0.039281577058136466 -94.15010442566118 -0.038181117922067645 -94.15394523655989
1851 -0.0392593489959836 -94.18936377465717 -0.03810945339500904 -94.1920546899549
1852 -0.03932118378579617 -94.22868495844297 -0.03873811811208725 -94.230792808067
1853 -0.039417277090251446 -94.26810223553322 -0.04019745197147131 -94.27099026003846
1854 -0.03931767027825117 -94.30741990581147 -0.03940772861242294 -94.31039798865088
1855 -0.039343792013823986 -94.3467636978253 -0.039695747941732404 -94.35009373659261
1856 -0.03932031337171793 -94.38608401119701 -0.03934118188917637 -94.38943491848178
1857 -0.03935081418603659 -94.42543482538305 -0.04065017662942409 -94.43008509511121
1858 -0.03928157426416874 -94.46471639964722 -0.03942344468086958 -94.46950853979207
1859 -0.039159172028303144 -94.50387557167552 -0.03919393587857485 -94.50870247567065
1860 -0.03934584464877844 -94.5432214163243 -0.03948710653930902 -94.54818958220996
1861 -0.03929757606238127 -94.58251899238668 -0.04338987357914448 -94.5915794557891
1862 -0.039078013598918916 -94.6215970059856 -0.03797830287367106 -94.62955775866277
1863 -0.03914986215531826 -94.66074686814092 -0.038573500141501425 -94.66813125880427
1864 -0.0391934160143137 -94.69994028415523 -0.03868968952447176 -94.70682094832874
1865 -0.0392213786020875 -94.73916166275733 -0.03962723631411791 -94.74644818464286
1866 -0.03924604449421167 -94.77840770725153 -0.03740386310964823 -94.7838520477525
1867 -0.039267527684569356 -94.8176752349361 -0.03866679649800062 -94.82251884425051
1868 -0.03929489646106958 -94.85697013139718 -0.03936145454645157 -94.86188029879696
1869 -0.03925728127360344 -94.89622741267078 -0.038151115737855436 -94.90003141453482
1870 -0.03927675671875477 -94.93550416938953 -0.038948122411966324 -94.93897953694679
1871 -0.0393259534612298 -94.97483012285076 -0.03972903154790401 -94.9787085684947
1872 -0.03952885139733553 -95.0143589742481 -0.03567690476775169 -95.01438547326245
1873 -0.03937351182103157 -95.05373248606912 -0.041438369266688826 -95.05582384252914
1874 -0.03935222178697586 -95.0930847078561 -0.0387793080881238 -95.09460315061726
1875 -0.03933773804455996 -95.13242244590066 -0.04047175571322441 -95.13507490633049
1876 -0.03921337015926838 -95.17163581605993 -0.04007733166217804 -95.17515223799266
1877 -0.039314082451164724 -95.2109498985111 -0.043893971107900144 -95.21904620910057
1878 -0.03901791926473379 -95.24996781777584 -0.037534978985786435 -95.25658118808636
1879 -0.039035442657768725 -95.2890032604336 -0.03706442378461361 -95.29364561187097
1880 -0.03922565635293722 -95.32822891678654 -0.04089454226195812 -95.33454015413292
1881 -0.03917183838784695 -95.36740075517439 -0.03905420936644077 -95.37359436349936
1882 -0.03913844097405672 -95.40653919614844 -0.040508687309920785 -95.41410305080929
1883 -0.03923755772411823 -95.44577675387256 -0.03936105202883482 -95.45346410283813
1884 -0.039285384304821494 -95.48506213817738 -0.040659249760210514 -95.49412335259834
1885 -0.03910011071711779 -95.5241622488945 -0.0399496141821146 -95.53407296678046
1886 -0.03909607585519552 -95.5632583247497 -0.038749752938747405 -95.5728227197192
1887 -0.03908846266567707 -95.60234678741537 -0.04122496489435434 -95.61404768461355
1888 -0.03908641953021288 -95.64143320694558 -0.03785727713257074 -95.65190496174613
1889 -0.038991800881922244 -95.6804250078275 -0.0409871120005846 -95.6928920737467
1890 -0.03901745229959488 -95.71944246012708 -0.04054335691034794 -95.73343543065705
1891 -0.03889299593865871 -95.75833545606574 -0.03882478699088097 -95.77226021764794
1892 -0.0389406856149435 -95.79727614168068 -0.04010198675096035 -95.8123622043989
1893 -0.038953536190092564 -95.83622967787078 -0.03993531055748463 -95.85229751495638
1894 -0.03888799287378788 -95.87511767074456 -0.03880720008164644 -95.89110471503803
1895 -0.038912690989673135 -95.91403036173423 -0.03899213522672653 -95.93009685026475
1896 -0.03892859928309918 -95.95295896101733 -0.0365827526897192 -95.96667960295447
1897 -0.03898739572614431 -95.99194635674347 -0.03962978608906269 -96.00630938904354
1898 -0.039020732417702673 -96.03096708916117 -0.03799993377178908 -96.04430932281532
1899 -0.03914592582732439 -96.0701130149885 -0.04050664808601141 -96.08481597090133
1900 -0.03903137166053057 -96.10914438664902 -0.039397518150508404 -96.12421348905184
1901 -0.03901071958243847 -96.14815510623146 -0.039717322774231435 -96.16393081182608
1902 -0.03900232333689928 -96.18715742956836 -0.04033814240247011 -96.20426895422855
1903 -0.03891550414264202 -96.226072933711 -0.038781199231743814 -96.2430501534603
1904 -0.038901033066213134 -96.2649739667772 -0.03810142446309328 -96.2811515779234
1905 -0.03912525419145822 -96.30409922096867 -0.03632605187594891 -96.31747762979934
1906 -0.03915985077619553 -96.34325907174487 -0.03837850634008646 -96.35585613613942
1907 -0.03904116805642843 -96.3823002398013 -0.038851136714220046 -96.39470727285364
1908 -0.03914540261030197 -96.4214456424116 -0.03989978767931461 -96.43460706053295
1909 -0.03913537133485079 -96.46058101374645 -0.038426322489976884 -96.47303338302294
1910 -0.03920406382530928 -96.49978507757176 -0.04310599640011788 -96.51613937942305
1911 -0.039115979336202145 -96.53890105690796 -0.036330722644925116 -96.55247010206797
1912 -0.039136425219476224 -96.57803748212744 -0.03858427684754133 -96.59105437891552
1913 -0.03908137753605843 -96.6171188596635 -0.03846647962927818 -96.6295208585448
1914 -0.039153745770454405 -96.65627260543395 -0.0408492811024189 -96.67037013964722
1915 -0.03911336455494165 -96.69538596998889 -0.03729478064924478 -96.70766492029647
1916 -0.03912676125764847 -96.73451273124654 -0.03986514806747436 -96.74753006836394
1917 -0.03911273200064898 -96.77362546324719 -0.03968962337821722 -96.78721969174217
1918 -0.03914815243333578 -96.81277361568053 -0.03884230386465788 -96.82606199560682
1919 -0.03911900501698255 -96.85189262069751 -0.03856387846171856 -96.86462587406854
1920 -0.039170749671757224 -96.89106337036927 -0.03769233748316765 -96.9023182115517
1921 -0.03925332259386778 -96.93031669296313 -0.037274683080613616 -96.93959289463231
1922 -0.039313356019556524 -96.9696300489827 -0.04079512134194374 -96.98038801597426
1923 -0.03922868240624666 -97.00885873138894 -0.03959896322339773 -97.01998697919765
1924 -0.03917065523564815 -97.04802938662459 -0.038965389132499695 -97.05895236833015
1925 -0.03920316584408283 -97.08723255246868 -0.040899458713829516 -97.09985182704398
1926 -0.039186980575323105 -97.126419533044 -0.04239224512130022 -97.14224407216528
1927 -0.0390898022800684 -97.16550933532407 -0.038846359588205814 -97.18109043175349
1928 -0.0390908170491457 -97.20460015237322 -0.03883277717977762 -97.21992320893327
1929 -0.03912964016199112 -97.2437297925352 -0.03977628592401743 -97.25969949485729
1930 -0.03906127512454986 -97.28279106765976 -0.03860400076955557 -97.29830349562684
1931 -0.039091947861015795 -97.32188301552077 -0.038662648759782314 -97.33696614438662
1932 -0.03909243308007717 -97.36097544860084 -0.03834332339465618 -97.37530946778128
1933 -0.039172640070319176 -97.40014808867116 -0.0393827585503459 -97.41469222633162
1934 -0.03915513511747122 -97.43930322378863 -0.03748717959970236 -97.45217940593133
1935 -0.039181518740952014 -97.47848474252957 -0.04071914292871952 -97.49289854886005
1936 -0.03918181490153074 -97.5176665574311 -0.03973020445555449 -97.5326287533156
1937 -0.039164996705949306 -97.55683155413705 -0.0394884716719389 -97.57211722498755
1938 -0.03928362093865871 -97.59611517507571 -0.04297517668455839 -97.61509240167211
1939 -0.039070728607475756 -97.63518590368318 -0.04118901826441288 -97.65628141993653
1940 -0.03890452180057764 -97.67409042548375 -0.03812870252877474 -97.69441012246531
1941 -0.03893437758088112 -97.71302480306464 -0.03937687203288078 -97.73378699449819
1942 -0.03892814945429564 -97.75195295251893 -0.039297740906476974 -97.77308473540467
1943 -0.03888547047972679 -97.79083842299866 -0.03877511341124773 -97.81185984881591
1944 -0.03894003480672836 -97.82977845780539 -0.04002666994929314 -97.85188651876521
1945 -0.038824499025940894 -97.86860295683132 -0.03824243098497391 -97.89012894975019
1946 -0.03893981091678143 -97.90754276774811 -0.037923799082636836 -97.92805274883283
1947 -0.03910204004496336 -97.94664480779308 -0.0363821018487215 -97.96443485068154
1948 -0.03904441669583321 -97.98568922448891 -0.03910254817456007 -98.0035373988561
1949 -0.03910041153430939 -98.02478963602321 -0.0391900859773159 -98.0427274848334
1950 -0.03910787459462881 -98.06389751061785 -0.03918627388775349 -98.08191375872116
1951 -0.03906156402081251 -98.10295907463866 -0.040058144740760325 -98.12197190346191
1952 -0.03909522853791714 -98.14205430317658 -0.03839487358927727 -98.1603667770512
1953 -0.03913997355848551 -98.18119427673507 -0.03951572347432375 -98.19988250052552
1954 -0.03913833200931549 -98.22033260874439 -0.03814138974994421 -98.23802389027546
1955 -0.039197505079209806 -98.2595301138236 -0.03988182209432125 -98.27790571236977
1956 -0.03918937556445599 -98.29871948938806 -0.03912080973386765 -98.31702652210365
1957 -0.03916078452020884 -98.33788027390827 -0.039866522513329984 -98.35689304461698
1958 -0.039201332814991476 -98.37708160672327 -0.03677199687808752 -98.39366504149507
1959 -0.03919006027281284 -98.41627166699608 -0.04182198364287615 -98.43548702513795
1960 -0.039106594398617744 -98.4553782613947 -0.03992389496415853 -98.4754109201021
1961 -0.03908917997032404 -98.49446744136502 -0.03958322945982218 -98.51499414956193
1962 -0.03913048151880503 -98.53359792288383 -0.039429246075451375 -98.55442339563739
1963 -0.03903019241988659 -98.57262811530371 -0.03830679878592491 -98.59273019442331
1964 -0.03903766442090273 -98.61166577972462 -0.03815324623137713 -98.63088344065469
1965 -0.03909152336418629 -98.65075730308881 -0.036595357581973076 -98.66747879823666
1966 -0.03920944910496473 -98.68996675219377 -0.039410900324583054 -98.70688969856124
1967 -0.03920888174325228 -98.72917563393702 -0.041841214150190355 -98.74873091271144
1968 -0.03907869998365641 -98.76825433392068 -0.0409660317003727 -98.78969694441182
1969 -0.03905428145080805 -98.80730861537148 -0.03934811539947987 -98.82904505981129
1970 -0.03904533032327891 -98.84635394569476 -0.04044793099164963 -98.86949299080294
1971 -0.03913144171237946 -98.88548538740714 -0.039069070294499395 -98.90856206109744
1972 -0.039070654287934305 -98.92455604169508 -0.04178109560161829 -98.95034315669906
1973 -0.03888151794672012 -98.9634375596418 -0.03864492978900671 -98.98898808648806
1974 -0.038908682949841025 -99.00234624259164 -0.038102629408240316 -99.0270907158963
1975 -0.0389780942350626 -99.0413243368267 -0.0381854860112071 -99.06527620190751
1976 -0.039023332111537454 -99.08034766893824 -0.04064523875713348 -99.10592144066464
1977 -0.03894718959927559 -99.11929485853751 -0.03670985139906406 -99.14263129206371
1978 -0.03915250767022371 -99.15844736620774 -0.03597921077162027 -99.17861050283533
1979 -0.03919519912451506 -99.19764256533226 -0.039166409522295 -99.21777691235762
1980 -0.039163246378302576 -99.23680581171057 -0.0407011903822422 -99.25847810273986
1981 -0.03930438496172428 -99.27611019667229 -0.04120379239320755 -99.29968189513306
1982 -0.0390243561938405 -99.31513455286613 -0.03857500534504652 -99.33825690047811
1983 -0.039057855308055875 -99.35419240817419 -0.038967580907046794 -99.37722448138516
1984 -0.0390562804415822 -99.39324868861577 -0.03923435527831316 -99.41645883666347
1985 -0.039060254208743574 -99.43230894282452 -0.03833232000470162 -99.45479115666816
1986 -0.03912291042506695 -99.47143185324958 -0.03881455417722464 -99.49360571084539
1987 -0.03908186424523592 -99.51051371749482 -0.04036949202418327 -99.53397520286957
1988 -0.039077605865895745 -99.54959132336072 -0.037995195388793944 -99.57197039825836
1989 -0.039092261157929895 -99.58868358451865 -0.04041265994310379 -99.61238305820146
1990 -0.03905388135462999 -99.62773746587328 -0.039197571016848086 -99.6515806292183
1991 -0.03905125968158245 -99.66678872555487 -0.039240853302180766 -99.69082148252048
1992 -0.039064479433000086 -99.70585320498786 -0.039698405750095846 -99.73051988827058
1993 -0.03907264918088913 -99.74492585416876 -0.03841234818100929 -99.76893223645159
1994 -0.03909988980740309 -99.78402574397616 -0.03896541651338339 -99.80789765296497
1995 -0.03907811902463436 -99.8231038630008 -0.038584078289568426 -99.84648173125454
1996 -0.039083296060562135 -99.86218715906136 -0.03991272654384374 -99.88639445779839
1997 -0.03909210413694382 -99.9012792631983 -0.038755315355956554 -99.92514977315435
1998 -0.039110049791634086 -99.94038931298994 -0.03962379544973373 -99.96477356860407
1999 -0.039122621156275274 -99.97951193414622 -0.0397044587880373 -100.00447802739211
2000 -0.03906302601099014 -100.01857496015721 -0.03889140337705612 -100.04336943076916
