# Supplementary material for: Learning nonequilibrium statistical mechanics and dynamical phase transitions
Source: Nat Commun. 2024 Feb 6;15:1117. doi: 10.1038/s41467-024-45172-8 (PMC10847122; doi:10.1038/s41467-024-45172-8)
Supplement: Supplementary file 4 — Supplementary Data 1 [file 41467_2024_45172_MOESM4_ESM.zip › DPT-main/PlotTemplate/plot_KL_divergence/out/finite_time/SE/L6_D3W32K5_E100BS1k/logs-0.45/log.txt]

1 -0.26332713216543197 -0.26332713216543197 -0.2633455827832222 -0.2633455827832222
2 -0.26078223437070847 -0.5241093665361405 -0.2607594296336174 -0.5241050124168396
3 -0.25841681063175204 -0.7825261771678925 -0.25840689837932584 -0.7825119107961654
4 -0.25614243894815447 -1.038668616116047 -0.25619623363018035 -1.0387081444263457
5 -0.253952719271183 -1.29262133538723 -0.253890386223793 -1.2925985306501389
6 -0.25188602656126025 -1.5445073619484901 -0.25183782130479815 -1.544436351954937
7 -0.24986620247364044 -1.7943735644221306 -0.24977902099490165 -1.7942153729498385
8 -0.24791821464896202 -2.0422917790710926 -0.24786134585738182 -2.04207671880722
9 -0.246056916564703 -2.2883486956357957 -0.246017537266016 -2.288094256073236
10 -0.244244222342968 -2.532592917978764 -0.24421650692820548 -2.5323107630014414
11 -0.24245517700910568 -2.7750480949878695 -0.24238090291619302 -2.7746916659176346
12 -0.24074270576238632 -3.015790800750256 -0.2406492404639721 -3.015340906381607
13 -0.23906818479299546 -3.2548589855432515 -0.23918808698654176 -3.2545289933681487
14 -0.23743602260947227 -3.4922950081527238 -0.23750283047556878 -3.4920318238437176
15 -0.235813420265913 -3.7281084284186368 -0.23587353751063347 -3.727905361354351
16 -0.23424598723649978 -3.9623544156551365 -0.23435191065073013 -3.9622572720050813
17 -0.23270468339323996 -4.195059099048376 -0.23271803185343742 -4.194975303858518
18 -0.23118095621466636 -4.426240055263043 -0.2310996763408184 -4.426074980199337
19 -0.2297188013792038 -4.655958856642247 -0.2296745479106903 -4.655749528110027
20 -0.2282709449529648 -4.884229801595212 -0.2282029375433922 -4.883952465653419
21 -0.22684603109955787 -5.11107583269477 -0.2263405665755272 -5.110293032228946
22 -0.22544483616948127 -5.336520668864251 -0.22522171288728715 -5.3355147451162335
23 -0.22408307939767838 -5.560603748261929 -0.22403860464692116 -5.559553349763155
24 -0.22270577624440194 -5.783309524506331 -0.22301727309823036 -5.782570622861385
25 -0.2213576503098011 -6.004667174816132 -0.22133814692497253 -6.003908769786358
26 -0.22000011950731277 -6.224667294323445 -0.2201832912862301 -6.2240920610725885
27 -0.21866814121603967 -6.443335435539485 -0.21835329085588456 -6.442445351928473
28 -0.21737006530165673 -6.660705500841141 -0.2174600787460804 -6.659905430674554
29 -0.21605537533760072 -6.876760876178742 -0.21581362634897233 -6.8757190570235265
30 -0.21479035243391992 -7.091551228612662 -0.21472628489136697 -7.090445341914894
31 -0.21351037472486495 -7.305061603337527 -0.21336446329951286 -7.3038098052144065
32 -0.21224748343229294 -7.51730908676982 -0.2122343547642231 -7.516044159978629
33 -0.21098251715302468 -7.728291603922845 -0.21106882616877556 -7.727112986147405
34 -0.20971595346927643 -7.938007557392121 -0.21003829687833786 -7.9371512830257425
35 -0.20846266224980353 -8.146470219641925 -0.20874465480446816 -8.145895937830211
36 -0.20719464495778084 -8.353664864599706 -0.20741696804761886 -8.35331290587783
37 -0.20596905201673507 -8.559633916616441 -0.2061002515256405 -8.55941315740347
38 -0.20475757047533988 -8.764391487091782 -0.20457218810915948 -8.76398534551263
39 -0.20354795455932617 -8.967939441651108 -0.20351710468530654 -8.967502450197937
40 -0.202305156737566 -9.170244598388674 -0.20215980634093283 -9.16966225653887
41 -0.2010752685368061 -9.37131986692548 -0.2007017232477665 -9.370363979786637
42 -0.19990005418658258 -9.571219921112062 -0.19982151612639426 -9.570185495913032
43 -0.19866199046373367 -9.769881911575796 -0.19889315217733383 -9.769078648090366
44 -0.1974485322833061 -9.967330443859103 -0.198394725471735 -9.9674733735621
45 -0.19623664170503616 -10.16356708556414 -0.19630110114812852 -10.163774474710229
46 -0.19503898397088051 -10.35860606953502 -0.19535032138228417 -10.359124796092512
47 -0.19377912804484368 -10.552385197579863 -0.1937493748962879 -10.552874170988801
48 -0.19261236414313315 -10.744997561722997 -0.19336723908782005 -10.746241410076621
49 -0.19134516641497612 -10.936342728137973 -0.1902827039361 -10.936524114012721
50 -0.19017426371574403 -11.126516991853716 -0.1911782667040825 -11.127702380716803
51 -0.1889489084482193 -11.315465900301936 -0.18874337896704674 -11.31644575968385
52 -0.18774822130799293 -11.503214121609929 -0.18763580024242402 -11.504081559926274
53 -0.18651321455836295 -11.689727336168293 -0.18742393106222152 -11.691505490988495
54 -0.18529028818011284 -11.875017624348406 -0.1856822684407234 -11.87718775942922
55 -0.18407152593135834 -12.059089150279764 -0.18427737653255463 -12.061465135961773
56 -0.1828763648867607 -12.241965515166525 -0.18336334601044654 -12.24482848197222
57 -0.18164418414235114 -12.423609699308876 -0.18194305002689362 -12.426771531999114
58 -0.18045317083597184 -12.604062870144848 -0.18018599599599838 -12.606957527995112
59 -0.17924112156033517 -12.783303991705182 -0.17953504994511604 -12.786492577940228
60 -0.17801767140626906 -12.961321663111452 -0.17831920087337494 -12.964811778813603
61 -0.17677389681339264 -13.138095559924844 -0.1761458270251751 -13.140957605838778
62 -0.17553776800632476 -13.31363332793117 -0.1755245491862297 -13.316482155025009
63 -0.17432275637984276 -13.487956084311012 -0.17547928541898727 -13.491961440443996
64 -0.17312346324324607 -13.661079547554259 -0.1721865065395832 -13.66414794698358
65 -0.17188845947384834 -13.832968007028107 -0.17136914730072023 -13.835517094284299
66 -0.17062779292464256 -14.00359579995275 -0.1699996829032898 -14.005516777187589
67 -0.169413323700428 -14.173009123653179 -0.16932252943515777 -14.174839306622747
68 -0.16822197288274765 -14.341231096535926 -0.16823484003543854 -14.343074146658186
69 -0.16696479618549348 -14.50819589272142 -0.16630532667040826 -14.509379473328593
70 -0.16571665555238724 -14.673912548273806 -0.1665791317820549 -14.675958605110647
71 -0.1644846811890602 -14.838397229462867 -0.16497463285923003 -14.840933237969878
72 -0.1632342129945755 -15.001631442457443 -0.16253311261534692 -15.003466350585224
73 -0.16202036291360855 -15.163651805371051 -0.16121535301208495 -15.16468170359731
74 -0.16075497642159461 -15.324406781792646 -0.1609571732580662 -15.325638876855376
75 -0.15951152071356772 -15.483918302506215 -0.16227075979113578 -15.487909636646512
76 -0.15821062326431273 -15.642128925770528 -0.15674275159835815 -15.64465238824487
77 -0.15698491036891937 -15.799113836139448 -0.1551443338394165 -15.799796722084286
78 -0.15576405972242355 -15.954877895861872 -0.1548530176281929 -15.95464973971248
79 -0.1545125350356102 -16.10939043089748 -0.15585798919200897 -16.110507728904487
80 -0.1532312214374542 -16.262621652334936 -0.15336889252066613 -16.263876621425155
81 -0.15193369165062903 -16.414555343985565 -0.15254105627536774 -16.416417677700522
82 -0.1506766714155674 -16.565232015401133 -0.14842345118522643 -16.56484112888575
83 -0.1494347110390663 -16.7146667264402 -0.14983780682086945 -16.71467893570662
84 -0.14812867790460588 -16.862795404344805 -0.14911025241017342 -16.863789188116794
85 -0.1468309499323368 -17.00962635427714 -0.14621456041932107 -17.010003748536114
86 -0.14558300375938416 -17.155209358036526 -0.1458045184612274 -17.15580826699734
87 -0.14428485780954362 -17.29949421584607 -0.1446850262582302 -17.30049329325557
88 -0.1430224135518074 -17.44251662939788 -0.14184872955083846 -17.442342022806407
89 -0.14172399714589118 -17.58424062654377 -0.14153440073132514 -17.58387642353773
90 -0.14051676839590072 -17.724757394939672 -0.13969003707170485 -17.723566460609437
91 -0.13926150128245354 -17.864018896222127 -0.1393529713153839 -17.86291943192482
92 -0.13794988617300988 -18.00196878239514 -0.13831813633441925 -18.00123756825924
93 -0.13667684569954872 -18.138645628094686 -0.13862912803888322 -18.13986669629812
94 -0.1353623867034912 -18.274008014798177 -0.13452790081501007 -18.27439459711313
95 -0.13415876626968384 -18.408166781067862 -0.13534957319498062 -18.40974417030811
96 -0.1328918717801571 -18.54105865284802 -0.13223239481449128 -18.5419765651226
97 -0.13168526217341422 -18.67274391502143 -0.13107258081436157 -18.67304914593696
98 -0.13046420887112617 -18.803208123892556 -0.13153768256306647 -18.804586828500028
99 -0.12923238724470137 -18.93244051113726 -0.13093720898032188 -18.93552403748035
100 -0.12796342521905898 -19.060403936356316 -0.12856843918561936 -19.06409247666597
101 -0.1266973488032818 -19.1871012851596 -0.12731373980641364 -19.191406216472384
102 -0.12548153400421141 -19.31258281916381 -0.12222081981599331 -19.313627036288377
103 -0.12432961873710155 -19.43691243790091 -0.1259811967611313 -19.43960823304951
104 -0.12306090109050274 -19.559973338991416 -0.12292163819074631 -19.562529871240255
105 -0.1218328345566988 -19.681806173548114 -0.12048010602593422 -19.683009977266188
106 -0.12061632014811038 -19.802422493696223 -0.12123645693063737 -19.804246434196827
107 -0.11939151585102081 -19.921814009547244 -0.1169918853789568 -19.921238319575785
108 -0.1182875793427229 -20.040101588889968 -0.11758665777742863 -20.038824977353215
109 -0.117100665345788 -20.157202254235756 -0.11688302792608737 -20.1557080052793
110 -0.11593867987394332 -20.273140934109698 -0.1142065841704607 -20.269914589449762
111 -0.11473488621413708 -20.387875820323835 -0.11361477598547935 -20.38352936543524
112 -0.113649732619524 -20.50152555294336 -0.11321062594652176 -20.496739991381762
113 -0.11252139024436474 -20.614046943187724 -0.11326626949012279 -20.610006260871884
114 -0.11135073751211166 -20.725397680699835 -0.1116880152374506 -20.721694276109336
115 -0.11023530066013336 -20.835632981359968 -0.10841255374252796 -20.830106829851864
116 -0.10910052806138992 -20.944733509421358 -0.10581262931227683 -20.93591945916414
117 -0.10808245204389096 -21.05281596146525 -0.1081468965858221 -21.044066355749962
118 -0.10698607563972473 -21.159802037104974 -0.10778966769576073 -21.151856023445724
119 -0.10586766824126244 -21.265669705346237 -0.10463970862329006 -21.256495732069013
120 -0.10481907352805138 -21.37048877887429 -0.10522080771625042 -21.361716539785263
121 -0.10382726117968559 -21.474316040053974 -0.10178106799721717 -21.46349760778248
122 -0.10278569646179676 -21.577101736515772 -0.10039444342255592 -21.563892051205034
123 -0.10172663293778897 -21.678828369453562 -0.10476559959352016 -21.668657650798554
124 -0.1006824616342783 -21.77951083108784 -0.10173781029880047 -21.770395461097355
125 -0.09965774118900299 -21.879168572276843 -0.09895658977329731 -21.869352050870653
126 -0.09867087788879872 -21.977839450165643 -0.10065607652068138 -21.970008127391335
127 -0.09763566739857196 -22.075475117564213 -0.09569478295743465 -22.06570291034877
128 -0.09669452011585236 -22.172169637680067 -0.09624891355633736 -22.161951823905106
129 -0.09576887786388397 -22.26793851554395 -0.09966863505542278 -22.26162045896053
130 -0.09472166746854782 -22.362660183012498 -0.09596693366765977 -22.35758739262819
131 -0.09378055520355702 -22.456440738216056 -0.09352394044399262 -22.451111333072184
132 -0.09285393990576267 -22.549294678121818 -0.09686733707785607 -22.54797867015004
133 -0.09192449264228345 -22.641219170764103 -0.09440892711281776 -22.642387597262857
134 -0.09094192124903203 -22.732161092013136 -0.08762204125523568 -22.730009638518094
135 -0.09020539447665214 -22.822366486489788 -0.08992928490042687 -22.819938923418523
136 -0.08931640237569809 -22.911682888865485 -0.08826736025512219 -22.908206283673646
137 -0.08847041688859462 -23.00015330575408 -0.08802854418754577 -22.99623482786119
138 -0.08766493573784828 -23.087818241491927 -0.08608674295246602 -23.082321570813658
139 -0.08685845471918582 -23.17467669621111 -0.0865565299987793 -23.16887810081244
140 -0.08601202592253684 -23.260688722133647 -0.08401385322213173 -23.25289195403457
141 -0.08522098883986473 -23.345909710973512 -0.08910601288080215 -23.341997966915372
142 -0.08446164280176163 -23.430371353775275 -0.08555197529494762 -23.42754994221032
143 -0.08363708928227424 -23.51400844305755 -0.08371083177626133 -23.51126077398658
144 -0.08294296786189079 -23.596951410919438 -0.08073553331196308 -23.591996307298544
145 -0.08222970366477966 -23.679181114584217 -0.0837558452039957 -23.67575215250254
146 -0.08147093839943409 -23.76065205298365 -0.07970700338482857 -23.75545915588737
147 -0.0808008249849081 -23.84145287796856 -0.0811472412198782 -23.836606397107246
148 -0.0801261905580759 -23.921579068526636 -0.08243232816457749 -23.919038725271825
149 -0.07939609363675118 -24.00097516216339 -0.07745538204908371 -23.99649410732091
150 -0.07871384546160698 -24.079689007624996 -0.0784883301705122 -24.07498243749142
151 -0.07808656170964241 -24.15777556933464 -0.08025718368589878 -24.15523962117732
152 -0.07744151502847671 -24.235217084363114 -0.07891040034592152 -24.23415002152324
153 -0.07681147791445256 -24.31202856227757 -0.07663402147591114 -24.310784042999153
154 -0.07618453204631806 -24.388213094323888 -0.08680463023483753 -24.39758867323399
155 -0.07537466436624526 -24.46358775869013 -0.07610258869826794 -24.47369126193226
156 -0.07470130510628223 -24.538289063796412 -0.07485741302371025 -24.54854867495597
157 -0.07416826598346234 -24.612457329779875 -0.07343655191361904 -24.62198522686959
158 -0.07364965528249741 -24.686106985062374 -0.07417786233127117 -24.696163089200862
159 -0.07296762503683567 -24.75907461009921 -0.07620863467454911 -24.772371723875413
160 -0.07236854620277881 -24.831443156301987 -0.06878212243318557 -24.841153846308597
161 -0.0719462662935257 -24.903389422595513 -0.07460531741380691 -24.915759163722402
162 -0.07131509147584439 -24.97470451407136 -0.07299981713294983 -24.98875898085535
163 -0.0707908358424902 -25.04549534991385 -0.06796505339443684 -25.05672403424979
164 -0.0703185848891735 -25.115813934803022 -0.07018768116831779 -25.126911715418107
165 -0.06978094764053822 -25.18559488244356 -0.06561927795410157 -25.19253099337221
166 -0.06951330117881298 -25.255108183622372 -0.07646785117685795 -25.268998844549067
167 -0.06879791542887688 -25.32390609905125 -0.069935043156147 -25.338933887705213
168 -0.06829919517040253 -25.392205294221654 -0.0634465366601944 -25.402380424365408
169 -0.06783252805471421 -25.46003782227637 -0.06805636510252952 -25.470436789467936
170 -0.06739373542368413 -25.527431557700055 -0.06585319451987744 -25.536289983987814
171 -0.06697757579386235 -25.59440913349392 -0.06816858798265457 -25.60445857197047
172 -0.06662309393286706 -25.661032227426787 -0.06600413657724857 -25.670462708547717
173 -0.06622602194547653 -25.727258249372262 -0.07460482828319073 -25.74506753683091
174 -0.06555600613355636 -25.792814255505817 -0.06429553702473641 -25.809363073855646
175 -0.06517547629773617 -25.857989731803553 -0.06609173454344272 -25.875454808399088
176 -0.06475675366818905 -25.92274648547174 -0.06112494878470898 -25.936579757183797
177 -0.06444664932787418 -25.987193134799615 -0.06359667107462882 -26.000176428258424
178 -0.0641026895493269 -26.05129582434894 -0.06131792087107897 -26.061494349129504
179 -0.06385163739323615 -26.115147461742175 -0.06237192265689373 -26.123866271786397
180 -0.06355646438896656 -26.178703926131142 -0.0638583716005087 -26.187724643386908
181 -0.06310778073966503 -26.241811706870806 -0.0635763455182314 -26.25130098890514
182 -0.06280967257916928 -26.304621379449976 -0.06320936977863312 -26.314510358683773
183 -0.06238145139068365 -26.36700283084066 -0.06171250119805336 -26.376222859881825
184 -0.06204940602183342 -26.429052236862496 -0.0662284642457962 -26.44245132412762
185 -0.061743666604161265 -26.49079590346666 -0.06078832764178514 -26.503239651769405
186 -0.0613591656088829 -26.552155069075543 -0.07200395576655864 -26.575243607535963
187 -0.06087129805237055 -26.61302636712791 -0.058946517296135426 -26.6341901248321
188 -0.060540453717112544 -26.673566820845025 -0.06413353681564331 -26.69832366164774
189 -0.060201498307287694 -26.73376831915231 -0.05584542602300644 -26.754169087670746
190 -0.059927882812917235 -26.79369620196523 -0.060490172170102594 -26.814659259840848
191 -0.05958839766681194 -26.85328459963204 -0.06104251034557819 -26.875701770186428
192 -0.05925872903317213 -26.912543328665212 -0.05446163658052683 -26.930163406766955
193 -0.059073366597294806 -26.971616695262508 -0.05983249358832836 -26.989995900355282
194 -0.05862413104623556 -27.030240826308745 -0.05194220654666424 -27.041938106901945
195 -0.058475205302238466 -27.088716031610982 -0.057046573236584665 -27.09898468013853
196 -0.058328932337462905 -27.147044963948446 -0.06213771346956491 -27.161122393608093
197 -0.057962121069431306 -27.205007085017876 -0.05956037789583206 -27.220682771503924
198 -0.0576272439211607 -27.262634328939036 -0.05957277752459049 -27.280255549028514
199 -0.05735678635537624 -27.319991115294414 -0.05543087925761938 -27.335686428286134
200 -0.057109891436994076 -27.377101006731408 -0.056513525918126105 -27.392199954204262
201 -0.05682886596769095 -27.4339298726991 -0.06379071399569511 -27.455990668199956
202 -0.056455431133508684 -27.490385303832607 -0.05633171536028385 -27.51232238356024
203 -0.05620330851525068 -27.546588612347858 -0.060375744663178924 -27.57269812822342
204 -0.055888124741613865 -27.60247673708947 -0.05337429475039244 -27.62607242297381
205 -0.05565551333129406 -27.658132250420767 -0.06227291375398636 -27.688345336727796
206 -0.05551569387316704 -27.713647944293935 -0.0495707418769598 -27.737916078604755
207 -0.05531886834651232 -27.768966812640446 -0.05478786788880825 -27.792703946493564
208 -0.05506948810070753 -27.824036300741152 -0.055046908743679526 -27.847750855237244
209 -0.05485217645764351 -27.878888477198796 -0.06130402497947216 -27.909054880216715
210 -0.0545040212571621 -27.93339249845596 -0.058878802321851255 -27.967933682538565
211 -0.054153024405241015 -27.9875455228612 -0.054638342931866646 -28.02257202547043
212 -0.05408256053924561 -28.041628083400447 -0.0494690315797925 -28.072041057050225
213 -0.05395464692264795 -28.095582730323095 -0.052362752705812456 -28.124403809756036
214 -0.05374347902834416 -28.14932620935144 -0.059049594774842264 -28.183453404530876
215 -0.05345212277024984 -28.20277833212169 -0.0561496052891016 -28.239603009819977
216 -0.05322941374033689 -28.256007745862025 -0.05364270862191915 -28.293245718441895
217 -0.05308914929628372 -28.30909689515831 -0.04811389036476612 -28.341359608806663
218 -0.05291673336178064 -28.36201362852009 -0.056483745016157626 -28.39784335382282
219 -0.05273868590593338 -28.41475231442602 -0.0524410666897893 -28.45028442051261
220 -0.05254700668156147 -28.467299321107582 -0.04925470184534788 -28.49953912235796
221 -0.052424465864896776 -28.519723786972477 -0.05286639556288719 -28.552405517920846
222 -0.05226986408233643 -28.571993651054814 -0.056366474367678165 -28.608771992288524
223 -0.05197927225381136 -28.623972923308624 -0.044682151451706884 -28.65345414374023
224 -0.05189697854220867 -28.675869901850835 -0.04802769403904676 -28.701481837779276
225 -0.05170650277286768 -28.7275764046237 -0.05199331548064947 -28.753475153259927
226 -0.05177007354795933 -28.77934647817166 -0.04898080453276634 -28.802455957792695
227 -0.051542891375720504 -28.830889369547382 -0.06201916001737118 -28.864475117810066
228 -0.0511274041607976 -28.88201677370818 -0.047882088273763654 -28.91235720608383
229 -0.05093774572014809 -28.93295451942833 -0.04873027391731739 -28.961087480001147
230 -0.050728258490562436 -28.98368277791889 -0.05197462122887373 -29.01306210123002
231 -0.050606490671634675 -29.034289268590523 -0.053866883367300035 -29.066928984597318
232 -0.05064380839467049 -29.084933076985195 -0.04447935819625855 -29.111408342793577
233 -0.05049375910311937 -29.135426836088314 -0.04919488001614809 -29.160603222809726
234 -0.050377567671239375 -29.185804403759555 -0.05051380656659603 -29.21111702937632
235 -0.050166979804635047 -29.23597138356419 -0.04844047464430332 -29.259557504020623
236 -0.050161346793174744 -29.286132730357366 -0.042159556038677694 -29.3017170600593
237 -0.05008599516004324 -29.33621872551741 -0.054307217709720135 -29.35602427776902
238 -0.049753764271736146 -29.385972489789143 -0.05313468538224697 -29.409158963151267
239 -0.04967672284692526 -29.43564921263607 -0.044367861934006214 -29.453526825085273
240 -0.04946639109402895 -29.485115603730097 -0.047111432254314425 -29.500638257339588
241 -0.04955168906599283 -29.53466729279609 -0.04801859091967344 -29.548656848259263
242 -0.04946006778627634 -29.584127360582368 -0.04457214921712875 -29.59322899747639
243 -0.049544931016862394 -29.63367229159923 -0.05042309779673815 -29.64365209527313
244 -0.0494319437071681 -29.6831042353064 -0.035165810585021974 -29.67881790585815
245 -0.04933613575994968 -29.73244037106635 -0.05756647754460573 -29.736384383402754
246 -0.04896567072719336 -29.78140604179354 -0.05579215344041586 -29.79217653684317
247 -0.04881072994321585 -29.830216771736758 -0.04906822480261326 -29.841244761645783
248 -0.04885356891900301 -29.879070340655762 -0.042289691604673864 -29.883534453250455
249 -0.04877159353345632 -29.927841934189217 -0.04369579646736384 -29.92723024971782
250 -0.048897942341864106 -29.97673987653108 -0.03996552564203739 -29.96719577535986
251 -0.048688972182571885 -30.025428848713652 -0.04752993155270815 -30.014725706912568
252 -0.04857056364417076 -30.07399941235782 -0.049905692040920255 -30.064631398953487
253 -0.04844594243913889 -30.12244535479696 -0.04422905333340168 -30.10886045228689
254 -0.04844018444418907 -30.170885539241148 -0.05705185700207949 -30.16591230928897
255 -0.048222077637910844 -30.219107616879057 -0.04912985432893038 -30.215042163617902
256 -0.048186937160789964 -30.267294554039847 -0.057430840097367764 -30.27247300371527
257 -0.04782348200678825 -30.315118036046634 -0.04007509760558605 -30.312548101320857
258 -0.04785518981516361 -30.362973225861797 -0.05071918647736311 -30.36326728779822
259 -0.0477165199816227 -30.41068974584342 -0.046060248650610446 -30.40932753644883
260 -0.04780542980879545 -30.458495175652217 -0.05459753330796957 -30.4639250697568
261 -0.0474525336176157 -30.505947709269833 -0.054046795889735225 -30.517971865646537
262 -0.04723096415400505 -30.553178673423837 -0.0492652578279376 -30.567237123474474
263 -0.046965398639440534 -30.600144072063276 -0.04415983036160469 -30.611396953836078
264 -0.04686987195163965 -30.647013944014915 -0.04335302859544754 -30.654749982431525
265 -0.046936930157244205 -30.69395087417216 -0.04529888536781072 -30.700048867799335
266 -0.04679170157760382 -30.740742575749763 -0.046610741317272185 -30.74665960911661
267 -0.046673806942999364 -30.78741638269276 -0.047248348407447335 -30.793907957524056
268 -0.04662017431110144 -30.834036557003863 -0.040631784871220586 -30.834539742395275
269 -0.04688418265432119 -30.880920739658183 -0.028148600179702044 -30.862688342574977
270 -0.0469554740935564 -30.92787621375174 -0.0468229154124856 -30.90951125798746
271 -0.046786957792937754 -30.97466317154468 -0.046768192946910855 -30.95627945093437
272 -0.04672285690903664 -31.021386028453716 -0.05149925407022238 -31.007778705004593
273 -0.0465090686455369 -31.067895097099253 -0.04725196249783039 -31.055030667502425
274 -0.04633767828345299 -31.114232775382707 -0.04550582710653543 -31.10053649460896
275 -0.0463516965508461 -31.160584471933554 -0.04647809136658907 -31.147014585975548
276 -0.04630953408777714 -31.20689400602133 -0.05054346546530723 -31.197558051440854
277 -0.0460211094468832 -31.252915115468213 -0.0420572966337204 -31.239615348074576
278 -0.04607725143432617 -31.29899236690254 -0.03934932667762041 -31.278964674752196
279 -0.04615423269569874 -31.345146599598237 -0.04752562642097473 -31.32649030117317
280 -0.04611446857452393 -31.39126106817276 -0.04634757898747921 -31.37283788016065
281 -0.04590043928474188 -31.437161507457503 -0.040737459994852544 -31.4135753401555
282 -0.04588116426020861 -31.483042671717712 -0.044001836143434045 -31.457577176298933
283 -0.04589433837682009 -31.52893701009453 -0.04538079295307398 -31.50295796925201
284 -0.045676125772297384 -31.574613135866826 -0.04551023244857788 -31.548468201700587
285 -0.04557898212224245 -31.62019211798907 -0.04596871044486761 -31.594436912145454
286 -0.045553449913859366 -31.66574556790293 -0.049268176406621934 -31.643705088552075
287 -0.04537605606019497 -31.711121623963127 -0.04045465234667063 -31.684159740898746
288 -0.045539488457143305 -31.75666111242027 -0.03880921881645918 -31.722968959715207
289 -0.04546163808554411 -31.802122750505816 -0.04384745862334967 -31.766816418338557
290 -0.045413044095039365 -31.847535794600855 -0.041027532517910005 -31.807843950856466
291 -0.045631300657987595 -31.893167095258843 -0.031819625198841094 -31.839663576055308
292 -0.045344954915344717 -31.938512050174186 -0.04415048640221357 -31.88381406245752
293 -0.04540040288120508 -31.983912453055392 -0.049620749242603776 -31.933434811700124
294 -0.045094605349004266 -32.029007058404396 -0.04147577024996281 -31.974910581950088
295 -0.045131820254027843 -32.074138878658424 -0.0484684593975544 -32.02337904134764
296 -0.04488665871322155 -32.11902553737165 -0.03621710650622845 -32.05959614785387
297 -0.044973956793546675 -32.163999494165196 -0.043036557547748086 -32.10263270540162
298 -0.04488650038838386 -32.20888599455358 -0.05237643141299486 -32.15500913681461
299 -0.044644330814480784 -32.25353032536806 -0.04390808902680874 -32.19891722584142
300 -0.04460945259779692 -32.29813977796586 -0.03283707350492478 -32.23175429934634
301 -0.04476163387298584 -32.342901411838845 -0.04479514472186565 -32.27654944406821
302 -0.044696024432778356 -32.387597436271626 -0.043688610196113586 -32.32023805426432
303 -0.04469933565706015 -32.432296771928684 -0.04760298021137714 -32.3678410344757
304 -0.044545482844114304 -32.4768422547728 -0.04760196153074503 -32.41544299600645
305 -0.04429480042308569 -32.52113705519589 -0.046231013350188734 -32.461674009356635
306 -0.044332920014858244 -32.565469975210746 -0.03711068816483021 -32.498784697521465
307 -0.044219713844358924 -32.6096896890551 -0.04586632642894983 -32.544651023950415
308 -0.044270474649965766 -32.653960163705065 -0.039519695565104485 -32.58417071951552
309 -0.04409404918551445 -32.69805421289058 -0.043991302512586115 -32.62816202202811
310 -0.04411822054535151 -32.74217243343593 -0.03998151123523712 -32.66814353326335
311 -0.04419044945389032 -32.786362882889826 -0.04556665271520614 -32.713710185978556
312 -0.044196919351816175 -32.830559802241645 -0.04442240446805954 -32.758132590446614
313 -0.04404610600322485 -32.87460590824487 -0.04098870977759361 -32.79912130022421
314 -0.043988640792667864 -32.918594549037536 -0.03999041523784399 -32.83911171546205
315 -0.0440247468650341 -32.96261929590257 -0.047839810885488984 -32.886951526347545
316 -0.04386717863380909 -33.00648647453638 -0.04161719884723425 -32.92856872519478
317 -0.043958487920463085 -33.050444962456844 -0.04637183211743832 -32.974940557312216
318 -0.04373162481933832 -33.09417658727618 -0.04629613254219293 -33.02123668985441
319 -0.04367006979882717 -33.13784665707501 -0.040775911509990694 -33.0620126013644
320 -0.043707252480089664 -33.1815539095551 -0.04378655534237623 -33.10579915670678
321 -0.043542797490954396 -33.225096707046056 -0.04266215991228819 -33.14846131661907
322 -0.043513610027730465 -33.26861031707379 -0.04476997647434473 -33.19323129309341
323 -0.043433965370059016 -33.31204428244384 -0.04193810857832432 -33.23516940167173
324 -0.043400263972580434 -33.35544454641642 -0.042267917469143865 -33.27743731914088
325 -0.043584920838475226 -33.3990294672549 -0.034134849719703195 -33.311572168860586
326 -0.04360031355172396 -33.44262978080662 -0.032213942147791386 -33.34378611100838
327 -0.04382791258394718 -33.48645769339057 -0.043706171400845054 -33.38749228240922
328 -0.04377907682210207 -33.530236770212674 -0.04375001657754183 -33.43124229898676
329 -0.04381085988134146 -33.574047630094014 -0.045952610485255715 -33.47719490947202
330 -0.04364242646843195 -33.617690056562445 -0.0379576263949275 -33.515152535866946
331 -0.04369279164820909 -33.66138284821066 -0.04759128335863352 -33.56274381922558
332 -0.04347522221505642 -33.704858070425715 -0.04650000277906656 -33.60924382200465
333 -0.04326516054570675 -33.74812323097142 -0.04590844195336104 -33.65515226395801
334 -0.043179533816874026 -33.7913027647883 -0.0434026725590229 -33.698554936517034
335 -0.04299909733235836 -33.834301862120654 -0.0407508498057723 -33.73930578632281
336 -0.042989165894687174 -33.87729102801534 -0.0423564063385129 -33.78166219266132
337 -0.042889082059264186 -33.920180110074604 -0.048080514185130596 -33.82974270684645
338 -0.04280713014304638 -33.96298724021765 -0.044982483796775344 -33.874725190643225
339 -0.04267516974359751 -34.005662409961246 -0.04812496714293957 -33.922850157786165
340 -0.04247506409883499 -34.048137474060084 -0.047941392101347444 -33.970791549887515
341 -0.0423640439286828 -34.09050151798877 -0.04366718474775553 -34.01445873463527
342 -0.04211580455303192 -34.132617322541805 -0.038847406022250654 -34.05330614065752
343 -0.04229148607701063 -34.17490880861882 -0.035664043948054315 -34.08897018460557
344 -0.04231789615005255 -34.21722670476887 -0.04546069577336311 -34.134430880378936
345 -0.04219939671456814 -34.259426101483434 -0.043604100868105886 -34.178034981247045
346 -0.042118791677057746 -34.30154489316049 -0.03819591756910086 -34.21623089881614
347 -0.04233584851026535 -34.34388074167075 -0.04519882164895535 -34.261429720465095
348 -0.04222311191260815 -34.38610385358336 -0.0357790594920516 -34.297208779957145
349 -0.04222350064665079 -34.42832735423001 -0.04339104276150465 -34.34059982271865
350 -0.04224627558141947 -34.470573629811426 -0.04726055637001991 -34.38786037908867
351 -0.04214302059262991 -34.51271665040406 -0.04870637468993664 -34.43656675377861
352 -0.04187907129526138 -34.55459572169932 -0.03991635050624609 -34.47648310428485
353 -0.04187795761972666 -34.59647367931905 -0.04502113647758961 -34.52150424076244
354 -0.04185827095061541 -34.63833195026966 -0.04803315922617912 -34.56953739998862
355 -0.0415651248767972 -34.67989707514646 -0.0433674231171608 -34.61290482310578
356 -0.041419899091124535 -34.72131697423758 -0.041006140597164634 -34.65391096370294
357 -0.041733548231422904 -34.763050522469 -0.035311467573046686 -34.68922243127599
358 -0.04126104786992073 -34.804311570338925 -0.03190839216113091 -34.721130823437115
359 -0.04200116004794836 -34.84631273038687 -0.049133831076323985 -34.77026465451344
360 -0.04146940037608147 -34.88778213076295 -0.04098483733832836 -34.81124949185177
361 -0.04150889459997416 -34.92929102536292 -0.04092535022646189 -34.85217484207823
362 -0.041423193737864496 -34.970714219100785 -0.043700826540589335 -34.895875668618814
363 -0.04131167363375425 -35.01202589273454 -0.04250587560236454 -34.93838154422118
364 -0.04145313967019319 -35.05347903240474 -0.039407343789935115 -34.97778888801111
365 -0.041417052038013935 -35.09489608444275 -0.04215968120843172 -35.019948569219544
366 -0.0412554569542408 -35.13615154139699 -0.04392520189285278 -35.0638737711124
367 -0.04125652629882097 -35.177408067695815 -0.04132331553846598 -35.10519708665086
368 -0.04126553535461426 -35.218673603050426 -0.037665116041898726 -35.14286220269276
369 -0.04126794654875994 -35.25994154959918 -0.04125410281121731 -35.18411630550398
370 -0.04122449178248644 -35.30116604138167 -0.0454598831012845 -35.229576188605265
371 -0.041158413514494896 -35.342324454896165 -0.04595296215265989 -35.275529150757926
372 -0.041075301356613636 -35.38339975625278 -0.04059809185564518 -35.31612724261357
373 -0.041093889996409415 -35.42449364624919 -0.03995575662702322 -35.35608299924059
374 -0.04126765336841345 -35.465761299617604 -0.028235201444476842 -35.384318200685065
375 -0.04162339940667152 -35.50738469902428 -0.033014705218374726 -35.41733290590344
376 -0.0413924939930439 -35.54877719301732 -0.04930081330239773 -35.46663371920584
377 -0.04129302147775889 -35.59007021449508 -0.0454919122159481 -35.51212563142179
378 -0.041103890910744664 -35.631174105405826 -0.04385376833379269 -35.55597939975558
379 -0.041172461956739424 -35.67234656736257 -0.03665695264935494 -35.59263635240493
380 -0.041103856451809404 -35.71345042381438 -0.040641133300960065 -35.63327748570589
381 -0.04117383565753698 -35.75462425947192 -0.03821062948554754 -35.67148811519144
382 -0.0410946037620306 -35.79571886323395 -0.052767828665673734 -35.72425594385711
383 -0.04080409482121468 -35.83652295805516 -0.03850318659096956 -35.76275913044808
384 -0.04087653178721666 -35.87739948984238 -0.03717185072600841 -35.79993098117409
385 -0.04093588851392269 -35.9183353783563 -0.03927146550267935 -35.83920244667677
386 -0.04084213599562645 -35.95917751435193 -0.036525404453277587 -35.87572785113005
387 -0.04110574685037136 -36.0002832612023 -0.03558070417493582 -35.911308555304984
388 -0.04106188230216503 -36.041345143504465 -0.041207926161587236 -35.952516481466574
389 -0.0410552840679884 -36.08240042757245 -0.041001325100660325 -35.99351780656723
390 -0.04133044201880694 -36.123730869591256 -0.031378475949168205 -36.0248962825164
391 -0.041045180149376394 -36.16477604974063 -0.04184563644230366 -36.066741918958705
392 -0.04095105249434709 -36.20572710223498 -0.04281845074146986 -36.109560369700176
393 -0.040902739763259886 -36.24662984199824 -0.038676494359970094 -36.148236864060145
394 -0.04093621931970119 -36.287566061317946 -0.04342163987457752 -36.191658503934725
395 -0.04079861678183079 -36.328364678099774 -0.03979838825762272 -36.23145689219235
396 -0.04086680058389902 -36.36923147868367 -0.03878835346549749 -36.27024524565785
397 -0.04067157078534365 -36.409903049469015 -0.03851915244013071 -36.30876439809798
398 -0.04126228764653206 -36.45116533711555 -0.03093856181949377 -36.339702959917474
399 -0.04093560557812452 -36.492100942693675 -0.04174257908016443 -36.38144553899764
400 -0.0407735675573349 -36.53287451025101 -0.05072315335273743 -36.43216869235037
401 -0.040694809705019 -36.57356931995603 -0.04051509629935026 -36.472683788649725
402 -0.0406343225389719 -36.614203642495 -0.038939007185399534 -36.51162279583512
403 -0.0405379356816411 -36.65474157817664 -0.04071997627615929 -36.55234277211128
404 -0.04056294895708561 -36.69530452713373 -0.038174794614315034 -36.590517566725595
405 -0.04053599238395691 -36.73584051951769 -0.04238120205700398 -36.632898768782596
406 -0.04040774516761303 -36.7762482646853 -0.0426279166713357 -36.67552668545393
407 -0.040449821203947064 -36.81669808588925 -0.04519438184797764 -36.72072106730191
408 -0.04035940170288086 -36.85705748759213 -0.03985392656177282 -36.760574993863685
409 -0.04012665953487158 -36.897184147127 -0.03960418719798327 -36.800179181061665
410 -0.040217611193656924 -36.937401758320654 -0.03650918733328581 -36.83668836839495
411 -0.04028390552848578 -36.97768566384914 -0.03902182765305042 -36.875710196048004
412 -0.040272424928843975 -37.01795808877798 -0.040777983516454695 -36.91648817956446
413 -0.04030062109231949 -37.0582587098703 -0.042364266514778134 -36.95885244607924
414 -0.04024391006678343 -37.098502619937086 -0.04244574606418609 -37.00129819214343
415 -0.04064675513654947 -37.139149375073636 -0.054940734431147574 -37.05623892657458
416 -0.039743559621274474 -37.17889293469491 -0.036583848483860495 -37.09282277505844
417 -0.03980244044214487 -37.21869537513705 -0.03995407242327929 -37.132776847481715
418 -0.03981960173696279 -37.25851497687402 -0.03593802321702242 -37.168714870698736
419 -0.03985936213284731 -37.29837433900686 -0.037514598295092585 -37.206229468993826
420 -0.039946997351944444 -37.33832133635881 -0.04107630178332329 -37.247305770777146
421 -0.039868534356355664 -37.37818987071517 -0.041392126120626926 -37.28869789689777
422 -0.03986087124794722 -37.418050741963114 -0.0350859671831131 -37.32378386408089
423 -0.03991041537374258 -37.457961157336854 -0.039573473297059535 -37.36335733737795
424 -0.03977555558085442 -37.49773671291771 -0.03617240097373724 -37.39952973835169
425 -0.03990822397172451 -37.53764493688943 -0.034424477629363535 -37.43395421598105
426 -0.04010172206908465 -37.57774665895851 -0.035641487874090674 -37.46959570385514
427 -0.04035162478685379 -37.61809828374536 -0.03917858228087425 -37.50877428613602
428 -0.04014367572963238 -37.65824195947499 -0.03484394643455744 -37.54361823257057
429 -0.04031256251037121 -37.698554521985365 -0.038796352222561836 -37.582414584793135
430 -0.04029810335487127 -37.738852625340236 -0.0342872878536582 -37.61670187264679
431 -0.040422208793461326 -37.779274834133695 -0.05144340768456459 -37.66814528033136
432 -0.04016865286976099 -37.819443487003454 -0.041659587249159816 -37.709804867580516
433 -0.04007865060120821 -37.859522137604664 -0.040243512392044066 -37.75004837997256
434 -0.03999793753027916 -37.899520075134944 -0.04508645050227642 -37.79513483047484
435 -0.039870571717619895 -37.939390646852566 -0.04155786484479904 -37.836692695319634
436 -0.03967401012778282 -37.97906465698035 -0.03985298350453377 -37.876545678824165
437 -0.0395765395835042 -38.018641196563856 -0.038540042005479336 -37.915085720829644
438 -0.03955487869679928 -38.05819607526065 -0.039936771430075166 -37.95502249225972
439 -0.039601602032780646 -38.097797677293435 -0.039811605028808116 -37.99483409728853
440 -0.039551577530801296 -38.13734925482424 -0.04094650000333786 -38.03578059729187
441 -0.03948611691594124 -38.176835371740175 -0.03720514494925738 -38.07298574224112
442 -0.03953488972038031 -38.216370261460554 -0.037440632656216624 -38.11042637489734
443 -0.03960288502275944 -38.25597314648331 -0.04413447212427855 -38.154560847021614
444 -0.03946900982409716 -38.29544215630741 -0.040579012408852574 -38.19513985943047
445 -0.03942479770630598 -38.33486695401371 -0.0382081737741828 -38.23334803320465
446 -0.03935561664402485 -38.374222570657736 -0.03974224459379912 -38.273090277798445
447 -0.039289898797869684 -38.413512469455604 -0.044020296260714534 -38.31711057405916
448 -0.03919918946921826 -38.45271165892482 -0.037481166422367096 -38.354591740481524
449 -0.03940315935760737 -38.492114818282424 -0.04229793343693018 -38.39688967391845
450 -0.03923954870551825 -38.53135436698794 -0.03746909834444523 -38.4343587722629
451 -0.03928831946104765 -38.57064268644899 -0.03981493543833494 -38.47417370770123
452 -0.039382240176200865 -38.610024926625194 -0.03804106898605823 -38.512214776687294
453 -0.03936075996607542 -38.649385686591266 -0.04387475121766329 -38.55608952790496
454 -0.039226947352290154 -38.688612633943556 -0.03948644157499075 -38.59557596947995
455 -0.03931908495724201 -38.7279317189008 -0.03674398064613342 -38.63231995012609
456 -0.03919113762676716 -38.767122856527564 -0.03834180012345314 -38.67066175024954
457 -0.03935801740735769 -38.80648087393492 -0.039753335528075695 -38.71041508577762
458 -0.03927933871746063 -38.84576021265239 -0.04122649859637022 -38.75164158437399
459 -0.03935318980365991 -38.88511340245605 -0.04187306053936481 -38.79351464491336
460 -0.03922556973993778 -38.92433897219599 -0.0443125369027257 -38.83782718181608
461 -0.03895482998341322 -38.9632938021794 -0.0386697743088007 -38.87649695612488
462 -0.03891081120818853 -39.00220461338759 -0.03619656469672918 -38.91269352082161
463 -0.03917671963572502 -39.04138133302332 -0.03358770553022623 -38.946281226351836
464 -0.039161009900271895 -39.080542342923586 -0.043404852785170076 -38.98968607913701
465 -0.03900654502213001 -39.11954888794572 -0.03799608647823334 -39.02768216561524
466 -0.03917659670114517 -39.158725484646865 -0.03319692891091108 -39.06087909452615
467 -0.03924239408224821 -39.197967878729116 -0.035552956908941266 -39.096432051435094
468 -0.03919897265732288 -39.23716685138644 -0.03600271493196487 -39.13243476636706
469 -0.03916499447077513 -39.276331845857214 -0.04012298658490181 -39.17255775295197
470 -0.03922492042183876 -39.31555676627905 -0.040831925347447395 -39.213389678299414
471 -0.039080115780234334 -39.35463688205929 -0.032367294281721117 -39.245756972581134
472 -0.039262077398598196 -39.393898959457886 -0.03769524339586496 -39.283452215977
473 -0.03936828579753637 -39.43326724525542 -0.03851439654827118 -39.32196661252527
474 -0.039403957314789295 -39.47267120257021 -0.030098130367696284 -39.35206474289297
475 -0.0396235816180706 -39.512294784188285 -0.03724531065672636 -39.3893100535497
476 -0.03965237997472286 -39.55194716416301 -0.043399119190871714 -39.43270917274057
477 -0.03954936116933823 -39.591496525332346 -0.03968775887042284 -39.472396931610994
478 -0.039541525207459925 -39.63103805053981 -0.039023254066705704 -39.5114201856777
479 -0.039424885995686054 -39.67046293653549 -0.04164338149130344 -39.553063567169005
480 -0.03956294246017933 -39.71002587899567 -0.02950948728248477 -39.58257305445149
481 -0.03959097396582365 -39.749616852961495 -0.03780184183269739 -39.62037489628418
482 -0.03959063161164522 -39.78920748457314 -0.038406853564083576 -39.658781749848266
483 -0.039664859510958196 -39.8288723440841 -0.03678912166506052 -39.695570871513326
484 -0.03972736243158579 -39.86859970651568 -0.03916938416659832 -39.734740255679924
485 -0.03989812582731247 -39.908497832342995 -0.04637616984546185 -39.78111642552538
486 -0.03938810154795647 -39.94788593389095 -0.042206911370158195 -39.82332333689554
487 -0.039447284489870074 -39.98733321838082 -0.041589355655014516 -39.864912692550554
488 -0.03933025933802128 -40.02666347771884 -0.03997711632400751 -39.904889808874564
489 -0.039334032125771044 -40.065997509844614 -0.04049796462059021 -39.945387773495156
490 -0.03926832433789969 -40.10526583418251 -0.03645428474992514 -39.98184205824508
491 -0.03928842954337597 -40.14455426372589 -0.034523657709360125 -40.016365715954436
492 -0.03932518418878317 -40.18387944791467 -0.037540231831371784 -40.05390594778581
493 -0.03946129195392132 -40.22334073986859 -0.04536522570997477 -40.09927117349578
494 -0.03913600016385317 -40.26247674003244 -0.03626302238553762 -40.13553419588132
495 -0.03927279133349657 -40.301749531365935 -0.036581267789006236 -40.17211546367032
496 -0.03935149200260639 -40.341101023368545 -0.033782843872904776 -40.20589830754323
497 -0.03945185523480177 -40.380552878603346 -0.0378190103918314 -40.24371731793506
498 -0.03959154840558767 -40.420144427008935 -0.030628100410103797 -40.27434541834516
499 -0.040331681817770006 -40.460476108826704 -0.035761181451380256 -40.31010659979654
500 -0.039755646325647834 -40.50023175515235 -0.03884497974067926 -40.34895157953722
501 -0.03968323264271021 -40.53991498779506 -0.04045946076512337 -40.38941104030234
502 -0.03969922736287117 -40.57961421515793 -0.042798235826194284 -40.43220927612854
503 -0.03948255330324173 -40.619096768461176 -0.03865768536925316 -40.47086696149779
504 -0.03941678963601589 -40.65851355809719 -0.03733109459280968 -40.5081980560906
505 -0.039596018753945826 -40.69810957685114 -0.03855548370629549 -40.546753539796896
506 -0.03951093014329672 -40.73762050699443 -0.03972747642546892 -40.586481016222365
507 -0.039491317607462405 -40.777111824601896 -0.03591936584562063 -40.62240038206799
508 -0.03956388365477324 -40.81667570825667 -0.04404943939298391 -40.66644982146097
509 -0.03956371210515499 -40.856239420361824 -0.03259389828890562 -40.69904371974988
510 -0.039528207294642924 -40.89576762765647 -0.038445943221449855 -40.73748966297133
511 -0.039625863917171954 -40.93539349157364 -0.03737147245556116 -40.77486113542689
512 -0.03950437512248754 -40.97489786669613 -0.04463526122272014 -40.81949639664961
513 -0.03953444361686707 -41.014432310313 -0.0420342642813921 -40.861530660931
514 -0.039491708017885686 -41.05392401833088 -0.03142772791907191 -40.892958388850076
515 -0.03964050579816103 -41.09356452412904 -0.04700916986912489 -40.939967558719204
516 -0.039280515909194944 -41.13284504003824 -0.03920834045857191 -40.979175899177775
517 -0.03925527911633253 -41.17210031915457 -0.04279503412544727 -41.02197093330322
518 -0.03909294977784157 -41.21119326893241 -0.04030156601220369 -41.062272499315426
519 -0.03905581962317228 -41.250249088555584 -0.04075160678476095 -41.103024106100186
520 -0.038929481990635395 -41.28917857054622 -0.04039515517652035 -41.143419261276705
521 -0.03895423393696547 -41.32813280448318 -0.03331701010465622 -41.17673627138136
522 -0.039050761051476 -41.36718356553466 -0.03919251449406147 -41.21592878587542
523 -0.03909639343619346 -41.406279958970856 -0.04174469392746687 -41.25767347980289
524 -0.03902110904455185 -41.44530106801541 -0.03990662526339293 -41.29758010506628
525 -0.03891413416713476 -41.48421520218255 -0.0423719834536314 -41.339952088519915
526 -0.03881396260112524 -41.52302916478367 -0.03661141823977232 -41.37656350675969
527 -0.0388581283390522 -41.56188729312272 -0.039978951774537565 -41.416542458534224
528 -0.03887875583022833 -41.60076604895295 -0.03710065893828869 -41.45364311747251
529 -0.03892676886171102 -41.63969281781466 -0.0378547765314579 -41.49149789400397
530 -0.03912925291806459 -41.67882207073273 -0.04471136145293712 -41.53620925545691
531 -0.038672879710793494 -41.71749495044352 -0.032763793133199215 -41.56897304859011
532 -0.0387479292228818 -41.7562428796664 -0.038870379142463204 -41.607843427732575
533 -0.0387252327054739 -41.794968112371876 -0.034699649550020695 -41.642543077282596
534 -0.038767357170581815 -41.83373546954246 -0.03829536642879248 -41.68083844371139
535 -0.03886992633342743 -41.87260539587589 -0.036754661425948146 -41.71759310513733
536 -0.03916812334209681 -41.91177351921798 -0.049578610248863696 -41.7671717153862
537 -0.03857488632202148 -41.950348405540005 -0.03389276098459959 -41.8010644763708
538 -0.038685495778918264 -41.989033901318926 -0.036324140056967734 -41.837388616427766
539 -0.038760872185230257 -42.027794773504155 -0.04078850615769625 -41.87817712258546
540 -0.03876479584723711 -42.06655956935139 -0.0378761425614357 -41.9160532651469
541 -0.0388217568397522 -42.10538132619114 -0.038572769798338416 -41.954626034945235
542 -0.03862260840833187 -42.144003934599475 -0.04980003125965595 -42.00442606620489
543 -0.038371379300951955 -42.18237531390043 -0.04502085447311401 -42.04944692067801
544 -0.03835463896393776 -42.22072995286437 -0.037594429962337014 -42.08704135064035
545 -0.03838809691369534 -42.25911804977806 -0.039081118814647195 -42.126122469455
546 -0.03841563612222672 -42.297533685900284 -0.0396367097273469 -42.165759179182345
547 -0.03827114757150411 -42.33580483347179 -0.03846834171563387 -42.20422752089798
548 -0.038298919424414636 -42.374103752896204 -0.0388956319540739 -42.24312315285206
549 -0.03825996909290552 -42.41236372198911 -0.03979600481688976 -42.28291915766895
550 -0.03817741628736258 -42.45054113827647 -0.042879742383956906 -42.32579890005291
551 -0.038140388764441015 -42.48868152704091 -0.03686696011573076 -42.36266586016864
552 -0.03811303954571486 -42.526794566586624 -0.037267760187387464 -42.39993362035603
553 -0.038209264539182185 -42.56500383112581 -0.035239990800619125 -42.43517361115665
554 -0.038164637982845306 -42.60316846910865 -0.041235857829451564 -42.4764094689861
555 -0.03822038695216179 -42.641388856060814 -0.0414868451654911 -42.51789631415159
556 -0.03810458555817604 -42.67949344161899 -0.03462814185768366 -42.55252445600927
557 -0.03821941632777452 -42.717712857946765 -0.038875512033700946 -42.59139996804297
558 -0.03812795914709568 -42.75584081709386 -0.039934678748250005 -42.631334646791224
559 -0.03812759891152382 -42.793968416005384 -0.03933615647256374 -42.67067080326379
560 -0.03807857632637024 -42.832046992331755 -0.04101087935268879 -42.71168168261648
561 -0.03806102424860001 -42.87010801658035 -0.0345614043995738 -42.746243087016055
562 -0.03828723542392254 -42.908395252004276 -0.037730428762733935 -42.78397351577879
563 -0.038040661998093125 -42.94643591400237 -0.0443675147369504 -42.82834103051574
564 -0.03794269319623709 -42.98437860719861 -0.03582662139087915 -42.86416765190662
565 -0.038030016236007214 -43.022408623434615 -0.04201906584203243 -42.90618671774865
566 -0.03786754980683327 -43.06027617324145 -0.042148441076278687 -42.94833515882493
567 -0.03785079810768366 -43.09812697134913 -0.03904886543750763 -42.98738402426244
568 -0.03787898235023022 -43.13600595369936 -0.03820358160883188 -43.02558760587127
569 -0.03781173285096884 -43.17381768655033 -0.03297435231506825 -43.05856195818634
570 -0.03803215101361275 -43.21184983756394 -0.04115228317677975 -43.09971424136312
571 -0.03801739607006312 -43.249867233634 -0.03502771463245154 -43.134741955995565
572 -0.03820308912545443 -43.28807032275945 -0.03238335717469454 -43.16712531317026
573 -0.03818741869181395 -43.326257741451265 -0.040318102948367594 -43.20744341611863
574 -0.03821281809359789 -43.36447055954486 -0.039209854789078236 -43.24665327090771
575 -0.038143029995262624 -43.402613589540124 -0.03400369249284267 -43.28065696340055
576 -0.038387398980557916 -43.441000988520685 -0.04150893427431583 -43.32216589767487
577 -0.03825725670903921 -43.47925824522972 -0.03726619053632021 -43.35943208821119
578 -0.038465960137546065 -43.517724205367266 -0.04303658660501242 -43.402468674816205
579 -0.03808668311685324 -43.55581088848412 -0.04203295763581991 -43.444501632452024
580 -0.0379602512344718 -43.59377113971859 -0.03739184830337763 -43.4818934807554
581 -0.0380766524001956 -43.63184779211878 -0.036135786958038804 -43.518029267713445
582 -0.03821111209690571 -43.670058904215686 -0.04152032807469368 -43.55954959578814
583 -0.03804601952433586 -43.708104923740024 -0.039176229387521744 -43.59872582517566
584 -0.03797358646988869 -43.74607851020991 -0.039239229075610636 -43.637965054251275
585 -0.037802084162831304 -43.78388059437275 -0.04217226505279541 -43.68013731930407
586 -0.03797179404646158 -43.82185238841921 -0.03533590789884329 -43.715473227202914
587 -0.03822338785976172 -43.86007577627897 -0.03857809286564588 -43.75405132006856
588 -0.03895595297217369 -43.89903172925114 -0.024699387326836585 -43.778750707395396
589 -0.038736915215849876 -43.93776864446699 -0.03983596097677946 -43.81858666837218
590 -0.03862301334738731 -43.97639165781438 -0.03813206907361746 -43.856718737445796
591 -0.03858335111290216 -44.01497500892729 -0.03696491178125143 -43.89368364922705
592 -0.038662871718406676 -44.053637880645695 -0.03889025673270226 -43.93257390595975
593 -0.03854981064796448 -44.09218769129366 -0.038156026229262355 -43.97072993218901
594 -0.038606188260018826 -44.13079387955368 -0.03719455767422915 -44.007924489863235
595 -0.038689911179244516 -44.169483790732926 -0.037781732901930806 -44.04570622276517
596 -0.03864085394889116 -44.20812464468182 -0.039202671498060226 -44.08490889426323
597 -0.03854275848716497 -44.246667403168985 -0.03973840475082398 -44.12464729901405
598 -0.03852514084428549 -44.28519254401327 -0.037544728815555574 -44.162192027829605
599 -0.03847932647913695 -44.323671870492404 -0.039571935310959816 -44.201763963140564
600 -0.03848698884248734 -44.36215885933489 -0.03875703681260347 -44.24052099995317
601 -0.038449662178754805 -44.40060852151365 -0.040104723535478115 -44.28062572348865
602 -0.038314209505915645 -44.43892273101956 -0.03537878170609474 -44.31600450519474
603 -0.03841173890978098 -44.47733446992934 -0.04113978520035744 -44.3571442903951
604 -0.03837685100734234 -44.51571132093668 -0.037230790965259074 -44.39437508136036
605 -0.03902743551880121 -44.554738756455485 -0.028638903703540563 -44.423013985063896
606 -0.03885001502931118 -44.5935887714848 -0.03834684118628502 -44.46136082625018
607 -0.03885270282626152 -44.63244147431106 -0.039775656163692476 -44.50113648241387
608 -0.03881644234061241 -44.67125791665167 -0.03490893598645926 -44.53604541840033
609 -0.038895776681602004 -44.71015369333327 -0.03760809525847435 -44.573653513658805
610 -0.03888947162777186 -44.74904316496104 -0.040347049571573736 -44.61400056323038
611 -0.03874035514891148 -44.78778352010995 -0.04125206433236599 -44.655252627562746
612 -0.03888945914804935 -44.826672979258 -0.03026258684694767 -44.68551521440969
613 -0.039106824435293674 -44.86577980369329 -0.04212200865149498 -44.72763722306119
614 -0.038748993538320065 -44.90452879723161 -0.041310162656009196 -44.7689473857172
615 -0.038757577538490295 -44.9432863747701 -0.03952337373048067 -44.80847075944768
616 -0.038729870319366456 -44.98201624508947 -0.03891049660742283 -44.8473812560551
617 -0.0387642428278923 -45.020780487917364 -0.03962201215326786 -44.88700326820837
618 -0.0385822094976902 -45.059362697415054 -0.040103569626808167 -44.927106837835176
619 -0.03862464055418968 -45.09798733796924 -0.03966597132384777 -44.966772809159025
620 -0.03842040970921516 -45.13640774767846 -0.03932440914213657 -45.006097218301164
621 -0.03880366049706936 -45.17521140817553 -0.030815504118800165 -45.03691272241996
622 -0.038610180281102656 -45.21382158845663 -0.03648413978517055 -45.073396862205136
623 -0.038775719329714776 -45.252597307786345 -0.03958306796848774 -45.11297993017362
624 -0.03860432617366314 -45.29120163396001 -0.04089308232069015 -45.153873012494316
625 -0.03859170340001583 -45.32979333736002 -0.041080014407634736 -45.19495302690195
626 -0.038646163418889046 -45.36843950077891 -0.03410688210278749 -45.22905990900474
627 -0.0386200675740838 -45.407059568353 -0.03695323895663023 -45.26601314796137
628 -0.03875455148518085 -45.44581411983818 -0.039745920524001124 -45.305759068485365
629 -0.03859101179987192 -45.484405131638056 -0.03735729791224003 -45.3431163663976
630 -0.03872890472412109 -45.52313403636218 -0.04100090973079205 -45.38411727612839
631 -0.038518494367599486 -45.56165253072978 -0.038610555790364744 -45.422727831918756
632 -0.03847636003047228 -45.60012889076025 -0.037047531455755234 -45.45977536337451
633 -0.03872338570654392 -45.6388522764668 -0.039506536163389686 -45.4992818995379
634 -0.038551364466547965 -45.67740364093335 -0.03608139771968126 -45.53536329725758
635 -0.038535898365080354 -45.71593953929843 -0.03803009800612926 -45.573393395263714
636 -0.03863390646874905 -45.75457344576718 -0.03981341794133186 -45.613206813205046
637 -0.03868061173707247 -45.79325405750425 -0.04383617788553238 -45.65704299109058
638 -0.03842411283403635 -45.831678170338286 -0.03986994586884975 -45.69691293695943
639 -0.03825820218771696 -45.869936372526006 -0.038221441209316254 -45.735134378168745
640 -0.03835557252168655 -45.908291945047694 -0.03624227661639452 -45.771376654785136
641 -0.03849174622446298 -45.94678369127216 -0.04403007496148348 -45.81540672974662
642 -0.0382276738062501 -45.98501136507841 -0.04044228363782167 -45.85584901338444
643 -0.03811625801026821 -46.023127623088676 -0.036832812055945394 -45.89268182544039
644 -0.03816647958010435 -46.06129410266878 -0.03989372663199901 -45.93257555207239
645 -0.03814556356519461 -46.09943966623398 -0.03561050035059452 -45.968186052422986
646 -0.0381652632728219 -46.1376049295068 -0.037069964595139025 -46.00525601701813
647 -0.0384104710072279 -46.176015400514025 -0.03815987575799227 -46.04341589277612
648 -0.038356139324605465 -46.21437153983863 -0.03537142444401979 -46.07878731722014
649 -0.03842205572873354 -46.25279359556736 -0.03593717087060213 -46.114724488090744
650 -0.03841596767306328 -46.29120956324042 -0.03752008937299252 -46.15224457746373
651 -0.03852660711854696 -46.32973617035897 -0.040840831398963925 -46.1930854088627
652 -0.03840646892786026 -46.36814263928683 -0.04574620872735977 -46.23883161759006
653 -0.038149157725274566 -46.4062917970121 -0.040109525062143804 -46.2789411426522
654 -0.038080007024109366 -46.44437180403621 -0.035142258182168006 -46.31408340083437
655 -0.03829101584851742 -46.48266281988472 -0.038793263211846354 -46.352876664046214
656 -0.03827008008956909 -46.52093289997429 -0.04363226890563965 -46.39650893295185
657 -0.03801083751022816 -46.55894373748452 -0.03937443867325783 -46.43588337162511
658 -0.038096032477915286 -46.597039769962436 -0.03899365589022637 -46.47487702751533
659 -0.03801674041897059 -46.6350565103814 -0.03663880918174982 -46.511515836697086
660 -0.038093055784702304 -46.6731495661661 -0.03457482680678368 -46.54609066350387
661 -0.03824219238013029 -46.711391758546235 -0.036198822967708114 -46.58228948647157
662 -0.03825841601938009 -46.749650174565616 -0.03787309490144253 -46.620162581373016
663 -0.038276860304176805 -46.787927034869796 -0.03605359923094511 -46.65621618060396
664 -0.038433116674423215 -46.82636015154422 -0.03694862797856331 -46.69316480858252
665 -0.03832159414887428 -46.8646817456931 -0.04114119838923216 -46.73430600697176
666 -0.03830565437674523 -46.90298740006984 -0.036704165674746034 -46.771010172646506
667 -0.0383211325854063 -46.94130853265525 -0.04192693941295147 -46.81293711205946
668 -0.038326607644557954 -46.979635140299806 -0.044485798105597496 -46.857422910165056
669 -0.03798844031989575 -47.0176235806197 -0.04262822102755308 -46.90005113119261
670 -0.03775509726256132 -47.05537867788226 -0.038499988801777366 -46.938551119994386
671 -0.03770179767161608 -47.093080475553876 -0.03565292991697788 -46.974204049911364
672 -0.03797560576349497 -47.13105608131737 -0.03681714031845331 -47.01102119022982
673 -0.038223696313798426 -47.16927977763117 -0.04689132105559111 -47.05791251128541
674 -0.03758201152086258 -47.20686178915203 -0.039029567129909994 -47.09694207841532
675 -0.037509193643927574 -47.24437098279596 -0.03590490445494652 -47.13284698287026
676 -0.037472104839980605 -47.281843087635934 -0.03895585257560015 -47.17180283544586
677 -0.037585513480007646 -47.319428601115945 -0.04501867219805718 -47.216821507643914
678 -0.0372771080583334 -47.35670570917428 -0.034615874476730826 -47.25143738212064
679 -0.03736826796084643 -47.39407397713512 -0.0399164455011487 -47.29135382762179
680 -0.03732249177992344 -47.43139646891505 -0.03612674474716186 -47.327480572368955
681 -0.03742652498185635 -47.4688229938969 -0.040463130362331866 -47.36794370273129
682 -0.0373725138604641 -47.50619550775736 -0.036878257617354394 -47.40482196034864
683 -0.03750780057162047 -47.54370330832898 -0.03373780213296414 -47.4385597624816
684 -0.03757792599499225 -47.581281234323974 -0.03527989089488983 -47.473839653376494
685 -0.037667613849043845 -47.61894884817302 -0.03713816441595554 -47.51097781779245
686 -0.03765873908996582 -47.65660758726298 -0.035628659278154375 -47.546606477070604
687 -0.037863246910274026 -47.69447083417326 -0.039647501148283484 -47.586253978218885
688 -0.03769966159015894 -47.73217049576342 -0.03446005024015904 -47.62071402845904
689 -0.03794444631785154 -47.77011494208127 -0.04058136027306318 -47.66129538873211
690 -0.03773198090493679 -47.80784692298621 -0.039282055012881754 -47.70057744374499
691 -0.03780429325997829 -47.84565121624619 -0.032496528886258605 -47.733073972631246
692 -0.03792660553008318 -47.88357782177627 -0.036917846836149695 -47.76999181946739
693 -0.03794595710933209 -47.9215237788856 -0.039760004915297034 -47.80975182438269
694 -0.037921817041933537 -47.959445595927534 -0.03952798824757338 -47.84927981263026
695 -0.03780358284711838 -47.99724917877465 -0.03819910567253828 -47.8874789183028
696 -0.03788130134344101 -48.03513048011809 -0.03841026779264212 -47.92588918609544
697 -0.0378354312852025 -48.072965911403294 -0.04099837522953749 -47.966887561324974
698 -0.037715780176222326 -48.110681691579515 -0.03496280200779438 -48.00185036333277
699 -0.037863828055560586 -48.14854551963508 -0.03849374037235975 -48.04034410370513
700 -0.03772831372916698 -48.18627383336425 -0.04135727677494287 -48.08170138048008
701 -0.03786133099347353 -48.22413516435772 -0.041104316152632235 -48.12280569663271
702 -0.03764200769364834 -48.26177717205137 -0.0382025072351098 -48.16100820386782
703 -0.03770508486777544 -48.29948225691914 -0.04161505438387394 -48.2026232582517
704 -0.03760775085538626 -48.33709000777453 -0.04044497516006231 -48.24306823341176
705 -0.037374751456081864 -48.37446475923061 -0.03867164365947247 -48.28173987707123
706 -0.03743246104568243 -48.411897220276295 -0.03900548852980137 -48.320745365601034
707 -0.037330472469329835 -48.44922769274562 -0.036376677267253396 -48.35712204286829
708 -0.037453731335699555 -48.486681424081326 -0.036696987226605415 -48.393819030094896
709 -0.0379627913236618 -48.52464421540499 -0.029857087880373 -48.42367611797527
710 -0.037808766774833205 -48.56245298217982 -0.0380528137087822 -48.46172893168405
711 -0.0376948319375515 -48.60014781411737 -0.03542357813566923 -48.49715250981972
712 -0.03771719262003899 -48.63786500673741 -0.03857680503278971 -48.53572931485251
713 -0.03772620931267738 -48.67559121605009 -0.03813544660806656 -48.57386476146058
714 -0.037720865570008755 -48.713312081620096 -0.03866116814315319 -48.61252592960373
715 -0.037712780572474 -48.75102486219257 -0.03889275100082159 -48.65141868060455
716 -0.03780092429369688 -48.78882578648627 -0.03443350289016962 -48.68585218349472
717 -0.037898716516792774 -48.826724503003064 -0.03825540840625763 -48.724107591900975
718 -0.03788394518196583 -48.86460844818503 -0.03862605933099985 -48.762733651231976
719 -0.037879678420722485 -48.90248812660575 -0.03643590752035379 -48.79916955875233
720 -0.037877518497407434 -48.940365645103164 -0.03688902910798788 -48.83605858786032
721 -0.0379276605322957 -48.97829330563546 -0.03426144011318684 -48.870320027973506
722 -0.03824325650930405 -49.016536562144765 -0.039762998931109905 -48.910083026904616
723 -0.038120665773749354 -49.05465722791851 -0.03505484126508236 -48.945137868169695
724 -0.038234817981719973 -49.09289204590023 -0.04100290704518557 -48.98614077521488
725 -0.03821729458868504 -49.13110934048891 -0.04025118350982666 -49.0263919587247
726 -0.03812617938965559 -49.16923551987857 -0.03803443759679794 -49.0644263963215
727 -0.03809238392859697 -49.20732790380717 -0.039761841855943204 -49.10418823817744
728 -0.03810053188353777 -49.245428435690705 -0.03824568055570125 -49.14243391873315
729 -0.03825183995068073 -49.28368027564139 -0.03503411374986172 -49.177468032483006
730 -0.03828495033085346 -49.32196522597224 -0.03590191975235939 -49.21336995223537
731 -0.03843415658921003 -49.360399382561454 -0.037530294805765155 -49.25090024704113
732 -0.03828061744570732 -49.39868000000716 -0.04184431601315737 -49.292744563054285
733 -0.03805481120944023 -49.4367348112166 -0.040677910298109056 -49.33342247335239
734 -0.0380854582414031 -49.47482026945801 -0.04397803153842687 -49.37740050489082
735 -0.03777885939925909 -49.51259912885727 -0.04036063309758901 -49.417761137988414
736 -0.03780608233064413 -49.550405211187915 -0.040738378278911115 -49.458499516267324
737 -0.03760210517793894 -49.588007316365854 -0.03639784157276153 -49.49489735784009
738 -0.03766320701688528 -49.62567052338274 -0.040235459245741366 -49.53513281708583
739 -0.037987316586077215 -49.66365783996881 -0.04394951220601797 -49.57908232929185
740 -0.03765984028577805 -49.70131768025459 -0.04268645159900188 -49.621768780890854
741 -0.037332923337817195 -49.738650603592404 -0.036228733882308004 -49.657997514773164
742 -0.03744669258594513 -49.77609729617835 -0.03569581937044859 -49.69369333414361
743 -0.037446001544594765 -49.813543297722944 -0.039611779153347015 -49.73330511329696
744 -0.03743266481906175 -49.85097596254201 -0.03731269668787718 -49.770617809984834
745 -0.03733864631503821 -49.888314608857044 -0.03534952364861965 -49.805967333633454
746 -0.037582079879939556 -49.925896688736984 -0.04117540288716555 -49.84714273652062
747 -0.037539600022137166 -49.96343628875912 -0.03533697593957186 -49.88247971246019
748 -0.03755507580935955 -50.00099136456848 -0.038826924934983256 -49.92130663739517
749 -0.037497110292315484 -50.03848847486079 -0.0406589100137353 -49.9619655474089
750 -0.03735871501266956 -50.075847189873464 -0.03845888674259186 -50.00042443415149
751 -0.03729233983904123 -50.113139529712505 -0.037561079300940034 -50.03798551345243
752 -0.03736336771398783 -50.15050289742649 -0.03213763777166605 -50.0701231512241
753 -0.037501679733395576 -50.18800457715989 -0.03514078762382269 -50.105263938847926
754 -0.037678332254290584 -50.225682909414175 -0.03713966719806194 -50.14240360604599
755 -0.03763971645385027 -50.26332262586803 -0.03813034389168024 -50.18053394993767
756 -0.037671147473156454 -50.30099377334118 -0.03838226068764925 -50.218916210625316
757 -0.037642141431570054 -50.33863591477275 -0.036870721727609634 -50.255786932352926
758 -0.03764958456158638 -50.37628549933434 -0.0268992287106812 -50.28268616106361
759 -0.03813728671520948 -50.41442278604955 -0.036760817468166354 -50.31944697853177
760 -0.03819240145385265 -50.452615187503405 -0.03570603709667921 -50.35515301562845
761 -0.038222950883209705 -50.490838138386614 -0.041117622144520284 -50.39627063777297
762 -0.038239994272589686 -50.5290781326592 -0.03992343842983246 -50.4361940762028
763 -0.03822562824934721 -50.56730376090855 -0.036096608452498916 -50.4722906846553
764 -0.03807028476148844 -50.60537404567004 -0.03403906710445881 -50.50632975175976
765 -0.03822861984372139 -50.64360266551376 -0.0376829145476222 -50.54401266630738
766 -0.038230711780488494 -50.68183337729425 -0.038683485239744186 -50.582696151547125
767 -0.03828690685331822 -50.72012028414756 -0.04378124214708805 -50.626477393694216
768 -0.038089890219271186 -50.75821017436683 -0.04015538468956947 -50.666632778383786
769 -0.03797011077404022 -50.79618028514087 -0.0379298971965909 -50.70456267558038
770 -0.03804081864655018 -50.83422110378742 -0.037090182118117807 -50.7416528576985
771 -0.03786204569041729 -50.87208314947784 -0.03572749309241772 -50.777380350790914
772 -0.03813519943505526 -50.91021834891289 -0.03704145066440105 -50.81442180145532
773 -0.03811607751995325 -50.948334426432844 -0.04054136294871569 -50.85496316440403
774 -0.03811971191316843 -50.98645413834601 -0.035401346161961555 -50.890364510565995
775 -0.038162587024271485 -51.02461672537029 -0.03752586003392935 -50.927890370599926
776 -0.03827086612582207 -51.06288759149611 -0.04366978071630001 -50.971560151316226
777 -0.037994897179305556 -51.10088248867541 -0.040773936361074445 -51.0123340876773
778 -0.03795638866722584 -51.138838877342636 -0.03946699816733599 -51.05180108584464
779 -0.03785465769469738 -51.17669353503733 -0.037809357047080994 -51.08961044289172
780 -0.037843743339180946 -51.21453727837651 -0.03350731208920479 -51.123117754980925
781 -0.03808302469551563 -51.25262030307203 -0.04316142611205578 -51.16627918109298
782 -0.037804278917610644 -51.29042458198964 -0.03690298311412334 -51.20318216420711
783 -0.03789900317788124 -51.328323585167524 -0.03832273222506046 -51.24150489643217
784 -0.03794083036482334 -51.36626441553235 -0.03833543788641691 -51.279840334318585
785 -0.037963558360934256 -51.404227973893285 -0.03724200297147036 -51.31708233729005
786 -0.0379134263843298 -51.44214140027761 -0.036637750826776026 -51.35372008811683
787 -0.03801068309694529 -51.480152083374556 -0.03759317491203547 -51.39131326302886
788 -0.038129056617617604 -51.518281139992176 -0.03740506060421467 -51.42871832363308
789 -0.038151535019278524 -51.55643267501146 -0.03854758013039827 -51.467265903763476
790 -0.0380814716219902 -51.59451414663345 -0.03452607467770576 -51.50179197844118
791 -0.038216255605220795 -51.63273040223867 -0.03835841752588749 -51.54015039596707
792 -0.03821720741689205 -51.67094760965556 -0.03556913249194622 -51.57571952845901
793 -0.03827997911721468 -51.70922758877278 -0.039548632316291334 -51.6152681607753
794 -0.038277766294777395 -51.74750535506755 -0.03975847698748112 -51.65502663776278
795 -0.0381218945607543 -51.785627249628305 -0.03833976052701473 -51.6933663982898
796 -0.0382071703672409 -51.82383441999555 -0.03453777339309454 -51.727904171682894
797 -0.03815495297312736 -51.86198937296868 -0.03742509875446558 -51.76532927043736
798 -0.03820997644215822 -51.90019934941084 -0.039645110443234446 -51.804974380880594
799 -0.03811111357063055 -51.93831046298147 -0.03830007761716843 -51.84327445849776
800 -0.03816867247223854 -51.97647913545371 -0.04123593140393496 -51.88451038990169
801 -0.03831655438989401 -52.0147956898436 -0.04524355810135603 -51.92975394800305
802 -0.03810534402728081 -52.05290103387088 -0.036303529515862465 -51.96605747751891
803 -0.03793335687369108 -52.090834390744575 -0.03895325418561697 -52.00501073170452
804 -0.03797895759344101 -52.128813348338014 -0.03634460009634495 -52.041355331800865
805 -0.03791089709848165 -52.1667242454365 -0.04299593456089497 -52.08435126636176
806 -0.03766790144145489 -52.20439214687795 -0.03676416128873825 -52.121115427650494
807 -0.03781849928200245 -52.242210646159954 -0.03911236673593521 -52.16022779438643
808 -0.03770468365401029 -52.27991532981397 -0.03772501274943352 -52.19795280713586
809 -0.037828185223042966 -52.31774351503701 -0.04027172550559044 -52.23822453264145
810 -0.0376714151352644 -52.35541493017227 -0.038248123787343505 -52.276472656428794
811 -0.037774137780070306 -52.39318906795234 -0.04002587217837572 -52.31649852860717
812 -0.03766816481947899 -52.43085723277182 -0.03731503263115883 -52.353813561238326
813 -0.037670393474400043 -52.46852762624622 -0.03682997096329928 -52.39064353220162
814 -0.0376878522336483 -52.50621547847987 -0.035325476340949534 -52.42596900854257
815 -0.037761876732110976 -52.54397735521198 -0.0338246289640665 -52.45979363750664
816 -0.03794203065335751 -52.58191938586533 -0.03702048230916262 -52.4968141198158
817 -0.037882158532738686 -52.61980154439807 -0.03894815389066934 -52.535762273706474
818 -0.03799097910523415 -52.6577925235033 -0.03683023005723953 -52.572592503763715
819 -0.03807292394340038 -52.69586544744671 -0.03662432953715324 -52.60921683330087
820 -0.038134161941707136 -52.73399960938841 -0.04176886882632971 -52.6509857021272
821 -0.03822203502058983 -52.772221644409 -0.04153611361980438 -52.69252181574701
822 -0.037902870960533616 -52.81012451536954 -0.04258114341646433 -52.73510295916347
823 -0.03767605721950531 -52.847800572589044 -0.037021071277558805 -52.77212403044103
824 -0.037757677398622035 -52.88555824998767 -0.03765969481319189 -52.80978372525422
825 -0.03774891924113035 -52.9233071692288 -0.03466879911720753 -52.84445252437143
826 -0.037807538732886316 -52.961114707961684 -0.036954537779092786 -52.88140706215052
827 -0.037802023626863954 -52.99891673158855 -0.03792106173932552 -52.91932812388985
828 -0.03786437753587961 -53.03678110912443 -0.03412419520318508 -52.95345231909303
829 -0.03801083657890558 -53.07479194570334 -0.038376687280833724 -52.99182900637386
830 -0.03802833929657936 -53.11282028499992 -0.037272528000175956 -53.029101534374036
831 -0.03795213382691145 -53.15077241882683 -0.03761577382683754 -53.06671730820087
832 -0.037994492799043655 -53.188766911625876 -0.03754812777042389 -53.10426543597129
833 -0.03786771893501282 -53.22663463056089 -0.04104696214199066 -53.14531239811328
834 -0.03798017930239439 -53.26461480986328 -0.03682984970510006 -53.18214224781838
835 -0.03783126715570688 -53.30244607701899 -0.03278795313090086 -53.21493020094928
836 -0.03818442821502686 -53.34063050523402 -0.04245897959917784 -53.25738918054846
837 -0.03812800515443086 -53.37875851038845 -0.03787974808365106 -53.29526892863211
838 -0.0381508955731988 -53.41690940596165 -0.038343829847872254 -53.33361275847999
839 -0.03818366788327694 -53.45509307384492 -0.03670537285506725 -53.370318131335054
840 -0.038196145370602605 -53.49328921921553 -0.038279552944004536 -53.40859768427906
841 -0.03807906899601221 -53.53136828821154 -0.03931302819401026 -53.44791071247307
842 -0.038092071563005446 -53.569460359774546 -0.03814061377197504 -53.48605132624504
843 -0.038010246492922305 -53.60747060626747 -0.039906423538923264 -53.52595774978396
844 -0.03797402288764715 -53.645444629155115 -0.037940445728600024 -53.563898195512564
845 -0.0380132669582963 -53.68345789611341 -0.038680071197450164 -53.60257826671001
846 -0.03790755197405815 -53.72136544808747 -0.04007413946092129 -53.64265240617093
847 -0.037889042682945726 -53.75925449077042 -0.039496786519885065 -53.682149192690815
848 -0.03775765690952539 -53.79701214767994 -0.038651575334370136 -53.720800768025185
849 -0.03791465032845735 -53.834926798008404 -0.03718541692942381 -53.75798618495461
850 -0.037853910215198995 -53.8727807082236 -0.04072619937360287 -53.79871238432821
851 -0.03790046069771051 -53.910681168921315 -0.03849612195044756 -53.83720850627866
852 -0.037728600576519965 -53.948409769497836 -0.037799361534416674 -53.875007867813075
853 -0.03773303683847189 -53.98614280633631 -0.03659934513270855 -53.91160721294578
854 -0.03819525651633739 -54.02433806285265 -0.04828278534114361 -53.959889998286926
855 -0.037498746626079084 -54.06183680947873 -0.033936242759227755 -53.99382624104615
856 -0.03755048792809248 -54.09938729740682 -0.038064938969910145 -54.03189118001606
857 -0.03767062220722437 -54.137057919614044 -0.03881503455340862 -54.07070621456947
858 -0.03758701141923666 -54.17464493103328 -0.037310763262212276 -54.10801697783168
859 -0.03762185666710138 -54.21226678770038 -0.03735497165471315 -54.145371949486396
860 -0.037633590213954446 -54.24990037791434 -0.03714927919209003 -54.18252122867849
861 -0.03778165113180876 -54.287682029046145 -0.03704917710274458 -54.21957040578123
862 -0.037797273695468904 -54.32547930274161 -0.03723267503082752 -54.25680308081206
863 -0.03782459236681461 -54.36330389510843 -0.041059940680861474 -54.29786302149292
864 -0.03763738423585892 -54.40094127934429 -0.03552658222615719 -54.33338960371908
865 -0.03797848895192146 -54.43891976829621 -0.035115299932658675 -54.36850490365173
866 -0.03782641366124153 -54.47674618195745 -0.04317547716200352 -54.411680380813735
867 -0.03758327905088663 -54.51432946100834 -0.03645923715084791 -54.448139617964586
868 -0.03760257866233587 -54.551932039670675 -0.03755913246423006 -54.48569875042882
869 -0.03760649282485247 -54.589538532495524 -0.03565256744623184 -54.52135131787505
870 -0.03778934050351381 -54.62732787299904 -0.04138140380382538 -54.56273272167888
871 -0.03770125471055508 -54.665029127709595 -0.03867052085697651 -54.60140324253585
872 -0.03759784679859877 -54.70262697450819 -0.03595831170678139 -54.63736155424263
873 -0.037577053904533385 -54.74020402841273 -0.0345229908823967 -54.671884545125025
874 -0.03771128188818693 -54.77791531030091 -0.04262027777731418 -54.71450482290234
875 -0.03765257373452187 -54.81556788403543 -0.03733997475355864 -54.7518447976559
876 -0.037654412910342216 -54.85322229694577 -0.031138728931546213 -54.782983526587444
877 -0.03803526312112808 -54.891257560066904 -0.03245281148701906 -54.81543633807446
878 -0.03822632171213627 -54.92948388177904 -0.03715306185185909 -54.85258939992632
879 -0.03820922374725342 -54.967693105526294 -0.039162245206534864 -54.89175164513286
880 -0.03828828316181898 -55.00598138868811 -0.036544236540794375 -54.92829588167365
881 -0.038364479504525664 -55.044345868192636 -0.042131197080016135 -54.970427078753666
882 -0.03803503438830376 -55.08238090258094 -0.043090427108108995 -55.01351750586178
883 -0.037850937247276305 -55.120231839828215 -0.038391088508069514 -55.05190859436985
884 -0.037889556214213374 -55.158121396042425 -0.03798495009541512 -55.08989354446526
885 -0.03789564650505781 -55.19601704254748 -0.03859349433332682 -55.12848703879859
886 -0.037922910787165164 -55.23393995333465 -0.03615173120051622 -55.16463876999911
887 -0.037906816601753233 -55.2718467699364 -0.03481034822762012 -55.19944911822673
888 -0.03791648857295513 -55.309763258509356 -0.041789335384964946 -55.24123845361169
889 -0.03786751329898834 -55.34763077180835 -0.04130257274955511 -55.28254102636125
890 -0.037825151532888415 -55.38545592334123 -0.03623081501573324 -55.318771841376986
891 -0.037905468791723254 -55.42336139213295 -0.039091489464044574 -55.35786333084103
892 -0.03793264906853437 -55.46129404120149 -0.03891617376357317 -55.3967795046046
893 -0.03775331452488899 -55.49904735572638 -0.03856460303068161 -55.43534410763528
894 -0.037727334536612034 -55.536774690262995 -0.040103262104094026 -55.47544736973938
895 -0.03761267978698015 -55.574387370049976 -0.03684134427458048 -55.512288714013955
896 -0.03769149947911501 -55.61207886952909 -0.03696419671177864 -55.549252910725734
897 -0.03777634594589472 -55.649855215474986 -0.03604784328490496 -55.58530075401064
898 -0.03781600706279278 -55.68767122253778 -0.03685380630195141 -55.62215456031259
899 -0.03790105786174536 -55.725572280399525 -0.038699582777917386 -55.6608541430905
900 -0.0380465293303132 -55.76361880972984 -0.04612082820385695 -55.70697497129436
901 -0.037623089738190174 -55.80124189946803 -0.03617481272667646 -55.743149784021035
902 -0.03767180945724249 -55.838913708925276 -0.038438697904348375 -55.78158848192538
903 -0.03754042647778988 -55.876454135403065 -0.0347081508487463 -55.816296632774126
904 -0.03781683500856161 -55.91427097041163 -0.03642496634274721 -55.852721599116876
905 -0.039448467642068864 -55.953719438053696 -0.03027783064171672 -55.88299942975859
906 -0.03893550671637058 -55.99265494477007 -0.048918955214321616 -55.93191838497291
907 -0.03767261728644371 -56.03032756205651 -0.033489389903843404 -55.96540777487675
908 -0.03785408604890108 -56.068181648105416 -0.03805782068520784 -56.00346559556196
909 -0.03785729445517063 -56.10603894256059 -0.03791078869253397 -56.0413763842545
910 -0.037864647805690765 -56.14390359036628 -0.03808892816305161 -56.07946531241755
911 -0.037885325215756896 -56.18178891558203 -0.03734533041715622 -56.1168106428347
912 -0.03791940938681364 -56.21970832496885 -0.03389647267758846 -56.15070711551229
913 -0.03804513532668352 -56.25775346029553 -0.03840876575559378 -56.18911588126788
914 -0.03796506617218256 -56.29571852646772 -0.03941161297261715 -56.228527494240495
915 -0.0380144763737917 -56.333733002841505 -0.03972617257386446 -56.26825366681436
916 -0.037915122136473654 -56.37164812497798 -0.03834177535027265 -56.306595442164635
917 -0.03798903673887253 -56.40963716171685 -0.03909193277359009 -56.34568737493822
918 -0.037924402952194215 -56.447561564669044 -0.04117800779640675 -56.38686538273463
919 -0.03786329682916403 -56.48542486149821 -0.03621100317686796 -56.42307638591149
920 -0.03788514994084835 -56.52331001143906 -0.03610171303153038 -56.45917809894302
921 -0.0380080109462142 -56.56131802238527 -0.04563189428299665 -56.50480999322602
922 -0.03771095797419548 -56.59902898035947 -0.03918477650731802 -56.54399476973334
923 -0.03765649534761906 -56.63668547570709 -0.03804146461188793 -56.582036234345225
924 -0.037661509960889815 -56.67434698566798 -0.03515269365161657 -56.61718892799684
925 -0.03788093589246273 -56.71222792156044 -0.03879578728228807 -56.65598471527913
926 -0.03769936002790928 -56.74992728158835 -0.0407472524791956 -56.696731967758325
927 -0.03765660692006349 -56.787583888508415 -0.037792117334902287 -56.73452408509323
928 -0.03768186904489994 -56.82526575755332 -0.038769864849746226 -56.773293949942975
929 -0.03765896484255791 -56.862924722395874 -0.03782267067581415 -56.81111662061879
930 -0.03767148889601231 -56.900596211291884 -0.03692184686660767 -56.848038467485395
931 -0.037814121693372726 -56.938410332985256 -0.04131510779261589 -56.88935357527801
932 -0.03753393366932869 -56.97594426665459 -0.035432346537709235 -56.92478592181572
933 -0.03772783912718296 -57.01367210578177 -0.038866578787565234 -56.96365250060328
934 -0.03760139625519514 -57.05127350203697 -0.03808672484010458 -57.00173922544339
935 -0.03764449097216129 -57.08891799300913 -0.0393854008987546 -57.04112462634214
936 -0.03784221336245537 -57.126760206371586 -0.04303032197058201 -57.08415494831272
937 -0.03741242717951536 -57.164172633551104 -0.037983689457178116 -57.1221386377699
938 -0.03747333772480488 -57.20164597127591 -0.037740680016577245 -57.159879317786476
939 -0.03746807407587767 -57.23911404535178 -0.036814649030566214 -57.196693966817044
940 -0.037382086366415025 -57.2764961317182 -0.04015160817652941 -57.23684557499357
941 -0.03732590060681105 -57.31382203232501 -0.039172458462417126 -57.27601803345599
942 -0.03733089175075292 -57.35115292407576 -0.03803503960371017 -57.3140530730597
943 -0.037341111339628696 -57.38849403541539 -0.037296653166413306 -57.35134972622612
944 -0.03740482535213232 -57.425898860767525 -0.033461622335016726 -57.384811348561136
945 -0.037589004077017305 -57.463487864844545 -0.03922199159860611 -57.424033340159745
946 -0.037632637284696104 -57.50112050212924 -0.03711162004619837 -57.46114496020594
947 -0.03758197035640478 -57.538702472485646 -0.03452069107443094 -57.495665651280376
948 -0.03777878973633051 -57.576481262221975 -0.041160994209349155 -57.536826645489725
949 -0.03756413422524929 -57.614045396447224 -0.0368029810488224 -57.57362962653855
950 -0.03763351608067751 -57.6516789125279 -0.037458157353103164 -57.61108778389165
951 -0.03762636631727219 -57.68930527884517 -0.035375552624464034 -57.64646333651611
952 -0.037815412320196626 -57.72712069116537 -0.03855217266827822 -57.68501550918439
953 -0.03792248442769051 -57.76504317559306 -0.037751929834485054 -57.722767439018874
954 -0.03771260790526867 -57.80275578349833 -0.040412799827754496 -57.76318023884663
955 -0.03766655884683132 -57.84042234234516 -0.041417643427848816 -57.80459788227448
956 -0.037545280158519746 -57.877967622503675 -0.03687694724649191 -57.84147482952097
957 -0.03827670905739069 -57.91624433156107 -0.049282295629382133 -57.89075712515035
958 -0.03718634881079197 -57.95343068037186 -0.03837322704493999 -57.929130352195294
959 -0.037194143049418926 -57.99062482342128 -0.03489253167062998 -57.96402288386592
960 -0.03730672970414162 -58.02793155312542 -0.03983895443379879 -58.00386183829972
961 -0.03741709515452385 -58.065348648279944 -0.03975946772843599 -58.04362130602816
962 -0.0372552577406168 -58.10260390602056 -0.03782265353947878 -58.081443959567636
963 -0.03722474649548531 -58.139828652516044 -0.03806012962013483 -58.11950408918777
964 -0.03725765626877546 -58.17708630878482 -0.03603041004389525 -58.15553449923166
965 -0.037280941195785997 -58.21436724998061 -0.03662211559712887 -58.19215661482879
966 -0.037325695343315604 -58.251692945323924 -0.03730172906070948 -58.2294583438895
967 -0.037422271259129045 -58.289115216583056 -0.03730697184801102 -58.26676531573751
968 -0.0374254560098052 -58.32654067259286 -0.03632766753435135 -58.30309298327186
969 -0.037531360797584054 -58.36407203339045 -0.0409882428124547 -58.34408122608431
970 -0.0374707292765379 -58.401542762666985 -0.037221659719944 -58.38130288580426
971 -0.037510015070438385 -58.43905277773742 -0.04165153931826353 -58.422954425122526
972 -0.03738259710371494 -58.47643537484114 -0.03184085693210363 -58.45479528205463
973 -0.03752889297902584 -58.513964267820164 -0.03727957885712385 -58.49207486091176
974 -0.037523232586681846 -58.55148750040684 -0.036518296040594575 -58.528593156952354
975 -0.037598999217152596 -58.589086499623996 -0.03677674606442451 -58.56536990301678
976 -0.03760513197630644 -58.6266916316003 -0.0372693307697773 -58.602639233786554
977 -0.03776928633451462 -58.66446091793482 -0.03933646306395531 -58.64197569685051
978 -0.03772492054849863 -58.70218583848332 -0.04128216654062271 -58.683257863391134
979 -0.037650011479854584 -58.73983584996317 -0.04159568399190903 -58.72485354738304
980 -0.03767997622489929 -58.77751582618807 -0.04392623398452997 -58.76877978136757
981 -0.03726517539471388 -58.81478100158279 -0.037082241103053096 -58.80586202247062
982 -0.03742777388542891 -58.85220877546821 -0.04443098325282335 -58.850293005723444
983 -0.03699062038213015 -58.88919939585034 -0.038055923953652385 -58.88834892967709
984 -0.037010998092591764 -58.92621039394293 -0.038707411102950576 -58.92705634078004
985 -0.037020447105169295 -58.9632308410481 -0.038058537803590295 -58.965114878583634
986 -0.03704250752925873 -59.00027334857736 -0.036501897312700746 -59.00161677589634
987 -0.0370742104947567 -59.03734755907212 -0.03853980619460344 -59.040156582090944
988 -0.03713696431368589 -59.074484523385806 -0.03615015782415867 -59.076306739915104
989 -0.03723765108734369 -59.11172217447315 -0.038571146130561826 -59.11487788604567
990 -0.037139855325222015 -59.14886202979837 -0.03902709651738405 -59.153904982563056
991 -0.03712270800024271 -59.18598473779861 -0.03732217438519001 -59.191227156948244
992 -0.03714386373758316 -59.223128601536196 -0.036549356766045094 -59.22777651371429
993 -0.037215281650424 -59.26034388318662 -0.035888209193944934 -59.26366472290823
994 -0.03724191952496767 -59.29758580271159 -0.037676926143467425 -59.3013416490517
995 -0.03727651983499527 -59.334862322546584 -0.040664983168244365 -59.34200663221994
996 -0.03717653900384903 -59.372038861550436 -0.03989623952656984 -59.38190287174651
997 -0.0371165944263339 -59.40915545597677 -0.04063131380826235 -59.422534185554774
998 -0.0370673531666398 -59.446222809143414 -0.03661466762423515 -59.45914885317901
999 -0.03714961446821689 -59.483372423611634 -0.03725379575043917 -59.49640264892945
1000 -0.03725076857954264 -59.520623192191174 -0.03437569048255682 -59.530778339412
1001 -0.03727740403264761 -59.557900596223824 -0.03276101127266884 -59.56353935068467
1002 -0.03744440209120512 -59.59534499831503 -0.03734699469059706 -59.600886345375265
1003 -0.03746722098439932 -59.632812219299424 -0.034284933283925054 -59.63517127865919
1004 -0.03762587998062372 -59.67043809928005 -0.03944520801305771 -59.67461648667225
1005 -0.037559529021382335 -59.70799762830143 -0.03569383379071951 -59.710310320462966
1006 -0.037624973617494104 -59.745622601918924 -0.040923176892101766 -59.75123349735507
1007 -0.03757840041071177 -59.78320100232963 -0.03770955055952072 -59.788943047914586
1008 -0.03766472805291414 -59.82086573038255 -0.03169927839189768 -59.82064232630648
1009 -0.03774427846074104 -59.85861000884329 -0.04542840532958507 -59.86607073163607
1010 -0.03758310507982969 -59.896193113923125 -0.03713991548866034 -59.90321064712473
1011 -0.037509854324162005 -59.93370296824729 -0.03999448101967573 -59.943205128144406
1012 -0.03759447764605284 -59.97129744589334 -0.03501011859625578 -59.97821524674066
1013 -0.03760435171425343 -60.00890179760759 -0.037133114971220495 -60.01534836171188
1014 -0.03762435540556908 -60.04652615301316 -0.03620082475244999 -60.05154918646433
1015 -0.037690036185085776 -60.084216189198244 -0.036351348645985125 -60.087900535110315
1016 -0.037799959816038606 -60.122016149014286 -0.036898127384483816 -60.1247986624948
1017 -0.037818272784352305 -60.159834421798635 -0.036955580301582816 -60.16175424279638
1018 -0.0377572450786829 -60.197591666877315 -0.03664126619696617 -60.19839550899334
1019 -0.037798363342881204 -60.235390030220195 -0.036251843348145484 -60.23464735234149
1020 -0.03793684355914593 -60.27332687377934 -0.03851577043533325 -60.27316312277682
1021 -0.03783345427364111 -60.31116032805298 -0.03540906328707934 -60.3085721860639
1022 -0.03797940760850906 -60.34913973566149 -0.03908526636660099 -60.3476574524305
1023 -0.037924477458000184 -60.38706421311949 -0.03439374715089798 -60.3820511995814
1024 -0.03811848927289248 -60.42518270239238 -0.032707658410072324 -60.41475885799147
1025 -0.03822170067578554 -60.46340440306816 -0.03948211297392845 -60.4542409709654
1026 -0.038249256834387776 -60.50165365990255 -0.0373713068664074 -60.491612277831805
1027 -0.038306287676095965 -60.539959947578645 -0.04155696984380484 -60.53316924767561
1028 -0.03808900769799948 -60.57804895527664 -0.03659385684877634 -60.569763104524384
1029 -0.03821421209722757 -60.61626316737387 -0.0377603454515338 -60.607523449975915
1030 -0.03819742295891047 -60.65446059033278 -0.038252188451588155 -60.6457756384275
1031 -0.038258394598960875 -60.692718984931744 -0.036590624041855334 -60.68236626246936
1032 -0.038170928694307805 -60.73088991362605 -0.03965186793357134 -60.72201813040293
1033 -0.03829815238714218 -60.76918806601319 -0.036513924971222876 -60.758532055374154
1034 -0.03823180366307497 -60.807419869676266 -0.03970398847013712 -60.79823604384429
1035 -0.038223542645573615 -60.84564341232184 -0.036117851920425895 -60.834353895764714
1036 -0.038396936096251014 -60.88404034841809 -0.03797557670623064 -60.872329472470945
1037 -0.038252180069684984 -60.92229252848777 -0.03762507736682892 -60.90995454983777
1038 -0.03842960596084595 -60.960722134448616 -0.03722866475582123 -60.94718321459359
1039 -0.03840149231255054 -60.99912362676117 -0.03753189276903868 -60.98471510736263
1040 -0.038467627950012684 -61.03759125471118 -0.04122001715004444 -61.02593512451268
1041 -0.03835126087069511 -61.07594251558188 -0.04219299331307411 -61.06812811782575
1042 -0.03816324733197689 -61.11410576291386 -0.04041851013898849 -61.10854662796474
1043 -0.03810775876045227 -61.15221352167431 -0.04005593843758106 -61.148602566402324
1044 -0.03816673792898655 -61.1903802596033 -0.03523922730237246 -61.183841793704694
1045 -0.03809006605297327 -61.228470325656275 -0.04026631340384483 -61.22410810710854
1046 -0.038077953085303304 -61.26654827874158 -0.04218797255307436 -61.266296079661615
1047 -0.03815765343606472 -61.30470593217765 -0.03370954487472773 -61.30000562453634
1048 -0.03815184347331524 -61.34285777565096 -0.03901882283389568 -61.339024447370235
1049 -0.03810110483318567 -61.38095888048415 -0.039258128963410854 -61.378282576333646
1050 -0.038205762207508084 -61.41916464269166 -0.04189898855984211 -61.42018156489349
1051 -0.03819123934954405 -61.457355882041206 -0.048182000033557416 -61.468363564927046
1052 -0.03785237744450569 -61.495208259485715 -0.03166809706017375 -61.50003166198722
1053 -0.03800031803548336 -61.5332085775212 -0.04201680719852448 -61.542048469185744
1054 -0.03758665937930346 -61.5707952369005 -0.03853654582053423 -61.58058501500628
1055 -0.03764060810208321 -61.60843584500258 -0.03788243755698204 -61.61846745256326
1056 -0.03758439850062132 -61.6460202435032 -0.035823106206953524 -61.654290558770214
1057 -0.03762303665280342 -61.683643280156005 -0.03695362377911806 -61.69124418254933
1058 -0.03769241198897362 -61.721335692144976 -0.038682776130735876 -61.72992695868007
1059 -0.037718630582094195 -61.75905432272707 -0.03767459541559219 -61.76760155409566
1060 -0.03780501801520586 -61.79685934074227 -0.04017802197486162 -61.80777957607052
1061 -0.03757040277123451 -61.83442974351351 -0.03632242344319821 -61.84410199951372
1062 -0.03764448706060648 -61.872074230574114 -0.03633649908006191 -61.88043849859378
1063 -0.03784727957099676 -61.90992151014511 -0.03951830714941025 -61.91995680574319
1064 -0.03874661810696125 -61.94866812825207 -0.05203580018132925 -61.97199260592452
1065 -0.03721640668809414 -61.98588453494017 -0.0387096680700779 -62.010702273994596
1066 -0.03722433485090733 -62.02310886979107 -0.037265236303210256 -62.04796751029781
1067 -0.03724218159914017 -62.060351051390214 -0.03690969292074442 -62.084877203218554
1068 -0.03723502829670906 -62.09758607968692 -0.03741300329566002 -62.122290206514215
1069 -0.03721556402742863 -62.13480164371435 -0.040310421586036684 -62.16260062810025
1070 -0.03718245048075915 -62.1719840941951 -0.037094286270439626 -62.19969491437069
1071 -0.03724357690662146 -62.20922767110172 -0.03612641114741564 -62.2358213255181
1072 -0.037366810441017154 -62.246594481542736 -0.03768225442618132 -62.27350357994428
1073 -0.03734524995088577 -62.283939731493625 -0.03790757656097412 -62.31141115650526
1074 -0.03730571512132883 -62.32124544661495 -0.037691202387213706 -62.34910235889247
1075 -0.037399625033140184 -62.35864507164809 -0.03844883441925049 -62.38755119331172
1076 -0.03734183758497238 -62.395986909233066 -0.03696976974606514 -62.42452096305779
1077 -0.037452361546456814 -62.43343927077952 -0.03458026126027107 -62.45910122431806
1078 -0.03759710639715195 -62.471036377176674 -0.036981034092605114 -62.49608225841067
1079 -0.03754919003695249 -62.50858556721363 -0.03717871885746717 -62.533260977268135
1080 -0.03760786484926939 -62.5461934320629 -0.03643476106226444 -62.5696957383304
1081 -0.03769384324550629 -62.583887275308406 -0.037946554645895955 -62.6076422929763
1082 -0.03757306560873985 -62.621460340917146 -0.034199751727283 -62.64184204470359
1083 -0.03799107410013676 -62.65945141501728 -0.04193086829036474 -62.68377291299395
1084 -0.037608847953379154 -62.69706026297066 -0.037264725752174856 -62.721037638746125
1085 -0.03803316988050938 -62.735093432851166 -0.03387046903371811 -62.75490810777984
1086 -0.03771558050066233 -62.772809013351825 -0.04237218145281076 -62.79728028923265
1087 -0.03771054390817881 -62.81051955726 -0.03800163362175226 -62.835281922854406
1088 -0.03787886742502451 -62.84839842468502 -0.03483101613819599 -62.870112938992605
1089 -0.03778510466217995 -62.8861835293472 -0.0391580443829298 -62.909270983375535
1090 -0.03773817624896765 -62.923921705596165 -0.03670260291546583 -62.945973586291004
1091 -0.037861300818622115 -62.961783006414784 -0.0359320716932416 -62.98190565798424
1092 -0.03793534692376852 -62.99971835333855 -0.038920129649341106 -63.020825787633584
1093 -0.037922394648194316 -63.03764074798674 -0.036732711270451544 -63.05755849890404
1094 -0.037872208282351494 -63.075512956269094 -0.03542360980063677 -63.092982108704675
1095 -0.03800526894629001 -63.11351822521539 -0.03813837822526693 -63.131120486929944
1096 -0.03804906141012907 -63.151567286625514 -0.03981438353657722 -63.170934870466525
1097 -0.038015537336468695 -63.189582823961985 -0.037862740084528924 -63.20879761055105
1098 -0.037829084880650045 -63.22741190884263 -0.03803020492196083 -63.24682781547301
1099 -0.03786844182759523 -63.26528035067023 -0.03145407382398844 -63.278281889297
1100 -0.03832338750362396 -63.303603738173855 -0.04329326767474413 -63.32157515697174
1101 -0.038190318271517754 -63.34179405644537 -0.04174680151045322 -63.363321958482196
1102 -0.03781660944223404 -63.379610665887604 -0.03706821873784065 -63.40039017722004
1103 -0.03787668514996767 -63.41748735103757 -0.03822710607200861 -63.43861728329205
1104 -0.03780944216996431 -63.45529679320754 -0.03565776702016592 -63.474275050312215
1105 -0.037954811938107014 -63.493251605145645 -0.03588640969246626 -63.51016146000468
1106 -0.038032341375947 -63.53128394652159 -0.0410118630155921 -63.55117332302027
1107 -0.037860878929495814 -63.56914482545108 -0.037547810561954977 -63.588721133582226
1108 -0.03791688531637192 -63.607061710767454 -0.03690314590930939 -63.62562427949153
1109 -0.03798068799078465 -63.645042398758235 -0.037879465334117415 -63.66350374482565
1110 -0.037976684235036376 -63.68301908299327 -0.03737241886556149 -63.700876163691206
1111 -0.038098535127937795 -63.721117618121205 -0.03943387847393751 -63.74031004216514
1112 -0.037937910109758374 -63.75905552823097 -0.03741361852735281 -63.777723660692494
1113 -0.03803316131234169 -63.79708868954331 -0.03603144697844982 -63.81375510767094
1114 -0.038206745870411396 -63.83529543541372 -0.03314212765544653 -63.84689723532639
1115 -0.03846543226391077 -63.87376086767763 -0.04207696132361889 -63.888974196650004
1116 -0.03823683355003595 -63.91199770122767 -0.04002902079373598 -63.92900321744374
1117 -0.0381345447152853 -63.95013224594295 -0.03821110241115093 -63.9672143198549
1118 -0.03811625931411981 -63.988248505257076 -0.03750332240015268 -64.00471764225505
1119 -0.038288255035877225 -64.02653676029296 -0.03521885555237532 -64.03993649780742
1120 -0.03814719393849373 -64.06468395423146 -0.042017676122486594 -64.0819541739299
1121 -0.037976318039000034 -64.10266027227046 -0.039414029382169244 -64.12136820331207
1122 -0.03799787480384111 -64.14065814707429 -0.0362638670951128 -64.15763207040719
1123 -0.03804145865142346 -64.17869960572571 -0.036705567687749865 -64.19433763809494
1124 -0.03814578782767057 -64.21684539355338 -0.037477190233767034 -64.23181482832871
1125 -0.03816621173173189 -64.25501160528512 -0.039102200604975226 -64.27091702893368
1126 -0.03802151419222355 -64.29303311947734 -0.03655778802931309 -64.307474816963
1127 -0.038322926871478556 -64.33135604634882 -0.03800509050488472 -64.34547990746788
1128 -0.038896299339830874 -64.37025234568864 -0.04832760859280825 -64.39380751606069
1129 -0.03794759288430214 -64.40819993857295 -0.037701237574219705 -64.43150875363492
1130 -0.03770972285419703 -64.44590966142715 -0.03736572470515966 -64.46887447834007
1131 -0.03768835123628378 -64.48359801266344 -0.03843530137091875 -64.507309779711
1132 -0.03767367824912071 -64.52127169091256 -0.03774252682924271 -64.54505230654024
1133 -0.037731487303972244 -64.55900317821653 -0.03767044581472874 -64.58272275235497
1134 -0.03777480497956276 -64.59677798319609 -0.03921198174357414 -64.62193473409855
1135 -0.03782234340906143 -64.63460032660515 -0.03872401285916567 -64.66065874695771
1136 -0.03770015947520733 -64.67230048608036 -0.03752768374979496 -64.69818643070751
1137 -0.03774299379438162 -64.71004347987474 -0.03911207504570484 -64.73729850575322
1138 -0.03777512777596712 -64.74781860765071 -0.03599579352885485 -64.77329429928207
1139 -0.037775713764131066 -64.78559432141485 -0.03654729723930359 -64.80984159652138
1140 -0.037888994067907335 -64.82348331548276 -0.037704262882471085 -64.84754585940385
1141 -0.037890495546162126 -64.86137381102893 -0.03728462606668472 -64.88483048547053
1142 -0.037891381047666074 -64.8992651920766 -0.03595827203243971 -64.92078875750298
1143 -0.038112884387373924 -64.93737807646397 -0.036823037266731265 -64.9576117947697
1144 -0.038080279156565665 -64.97545835562053 -0.036446109786629675 -64.99405790455633
1145 -0.03815439660102129 -65.01361275222155 -0.03721548728644848 -65.03127339184277
1146 -0.03819443043321371 -65.05180718265476 -0.034858543798327445 -65.0661319356411
1147 -0.03822907619178295 -65.09003625884654 -0.03744613938033581 -65.10357807502143
1148 -0.03823031261563301 -65.12826657146218 -0.035507732070982456 -65.13908580709241
1149 -0.038333062641322614 -65.1665996341035 -0.03790311217308044 -65.1769889192655
1150 -0.03841053377836943 -65.20501016788188 -0.035101302340626715 -65.21209022160612
1151 -0.038566221669316295 -65.2435763895512 -0.0384330740198493 -65.25052329562597
1152 -0.038469668664038184 -65.28204605821523 -0.037980017997324464 -65.2885033136233
1153 -0.03847133666276932 -65.320517394878 -0.03894007559865713 -65.32744338922195
1154 -0.038458842784166336 -65.35897623766216 -0.038599890656769276 -65.36604327987872
1155 -0.03848495204001665 -65.39746118970218 -0.037717361375689505 -65.40376064125441
1156 -0.038323748111724856 -65.4357849378139 -0.04053651541471481 -65.44429715666912
1157 -0.038358232006430626 -65.47414316982034 -0.03597812652587891 -65.480275283195
1158 -0.03843201957643032 -65.51257518939677 -0.03951460588723421 -65.51978988908223
1159 -0.03833814896643162 -65.5509133383632 -0.0390330720692873 -65.55882296115152
1160 -0.038205604255199435 -65.5891189426184 -0.04277356471866369 -65.60159652587018
1161 -0.03809523098170757 -65.62721417360011 -0.0365894777700305 -65.63818600364021
1162 -0.03816478457301855 -65.66537895817312 -0.03765627853572369 -65.67584228217594
1163 -0.03817872703075409 -65.70355768520388 -0.04101603515446186 -65.71685831733039
1164 -0.03812106754630804 -65.74167875275019 -0.03681153990328312 -65.75366985723367
1165 -0.03819711990654469 -65.77987587265673 -0.03621098082512617 -65.7898808380588
1166 -0.038374156877398494 -65.81825002953413 -0.04112677108496428 -65.83100760914377
1167 -0.038053867593407634 -65.85630389712753 -0.04097045958042145 -65.87197806872419
1168 -0.03795864935964346 -65.89426254648717 -0.03619445078074932 -65.90817251950494
1169 -0.03819355498999357 -65.93245610147716 -0.03401069566607475 -65.94218321517101
1170 -0.038231164775788785 -65.97068726625295 -0.03844642005860806 -65.98062963522962
1171 -0.03831775262951851 -66.00900501888248 -0.04355744328349829 -66.02418707851312
1172 -0.037869970127940175 -66.04687498901042 -0.03705222439020872 -66.06123930290333
1173 -0.03807857241481542 -66.08495356142524 -0.038656461611390115 -66.09989576451473
1174 -0.038111590035259726 -66.1230651514605 -0.03693491704761982 -66.13683068156234
1175 -0.03810597695410252 -66.1611711284146 -0.03786189574748278 -66.17469257730983
1176 -0.03808240108191967 -66.19925352949652 -0.039170846529304984 -66.21386342383913
1177 -0.038123984821140766 -66.23737751431766 -0.03658431526273489 -66.25044773910186
1178 -0.038066690973937514 -66.27544420529159 -0.037954900227487084 -66.28840263932935
1179 -0.03816021792590618 -66.3136044232175 -0.03794148098677397 -66.32634412031612
1180 -0.038111432641744616 -66.35171585585924 -0.029125013295561074 -66.35546913361168
1181 -0.03839204143732786 -66.39010789729657 -0.03955848347395659 -66.39502761708563
1182 -0.03842353038489819 -66.42853142768148 -0.039458952471613885 -66.43448656955725
1183 -0.03881002850830555 -66.46734145618979 -0.03096371507272124 -66.46545028462997
1184 -0.03860675450414419 -66.50594821069393 -0.04021883830428123 -66.50566912293425
1185 -0.03873402941972017 -66.54468224011364 -0.03641620688140392 -66.54208532981565
1186 -0.038767062872648236 -66.5834493029863 -0.038329584151506425 -66.58041491396716
1187 -0.03867859747260809 -66.6221279004589 -0.038494833000004294 -66.61890974696716
1188 -0.03867310956120491 -66.66080101002011 -0.039297322556376454 -66.65820706952354
1189 -0.03862999640405178 -66.69943100642416 -0.03920424338430166 -66.69741131290785
1190 -0.03854781147092581 -66.73797881789508 -0.03990252539515495 -66.737313838303
1191 -0.0385080112144351 -66.77648682910952 -0.03619318585842848 -66.77350702416142
1192 -0.03864979948848486 -66.815136628598 -0.03659575842320919 -66.81010278258462
1193 -0.03871751446276903 -66.85385414306077 -0.036934596672654155 -66.84703737925727
1194 -0.03864987604320049 -66.89250401910397 -0.038320083357393744 -66.88535746261466
1195 -0.03872206583619118 -66.93122608494016 -0.034887381456792356 -66.92024484407146
1196 -0.03885207865387201 -66.97007816359404 -0.03593529462814331 -66.95618013869961
1197 -0.03881253879517317 -67.00889070238921 -0.0402757415547967 -66.9964558802544
1198 -0.038719844073057175 -67.04761054646227 -0.03843794409185648 -67.03489382434626
1199 -0.03881826736032963 -67.0864288138226 -0.035375040210783484 -67.07026886455704
1200 -0.03882496524602175 -67.12525377906861 -0.03846263866871595 -67.10873150322575
1201 -0.0389325613155961 -67.1641863403842 -0.039877673611044884 -67.1486091768368
1202 -0.03862506989389658 -67.2028114102781 -0.03826282322406769 -67.18687200006087
1203 -0.03869981449097395 -67.24151122476907 -0.03794085048139095 -67.22481285054226
1204 -0.03865997325628996 -67.28017119802536 -0.03755555003881454 -67.26236840058108
1205 -0.03876682948321104 -67.31893802750857 -0.041389376670122144 -67.3037577772512
1206 -0.038711920380592346 -67.35764994788916 -0.04533837791532278 -67.34909615516654
1207 -0.03842568341642618 -67.39607563130558 -0.04103072639554739 -67.39012688156208
1208 -0.03829997032880783 -67.43437560163439 -0.03998943734914064 -67.43011631891122
1209 -0.03808322548866272 -67.47245882712305 -0.03840437438338995 -67.46852069329461
1210 -0.03841468952596187 -67.51087351664901 -0.032980371825397016 -67.50150106512001
1211 -0.038416558690369126 -67.54929007533939 -0.0391626039519906 -67.540663669072
1212 -0.038207408785820005 -67.58749748412521 -0.038877101801335814 -67.57954077087334
1213 -0.038173770904541014 -67.62567125502974 -0.04064456857740879 -67.62018533945074
1214 -0.03821588940918445 -67.66388714443893 -0.03904235847294331 -67.65922769792368
1215 -0.03812369834631681 -67.70201084278524 -0.03847261741757393 -67.69770031534125
1216 -0.03808966651558876 -67.74010050930083 -0.0399956613779068 -67.73769597671915
1217 -0.03806996420025825 -67.77817047350109 -0.04256195388734341 -67.7802579306065
1218 -0.03784596771001816 -67.8160164412111 -0.03649735674262047 -67.81675528734911
1219 -0.0379925474524498 -67.85400898866355 -0.04232186712324619 -67.85907715447236
1220 -0.03781322669237852 -67.89182221535593 -0.03884193543344736 -67.89791908990581
1221 -0.03775793090462685 -67.92958014626056 -0.0381449643522501 -67.93606405425807
1222 -0.037828322313725946 -67.96740846857429 -0.03276654053479433 -67.96883059479286
1223 -0.03810584507882595 -68.00551431365312 -0.03907599654048681 -68.00790659133335
1224 -0.03803882598876953 -68.04355313964189 -0.0400480343028903 -68.04795462563624
1225 -0.03792991619557142 -68.08148305583745 -0.03615042176097631 -68.08410504739722
1226 -0.038165688142180444 -68.11964874397964 -0.04181830398738384 -68.1259233513846
1227 -0.03790727537125349 -68.15755601935089 -0.03187955394387245 -68.15780290532847
1228 -0.03809392098337412 -68.19564994033426 -0.03863597959280014 -68.19643888492126
1229 -0.03795701768249273 -68.23360695801675 -0.035723446495831014 -68.2321623314171
1230 -0.03810149244964123 -68.27170845046639 -0.03731442783027887 -68.26947675924738
1231 -0.03804454207420349 -68.3097529925406 -0.038422136753797534 -68.30789889600118
1232 -0.03814496751874685 -68.34789796005934 -0.039851607754826546 -68.347750503756
1233 -0.03803162928670645 -68.38592958934605 -0.04161315634846687 -68.38936366010446
1234 -0.03789756149053573 -68.42382715083659 -0.0373803211376071 -68.42674398124207
1235 -0.03799248952418566 -68.46181964036077 -0.037970885448157785 -68.46471486669023
1236 -0.03803770337253809 -68.49985734373331 -0.038593855872750285 -68.50330872256298
1237 -0.03799951206892729 -68.53785685580223 -0.03682799693197012 -68.54013671949495
1238 -0.03804884869605303 -68.57590570449828 -0.038051086477935314 -68.57818780597289
1239 -0.03805390112102032 -68.6139596056193 -0.038057518377900126 -68.61624532435079
1240 -0.03803171031177044 -68.65199131593107 -0.03872785344719887 -68.65497317779798
1241 -0.037990061566233635 -68.6899813774973 -0.03816879950463772 -68.69314197730262
1242 -0.03799333497881889 -68.72797471247613 -0.036310907639563086 -68.72945288494218
1243 -0.038213478215038774 -68.76618819069117 -0.04503669776022434 -68.7744895827024
1244 -0.03780506625771522 -68.80399325694889 -0.036089108884334566 -68.81057869158674
1245 -0.037873347476124766 -68.84186660442501 -0.03919046837836504 -68.8497691599651
1246 -0.03786478545516729 -68.87973138988018 -0.04289106782525778 -68.89266022779036
1247 -0.03765094969421625 -68.91738233957439 -0.038936922326684 -68.93159715011704
1248 -0.037644203566014764 -68.9550265431404 -0.03736004680395126 -68.968957196921
1249 -0.03763661663979292 -68.9926631597802 -0.0380358625203371 -69.00699305944133
1250 -0.03770993147045374 -69.03037309125065 -0.040036524459719655 -69.04702958390105
1251 -0.037842979095876216 -69.06821607034652 -0.03366221133619547 -69.08069179523724
1252 -0.03779722098261118 -69.10601329132913 -0.038567394204437735 -69.11925918944168
1253 -0.03778853099793196 -69.14380182232706 -0.037719668820500374 -69.15697885826218
1254 -0.03770925030112267 -69.18151107262818 -0.03947413749992847 -69.1964529957621
1255 -0.03765708766877651 -69.21916816029696 -0.03643735162913799 -69.23289034739123
1256 -0.037856508232653144 -69.25702466852961 -0.03553661722689867 -69.26842696461813
1257 -0.037824722006917 -69.29484939053653 -0.038427694141864775 -69.30685465875999
1258 -0.03780517429113388 -69.33265456482766 -0.03669172804802656 -69.34354638680801
1259 -0.03806231636554003 -69.3707168811932 -0.03494525905698538 -69.378491645865
1260 -0.038254229538142684 -69.40897111073134 -0.045998362451791765 -69.4244900083168
1261 -0.03789684846997261 -69.44686795920131 -0.0372617106884718 -69.46175171900526
1262 -0.03778236024081707 -69.48465031944212 -0.03474362213164568 -69.4964953411369
1263 -0.037860526144504546 -69.52251084558662 -0.038413663022220136 -69.53490900415913
1264 -0.03788204584270716 -69.56039289142933 -0.03820830062031746 -69.57311730477944
1265 -0.03783558532595634 -69.59822847675528 -0.03954759575426579 -69.61266490053372
1266 -0.037835783883929254 -69.63606426063922 -0.03843908570706844 -69.65110398624078
1267 -0.03782282434403896 -69.67388708498325 -0.03876831643283367 -69.68987230267362
1268 -0.03791019711643458 -69.71179728209968 -0.041150018014013766 -69.73102232068763
1269 -0.037694071978330614 -69.74949135407802 -0.04000538866966963 -69.7710277093573
1270 -0.037616577185690406 -69.7871079312637 -0.036579816974699496 -69.80760752633199
1271 -0.03769726324826479 -69.82480519451197 -0.03948767445981503 -69.84709520079181
1272 -0.03767360653728247 -69.86247880104925 -0.046256438456475736 -69.8933516392483
1273 -0.037401413545012474 -69.89988021459426 -0.03871831428259611 -69.93206995353088
1274 -0.03738935682922602 -69.93726957142349 -0.041690053418278694 -69.97376000694916
1275 -0.03727501276880503 -69.97454458419229 -0.035037049651145936 -70.00879705660032
1276 -0.03734941855072975 -70.01189400274302 -0.03859871495515108 -70.04739577155547
1277 -0.0373979739844799 -70.0492919767275 -0.039183307252824304 -70.0865790788083
1278 -0.03726342860609293 -70.0865554053336 -0.03617243859916926 -70.12275151740747
1279 -0.03753538802266121 -70.12409079335626 -0.04239840265363455 -70.1651499200611
1280 -0.03707804605364799 -70.16116883940991 -0.03620209861546755 -70.20135201867656
1281 -0.03714908566325903 -70.19831792507317 -0.0360591571778059 -70.23741117585436
1282 -0.037276181392371655 -70.23559410646554 -0.03832230754196644 -70.27573348339632
1283 -0.03741243612021208 -70.27300654258575 -0.02996044922620058 -70.30569393262252
1284 -0.03747503068298101 -70.31048157326873 -0.03810618463903666 -70.34380011726155
1285 -0.0374760752543807 -70.3479576485231 -0.03751118183135986 -70.38131129909291
1286 -0.03750509321689606 -70.38546274174 -0.0374548215419054 -70.41876612063481
1287 -0.037486557848751545 -70.42294929958875 -0.0368341576308012 -70.45560027826562
1288 -0.03757194485515356 -70.46052124444391 -0.04042706396430731 -70.49602734222992
1289 -0.037467670254409315 -70.49798891469833 -0.03469789456576109 -70.53072523679569
1290 -0.037600271962583066 -70.53558918666091 -0.036826136708259585 -70.56755137350395
1291 -0.03762865401804447 -70.57321784067896 -0.03663228638470173 -70.60418365988865
1292 -0.03769841771572828 -70.6109162583947 -0.03571795038878918 -70.63990161027743
1293 -0.0377523522824049 -70.6486686106771 -0.038808427006006244 -70.67871003728344
1294 -0.03787803594022989 -70.68654664661733 -0.034397979639470576 -70.7131080169229
1295 -0.03792218510061503 -70.72446883171794 -0.03749839290976524 -70.75060640983267
1296 -0.03787516690790653 -70.76234399862585 -0.03576559163630009 -70.78637200146898
1297 -0.038005927577614784 -70.80034992620347 -0.03242274783551693 -70.81879474930449
1298 -0.038209368288516996 -70.83855929449199 -0.03859786987304688 -70.85739261917753
1299 -0.03814958576112985 -70.87670888025312 -0.039096674509346487 -70.89648929368688
1300 -0.03817014135420323 -70.91487902160732 -0.03696559928357601 -70.93345489297046
1301 -0.03827418200671673 -70.95315320361404 -0.04119678772985935 -70.97465168070032
1302 -0.03816229272633791 -70.99131549634038 -0.037715601921081546 -71.0123672826214
1303 -0.03870093114674091 -71.03001642748711 -0.041209974139928815 -71.05357725676133
1304 -0.038040272518992425 -71.06805670000611 -0.03260362800210714 -71.08618088476344
1305 -0.03815712872892618 -71.10621382873504 -0.040677234157919885 -71.12685811892136
1306 -0.038061263598501684 -71.14427509233354 -0.03641678765416145 -71.16327490657552
1307 -0.03815496992319822 -71.18243006225674 -0.03707893136888742 -71.2003538379444
1308 -0.03819339796900749 -71.22062346022575 -0.034371293522417544 -71.23472513146682
1309 -0.038587990775704385 -71.25921145100146 -0.03471037931740284 -71.26943551078422
1310 -0.038421799428761005 -71.29763325043022 -0.040573658980429174 -71.31000916976465
1311 -0.038383411802351476 -71.33601666223258 -0.036811915785074235 -71.34682108554973
1312 -0.03843968566507101 -71.37445634789765 -0.03943224102258682 -71.38625332657232
1313 -0.03830462452024221 -71.41276097241789 -0.03706718366593122 -71.42332051023824
1314 -0.03835275005549192 -71.45111372247338 -0.038537681102752686 -71.461858191341
1315 -0.0383805001154542 -71.48949422258883 -0.039285165071487424 -71.50114335641248
1316 -0.03825356792658567 -71.52774779051542 -0.0405315812677145 -71.5416749376802
1317 -0.038219808228313924 -71.56596759874374 -0.04220878481864929 -71.58388372249885
1318 -0.038034632615745065 -71.60400223135949 -0.03970464840531349 -71.62358837090417
1319 -0.03799583036452532 -71.64199806172401 -0.038606427423655984 -71.66219479832783
1320 -0.03795838374644518 -71.67995644547045 -0.03848298545926809 -71.7006777837871
1321 -0.0379683094099164 -71.71792475488037 -0.03369138166308403 -71.73436916545019
1322 -0.038100292533636095 -71.75602504741401 -0.03811140805482864 -71.77248057350502
1323 -0.03809002451598644 -71.79411507193 -0.03625496346503496 -71.80873553697006
1324 -0.038151782006025314 -71.83226685393602 -0.03950168676674366 -71.8482372237368
1325 -0.038091098703444 -71.87035795263947 -0.037213871255517006 -71.88545109499232
1326 -0.03808132484555245 -71.90843927748502 -0.03677920643240214 -71.92223030142472
1327 -0.038177790492773055 -71.94661706797778 -0.03666427619755268 -71.95889457762227
1328 -0.038246157206594945 -71.98486322518438 -0.037186166271567345 -71.99608074389384
1329 -0.03832673169672489 -72.02318995688111 -0.0389572000131011 -72.03503794390694
1330 -0.038416922092437744 -72.06160687897355 -0.031539653241634366 -72.06657759714858
1331 -0.03851719703525305 -72.1001240760088 -0.041466742753982544 -72.10804433990256
1332 -0.03833441585302353 -72.13845849186183 -0.038387496024370193 -72.14643183592693
1333 -0.03832948487251997 -72.17678797673435 -0.037465018406510356 -72.18389685433344
1334 -0.038411257602274415 -72.21519923433662 -0.03719034120440483 -72.22108719553785
1335 -0.03845962025225162 -72.25365885458888 -0.03727857936173677 -72.25836577489959
1336 -0.03859844729304314 -72.29225730188192 -0.04345839451998472 -72.30182416941958
1337 -0.03816887158900499 -72.33042617347093 -0.03709485288709402 -72.33891902230667
1338 -0.03827680330723524 -72.36870297677817 -0.040687587670981885 -72.37960660997766
1339 -0.038140949234366416 -72.40684392601253 -0.040075112134218216 -72.41968172211187
1340 -0.0380756376311183 -72.44491956364365 -0.03971982188522816 -72.4594015439971
1341 -0.03798960074782372 -72.48290916439147 -0.04047737661749125 -72.49987892061459
1342 -0.03789893463253975 -72.52080809902401 -0.03716096132993698 -72.53703988194452
1343 -0.03793750591576099 -72.55874560493977 -0.03775050826370716 -72.57479039020824
1344 -0.03796667791903019 -72.5967122828588 -0.03859276156872511 -72.61338315177696
1345 -0.0379496494308114 -72.63466193228962 -0.0390771446749568 -72.65246029645192
1346 -0.03793688975274563 -72.67259882204236 -0.03393107820302248 -72.68639137465495
1347 -0.03806365821510553 -72.71066248025747 -0.04260451328009367 -72.72899588793504
1348 -0.03789610043168068 -72.74855858068915 -0.03779331017285585 -72.7667891981079
1349 -0.03791503962129354 -72.78647362031045 -0.04032752737402916 -72.80711672548193
1350 -0.037863004580140115 -72.82433662489059 -0.03651244323700666 -72.84362916871893
1351 -0.03783458825200796 -72.8621712131426 -0.03959019966423512 -72.88321936838317
1352 -0.03767636679112911 -72.89984757993373 -0.034574094042181966 -72.91779346242535
1353 -0.03797183055430651 -72.93781941048805 -0.039325563423335555 -72.95711902584868
1354 -0.03794172070920467 -72.97576113119725 -0.03667327128350735 -72.99379229713219
1355 -0.037962683103978635 -73.01372381430123 -0.03828621599823236 -73.03207851313041
1356 -0.03802117742598057 -73.0517449917272 -0.03662623465061188 -73.06870474778103
1357 -0.0381497073918581 -73.08989469911906 -0.04946676455438137 -73.11817151233541
1358 -0.037780338525772096 -73.12767503764483 -0.035517120361328126 -73.15368863269674
1359 -0.03780638445168734 -73.16548142209652 -0.03425500113517046 -73.1879436338319
1360 -0.03786546979099512 -73.20334689188752 -0.03803025092929602 -73.2259738847612
1361 -0.03798319417983294 -73.24133008606735 -0.037257212400436404 -73.26323109716164
1362 -0.03794301282614469 -73.2792730988935 -0.0366075336933136 -73.29983863085495
1363 -0.03804377652704716 -73.31731687542054 -0.038580352626740935 -73.33841898348169
1364 -0.03798386361449957 -73.35530073903504 -0.03953293561935425 -73.37795191910104
1365 -0.037857606448233126 -73.39315834548327 -0.03983899243175983 -73.41779091153279
1366 -0.037883798219263555 -73.43104214370254 -0.038041306845843795 -73.45583221837863
1367 -0.0378503168001771 -73.46889246050272 -0.03746613021939993 -73.49329834859803
1368 -0.03783558402210474 -73.50672804452482 -0.039457029476761815 -73.5327553780748
1369 -0.03789727780967951 -73.5446253223345 -0.037071720510721204 -73.56982709858552
1370 -0.03780035320669413 -73.58242567554119 -0.03913333341479301 -73.60896043200032
1371 -0.03803719021379948 -73.62046286575499 -0.03686142601072788 -73.64582185801105
1372 -0.03807144016027451 -73.65853430591527 -0.04006501268595457 -73.685886870697
1373 -0.037932677753269674 -73.69646698366854 -0.03911867719143629 -73.72500554788844
1374 -0.03785173334181309 -73.73431871701035 -0.03795789107680321 -73.76296343896524
1375 -0.03786268569529057 -73.77218140270564 -0.03789868224412203 -73.80086212120936
1376 -0.03793676309287548 -73.81011816579851 -0.040397416613996026 -73.84125953782336
1377 -0.03781050778925419 -73.84792867358777 -0.03615307305008173 -73.87741261087345
1378 -0.038051245361566545 -73.88597991894935 -0.04423226453363895 -73.92164487540708
1379 -0.03757115602493286 -73.92355107497428 -0.0446154834702611 -73.96626035887735
1380 -0.03742939084768295 -73.96098046582196 -0.03780903778970242 -74.00406939666705
1381 -0.03737241122871637 -73.99835287705068 -0.04011651799082756 -74.04418591465787
1382 -0.03727491442114115 -74.03562779147182 -0.03819714244455099 -74.08238305710242
1383 -0.037294010259211065 -74.07292180173104 -0.03585526868700981 -74.11823832578943
1384 -0.03741733245551586 -74.11033913418656 -0.03789327032864094 -74.15613159611807
1385 -0.037480654567480086 -74.14781978875403 -0.037782831117510796 -74.19391442723558
1386 -0.03750844858586788 -74.1853282373399 -0.034066767804324626 -74.2279811950399
1387 -0.037613301910459994 -74.22294153925036 -0.037086892686784265 -74.26506808772669
1388 -0.0376415204256773 -74.26058305967604 -0.03719913177192211 -74.30226721949862
1389 -0.03764360509812832 -74.29822666477416 -0.036510014161467555 -74.33877723366008
1390 -0.03763679079711437 -74.33586345557127 -0.03687108885496855 -74.37564832251505
1391 -0.037715711258351804 -74.37357916682963 -0.03515061270445585 -74.4107989352195
1392 -0.037875803932547566 -74.41145497076218 -0.03811304252594709 -74.44891197774545
1393 -0.037786925211548805 -74.44924189597373 -0.037551588751375674 -74.48646356649682
1394 -0.0378511680290103 -74.48709306400274 -0.03758072778582573 -74.52404429428265
1395 -0.037801779247820376 -74.52489484325055 -0.04090006276965141 -74.5649443570523
1396 -0.03774954881519079 -74.56264439206574 -0.03791668470948935 -74.60286104176178
1397 -0.037769618630409243 -74.60041401069614 -0.038611354678869246 -74.64147239644065
1398 -0.037725677527487275 -74.63813968822363 -0.037685251981019977 -74.67915764842166
1399 -0.03789635114371777 -74.67603603936735 -0.0368931645527482 -74.71605081297442
1400 -0.03786863051354885 -74.71390466988089 -0.036875652335584166 -74.75292646531
1401 -0.037821939960122106 -74.75172660984101 -0.032364496961236 -74.78529096227123
1402 -0.03797830436378717 -74.7897049142048 -0.03834905736148357 -74.82364001963272
1403 -0.03804945331066847 -74.82775436751547 -0.0365012664347887 -74.8601412860675
1404 -0.03809979055076838 -74.86585415806624 -0.038028980419039723 -74.89817026648655
1405 -0.038416926935315135 -74.90427108500155 -0.04133633654564619 -74.93950660303219
1406 -0.03807483017444611 -74.942345915176 -0.03612706456333399 -74.97563366759552
1407 -0.03824803791940212 -74.98059395309541 -0.03076421646401286 -75.00639788405952
1408 -0.03831541258841753 -75.01890936568383 -0.04133226796984672 -75.04773015202937
1409 -0.03824182152748108 -75.0571511872113 -0.038062318600714205 -75.08579247063008
1410 -0.03825307171791792 -75.09540425892922 -0.03768384549766779 -75.12347631612775
1411 -0.03821310307830572 -75.13361736200753 -0.03905552737414837 -75.1625318435019
1412 -0.038236857019364835 -75.1718542190269 -0.04019819423556328 -75.20273003773745
1413 -0.03820894714444876 -75.21006316617135 -0.0417519848793745 -75.24448202261682
1414 -0.038123809918761256 -75.24818697609011 -0.03610011152923107 -75.28058213414606
1415 -0.038079654797911644 -75.28626663088802 -0.0373763557523489 -75.3179584898984
1416 -0.03814869858324528 -75.32441532947126 -0.038024761341512205 -75.35598325123992
1417 -0.038167773932218554 -75.36258310340348 -0.03194987922906876 -75.387933130469
1418 -0.03831681702286005 -75.40089992042634 -0.037140636891126635 -75.42507376736012
1419 -0.03841284662485123 -75.43931276705119 -0.039730260521173476 -75.46480402788129
1420 -0.038418269529938695 -75.47773103658113 -0.03842929247766733 -75.50323332035896
1421 -0.03839368019253016 -75.51612471677366 -0.038248215429484846 -75.54148153578845
1422 -0.038289403170347215 -75.55441411994401 -0.037430927343666556 -75.57891246313211
1423 -0.03833366222679615 -75.5927477821708 -0.03167105102911592 -75.61058351416123
1424 -0.03843205217272043 -75.63117983434353 -0.04014336597174406 -75.65072688013298
1425 -0.03845153208822012 -75.66963136643174 -0.038891151547431946 -75.68961803168041
1426 -0.03850160837173462 -75.70813297480348 -0.03762472346425057 -75.72724275514466
1427 -0.03857621494680643 -75.74670918975028 -0.041662552021443845 -75.76890530716611
1428 -0.03825359456241131 -75.78496278431268 -0.038730649091303346 -75.80763595625741
1429 -0.03825895767658949 -75.82322174198927 -0.03703031931072474 -75.84466627556814
1430 -0.03831656593829393 -75.86153830792756 -0.03920316696166992 -75.88386944252981
1431 -0.038211891800165175 -75.89975019972772 -0.039381051994860174 -75.92325049452468
1432 -0.03832370806485415 -75.93807390779257 -0.033975666388869286 -75.95722616091355
1433 -0.038367957808077335 -75.97644186560065 -0.03683596905320883 -75.99406212996676
1434 -0.038429939188063145 -76.01487180478871 -0.03964801337569952 -76.03371014334246
1435 -0.038618724793195724 -76.05349052958191 -0.03323973435908556 -76.06694987770155
1436 -0.03879347667098045 -76.09228400625288 -0.04032148011028767 -76.10727135781184
1437 -0.0384893974289298 -76.13077340368181 -0.04057614356279373 -76.14784750137463
1438 -0.03836371749639511 -76.16913712117821 -0.03566401600837708 -76.18351151738301
1439 -0.038389364071190354 -76.2075264852494 -0.03632019478827715 -76.21983171217128
1440 -0.038474994525313375 -76.24600147977472 -0.03651761244982481 -76.25634932462111
1441 -0.0390887750312686 -76.285090254806 -0.03461822643876076 -76.29096755105988
1442 -0.03867679741233587 -76.32376705221833 -0.03387155439704657 -76.32483910545693
1443 -0.0388636440038681 -76.3626306962222 -0.03898143097758293 -76.36382053643452
1444 -0.03881833050400019 -76.4014490267262 -0.03783587869256735 -76.40165641512708
1445 -0.038850493356585504 -76.44029952008279 -0.04116008710116148 -76.44281650222824
1446 -0.038701351173222064 -76.479000871256 -0.038822987116873264 -76.48163948934511
1447 -0.03875949624925852 -76.51776036750526 -0.039676912128925323 -76.52131640147404
1448 -0.03865595981478691 -76.55641632732005 -0.038622391782701014 -76.55993879325673
1449 -0.03862760718911886 -76.59504393450916 -0.03914312515407801 -76.59908191841082
1450 -0.03859776612371206 -76.63364170063288 -0.035926399379968645 -76.63500831779079
1451 -0.038730188459157947 -76.67237188909203 -0.03948968052864075 -76.67449799831944
1452 -0.038641327805817124 -76.71101321689785 -0.039466415718197825 -76.71396441403763
1453 -0.03866283688694239 -76.7496760537848 -0.042972791381180285 -76.75693720541881
1454 -0.0384203040972352 -76.78809635788203 -0.034910612367093564 -76.79184781778591
1455 -0.03854902032762766 -76.82664537820965 -0.03872650377452373 -76.83057432156043
1456 -0.038467122428119185 -76.86511250063776 -0.03588239643722772 -76.86645671799766
1457 -0.03853240367025137 -76.90364490430801 -0.04024343676865101 -76.90670015476631
1458 -0.038396979495882985 -76.9420418838039 -0.03768620491027832 -76.94438635967659
1459 -0.038430205173790456 -76.98047208897769 -0.03886101692914963 -76.98324737660573
1460 -0.03853337559849024 -77.01900546457618 -0.03859524801373482 -77.02184262461947
1461 -0.03844584338366985 -77.05745130795985 -0.03763204980641603 -77.05947467442589
1462 -0.03841875083744526 -77.0958700587973 -0.04039472956210375 -77.099869403988
1463 -0.03830240778625012 -77.13417246658355 -0.040077001042664054 -77.13994640503066
1464 -0.038311039470136164 -77.17248350605368 -0.03710197452455759 -77.17704837955522
1465 -0.03829971719533205 -77.21078322324901 -0.038404016941785815 -77.215452396497
1466 -0.038299528136849406 -77.24908275138586 -0.035669727437198165 -77.2511221239342
1467 -0.03852199297398329 -77.28760474435984 -0.04034150708466768 -77.29146363101886
1468 -0.03853076566010714 -77.32613551001995 -0.043998651392757895 -77.33546228241161
1469 -0.03819216042757034 -77.36432767044752 -0.03931150399148464 -77.3747737864031
1470 -0.038141980022192004 -77.40246965046971 -0.042439189925789836 -77.41721297632888
1471 -0.03803901616483927 -77.44050866663456 -0.03708661254495382 -77.45429958887384
1472 -0.037987899407744406 -77.4784965660423 -0.037827206775546074 -77.49212679564938
1473 -0.03791152555495501 -77.51640809159726 -0.04006241075694561 -77.53218920640633
1474 -0.03799612615257501 -77.55440421774983 -0.04119808580726385 -77.5733872922136
1475 -0.03781822379678488 -77.59222244154662 -0.040537872537970546 -77.61392516475156
1476 -0.0377490958198905 -77.62997153736652 -0.03849607892334461 -77.65242124367491
1477 -0.03785614781081677 -77.66782768517733 -0.03200681302696466 -77.68442805670188
1478 -0.03787340112030506 -77.70570108629764 -0.03682317137718201 -77.72125122807905
1479 -0.03791459668427706 -77.74361568298191 -0.03736957032233477 -77.7586207984014
1480 -0.03796396553516388 -77.78157964851708 -0.03938362877815962 -77.79800442717955
1481 -0.03790126722306013 -77.81948091574014 -0.039125581830739976 -77.8371300090103
1482 -0.03785532750189304 -77.85733624324203 -0.0390872523188591 -77.87621726132916
1483 -0.03786761704832316 -77.89520386029035 -0.038414408825337885 -77.91463167015449
1484 -0.037857364490628244 -77.93306122478099 -0.03690296951681375 -77.95153463967131
1485 -0.037910828925669195 -77.97097205370666 -0.043905873969197276 -77.9954405136405
1486 -0.03776186183094978 -78.0087339155376 -0.03420182652771473 -78.02964234016822
1487 -0.037848125025629994 -78.04658204056324 -0.03845660556107759 -78.0680989457293
1488 -0.037854757718741895 -78.08443679828198 -0.03799020275473595 -78.10608914848405
1489 -0.03786807470023632 -78.12230487298223 -0.03659116961061955 -78.14268031809466
1490 -0.03788015171885491 -78.16018502470108 -0.04076276402920485 -78.18344308212387
1491 -0.03781229611486196 -78.19799732081594 -0.03707829900085926 -78.22052138112473
1492 -0.03781463522464037 -78.23581195604058 -0.0382770236581564 -78.25879840478288
1493 -0.0385373504832387 -78.27434930652382 -0.046369760669767855 -78.30516816545264
1494 -0.03757517077028751 -78.3119244772941 -0.038305333256721495 -78.34347349870936
1495 -0.03761837258934975 -78.34954284988345 -0.03786651436239481 -78.38134001307175
1496 -0.03762530777603388 -78.38716815765949 -0.0375073803588748 -78.41884739343062
1497 -0.03762658778578043 -78.42479474544527 -0.037442914210259914 -78.45629030764088
1498 -0.0376568678766489 -78.46245161332192 -0.03797032535076141 -78.49426063299164
1499 -0.037749157100915906 -78.50020077042284 -0.03521259278059006 -78.52947322577224
1500 -0.03782694116234779 -78.53802771158519 -0.037914753518998624 -78.56738797929124
1501 -0.037800315953791144 -78.57582802753898 -0.03915245309472084 -78.60654043238596
1502 -0.03772394675761461 -78.61355197429658 -0.0375057527795434 -78.6440461851655
1503 -0.037723525613546374 -78.65127549991013 -0.03870216067880392 -78.6827483458443
1504 -0.03772722743451595 -78.68900272734464 -0.03790300879627466 -78.72065135464058
1505 -0.03772400598973036 -78.72672673333437 -0.03702261112630367 -78.75767396576688
1506 -0.03781553078442812 -78.7645422641188 -0.03999634198844433 -78.79767030775533
1507 -0.037684444710612296 -78.80222670882941 -0.037245205603539944 -78.83491551335887
1508 -0.03778312113136053 -78.84000982996076 -0.03684896714985371 -78.87176448050872
1509 -0.0378685699775815 -78.87787839993834 -0.037875013425946236 -78.90963949393466
1510 -0.03784111384302378 -78.91571951378137 -0.03814541045576334 -78.94778490439043
1511 -0.037756245397031304 -78.9534757591784 -0.03560999222099781 -78.98339489661143
1512 -0.03796870820224285 -78.99144446738065 -0.040015448443591596 -79.02341034505503
1513 -0.037820294871926306 -79.02926476225257 -0.03912144526839256 -79.06253179032342
1514 -0.03780325558036566 -79.06706801783294 -0.037667627818882464 -79.1001994181423
1515 -0.03785391971468925 -79.10492193754763 -0.038479025661945346 -79.13867844380424
1516 -0.03788073379546404 -79.14280267134309 -0.03355543091893196 -79.17223387472318
1517 -0.038048296235501766 -79.18085096757859 -0.04225926958024502 -79.21449314430342
1518 -0.03786911945790052 -79.21872008703649 -0.0370173130184412 -79.25151045732186
1519 -0.03788263127207756 -79.25660271830857 -0.038769842498004435 -79.29028029981986
1520 -0.0378864349797368 -79.29448915328831 -0.036981699615716936 -79.32726199943558
1521 -0.03794196974486112 -79.33243112303317 -0.03638031408190727 -79.36364231351749
1522 -0.038268517889082435 -79.37069964092225 -0.033689146116375926 -79.39733145963386
1523 -0.0382051395252347 -79.40890478044749 -0.037911207228899 -79.43524266686276
1524 -0.03819362875074148 -79.44709840919823 -0.03924670685082674 -79.4744893737136
1525 -0.03815322536975145 -79.48525163456799 -0.038149009458720684 -79.51263838317232
1526 -0.03822946026921272 -79.5234810948372 -0.03918330892920494 -79.55182169210153
1527 -0.03810839466750622 -79.5615894895047 -0.0384681262075901 -79.59028981830912
1528 -0.037996038608253 -79.59958552811295 -0.038627173751592636 -79.62891699206071
1529 -0.03802180588245392 -79.6376073339954 -0.036160307191312316 -79.66507729925202
1530 -0.038080490007996556 -79.6756878240034 -0.03758365251123905 -79.70266095176326
1531 -0.038110130466520786 -79.71379795446992 -0.03909236937761307 -79.74175332114088
1532 -0.03812814056873322 -79.75192609503866 -0.03860507309436798 -79.78035839423525
1533 -0.038023891486227514 -79.78994998652489 -0.03769619259983301 -79.81805458683509
1534 -0.03805840834975242 -79.82800839487464 -0.03733027074486017 -79.85538485757995
1535 -0.03811207339167595 -79.86612046826632 -0.0387204734608531 -79.8941053310408
1536 -0.0380562761798501 -79.90417674444616 -0.04195472318679094 -79.9360600542276
1537 -0.03789628744125366 -79.94207303188742 -0.03848712630569935 -79.97454718053329
1538 -0.0378087380900979 -79.97988176997751 -0.040205355547368524 -80.01475253608066
1539 -0.037804532982409 -80.01768630295992 -0.04037557356059551 -80.05512810964126
1540 -0.037777036987245084 -80.05546333994717 -0.03679091036319733 -80.09191902000445
1541 -0.037830495089292523 -80.09329383503646 -0.03693464118987322 -80.12885366119433
1542 -0.037843838706612586 -80.13113767374307 -0.03827913086861372 -80.16713279206294
1543 -0.03785933721810579 -80.16899701096118 -0.03788544777780771 -80.20501823984075
1544 -0.03780826963484287 -80.20680528059601 -0.03689797762781381 -80.24191621746857
1545 -0.03782598003745079 -80.24463126063347 -0.03760994710028172 -80.27952616456885
1546 -0.037891445122659205 -80.28252270575612 -0.04027258288115263 -80.31979874745001
1547 -0.03778543882071972 -80.32030814457684 -0.03824453074485064 -80.35804327819486
1548 -0.03779754284769297 -80.35810568742454 -0.03706380911171436 -80.39510708730657
1549 -0.03777158781886101 -80.39587727524341 -0.037351693212985995 -80.43245878051955
1550 -0.037879111245274544 -80.43375638648868 -0.04090213682502508 -80.47336091734458
1551 -0.03775558490306139 -80.47151197139175 -0.03853409346193075 -80.51189501080651
1552 -0.03757086116820574 -80.50908283255995 -0.041932725720107554 -80.55382773652661
1553 -0.0374817093834281 -80.54656454194338 -0.0347889406606555 -80.58861667718728
1554 -0.03757823556661606 -80.58414277751 -0.03775166030973196 -80.62636833749701
1555 -0.03770410139113665 -80.62184687890114 -0.035156175121665 -80.66152451261868
1556 -0.03778563383966684 -80.6596325127408 -0.036837443336844446 -80.69836195595553
1557 -0.03777715004980564 -80.6974096627906 -0.03661446068435907 -80.7349764166399
1558 -0.03792334888130426 -80.73533301167191 -0.044907883554697034 -80.7798843001946
1559 -0.03761099670082331 -80.77294400837273 -0.03768083360046148 -80.81756513379506
1560 -0.037660418264567855 -80.8106044266373 -0.03698024917393923 -80.854545382969
1561 -0.037696819938719275 -80.84830124657601 -0.03648152519017458 -80.89102690815916
1562 -0.037862700037658216 -80.88616394661368 -0.03910844940692186 -80.93013535756609
1563 -0.03773154336959124 -80.92389548998327 -0.037047740444540976 -80.96718309801062
1564 -0.037855524383485314 -80.96175101436675 -0.04060404896736145 -81.00778714697799
1565 -0.03766949940472841 -80.99942051377148 -0.039164330810308456 -81.0469514777883
1566 -0.03760339878499508 -81.03702391255648 -0.04062559138983488 -81.08757706917814
1567 -0.03749217614531517 -81.0745160887018 -0.03691610302776098 -81.1244931722059
1568 -0.0375810083001852 -81.11209709700198 -0.03949984554201365 -81.16399301774791
1569 -0.0375082828104496 -81.14960537981243 -0.0377029936760664 -81.20169601142398
1570 -0.03753047939389944 -81.18713585920632 -0.03757548928260803 -81.23927150070658
1571 -0.037613953649997714 -81.22474981285632 -0.03717148769646883 -81.27644298840305
1572 -0.03766188099980354 -81.26241169385612 -0.04011988993734121 -81.31656287834039
1573 -0.037603036500513554 -81.30001473035664 -0.038794554956257346 -81.35535743329665
1574 -0.037537107802927495 -81.33755183815957 -0.039074758812785146 -81.39443219210943
1575 -0.03751098681241274 -81.37506282497198 -0.035481962561607364 -81.42991415467104
1576 -0.037560602836310866 -81.41262342780828 -0.03621463105082512 -81.46612878572186
1577 -0.03763104137033224 -81.45025446917862 -0.03980853948742151 -81.50593732520929
1578 -0.03754187561571598 -81.48779634479433 -0.03519497998058796 -81.54113230518988
1579 -0.037772991321980955 -81.52556933611632 -0.039344915561378 -81.58047722075125
1580 -0.03763789292424917 -81.56320722904057 -0.03682088255882263 -81.61729810331008
1581 -0.03769297786056995 -81.60090020690114 -0.037744762189686296 -81.65504286549977
1582 -0.037604770809412005 -81.63850497771055 -0.038502464257180694 -81.69354532975694
1583 -0.03765098731964826 -81.6761559650302 -0.03775263465940952 -81.73129796441636
1584 -0.03768674042075872 -81.71384270545096 -0.03766910750418902 -81.76896707192054
1585 -0.037711837142705915 -81.75155454259367 -0.038143770582973954 -81.80711084250352
1586 -0.03771985955536365 -81.78927440214903 -0.03614789694547653 -81.843258739449
1587 -0.03775042872875929 -81.82702483087779 -0.03330230880528688 -81.87656104825429
1588 -0.03811397012323141 -81.86513880100102 -0.04129453673958779 -81.91785558499387
1589 -0.03794334903359413 -81.90308215003462 -0.03642911706119776 -81.95428470205508
1590 -0.03790622241795063 -81.94098837245257 -0.03874389473348856 -81.99302859678856
1591 -0.03791475482285023 -81.97890312727542 -0.03375393096357584 -82.02678252775213
1592 -0.038046379946172236 -82.01694950722158 -0.03497700169682503 -82.06175952944896
1593 -0.03806235939264298 -82.05501186661422 -0.039673672243952754 -82.10143320169291
1594 -0.038067424669861794 -82.09307929128408 -0.03846166525036097 -82.13989486694328
1595 -0.038069877214729785 -82.13114916849881 -0.039710631035268305 -82.17960549797854
1596 -0.03793439920991659 -82.16908356770873 -0.03814374525099993 -82.21774924322955
1597 -0.03788725472986698 -82.20697082243859 -0.03568567018955946 -82.25343491341911
1598 -0.03804865349084139 -82.24501947592944 -0.0378774406388402 -82.29131235405795
1599 -0.03805091883987188 -82.28307039476931 -0.03888594321906567 -82.33019829727702
1600 -0.037981871888041495 -82.32105226665735 -0.036693079583346846 -82.36689137686037
1601 -0.03802608363330364 -82.35907835029064 -0.03592998441308737 -82.40282136127345
1602 -0.038205606117844584 -82.39728395640849 -0.04184977039694786 -82.4446711316704
1603 -0.03805025909096003 -82.43533421549945 -0.03654240276664496 -82.48121353443705
1604 -0.038030258379876614 -82.47336447387933 -0.038765713758766654 -82.51997924819581
1605 -0.037966381199657916 -82.51133085507898 -0.03893915768712759 -82.55891840588293
1606 -0.037948144413530824 -82.54927899949251 -0.0383984150364995 -82.59731682091943
1607 -0.03806354235857725 -82.58734254185109 -0.036091727390885356 -82.63340854831031
1608 -0.038015924580395224 -82.62535846643148 -0.03965890575200319 -82.67306745406232
1609 -0.03803448788821697 -82.66339295431969 -0.038873992301523684 -82.71194144636384
1610 -0.037958909198641776 -82.70135186351833 -0.036922970414161684 -82.748864416778
1611 -0.037980183586478235 -82.73933204710481 -0.041112661361694336 -82.7899770781397
1612 -0.03789591230452061 -82.77722795940933 -0.03695855494588614 -82.82693563308558
1613 -0.03791846837848425 -82.81514642778781 -0.037382840923964974 -82.86431847400955
1614 -0.037974650599062444 -82.85312107838688 -0.036988834664225576 -82.90130730867378
1615 -0.03823466431349516 -82.89135574270037 -0.04227764550596476 -82.94358495417974
1616 -0.03789545390754938 -82.92925119660792 -0.041444032825529574 -82.98502898700526
1617 -0.037826165556907654 -82.96707736216483 -0.03977262768894434 -83.02480161469421
1618 -0.03767020795494318 -83.00474757011978 -0.03999387212097645 -83.06479548681519
1619 -0.03767178282141685 -83.0424193529412 -0.03679410666227341 -83.10158959347746
1620 -0.03773405607789755 -83.08015340901909 -0.03725368976593017 -83.13884328324339
1621 -0.037709814682602885 -83.11786322370169 -0.041514218971133235 -83.18035750221452
1622 -0.03756138272583485 -83.15542460642753 -0.03697255365550518 -83.21733005587002
1623 -0.03767225407063961 -83.19309686049817 -0.036885607056319714 -83.25421566292634
1624 -0.03762362040579319 -83.23072048090397 -0.03677603788673878 -83.29099170081308
1625 -0.037685419991612436 -83.26840590089559 -0.03834646958857775 -83.32933817040166
1626 -0.03774391561746597 -83.30614981651306 -0.0372157596051693 -83.36655393000683
1627 -0.03782993163913488 -83.3439797481522 -0.038489538617432116 -83.40504346862426
1628 -0.03803879767656326 -83.38201854582876 -0.042300846241414544 -83.44734431486567
1629 -0.0377534406259656 -83.41977198645472 -0.038854483887553214 -83.48619879875322
1630 -0.03784739430993796 -83.45761938076465 -0.042778585106134415 -83.52897738385936
1631 -0.037537376210093495 -83.49515675697475 -0.03892963826656341 -83.56790702212592
1632 -0.03748993314802647 -83.53264669012277 -0.03625533785670996 -83.60416235998264
1633 -0.037567689456045626 -83.57021437957881 -0.037693914584815504 -83.64185627456746
1634 -0.03760588895529508 -83.60782026853411 -0.037081349082291125 -83.67893762364974
1635 -0.03764128610491753 -83.64546155463903 -0.03761984203010797 -83.71655746567986
1636 -0.03766251355409622 -83.68312406819312 -0.03957192189991474 -83.75612938757978
1637 -0.0375602550804615 -83.72068432327359 -0.03765605408698321 -83.79378544166676
1638 -0.03765530437231064 -83.7583396276459 -0.03942595347762108 -83.83321139514437
1639 -0.03762403503060341 -83.7959636626765 -0.03799373749643564 -83.87120513264081
1640 -0.03761792778968811 -83.83358159046618 -0.03785923980176449 -83.90906437244257
1641 -0.03753920793533325 -83.87112079840152 -0.03866108413785696 -83.94772545658043
1642 -0.03759288303554058 -83.90871368143706 -0.03832549285143614 -83.98605094943187
1643 -0.03757690619677305 -83.94629058763384 -0.036299184523522855 -84.0223501339554
1644 -0.03758412841707468 -83.98387471605092 -0.0379119886085391 -84.06026212256394
1645 -0.037694737501442435 -84.02156945355236 -0.03486836738884449 -84.09513048995278
1646 -0.03786901999264956 -84.05943847354501 -0.04131724610924721 -84.13644773606202
1647 -0.03759381957352161 -84.09703229311853 -0.03882770873606205 -84.17527544479809
1648 -0.03758457116782665 -84.13461686428636 -0.03605923801660538 -84.2113346828147
1649 -0.03767284825444221 -84.1722897125408 -0.03792797774076462 -84.24926266055546
1650 -0.037711570598185064 -84.210001283139 -0.03926740698516369 -84.28853006754062
1651 -0.037631637416779995 -84.24763292055577 -0.037182966619729994 -84.32571303416034
1652 -0.0376298101618886 -84.28526273071766 -0.038934280164539814 -84.36464731432488
1653 -0.03769491892307997 -84.32295764964074 -0.03808433804661036 -84.4027316523715
1654 -0.0377281604334712 -84.36068581007422 -0.04165238421410322 -84.4443840365856
1655 -0.03746341951191425 -84.39814922958612 -0.03661032989621162 -84.48099436648181
1656 -0.03754128012806177 -84.43569050971419 -0.03874152544885874 -84.51973589193067
1657 -0.03752657547593117 -84.47321708519013 -0.03727245256304741 -84.55700834449371
1658 -0.037643727660179135 -84.51086081285031 -0.0388758109882474 -84.59588415548195
1659 -0.037610591389238834 -84.54847140423955 -0.03793970663100481 -84.63382386211296
1660 -0.03754927311092615 -84.58602067735048 -0.036618772149086 -84.67044263426205
1661 -0.03752336669713259 -84.6235440440476 -0.03923007696866989 -84.70967271123071
1662 -0.03758781254291534 -84.66113185659052 -0.03780308961868286 -84.74747580084939
1663 -0.037558576464653014 -84.69869043305516 -0.03609847985208035 -84.78357428070147
1664 -0.03762238807976246 -84.73631282113493 -0.03745948150753975 -84.82103376220901
1665 -0.03781893793493509 -84.77413175906986 -0.03844264559447765 -84.85947640780348
1666 -0.03762423377484083 -84.8117559928447 -0.03712837714701891 -84.8966047849505
1667 -0.03760957308113575 -84.84936556592584 -0.03800281304866075 -84.93460759799916
1668 -0.03764949813485145 -84.88701506406069 -0.037636841647326946 -84.97224443964649
1669 -0.03762445002794266 -84.92463951408864 -0.03624317813664675 -85.00848761778313
1670 -0.03775977771729231 -84.96239929180594 -0.03623436205089092 -85.04472197983402
1671 -0.03796940576285124 -85.00036869756879 -0.04353580307215452 -85.08825778290618
1672 -0.03756859991699457 -85.03793729748578 -0.03794130366295576 -85.12619908656914
1673 -0.03760681599378586 -85.07554411347957 -0.03736822810024023 -85.16356731466938
1674 -0.037627290561795236 -85.11317140404137 -0.038614637963473794 -85.20218195263286
1675 -0.037603771686553954 -85.15077517572792 -0.035487101227045056 -85.2376690538599
1676 -0.03831627909094095 -85.18909145481885 -0.04912703428417444 -85.28679608814407
1677 -0.037244397401809695 -85.22633585222066 -0.03845191299915314 -85.32524800114322
1678 -0.037307203747332096 -85.26364305596799 -0.035564276948571207 -85.3608122780918
1679 -0.037351380847394464 -85.30099443681539 -0.03822713475674391 -85.39903941284854
1680 -0.03734095990657806 -85.33833539672196 -0.03715948574244976 -85.43619889859099
1681 -0.0373966209590435 -85.375732017681 -0.03732368964701891 -85.47352258823801
1682 -0.037437929026782515 -85.41316994670778 -0.03818977102637291 -85.51171235926438
1683 -0.037414451315999034 -85.45058439802378 -0.036721746996045114 -85.54843410626043
1684 -0.037509514950215816 -85.488093912974 -0.03818330131471157 -85.58661740757515
1685 -0.037507330253720286 -85.52560124322771 -0.04002241678535938 -85.62663982436051
1686 -0.03742943555116653 -85.56303067877887 -0.036415837705135345 -85.66305566206564
1687 -0.037461211532354356 -85.60049189031123 -0.03811986744403839 -85.70117552950968
1688 -0.03746661636978388 -85.63795850668102 -0.03767015468329191 -85.73884568419298
1689 -0.03750206436961889 -85.67546057105064 -0.03638983480632305 -85.77523551899931
1690 -0.037533331848680976 -85.71299390289931 -0.03756625466048717 -85.8128017736598
1691 -0.03736401032656431 -85.75035791322588 -0.03765397947281599 -85.85045575313262
1692 -0.037459452822804454 -85.78781736604869 -0.04281870052218437 -85.89327445365481
1693 -0.037282293848693374 -85.82509965989738 -0.03783020507544279 -85.93110465873025
1694 -0.03733222763985396 -85.86243188753723 -0.036727491021156314 -85.9678321497514
1695 -0.03737456649541855 -85.89980645403264 -0.03731966689229012 -86.00515181664369
1696 -0.03736091628670692 -85.93716737031934 -0.0374699417501688 -86.04262175839386
1697 -0.037402340210974216 -85.97456971053032 -0.036708648689091204 -86.07933040708295
1698 -0.037462197430431846 -86.01203190796075 -0.03629384767264128 -86.11562425475559
1699 -0.03761679194867611 -86.04964869990943 -0.04014521855860949 -86.1557694733142
1700 -0.03747832905501127 -86.08712702896443 -0.035144215635955336 -86.19091368895015
1701 -0.03752126395702362 -86.12464829292145 -0.03728380687534809 -86.2281974958255
1702 -0.03760639633983374 -86.16225468926129 -0.0367830503731966 -86.2649805461987
1703 -0.03764890898019076 -86.19990359824148 -0.03887469824403524 -86.30385524444273
1704 -0.03761423397809267 -86.23751783221957 -0.03808299470692873 -86.34193823914966
1705 -0.03768390584737062 -86.27520173806694 -0.03704680763185024 -86.37898504678151
1706 -0.03773141019046307 -86.3129331482574 -0.036513468250632286 -86.41549851503214
1707 -0.03776814211159944 -86.350701290369 -0.0380499716848135 -86.45354848671695
1708 -0.03780553713440895 -86.3885068275034 -0.039035731181502345 -86.49258421789845
1709 -0.03786865323781967 -86.42637548074123 -0.03683291841298342 -86.52941713631144
1710 -0.03778738491237164 -86.4641628656536 -0.03768332526087761 -86.56710046157231
1711 -0.03778733294457197 -86.50195019859818 -0.03762913923710585 -86.60472960080942
1712 -0.038031560555100444 -86.53998175915328 -0.04099038932472467 -86.64571999013414
1713 -0.03777925744652748 -86.57776101659981 -0.036979539319872856 -86.68269952945401
1714 -0.03788858484476805 -86.61564960144457 -0.039162616804242135 -86.72186214625826
1715 -0.03776990175247193 -86.65341950319704 -0.039035364985466 -86.76089751124373
1716 -0.037724847346544264 -86.69114435054358 -0.04296220373362303 -86.80385971497735
1717 -0.037533343955874446 -86.72867769449945 -0.036585618183016776 -86.84044533316036
1718 -0.037542064860463145 -86.76621975935991 -0.0362944258376956 -86.87673975899806
1719 -0.037612779065966606 -86.80383253842588 -0.037994460202753544 -86.91473421920081
1720 -0.03756023030728102 -86.84139276873316 -0.03852445743978024 -86.95325867664059
1721 -0.037687259167432784 -86.87908002790059 -0.03753009829670191 -86.99078877493729
1722 -0.03763515315949917 -86.91671518106008 -0.03872361723333597 -87.02951239217062
1723 -0.03768284004181623 -86.9543980211019 -0.03962803967297077 -87.06914043184359
1724 -0.03761434145271778 -86.99201236255462 -0.03483448140323162 -87.10397491324683
1725 -0.03773247897624969 -87.02974484153087 -0.03945560660213232 -87.14343051984896
1726 -0.03766818754374981 -87.06741302907461 -0.03636815678328276 -87.17979867663225
1727 -0.03772228229790926 -87.10513531137252 -0.03833061251789331 -87.21812928915014
1728 -0.03765811696648598 -87.142793428339 -0.037028847634792326 -87.25515813678493
1729 -0.03773232642561197 -87.18052575476462 -0.037896806932985784 -87.29305494371792
1730 -0.03776092138141394 -87.21828667614604 -0.03786304946988821 -87.33091799318781
1731 -0.037759114429354666 -87.25604579057539 -0.03784361835569143 -87.3687616115435
1732 -0.037816983088850974 -87.29386277366423 -0.03634759560227394 -87.40510920714578
1733 -0.03775485325604677 -87.33161762692028 -0.03703555222600698 -87.44214475937179
1734 -0.03790106419473886 -87.36951869111502 -0.03952827975153923 -87.48167303912332
1735 -0.037764708139002325 -87.40728339925403 -0.03632816560566425 -87.51800120472899
1736 -0.03784532714635134 -87.44512872640038 -0.03856745082885027 -87.55656865555784
1737 -0.0378879938274622 -87.48301672022785 -0.03691202607005835 -87.5934806816279
1738 -0.037864185869693756 -87.52088090609755 -0.03730304092168808 -87.63078372254958
1739 -0.037837380357086656 -87.55871828645463 -0.03744181115180254 -87.66822553370139
1740 -0.03798594381660223 -87.59670423027124 -0.03704191390424967 -87.70526744760564
1741 -0.03806693386286497 -87.63477116413411 -0.03648286573588848 -87.74175031334153
1742 -0.03807716779410839 -87.67284833192822 -0.03557232487946749 -87.777322638221
1743 -0.03812767881900072 -87.71097601074722 -0.03734684735536575 -87.81466948557636
1744 -0.0382389634847641 -87.74921497423198 -0.03489164672791958 -87.84956113230427
1745 -0.038313846290111545 -87.78752882052208 -0.03792981989681721 -87.88749095220109
1746 -0.03830512445420027 -87.82583394497628 -0.037344339303672314 -87.92483529150476
1747 -0.03833281937986612 -87.86416676435614 -0.038949723914265634 -87.96378501541903
1748 -0.0383110586553812 -87.90247782301152 -0.038453621231019496 -88.00223863665005
1749 -0.03837735019624233 -87.94085517320777 -0.03912646174430847 -88.04136509839435
1750 -0.038524707593023774 -87.97937988080079 -0.03725568950176239 -88.07862078789611
1751 -0.038426682353019714 -88.01780656315381 -0.04194245338439941 -88.12056324128051
1752 -0.03823560103774071 -88.05604216419155 -0.03725270740687847 -88.15781594868739
1753 -0.038182584755122664 -88.09422474894667 -0.03828567061573267 -88.19610161930312
1754 -0.03818346783518791 -88.13240821678185 -0.037626483105123044 -88.23372810240825
1755 -0.038296506926417354 -88.17070472370827 -0.04133915193378925 -88.27506725434203
1756 -0.03812589887529612 -88.20883062258356 -0.03611668553203344 -88.31118393987407
1757 -0.038189956545829774 -88.2470205791294 -0.03958255257457495 -88.35076649244864
1758 -0.038136161677539346 -88.28515674080694 -0.03964150194078684 -88.39040799438943
1759 -0.0380258759483695 -88.3231826167553 -0.03700738232582808 -88.42741537671526
1760 -0.03805871233344078 -88.36124132908874 -0.038657734915614125 -88.46607311163088
1761 -0.03804061748087406 -88.39928194656962 -0.0378614628687501 -88.50393457449962
1762 -0.03798299003392458 -88.43726493660354 -0.0368376724421978 -88.54077224694183
1763 -0.03807230405509472 -88.47533724065863 -0.03835841659456492 -88.57913066353639
1764 -0.038030868768692015 -88.51336810942732 -0.039674986898899076 -88.61880565043529
1765 -0.038149433024227616 -88.55151754245155 -0.03608381748199463 -88.65488946791729
1766 -0.03815202191472054 -88.58966956436628 -0.03948673997074366 -88.69437620788803
1767 -0.03809458762407303 -88.62776415199035 -0.03669781219214201 -88.73107402008017
1768 -0.03814477752894163 -88.66590892951929 -0.03940629716962576 -88.77048031724979
1769 -0.03808495011180639 -88.7039938796311 -0.03802364785224199 -88.80850396510203
1770 -0.03816174603998661 -88.74215562567109 -0.03844077661633492 -88.84694474171837
1771 -0.03810293506830931 -88.7802585607394 -0.0419191213324666 -88.88886386305084
1772 -0.03795678950846195 -88.81821535024785 -0.037084183841943744 -88.92594804689278
1773 -0.038119147345423696 -88.85633449759328 -0.04092102274298668 -88.96686906963578
1774 -0.03798183631151915 -88.8943163339048 -0.037189120054244997 -89.00405818969003
1775 -0.03795373197644949 -88.93227006588124 -0.037495759315788746 -89.04155394900582
1776 -0.03799240905791521 -88.97026247493916 -0.03777652066200972 -89.07933046966782
1777 -0.03798231091350317 -89.00824478585267 -0.038357192650437355 -89.11768766231826
1778 -0.03805863875895739 -89.04630342461162 -0.03750575352460146 -89.15519341584286
1779 -0.03798712715506554 -89.08429055176668 -0.038905595615506175 -89.19409901145836
1780 -0.03796113207936287 -89.12225168384605 -0.037812791764736176 -89.2319118032231
1781 -0.037948265485465524 -89.16019994933151 -0.037262198887765406 -89.26917400211086
1782 -0.03801818452775478 -89.19821813385927 -0.039728590101003644 -89.30890259221187
1783 -0.037973261624574664 -89.23619139548384 -0.03927829097956419 -89.34818088319143
1784 -0.037947197631001475 -89.27413859311484 -0.03912197630852461 -89.38730285949995
1785 -0.03790406994521618 -89.31204266306005 -0.03840859849005938 -89.42571145799002
1786 -0.03787800017744303 -89.3499206632375 -0.037079266645014285 -89.46279072463503
1787 -0.03797834012657404 -89.38789900336407 -0.03711305055767298 -89.4999037751927
1788 -0.037933862581849095 -89.42583286594592 -0.037180682830512526 -89.53708445802322
1789 -0.03797541446983814 -89.46380828041576 -0.03686743676662445 -89.57395189478984
1790 -0.03803755827248097 -89.50184583868824 -0.03850246500223875 -89.61245435979208
1791 -0.03804884217679501 -89.53989468086503 -0.037519657984375954 -89.64997401777646
1792 -0.03810725882649422 -89.57800193969153 -0.035379419848322866 -89.68535343762478
1793 -0.03813958503305912 -89.6161415247246 -0.036932372860610484 -89.72228581048539
1794 -0.03821905609220266 -89.6543605808168 -0.035813124291598795 -89.75809893477698
1795 -0.03817648347467184 -89.69253706429147 -0.04012401849031448 -89.7982229532673
1796 -0.03818084169179201 -89.73071790598327 -0.036102216318249704 -89.83432516958555
1797 -0.038141667284071444 -89.76885957326733 -0.0393558656796813 -89.87368103526524
1798 -0.03807547017931938 -89.80693504344666 -0.037563882395625116 -89.91124491766087
1799 -0.03817867543548346 -89.84511371888215 -0.04009751193225384 -89.95134242959313
1800 -0.03806507494300604 -89.88317879382515 -0.03780922424048185 -89.9891516538336
1801 -0.038017899729311466 -89.92119669355446 -0.038335198722779754 -90.02748685255638
1802 -0.038030093722045424 -89.9592267872765 -0.03869774602353573 -90.06618459857991
1803 -0.03800212517380715 -89.99722891245031 -0.039192689768970015 -90.10537728834888
1804 -0.0379644863307476 -90.03519339878106 -0.036048210225999355 -90.14142549857488
1805 -0.038006453216075896 -90.07319985199713 -0.037038480117917064 -90.17846397869279
1806 -0.038042374141514304 -90.11124222613864 -0.03789701703935862 -90.21636099573215
1807 -0.03809372838586569 -90.1493359545245 -0.03652763813734054 -90.25288863386949
1808 -0.03818001225590706 -90.18751596678041 -0.03811132684350014 -90.290999960713
1809 -0.03816037867218256 -90.2256763454526 -0.040163916535675526 -90.33116387724867
1810 -0.038162382878363134 -90.26383872833097 -0.04230996537953615 -90.3734738426282
1811 -0.037925774417817595 -90.30176450274878 -0.041022822447121146 -90.41449666507532
1812 -0.037872714921832085 -90.33963721767061 -0.0376706063747406 -90.45216727145007
1813 -0.0378572802990675 -90.37749449796968 -0.03832024503499269 -90.49048751648506
1814 -0.03785918150097132 -90.41535367947066 -0.037095512449741366 -90.5275830289348
1815 -0.037891560792922975 -90.45324524026358 -0.04002761449664831 -90.56761064343145
1816 -0.03784537073224783 -90.49109061099583 -0.037987716309726235 -90.60559835974118
1817 -0.037860802561044696 -90.52895141355687 -0.0402094891294837 -90.64580784887066
1818 -0.0377934243530035 -90.56674483790987 -0.03784743715077639 -90.68365528602143
1819 -0.037824025563895705 -90.60456886347376 -0.03763881903141737 -90.72129410505285
1820 -0.03783928155899048 -90.64240814503275 -0.036697760410606864 -90.75799186546345
1821 -0.037933307327330114 -90.68034145236008 -0.037135403230786325 -90.79512726869424
1822 -0.03791980780661106 -90.7182612601667 -0.03965984955430031 -90.83478711824854
1823 -0.03789000026881695 -90.75615126043552 -0.03792760521173477 -90.87271472346028
1824 -0.03802776858210564 -90.79417902901763 -0.034961316362023355 -90.9076760398223
1825 -0.03798803500831127 -90.83216706402594 -0.03703696932643652 -90.94471300914874
1826 -0.03804269302636385 -90.87020975705231 -0.04027828797698021 -90.98499129712572
1827 -0.03794754333794117 -90.90815730039024 -0.036805288307368754 -91.02179658543308
1828 -0.038035760447382924 -90.94619306083763 -0.036963972449302676 -91.05876055788238
1829 -0.038008056581020355 -90.98420111741865 -0.03874608185142279 -91.09750663973381
1830 -0.037994570843875405 -91.02219568826253 -0.03881862740963697 -91.13632526714345
1831 -0.03797794431447983 -91.060173632577 -0.03850433621555567 -91.174829603359
1832 -0.03791218046098947 -91.098085813038 -0.03720337301492691 -91.21203297637393
1833 -0.03784013073891401 -91.13592594377691 -0.04191663321107626 -91.253949609585
1834 -0.037782779335975646 -91.17370872311288 -0.03766736928373575 -91.29161697886875
1835 -0.037842060439288616 -91.21155078355217 -0.03809584081172943 -91.32971281968048
1836 -0.03780501112341881 -91.2493557946756 -0.03749770727008581 -91.36721052695057
1837 -0.03781799003481865 -91.28717378471042 -0.03750381227582693 -91.4047143392264
1838 -0.03785997498780489 -91.32503375969823 -0.037916097417473794 -91.44263043664388
1839 -0.037873394414782525 -91.36290715411302 -0.03617628440260887 -91.4788067210465
1840 -0.03792897500097751 -91.400836129114 -0.03721562065184116 -91.51602234169833
1841 -0.03798486478626728 -91.43882099390026 -0.03934649359434843 -91.55536883529268
1842 -0.03789520040154457 -91.47671619430182 -0.037400726415216926 -91.5927695617079
1843 -0.03795616030693054 -91.51467235460875 -0.037043825909495356 -91.62981338761739
1844 -0.03800604920834303 -91.5526784038171 -0.03826435636729002 -91.66807774398468
1845 -0.03799328152090311 -91.590671685338 -0.03847380056977272 -91.70655154455446
1846 -0.038002561777830124 -91.62867424711582 -0.03696038518100977 -91.74351192973546
1847 -0.03799870852380991 -91.66667295563964 -0.03847982306033373 -91.78199175279579
1848 -0.037977812625467774 -91.70465076826511 -0.038937654718756674 -91.82092940751454
1849 -0.03799515441060066 -91.7426459226757 -0.037866524793207644 -91.85879593230774
1850 -0.037970492243766786 -91.78061641491948 -0.04059396684169769 -91.89938989914944
1851 -0.037919174507260324 -91.81853558942674 -0.0353262772783637 -91.9347161764278
1852 -0.03803516607731581 -91.85657075550407 -0.03943558651953936 -91.97415176294734
1853 -0.03801269326359034 -91.89458344876766 -0.040833466313779355 -92.01498522926113
1854 -0.037800241634249686 -91.9323836904019 -0.03770734015852213 -92.05269256941965
1855 -0.03783552758395672 -91.97021921798586 -0.0382246945053339 -92.09091726392498
1856 -0.03781614452600479 -92.00803536251186 -0.0371388154104352 -92.12805607933541
1857 -0.03789517637342214 -92.04593053888529 -0.03678695503622294 -92.16484303437163
1858 -0.03791748508810997 -92.0838480239734 -0.03985665068030357 -92.20469968505193
1859 -0.037875392101705076 -92.12172341607511 -0.0371363015845418 -92.24183598663647
1860 -0.03787635695189238 -92.15959977302701 -0.03868571221828461 -92.28052169885476
1861 -0.03785521052777767 -92.19745498355479 -0.03787415307015181 -92.3183958519249
1862 -0.03789791129529476 -92.23535289485008 -0.03712791781872511 -92.35552376974363
1863 -0.0378892308101058 -92.27324212566019 -0.039322472363710406 -92.39484624210733
1864 -0.03793707359582186 -92.31117919925602 -0.03758139107376337 -92.43242763318109
1865 -0.03796257916837931 -92.3491417784244 -0.03417028579860926 -92.4665979189797
1866 -0.037987534515559675 -92.38712931293996 -0.03755673374980688 -92.50415465272951
1867 -0.038018944673240185 -92.4251482576132 -0.03875421229749918 -92.54290886502702
1868 -0.03804820254445076 -92.46319646015765 -0.0398316640406847 -92.5827405290677
1869 -0.037992573156952855 -92.5011890333146 -0.03530280627310276 -92.61804333534081
1870 -0.03804839439690113 -92.5392374277115 -0.03643577974289656 -92.65447911508372
1871 -0.03814091682434082 -92.57737834453584 -0.038436195068061355 -92.69291531015178
1872 -0.038123862259089945 -92.61550220679493 -0.040743748843669894 -92.73365905899544
1873 -0.03798107486218214 -92.65348328165712 -0.03882444314658642 -92.77248350214202
1874 -0.038018192164599895 -92.69150147382172 -0.0367248697206378 -92.80920837186267
1875 -0.0380680063739419 -92.72956948019566 -0.03990686852484941 -92.84911524038752
1876 -0.037874411419034006 -92.7674438916147 -0.041100077144801614 -92.89021531753232
1877 -0.03788315914571285 -92.80532705076041 -0.03914039675146341 -92.92935571428379
1878 -0.037857134081423285 -92.84318418484183 -0.03988038133829832 -92.96923609562208
1879 -0.03775672502815723 -92.88094090986999 -0.03707593269646168 -93.00631202831855
1880 -0.03786165677011013 -92.9188025666401 -0.03584365844726563 -93.04215568676581
1881 -0.03790372237563133 -92.95670628901573 -0.038681908324360845 -93.08083759509017
1882 -0.03777924627065658 -92.99448553528639 -0.03960609994828701 -93.12044369503846
1883 -0.037931252643465994 -93.03241678792985 -0.03567321579903364 -93.1561169108375
1884 -0.037972165085375306 -93.07038895301523 -0.03761027939617634 -93.19372719023367
1885 -0.037990291230380537 -93.10837924424561 -0.0365098599344492 -93.23023705016813
1886 -0.03806552048772573 -93.14644476473333 -0.038708250410854815 -93.26894530057898
1887 -0.038017581403255465 -93.18446234613658 -0.04038830865174532 -93.30933360923072
1888 -0.03804993722587824 -93.22251228336246 -0.03652147799730301 -93.34585508722802
1889 -0.038053317181766036 -93.26056560054423 -0.036572507582604885 -93.38242759481062
1890 -0.03806519154459238 -93.29863079208882 -0.03620477486401796 -93.41863236967464
1891 -0.038162235915660855 -93.33679302800448 -0.03844431489706039 -93.4570766845717
1892 -0.03810363318771124 -93.3748966611922 -0.03633837159723043 -93.49341505616893
1893 -0.038311390578746794 -93.41320805177094 -0.03900067582726478 -93.5324157319962
1894 -0.03814421724528074 -93.45135226901621 -0.03821509573608637 -93.57063082773229
1895 -0.03817316479980946 -93.48952543381603 -0.036146724782884124 -93.60677755251517
1896 -0.03827265314757824 -93.5277980869636 -0.039122942835092545 -93.64590049535026
1897 -0.03823021817952395 -93.56602830514312 -0.038861492462456224 -93.68476198781272
1898 -0.03818261902779341 -93.60421092417091 -0.037721579894423485 -93.72248356770714
1899 -0.038198542408645154 -93.64240946657956 -0.03742859698832035 -93.75991216469546
1900 -0.0381733188405633 -93.68058278542013 -0.03812157958745956 -93.79803374428292
1901 -0.03827491458505392 -93.71885770000519 -0.038245920836925504 -93.83627966511985
1902 -0.03829926457256079 -93.75715696457775 -0.03875367157161236 -93.87503333669146
1903 -0.03837464787065983 -93.7955316124484 -0.03515151347965002 -93.9101848501711
1904 -0.038308103755116465 -93.83383971620351 -0.039224589616060256 -93.94940943978716
1905 -0.03820491638034582 -93.87204463258387 -0.03474568445235491 -93.98415512423952
1906 -0.038355317898094654 -93.91039995048196 -0.0378218924626708 -94.0219770167022
1907 -0.038377897813916206 -93.94877784829588 -0.037266545742750165 -94.05924356244495
1908 -0.03844340033829212 -93.98722124863417 -0.03644433654844761 -94.09568789899339
1909 -0.038475954346358775 -94.02569720298052 -0.038858290389180185 -94.13454618938258
1910 -0.03844882436096668 -94.0641460273415 -0.034958569705486296 -94.16950475908806
1911 -0.03856969177722931 -94.10271571911872 -0.03783618863672018 -94.20734094772477
1912 -0.03859450072050095 -94.14131021983923 -0.03922523539513349 -94.24656618311991
1913 -0.038699083030223846 -94.18000930286945 -0.03922034278512001 -94.28578652590502
1914 -0.038532411120831965 -94.21854171399028 -0.040995194017887114 -94.3267817199229
1915 -0.03835901971906423 -94.25690073370934 -0.03905321713536978 -94.36583493705828
1916 -0.03836751766502857 -94.29526825137437 -0.04007908944040537 -94.40591402649869
1917 -0.03825948294252157 -94.33352773431689 -0.04034377746284008 -94.44625780396153
1918 -0.038231694139540195 -94.37175942845643 -0.04046670701354742 -94.48672451097508
1919 -0.03813766185194254 -94.40989709030838 -0.036942202039062975 -94.52366671301414
1920 -0.03811990153044462 -94.44801699183883 -0.04009392447769642 -94.56376063749184
1921 -0.03815648015588522 -94.48617347199472 -0.03579164110124111 -94.59955227859308
1922 -0.038189467415213584 -94.52436293940993 -0.04215517919510603 -94.64170745778819
1923 -0.038030754402279855 -94.56239369381221 -0.0395863888785243 -94.6812938466667
1924 -0.03798976298421621 -94.60038345679642 -0.03739384226500988 -94.71868768893171
1925 -0.03799671065062284 -94.63838016744704 -0.03728196825832129 -94.75596965719004
1926 -0.03818437438458204 -94.67656454183162 -0.039266253262758254 -94.79523591045279
1927 -0.03845519069582224 -94.71501973252745 -0.03404581937938929 -94.82928172983218
1928 -0.03810075055807829 -94.75312048308552 -0.03701979797333479 -94.8663015278055
1929 -0.03816683515906334 -94.79128731824458 -0.039295796491205695 -94.9055973242967
1930 -0.0380615271627903 -94.82934884540738 -0.03962613791227341 -94.94522346220899
1931 -0.03785482998937369 -94.86720367539675 -0.03586423806846142 -94.98108770027744
1932 -0.03817128147929907 -94.90537495687605 -0.038438434898853305 -95.01952613517629
1933 -0.03809057958424091 -94.94346553646028 -0.03826886285096407 -95.05779499802726
1934 -0.03808555714786053 -94.98155109360815 -0.03860387559980154 -95.09639887362707
1935 -0.03808102868497372 -95.01963212229312 -0.03935718405991793 -95.13575605768699
1936 -0.03807269055396319 -95.05770481284708 -0.037985575199127194 -95.17374163288612
1937 -0.038015814125537874 -95.09572062697262 -0.03869445417076349 -95.21243608705689
1938 -0.03802300225943327 -95.13374362923206 -0.03950787540525198 -95.25194396246214
1939 -0.0379536796361208 -95.17169730886818 -0.039251492358744144 -95.29119545482088
1940 -0.037897125072777274 -95.20959443394095 -0.03759315740317106 -95.32878861222405
1941 -0.037939002923667434 -95.24753343686461 -0.037041941471397874 -95.36583055369545
1942 -0.037988373823463914 -95.28552181068808 -0.0374926470220089 -95.40332320071745
1943 -0.038040499575436114 -95.32356231026351 -0.038294949755072596 -95.44161815047252
1944 -0.037999313697218894 -95.36156162396072 -0.03746135737746954 -95.47907950784999
1945 -0.03812875300645828 -95.39969037696719 -0.03413378857076168 -95.51321329642074
1946 -0.03812899440526962 -95.43781937137246 -0.038620263896882535 -95.55183356031763
1947 -0.03815030697733164 -95.47596967834978 -0.03742242436856032 -95.58925598468619
1948 -0.038175980746746066 -95.51414565909653 -0.037111328728497026 -95.62636731341469
1949 -0.03823317438364029 -95.55237883348016 -0.038356461003422736 -95.6647237744181
1950 -0.03820147681981325 -95.59058031029997 -0.03689311482012272 -95.70161688923822
1951 -0.03824549987912178 -95.6288258101791 -0.035612423717975614 -95.7372293129562
1952 -0.03828831147402525 -95.66711412165311 -0.04030648395419121 -95.7775357969104
1953 -0.03822399005293846 -95.70533811170606 -0.03892896063625813 -95.81646475754665
1954 -0.038193384371697905 -95.74353149607775 -0.038975990004837514 -95.8554407475515
1955 -0.03807828202843666 -95.78160977810619 -0.03913994636386633 -95.89458069391536
1956 -0.038087152130901816 -95.81969693023709 -0.03722800575196743 -95.93180869966733
1957 -0.03812914248555899 -95.85782607272264 -0.03872272055596113 -95.9705314202233
1958 -0.03813937101513147 -95.89596544373778 -0.04228819962590933 -96.01281961984921
1959 -0.038070098496973515 -95.93403554223475 -0.034973618760705 -96.04779323860991
1960 -0.038142206706106664 -95.97217774894087 -0.041892335005104545 -96.08968557361501
1961 -0.03797370344400406 -96.01015145238487 -0.038405817560851575 -96.12809139117587
1962 -0.03806255087256431 -96.04821400325744 -0.04075428992509842 -96.16884568110098
1963 -0.03781500812619924 -96.08602901138364 -0.03765698838979006 -96.20650266949076
1964 -0.037915590964257714 -96.1239446023479 -0.038704028353095055 -96.24520669784386
1965 -0.03789556436240673 -96.1618401667103 -0.03763200994580984 -96.28283870778967
1966 -0.03787203375250101 -96.19971220046281 -0.036146560311317445 -96.31898526810099
1967 -0.037900644913315774 -96.23761284537613 -0.03777227643877268 -96.35675754453976
1968 -0.037919891998171806 -96.2755327373743 -0.040873854607343676 -96.3976313991471
1969 -0.03795082941651344 -96.31348356679082 -0.03659980911761522 -96.43423120826472
1970 -0.038018178194761276 -96.35150174498558 -0.03666974119842052 -96.47090094946314
1971 -0.03806482441723347 -96.38956656940282 -0.03894700463861227 -96.50984795410176
1972 -0.038012882322072984 -96.4275794517249 -0.03918050769716501 -96.54902846179893
1973 -0.03822458852082491 -96.46580404024571 -0.04467653259634972 -96.59370499439528
1974 -0.03782514445483685 -96.50362918470056 -0.03629168514162302 -96.6299966795369
1975 -0.03786104768514633 -96.5414902323857 -0.03740349151194096 -96.66740017104884
1976 -0.03786695413291454 -96.5793571865186 -0.03744784463196993 -96.70484801568081
1977 -0.03791180681437254 -96.61726899333298 -0.03674607705324888 -96.74159409273406
1978 -0.03803181573748589 -96.65530080907047 -0.037978272698819635 -96.77957236543288
1979 -0.037993688881397245 -96.69329449795187 -0.04193068202584982 -96.82150304745873
1980 -0.037867763079702854 -96.73116226103157 -0.0356977567076683 -96.8572008041664
1981 -0.03790425695478916 -96.76906651798636 -0.0329979095607996 -96.8901987137272
1982 -0.038082992658019066 -96.80714951064438 -0.03505271393805742 -96.92525142766526
1983 -0.038136292807757856 -96.84528580345214 -0.03894760236144066 -96.9641990300267
1984 -0.038079091347754 -96.8833648947999 -0.03738835547119379 -97.0015873854979
1985 -0.03815026804804802 -96.92151516284794 -0.037461680546402934 -97.0390490660443
1986 -0.03814441245049238 -96.95965957529843 -0.038795359805226325 -97.07784442584952
1987 -0.03812086209654808 -96.99778043739498 -0.03832583129405975 -97.11617025714358
1988 -0.038142373226583 -97.03592281062156 -0.0401992442086339 -97.15636950135222
1989 -0.03802531901746988 -97.07394812963902 -0.03713366538286209 -97.19350316673508
1990 -0.038045878149569036 -97.1119940077886 -0.03797956332564354 -97.23148273006073
1991 -0.038083632849156855 -97.15007764063775 -0.03832719884812832 -97.26980992890886
1992 -0.037986060790717605 -97.18806370142846 -0.03708127923309803 -97.30689120814195
1993 -0.038078495860099794 -97.22614219728857 -0.036457059904932976 -97.34334826804688
1994 -0.038122805021703246 -97.26426500231027 -0.03921228554099798 -97.38256055358788
1995 -0.03803943991661072 -97.30230444222688 -0.04230423476547003 -97.42486478835335
1996 -0.037840246595442294 -97.34014468882232 -0.03794607985764742 -97.462810868211
1997 -0.03792226277291775 -97.37806695159524 -0.03949171248823404 -97.50230258069922
1998 -0.03794542755931616 -97.41601237915457 -0.035685903206467626 -97.53798848390569
1999 -0.03795464988797903 -97.45396702904254 -0.038457637652754784 -97.57644612155845
2000 -0.037910465896129605 -97.49187749493868 -0.03872618395835161 -97.6151723055168
