# Supplementary material for: Learning nonequilibrium statistical mechanics and dynamical phase transitions
Source: Nat Commun. 2024 Feb 6;15:1117. doi: 10.1038/s41467-024-45172-8 (PMC10847122; doi:10.1038/s41467-024-45172-8)
Supplement: Supplementary file 4 — Supplementary Data 1 [file 41467_2024_45172_MOESM4_ESM.zip › DPT-main/PlotTemplate/plot_KL_divergence/out/finite_time/SE/L6_D3W32K5_E100BS1k/logs-0.50/log.txt]

1 -0.23588345274329187 -0.23588345274329187 -0.23590093553066255 -0.23590093553066255
2 -0.23389173150062562 -0.4697751842439175 -0.23390508070588112 -0.46980601623654367
3 -0.23202827721834182 -0.7018034614622594 -0.23201745077967645 -0.7018234670162201
4 -0.23025201633572578 -0.9320554777979851 -0.23023380488157272 -0.9320572718977929
5 -0.2285580925643444 -1.1606135703623295 -0.22852966338396072 -1.1605869352817535
6 -0.22693998292088507 -1.3875535532832146 -0.2269349865615368 -1.3875219218432904
7 -0.22535426691174507 -1.6129078201949596 -0.2252951480448246 -1.612817069888115
8 -0.22382185086607934 -1.836729671061039 -0.2237922064960003 -1.8366092763841153
9 -0.22236561849713327 -2.0590952895581722 -0.22232850417494773 -2.058937780559063
10 -0.2209428757429123 -2.2800381653010846 -0.2209232620894909 -2.279861042648554
11 -0.2195463426411152 -2.4995845079422 -0.21958835199475288 -2.4994493946433067
12 -0.21819061115384103 -2.717775119096041 -0.21815399825572968 -2.7176033928990364
13 -0.21687531396746634 -2.9346504330635073 -0.21696390733122825 -2.9345673002302646
14 -0.21559777930378915 -3.1502482123672966 -0.215642049908638 -3.1502093501389026
15 -0.21433980613946915 -3.364588018506766 -0.21446913257241249 -3.364678482711315
16 -0.2131076604127884 -3.577695678919554 -0.21321267634630203 -3.577891159057617
17 -0.2118957296013832 -3.7895914085209372 -0.2118115432560444 -3.7897027023136616
18 -0.21072576344013214 -4.000317171961069 -0.21066404059529303 -4.000366742908954
19 -0.20957613438367845 -4.209893306344748 -0.20971791967749595 -4.210084662586451
20 -0.20844774022698404 -4.418341046571732 -0.20822946280241011 -4.418314125388861
21 -0.20734924972057342 -4.625690296292306 -0.20701577439904212 -4.625329899787903
22 -0.20625169351696968 -4.831941989809276 -0.20609764456748964 -4.8314275443553925
23 -0.20519330278038977 -5.0371352925896655 -0.20526820793747902 -5.0366957522928715
24 -0.20411594435572625 -5.241251236945391 -0.2042990118265152 -5.240994764119387
25 -0.20307099893689157 -5.444322235882283 -0.2031068429350853 -5.444101607054472
26 -0.202007270604372 -5.646329506486655 -0.20201814621686937 -5.646119753271342
27 -0.200983490049839 -5.847312996536494 -0.200590730458498 -5.84671048372984
28 -0.1999891735613346 -6.0473021700978284 -0.20021431297063827 -6.046924796700479
29 -0.19895993769168854 -6.246262107789517 -0.19909721091389657 -6.246022007614375
30 -0.19797008186578752 -6.444232189655304 -0.19805383384227754 -6.444075841456653
31 -0.1969677485525608 -6.6411999382078655 -0.19682408571243287 -6.640899927169086
32 -0.19598396494984627 -6.837183903157712 -0.19600336402654647 -6.8369032911956324
33 -0.19502367600798606 -7.032207579165698 -0.19472696855664254 -7.031630259752275
34 -0.19406681433320044 -7.226274393498898 -0.1937777206301689 -7.225407980382443
35 -0.1930974081158638 -7.419371801614762 -0.19301844909787177 -7.4184264294803155
36 -0.1921382687985897 -7.611510070413352 -0.1924082949757576 -7.6108347244560735
37 -0.1911861054599285 -7.8026961758732805 -0.19185035973787307 -7.802685084193946
38 -0.19022737294435502 -7.992923548817635 -0.19030625522136688 -7.992991339415314
39 -0.18928298726677895 -8.182206536084415 -0.1889457195997238 -8.181937059015038
40 -0.1883520931005478 -8.370558629184963 -0.18822375759482385 -8.37016081660986
41 -0.1874103732407093 -8.557969002425672 -0.1867755688726902 -8.556936385482551
42 -0.18651776984333993 -8.744486772269012 -0.18574235141277312 -8.742678736895325
43 -0.18556238561868668 -8.930049157887698 -0.18589743450284005 -8.928576171398165
44 -0.18464960753917695 -9.114698765426875 -0.18483783081173896 -9.113414002209904
45 -0.1837127022445202 -9.298411467671395 -0.1841879665851593 -9.297601968795064
46 -0.1827859178185463 -9.48119738548994 -0.18269440531730652 -9.48029637411237
47 -0.1818292737007141 -9.663026659190654 -0.18173623755574225 -9.662032611668113
48 -0.18093507811427118 -9.843961737304925 -0.1811259649693966 -9.84315857663751
49 -0.1799989625811577 -10.023960699886082 -0.17958683297038078 -10.022745409607891
50 -0.17905765026807785 -10.20301835015416 -0.17991248592734338 -10.202657895535234
51 -0.1781236447393894 -10.38114199489355 -0.17789762765169143 -10.380555523186926
52 -0.17720283940434456 -10.558344834297895 -0.17707460075616838 -10.557630123943094
53 -0.17624367475509645 -10.73458850905299 -0.17624730989336967 -10.733877433836463
54 -0.17534345984458924 -10.90993196889758 -0.17470160499215126 -10.908579038828615
55 -0.1744040623307228 -11.084336031228302 -0.1750641368329525 -11.083643175661567
56 -0.17349340468645097 -11.257829435914752 -0.17404672801494597 -11.257689903676514
57 -0.17254285812377929 -11.430372294038532 -0.17172267735004426 -11.429412581026558
58 -0.171636101603508 -11.60200839564204 -0.17113148421049118 -11.600544065237049
59 -0.170729660987854 -11.772738056629894 -0.17156705632805824 -11.772111121565107
60 -0.16977942362427711 -11.942517480254171 -0.16976965963840485 -11.941880781203512
61 -0.16886205300688745 -12.111379533261058 -0.1697229787707329 -12.111603759974244
62 -0.16789406165480614 -12.279273594915864 -0.16794073209166527 -12.27954449206591
63 -0.16693694964051248 -12.446210544556376 -0.16780569925904273 -12.447350191324952
64 -0.16599825024604797 -12.612208794802424 -0.16566367223858833 -12.613013863563541
65 -0.16507247984409332 -12.777281274646517 -0.16369449496269226 -12.776708358526234
66 -0.16410394832491876 -12.941385222971435 -0.16440722346305847 -12.941115581989292
67 -0.16313593313097954 -13.104521156102415 -0.16327310875058174 -13.104388690739874
68 -0.1622154198586941 -13.266736575961108 -0.16239189580082894 -13.266780586540703
69 -0.16125502437353134 -13.42799160033464 -0.1615204244852066 -13.42830101102591
70 -0.16028705090284348 -13.588278651237482 -0.1615092895925045 -13.589810300618415
71 -0.15926000475883484 -13.747538655996317 -0.16026113033294678 -13.750071430951362
72 -0.15832080766558648 -13.905859463661903 -0.1571751594543457 -13.907246590405707
73 -0.15738159269094468 -14.063241056352847 -0.1578363798558712 -14.065082970261578
74 -0.15636653304100037 -14.219607589393847 -0.15564947053790093 -14.220732440799479
75 -0.1554310977458954 -14.375038687139742 -0.15609050914645195 -14.37682294994593
76 -0.15443561747670173 -14.529474304616445 -0.15529354512691498 -14.532116495072845
77 -0.1534322075545788 -14.682906512171023 -0.1535808488726616 -14.685697343945506
78 -0.1524611160159111 -14.835367628186933 -0.15342959836125375 -14.839126942306759
79 -0.15145138204097747 -14.986819010227912 -0.15168258175253868 -14.990809524059298
80 -0.15044936388731003 -15.137268374115221 -0.149770288169384 -15.140579812228681
81 -0.14942719116806985 -15.28669556528329 -0.1508981242775917 -15.291477936506274
82 -0.14843642488121986 -15.43513199016451 -0.15043365210294724 -15.441911588609221
83 -0.14741992577910423 -15.582551915943615 -0.1471431717276573 -15.589054760336879
84 -0.14638179093599318 -15.728933706879609 -0.14733476787805558 -15.736389528214934
85 -0.1453957349061966 -15.874329441785806 -0.14700891077518463 -15.883398438990119
86 -0.1443875953555107 -16.018717037141315 -0.14618992134928704 -16.029588360339407
87 -0.1433304227888584 -16.16204745993017 -0.14389340430498124 -16.17348176464439
88 -0.14228352159261703 -16.30433098152279 -0.1416609212756157 -16.315142685920005
89 -0.14125444144010543 -16.445585422962893 -0.1422703668475151 -16.45741305276752
90 -0.14026420563459396 -16.585849628597487 -0.14056807458400727 -16.597981127351527
91 -0.13918688297271728 -16.725036511570202 -0.13996576145291328 -16.73794688880444
92 -0.1381438136100769 -16.86318032518028 -0.13892920091748237 -16.87687608972192
93 -0.13707228377461433 -17.000252608954895 -0.1366639256477356 -17.013540015369657
94 -0.13603348135948182 -17.13628609031438 -0.13942633271217347 -17.15296634808183
95 -0.13494353592395783 -17.271229626238338 -0.13522740975022315 -17.28819375783205
96 -0.13389195799827575 -17.405121584236614 -0.13418438360095025 -17.422378141433
97 -0.13290527537465097 -17.538026859611264 -0.13459123224020003 -17.5569693736732
98 -0.131861312687397 -17.669888172298663 -0.13183525577187538 -17.688804629445077
99 -0.13082739412784578 -17.800715566426508 -0.13038455918431283 -17.81918918862939
100 -0.12980280295014382 -17.930518369376653 -0.1294417202472687 -17.94863090887666
101 -0.12873150557279586 -18.059249874949447 -0.12883129864931106 -18.07746220752597
102 -0.12770854830741882 -18.186958423256865 -0.12851317301392556 -18.205975380539893
103 -0.12662394642829894 -18.313582369685165 -0.12577590793371202 -18.331751288473605
104 -0.12557355165481568 -18.43915592133998 -0.1265326149761677 -18.45828390344977
105 -0.12451776824891567 -18.563673689588896 -0.12490508258342743 -18.5831889860332
106 -0.12347475327551365 -18.68714844286441 -0.12419775575399399 -18.707386741787193
107 -0.12240371070802211 -18.80955215357243 -0.12433554492890835 -18.8317222867161
108 -0.12134576514363289 -18.930897918716063 -0.11744957640767098 -18.949171863123773
109 -0.12034769877791404 -19.051245617493976 -0.12037123776972294 -19.069543100893497
110 -0.11931799799203872 -19.170563615486014 -0.1183964129537344 -19.187939513847233
111 -0.1182914536446333 -19.288855069130648 -0.11636888869106769 -19.3043084025383
112 -0.11726217232644558 -19.406117241457093 -0.11726245544850826 -19.421570857986808
113 -0.11626775413751603 -19.52238499559461 -0.11670772954821587 -19.538278587535025
114 -0.11521191485226154 -19.63759691044687 -0.11883938126266003 -19.657117968797685
115 -0.11413763649761677 -19.751734546944487 -0.11273777112364769 -19.769855739921333
116 -0.11314477510750294 -19.86487932205199 -0.11308936849236488 -19.882945108413697
117 -0.11218979358673095 -19.97706911563872 -0.11248071864247322 -19.99542582705617
118 -0.1111177682876587 -20.08818688392638 -0.11245018430054188 -20.107876011356712
119 -0.11008689329028129 -20.19827377721666 -0.10785274468362331 -20.215728756040335
120 -0.10907700657844543 -20.307350783795105 -0.10653754509985447 -20.32226630114019
121 -0.10816245973110199 -20.415513243526206 -0.10721766762435436 -20.429483968764544
122 -0.10721294432878495 -20.522726187854992 -0.10861826613545418 -20.5381022349
123 -0.1062113881111145 -20.628937575966106 -0.10685187131166458 -20.644954106211664
124 -0.10525221712887287 -20.734189793094977 -0.10613437294960022 -20.751088479161265
125 -0.10424634516239166 -20.838436138257368 -0.10510754026472569 -20.85619601942599
126 -0.10329456292092801 -20.941730701178297 -0.10352557189762593 -20.959721591323618
127 -0.10242988765239716 -21.044160588830696 -0.10063330568373204 -21.06035489700735
128 -0.10148117691278458 -21.14564176574348 -0.10107083171606064 -21.16142572872341
129 -0.10050937607884407 -21.246151141822324 -0.10133253373205661 -21.262758262455467
130 -0.09958521462976933 -21.345736356452093 -0.09782917201519012 -21.360587434470656
131 -0.09868850633502006 -21.444424862787113 -0.0977227047085762 -21.458310139179233
132 -0.09776576459407807 -21.542190627381192 -0.10074970833957195 -21.559059847518803
133 -0.0968785222619772 -21.63906914964317 -0.09613553807139397 -21.655195385590197
134 -0.09600335210561753 -21.73507250174879 -0.09595658406615257 -21.75115196965635
135 -0.0951608695089817 -21.83023337125777 -0.09316281005740165 -21.84431477971375
136 -0.09426521547138692 -21.924498586729158 -0.09396523647010327 -21.938280016183853
137 -0.09341102838516235 -22.01790961511432 -0.09414820782840252 -22.032428224012257
138 -0.09256654605269432 -22.110476161167014 -0.08986826874315738 -22.122296492755414
139 -0.09177853055298328 -22.202254691719997 -0.09270229339599609 -22.21499878615141
140 -0.09088138379156589 -22.293136075511562 -0.09091291017830372 -22.305911696329712
141 -0.09001351185142994 -22.383149587362993 -0.09125916585326195 -22.397170862182975
142 -0.08919846974313259 -22.472348057106124 -0.08772789873182774 -22.484898760914803
143 -0.08840673416852951 -22.560754791274654 -0.08927417434751987 -22.57417293526232
144 -0.0876220341771841 -22.648376825451837 -0.08687871024012565 -22.661051645502447
145 -0.086863786354661 -22.7352406118065 -0.08637662045657635 -22.747428265959023
146 -0.08613320589065551 -22.821373817697154 -0.08523009233176708 -22.83265835829079
147 -0.08536951616406441 -22.90674333386122 -0.08583512715995312 -22.918493485450742
148 -0.08460977301001549 -22.991353106871234 -0.08621330782771111 -23.004706793278455
149 -0.08388620726764202 -23.075239314138877 -0.08438015170395374 -23.08908694498241
150 -0.0831623625010252 -23.1584016766399 -0.0816147830337286 -23.170701728016137
151 -0.08246181830763817 -23.24086349494754 -0.08227206766605377 -23.25297379568219
152 -0.08169955760240555 -23.322563052549945 -0.08154204003512859 -23.33451583571732
153 -0.08108000755310059 -23.403643060103047 -0.07905242554843425 -23.413568261265752
154 -0.08040015809237958 -23.484043218195428 -0.08060552477836609 -23.49417378604412
155 -0.07972485721111297 -23.56376807540654 -0.07687855176627637 -23.571052337810396
156 -0.07910456471145152 -23.64287264011799 -0.08133073560893536 -23.652383073419333
157 -0.0784331876784563 -23.721305827796446 -0.07617330327630042 -23.728556376695632
158 -0.07778599448502063 -23.799091822281465 -0.07488427981734276 -23.803440656512976
159 -0.07716545574367047 -23.876257278025136 -0.08330866731703282 -23.88674932383001
160 -0.07645783759653568 -23.95271511562167 -0.07488148361444473 -23.961630807444454
161 -0.07594364508986473 -24.028658760711537 -0.07781646586954594 -24.039447273314
162 -0.07530055828392505 -24.10395931899546 -0.07884250469505787 -24.118289778009057
163 -0.0746938280761242 -24.178653147071586 -0.07530711703002453 -24.193596895039082
164 -0.074037054926157 -24.252690201997744 -0.07288391701877117 -24.266480812057853
165 -0.07350947633385659 -24.3261996783316 -0.07565194815397262 -24.342132760211825
166 -0.07294185683131219 -24.399141535162915 -0.07394792772829532 -24.41608068794012
167 -0.07238034941256047 -24.471521884575477 -0.07472223080694676 -24.490802918747068
168 -0.07182864136993886 -24.543350525945417 -0.07053175754845142 -24.56133467629552
169 -0.07133279517292976 -24.614683321118346 -0.0729558128863573 -24.634290489181875
170 -0.0707736738026142 -24.68545699492096 -0.06970566026866436 -24.70399614945054
171 -0.07023662887513638 -24.755693623796095 -0.0713663049042225 -24.775362454354763
172 -0.06976422443985938 -24.825457848235953 -0.07202914357185364 -24.847391597926617
173 -0.06917399056255817 -24.89463183879851 -0.07110215537250042 -24.918493753299117
174 -0.06869366504251957 -24.96332550384103 -0.06793810836970807 -24.986431861668827
175 -0.06816856786608697 -25.03149407170712 -0.06620439775288105 -25.052636259421707
176 -0.06773257628083229 -25.09922664798795 -0.0630811896175146 -25.11571744903922
177 -0.06738124378025531 -25.166607891768205 -0.0677702222019434 -25.183487671241163
178 -0.0668555110692978 -25.233463402837504 -0.0673749141395092 -25.250862585380673
179 -0.0665482971817255 -25.30001170001923 -0.06699790731072426 -25.3178604926914
180 -0.06613601557910442 -25.366147715598334 -0.06677265204489231 -25.38463314473629
181 -0.06565588116645812 -25.43180359676479 -0.06791136153042317 -25.452544506266715
182 -0.06524664424359798 -25.497050241008388 -0.06372575499117375 -25.51627026125789
183 -0.06477773860096932 -25.561827979609358 -0.05811626482754946 -25.57438652608544
184 -0.06454321332275867 -25.626371192932115 -0.06168969999998808 -25.63607622608543
185 -0.06410753838717938 -25.690478731319295 -0.05739012155681848 -25.693466347642246
186 -0.0638863280415535 -25.75436505936085 -0.06389915980398655 -25.757365507446234
187 -0.06347028948366643 -25.81783534884452 -0.06024409849196673 -25.817609605938202
188 -0.06319139152765274 -25.88102674037217 -0.06460177600383758 -25.88221138194204
189 -0.06281663291156292 -25.943843373283734 -0.05998677778989077 -25.94219815973193
190 -0.06251900028437377 -26.00636237356811 -0.06819607876241207 -26.010394238494342
191 -0.061994997411966325 -26.068357370980074 -0.05756038762629032 -26.06795462612063
192 -0.06183765232563019 -26.130195023305703 -0.05631617307662964 -26.124270799197262
193 -0.0615946214646101 -26.191789644770314 -0.06286007687449455 -26.187130876071755
194 -0.06126080509275198 -26.253050449863064 -0.05809230301529169 -26.24522317908705
195 -0.060904088988900186 -26.313954538851963 -0.06516951359808446 -26.310392692685134
196 -0.060566327162086965 -26.37452086601405 -0.061955809220671655 -26.372348501905805
197 -0.060196700505912304 -26.43471756651996 -0.06125427931547165 -26.433602781221275
198 -0.05985669456422329 -26.494574261084185 -0.061438746936619285 -26.495041528157895
199 -0.05955726038664579 -26.554131521470833 -0.06202991995960474 -26.5570714481175
200 -0.05926412306725979 -26.61339564453809 -0.058808340691030025 -26.61587978880853
201 -0.05897731985896826 -26.67237296439706 -0.056378587149083614 -26.672258375957615
202 -0.058633049950003624 -26.731006014347063 -0.05940515231341124 -26.731663528271024
203 -0.05837908908724785 -26.78938510343431 -0.060583552531898024 -26.792247080802923
204 -0.05804607942700386 -26.847431182861314 -0.05693267825990915 -26.84917975906283
205 -0.05779857393354178 -26.905229756794856 -0.058135191723704335 -26.907314950786535
206 -0.057481023110449316 -26.962710779905304 -0.0561047924682498 -26.963419743254786
207 -0.057306064292788506 -27.020016844198093 -0.054679705016314986 -27.0180994482711
208 -0.05702827461063862 -27.07704511880873 -0.06189760807901621 -27.079997056350116
209 -0.05680527370423079 -27.13385039251296 -0.056289448589086535 -27.136286504939203
210 -0.05662936232984066 -27.1904797548428 -0.06281030178070068 -27.199096806719904
211 -0.056178309582173826 -27.246658064424974 -0.05168507099151611 -27.25078187771142
212 -0.05599937178194523 -27.302657436206918 -0.058694923669099806 -27.309476801380523
213 -0.055844610743224624 -27.358502046950143 -0.04473505634814501 -27.354211857728668
214 -0.05563386008143425 -27.41413590703158 -0.06048034504055977 -27.414692202769228
215 -0.05560162365436554 -27.469737530685943 -0.038398505002260205 -27.453090707771487
216 -0.055423502810299397 -27.525161033496243 -0.05751994252204895 -27.510610650293536
217 -0.05506341196596622 -27.58022444546221 -0.05261682476848364 -27.56322747506202
218 -0.05493278224021196 -27.635157227702422 -0.062287247739732265 -27.625514722801753
219 -0.054712705127894876 -27.689869932830316 -0.04768513385206461 -27.673199856653817
220 -0.05449268240481615 -27.744362615235133 -0.056276144832372664 -27.72947600148619
221 -0.05427092686295509 -27.798633542098088 -0.052734349854290485 -27.78221035134048
222 -0.05419471841305494 -27.852828260511142 -0.059344957768917087 -27.8415553091094
223 -0.05385966524481774 -27.90668792575596 -0.05841829832643271 -27.899973607435832
224 -0.053542939573526384 -27.960230865329486 -0.05095938071608543 -27.95093298815192
225 -0.053446765430271624 -28.01367763075976 -0.0506966520100832 -28.001629640162
226 -0.053304442577064036 -28.066982073336824 -0.049181610345840454 -28.05081125050784
227 -0.053256872668862344 -28.120238946005685 -0.044392564706504344 -28.095203815214347
228 -0.05311311837285757 -28.17335206437854 -0.052972308918833734 -28.14817612413318
229 -0.052807570435106754 -28.226159634813648 -0.05251847058534622 -28.200694594718527
230 -0.052695915661752225 -28.2788555504754 -0.0472784535959363 -28.247973048314464
231 -0.0526582783088088 -28.331513828784207 -0.06163599621504545 -28.30960904452951
232 -0.05236592199653387 -28.38387975078074 -0.05101330727338791 -28.360622351802895
233 -0.052291272394359115 -28.4361710231751 -0.04971643835306168 -28.410338790155958
234 -0.05206188298761845 -28.488232906162718 -0.05453725382685661 -28.464876043982816
235 -0.05180425550788641 -28.540037161670604 -0.05209924578666687 -28.516975289769483
236 -0.051580237410962584 -28.591617399081567 -0.04886600729078054 -28.565841297060263
237 -0.05155602712184191 -28.643173426203408 -0.051575392670929435 -28.617416689731193
238 -0.051475088484585284 -28.694648514687994 -0.04595150109380484 -28.663368190824997
239 -0.051280387118458746 -28.745928901806455 -0.05756359547376633 -28.720931786298763
240 -0.0510463273152709 -28.796975229121724 -0.04861019216477871 -28.769541978463543
241 -0.050856185518205164 -28.84783141463993 -0.05006451290100813 -28.819606491364553
242 -0.050659367069602015 -28.898490781709533 -0.060880796238780024 -28.880487287603334
243 -0.050426152907311915 -28.948916934616847 -0.058561362139880654 -28.939048649743214
244 -0.050202608294785026 -28.999119542911632 -0.04094258248806 -28.979991232231274
245 -0.04998916275799274 -29.049108705669624 -0.05923402104526758 -29.03922525327654
246 -0.04980284906923771 -29.098911554738862 -0.05159368067979812 -29.09081893395634
247 -0.04974303804337978 -29.148654592782243 -0.04654708001762629 -29.137366013973963
248 -0.049612121656537056 -29.19826671443878 -0.055271600000560285 -29.192637613974522
249 -0.04935408104211092 -29.24762079548089 -0.05182070024311543 -29.24445831421764
250 -0.04908065740019083 -29.29670145288108 -0.04747401960194111 -29.29193233381958
251 -0.04912568349391222 -29.345827136374993 -0.05073750950396061 -29.34266984332354
252 -0.049043283239006995 -29.394870419614 -0.05112472549080849 -29.39379456881435
253 -0.048721454292535785 -29.443591873906538 -0.049284722097218035 -29.44307929091157
254 -0.048578282445669176 -29.492170156352206 -0.053502130508422854 -29.496581421419993
255 -0.04843682274222374 -29.54060697909443 -0.04595312140882015 -29.542534542828815
256 -0.04819807112216949 -29.5888050502166 -0.05024482849985361 -29.592779371328668
257 -0.04817999675869942 -29.636985046975298 -0.05172119606286287 -29.644500567391532
258 -0.04800704531371593 -29.684992092289015 -0.048081195913255215 -29.692581763304787
259 -0.047883901931345466 -29.73287599422036 -0.04760112054646015 -29.740182883851247
260 -0.04779957197606564 -29.780675566196425 -0.050279848463833335 -29.79046273231508
261 -0.047632718831300734 -29.828308285027727 -0.04972230363637209 -29.840185035951453
262 -0.04749699719250202 -29.87580528222023 -0.03484173025935888 -29.875026766210812
263 -0.04768285267055035 -29.923488134890782 -0.031357441749423745 -29.906384207960237
264 -0.04779739864170551 -29.971285533532487 -0.05315146297216415 -29.9595356709324
265 -0.04750954713672399 -30.01879508066921 -0.0503032386302948 -30.009838909562696
266 -0.047398670576512814 -30.066193751245724 -0.04141025431454182 -30.051249163877237
267 -0.047309220768511295 -30.113502972014235 -0.044938447698950765 -30.096187611576187
268 -0.04723413679748774 -30.160737108811723 -0.05208960007876158 -30.14827721165495
269 -0.04714082349091768 -30.20787793230264 -0.049650350213050844 -30.197927561868
270 -0.046953360363841054 -30.25483129266648 -0.0484132980927825 -30.24634085996078
271 -0.04676089677959681 -30.301592189446076 -0.04519942197948694 -30.291540281940268
272 -0.046755981631577015 -30.348348171077653 -0.042742158472538 -30.334282440412807
273 -0.04673421662300825 -30.39508238770066 -0.04612643774598837 -30.380408878158796
274 -0.046683130972087386 -30.44176551867275 -0.052307506836950776 -30.432716384995746
275 -0.046462505124509335 -30.48822802379726 -0.04752921871840954 -30.480245603714156
276 -0.046352991834282875 -30.53458101563154 -0.05133696012198925 -30.531582563836146
277 -0.0461775029078126 -30.580758518539355 -0.049602913483977315 -30.581185477320123
278 -0.04610460922122002 -30.626863127760576 -0.0421563308686018 -30.623341808188723
279 -0.04604061469435692 -30.67290374245493 -0.04684215765446424 -30.670183965843187
280 -0.04596026968210935 -30.71886401213704 -0.0541963879019022 -30.72438035374509
281 -0.045461361110210416 -30.76432537324725 -0.05372974369674921 -30.77811009744184
282 -0.04546210542321205 -30.80978747867046 -0.04695047568529844 -30.82506057312714
283 -0.04531702231615782 -30.85510450098662 -0.048372940719127656 -30.873433513846265
284 -0.045144921727478506 -30.900249422714097 -0.046728890389204025 -30.92016240423547
285 -0.04507536739110947 -30.945324790105207 -0.04131426829844713 -30.961476672533916
286 -0.04518997818231583 -30.99051476828752 -0.052617700397968294 -31.014094372931883
287 -0.04503944255411625 -31.03555421084164 -0.03903673719614744 -31.05313111012803
288 -0.04493505097925663 -31.080489261820894 -0.0451105996966362 -31.098241709824666
289 -0.04497903734445572 -31.125468299165348 -0.052248671650886536 -31.150490381475553
290 -0.0447841789573431 -31.17025247812269 -0.038927916437387466 -31.18941829791294
291 -0.044702693819999695 -31.21495517194269 -0.0460355743765831 -31.235453872289522
292 -0.04460417702794075 -31.259559348970633 -0.04780416022986174 -31.283258032519385
293 -0.04468892682343721 -31.30424827579407 -0.05093411654233933 -31.334192149061725
294 -0.044223263300955294 -31.348471539095026 -0.044775649160146716 -31.378967798221872
295 -0.044215709716081616 -31.392687248811107 -0.04636511243879795 -31.42533291066067
296 -0.04419368151575327 -31.43688093032686 -0.044683768041431905 -31.470016678702102
297 -0.044037483632564545 -31.480918413959426 -0.04804487433284521 -31.518061553034947
298 -0.043939044885337356 -31.524857458844764 -0.04521560464054346 -31.56327715767549
299 -0.04372803457081318 -31.568585493415576 -0.04316116776317358 -31.606438325438663
300 -0.043847572058439255 -31.612433065474015 -0.04551386032253504 -31.6519521857612
301 -0.04388933107256889 -31.656322396546585 -0.04569233637303114 -31.69764452213423
302 -0.04372690934687853 -31.700049305893465 -0.0473666075617075 -31.745011129695936
303 -0.04347092881798744 -31.743520234711454 -0.0453327177092433 -31.79034384740518
304 -0.043501167185604574 -31.787021401897057 -0.04836604259908199 -31.83870989000426
305 -0.043314697220921516 -31.83033609911798 -0.04085017554461956 -31.87956006554888
306 -0.04325069338083267 -31.873586792498813 -0.04062768332660198 -31.92018774887548
307 -0.04320045635104179 -31.916787248849854 -0.04833867680281401 -31.968526425678295
308 -0.043091717176139355 -31.959878966025993 -0.051811089366674425 -32.02033751504497
309 -0.04291155003011227 -32.00279051605611 -0.045416550152003764 -32.06575406519698
310 -0.04291025754064322 -32.04570077359675 -0.04335274118930101 -32.10910680638628
311 -0.042672226391732695 -32.08837299998848 -0.03959532231092453 -32.1487021286972
312 -0.04281514175236225 -32.13118814174084 -0.04030064269900322 -32.189002771396204
313 -0.04275119695812464 -32.173939338698965 -0.03655379414558411 -32.22555656554179
314 -0.042656921036541465 -32.2165962597355 -0.04748921189457178 -32.27304577743636
315 -0.04260223656892777 -32.25919849630443 -0.050421221554279326 -32.32346699899064
316 -0.04228782393038273 -32.30148632023481 -0.04393262006342411 -32.36739961905406
317 -0.042263473942875864 -32.34374979417768 -0.04197732098400593 -32.409376940038065
318 -0.042141773365437986 -32.38589156754312 -0.036082194186747074 -32.44545913422481
319 -0.04211111720651388 -32.428002684749636 -0.03882110770791769 -32.48428024193273
320 -0.042178666591644286 -32.47018135134128 -0.04782820008695125 -32.532108442019684
321 -0.041989544220268724 -32.51217089556155 -0.04183253403753042 -32.573940976057216
322 -0.04203116502612829 -32.554202060587684 -0.03760626129806042 -32.611547237355275
323 -0.041981509700417516 -32.596183570288105 -0.04138910509645939 -32.65293634245173
324 -0.04163970611989498 -32.637823276408 -0.03777047600597143 -32.690706818457706
325 -0.041863220557570455 -32.67968649696557 -0.03612166699022055 -32.726828485447925
326 -0.04190429262816906 -32.72159078959374 -0.04293103404343128 -32.76975951949136
327 -0.041785712353885174 -32.763376501947626 -0.04762954730540514 -32.817389066796764
328 -0.041803359799087045 -32.805179861746716 -0.041172302700579165 -32.858561369497345
329 -0.041824443824589254 -32.8470043055713 -0.043974243476986884 -32.90253561297433
330 -0.041686660051345824 -32.88869096562265 -0.04627750646322966 -32.94881311943756
331 -0.0416141027584672 -32.93030506838112 -0.03732030820101499 -32.98613342763858
332 -0.041648273915052415 -32.97195334229617 -0.04575605820864439 -33.03188948584722
333 -0.04167503379285335 -33.013628376089024 -0.0494306156411767 -33.0813201014884
334 -0.04145721979439258 -33.05508559588342 -0.04665354043245316 -33.12797364192085
335 -0.041355028934776786 -33.09644062481819 -0.04271380677819252 -33.17068744869905
336 -0.041160009987652305 -33.13760063480584 -0.03746810518205166 -33.2081555538811
337 -0.041242342069745065 -33.178842976875586 -0.04245672393590212 -33.250612277817
338 -0.04118349030613899 -33.220026467181725 -0.04434872791171074 -33.29496100572871
339 -0.04113199934363365 -33.26115846652536 -0.039892055280506614 -33.33485306100921
340 -0.04120018482208252 -33.30235865134744 -0.04055428896099329 -33.3754073499702
341 -0.041044260002672674 -33.34340291135011 -0.04553120881319046 -33.42093855878339
342 -0.04102287497371435 -33.384425786323824 -0.03372376281768084 -33.45466232160107
343 -0.0413417374715209 -33.42576752379534 -0.03396806363016367 -33.48863038523123
344 -0.04140342026948929 -33.46717094406483 -0.038471571169793606 -33.527101956401026
345 -0.041082542203366754 -33.5082534862682 -0.037207731045782566 -33.56430968744681
346 -0.041299877874553206 -33.54955336414275 -0.0468175295740366 -33.611127217020844
347 -0.041163621470332146 -33.590716985613085 -0.0416233878582716 -33.65275060487912
348 -0.04105618689209223 -33.63177317250518 -0.03878002408891916 -33.69153062896804
349 -0.04126102477312088 -33.6730341972783 -0.04876055531203747 -33.740291184280075
350 -0.040958977304399014 -33.7139931745827 -0.03757183477282524 -33.7778630190529
351 -0.04103221520781517 -33.75502538979051 -0.04177403822541237 -33.819637057278314
352 -0.041034605167806146 -33.79605999495832 -0.040920421853661536 -33.86055747913198
353 -0.04078596979379654 -33.836845964752115 -0.04611069653183222 -33.90666817566381
354 -0.04065120778977871 -33.877497172541894 -0.04093684051185846 -33.94760501617567
355 -0.040695716999471186 -33.918192889541366 -0.038780360482633114 -33.986385376658305
356 -0.04067211411893368 -33.9588650036603 -0.039690889231860635 -34.02607626589017
357 -0.04062309991568327 -33.999488103575985 -0.04298241715878248 -34.06905868304895
358 -0.04064139407128096 -34.040129497647264 -0.042883457988500594 -34.11194214103745
359 -0.04051850158721208 -34.08064799923448 -0.040513717010617255 -34.15245585804807
360 -0.04045342467725277 -34.12110142391173 -0.037666911259293556 -34.190122769307365
361 -0.040367723628878596 -34.16146914754061 -0.04141095764935017 -34.23153372695671
362 -0.04025915488600731 -34.201728302426616 -0.038264697417616844 -34.26979842437433
363 -0.040300365537405014 -34.24202866796402 -0.039221925847232345 -34.30902035022156
364 -0.04047628380358219 -34.282504951767606 -0.04048054907470942 -34.34950089929627
365 -0.0405386196449399 -34.32304357141255 -0.04676582459360361 -34.39626672388987
366 -0.040434996411204335 -34.363478567823755 -0.05160217769443989 -34.447868901584314
367 -0.040051828138530254 -34.403530395962285 -0.03858581073582172 -34.48645471232014
368 -0.040105469152331354 -34.443635865114615 -0.036507285200059414 -34.5229619975202
369 -0.040116405300796035 -34.48375227041541 -0.038341859728097914 -34.5613038572483
370 -0.04022372327744961 -34.52397599369286 -0.03421640656888485 -34.595520263817185
371 -0.04033980164676905 -34.564315795339624 -0.039315253309905526 -34.634835517127094
372 -0.04024343527853489 -34.60455923061816 -0.03897764217108488 -34.67381315929818
373 -0.04040978215634823 -34.6449690127745 -0.03585146926343441 -34.70966462856161
374 -0.04040710292756557 -34.68537611570207 -0.04497472736984491 -34.75463935593146
375 -0.04001142606139183 -34.72538754176346 -0.032720177248120305 -34.78735953317958
376 -0.04006270114332437 -34.76545024290679 -0.04089222326874733 -34.82825175644833
377 -0.040130846202373505 -34.80558108910916 -0.037475626543164255 -34.865727382991494
378 -0.040140793099999426 -34.84572188220916 -0.037592769414186475 -34.90332015240568
379 -0.0401794807985425 -34.885901363007704 -0.037363653630018236 -34.9406838060357
380 -0.04038201477378607 -34.92628337778149 -0.048894772119820115 -34.98957857815552
381 -0.03984526079148054 -34.96612863857297 -0.040845574252307414 -35.03042415240783
382 -0.039882216788828376 -35.006010855361794 -0.038658983260393145 -35.06908313566822
383 -0.03982856534421444 -35.04583942070601 -0.04259173385798931 -35.11167486952621
384 -0.03985903933644295 -35.08569846004245 -0.032642793469130994 -35.14431766299534
385 -0.04000355862081051 -35.12570201866326 -0.044943733140826225 -35.18926139613617
386 -0.03970480784773826 -35.165406826511 -0.03933744225651026 -35.22859883839268
387 -0.039736448973417285 -35.20514327548442 -0.038068052008748056 -35.266666890401424
388 -0.039813282713294026 -35.244956558197714 -0.04453095681965351 -35.31119784722108
389 -0.03953231181949377 -35.284488870017206 -0.038872945494949816 -35.35007079271603
390 -0.03968149684369564 -35.324170366860905 -0.047154550813138484 -35.39722534352917
391 -0.039660757221281526 -35.36383112408219 -0.030764667317271233 -35.42799001084644
392 -0.03975740280002356 -35.40358852688221 -0.04293858837336302 -35.4709285992198
393 -0.03973253425210714 -35.44332106113432 -0.043032909370958806 -35.51396150859076
394 -0.03960875459015369 -35.482929815724475 -0.03992628045380116 -35.55388778904456
395 -0.03958940170705318 -35.52251921743153 -0.038596453703939916 -35.5924842427485
396 -0.03965028692036867 -35.5621695043519 -0.038508054241538046 -35.63099229699004
397 -0.03967206571251154 -35.60184157006441 -0.043500328063964845 -35.674492625054
398 -0.03939753491431475 -35.64123910497872 -0.03940269760787487 -35.71389532266188
399 -0.039449544809758666 -35.68068864978848 -0.03752310946583748 -35.751418432127714
400 -0.03983554430305958 -35.72052419409154 -0.028534678183495997 -35.77995311031121
401 -0.03964850343763828 -35.76017269752918 -0.03356502372771501 -35.81351813403893
402 -0.03978605754673481 -35.79995875507591 -0.042408740520477294 -35.85592687455941
403 -0.039697042852640155 -35.83965579792855 -0.03375941384583712 -35.889686288405244
404 -0.03979583196341992 -35.87945162989197 -0.039134271629154685 -35.928820560034396
405 -0.0399052320048213 -35.91935686189679 -0.04160996694117784 -35.970430526975576
406 -0.03971426282078028 -35.95907112471757 -0.03583706114441156 -36.00626758811999
407 -0.039841905049979684 -35.99891302976755 -0.04280075300484896 -36.04906834112484
408 -0.03968661930412054 -36.03859964907167 -0.04123454913496971 -36.09030289025981
409 -0.03963763136416674 -36.078237280435836 -0.03931151311844587 -36.129614403378255
410 -0.0396967051550746 -36.11793398559091 -0.04567949064075947 -36.17529389401901
411 -0.0393820971250534 -36.157316082715965 -0.03832947742193937 -36.21362337144095
412 -0.039386614225804806 -36.19670269694177 -0.04061000943183899 -36.25423338087279
413 -0.039260263368487355 -36.23596296031026 -0.037336979806423184 -36.291570360679216
414 -0.03942482993006706 -36.27538779024033 -0.04057798720896244 -36.33214834788818
415 -0.03935627173632383 -36.314744061976654 -0.040795383602380754 -36.37294373149056
416 -0.039305097050964834 -36.35404915902762 -0.03434658851474524 -36.4072903200053
417 -0.03939989972859621 -36.39344905875621 -0.03932581506669521 -36.446616135072
418 -0.03936755638569593 -36.43281661514191 -0.03330656923353672 -36.47992270430554
419 -0.03953609708696604 -36.472352712228876 -0.030334517545998096 -36.51025722185153
420 -0.03976259492337704 -36.51211530715225 -0.03167942389845848 -36.54193664574999
421 -0.03962466027587652 -36.55173996742813 -0.04230405502021313 -36.5842407007702
422 -0.03963354788720608 -36.59137351531533 -0.043198953941464426 -36.627439654711665
423 -0.03932975884526968 -36.6307032741606 -0.03869603183120489 -36.66613568654287
424 -0.03944470155984163 -36.67014797572045 -0.038807584904134274 -36.70494327144701
425 -0.03930882215499878 -36.70945679787545 -0.03750990200787783 -36.742453173454884
426 -0.039598602801561356 -36.74905540067701 -0.0439875103533268 -36.78644068380821
427 -0.03923269752413035 -36.788288098201136 -0.037850219570100305 -36.82429090337831
428 -0.03961341250687837 -36.82790151070802 -0.05065274331718683 -36.8749436466955
429 -0.038950405456125735 -36.866851916164144 -0.03597527649253607 -36.910918923188035
430 -0.039061884954571725 -36.905913801118714 -0.044554505683481696 -36.955473428871514
431 -0.03884149864315987 -36.94475529976187 -0.03914494253695011 -36.994618371408464
432 -0.03883975427597761 -36.98359505403785 -0.038230621442198756 -37.03284899285066
433 -0.03892228733748197 -37.022517341375334 -0.04478922076523304 -37.07763821361589
434 -0.038673904910683635 -37.061191246286015 -0.04025069698691368 -37.11788891060281
435 -0.038576623611152175 -37.099767869897164 -0.03534115049988031 -37.15323006110269
436 -0.038757039979100225 -37.13852490987627 -0.03940673414617777 -37.192636795248866
437 -0.03866805508732796 -37.177192964963595 -0.04002088457345963 -37.232657679822324
438 -0.038573055528104305 -37.2157660204917 -0.04068305511027574 -37.2733407349326
439 -0.03859187513589859 -37.2543578956276 -0.03472634386271238 -37.30806707879532
440 -0.038732145167887214 -37.293090040795484 -0.03987021893262863 -37.347937297727945
441 -0.038686728477478026 -37.33177676927296 -0.030198486894369124 -37.378135784622316
442 -0.03896167203783989 -37.370738441310806 -0.042679345794022085 -37.42081513041634
443 -0.03884901329874992 -37.40958745460956 -0.038453912176191804 -37.45926904259253
444 -0.03889268711209297 -37.44848014172165 -0.0396520109847188 -37.49892105357725
445 -0.038745231367647646 -37.4872253730893 -0.036341031268239024 -37.535262084845485
446 -0.038801058940589425 -37.526026432029894 -0.033313320390880106 -37.568575405236366
447 -0.03902973793447018 -37.565056169964365 -0.03453525938093662 -37.603110664617304
448 -0.038816992193460464 -37.603873162157825 -0.03949801232665777 -37.642608676943965
449 -0.03890480808913708 -37.64277797024696 -0.0391287911683321 -37.681737468112296
450 -0.03882784005254507 -37.68160581029951 -0.038691223971545695 -37.72042869208384
451 -0.03884853143244982 -37.72045434173196 -0.03721163049340248 -37.757640322577245
452 -0.03907674551010132 -37.75953108724206 -0.04277553465217352 -37.80041585722942
453 -0.03865606170147658 -37.79818714894353 -0.032014794647693634 -37.83243065187711
454 -0.03915013130754232 -37.83733728025108 -0.035992485098540784 -37.86842313697565
455 -0.03907247148454189 -37.87640975173562 -0.041149727627635004 -37.909572864603284
456 -0.038977648317813876 -37.91538740005343 -0.040712553262710574 -37.95028541786599
457 -0.03888238091021776 -37.95426978096365 -0.03597082383930683 -37.9862562417053
458 -0.03887512609362602 -37.99314490705728 -0.03194476272910833 -38.01820100443441
459 -0.03908358756452799 -38.032228494621805 -0.038201416842639446 -38.05640242127705
460 -0.03899878226220608 -38.07122727688401 -0.040590396523475646 -38.096992817800526
461 -0.038976372219622135 -38.11020364910363 -0.045979257114231585 -38.14297207491476
462 -0.03872478120028973 -38.14892843030392 -0.034613119810819624 -38.17758519472558
463 -0.03882746286690235 -38.187755893170824 -0.036982658132910726 -38.214567852858494
464 -0.03893604706972838 -38.22669194024055 -0.03436328638345003 -38.24893113924195
465 -0.03909501358866692 -38.26578695382921 -0.04447512030601501 -38.293406259547965
466 -0.03895391188561916 -38.304740865714834 -0.03793438207358122 -38.331340641621544
467 -0.038704785704612735 -38.343445651419444 -0.03849881589412689 -38.369839457515674
468 -0.038786267302930354 -38.382231918722375 -0.034168591536581513 -38.40400804905226
469 -0.03893403597176075 -38.42116595469414 -0.0439861785620451 -38.4479942276143
470 -0.03874386418610811 -38.45990981888025 -0.0366914102807641 -38.48468563789507
471 -0.03899214789271355 -38.49890196677296 -0.03315946031361818 -38.51784509820869
472 -0.038903872668743136 -38.5378058394417 -0.02323969667777419 -38.541084794886466
473 -0.039261508733034134 -38.57706734817474 -0.04443360175937414 -38.58551839664584
474 -0.03901190832257271 -38.61607925649731 -0.040194567292928696 -38.62571296393877
475 -0.0388555184006691 -38.654934774897974 -0.03855583760887384 -38.66426880154764
476 -0.038912067748606206 -38.69384684264658 -0.03887353930622339 -38.703142340853866
477 -0.03883576802909374 -38.732682610675674 -0.03985895067453384 -38.7430012915284
478 -0.038779718428850175 -38.77146232910452 -0.04074455387890339 -38.7837458454073
479 -0.038620346784591676 -38.81008267588911 -0.038866686075925826 -38.82261253148323
480 -0.03874727357178927 -38.8488299494609 -0.0390115138143301 -38.86162404529756
481 -0.03861379567533731 -38.88744374513624 -0.037722254171967506 -38.89934629946953
482 -0.0386081475764513 -38.92605189271269 -0.033802843652665615 -38.93314914312219
483 -0.03876360412687063 -38.96481549683956 -0.03769222889095545 -38.97084137201315
484 -0.038684690557420257 -39.00350018739698 -0.043599913083016875 -39.01444128509616
485 -0.03849997222423553 -39.04200015962122 -0.03732201550155878 -39.05176330059772
486 -0.03854501564055681 -39.080545175261776 -0.03862291984260082 -39.09038622044032
487 -0.03850919120013714 -39.11905436646191 -0.03802218027412892 -39.12840840071445
488 -0.03865709062665701 -39.15771145708857 -0.034242032840847966 -39.1626504335553
489 -0.03862115666270256 -39.19633261375127 -0.03606934268027544 -39.19871977623558
490 -0.0388353668153286 -39.235167980566594 -0.03725656867027283 -39.23597634490585
491 -0.03872944265604019 -39.273897423222635 -0.03817315623164177 -39.274149501137494
492 -0.03865094296634197 -39.31254836618898 -0.034368207305669786 -39.30851770844316
493 -0.03875139821320772 -39.351299764402185 -0.03663504179567099 -39.34515275023883
494 -0.03878166116774082 -39.390081425569925 -0.04035717751830816 -39.38550992775714
495 -0.03864529095590115 -39.42872671652582 -0.04255664683878422 -39.428066574595924
496 -0.038513035513460636 -39.46723975203928 -0.0385884340852499 -39.46665500868117
497 -0.03821977283805609 -39.50545952487734 -0.04270496573299169 -39.50935997441417
498 -0.03830774147063494 -39.54376726634797 -0.037977293320000174 -39.547337267734164
499 -0.03820863533765077 -39.581975901685624 -0.04163297452032566 -39.58897024225449
500 -0.03902349211275578 -39.62099939379838 -0.033783580362796786 -39.622753822617284
501 -0.03793785125017166 -39.65893724504855 -0.03565569240599871 -39.65840951502328
502 -0.03799580838531256 -39.69693305343386 -0.03655492179095745 -39.69496443681424
503 -0.03807821348309517 -39.735011266916956 -0.03730827663093805 -39.73227271344518
504 -0.038124505802989005 -39.77313577271995 -0.03684585709124803 -39.76911857053643
505 -0.038125041872262955 -39.81126081459221 -0.037516451254487035 -39.80663502179092
506 -0.03825347647070885 -39.84951429106292 -0.03651775736361742 -39.843152779154536
507 -0.03816790077835321 -39.88768219184127 -0.03986531235277653 -39.88301809150731
508 -0.038218316808342936 -39.92590050864961 -0.03970687370747328 -39.92272496521478
509 -0.038187993504106996 -39.96408850215372 -0.03781026974320412 -39.96053523495799
510 -0.03811655919998884 -40.00220506135371 -0.03860667645931244 -39.9991419114173
511 -0.03818693570792675 -40.04039199706164 -0.03974004592746496 -40.03888195734476
512 -0.03813394233584404 -40.07852593939749 -0.042946321330964564 -40.08182827867573
513 -0.03791018463671207 -40.1164361240342 -0.036956409364938735 -40.11878468804067
514 -0.03802687767893076 -40.15446300171313 -0.03449779730290174 -40.153282485343574
515 -0.038040433265268805 -40.1925034349784 -0.03470620177686214 -40.18798868712044
516 -0.038328322023153304 -40.23083175700155 -0.036430920101702215 -40.22441960722214
517 -0.03823495525866747 -40.26906671226022 -0.03913283199071884 -40.26355243921286
518 -0.038215459510684016 -40.3072821717709 -0.036174431629478934 -40.299726870842335
519 -0.03812906537204981 -40.34541123714295 -0.037437014654278754 -40.337163885496615
520 -0.03834327720105648 -40.383754514344005 -0.041882988065481186 -40.379046873562096
521 -0.038196580670773986 -40.42195109501478 -0.04014491066336632 -40.41919178422546
522 -0.038276984542608264 -40.46022807955738 -0.038171041384339334 -40.4573628256098
523 -0.03813092578202486 -40.49835900533941 -0.04134677592664957 -40.49870960153645
524 -0.038121298886835575 -40.536480304226245 -0.03408686462789774 -40.53279646616434
525 -0.03815188705921173 -40.57463219128546 -0.03740511182695627 -40.5702015779913
526 -0.03822200279682875 -40.61285419408229 -0.034767608158290386 -40.60496918614959
527 -0.038198222406208515 -40.6510524164885 -0.035385925136506555 -40.6403551112861
528 -0.03824628759175539 -40.68929870408025 -0.036273359507322314 -40.67662847079342
529 -0.03831788916140795 -40.727616593241656 -0.03655770607292652 -40.713186176866344
530 -0.038530333340168 -40.766146926581825 -0.03304561246186495 -40.746231789328206
531 -0.038475820980966094 -40.80462274756279 -0.03977620210498571 -40.786007991433195
532 -0.03847719524055719 -40.84309994280335 -0.03735032398253679 -40.82335831541573
533 -0.038615915924310684 -40.88171585872766 -0.03697506561875343 -40.860333381034486
534 -0.038524714298546314 -40.920240573026206 -0.0409274697303772 -40.901260850764864
535 -0.03838259540498257 -40.95862316843119 -0.04182242564857006 -40.94308327641343
536 -0.03818816728889942 -40.99681133572009 -0.03688818383961916 -40.979971460253054
537 -0.038300910592079164 -41.03511224631217 -0.02895595282316208 -41.008927413076215
538 -0.03857644982635975 -41.073688696138525 -0.037134074978530406 -41.04606148805475
539 -0.03855204414576292 -41.112240740284285 -0.03744271844625473 -41.083504206501004
540 -0.038449034281075004 -41.15068977456536 -0.03827773444354534 -41.12178194094455
541 -0.03840417508035898 -41.18909394964572 -0.037023896165192124 -41.158805837109746
542 -0.038325190730392936 -41.22741914037611 -0.04133040867745876 -41.200136245787206
543 -0.03828572370111942 -41.26570486407723 -0.03996288850903511 -41.240099134296244
544 -0.038237889669835566 -41.303942753747066 -0.03896501064300537 -41.27906414493925
545 -0.038333259709179404 -41.34227601345624 -0.037529668770730495 -41.31659381370998
546 -0.03817115165293217 -41.380447165109175 -0.034901715256273745 -41.351495528966254
547 -0.03834243789315224 -41.418789603002324 -0.035619371384382245 -41.38711490035064
548 -0.03843797761946917 -41.45722758062179 -0.037883584201335904 -41.42499848455198
549 -0.03844000808894634 -41.49566758871074 -0.03782015927135944 -41.46281864382334
550 -0.03842499013990164 -41.53409257885064 -0.041874772123992446 -41.50469341594733
551 -0.03840773701667786 -41.572500315867316 -0.043718534708023074 -41.54841195065535
552 -0.03802705518901348 -41.61052737105633 -0.03956233225762844 -41.58797428291298
553 -0.037992958724498746 -41.64852032978083 -0.03895075023174286 -41.62692503314472
554 -0.037926426902413365 -41.686446756683246 -0.037426257878541945 -41.664351291023266
555 -0.038018780574202535 -41.72446553725745 -0.03917097747325897 -41.70352226849653
556 -0.037893174961209294 -41.76235871221866 -0.033677990175783636 -41.73720025867231
557 -0.037990658544003963 -41.80034937076267 -0.03720146417617798 -41.77440172284849
558 -0.038057980313897136 -41.83840735107656 -0.038346928730607036 -41.81274865157909
559 -0.038164768181741235 -41.876572119258306 -0.04081788528710604 -41.8535665368662
560 -0.03803896997123957 -41.914611089229545 -0.03537816684693098 -41.88894470371313
561 -0.038076897710561754 -41.952687986940106 -0.03374744821339846 -41.922692151926526
562 -0.038108790293335915 -41.99079677723344 -0.028531648498028517 -41.95122380042456
563 -0.03829417787492275 -42.029090955108366 -0.04058112185448408 -41.991804922279044
564 -0.038235171139240264 -42.06732612624761 -0.039870210364460944 -42.03167513264351
565 -0.038261120393872264 -42.10558724664148 -0.03922696523368359 -42.07090209787719
566 -0.03817779179662466 -42.143765038438104 -0.03577402923256159 -42.10667612710975
567 -0.038176840730011465 -42.181941879168114 -0.040714168734848497 -42.1473902958446
568 -0.03814292699098587 -42.2200848061591 -0.040691405162215234 -42.188081701006816
569 -0.03799124006181955 -42.25807604622092 -0.03797647766768932 -42.226058178674506
570 -0.03796210139989853 -42.29603814762082 -0.03756555151194334 -42.26362373018645
571 -0.03795494940131903 -42.33399309702214 -0.038759112171828744 -42.302382842358284
572 -0.03788925427943468 -42.37188235130157 -0.03460093028843403 -42.33698377264672
573 -0.037934039160609244 -42.40981639046218 -0.03924152571707964 -42.3762252983638
574 -0.03781517837196589 -42.44763156883415 -0.03469731993973255 -42.41092261830353
575 -0.037888924963772296 -42.48552049379792 -0.04140613339841366 -42.45232875170194
576 -0.03787769936025143 -42.52339819315817 -0.04126240573823452 -42.49359115744018
577 -0.0378046890720725 -42.56120288223025 -0.03818456381559372 -42.53177572125577
578 -0.037775154784321786 -42.59897803701457 -0.03508488852530718 -42.566860609781074
579 -0.03800621069967747 -42.636984247714246 -0.03085188418626785 -42.59771249396734
580 -0.037881215661764146 -42.67486546337601 -0.038474508188664915 -42.63618700215601
581 -0.037816273234784606 -42.71268173661079 -0.04099276810884476 -42.67717977026485
582 -0.03775934651494026 -42.75044108312573 -0.036069889552891254 -42.71324965981774
583 -0.03769121207296848 -42.7881322951987 -0.03863584846258163 -42.751885508280324
584 -0.03771615903824568 -42.82584845423695 -0.039750421047210695 -42.79163592932753
585 -0.03757694531232118 -42.86342539954927 -0.0376524044200778 -42.82928833374761
586 -0.037665292620658875 -42.90109069216993 -0.03944750390946865 -42.868735837657084
587 -0.037778329104185104 -42.938869021274115 -0.03531781807541847 -42.904053655732504
588 -0.03779685366898775 -42.9766658749431 -0.03484675865620375 -42.938900414388705
589 -0.03776420429348946 -43.01443007923659 -0.036227315105497836 -42.975127729494204
590 -0.037688775919377804 -43.05211885515597 -0.03533861842006445 -43.01046634791427
591 -0.03769483156502247 -43.08981368672099 -0.034041111916303636 -43.04450745983057
592 -0.037826186046004295 -43.12763987276699 -0.03748694583773613 -43.081994405668304
593 -0.03783570490777492 -43.16547557767477 -0.03440662324428558 -43.11640102891259
594 -0.03795973677188158 -43.20343531444665 -0.04129567295312882 -43.15769670186572
595 -0.037661920115351674 -43.241097234562005 -0.03591392170637846 -43.1936106235721
596 -0.037771436385810375 -43.278868670947816 -0.03925719391554594 -43.232867817487644
597 -0.03776610121130943 -43.31663477215913 -0.03966240435838699 -43.27253022184603
598 -0.037776772119104865 -43.35441154427823 -0.040827801637351516 -43.31335802348338
599 -0.03768781181424856 -43.39209935609248 -0.038815324753522874 -43.3521733482369
600 -0.0375852819532156 -43.42968463804569 -0.03503022585064173 -43.38720357408754
601 -0.03771733269095421 -43.467401970736645 -0.037064746022224426 -43.42426832010977
602 -0.0377125957980752 -43.50511456653472 -0.03830577004700899 -43.46257409015678
603 -0.03762190360575914 -43.54273647014048 -0.03895119689404965 -43.501525287050825
604 -0.03773790821433067 -43.580474378354815 -0.03606824334710836 -43.537593530397935
605 -0.037679229862987995 -43.6181536082178 -0.03513442557305098 -43.57272795597098
606 -0.03766650892794132 -43.655820117145744 -0.0375102873891592 -43.61023824336014
607 -0.037793681211769584 -43.69361379835751 -0.035189857520163056 -43.64542810088031
608 -0.038207607716321944 -43.731821406073834 -0.031067569553852082 -43.676495670434164
609 -0.03801063522696495 -43.7698320413008 -0.03862460143864155 -43.715120271872806
610 -0.0381066931411624 -43.80793873444196 -0.049263705313205716 -43.764383977186014
611 -0.03785671815276146 -43.84579545259472 -0.03046877132728696 -43.7948527485133
612 -0.03798124007880688 -43.88377669267353 -0.0415582025423646 -43.83641095105566
613 -0.03771138284355402 -43.92148807551708 -0.03881739489734173 -43.875228345953005
614 -0.037659787200391294 -43.95914786271747 -0.03529726676642895 -43.91052561271943
615 -0.037818295694887635 -43.99696615841236 -0.03614432346075773 -43.94666993618019
616 -0.037782706692814826 -44.03474886510518 -0.033730973675847056 -43.98040090985604
617 -0.03792807925492525 -44.072676944360104 -0.03834258560091257 -44.01874349545695
618 -0.03777515292167664 -44.11045209728178 -0.04177016206085682 -44.06051365751781
619 -0.03767964374274015 -44.14813174102452 -0.03737613633275032 -44.09788979385056
620 -0.03764421157538891 -44.18577595259991 -0.03781379200518131 -44.135703585855744
621 -0.03782494459301233 -44.223600897192924 -0.03155912924557924 -44.16726271510132
622 -0.037817221507430075 -44.261418118700355 -0.03734506312757731 -44.2046077782289
623 -0.03794415947049856 -44.299362278170854 -0.033316070400178435 -44.23792384862907
624 -0.037885304726660254 -44.33724758289751 -0.034907377511262896 -44.27283122614033
625 -0.037897299788892266 -44.375144882686406 -0.036991186439991 -44.309822412580324
626 -0.038017361611127856 -44.41316224429753 -0.04244301002472639 -44.35226542260505
627 -0.037864315509796145 -44.451026559807325 -0.04137482512742281 -44.39364024773247
628 -0.03777388110756874 -44.48880044091489 -0.040844618901610376 -44.43448486663408
629 -0.0375257121399045 -44.5263261530548 -0.03870373647660017 -44.47318860311068
630 -0.03744426220655441 -44.56377041526135 -0.03553251679986715 -44.50872111991055
631 -0.03758728913962841 -44.60135770440098 -0.03167079519480467 -44.54039191510535
632 -0.037841014377772805 -44.63919871877876 -0.04164401888847351 -44.58203593399383
633 -0.03748766388744116 -44.6766863826662 -0.03639288488775492 -44.61842881888158
634 -0.037558297626674175 -44.71424468029287 -0.03827301785349846 -44.65670183673508
635 -0.037519003823399545 -44.75176368411627 -0.03529438320547342 -44.691996219940556
636 -0.03764240648597479 -44.78940609060224 -0.034259619563817977 -44.726255839504375
637 -0.03779699709266424 -44.827203087694905 -0.04200193155556917 -44.76825777105994
638 -0.03763225786387921 -44.86483534555878 -0.03824514579027891 -44.80650291685022
639 -0.03772086668759585 -44.902556212246374 -0.027004064060747623 -44.83350698091097
640 -0.037769103236496446 -44.94032531548287 -0.03711214419454336 -44.87061912510551
641 -0.03775410261005163 -44.978079418092925 -0.04017903264611959 -44.910798157751636
642 -0.03774795606732369 -45.015827374160246 -0.03607473988085985 -44.946872897632495
643 -0.037858066707849504 -45.053685440868094 -0.035089191421866416 -44.98196208905436
644 -0.0380706649273634 -45.091756105795454 -0.03584364391863346 -45.017805732972995
645 -0.03783866409212351 -45.129594769887575 -0.03840669896453619 -45.05621243193753
646 -0.03793010376393795 -45.167524873651516 -0.03839088324457407 -45.094603315182106
647 -0.03781737424433231 -45.20534224789585 -0.03715163227170706 -45.131754947453814
648 -0.03787604011595249 -45.2432182880118 -0.03958253245800734 -45.17133747991182
649 -0.03788880351930857 -45.28110709153111 -0.03857420440763235 -45.20991168431945
650 -0.037792295403778556 -45.31889938693489 -0.034972612373530866 -45.24488429669298
651 -0.03779536802321672 -45.356694754958106 -0.03752046078443527 -45.282404757477416
652 -0.03786997031420469 -45.39456472527231 -0.03736916892230511 -45.31977392639972
653 -0.03784672804176807 -45.43241145331408 -0.0359566830098629 -45.355730609409584
654 -0.0378899198025465 -45.47030137311663 -0.03736219499260187 -45.39309280440219
655 -0.03811364751309156 -45.50841502062972 -0.030901745613664388 -45.42399455001585
656 -0.03802284095436335 -45.54643786158408 -0.03823947161436081 -45.46223402163021
657 -0.03805586583912372 -45.58449372742321 -0.03714515957981348 -45.499379181210024
658 -0.038353214226663115 -45.62284694164987 -0.03688451312482357 -45.53626369433485
659 -0.03820349648594856 -45.66105043813582 -0.03766159638762474 -45.57392529072247
660 -0.038027079217135905 -45.699077517352954 -0.039955060184001925 -45.61388035090647
661 -0.03791193291544914 -45.7369894502684 -0.037542059645056726 -45.651422410551525
662 -0.03794835601001978 -45.77493780627842 -0.03941193222999573 -45.69083434278152
663 -0.037905489467084406 -45.81284329574551 -0.03809070121496916 -45.72892504399649
664 -0.037903259694576266 -45.85074655544008 -0.040366973541676995 -45.76929201753817
665 -0.03778317905962467 -45.888529734499706 -0.03518219478428364 -45.804474212322454
666 -0.03801060542464256 -45.92654033992435 -0.036918755248188974 -45.84139296757064
667 -0.03785252459347248 -45.964392864517826 -0.040807319805026054 -45.88220028737567
668 -0.037607251293957235 -46.00200011581178 -0.04066813066601753 -45.92286841804169
669 -0.03748580757528543 -46.03948592338707 -0.03767936285585165 -45.96054778089754
670 -0.03752039521932602 -46.077006318606394 -0.03915124163031578 -45.99969902252786
671 -0.0373799741268158 -46.11438629273321 -0.03410288300365209 -46.03380190553151
672 -0.03760374281555414 -46.151990035548764 -0.039075642637908456 -46.07287754816942
673 -0.03760201595723629 -46.189592051506 -0.0354578971862793 -46.1083354453557
674 -0.03763839825987816 -46.22723044976588 -0.037873987853527066 -46.14620943320923
675 -0.0376270741224289 -46.2648575238883 -0.04031843636184931 -46.18652786957108
676 -0.03747922908514738 -46.30233675297345 -0.037948552332818505 -46.2244764219039
677 -0.037511884793639184 -46.33984863776709 -0.037138796783983706 -46.261615218687886
678 -0.03761034626513719 -46.37745898403223 -0.038287976011633876 -46.29990319469952
679 -0.03773585390299559 -46.415194837935225 -0.034484865702688695 -46.334388060402205
680 -0.03757697343826294 -46.45277181137349 -0.04079698100686073 -46.37518504140907
681 -0.03753642961382866 -46.49030824098732 -0.037167264893651006 -46.41235230630272
682 -0.0375824511051178 -46.527890692092434 -0.035939446464180944 -46.448291752766906
683 -0.0376324912533164 -46.56552318334575 -0.042765168100595476 -46.4910569208675
684 -0.03735993597656488 -46.60288311932232 -0.038639784418046476 -46.529696705285545
685 -0.037384662218391894 -46.640267781540715 -0.038355182483792306 -46.568051887769336
686 -0.037235396541655065 -46.67750317808237 -0.03763831108808517 -46.605690198857424
687 -0.037214129231870174 -46.71471730731424 -0.03739215098321438 -46.64308234984064
688 -0.03718804121017456 -46.75190534852441 -0.03724041730165482 -46.68032276714229
689 -0.03720639292150736 -46.789111741445915 -0.03375693652778864 -46.71407970367008
690 -0.03725871592760086 -46.826370457373514 -0.03578375987708569 -46.749863463547165
691 -0.03725750390440226 -46.86362796127791 -0.0366483373567462 -46.78651180090391
692 -0.037305870838463304 -46.90093383211638 -0.03678017519414425 -46.823291976098055
693 -0.037375508248806 -46.93830934036519 -0.038520115055143835 -46.8618120911532
694 -0.03735044710338116 -46.975659787468565 -0.03747479915618897 -46.899286890309384
695 -0.03737987000495195 -47.01303965747352 -0.039083817042410374 -46.938370707351794
696 -0.037338707223534585 -47.05037836469705 -0.037280434370040895 -46.97565114172183
697 -0.03720605466514826 -47.0875844193622 -0.04049557875841856 -47.01614672048025
698 -0.037256102822721 -47.124840522184925 -0.03798880483955145 -47.0541355253198
699 -0.037216861732304096 -47.16205738391723 -0.04168435335159302 -47.09581987867139
700 -0.03701818399131298 -47.199075567908544 -0.034096501767635345 -47.12991638043903
701 -0.03709837086498737 -47.23617393877353 -0.03511074669659138 -47.165027127135616
702 -0.037197650969028474 -47.27337158974256 -0.03444133698940277 -47.19946846412502
703 -0.03740107342600822 -47.31077266316857 -0.03552809301763773 -47.23499655714266
704 -0.03725599404424429 -47.348028657212815 -0.037193107046186925 -47.27218966418884
705 -0.03726261351257563 -47.38529127072539 -0.036148480139672756 -47.308338144328516
706 -0.03755543865263462 -47.42284670937802 -0.03827399518340826 -47.346612139511926
707 -0.037350721657276154 -47.4601974310353 -0.03563584666699171 -47.38224798617892
708 -0.03725795894861221 -47.49745538998391 -0.03636284153908491 -47.418610827718005
709 -0.037285472825169565 -47.53474086280908 -0.0373364320024848 -47.45594725972049
710 -0.03733121082186699 -47.57207207363095 -0.0402552206069231 -47.49620248032741
711 -0.037303301692008975 -47.609375375322955 -0.035721734166145325 -47.53192421449356
712 -0.037301587499678136 -47.64667696282263 -0.038866912573575975 -47.57079112706713
713 -0.0371019646525383 -47.68377892747517 -0.03332243859767914 -47.60411356566481
714 -0.03734874315559864 -47.721127670630764 -0.036205377988517286 -47.64031894365333
715 -0.03745276164263487 -47.7585804322734 -0.03090705256909132 -47.67122599622242
716 -0.03752593398094177 -47.79610636625434 -0.03526793383061886 -47.706493930053036
717 -0.037596963718533515 -47.83370332997288 -0.04118179380893707 -47.747675723861974
718 -0.03747041448950768 -47.87117374446238 -0.038185928203165534 -47.78586165206514
719 -0.037358205392956735 -47.90853194985534 -0.036455747485160825 -47.8223173995503
720 -0.03753418754786253 -47.9460661374032 -0.03927034307271242 -47.861587742623016
721 -0.037439258210361 -47.98350539561356 -0.036230018548667434 -47.89781776117168
722 -0.03750101961195469 -48.021006415225514 -0.035884658247232436 -47.933702419418914
723 -0.037542521581053735 -48.05854893680657 -0.03740094862878322 -47.9711033680477
724 -0.0376515569165349 -48.0962004937231 -0.03558840807527304 -48.00669177612297
725 -0.03764448631554842 -48.13384498003865 -0.03458741847425699 -48.04127919459723
726 -0.037699312902987 -48.17154429294164 -0.04252095557749271 -48.083800150174724
727 -0.03752471916377544 -48.20906901210542 -0.03365845996886492 -48.117458610143586
728 -0.037479992210865024 -48.24654900431628 -0.03699627481400967 -48.154454884957595
729 -0.037453440763056275 -48.28400244507934 -0.0335756927728653 -48.18803057773046
730 -0.03761240877211094 -48.32161485385145 -0.03224480804055929 -48.22027538577102
731 -0.03785972595214844 -48.359474579803596 -0.037120464630424975 -48.257395850401444
732 -0.03775427751243114 -48.39722885731603 -0.041716684214770795 -48.299112534616214
733 -0.03770251851528883 -48.43493137583132 -0.03787387125194073 -48.33698640586815
734 -0.03755425121635199 -48.47248562704767 -0.038808179832994935 -48.37579458570115
735 -0.03748793415725231 -48.50997356120492 -0.039326511695981024 -48.41512109739713
736 -0.03743807226419449 -48.54741163346912 -0.04172627665102482 -48.45684737404816
737 -0.03720451891422272 -48.58461615238334 -0.035349381156265736 -48.492196755204425
738 -0.037313992716372014 -48.62193014509971 -0.03863663244992495 -48.53083338765435
739 -0.03732789419591427 -48.65925803929562 -0.03627300970256329 -48.56710639735691
740 -0.03740678690373898 -48.69666482619936 -0.03579589650034905 -48.602902293857255
741 -0.03736110404133797 -48.7340259302407 -0.0382231468334794 -48.641125440690736
742 -0.03746154978871345 -48.771487480029414 -0.036558551527559754 -48.6776839922183
743 -0.037481199391186236 -48.8089686794206 -0.03634935542941094 -48.71403334764771
744 -0.037620510533452035 -48.84658918995405 -0.0395047526806593 -48.75353810032836
745 -0.03729046694934368 -48.883879656903396 -0.032997914031147955 -48.78653601435951
746 -0.037382850609719756 -48.92126250751311 -0.034826412610709664 -48.821362426970225
747 -0.03773487526923418 -48.95899738278235 -0.034254963509738445 -48.85561739047996
748 -0.03765828143805265 -48.996655664220405 -0.0387416984885931 -48.89435908896856
749 -0.03753831777721643 -49.034193981997625 -0.03888388611376285 -48.93324297508232
750 -0.03760069627314806 -49.07179467827077 -0.03721366953104734 -48.97045664461337
751 -0.037535892054438594 -49.109330570325206 -0.038331389613449576 -49.00878803422682
752 -0.03751493487507105 -49.146845505200275 -0.03681594803929329 -49.04560398226611
753 -0.03751654140651226 -49.184362046606786 -0.043628199212253096 -49.08923218147836
754 -0.03737156242132187 -49.22173360902811 -0.03660578653216362 -49.12583796801052
755 -0.03730229288339615 -49.2590359019115 -0.0398727810010314 -49.16571074901155
756 -0.03726683650165796 -49.29630273841316 -0.037404142878949644 -49.2031148918905
757 -0.037140198051929474 -49.33344293646509 -0.03794928155839443 -49.2410641734489
758 -0.03716301936656237 -49.37060595583165 -0.03568704910576344 -49.27675122255466
759 -0.03721613306552172 -49.40782208889717 -0.038456874527037145 -49.315208097081694
760 -0.03720330949872732 -49.4450253983959 -0.033189932629466054 -49.34839802971116
761 -0.037402198649942875 -49.48242759704584 -0.03683503568172455 -49.38523306539289
762 -0.03738691806793213 -49.51981451511377 -0.03503880631178617 -49.42027187170468
763 -0.037646283954381944 -49.55746079906815 -0.03308344017714262 -49.45335531188182
764 -0.03770206142216921 -49.59516286049032 -0.03284194059669972 -49.48619725247852
765 -0.037779505178332326 -49.632942365668654 -0.03905034195631742 -49.52524759443484
766 -0.037682078406214715 -49.67062444407487 -0.038954732567071916 -49.56420232700191
767 -0.03769378699362278 -49.70831823106849 -0.03763357885181904 -49.601835905853726
768 -0.03762098681181669 -49.745939217880306 -0.03767989166080952 -49.639515797514534
769 -0.03761045709252357 -49.78354967497283 -0.03808020409196615 -49.6775960016065
770 -0.037494415789842604 -49.821044090762676 -0.03964040540158749 -49.71723640700809
771 -0.03745321910828352 -49.85849730987096 -0.03604614287614823 -49.75328254988423
772 -0.03753698356449604 -49.896034293435456 -0.0391739908605814 -49.792456540744816
773 -0.03745749965310097 -49.93349179308856 -0.03589535895735026 -49.82835189970216
774 -0.03752048928290606 -49.97101228237146 -0.0385468615218997 -49.866898761224064
775 -0.03754465486854315 -50.00855693724 -0.030293761659413575 -49.89719252288348
776 -0.03782301414757967 -50.04637995138758 -0.039006656408309935 -49.93619917929179
777 -0.03775064162909984 -50.08413059301668 -0.0362484211102128 -49.972447600402006
778 -0.037710987776517865 -50.1218415807932 -0.03290784601122141 -50.005355446413226
779 -0.037980067916214465 -50.15982164870942 -0.03642590995877981 -50.041781356372006
780 -0.03784950878471136 -50.19767115749413 -0.04472507983446121 -50.08650643620647
781 -0.0376148110255599 -50.23528596851969 -0.03595768418163061 -50.1224641203881
782 -0.03761360626667738 -50.272899574786365 -0.037707361951470376 -50.16017148233957
783 -0.037574181146919725 -50.31047375593329 -0.03536997847259045 -50.19554146081216
784 -0.03759674467146397 -50.34807050060475 -0.03603308033198118 -50.23157454114414
785 -0.03759422823786736 -50.38566472884261 -0.04036473128944636 -50.271939272433585
786 -0.03762073684483767 -50.42328546568745 -0.03542675245553255 -50.30736602488912
787 -0.037562088668346406 -50.460847554355794 -0.03554367292672396 -50.34290969781584
788 -0.03760511688888073 -50.49845267124468 -0.03592457044869661 -50.37883426826454
789 -0.0376629464328289 -50.53611561767751 -0.03785954304039478 -50.41669381130494
790 -0.03767829854041338 -50.57379391621792 -0.03965223655104637 -50.45634604785599
791 -0.037515395879745485 -50.61130931209767 -0.03588810749351978 -50.49223415534951
792 -0.03776306714862585 -50.64907237924629 -0.03791932035237551 -50.53015347570188
793 -0.03757323026657104 -50.686645609512865 -0.0361176647245884 -50.566271140426466
794 -0.03770439494401216 -50.72435000445688 -0.04072954300791025 -50.60700068343438
795 -0.03751791827380657 -50.76186792273069 -0.038256279192864895 -50.64525696262724
796 -0.0376038970425725 -50.79947181977326 -0.035848866775631906 -50.681105829402874
797 -0.03763739336282015 -50.83710921313608 -0.03832848165184259 -50.71943431105472
798 -0.037922856770455836 -50.87503206990654 -0.03491976112127304 -50.75435407217599
799 -0.037696637026965615 -50.91272870693351 -0.03991464860737324 -50.794268720783364
800 -0.03754847645759583 -50.9502771833911 -0.03821845352649689 -50.83248717430986
801 -0.03748687505722046 -50.98776405844832 -0.03729706760495901 -50.86978424191482
802 -0.03744049407541752 -51.02520455252374 -0.04298481326550245 -50.91276905518033
803 -0.03738117963075638 -51.062585732154496 -0.03846742790192366 -50.95123648308225
804 -0.03718243502080441 -51.0997681671753 -0.03663572948426008 -50.98787221256651
805 -0.037242303416132924 -51.137010470591434 -0.03988983854651451 -51.02776205111302
806 -0.03719445988535881 -51.17420493047679 -0.037209094315767285 -51.06497114542879
807 -0.03717335350811481 -51.21137828398491 -0.03937069121748209 -51.10434183664628
808 -0.03722075745463371 -51.24859904143954 -0.042166496813297275 -51.14650833345957
809 -0.03692115005105734 -51.2855201914906 -0.038777964375913146 -51.18528629783548
810 -0.037251603603363034 -51.32277179509396 -0.04650734513998032 -51.23179364297546
811 -0.036659976840019225 -51.359431771933984 -0.03668390177190304 -51.26847754474736
812 -0.03645094465464353 -51.39588271658863 -0.03631638549268246 -51.304793930240045
813 -0.036638311296701434 -51.43252102788533 -0.03734883684664965 -51.34214276708669
814 -0.036511493660509584 -51.46903252154584 -0.03335840944200754 -51.3755011765287
815 -0.0366230946034193 -51.50565561614926 -0.038608715496957303 -51.41410989202566
816 -0.036510423943400386 -51.54216604009266 -0.03969157263636589 -51.45380146466202
817 -0.03644647505134344 -51.578612515144 -0.034022471867501736 -51.48782393652952
818 -0.036633293703198434 -51.6152458088472 -0.03486020527780056 -51.522684141807325
819 -0.03664949107915163 -51.65189529992635 -0.03939042240381241 -51.56207456421114
820 -0.03658390250056982 -51.68847920242692 -0.0332236448302865 -51.595298209041424
821 -0.03664330504834652 -51.72512250747526 -0.03690071552991867 -51.63219892457134
822 -0.036644102074205875 -51.76176660954947 -0.03439873233437538 -51.666597656905715
823 -0.03669658191502094 -51.79846319146449 -0.03898429237306118 -51.70558194927877
824 -0.03664421197026968 -51.83510740343476 -0.03528315834701061 -51.74086510762579
825 -0.03686013538390398 -51.871967538818666 -0.035852948762476446 -51.77671805638826
826 -0.036774985305964944 -51.908742524124634 -0.03932299632579088 -51.816041052714056
827 -0.03669797349721193 -51.945440497621846 -0.03808731082826853 -51.85412836354232
828 -0.03675989583134651 -51.98220039345319 -0.0342748187482357 -51.88840318229056
829 -0.03678529094904661 -52.01898568440224 -0.03739773742854595 -51.92580091971911
830 -0.03688922543078661 -52.05587490983302 -0.03764389082789421 -51.963444810547
831 -0.036766112223267554 -52.09264102205629 -0.03744639847427607 -52.000891209021276
832 -0.03672132380306721 -52.129362345859356 -0.03698794487863779 -52.037879153899915
833 -0.03674669060856104 -52.166109036467915 -0.03581995517015457 -52.07369910907007
834 -0.03683359269052744 -52.20294262915844 -0.03318212758749724 -52.106881236657564
835 -0.03689561858773231 -52.23983824774618 -0.030423178151249886 -52.13730441480882
836 -0.0371570635586977 -52.27699531130487 -0.03839776236563921 -52.17570217717446
837 -0.03717931732535362 -52.31417462863023 -0.03658574391156435 -52.21228792108602
838 -0.03711464311927557 -52.3512892717495 -0.03615371286869049 -52.24844163395471
839 -0.037215950153768065 -52.388505221903266 -0.037888653576374054 -52.28633028753109
840 -0.03725149184465408 -52.42575671374792 -0.039881309308111665 -52.3262115968392
841 -0.037035451270639896 -52.46279216501856 -0.03268004860728979 -52.35889164544649
842 -0.037198808044195175 -52.49999097306276 -0.03728057369589806 -52.396172219142386
843 -0.037228125333786014 -52.53721909839654 -0.04098289031535387 -52.43715510945774
844 -0.03691502045840025 -52.57413411885494 -0.03563238028436899 -52.47278748974211
845 -0.03706196285784245 -52.611196081712784 -0.03769457563757896 -52.51048206537969
846 -0.03706743624061346 -52.648263517953396 -0.041846880689263344 -52.552328946068954
847 -0.036948029324412344 -52.68521154727781 -0.038659755140542984 -52.5909887012095
848 -0.036826785281300546 -52.72203833255911 -0.03732539638876915 -52.62831409759826
849 -0.036882043816149235 -52.75892037637526 -0.041598357073962686 -52.66991245467223
850 -0.03661492764949799 -52.79553530402475 -0.0370510172098875 -52.70696347188212
851 -0.03660858199000359 -52.832143886014755 -0.03873713407665491 -52.745700605958774
852 -0.03654260039329529 -52.86868648640805 -0.03523886352777481 -52.78093946948655
853 -0.03656598161906004 -52.905252468027115 -0.038754341565072535 -52.81969381105162
854 -0.03657446913421154 -52.94182693716132 -0.03410118147730827 -52.85379499252893
855 -0.036682063899934295 -52.978509001061255 -0.03712065555155277 -52.89091564808049
856 -0.03657464794814587 -53.0150836490094 -0.03584412131458521 -52.92675976939507
857 -0.0366175739094615 -53.05170122291886 -0.037669477984309196 -52.96442924737938
858 -0.036573521047830584 -53.088274743966686 -0.03771804701536894 -53.002147294394746
859 -0.03668468184769154 -53.124959425814374 -0.04086689464747906 -53.043014189042225
860 -0.03646811693906784 -53.161427542753444 -0.03983143772929907 -53.08284562677152
861 -0.0365755457431078 -53.19800308849655 -0.025362708885222674 -53.10820833565675
862 -0.03677362482994795 -53.2347767133265 -0.029192055203020574 -53.13740039085977
863 -0.03704485092312097 -53.27182156424962 -0.03786962889134884 -53.17527001975112
864 -0.037084751017391684 -53.30890631526701 -0.03474477306008339 -53.2100147928112
865 -0.03714865110814571 -53.346054966375156 -0.03621737398207188 -53.24623216679327
866 -0.03701348621398211 -53.383068452589136 -0.03569268807768822 -53.28192485487096
867 -0.03704872038215399 -53.42011717297129 -0.035835863649845125 -53.3177607185208
868 -0.03712313547730446 -53.45724030844859 -0.036226946860551834 -53.353987665381354
869 -0.037364534474909304 -53.4946048429235 -0.04188725426793098 -53.39587491964929
870 -0.03694412969052792 -53.531548972614026 -0.037187626026570796 -53.43306254567586
871 -0.0373724739998579 -53.568921446613885 -0.04272646494209766 -53.47578901061796
872 -0.03692818656563759 -53.605849633179524 -0.03967148344963789 -53.5154604940676
873 -0.036642702482640746 -53.64249233566216 -0.03608722910284996 -53.551547723170444
874 -0.03668033573776484 -53.679172671399925 -0.036774834245443346 -53.588322557415886
875 -0.036680763587355614 -53.71585343498728 -0.038409961946308614 -53.62673251936219
876 -0.03668124321848154 -53.75253467820576 -0.034326399117708205 -53.6610589184799
877 -0.03678358718752861 -53.78931826539329 -0.03626279719173908 -53.69732171567164
878 -0.0368681812658906 -53.82618644665918 -0.033057337254285814 -53.730379052925926
879 -0.036996318586170675 -53.86318276524535 -0.036306104995310305 -53.76668515792124
880 -0.037157702073454854 -53.900340467318806 -0.0371738001704216 -53.80385895809166
881 -0.03699459582567215 -53.93733506314448 -0.03526890985667706 -53.839127867948335
882 -0.03705043960362673 -53.974385502748106 -0.037104852683842185 -53.876232720632174
883 -0.0370386915281415 -54.011424194276245 -0.03914309572428465 -53.91537581635646
884 -0.0370119659230113 -54.04843616019926 -0.03587795533239842 -53.951253771688854
885 -0.03702373430132866 -54.08545989450059 -0.03737086858600378 -53.98862464027486
886 -0.03716565668582916 -54.12262555118642 -0.03527227472513914 -54.023896914999995
887 -0.03740819618105888 -54.16003374736748 -0.02917859684675932 -54.05307551184676
888 -0.037646865099668504 -54.197680612467146 -0.0344103317707777 -54.087485843617536
889 -0.03752588890492916 -54.235206501372076 -0.04194059371948242 -54.12942643733702
890 -0.03746536429971457 -54.27267186567179 -0.03571500349789858 -54.165141440834915
891 -0.03731781393289566 -54.30998967960468 -0.03831691164523363 -54.20345835248015
892 -0.03737141340970993 -54.34736109301439 -0.03997707441449165 -54.24343542689464
893 -0.03740897495299578 -54.38477006796739 -0.03713115341961384 -54.28056658031426
894 -0.03732501342892647 -54.422095081396314 -0.03584865145385265 -54.31641523176811
895 -0.03765667453408241 -54.4597517559304 -0.033752480521798134 -54.35016771228991
896 -0.03746678587049246 -54.49721854180089 -0.03903375007212162 -54.38920146236203
897 -0.03742665611207485 -54.534645197912965 -0.03596631959080696 -54.42516778195284
898 -0.03738311268389225 -54.572028310596856 -0.03795079104602337 -54.46311857299886
899 -0.03741963393986225 -54.60944794453672 -0.03310020714998245 -54.496218780148844
900 -0.03763380739837885 -54.6470817519351 -0.0389917341992259 -54.53521051434807
901 -0.037386856973171234 -54.68446860890827 -0.03780072201043368 -54.573011236358504
902 -0.03742547556757927 -54.72189408447585 -0.03823241647332907 -54.61124365283183
903 -0.037495552375912664 -54.759389636851765 -0.04219015538692474 -54.65343380821876
904 -0.037245338782668114 -54.79663497563443 -0.03528533410280943 -54.68871914232157
905 -0.03728030696511268 -54.83391528259955 -0.03236412871629 -54.721083271037855
906 -0.03752125259488821 -54.871436535194434 -0.03979834076017141 -54.76088161179803
907 -0.037279417365789415 -54.90871595256022 -0.03536070808768273 -54.79624231988571
908 -0.0372936837375164 -54.94600963629774 -0.03645849842578173 -54.83270081831149
909 -0.03744792975485325 -54.98345756605259 -0.03946016803383827 -54.87216098634533
910 -0.03732352051883936 -55.02078108657143 -0.03763948697596788 -54.9098004733213
911 -0.03724039513617754 -55.05802148170761 -0.03681574445217848 -54.946616217773474
912 -0.03725163824856281 -55.095273119956175 -0.039288925006985664 -54.98590514278046
913 -0.037143190205097196 -55.132416310161275 -0.038266040943562986 -55.02417118372402
914 -0.03723998479545117 -55.169656294956724 -0.03413713332265615 -55.05830831704668
915 -0.03718043603003025 -55.20683673098675 -0.041882818751037124 -55.100191135797715
916 -0.037098643742501734 -55.243935374729254 -0.03511915486305952 -55.135310290660776
917 -0.037182972952723506 -55.281118347681975 -0.04232597164809704 -55.17763626230887
918 -0.03695237301290035 -55.31807072069488 -0.033128481544554236 -55.210764743853424
919 -0.037177592515945435 -55.35524831321082 -0.04082383215427399 -55.2515885760077
920 -0.037655592896044254 -55.392903906106866 -0.022767727356404067 -55.2743563033641
921 -0.037496980652213095 -55.43040088675908 -0.03473156597465277 -55.309087869338754
922 -0.03745426945388317 -55.46785515621296 -0.038016458973288536 -55.34710432831204
923 -0.037481476180255414 -55.50533663239322 -0.03898124918341637 -55.38608557749546
924 -0.037398011423647404 -55.542734643816864 -0.03811179883778095 -55.42419737633324
925 -0.03737260866910219 -55.580107252485966 -0.034708833880722524 -55.45890621021396
926 -0.0374257730320096 -55.61753302551798 -0.037305965460836886 -55.4962121756748
927 -0.03739835675805807 -55.65493138227604 -0.03846053909510374 -55.534672714769904
928 -0.03728229682892561 -55.69221367910497 -0.039688153006136415 -55.57436086777604
929 -0.037141814827919006 -55.729355493932886 -0.0361100684851408 -55.61047093626119
930 -0.03731865882873535 -55.766674152761624 -0.03918447569012642 -55.649655411951315
931 -0.037137047946453096 -55.803811200708076 -0.03973196092993021 -55.68938737288124
932 -0.037018960900604726 -55.84083016160868 -0.03527879770845175 -55.72466617058969
933 -0.037147976085543634 -55.87797813769422 -0.03675832487642765 -55.76142449546612
934 -0.03724310100078583 -55.915221238695004 -0.037667089700698854 -55.79909158516682
935 -0.03723413329571486 -55.952455371990716 -0.03430288713425398 -55.83339447230107
936 -0.03732376582920551 -55.98977913781992 -0.03946397081017494 -55.87285844311125
937 -0.03706421609967947 -56.0268433539196 -0.03709330670535564 -55.90995174981661
938 -0.037061449699103834 -56.063904803618705 -0.03487135712057352 -55.94482310693718
939 -0.03713769651949406 -56.1010425001382 -0.036230985261499885 -55.981054092198676
940 -0.037191154807806014 -56.138233654946006 -0.03766168020665646 -56.01871577240533
941 -0.03721288666129112 -56.1754465416073 -0.03692269325256348 -56.05563846565789
942 -0.03726372383534908 -56.21271026544265 -0.03927379138767719 -56.09491225704557
943 -0.03707415480166674 -56.24978442024432 -0.03806878849864006 -56.13298104554421
944 -0.03718113154172897 -56.28696555178605 -0.03896516505628824 -56.1719462106005
945 -0.03706199694424868 -56.32402754873029 -0.0366637896746397 -56.208610000275144
946 -0.037111951224505904 -56.361139499954795 -0.04111162591725588 -56.2497216261924
947 -0.03716410268098116 -56.39830360263578 -0.037091270461678504 -56.28681289665408
948 -0.036888056248426435 -56.43519165888421 -0.036580343171954154 -56.32339323982603
949 -0.03694200403988361 -56.472133662924094 -0.03333001472055912 -56.356723254546594
950 -0.03700253013521433 -56.509136193059305 -0.03483721800148487 -56.39156047254808
951 -0.03710470329970121 -56.54624089635901 -0.03720243442803621 -56.42876290697612
952 -0.03719797227531672 -56.583438868634325 -0.03617830891162157 -56.46494121588774
953 -0.03716495260596275 -56.62060382124029 -0.03743736781179905 -56.50237858369954
954 -0.03713335823267698 -56.65773717947297 -0.038007089495658876 -56.540385673195196
955 -0.03719444647431373 -56.694931625947284 -0.028354435693472624 -56.56874010888867
956 -0.037595432810485364 -56.73252705875777 -0.0373254207894206 -56.60606552967809
957 -0.03747662398964167 -56.77000368274741 -0.03713813163340092 -56.64320366131149
958 -0.0375767532736063 -56.80758043602101 -0.031133298110216857 -56.67433695942171
959 -0.0376104949042201 -56.845190930925234 -0.03936502356082201 -56.71370198298253
960 -0.037608502246439454 -56.88279943317168 -0.04012091923505068 -56.75382290221758
961 -0.037577800638973716 -56.92037723381065 -0.03629280012100935 -56.79011570233859
962 -0.037616549991071224 -56.95799378380172 -0.0413431441411376 -56.83145884647973
963 -0.037337190844118594 -56.99533097464584 -0.03718774970620871 -56.86864659618593
964 -0.037545060738921165 -57.03287603538476 -0.03197314403951168 -56.900619740225444
965 -0.03760067205876112 -57.07047670744352 -0.02898174924775958 -56.92960148947321
966 -0.03774272594600916 -57.10821943338953 -0.037130934000015256 -56.966732423473225
967 -0.03787763323634863 -57.14609706662588 -0.038411774672567844 -57.00514419814579
968 -0.0377034904435277 -57.183800557069404 -0.03695716988295317 -57.042101368028746
969 -0.03777139019221067 -57.221571947261616 -0.03895694203674793 -57.081058310065494
970 -0.03770019691437483 -57.25927214417599 -0.03788604363799095 -57.11894435370348
971 -0.0376292672008276 -57.296901411376815 -0.037546030804514886 -57.156490384508
972 -0.03764061722904444 -57.33454202860586 -0.03851778097450733 -57.195008165482506
973 -0.03761819582432509 -57.37216022443018 -0.0392037209123373 -57.234211886394846
974 -0.03742565512657166 -57.40958587955675 -0.03913192041218281 -57.27334380680703
975 -0.037509582750499246 -57.44709546230725 -0.03518546223640442 -57.30852926904343
976 -0.0375972829759121 -57.48469274528316 -0.02840093122795224 -57.33693020027138
977 -0.03769474513828754 -57.52238749042145 -0.03683730605989695 -57.373767506331276
978 -0.037678273767232894 -57.560065764188685 -0.037078285776078704 -57.41084579210735
979 -0.03772992268204689 -57.59779568687073 -0.03696598969399929 -57.44781178180135
980 -0.03769845589995384 -57.63549414277069 -0.03922392968088388 -57.487035711482235
981 -0.03759813029319048 -57.67309227306388 -0.03598764091730118 -57.523023352399534
982 -0.037673548236489295 -57.71076582130037 -0.03848189320415259 -57.56150524560368
983 -0.03764801789075136 -57.74841383919112 -0.03823085315525532 -57.59973609875894
984 -0.03756227437406778 -57.78597611356519 -0.03896613381803036 -57.63870223257697
985 -0.03753427155315876 -57.82351038511835 -0.03639080617576838 -57.675093038752735
986 -0.037559342384338376 -57.86106972750269 -0.036009305343031886 -57.711102344095764
987 -0.037581931240856646 -57.898651658743546 -0.03437737170606851 -57.745479715801835
988 -0.037654463574290274 -57.93630612231784 -0.03697505947202444 -57.78245477527386
989 -0.03768976554274559 -57.97399588786058 -0.03739841654896736 -57.81985319182283
990 -0.03757190331816673 -58.01156779117875 -0.03811247311532497 -57.857965664938156
991 -0.03763602189719677 -58.04920381307595 -0.037563718110322955 -57.895529383048476
992 -0.037518965639173986 -58.08672277871512 -0.035823732055723666 -57.9313531151042
993 -0.03753683567047119 -58.12425961438559 -0.03965763226151466 -57.97101074736572
994 -0.03743080925196409 -58.16169042363756 -0.03581536673009396 -58.00682611409581
995 -0.037707567773759366 -58.19939799141132 -0.03805649019777775 -58.04488260429358
996 -0.03756069112569094 -58.23695868253701 -0.03560479860752821 -58.08048740290111
997 -0.03743933066725731 -58.27439801320426 -0.03755832593888044 -58.118045728839995
998 -0.03753730896860361 -58.311935322172864 -0.03686514236032963 -58.15491087120032
999 -0.03751010540872812 -58.34944542758159 -0.03860272094607353 -58.193513592146395
1000 -0.037361687049269676 -58.38680711463086 -0.03784196861088276 -58.23135556075728
1001 -0.03739431742578745 -58.42420143205665 -0.036402589082717894 -58.26775814984
1002 -0.037418597005307676 -58.461620029061955 -0.03612290378659964 -58.3038810536266
1003 -0.037434503063559534 -58.49905453212551 -0.036415019258856776 -58.34029607288545
1004 -0.03735133595764637 -58.53640586808316 -0.03713847640901804 -58.37743454929447
1005 -0.03747175969183445 -58.57387762777499 -0.03618727345019579 -58.413621822744666
1006 -0.03747583366930485 -58.611353461444295 -0.037136752530932425 -58.4507585752756
1007 -0.03731759320944548 -58.64867105465374 -0.04381944369524717 -58.49457801897085
1008 -0.0377716850489378 -58.68644273970268 -0.03162053320556879 -58.52619855217642
1009 -0.03770991265773773 -58.72415265236042 -0.031781521439552304 -58.55798007361597
1010 -0.037504296936094764 -58.76165694929651 -0.03709133621305227 -58.595071409829025
1011 -0.037549168802797794 -58.799206118099306 -0.03783028963953257 -58.632901699468555
1012 -0.03753672502934933 -58.836742843128654 -0.037952075526118276 -58.670853774994676
1013 -0.037486516311764716 -58.87422935944042 -0.036825234442949294 -58.707679009437626
1014 -0.037477289699018 -58.91170664913944 -0.03675898294895887 -58.74443799238659
1015 -0.037509885430335996 -58.94921653456978 -0.03938152641057968 -58.783819518797166
1016 -0.037483402714133265 -58.98669993728391 -0.03783800043165684 -58.82165751922882
1017 -0.03745616842061281 -59.02415610570452 -0.0366019444540143 -58.858259463682835
1018 -0.03744551818817854 -59.0616016238927 -0.036369452998042104 -58.89462891668088
1019 -0.037436664663255216 -59.09903828855595 -0.03659441489726305 -58.931223331578146
1020 -0.03747226148843765 -59.13651055004439 -0.036999110132455826 -58.9682224417106
1021 -0.03753182794898748 -59.17404237799338 -0.034922828897833824 -59.003145270608435
1022 -0.03757558483630419 -59.211617962829685 -0.03564611002802849 -59.03879138063646
1023 -0.03756332267075777 -59.24918128550044 -0.03968796618282795 -59.078479346819286
1024 -0.03761265221983194 -59.286793937720276 -0.03461184073239565 -59.11309118755168
1025 -0.037554623745381835 -59.324348561465655 -0.03728447072207928 -59.15037565827376
1026 -0.03762474041432142 -59.36197330187998 -0.03723516259342432 -59.187610820867185
1027 -0.037654072418808936 -59.39962737429879 -0.03794049434363842 -59.22555131521082
1028 -0.037499128468334676 -59.43712650276712 -0.034146966971457006 -59.25969828218228
1029 -0.03768417909741402 -59.47481068186453 -0.03932082038372755 -59.29901910256601
1030 -0.037600742653012276 -59.512411424517545 -0.037189656496047975 -59.33620875906205
1031 -0.0375952385365963 -59.55000666305414 -0.038888152688741684 -59.375096911750795
1032 -0.03751426488161087 -59.58752092793575 -0.04328794218599796 -59.41838485393679
1033 -0.03742917347699404 -59.62495010141274 -0.0362309530377388 -59.45461580697453
1034 -0.037342372722923754 -59.66229247413567 -0.037886962108314035 -59.49250276908285
1035 -0.03749633189290762 -59.69978880602858 -0.04092797581106424 -59.53343074489391
1036 -0.03732347525656223 -59.73711228128514 -0.03563097808510065 -59.569061722979015
1037 -0.0373563377186656 -59.774468619003805 -0.03730937670916319 -59.606371099688175
1038 -0.037249856442213056 -59.81171847544602 -0.039131943322718146 -59.64550304301089
1039 -0.037202303484082225 -59.8489207789301 -0.03843423128128052 -59.68393727429217
1040 -0.037231799028813836 -59.88615257795892 -0.035943826846778396 -59.719881101138945
1041 -0.03726356402039528 -59.92341614197931 -0.0365936741232872 -59.756474775262234
1042 -0.03724949099123478 -59.960665632970546 -0.03156573846936226 -59.788040513731595
1043 -0.037623978964984414 -59.99828961193553 -0.03788700122386217 -59.82592751495546
1044 -0.03747405577450991 -60.03576366771004 -0.04116387702524662 -59.86709139198071
1045 -0.03722290135920048 -60.07298656906924 -0.039004142954945566 -59.90609553493565
1046 -0.03716437369585037 -60.110150942765095 -0.03703387789428234 -59.94312941282993
1047 -0.03723420463502407 -60.14738514740012 -0.03381106946617365 -59.97694048229611
1048 -0.03721807599067688 -60.1846032233908 -0.038550725765526296 -60.01549120806163
1049 -0.0372143603861332 -60.22181758377693 -0.03566289413720369 -60.051154102198836
1050 -0.03728736136108637 -60.25910494513802 -0.036818725243210795 -60.087972827442044
1051 -0.037351570650935174 -60.296456515788954 -0.036446422897279264 -60.12441925033932
1052 -0.037327222712337974 -60.33378373850129 -0.037347332946956156 -60.16176658328628
1053 -0.03730723410844803 -60.371090972609736 -0.037654202245175836 -60.19942078553146
1054 -0.037192652188241485 -60.408283624797974 -0.03616339731961489 -60.23558418285107
1055 -0.03741270862519741 -60.44569633342317 -0.03477138318121433 -60.270355566032286
1056 -0.037571998126804826 -60.48326833154998 -0.04672599956393242 -60.31708156559622
1057 -0.037193809449672696 -60.520462140999655 -0.037129061110317704 -60.35421062670654
1058 -0.03725066911429167 -60.55771281011395 -0.036394028924405575 -60.390604655630945
1059 -0.03724259752780199 -60.59495540764175 -0.037475174851715566 -60.42807983048266
1060 -0.037098553404212 -60.63205396104596 -0.03478815387934446 -60.462867984362006
1061 -0.03726786654442549 -60.66932182759039 -0.03650229908525944 -60.49937028344726
1062 -0.03735410179942846 -60.70667592938982 -0.03704634066671133 -60.536416624113976
1063 -0.03755210116505623 -60.74422803055487 -0.039725742675364016 -60.57614236678934
1064 -0.037259073741734025 -60.78148710429661 -0.03977369368076324 -60.615916060470106
1065 -0.03704074379056692 -60.81852784808718 -0.034629319235682486 -60.65054537970579
1066 -0.037287892587482926 -60.855815740674664 -0.03777739126235247 -60.68832277096814
1067 -0.03715627174824476 -60.89297201242291 -0.03561859019100666 -60.72394136115915
1068 -0.037295018509030345 -60.93026703093194 -0.03480744920670986 -60.75874881036586
1069 -0.037409829534590246 -60.967676860466526 -0.03888463750481606 -60.79763344787067
1070 -0.0374795401468873 -61.005156400613416 -0.040486637689173224 -60.838120085559844
1071 -0.037397497706115244 -61.04255389831953 -0.03681323975324631 -60.87493332531309
1072 -0.037196203507483004 -61.07975010182702 -0.03609851207584143 -60.911031837388926
1073 -0.03717945497483015 -61.11692955680185 -0.04053162410855293 -60.95156346149748
1074 -0.03707025293260813 -61.15399980973446 -0.035912439972162244 -60.987475901469644
1075 -0.037093736976385114 -61.191093546710846 -0.03750072419643402 -61.02497662566608
1076 -0.036995915696024895 -61.22808946240687 -0.03939030822366476 -61.064366933889744
1077 -0.03696736935526133 -61.26505683176213 -0.03582662660628557 -61.10019356049603
1078 -0.03703716862946749 -61.3020940003916 -0.034536227211356164 -61.134729787707386
1079 -0.03708601146936417 -61.33918001186096 -0.035888778418302535 -61.17061856612569
1080 -0.03716292977333069 -61.37634294163429 -0.03980165384709835 -61.21042021997279
1081 -0.03696426209062338 -61.41330720372491 -0.03758909646421671 -61.248009316437006
1082 -0.03692362178117037 -61.45023082550608 -0.03544241152703762 -61.28345172796404
1083 -0.03694266118109226 -61.487173486687176 -0.03738589286804199 -61.32083762083209
1084 -0.03694887887686491 -61.52412236556404 -0.03891202379018068 -61.35974964462227
1085 -0.03684868421405554 -61.5609710497781 -0.03533357307314873 -61.395083217695415
1086 -0.03717095348984003 -61.59814200326794 -0.031662293896079066 -61.42674551159149
1087 -0.0373920762911439 -61.63553407955908 -0.03350118119269609 -61.46024669278419
1088 -0.03716802727431059 -61.67270210683339 -0.03756853900849819 -61.497815231792686
1089 -0.03712976723909378 -61.709831874072485 -0.03686890695244074 -61.53468413874513
1090 -0.03722540158778429 -61.74705727566027 -0.036439078859984875 -61.57112321760511
1091 -0.03720192071050406 -61.78425919637077 -0.03653122093528509 -61.6076544385404
1092 -0.03724875561892986 -61.8215079519897 -0.038849847950041295 -61.64650428649044
1093 -0.03715596739202738 -61.858663919381726 -0.03701705615967512 -61.68352134265012
1094 -0.03712662290781736 -61.89579054228955 -0.03821236118674278 -61.72173370383686
1095 -0.037080064229667184 -61.93287060651922 -0.03930764328688383 -61.761041347123744
1096 -0.037052898295223714 -61.96992350481444 -0.037435386888682844 -61.798476734012425
1097 -0.036983958818018435 -62.00690746363246 -0.03805004097521305 -61.83652677498764
1098 -0.037024930119514465 -62.04393239375197 -0.034777167998254296 -61.8713039429859
1099 -0.036994795128703115 -62.08092718888068 -0.036940904892981054 -61.908244847878876
1100 -0.037047007121145725 -62.117974196001825 -0.031196335051208734 -61.93944118293008
1101 -0.03731407281011343 -62.15528826881194 -0.03989594634622336 -61.9793371292763
1102 -0.037098669447004795 -62.19238693825894 -0.035876724123954776 -62.015213853400255
1103 -0.03711467944085598 -62.229501617699796 -0.03815260324627161 -62.05336645664653
1104 -0.03718137200921774 -62.26668298970901 -0.039186558686196804 -62.092553015332726
1105 -0.037223226949572565 -62.30390621665858 -0.031160921417176725 -62.1237139367499
1106 -0.03710289653390646 -62.34100911319249 -0.03461862411350012 -62.1583325608634
1107 -0.037112712115049365 -62.37812182530754 -0.03395423926413059 -62.19228680012753
1108 -0.03717645909637213 -62.41529828440391 -0.03725619651377201 -62.22954299664131
1109 -0.0372817175462842 -62.452580001950196 -0.037838771007955074 -62.26738176764926
1110 -0.03725128397345543 -62.48983128592365 -0.037418109737336634 -62.3047998773866
1111 -0.03722504284232855 -62.52705632876598 -0.037530613504350184 -62.34233049089095
1112 -0.037231705337762835 -62.56428803410374 -0.03586228601634502 -62.3781927769073
1113 -0.03733386341482401 -62.60162189751856 -0.03451436404138804 -62.41270714094868
1114 -0.03733658902347088 -62.63895848654203 -0.03352519050240517 -62.446232331451085
1115 -0.0373802350834012 -62.676338721625434 -0.03552691843360663 -62.48175924988469
1116 -0.03761310372501612 -62.71395182535045 -0.03956233821809292 -62.52132158810278
1117 -0.037503615207970145 -62.751455440558416 -0.03970388565212488 -62.5610254737549
1118 -0.03759112656116485 -62.789046567119584 -0.030484957806766032 -62.591510431561666
1119 -0.03762942627072334 -62.82667599339031 -0.03510656822472811 -62.62661699978639
1120 -0.03768774960190058 -62.86436374299221 -0.038947441056370734 -62.665564440842765
1121 -0.03768572527915239 -62.902049468271365 -0.036957756243646146 -62.70252219708641
1122 -0.03763461131602526 -62.93968407958739 -0.041703459620475766 -62.74422565670689
1123 -0.037476796098053454 -62.97716087568544 -0.03707224857062101 -62.78129790527751
1124 -0.03744912836700678 -63.01461000405245 -0.039230297319591045 -62.8205282025971
1125 -0.03741781637072563 -63.05202782042318 -0.037202905118465426 -62.857731107715566
1126 -0.03738217744976282 -63.08940999787294 -0.0359656173735857 -62.89369672508915
1127 -0.03746811598539353 -63.12687811385833 -0.037928979657590386 -62.93162570474674
1128 -0.03733732495456934 -63.1642154388129 -0.0394282765686512 -62.97105398131539
1129 -0.03736171219497919 -63.20157715100788 -0.03674247730523348 -63.007796458620625
1130 -0.03735119570046663 -63.23892834670835 -0.03811738062649965 -63.04591383924713
1131 -0.03771635610610247 -63.27664470281445 -0.027682087384164333 -63.07359592663129
1132 -0.03764655664563179 -63.314291259460084 -0.03714868631213904 -63.11074461294343
1133 -0.037611632607877254 -63.35190289206796 -0.03975480999797583 -63.1504994229414
1134 -0.03747346047312021 -63.389376352541085 -0.03883942011743784 -63.18933884305884
1135 -0.037389312870800495 -63.426765665411885 -0.0372994227334857 -63.226638265792324
1136 -0.037423629127442834 -63.46418929453933 -0.03692571092396975 -63.26356397671629
1137 -0.03743040822446346 -63.5016197027638 -0.03081109607592225 -63.294375072792214
1138 -0.037686101906001565 -63.5393058046698 -0.04110811408609152 -63.33548318687831
1139 -0.037620852887630465 -63.57692665755743 -0.038862876035273074 -63.37434606291358
1140 -0.037488296441733834 -63.614414953999166 -0.03435473684221506 -63.4087007997558
1141 -0.037484658695757386 -63.651899612694926 -0.04172180183231831 -63.450422601588116
1142 -0.03728997316211462 -63.689189585857044 -0.0369183162227273 -63.48734091781084
1143 -0.03741587065160275 -63.72660545650864 -0.030924270488321783 -63.51826518829916
1144 -0.03752483706921339 -63.76413029357786 -0.037456197291612627 -63.55572138559077
1145 -0.03755627870559693 -63.80168657228345 -0.03577748443931341 -63.59149887003009
1146 -0.03765563555061817 -63.83934220783407 -0.04121145401149988 -63.63271032404159
1147 -0.03746580611914396 -63.876808013953216 -0.03613538648933172 -63.668845710530924
1148 -0.03744719810783863 -63.91425521206106 -0.03747846949845553 -63.70632418002938
1149 -0.03751230202615261 -63.95176751408721 -0.038725971803069116 -63.745050151832444
1150 -0.03760351650416851 -63.98937103059138 -0.035012006387114526 -63.78006215821956
1151 -0.037568842992186546 -64.02693987358356 -0.03605901133269072 -63.81612116955225
1152 -0.0375867610797286 -64.06452663466328 -0.03956586178392172 -63.85568703133617
1153 -0.03779323063790798 -64.10231986530118 -0.032772372290492055 -63.88845940362666
1154 -0.03759658671915531 -64.13991645202034 -0.03663014378398657 -63.92508954741065
1155 -0.037606559507548806 -64.1775230115279 -0.038724348321557044 -63.96381389573221
1156 -0.03755087163299322 -64.21507388316088 -0.03850075900554657 -64.00231465473776
1157 -0.03750014659017324 -64.25257402975106 -0.03745880015194416 -64.0397734548897
1158 -0.037510518357157706 -64.29008454810821 -0.038177072443068026 -64.07795052733276
1159 -0.037421843968331814 -64.32750639207654 -0.036830170825123784 -64.11478069815789
1160 -0.0374655868858099 -64.36497197896236 -0.036218775622546676 -64.15099947378043
1161 -0.03739537205547094 -64.40236735101783 -0.03616990633308888 -64.18716938011352
1162 -0.03746614940464497 -64.43983350042248 -0.039260363392531875 -64.22642974350605
1163 -0.03737981468439102 -64.47721331510687 -0.0374397587031126 -64.26386950220916
1164 -0.03742360193282366 -64.5146369170397 -0.04105312619358301 -64.30492262840275
1165 -0.03730867560952902 -64.55194559264922 -0.039648587442934514 -64.34457121584569
1166 -0.03720161616802216 -64.58914720881724 -0.03715370930731297 -64.38172492515301
1167 -0.03716585263609886 -64.62631306145333 -0.039234906621277335 -64.42095983177428
1168 -0.03712128698825836 -64.66343434844158 -0.039750839956104754 -64.46071067173038
1169 -0.03696083687245846 -64.70039518531404 -0.04015642274171114 -64.5008670944721
1170 -0.036889641918241976 -64.73728482723227 -0.041520523838698864 -64.5423876183108
1171 -0.036760539002716544 -64.77404536623499 -0.03706933055073023 -64.57945694886153
1172 -0.03675855230540037 -64.81080391854039 -0.03744587805122137 -64.61690282691275
1173 -0.03682013526558876 -64.84762405380597 -0.03865100871771574 -64.65555383563047
1174 -0.03679552674293518 -64.88441958054891 -0.03744330424815416 -64.69299713987863
1175 -0.03666230197995901 -64.92108188252887 -0.037946244701743126 -64.73094338458037
1176 -0.03662083223462105 -64.95770271476349 -0.03836963754147291 -64.76931302212185
1177 -0.036585393361747265 -64.99428810812523 -0.0339394623413682 -64.80325248446321
1178 -0.036651603505015375 -65.03093971163025 -0.03726852834224701 -64.84052101280547
1179 -0.03657456338405609 -65.0675142750143 -0.03589951861649752 -64.87642053142197
1180 -0.03665212299674749 -65.10416639801105 -0.03561963122338056 -64.91204016264535
1181 -0.03672049734741449 -65.14088689535846 -0.036728429794311526 -64.94876859243966
1182 -0.03673263899981975 -65.17761953435829 -0.03689693845808506 -64.98566553089775
1183 -0.03707429822534323 -65.21469383258363 -0.03159180972725153 -65.017257340625
1184 -0.03698857240378857 -65.25168240498742 -0.040057840012013915 -65.057315180637
1185 -0.0368618305772543 -65.28854423556467 -0.035338356345891955 -65.0926535369829
1186 -0.03684842921793461 -65.32539266478261 -0.03498738966882229 -65.12764092665172
1187 -0.03692213054746389 -65.36231479533008 -0.03721718993037939 -65.1648581165821
1188 -0.03697656244039536 -65.39929135777048 -0.038615882396698 -65.2034739989788
1189 -0.03684525918215513 -65.43613661695264 -0.035504807345569135 -65.23897880632437
1190 -0.036977704614400864 -65.47311432156704 -0.0373721593990922 -65.27635096572347
1191 -0.036909930780529975 -65.51002425234756 -0.035606384836137296 -65.31195735055961
1192 -0.0369717551395297 -65.5469960074871 -0.03542125876992941 -65.34737860932954
1193 -0.037150819040834906 -65.58414682652793 -0.033621436916291714 -65.38100004624583
1194 -0.037123287282884124 -65.62127011381081 -0.03684630170464516 -65.41784634795047
1195 -0.03720429148524999 -65.65847440529606 -0.03725674208253622 -65.455103090033
1196 -0.03701167125254869 -65.6954860765486 -0.03571278117597103 -65.49081587120898
1197 -0.03717998024076223 -65.73266605678937 -0.0369788171723485 -65.52779468838133
1198 -0.03716765716671944 -65.76983371395609 -0.03596531916409731 -65.56376000754543
1199 -0.03731354586780071 -65.80714725982389 -0.033681480772793294 -65.59744148831822
1200 -0.03722674064338207 -65.84437400046727 -0.03491239808499813 -65.63235388640322
1201 -0.03741470146924257 -65.88178870193651 -0.03754114545881748 -65.66989503186204
1202 -0.03741015251725912 -65.91919885445377 -0.035062553733587264 -65.70495758559562
1203 -0.03750567436218262 -65.95670452881595 -0.0335856132209301 -65.73854319881656
1204 -0.03752735536545515 -65.9942318841814 -0.03733521774411201 -65.77587841656067
1205 -0.037639849446713926 -66.03187173362812 -0.037687753327190876 -65.81356616988786
1206 -0.037503599748015405 -66.06937533337614 -0.034480607882142064 -65.84804677777001
1207 -0.03757169414311647 -66.10694702751925 -0.03936633691191673 -65.88741311468192
1208 -0.03735343292355538 -66.1443004604428 -0.03358514085412025 -65.92099825553603
1209 -0.03757687974721193 -66.18187734019001 -0.02866275319829583 -65.94966100873432
1210 -0.03787761460989714 -66.21975495479991 -0.038421151041984555 -65.98808215977631
1211 -0.037838201597332956 -66.25759315639725 -0.032733107730746266 -66.02081526750706
1212 -0.03801422901451588 -66.29560738541177 -0.03941257484257221 -66.06022784234963
1213 -0.03812415543943644 -66.3337315408512 -0.04137186799198389 -66.10159971034162
1214 -0.037808345071971415 -66.37153988592317 -0.03547504991292953 -66.13707476025455
1215 -0.03780175447463989 -66.40934164039781 -0.036547444947063926 -66.17362220520161
1216 -0.03771863803267479 -66.44706027843048 -0.039997317269444464 -66.21361952247105
1217 -0.037709715962409976 -66.48476999439289 -0.038322527147829535 -66.25194204961888
1218 -0.03766846749931574 -66.52243846189221 -0.039127284102141856 -66.29106933372101
1219 -0.037655952386558056 -66.56009441427877 -0.04017681535333395 -66.33124614907435
1220 -0.03756548464298248 -66.59765989892175 -0.03423811215907335 -66.36548426123342
1221 -0.037500963918864726 -66.6351608628406 -0.03833519611507654 -66.40381945734849
1222 -0.037569071911275384 -66.67272993475189 -0.036225393414497375 -66.44004485076299
1223 -0.03758583962917328 -66.71031577438106 -0.038521284610033034 -66.47856613537301
1224 -0.03748224377632141 -66.74779801815738 -0.037887394241988656 -66.516453529615
1225 -0.03747717663645744 -66.78527519479384 -0.03696340303868055 -66.55341693265369
1226 -0.037593111768364905 -66.8228683065622 -0.03967099394649267 -66.59308792660018
1227 -0.037426655925810334 -66.86029496248801 -0.03802726492285728 -66.63111519152304
1228 -0.037422481924295425 -66.89771744441231 -0.04358059782534838 -66.67469578934839
1229 -0.0371416836977005 -66.93485912811 -0.03738049864768982 -66.71207628799608
1230 -0.03722530175000429 -66.97208442986 -0.03456796873360872 -66.7466442567297
1231 -0.037366237677633765 -67.00945066753764 -0.040061868727207184 -66.7867061254569
1232 -0.037076203525066374 -67.0465268710627 -0.03529391586780548 -66.82200004132471
1233 -0.03713823258876801 -67.08366510365147 -0.03581361323595047 -66.85781365456066
1234 -0.037776029855012896 -67.12144113350648 -0.021078779827803373 -66.87889243438846
1235 -0.03786606155335903 -67.15930719505984 -0.034262354299426076 -66.91315478868789
1236 -0.03770335856825113 -67.19701055362809 -0.039087575301527976 -66.95224236398941
1237 -0.03764117080718279 -67.23465172443527 -0.03681596592068672 -66.9890583299101
1238 -0.037734643928706645 -67.27238636836397 -0.03693214170634747 -67.02599047161644
1239 -0.03764649741351604 -67.31003286577749 -0.03792970702052116 -67.06392017863696
1240 -0.03765040524303913 -67.34768327102053 -0.03850019592791796 -67.10242037456489
1241 -0.03760007116943598 -67.38528334218996 -0.03376482073217631 -67.13618519529706
1242 -0.03767221216112375 -67.42295555435109 -0.03698414880782366 -67.17316934410488
1243 -0.037818614207208154 -67.4607741685583 -0.03839353825896978 -67.21156288236385
1244 -0.03765668869018555 -67.4984308572485 -0.03651096988469362 -67.24807385224854
1245 -0.037647067196667196 -67.53607792444517 -0.03743408545851708 -67.28550793770705
1246 -0.03761879783123732 -67.57369672227641 -0.038302698917686936 -67.32381063662474
1247 -0.038077928312122825 -67.61177465058853 -0.02815288146957755 -67.35196351809432
1248 -0.03811763357371092 -67.64989228416223 -0.041151538118720056 -67.39311505621305
1249 -0.03783235270529985 -67.68772463686753 -0.03725705407559872 -67.43037211028864
1250 -0.03789865337312222 -67.72562329024065 -0.03737353421747684 -67.46774564450612
1251 -0.03787829950451851 -67.76350158974516 -0.03911571186035871 -67.50686135636649
1252 -0.03776480797678232 -67.80126639772195 -0.03627496585249901 -67.54313632221898
1253 -0.03773568645119667 -67.83900208417315 -0.03928753882646561 -67.58242386104546
1254 -0.037670338340103623 -67.87667242251325 -0.036345037445425984 -67.61876889849088
1255 -0.03776224981993437 -67.91443467233319 -0.038554781675338747 -67.65732368016623
1256 -0.03773562666028738 -67.95217029899348 -0.039997005462646486 -67.69732068562888
1257 -0.03753273505717516 -67.98970303405065 -0.03847514037042856 -67.7357958259993
1258 -0.03759593535214663 -68.02729896940279 -0.03968364801257849 -67.77547947401189
1259 -0.037455425783991816 -68.06475439518678 -0.03680253140628338 -67.81228200541817
1260 -0.03738381825387478 -68.10213821344065 -0.03779301065951586 -67.85007501607768
1261 -0.03742392044514418 -68.1395621338858 -0.03960920125246048 -67.88968421733014
1262 -0.03730626907199621 -68.1768684029578 -0.03730357177555561 -67.9269877891057
1263 -0.037301361188292505 -68.21416976414609 -0.03741464558988809 -67.96440243469559
1264 -0.0373440669849515 -68.25151383113105 -0.03674447294324636 -68.00114690763883
1265 -0.03727447874844074 -68.2887883098795 -0.038427040725946424 -68.03957394836478
1266 -0.03725112993270159 -68.32603943981219 -0.03630910515785217 -68.07588305352263
1267 -0.03728295676410198 -68.3633223965763 -0.03579963222146034 -68.11168268574409
1268 -0.03740387540310621 -68.4007262719794 -0.03948292285203934 -68.15116560859613
1269 -0.03730115406215191 -68.43802742604154 -0.03905491791665554 -68.19022052651279
1270 -0.03715520668774843 -68.47518263272929 -0.03796602059155703 -68.22818654710434
1271 -0.037250378914177415 -68.51243301164347 -0.04203918743878603 -68.27022573454313
1272 -0.03698898945003748 -68.5494220010935 -0.039397869259119034 -68.30962360380225
1273 -0.03697316963225603 -68.58639517072577 -0.03754027392715216 -68.3471638777294
1274 -0.03702619336545467 -68.62342136409121 -0.03892143964767456 -68.38608531737708
1275 -0.0369171729311347 -68.66033853702235 -0.03472335655242205 -68.4208086739295
1276 -0.036962973326444624 -68.6973015103488 -0.03825701139867306 -68.45906568532817
1277 -0.03698074910789728 -68.73428225945669 -0.03817170783877373 -68.49723739316694
1278 -0.03690978903323412 -68.77119204848992 -0.035319232195615766 -68.53255662536256
1279 -0.03689050581306219 -68.80808255430298 -0.03822492379695177 -68.5707815491595
1280 -0.036878968216478826 -68.84496152251947 -0.03705868106335401 -68.60784023022286
1281 -0.03702500015497208 -68.88198652267444 -0.032661163806915285 -68.64050139402978
1282 -0.03708269577473402 -68.91906921844917 -0.03901081848889589 -68.67951221251867
1283 -0.036914956942200663 -68.95598417539136 -0.036545342206954955 -68.71605755472562
1284 -0.03699607141315937 -68.99298024680452 -0.03505848906934261 -68.75111604379497
1285 -0.03722200337797403 -69.0302022501825 -0.042076825723052026 -68.79319286951802
1286 -0.036938035115599635 -69.0671402852981 -0.03829290457069874 -68.83148577408872
1287 -0.0369069442152977 -69.1040472295134 -0.036636202968657015 -68.86812197705737
1288 -0.03683447260409593 -69.1408817021175 -0.037422018311917785 -68.90554399536929
1289 -0.0368616471067071 -69.1777433492242 -0.0369469216093421 -68.94249091697863
1290 -0.03692390397191048 -69.21466725319611 -0.035660171136260035 -68.97815108811488
1291 -0.03689105175435543 -69.25155830495046 -0.03616705872118473 -69.01431814683608
1292 -0.036930145137012 -69.28848845008747 -0.0414528451859951 -69.05577099202208
1293 -0.03683447875082493 -69.32532292883829 -0.03337694779038429 -69.08914793981246
1294 -0.036873113736510275 -69.3621960425748 -0.03970382772386074 -69.12885176753632
1295 -0.03687339313328266 -69.39906943570807 -0.040132716111838815 -69.16898448364816
1296 -0.03664666973054409 -69.43571610543862 -0.03698908425867557 -69.20597356790684
1297 -0.03668647315353155 -69.47240257859215 -0.035383650287985804 -69.24135721819482
1298 -0.03675993103533983 -69.50916250962749 -0.03714180774986744 -69.27849902594468
1299 -0.03676323462277651 -69.54592574425027 -0.036195389740169046 -69.31469441568485
1300 -0.038515638560056686 -69.58444138281033 -0.030428680870682002 -69.34512309655554
1301 -0.03714074529707432 -69.6215821281074 -0.029449497908353807 -69.3745725944639
1302 -0.037208322808146475 -69.65879045091555 -0.03511844184249639 -69.4096910363064
1303 -0.03727714754641056 -69.69606759846195 -0.036042528599500655 -69.4457335649059
1304 -0.037289542704820634 -69.73335714116678 -0.03896462060511112 -69.48469818551101
1305 -0.03718032781034708 -69.77053746897712 -0.03745738640427589 -69.52215557191528
1306 -0.037229061126708984 -69.80776653010383 -0.0365268612280488 -69.55868243314333
1307 -0.037200380489230155 -69.84496691059306 -0.03722267672419548 -69.59590510986753
1308 -0.03714637253433466 -69.8821132831274 -0.037963782995939256 -69.63386889286348
1309 -0.03715008217841387 -69.91926336530581 -0.03718879409134388 -69.67105768695482
1310 -0.03716099802404642 -69.95642436332986 -0.035134929791092874 -69.70619261674592
1311 -0.03721558097749948 -69.99363994430736 -0.04094017446041107 -69.74713279120634
1312 -0.03711307812482119 -70.03075302243218 -0.0371242256835103 -69.78425701688985
1313 -0.03701844122260809 -70.0677714636548 -0.037755035981535914 -69.82201205287139
1314 -0.037065878696739676 -70.10483734235153 -0.0378154095262289 -69.85982746239762
1315 -0.03697339706122875 -70.14181073941276 -0.03738557565957308 -69.89721303805719
1316 -0.036912431754171846 -70.17872317116694 -0.03757381122559309 -69.93478684928279
1317 -0.03696714527904987 -70.21569031644599 -0.03548847362399101 -69.97027532290677
1318 -0.036927249655127524 -70.25261756610111 -0.03809341285377741 -70.00836873576056
1319 -0.03690215665847063 -70.28951972275958 -0.038990339078009126 -70.04735907483857
1320 -0.03684865608811379 -70.32636837884769 -0.03661123551428318 -70.08397031035285
1321 -0.0369072537869215 -70.36327563263461 -0.03759121485054493 -70.1215615252034
1322 -0.036833782121539115 -70.40010941475614 -0.037951008044183256 -70.1595125332476
1323 -0.03688888512551784 -70.43699829988167 -0.039915968850255015 -70.19942850209785
1324 -0.036709421686828135 -70.47370772156849 -0.038963150791823865 -70.23839165288967
1325 -0.03659485019743443 -70.51030257176592 -0.03748116586357355 -70.27587281875324
1326 -0.036756427958607674 -70.54705899972453 -0.04022882953286171 -70.31610164828611
1327 -0.03650758173316717 -70.58356658145769 -0.032475363835692404 -70.3485770121218
1328 -0.03661392237991094 -70.6201805038376 -0.03436766918748617 -70.38294468130928
1329 -0.03665887713432312 -70.65683938097193 -0.035763732716441156 -70.41870841402573
1330 -0.036674296110868455 -70.6935136770828 -0.03659686967730522 -70.45530528370304
1331 -0.03677471578121185 -70.73028839286401 -0.0379575552418828 -70.49326283894493
1332 -0.03674588464200497 -70.76703427750601 -0.04055585861206055 -70.533818697557
1333 -0.03656938318163157 -70.80360366068764 -0.03806665390729904 -70.57188535146429
1334 -0.03657825198024511 -70.84018191266789 -0.03925230633467436 -70.61113765779896
1335 -0.03645371031016111 -70.87663562297804 -0.035296654887497426 -70.64643431268647
1336 -0.0367044759914279 -70.91334009896947 -0.039263739809393884 -70.68569805249587
1337 -0.03642104789614677 -70.94976114686561 -0.03595788162201643 -70.72165593411788
1338 -0.03650471642613411 -70.98626586329175 -0.0370566600933671 -70.75871259421125
1339 -0.03657568264752627 -71.02284154593927 -0.0399505116045475 -70.79866310581579
1340 -0.036395027115941045 -71.05923657305522 -0.03588307332247496 -70.83454617913827
1341 -0.036552236415445805 -71.09578880947066 -0.04045097827911377 -70.87499715741738
1342 -0.036308595165610316 -71.13209740463627 -0.03561392370611429 -70.91061108112349
1343 -0.036553971096873285 -71.16865137573315 -0.0304644875228405 -70.94107556864633
1344 -0.03649863731116056 -71.2051500130443 -0.03679915238171816 -70.97787472102804
1345 -0.03675463795661926 -71.24190465100092 -0.04833375755697489 -71.02620847858502
1346 -0.03627909757196903 -71.27818374857289 -0.03288671914488077 -71.0590951977299
1347 -0.03635118883103132 -71.31453493740392 -0.03845278508961201 -71.09754798281952
1348 -0.03621672783046961 -71.35075166523438 -0.036065160669386385 -71.1336131434889
1349 -0.03628161065280437 -71.38703327588719 -0.04015708174556494 -71.17377022523446
1350 -0.03623657301068306 -71.42326984889787 -0.037040089070796964 -71.21081031430526
1351 -0.03623638637363911 -71.45950623527152 -0.039139877632260324 -71.24995019193753
1352 -0.03612051289528608 -71.4956267481668 -0.035413990169763564 -71.28536418210729
1353 -0.036165114119648935 -71.53179186228645 -0.03716418854892254 -71.32252837065622
1354 -0.03611641526222229 -71.56790827754868 -0.03579080831259489 -71.35831917896881
1355 -0.036210349015891555 -71.60411862656457 -0.032756538689136507 -71.39107571765796
1356 -0.036498197726905345 -71.64061682429147 -0.0326634606346488 -71.4237391782926
1357 -0.037572435662150384 -71.67818925995363 -0.02320079654455185 -71.44693997483716
1358 -0.03722833301872015 -71.71541759297234 -0.033350391499698165 -71.48029036633686
1359 -0.03718141224235296 -71.75259900521469 -0.03717209305614233 -71.517462459393
1360 -0.03719568531960249 -71.7897946905343 -0.03842031490057707 -71.55588277429358
1361 -0.037135564163327216 -71.82693025469761 -0.0363415339961648 -71.59222430828974
1362 -0.03706453796476126 -71.86399479266238 -0.037920701503753665 -71.6301450097935
1363 -0.037142960168421266 -71.9011377528308 -0.0368662754073739 -71.66701128520087
1364 -0.037158680707216264 -71.93829643353803 -0.039440545998513696 -71.70645183119939
1365 -0.03702269345521927 -71.97531912699324 -0.03586501181125641 -71.74231684301064
1366 -0.0371044147759676 -72.01242354176921 -0.03896842040121555 -71.78128526341186
1367 -0.03704278953373432 -72.04946633130294 -0.03583471216261387 -71.81711997557447
1368 -0.037022579833865164 -72.0864889111368 -0.0355117192491889 -71.85263169482366
1369 -0.03707198277115822 -72.12356089390795 -0.03869589082896709 -71.89132758565262
1370 -0.037101327627897265 -72.16066222153584 -0.035708375833928586 -71.92703596148655
1371 -0.037126198038458826 -72.19778841957431 -0.034242714010179046 -71.96127867549673
1372 -0.037225591391324996 -72.23501401096563 -0.037819910794496536 -71.99909858629123
1373 -0.037111485935747625 -72.27212549690138 -0.0365194782614708 -72.0356180645527
1374 -0.037137845531105995 -72.30926334243249 -0.03752459678798914 -72.07314266134068
1375 -0.03724336326122284 -72.34650670569371 -0.03498377948999405 -72.10812644083067
1376 -0.03719524051994085 -72.38370194621365 -0.03464203253388405 -72.14276847336455
1377 -0.037259810604155064 -72.4209617568178 -0.039019395038485526 -72.18178786840303
1378 -0.03726272583007813 -72.45822448264788 -0.038867170363664626 -72.2206550387667
1379 -0.037287553399801256 -72.49551203604769 -0.037210351787507534 -72.2578653905542
1380 -0.03795625064522028 -72.53346828669291 -0.03307858798652887 -72.29094397854072
1381 -0.037039249390363696 -72.57050753608327 -0.03933894820511341 -72.33028292674584
1382 -0.03711388204246759 -72.60762141812573 -0.038817977905273436 -72.3691009046511
1383 -0.03702589981257916 -72.64464731793831 -0.03643224108964205 -72.40553314574075
1384 -0.037064296938478944 -72.68171161487679 -0.03798557408154011 -72.4435187198223
1385 -0.03697616383433342 -72.71868777871113 -0.03666202165186405 -72.48018074147416
1386 -0.03706881497055292 -72.75575659368168 -0.03589590471237898 -72.51607664618653
1387 -0.03707570936530828 -72.79283230304699 -0.03624955452978611 -72.55232620071632
1388 -0.037129242531955244 -72.82996154557895 -0.03663934487849474 -72.58896554559482
1389 -0.03716361597180366 -72.86712516155076 -0.03879096191376448 -72.62775650750858
1390 -0.03707900233566761 -72.90420416388643 -0.03595397360622883 -72.6637104811148
1391 -0.03720318134874105 -72.94140734523518 -0.036870206333696844 -72.70058068744851
1392 -0.03720664568245411 -72.97861399091764 -0.040101281553506854 -72.74068196900201
1393 -0.037087229639291765 -73.01570122055693 -0.03677768055349588 -72.77745964955551
1394 -0.03709050416946411 -73.0527917247264 -0.040796366520226 -72.81825601607574
1395 -0.03695553876459599 -73.089747263491 -0.03628703132271767 -72.85454304739845
1396 -0.03697667084634304 -73.12672393433735 -0.03578294310718775 -72.89032599050564
1397 -0.037017210945487024 -73.16374114528284 -0.03541055079549551 -72.92573654130113
1398 -0.037196491844952106 -73.2009376371278 -0.03832539934664965 -72.96406194064778
1399 -0.037111904844641684 -73.23804954197243 -0.03725235350430012 -73.00131429415208
1400 -0.037075655348598954 -73.27512519732103 -0.03604016546159983 -73.03735445961368
1401 -0.03709294255822897 -73.31221813987926 -0.037047105841338634 -73.07440156545502
1402 -0.037070383317768574 -73.34928852319703 -0.03665307145565748 -73.11105463691068
1403 -0.03709756676107645 -73.38638608995811 -0.035466074198484424 -73.14652071110916
1404 -0.037168926745653155 -73.42355501670376 -0.03743626605719328 -73.18395697716636
1405 -0.03717114999890327 -73.46072616670266 -0.04013109039515257 -73.22408806756151
1406 -0.03752480819821358 -73.49825097490087 -0.049936007149517535 -73.27402407471102
1407 -0.03657476603984833 -73.53482574094072 -0.036669913306832315 -73.31069398801786
1408 -0.03662464581429958 -73.57145038675502 -0.03642071858048439 -73.34711470659835
1409 -0.036697993986308575 -73.60814838074133 -0.03421583008021116 -73.38133053667856
1410 -0.036663126386702063 -73.64481150712803 -0.037322205305099485 -73.41865274198366
1411 -0.036742396838963035 -73.68155390396699 -0.036052919924259186 -73.45470566190792
1412 -0.03675764258950949 -73.71831154655649 -0.0364468164741993 -73.49115247838212
1413 -0.03676431234925985 -73.75507585890576 -0.03716636765748262 -73.5283188460396
1414 -0.0369259899482131 -73.79200184885397 -0.0391643688082695 -73.56748321484787
1415 -0.03684130646288395 -73.82884315531686 -0.03709949869662523 -73.60458271354449
1416 -0.03679378498345613 -73.86563694030032 -0.038060863874852656 -73.64264357741934
1417 -0.03672366384416818 -73.90236060414449 -0.03864523898810148 -73.68128881640743
1418 -0.036558288522064684 -73.93891889266655 -0.03754217475652695 -73.71883099116395
1419 -0.03659998718649149 -73.97551887985304 -0.03417834155261516 -73.75300933271657
1420 -0.03670349027961493 -74.01222237013266 -0.03644581940025091 -73.78945515211683
1421 -0.03675945419818163 -74.04898182433084 -0.032449035346508025 -73.82190418746333
1422 -0.03688791356980801 -74.08586973790065 -0.038199121877551076 -73.86010330934089
1423 -0.03682054299861193 -74.12269028089926 -0.033051466569304466 -73.89315477591019
1424 -0.036928833462297916 -74.15961911436156 -0.03682956472039223 -73.92998434063058
1425 -0.036977547034621236 -74.19659666139619 -0.03582113366574049 -73.96580547429632
1426 -0.03704771529883146 -74.23364437669501 -0.03785789273679256 -74.00366336703311
1427 -0.03705372754484415 -74.27069810423986 -0.03708533849567175 -74.04074870552878
1428 -0.0369633823633194 -74.30766148660318 -0.03797536063939333 -74.07872406616818
1429 -0.03690196517854929 -74.34456345178172 -0.03644283432513475 -74.1151669004933
1430 -0.03691681660711765 -74.38148026838884 -0.03533327579498291 -74.15050017628829
1431 -0.036952083371579646 -74.41843235176042 -0.0363003009930253 -74.18680047728131
1432 -0.03715748079121113 -74.45558983255162 -0.04326500296592713 -74.23006548024723
1433 -0.03685261681675911 -74.49244244936838 -0.037370087765157226 -74.26743556801239
1434 -0.036806280724704266 -74.52924873009309 -0.034941000677645204 -74.30237656869004
1435 -0.03688341565430164 -74.56613214574739 -0.036397517286241056 -74.33877408597628
1436 -0.03695894870907068 -74.60309109445646 -0.032107255421578884 -74.37088134139786
1437 -0.0371242543682456 -74.64021534882471 -0.036018076725304125 -74.40689941812316
1438 -0.03712501022964716 -74.67734035905436 -0.036488347500562665 -74.44338776562373
1439 -0.037090889364480975 -74.71443124841883 -0.037950531020760535 -74.48133829664448
1440 -0.03710377588868141 -74.75153502430751 -0.036559673584997655 -74.51789797022948
1441 -0.0372388917952776 -74.7887739161028 -0.03561217878013849 -74.55351014900963
1442 -0.03727598339319229 -74.82604989949598 -0.03870151583105326 -74.59221166484068
1443 -0.03711553085595369 -74.86316543035194 -0.035921437479555604 -74.62813310232023
1444 -0.037274142540991304 -74.90043957289294 -0.04054203499108553 -74.66867513731133
1445 -0.037063656374812126 -74.93750322926775 -0.03364961370825768 -74.70232475101959
1446 -0.03708049170672893 -74.97458372097448 -0.036081019602715966 -74.73840577062231
1447 -0.03746043425053358 -75.01204415522501 -0.03228131625801325 -74.77068708688032
1448 -0.03733832780271769 -75.04938248302773 -0.033468764089047906 -74.80415585096937
1449 -0.03740193359553814 -75.08678441662326 -0.03806991074234247 -74.8422257617117
1450 -0.037403937056660654 -75.12418835367993 -0.036597095616161826 -74.87882285732786
1451 -0.03735977876931429 -75.16154813244924 -0.03795944582670927 -74.91678230315458
1452 -0.03733005542308092 -75.19887818787232 -0.03663856331259012 -74.95342086646717
1453 -0.03732090331614017 -75.23619909118847 -0.038065013475716114 -74.99148587994289
1454 -0.03731432780623436 -75.2735134189947 -0.03592189345508814 -75.02740777339797
1455 -0.03734460789710283 -75.3108580268918 -0.038419231027364734 -75.06582700442533
1456 -0.03740504831075668 -75.34826307520255 -0.03953238166868687 -75.10535938609402
1457 -0.03723230473697185 -75.38549537993953 -0.03956153467297554 -75.14492092076699
1458 -0.0372254092246294 -75.42272078916416 -0.03314357902854681 -75.17806449979554
1459 -0.03725630324333906 -75.4599770924075 -0.03653456270694733 -75.21459906250249
1460 -0.037278123944997785 -75.4972552163525 -0.03849407937377691 -75.25309314187626
1461 -0.03724891245365143 -75.53450412880615 -0.034515945613384245 -75.28760908748964
1462 -0.037282226607203484 -75.57178635541335 -0.03792241681367159 -75.32553150430331
1463 -0.0372332539409399 -75.60901960935429 -0.0428325479850173 -75.36836405228833
1464 -0.037058121897280215 -75.64607773125157 -0.03722052797675133 -75.40558458026509
1465 -0.037052303180098535 -75.68313003443167 -0.029032255057245493 -75.43461683532233
1466 -0.03761957362294197 -75.72074960805462 -0.04512313976883888 -75.47973997509116
1467 -0.03696382790803909 -75.75771343596266 -0.0359047956764698 -75.51564477076764
1468 -0.03697875309735536 -75.79469218906002 -0.03687219899147749 -75.55251696975911
1469 -0.03702245894819498 -75.83171464800822 -0.03725036084651947 -75.58976733060562
1470 -0.03699307143688202 -75.8687077194451 -0.037658934481441975 -75.62742626508707
1471 -0.036923606880009174 -75.9056313263251 -0.03874294627457857 -75.66616921136165
1472 -0.036916480585932734 -75.94254780691104 -0.03715066146105528 -75.7033198728227
1473 -0.03690990693867206 -75.97945771384971 -0.03668695501983166 -75.74000682784254
1474 -0.036917959712445735 -76.01637567356215 -0.03710775971412659 -75.77711458755667
1475 -0.036936691217124465 -76.05331236477927 -0.03865162152796984 -75.81576620908464
1476 -0.0368314728140831 -76.09014383759336 -0.03604010976850987 -75.85180631885315
1477 -0.03682350907474756 -76.12696734666811 -0.038949597254395486 -75.89075591610755
1478 -0.03681289087980986 -76.16378023754793 -0.03735234420746565 -75.92810826031501
1479 -0.036809798888862134 -76.2005900364368 -0.036391052044928075 -75.96449931235995
1480 -0.03684533592313528 -76.23743537235993 -0.03677491471171379 -76.00127422707166
1481 -0.03685687016695738 -76.27429224252688 -0.036646520160138606 -76.0379207472318
1482 -0.036772610247135164 -76.31106485277402 -0.034342742338776586 -76.07226348957057
1483 -0.03690707292407751 -76.3479719256981 -0.037533567287027836 -76.1097970568576
1484 -0.0369573850184679 -76.38492931071657 -0.03528227750211954 -76.14507933435972
1485 -0.03698518387973308 -76.42191449459631 -0.03854240272194147 -76.18362173708167
1486 -0.03697365242987871 -76.45888814702619 -0.03656064476817846 -76.22018238184984
1487 -0.03693195134401321 -76.4958200983702 -0.036590680852532385 -76.25677306270236
1488 -0.036955597996711734 -76.53277569636691 -0.034500055201351645 -76.29127311790371
1489 -0.03699293527752161 -76.56976863164444 -0.035737548023462296 -76.32701066592718
1490 -0.037102972343564036 -76.606871603988 -0.0352241201326251 -76.3622347860598
1491 -0.037172965705394745 -76.64404456969339 -0.0367025401443243 -76.39893732620412
1492 -0.03721990380436182 -76.68126447349775 -0.0373430322855711 -76.4362803584897
1493 -0.03731741160154343 -76.7185818850993 -0.03927388470619917 -76.4755542431959
1494 -0.037174906581640244 -76.75575679168094 -0.03684563897550106 -76.51239988217141
1495 -0.03723437543958426 -76.79299116712052 -0.034521439112722874 -76.54692132128413
1496 -0.03731951601803303 -76.83031068313855 -0.03842892441898584 -76.58535024570311
1497 -0.03721591364592314 -76.86752659678447 -0.03593174312263727 -76.62128198882574
1498 -0.037282657064497474 -76.90480925384897 -0.03607935421168804 -76.65736134303744
1499 -0.03755571451038122 -76.94236496835934 -0.0379856800660491 -76.69534702310348
1500 -0.03756827805191278 -76.97993324641125 -0.04701983537524938 -76.74236685847873
1501 -0.03685945626348257 -77.01679270267473 -0.03796487394720316 -76.78033173242594
1502 -0.03681556265801191 -77.05360826533274 -0.03689207974821329 -76.81722381217415
1503 -0.036860840022563936 -77.09046910535531 -0.03783774599432945 -76.85506155816847
1504 -0.03681122194975615 -77.12728032730507 -0.037799573689699176 -76.89286113185817
1505 -0.036798983067274096 -77.16407931037234 -0.037086674198508265 -76.92994780605667
1506 -0.03676582965999842 -77.20084514003234 -0.036501988768577576 -76.96644979482525
1507 -0.03677957858890295 -77.23762471862125 -0.03616146259009838 -77.00261125741535
1508 -0.03682077452540398 -77.27444549314666 -0.03659005686640739 -77.03920131428175
1509 -0.03678304441273213 -77.31122853755939 -0.03701409697532654 -77.07621541125708
1510 -0.03679266069084406 -77.34802119825024 -0.03575026988983154 -77.11196568114691
1511 -0.0368559068068862 -77.38487710505713 -0.03705643992871046 -77.14902212107562
1512 -0.03683484978973865 -77.42171195484687 -0.038152418844401834 -77.18717453992002
1513 -0.03684968035668135 -77.45856163520355 -0.03558294977992773 -77.22275748969994
1514 -0.03688878547400236 -77.49545042067756 -0.037923403829336164 -77.26068089352928
1515 -0.03690350893884897 -77.5323539296164 -0.03641744423657656 -77.29709833776586
1516 -0.03697150610387325 -77.56932543572027 -0.03207747377455235 -77.32917581154041
1517 -0.03708313014358282 -77.60640856586386 -0.0377845361828804 -77.36696034772329
1518 -0.0370741568505764 -77.64348272271444 -0.03888969793915749 -77.40585004566245
1519 -0.03696892596781254 -77.68045164868225 -0.03942249603569507 -77.44527254169815
1520 -0.0369324428960681 -77.71738409157832 -0.0361450320109725 -77.48141757370912
1521 -0.036860866285860536 -77.75424495786419 -0.035248710215091704 -77.51666628392421
1522 -0.037016695737838744 -77.79126165360202 -0.03312373347580433 -77.54979001740001
1523 -0.03729809690266848 -77.8285597505047 -0.037580236606299874 -77.58737025400632
1524 -0.03718793522566557 -77.86574768573035 -0.035915524885058406 -77.62328577889137
1525 -0.03721690829843283 -77.90296459402879 -0.038387729413807394 -77.66167350830519
1526 -0.03719130605459213 -77.94015590008338 -0.038721566647291185 -77.70039507495248
1527 -0.03726212047040463 -77.97741802055378 -0.03839546516537666 -77.73879054011786
1528 -0.037049938552081586 -78.01446795910587 -0.038489839620888235 -77.77728037973876
1529 -0.03699923064559698 -78.05146718975146 -0.027953606564551592 -77.8052339863033
1530 -0.037290485389530656 -78.088757675141 -0.0369012538343668 -77.84213524013768
1531 -0.037289898842573166 -78.12604757398357 -0.03556323852390051 -77.87769847866159
1532 -0.03725943472236395 -78.16330700870593 -0.03641717880964279 -77.91411565747123
1533 -0.03728534542024135 -78.20059235412617 -0.03647353183478117 -77.95058918930602
1534 -0.03730344101786613 -78.23789579514404 -0.03725620862096548 -77.98784539792698
1535 -0.03725751992315054 -78.27515331506719 -0.03998980149626732 -78.02783519942324
1536 -0.037219264172017576 -78.31237257923921 -0.03834193851798773 -78.06617713794122
1537 -0.03719438444823027 -78.34956696368744 -0.03694103173911571 -78.10311816968034
1538 -0.03711497392505407 -78.3866819376125 -0.03899936471134424 -78.14211753439169
1539 -0.03701657988131046 -78.4236985174938 -0.0377639539539814 -78.17988148834567
1540 -0.03703389745205641 -78.46073241494587 -0.035057134181261065 -78.21493862252693
1541 -0.03718450181186199 -78.49791691675773 -0.03411357440054417 -78.24905219692748
1542 -0.037173071317374705 -78.5350899880751 -0.034760788269340995 -78.28381298519682
1543 -0.03735302463173866 -78.57244301270684 -0.03895282112061978 -78.32276580631743
1544 -0.0372509503737092 -78.60969396308055 -0.03564494177699089 -78.35841074809443
1545 -0.03732787799090147 -78.64702184107145 -0.03295377623289823 -78.39136452432733
1546 -0.03738989476114511 -78.6844117358326 -0.03825237303972244 -78.42961689736705
1547 -0.03733885083347559 -78.72175058666608 -0.03753054793924093 -78.4671474453063
1548 -0.037330118380486964 -78.75908070504656 -0.03790316097438336 -78.50505060628068
1549 -0.037357484735548493 -78.79643818978211 -0.034902552142739296 -78.53995315842342
1550 -0.037408973835408685 -78.83384716361752 -0.037143280170857905 -78.57709643859427
1551 -0.03729560188949108 -78.87114276550702 -0.036723467893898486 -78.61381990648816
1552 -0.03719547986984253 -78.90833824537685 -0.03881525248289108 -78.65263515897105
1553 -0.03716067783534527 -78.9454989232122 -0.036852166429162024 -78.68948732540021
1554 -0.03725443501025438 -78.98275335822245 -0.03669866919517517 -78.72618599459538
1555 -0.03727819696068764 -79.02003155518314 -0.03828928116708994 -78.76447527576248
1556 -0.03721298910677433 -79.05724454428992 -0.03627068530768156 -78.80074596107016
1557 -0.03740364406257868 -79.0946481883525 -0.03276585023850202 -78.83351181130867
1558 -0.037305090203881265 -79.13195327855638 -0.048104570247232914 -78.8816163815559
1559 -0.037343830801546574 -79.16929710935793 -0.0349326204508543 -78.91654900200676
1560 -0.03714708834886551 -79.20644419770679 -0.03469469472765922 -78.95124369673442
1561 -0.03711871560662985 -79.24356291331341 -0.037632662989199164 -78.98887635972362
1562 -0.037116766721010205 -79.28067968003442 -0.03666446376591921 -79.02554082348954
1563 -0.037136753462255 -79.31781643349667 -0.03725385386496782 -79.0627946773545
1564 -0.03707949388772249 -79.35489592738439 -0.03795400634407997 -79.10074868369858
1565 -0.0371057802811265 -79.39200170766551 -0.03685529567301273 -79.13760397937159
1566 -0.03709340188652277 -79.42909510955204 -0.03795407209545374 -79.17555805146705
1567 -0.03706613406538963 -79.46616124361742 -0.03694198820739984 -79.21250003967445
1568 -0.03702385388314724 -79.50318509750056 -0.037551528215408324 -79.25005156788986
1569 -0.03714487086981535 -79.54032996837037 -0.036715752258896825 -79.28676732014875
1570 -0.037094279564917086 -79.57742424793528 -0.03678447250276804 -79.32355179265153
1571 -0.03709033485502004 -79.6145145827903 -0.03756646420806646 -79.3611182568596
1572 -0.03710830546915531 -79.65162288825947 -0.037015005573630334 -79.39813326243323
1573 -0.037104088440537454 -79.68872697670001 -0.038424133136868474 -79.4365573955701
1574 -0.03706228379160166 -79.72578926049161 -0.03969505187124014 -79.47625244744134
1575 -0.03692318573594093 -79.76271244622755 -0.037697185575962064 -79.5139496330173
1576 -0.036880973540246484 -79.7995934197678 -0.03783596605062485 -79.55178559906793
1577 -0.03687037527561188 -79.83646379504341 -0.03660784158855677 -79.58839344065649
1578 -0.036910012178122995 -79.87337380722154 -0.03714016955345869 -79.62553361020994
1579 -0.03690744824707508 -79.91028125546862 -0.0361085107550025 -79.66164212096494
1580 -0.03688943386077881 -79.9471706893294 -0.03754858747124672 -79.69919070843619
1581 -0.03686233665794134 -79.98403302598734 -0.03864917885512113 -79.73783988729132
1582 -0.03679695073515177 -80.0208299767225 -0.038174279034137726 -79.77601416632545
1583 -0.036802198924124244 -80.05763217564662 -0.03765557333827019 -79.81366973966372
1584 -0.03682508319616318 -80.09445725884278 -0.03778362590819597 -79.85145336557191
1585 -0.03676236607134342 -80.13121962491412 -0.036931972950696945 -79.88838533852261
1586 -0.036688045412302014 -80.16790767032643 -0.03801473118364811 -79.92640006970626
1587 -0.03669474143534899 -80.20460241176178 -0.0355114858597517 -79.96191155556602
1588 -0.03676230385899544 -80.24136471562078 -0.03636635914444923 -79.99827791471047
1589 -0.036772928386926654 -80.2781376440077 -0.035864022374153134 -80.03414193708463
1590 -0.03679889086633921 -80.31493653487404 -0.0370971268042922 -80.07123906388892
1591 -0.03685270342975855 -80.3517892383038 -0.03797172177582979 -80.10921078566476
1592 -0.03677260261029005 -80.38856184091408 -0.03608473688364029 -80.1452955225484
1593 -0.036870438419282434 -80.42543227933336 -0.039839194156229496 -80.18513471670462
1594 -0.03680668864399195 -80.46223896797736 -0.03356113415211439 -80.21869585085673
1595 -0.036778050288558004 -80.49901701826592 -0.03444700036197901 -80.25314285121871
1596 -0.036897986009716985 -80.53591500427564 -0.037040307000279424 -80.290183158219
1597 -0.037041754275560376 -80.5729567585512 -0.031362234801054004 -80.32154539302005
1598 -0.037111660651862624 -80.61006841920306 -0.03301580660045147 -80.35456119962049
1599 -0.037229671515524386 -80.64729809071858 -0.03896627277135849 -80.39352747239185
1600 -0.03718645088374615 -80.68448454160233 -0.037769152969121936 -80.43129662536097
1601 -0.037190435081720354 -80.72167497668406 -0.03665488865226507 -80.46795151401324
1602 -0.03718131948262453 -80.75885629616668 -0.03692501410841942 -80.50487652812166
1603 -0.037233167141675946 -80.79608946330836 -0.03619495984166861 -80.54107148796332
1604 -0.03726913072168827 -80.83335859403005 -0.04158149883151054 -80.58265298679483
1605 -0.037014488875865934 -80.87037308290591 -0.03680132105946541 -80.6194543078543
1606 -0.036980722844600675 -80.90735380575052 -0.03853046558797359 -80.65798477344227
1607 -0.03698548451066017 -80.94433929026118 -0.038085255026817325 -80.69607002846908
1608 -0.036935214139521125 -80.9812745044007 -0.039838104695081714 -80.73590813316416
1609 -0.03681050594896078 -81.01808501034967 -0.037117164582014084 -80.77302529774617
1610 -0.03679255973547697 -81.05487757008514 -0.03754640892148018 -80.81057170666766
1611 -0.03672441821545362 -81.0916019883006 -0.03870638124644756 -80.8492780879141
1612 -0.036726225167512894 -81.12832821346811 -0.03792393039911986 -80.88720201831322
1613 -0.03672034963965416 -81.16504856310776 -0.035838067159056665 -80.92304008547228
1614 -0.03676789123564959 -81.20181645434342 -0.037215309031307695 -80.96025539450359
1615 -0.03691074941307306 -81.23872720375648 -0.03475949075073004 -80.99501488525432
1616 -0.036804368160665034 -81.27553157191714 -0.03062757458537817 -81.0256424598397
1617 -0.03689747601747513 -81.31242904793461 -0.03687215819954872 -81.06251461803924
1618 -0.0370332034304738 -81.34946225136508 -0.037610933743417264 -81.10012555178267
1619 -0.03698364999145269 -81.38644590135654 -0.03589591216295958 -81.13602146394562
1620 -0.03705446477979422 -81.42350036613634 -0.03418550621718168 -81.17020697016281
1621 -0.03708092663437128 -81.46058129277071 -0.03518605623394251 -81.20539302639675
1622 -0.03713277503848076 -81.4977140678092 -0.038236996345222 -81.24363002274197
1623 -0.03712463714182377 -81.53483870495103 -0.03880103100091219 -81.28243105374288
1624 -0.03706166949123144 -81.57190037444227 -0.03515083100646734 -81.31758188474934
1625 -0.03709781225770712 -81.60899818669998 -0.03890765476971865 -81.35648953951906
1626 -0.03698576539754868 -81.64598395209752 -0.03954666312783957 -81.3960362026469
1627 -0.036950753442943095 -81.68293470554046 -0.035490356385707855 -81.4315265590326
1628 -0.036990221589803696 -81.71992492713026 -0.034137545898556707 -81.46566410493116
1629 -0.036991738714277744 -81.75691666584454 -0.037430332973599434 -81.50309443790476
1630 -0.03702548276633024 -81.79394214861087 -0.039835477620363234 -81.54292991552512
1631 -0.03694063704460859 -81.83088278565548 -0.037726813554763795 -81.58065672907989
1632 -0.03686815407127142 -81.86775093972675 -0.03666883129626512 -81.61732556037616
1633 -0.03697279188781977 -81.90472373161457 -0.03714736346155405 -81.65447292383772
1634 -0.03695064578205347 -81.94167437739662 -0.036503422632813455 -81.69097634647053
1635 -0.036975371092557906 -81.97864974848918 -0.03784013073891401 -81.72881647720945
1636 -0.036950981430709365 -82.01560072991988 -0.038264198787510396 -81.76708067599697
1637 -0.036883688904345034 -82.05248441882422 -0.03594601769000292 -81.80302669368697
1638 -0.0369121465831995 -82.08939656540743 -0.03724789526313543 -81.84027458895011
1639 -0.036949829943478105 -82.12634639535091 -0.03687630072236061 -81.87715088967246
1640 -0.036955475620925424 -82.16330187097184 -0.03549513630568981 -81.91264602597815
1641 -0.03705789297819138 -82.20035976395003 -0.04044832084327936 -81.95309434682143
1642 -0.03679745849221945 -82.23715722244225 -0.03499168567359447 -81.98808603249502
1643 -0.036952690221369267 -82.27410991266362 -0.03359005004167557 -82.0216760825367
1644 -0.03705152180045843 -82.31116143446408 -0.0358695724979043 -82.0575456550346
1645 -0.03708518929779529 -82.34824662376188 -0.03615074567496777 -82.09369640070958
1646 -0.037062215618789196 -82.38530883938067 -0.03480080310255289 -82.12849720381213
1647 -0.03725710045546293 -82.42256593983613 -0.03463852033019066 -82.16313572414232
1648 -0.03734883293509483 -82.45991477277123 -0.03703220281749964 -82.20016792695982
1649 -0.037365999072790146 -82.49728077184402 -0.03660243302583695 -82.23677035998566
1650 -0.03737161066383123 -82.53465238250784 -0.035706703551113605 -82.27247706353677
1651 -0.03740565925836563 -82.57205804176621 -0.036286053247749805 -82.30876311678452
1652 -0.03740705531090498 -82.60946509707712 -0.03649946004152298 -82.34526257682604
1653 -0.03746901657432318 -82.64693411365144 -0.03758620209991932 -82.38284877892596
1654 -0.03746579401195049 -82.68439990766339 -0.041230727545917036 -82.42407950647188
1655 -0.037286795862019065 -82.7216867035254 -0.03780814502388239 -82.46188765149577
1656 -0.037305426225066184 -82.75899212975047 -0.03829158470034599 -82.50017923619612
1657 -0.03717383425682783 -82.7961659640073 -0.03499390203505755 -82.53517313823117
1658 -0.03733123932033777 -82.83349720332764 -0.037692613527178766 -82.57286575175836
1659 -0.03730407766997814 -82.87080128099761 -0.03660992160439491 -82.60947567336275
1660 -0.03727255389094353 -82.90807383488855 -0.03781661503016949 -82.64729228839292
1661 -0.03736454676836729 -82.94543838165693 -0.0412305673584342 -82.68852285575136
1662 -0.037065511010587214 -82.98250389266751 -0.03407587837427854 -82.72259873412564
1663 -0.037246739491820335 -83.01975063215933 -0.03920200653374195 -82.76180074065938
1664 -0.037198682129383084 -83.05694931428872 -0.03593825735151768 -82.7977389980109
1665 -0.03714097011834383 -83.09409028440706 -0.03433807287365198 -82.83207707088455
1666 -0.03733632136136293 -83.13142660576843 -0.03743593543767929 -82.86951300632224
1667 -0.03725780993700027 -83.16868441570543 -0.03938987571746111 -82.9089028820397
1668 -0.03713024687021971 -83.20581466257565 -0.0388704901561141 -82.94777337219581
1669 -0.03707858975976706 -83.24289325233542 -0.03607459366321564 -82.98384796585903
1670 -0.037057366035878656 -83.2799506183713 -0.035858011618256566 -83.01970597747729
1671 -0.0371843907982111 -83.31713500916952 -0.03591379132121801 -83.05561976879851
1672 -0.03717513401061297 -83.35431014318013 -0.038040483556687835 -83.09366025235519
1673 -0.037149576283991334 -83.39145971946412 -0.037587696500122544 -83.13124794885532
1674 -0.03708261474967003 -83.42854233421379 -0.03699372187256813 -83.16824167072788
1675 -0.03715569656342268 -83.4656980307772 -0.035923910513520244 -83.2041655812414
1676 -0.0371868385002017 -83.50288486927741 -0.03721364066004753 -83.24137922190144
1677 -0.03741888627409935 -83.5403037555515 -0.04527157172560692 -83.28665079362705
1678 -0.03703402318060398 -83.57733777873212 -0.03424670677632093 -83.32089750040336
1679 -0.036924291774630545 -83.61426207050674 -0.036628099717199804 -83.35752560012057
1680 -0.03694751299917698 -83.65120958350592 -0.03675235379487276 -83.39427795391543
1681 -0.03690343704074621 -83.68811302054667 -0.037494974210858345 -83.43177292812629
1682 -0.03698490932583809 -83.7250979298725 -0.03628560919314623 -83.46805853731944
1683 -0.03700682185590267 -83.7621047517284 -0.03937256038188934 -83.50743109770133
1684 -0.036899089254438876 -83.79900384098283 -0.037443092279136184 -83.54487418998046
1685 -0.03771631121635437 -83.83672015219919 -0.03461770936846733 -83.57949189934892
1686 -0.03732573222368955 -83.87404588442288 -0.0460144404321909 -83.62550633978111
1687 -0.036682456731796265 -83.91072834115468 -0.03951138500124216 -83.66501772478236
1688 -0.03655702527612448 -83.9472853664308 -0.03687546607106924 -83.70189319085343
1689 -0.03658174779266119 -83.98386711422347 -0.036237398907542226 -83.73813058976097
1690 -0.03656053580343723 -84.0204276500269 -0.03520987890660763 -83.77334046866758
1691 -0.03663717210292816 -84.05706482212983 -0.037605888210237026 -83.81094635687782
1692 -0.03663867935538292 -84.09370350148521 -0.035322859324514864 -83.84626921620233
1693 -0.036796833574771884 -84.13050033505998 -0.039043796248734 -83.88531301245106
1694 -0.03668074142187834 -84.16718107648185 -0.03413108456879854 -83.91944409701986
1695 -0.03667008262127638 -84.20385115910312 -0.03590172715485096 -83.95534582417471
1696 -0.036726809665560724 -84.24057796876869 -0.03560026325285435 -83.99094608742757
1697 -0.036790096759796144 -84.27736806552849 -0.034523910656571385 -84.02546999808415
1698 -0.03694983199238777 -84.31431789752088 -0.03550000321120024 -84.06097000129535
1699 -0.03693477287888527 -84.35125267039976 -0.03525640293955803 -84.0962264042349
1700 -0.036936935037374496 -84.38818960543713 -0.03756174985319376 -84.1337881540881
1701 -0.03692541345953941 -84.42511501889668 -0.037272946536540986 -84.17106110062464
1702 -0.036978896148502825 -84.46209391504517 -0.03674197923392057 -84.20780307985856
1703 -0.037017271108925345 -84.4991111861541 -0.0355034589767456 -84.24330653883531
1704 -0.036945031210780147 -84.53605621736487 -0.03948495164513588 -84.28279149048045
1705 -0.03698584288358688 -84.57304206024845 -0.038202470541000365 -84.32099396102144
1706 -0.03683646768331528 -84.60987852793177 -0.03448163941502571 -84.35547560043646
1707 -0.036986935138702395 -84.64686546307047 -0.0386123064905405 -84.394087906927
1708 -0.03691342156380415 -84.68377888463428 -0.037435286305844785 -84.43152319323285
1709 -0.036868022941052916 -84.72064690757533 -0.036410368606448175 -84.4679335618393
1710 -0.036847250536084175 -84.75749415811141 -0.036679289676249026 -84.50461285151555
1711 -0.036919172294437884 -84.79441333040585 -0.03531036805361509 -84.53992321956916
1712 -0.03694327864795923 -84.8313566090538 -0.03940517883747816 -84.57932839840664
1713 -0.03696066495031118 -84.86831727400411 -0.03579184599220753 -84.61512024439885
1714 -0.037478270940482616 -84.9057955449446 -0.04782333634793758 -84.66294358074678
1715 -0.036584697291255 -84.94238024223586 -0.037161897495388986 -84.70010547824218
1716 -0.03658646289259195 -84.97896670512844 -0.0345581317320466 -84.73466360997422
1717 -0.03659952208399773 -85.01556622721245 -0.0362782983109355 -84.77094190828515
1718 -0.036658118665218356 -85.05222434587766 -0.03707360960543156 -84.80801551789058
1719 -0.03660703860223293 -85.08883138447989 -0.03641866035759449 -84.84443417824818
1720 -0.03668168969452381 -85.1255130741744 -0.03532580379396677 -84.87975998204215
1721 -0.03666927237063646 -85.16218234654504 -0.03536548111587763 -84.91512546315802
1722 -0.03679813854396343 -85.198980485089 -0.035892936401069164 -84.95101839955909
1723 -0.036807424016296865 -85.2357879091053 -0.03727896977216005 -84.98829736933125
1724 -0.036799104698002336 -85.2725870138033 -0.035930936597287653 -85.02422830592853
1725 -0.036919938400387764 -85.30950695220369 -0.035729853063821794 -85.05995815899236
1726 -0.0368368323892355 -85.34634378459293 -0.03303748201578856 -85.09299564100814
1727 -0.0370685875415802 -85.38341237213452 -0.03973910678178072 -85.13273474778993
1728 -0.036994213983416555 -85.42040658611793 -0.03895215298980474 -85.17168690077973
1729 -0.03687893617898226 -85.45728552229691 -0.03650439027696848 -85.2081912910567
1730 -0.03685332182794809 -85.49413884412486 -0.03489015121012926 -85.24308144226684
1731 -0.036880671977996826 -85.53101951610286 -0.03772366009652615 -85.28080510236337
1732 -0.036903183348476885 -85.56792269945133 -0.03194756284356117 -85.31275266520693
1733 -0.03703974597156048 -85.60496244542288 -0.038254103250801565 -85.35100676845774
1734 -0.03698797170072794 -85.64195041712361 -0.03660361431539059 -85.38761038277313
1735 -0.03700526189059019 -85.6789556790142 -0.03532390519976616 -85.4229342879729
1736 -0.03706436939537525 -85.71602004840958 -0.036564527079463005 -85.45949881505236
1737 -0.037103259935975075 -85.75312330834555 -0.035250838845968246 -85.49474965389832
1738 -0.037148690409958364 -85.79027199875551 -0.03702982068061829 -85.53177947457894
1739 -0.037146924808621404 -85.82741892356414 -0.03609451111406088 -85.567873985693
1740 -0.037325835414230825 -85.86474475897838 -0.03544266056269407 -85.60331664625569
1741 -0.037311439774930476 -85.9020561987533 -0.03617701418697834 -85.63949366044267
1742 -0.03727945648133755 -85.93933565523464 -0.03760051392018795 -85.67709417436285
1743 -0.037285741046071054 -85.97662139628072 -0.036898769065737726 -85.7139929434286
1744 -0.03726776577532291 -86.01388916205605 -0.03902190886437893 -85.75301485229298
1745 -0.03718439619988203 -86.05107355825592 -0.035525627247989175 -85.78854047954097
1746 -0.037271483615040776 -86.08834504187097 -0.03838128261268139 -85.82692176215365
1747 -0.03714439272880554 -86.12548943459977 -0.038812986202538015 -85.86573474835619
1748 -0.03712747544050217 -86.16261691004027 -0.03712354600429535 -85.90285829436048
1749 -0.03712871912866831 -86.19974562916894 -0.03722048755735159 -85.94007878191783
1750 -0.037022603675723076 -86.23676823284467 -0.03548761513084173 -85.97556639704868
1751 -0.03718560673296452 -86.27395383957763 -0.03577314466238022 -86.01133954171107
1752 -0.037208969704806805 -86.31116280928244 -0.03593425676226616 -86.04727379847333
1753 -0.03723821882158518 -86.34840102810402 -0.03514769934117794 -86.08242149781451
1754 -0.03735399283468723 -86.3857550209387 -0.03840847834944725 -86.12082997616396
1755 -0.037363709136843684 -86.42311873007554 -0.034178404696285726 -86.15500838086025
1756 -0.037272058241069314 -86.46039078831662 -0.03898929301649332 -86.19399767387675
1757 -0.03723508790135384 -86.49762587621797 -0.03953464273363352 -86.23353231661038
1758 -0.037149478867650035 -86.53477535508561 -0.0310276597738266 -86.2645599763842
1759 -0.03737170957028866 -86.57214706465591 -0.04155028387904167 -86.30611026026325
1760 -0.03709395918995142 -86.60924102384585 -0.03659709356725216 -86.3427073538305
1761 -0.03720567598938942 -86.64644669983524 -0.0373989749699831 -86.3801063288005
1762 -0.03714818954467773 -86.68359488937992 -0.03615991994738579 -86.41626624874787
1763 -0.03719364441931248 -86.72078853379924 -0.03765807617455721 -86.45392432492243
1764 -0.037309320829808715 -86.75809785462904 -0.03899965081363917 -86.49292397573606
1765 -0.03713381309062243 -86.79523166771966 -0.03661812003701925 -86.52954209577308
1766 -0.03724779840558767 -86.83247946612525 -0.036048554629087445 -86.56559065040217
1767 -0.037321096286177635 -86.86980056241143 -0.03395436219871044 -86.59954501260088
1768 -0.03741148058325052 -86.90721204299467 -0.03916924055665731 -86.63871425315754
1769 -0.03730381280183792 -86.94451585579651 -0.03846605997532606 -86.67718031313287
1770 -0.03722429480403662 -86.98174015060054 -0.03863868154585361 -86.71581899467871
1771 -0.03715128656476736 -87.01889143716531 -0.03779321666806936 -86.75361221134678
1772 -0.037118975445628165 -87.05601041261093 -0.03716099616140127 -86.79077320750818
1773 -0.03723993748426437 -87.09325035009519 -0.034258862026035786 -86.82503206953422
1774 -0.03722099792212248 -87.13047134801731 -0.0365429000928998 -86.86157496962711
1775 -0.03719817474484444 -87.16766952276215 -0.039601654186844824 -86.90117662381395
1776 -0.03717891313135624 -87.20484843589351 -0.036455247364938256 -86.9376318711789
1777 -0.03719934709370136 -87.24204778298721 -0.03639569133520126 -86.9740275625141
1778 -0.03720203693956137 -87.27924981992678 -0.037250909581780435 -87.01127847209588
1779 -0.037287422269582746 -87.31653724219636 -0.03352289237082005 -87.04480136446671
1780 -0.03737264722585678 -87.35390988942221 -0.03811778128147125 -87.08291914574818
1781 -0.03727622888982296 -87.39118611831204 -0.036833591759204865 -87.11975273750738
1782 -0.03731800075620413 -87.42850411906824 -0.03774343822151423 -87.1574961757289
1783 -0.03741955514997244 -87.4659236742182 -0.036456517316401 -87.19395269304529
1784 -0.03730483464896679 -87.50322850886717 -0.03805428072810173 -87.2320069737734
1785 -0.03727174177765846 -87.54050025064483 -0.03685025628656149 -87.26885723005995
1786 -0.037336642667651174 -87.57783689331248 -0.040052596293389794 -87.30890982635334
1787 -0.03716366309672594 -87.6150005564092 -0.04223394598811865 -87.35114377234146
1788 -0.03696441985666752 -87.65196497626587 -0.03645223546773195 -87.3875960078092
1789 -0.03697795122861862 -87.6889429274945 -0.03692708946764469 -87.42452309727683
1790 -0.03696717172861099 -87.7259100992231 -0.039278065972030166 -87.46380116324886
1791 -0.03714229147881269 -87.76305239070192 -0.03809515982866287 -87.50189632307752
1792 -0.036864437721669675 -87.79991682842359 -0.03606905657798052 -87.5379653796555
1793 -0.036889842711389065 -87.83680667113498 -0.03597033638507128 -87.57393571604058
1794 -0.03692327011376619 -87.87372994124874 -0.03722337353974581 -87.61115908958033
1795 -0.03687374610453844 -87.91060368735327 -0.03710059560835362 -87.64825968518868
1796 -0.03692522514611483 -87.9475289124994 -0.03575078174471855 -87.6840104669334
1797 -0.03694677259773016 -87.98447568509712 -0.03647826537489891 -87.7204887323083
1798 -0.0369589040055871 -88.02143458910271 -0.036104435287415984 -87.75659316759571
1799 -0.037077579833567145 -88.05851216893628 -0.03240475933998823 -87.78899792693569
1800 -0.037120585516095164 -88.09563275445237 -0.03703850992023945 -87.82603643685593
1801 -0.0371971070766449 -88.13282986152902 -0.037049300223588946 -87.86308573707952
1802 -0.03714910950511694 -88.16997897103414 -0.03653125893324614 -87.89961699601277
1803 -0.037175336852669716 -88.20715430788681 -0.03812483716756106 -87.93774183318033
1804 -0.03707593884319067 -88.24423024673 -0.03620503805577755 -87.97394687123611
1805 -0.03716200068593025 -88.28139224741592 -0.03544583879411221 -88.00939271003023
1806 -0.03726847469806671 -88.31866072211399 -0.034454466216266154 -88.04384717624649
1807 -0.03724166210740805 -88.3559023842214 -0.034931789711117746 -88.07877896595761
1808 -0.03735482972115278 -88.39325721394255 -0.037992988154292105 -88.1167719541119
1809 -0.037356572784483434 -88.43061378672704 -0.03680023476481438 -88.15357218887671
1810 -0.037370454519987106 -88.46798424124702 -0.038003132306039335 -88.19157532118275
1811 -0.037362167984247206 -88.50534640923127 -0.036931749992072584 -88.22850707117483
1812 -0.03725766260176897 -88.54260407183304 -0.03985830787569285 -88.26836537905052
1813 -0.03716931138187647 -88.57977338321491 -0.03866027109324932 -88.30702565014377
1814 -0.03712891116738319 -88.6169022943823 -0.031908072903752326 -88.33893372304752
1815 -0.0373260460793972 -88.6542283404617 -0.038726579025387765 -88.37766030207291
1816 -0.037227123603224756 -88.69145546406493 -0.035092133469879626 -88.41275243554279
1817 -0.037403477169573304 -88.7288589412345 -0.040033369697630404 -88.45278580524041
1818 -0.03726104740053415 -88.76611998863504 -0.037432010471820834 -88.49021781571223
1819 -0.03718283213675022 -88.80330282077179 -0.03812333047389984 -88.52834114618612
1820 -0.03716582655906677 -88.84046864733085 -0.03641691915690899 -88.56475806534303
1821 -0.037184581905603406 -88.87765322923646 -0.03638650085777044 -88.6011445662008
1822 -0.03719424232840538 -88.91484747156487 -0.038727212138473986 -88.63987177833927
1823 -0.03717144448310137 -88.95201891604798 -0.03571293130517006 -88.67558470964444
1824 -0.03735717888921499 -88.98937609493719 -0.049963662028312684 -88.72554837167276
1825 -0.036716379970312116 -89.0260924749075 -0.03858670722693205 -88.76413507889968
1826 -0.03664058297872543 -89.06273305788622 -0.0356630802154541 -88.79979815911514
1827 -0.03668906670063734 -89.09942212458685 -0.03653202075511217 -88.83633017987026
1828 -0.03661538399755955 -89.13603750858441 -0.03536694534122944 -88.87169712521148
1829 -0.03675651513040066 -89.17279402371481 -0.036218536272645 -88.90791566148413
1830 -0.0368138400837779 -89.2096078637986 -0.03641782123595476 -88.94433348272008
1831 -0.03681739140301943 -89.24642525520161 -0.034640189819037916 -88.97897367253913
1832 -0.03673329949378967 -89.2831585546954 -0.03961435165256262 -89.01858802419169
1833 -0.03669591583311558 -89.31985447052853 -0.036984526179730894 -89.05557255037142
1834 -0.036698820814490316 -89.35655329134302 -0.03669353388249874 -89.09226608425392
1835 -0.03672290649265051 -89.39327619783568 -0.03564486354589462 -89.12791094779982
1836 -0.03676756527274847 -89.43004376310843 -0.0375688835978508 -89.16547983139768
1837 -0.03677578456699848 -89.46681954767543 -0.036328311637043954 -89.20180814303473
1838 -0.03678837828338146 -89.5036079259588 -0.03743765726685524 -89.23924580030157
1839 -0.036873156949877736 -89.54048108290868 -0.035752628929913044 -89.27499842923149
1840 -0.03691775128245354 -89.57739883419114 -0.03726875018328428 -89.31226717941477
1841 -0.03701995275914669 -89.6144187869503 -0.03841022402048111 -89.35067740343526
1842 -0.03692704755812883 -89.65134583450842 -0.0362030977383256 -89.38688050117358
1843 -0.03690041843801737 -89.68824625294644 -0.0369719697162509 -89.42385247088983
1844 -0.03690646514296532 -89.7251527180894 -0.03851001691073179 -89.46236248780056
1845 -0.0368076965212822 -89.76196041461068 -0.034715478867292406 -89.49707796666786
1846 -0.036888671666383745 -89.79884908627707 -0.03676022309809923 -89.53383818976596
1847 -0.03696583434939384 -89.83581492062646 -0.03554784543812275 -89.56938603520408
1848 -0.03691940605640411 -89.87273432668286 -0.036684480495750904 -89.60607051569983
1849 -0.03700449876487255 -89.90973882544773 -0.0375298235565424 -89.64360033925637
1850 -0.0369834341108799 -89.94672225955861 -0.037648340314626695 -89.681248679571
1851 -0.03703903444111347 -89.98376129399972 -0.03631439451128245 -89.71756307408228
1852 -0.03696490228176117 -90.02072619628149 -0.03598886243999004 -89.75355193652227
1853 -0.037156914547085765 -90.05788311082857 -0.03422740902751684 -89.7877793455498
1854 -0.03706449661403895 -90.0949476074426 -0.03708930984139443 -89.82486865539119
1855 -0.03718308787792921 -90.13213069532054 -0.0367875337600708 -89.86165618915126
1856 -0.03709023091942072 -90.16922092623996 -0.03721319530159235 -89.89886938445285
1857 -0.037094140984117986 -90.20631506722408 -0.03770937230437994 -89.93657875675723
1858 -0.037154273875057695 -90.24346934109914 -0.03409458268433809 -89.97067333944156
1859 -0.03725529797375202 -90.2807246390729 -0.03651886358857155 -90.00719220303013
1860 -0.037177528627216815 -90.31790216770011 -0.037030395865440366 -90.04422259889557
1861 -0.037195082008838656 -90.35509724970895 -0.03796314112842083 -90.08218574002399
1862 -0.03716227058321238 -90.39225952029216 -0.035613981634378435 -90.11779972165837
1863 -0.03719377536326647 -90.42945329565542 -0.036276651173830034 -90.15407637283221
1864 -0.03722813203930855 -90.46668142769472 -0.03643662817776203 -90.19051300100998
1865 -0.03717790171504021 -90.50385932940976 -0.038662795722484586 -90.22917579673246
1866 -0.03734214399009943 -90.54120147339987 -0.045132222771644595 -90.2743080195041
1867 -0.03693775571882725 -90.57813922911869 -0.03954371083527804 -90.31385173033938
1868 -0.03688979353755713 -90.61502902265624 -0.03575890120118856 -90.34961063154057
1869 -0.03694401253014803 -90.65197303518639 -0.037270938977599144 -90.38688157051817
1870 -0.03691386133432388 -90.68888689652071 -0.03509809337556362 -90.42197966389374
1871 -0.03700776435434818 -90.72589466087506 -0.03803763370960951 -90.46001729760334
1872 -0.03700757902115583 -90.7629022398962 -0.03763844221830368 -90.49765573982165
1873 -0.03688183203339577 -90.79978407192961 -0.037942171469330786 -90.53559791129098
1874 -0.036907432787120345 -90.83669150471673 -0.03396217785775661 -90.56956008914874
1875 -0.037011479027569294 -90.8737029837443 -0.03716524261981249 -90.60672533176854
1876 -0.036902295984327795 -90.91060527972863 -0.03832862675189972 -90.64505395852045
1877 -0.03684673197567463 -90.9474520117043 -0.03337402939796448 -90.67842798791841
1878 -0.0370436729863286 -90.98449568469063 -0.03721733186393976 -90.71564531978235
1879 -0.03705714382231236 -91.02155282851294 -0.03640775792300701 -90.75205307770536
1880 -0.037043900415301326 -91.05859672892824 -0.03580807913094759 -90.7878611568363
1881 -0.037062184885144234 -91.09565891381338 -0.03509861584752798 -90.82295977268383
1882 -0.03720950521528721 -91.13286841902867 -0.03827326335012913 -90.86123303603397
1883 -0.037114879861474034 -91.16998329889014 -0.04135348629206419 -90.90258652232603
1884 -0.03703006710857153 -91.20701336599872 -0.038406945019960406 -90.94099346734599
1885 -0.03698580358177424 -91.24399916958049 -0.035939855687320235 -90.97693332303331
1886 -0.03699075058102608 -91.28098992016152 -0.03937242142856121 -91.01630574446187
1887 -0.03698269184678793 -91.3179726120083 -0.03746546357870102 -91.05377120804057
1888 -0.03685501217842102 -91.35482762418673 -0.03786849845200777 -91.09163970649259
1889 -0.03677917886525393 -91.39160680305199 -0.03890528306365013 -91.13054498955624
1890 -0.0367620063945651 -91.42836880944655 -0.036861931532621385 -91.16740692108887
1891 -0.036772783286869525 -91.46514159273342 -0.03660672213882208 -91.2040136432277
1892 -0.03681614175438881 -91.5019577344878 -0.035946264676749703 -91.23995990790445
1893 -0.036844586953520775 -91.53880232144132 -0.03683968111872673 -91.27679958902317
1894 -0.03683075625449419 -91.57563307769581 -0.037084050476551056 -91.31388363949972
1895 -0.036779283173382284 -91.6124123608692 -0.036029108241200446 -91.34991274774092
1896 -0.036834567226469515 -91.64924692809566 -0.03663204368203878 -91.38654479142295
1897 -0.03690401017665863 -91.68615093827232 -0.04019873477518558 -91.42674352619814
1898 -0.036688477545976636 -91.7228394158183 -0.03618306741118431 -91.46292659360932
1899 -0.03677288386970758 -91.759612299688 -0.03821654692292213 -91.50114314053225
1900 -0.036774834245443346 -91.79638713393345 -0.03692150302231312 -91.53806464355456
1901 -0.036689172685146335 -91.8330763066186 -0.03776893243193626 -91.5758335759865
1902 -0.03667331170290709 -91.8697496183215 -0.03674172647297382 -91.61257530245946
1903 -0.03682799655944109 -91.90657761488094 -0.03596300240606069 -91.64853830486553
1904 -0.03670573942363262 -91.94328335430458 -0.03477434553205967 -91.68331265039758
1905 -0.03678935412317515 -91.98007270842776 -0.03490766528993845 -91.71822031568752
1906 -0.0368813905864954 -92.01695409901426 -0.038135283626616 -91.75635559931413
1907 -0.036831785924732685 -92.05378588493899 -0.03501047231256962 -91.7913660716267
1908 -0.036955510079860684 -92.09074139501885 -0.04008051436394453 -91.83144658599065
1909 -0.03680469859391451 -92.12754609361276 -0.035672728158533576 -91.86711931414918
1910 -0.03695003930479288 -92.16449613291756 -0.03731336034834385 -91.90443267449753
1911 -0.036928376741707326 -92.20142450965928 -0.0367091216146946 -91.94114179611222
1912 -0.036847433634102346 -92.23827194329338 -0.037936270236968994 -91.97907806634919
1913 -0.03680294118821621 -92.2750748844816 -0.0371256036683917 -92.01620367001757
1914 -0.03681506253778934 -92.31188994701938 -0.03691105954349041 -92.05311472956106
1915 -0.03684754949063063 -92.34873749651001 -0.03388896007090807 -92.08700368963197
1916 -0.03696795031428337 -92.38570544682429 -0.03647034764289856 -92.12347403727487
1917 -0.0370136646553874 -92.42271911147968 -0.036217747069895265 -92.15969178434477
1918 -0.03700922727584839 -92.45972833875553 -0.03857326041907072 -92.19826504476384
1919 -0.036881000734865665 -92.49660933949039 -0.03871209677308798 -92.23697714153693
1920 -0.03686859700828791 -92.53347793649868 -0.034841674566268924 -92.27181881610319
1921 -0.037008021399378775 -92.57048595789806 -0.0370991837233305 -92.30891799982652
1922 -0.03698821924626827 -92.60747417714433 -0.03807900957763195 -92.34699700940415
1923 -0.03698358479887247 -92.6444577619432 -0.038166279904544353 -92.3851632893087
1924 -0.03720368295907974 -92.68166144490228 -0.040703766979277134 -92.42586705628797
1925 -0.03695922866463661 -92.71862067356692 -0.029031391628086566 -92.45489844791605
1926 -0.03698456957936287 -92.75560524314628 -0.03623454924672842 -92.49113299716278
1927 -0.03709139134734869 -92.79269663449362 -0.03712410852313042 -92.52825710568591
1928 -0.036997273378074166 -92.8296939078717 -0.03606423921883106 -92.56432134490474
1929 -0.03704131599515677 -92.86673522386685 -0.03787049688398838 -92.60219184178872
1930 -0.03700208589434624 -92.9037373097612 -0.03877587728202343 -92.64096771907074
1931 -0.037069618329405786 -92.94080692809061 -0.038106502033770084 -92.67907422110451
1932 -0.03698776643723249 -92.97779469452784 -0.03927025459706783 -92.71834447570158
1933 -0.036796900629997256 -93.01459159515784 -0.036647293157875536 -92.75499176885945
1934 -0.036799073219299316 -93.05139066837714 -0.03713488336652517 -92.79212665222597
1935 -0.036770679615437986 -93.08816134799258 -0.036153594404459 -92.82828024663043
1936 -0.03704057596623898 -93.12520192395883 -0.0378422673791647 -92.86612251400959
1937 -0.03694412112236023 -93.16214604508119 -0.03154050186276436 -92.89766301587235
1938 -0.037116282433271405 -93.19926232751446 -0.038802043348550794 -92.93646505922091
1939 -0.03692267518490553 -93.23618500269937 -0.039955902472138406 -92.97642096169305
1940 -0.03700916301459074 -93.27319416571396 -0.03808169458061457 -93.01450265627366
1941 -0.036860532499849795 -93.3100546982138 -0.037228153087198734 -93.05173080936086
1942 -0.036824332736432555 -93.34687903095023 -0.03641146793961525 -93.08814227730048
1943 -0.03687648568302393 -93.38375551663326 -0.03707773182541132 -93.12522000912588
1944 -0.03690969459712505 -93.42066521123039 -0.03188151717185974 -93.15710152629774
1945 -0.037019102834165096 -93.45768431406455 -0.036376977898180486 -93.19347850419592
1946 -0.03700913544744253 -93.494693449512 -0.036531082913279535 -93.23000958710921
1947 -0.036984858289361 -93.53167830780136 -0.03806921914219856 -93.26807880625141
1948 -0.03700551223009825 -93.56868382003145 -0.038101629540324214 -93.30618043579173
1949 -0.03693043105304241 -93.60561425108449 -0.039007187262177466 -93.3451876230539
1950 -0.03683942500501871 -93.6424536760895 -0.036021781526505946 -93.3812094045804
1951 -0.036914856918156144 -93.67936853300766 -0.03626356031745672 -93.41747296489785
1952 -0.03690227884799242 -93.71627081185565 -0.03952742945402861 -93.45700039435188
1953 -0.0367883987724781 -93.75305921062812 -0.03522072657942772 -93.4922211209313
1954 -0.036945011280477044 -93.7900042219086 -0.03695397116243839 -93.52917509209374
1955 -0.036882777512073514 -93.82688699942068 -0.03796205222606659 -93.5671371443198
1956 -0.03683469109237194 -93.86372169051305 -0.04167348612099886 -93.6088106304408
1957 -0.036648838222026824 -93.90037052873507 -0.03932508584111929 -93.64813571628191
1958 -0.03666960559785366 -93.93704013433292 -0.04009639509022236 -93.68823211137213
1959 -0.03654624614864588 -93.97358638048156 -0.03526136614382267 -93.72349347751596
1960 -0.03659598771482706 -94.0101823681964 -0.0355062160640955 -93.75899969358005
1961 -0.03657109681516886 -94.04675346501156 -0.03799270857125521 -93.7969924021513
1962 -0.03658863212913275 -94.0833420971407 -0.037127848342061044 -93.83412025049337
1963 -0.03661019839346409 -94.11995229553416 -0.036342311277985574 -93.87046256177136
1964 -0.03658353704959154 -94.15653583258376 -0.03753790967166424 -93.90800047144303
1965 -0.03661665506660938 -94.19315248765037 -0.03592835124582052 -93.94392882268885
1966 -0.0366066662594676 -94.22975915390984 -0.03597596399486065 -93.9799047866837
1967 -0.03671764880418778 -94.26647680271402 -0.03810534719377756 -94.01801013387748
1968 -0.03671364057809114 -94.30319044329211 -0.03633664082735777 -94.05434677470484
1969 -0.03669555988162756 -94.33988600317373 -0.03233174160122872 -94.08667851630607
1970 -0.036793101206421853 -94.37667910438016 -0.037085748836398126 -94.12376426514247
1971 -0.036770718172192574 -94.41344982255235 -0.035395273193717006 -94.15915953833618
1972 -0.036836511082947256 -94.4502863336353 -0.035410027019679546 -94.19456956535586
1973 -0.03689237032085657 -94.48717870395616 -0.034461991675198075 -94.22903155703106
1974 -0.036989877186715606 -94.52416858114287 -0.03610937297344208 -94.2651409300045
1975 -0.036996865458786485 -94.56116544660166 -0.036763967014849186 -94.30190489701936
1976 -0.03717929646372795 -94.5983447430654 -0.04291368741542101 -94.34481858443478
1977 -0.03694233205169439 -94.63528707511709 -0.035554636642336844 -94.38037322107711
1978 -0.036941987834870814 -94.67222906295196 -0.038375903852283955 -94.41874912492939
1979 -0.036869725398719314 -94.70909878835067 -0.03682808429002762 -94.45557720921941
1980 -0.03692592903971672 -94.74602471739038 -0.03393592890352011 -94.48951313812293
1981 -0.03700519483536482 -94.78302991222574 -0.03706907462328672 -94.52658221274622
1982 -0.036975621804594995 -94.82000553403034 -0.03631445188075304 -94.56289666462698
1983 -0.03696048986166715 -94.85696602389201 -0.03676030803471804 -94.59965697266169
1984 -0.037035024166107176 -94.89400104805812 -0.037704233825206754 -94.6373612064869
1985 -0.037088554538786414 -94.9310896025969 -0.037656512670218946 -94.67501771915713
1986 -0.03691224865615368 -94.96800185125305 -0.03619945701211691 -94.71121717616924
1987 -0.036964116431772706 -95.00496596768483 -0.03828033376485109 -94.74949750993409
1988 -0.036911781318485735 -95.0418777490033 -0.03627514932304621 -94.78577265925713
1989 -0.03691376466304064 -95.07879151366635 -0.03752393759787083 -94.823296596855
1990 -0.036899651400744915 -95.11569116506709 -0.03726829681545496 -94.86056489367046
1991 -0.03690843880176544 -95.15259960386885 -0.03507902361452579 -94.89564391728499
1992 -0.03718715608119964 -95.18978675995005 -0.041508315689861776 -94.93715223297485
1993 -0.03678119834512472 -95.22656795829518 -0.03589432593435049 -94.9730465589092
1994 -0.036857750825583936 -95.26342570912077 -0.03726136796176434 -95.01030792687096
1995 -0.03681226801127195 -95.30023797713204 -0.03789564352482557 -95.04820357039578
1996 -0.03687966950237751 -95.33711764663443 -0.03694066982716322 -95.08514424022295
1997 -0.03684447407722473 -95.37396212071165 -0.035667389445006845 -95.12081162966795
1998 -0.03683371916413307 -95.41079583987579 -0.03569365087896585 -95.15650528054692
1999 -0.03688418250530958 -95.44768002238109 -0.036020909622311595 -95.19252619016923
2000 -0.03687403593212366 -95.48455405831322 -0.03572199400514364 -95.22824818417438
