# Supplementary material for: Learning nonequilibrium statistical mechanics and dynamical phase transitions
Source: Nat Commun. 2024 Feb 6;15:1117. doi: 10.1038/s41467-024-45172-8 (PMC10847122; doi:10.1038/s41467-024-45172-8)
Supplement: Supplementary file 4 — Supplementary Data 1 [file 41467_2024_45172_MOESM4_ESM.zip › DPT-main/PlotTemplate/plot_KL_divergence/out/finite_time/SE/L6_D3W32K5_E100BS1k/logs-0.55/log.txt]

1 -0.21116706132888793 -0.21116706132888793 -0.2111741565167904 -0.2111741565167904
2 -0.20961507111787797 -0.4207821324467659 -0.20958217978477478 -0.42075633630156517
3 -0.20818711593747138 -0.6289692483842373 -0.2082155279815197 -0.6289718642830848
4 -0.2067815564572811 -0.8357508048415184 -0.20675640776753426 -0.8357282720506191
5 -0.20545465722680092 -1.0412054620683193 -0.2054504856467247 -1.0411787576973437
6 -0.20418096110224723 -1.2453864231705665 -0.2041911393404007 -1.2453698970377445
7 -0.20293816104531287 -1.4483245842158794 -0.20289099514484404 -1.4482608921825886
8 -0.20173240154981614 -1.6500569857656955 -0.2016862712800503 -1.6499471634626388
9 -0.20059816017746926 -1.8506551459431648 -0.2006148114800453 -1.850561974942684
10 -0.19947390705347062 -2.0501290529966356 -0.1994928926229477 -2.0500548675656316
11 -0.19837420657277108 -2.2485032595694068 -0.19835688546299934 -2.248411753028631
12 -0.19731902852654457 -2.4458222880959513 -0.19731471240520476 -2.4457264654338355
13 -0.19629838541150094 -2.6421206735074523 -0.19641906172037124 -2.6421455271542067
14 -0.19528292268514633 -2.8374035961925985 -0.19532625302672385 -2.8374717801809304
15 -0.194304271787405 -3.0317078679800034 -0.19431480765342712 -3.0317865878343575
16 -0.19335068613290787 -3.2250585541129113 -0.193410262465477 -3.2251968502998345
17 -0.19240631759166718 -3.4174648717045786 -0.19241265580058098 -3.4176095061004155
18 -0.1914781890809536 -3.608943060785532 -0.1915115348994732 -3.609121040999889
19 -0.19057790488004683 -3.799520965665579 -0.19065715819597245 -3.7997781991958615
20 -0.18971202224493028 -3.9892329879105093 -0.1897940754890442 -3.989572274684906
21 -0.1888349287211895 -4.178067916631699 -0.1888120599091053 -4.1783843345940115
22 -0.1879771538078785 -4.3660450704395775 -0.18782917633652688 -4.366213510930538
23 -0.18716254606842994 -4.553207616508008 -0.18711528927087784 -4.553328800201416
24 -0.18633366227149964 -4.739541278779507 -0.186448772251606 -4.739777572453022
25 -0.18553234860301018 -4.925073627382517 -0.18562744557857513 -4.925405018031597
26 -0.18468254506587983 -5.109756172448397 -0.18468595072627067 -5.110090968757868
27 -0.1839152492582798 -5.2936714217066765 -0.18389929458498955 -5.293990263342858
28 -0.18310006633400916 -5.4767714880406855 -0.18324506506323815 -5.4772353284060955
29 -0.18232200890779496 -5.65909349694848 -0.18251119405031205 -5.659746522456407
30 -0.18155206143856048 -5.840645558387041 -0.18161336183547974 -5.841359884291887
31 -0.18078822195529937 -6.02143378034234 -0.181075082719326 -6.022434967011213
32 -0.18001117929816246 -6.201444959640503 -0.1800002597272396 -6.202435226738452
33 -0.17927873209118844 -6.380723691731691 -0.17951877787709236 -6.381954004615545
34 -0.17851487547159195 -6.559238567203283 -0.17814146503806114 -6.560095469653606
35 -0.1777882307767868 -6.73702679798007 -0.17778145298361778 -6.737876922637224
36 -0.17705348283052444 -6.914080280810595 -0.17700604423880578 -6.91488296687603
37 -0.1763133279979229 -7.090393608808517 -0.1761549897491932 -7.0910379566252235
38 -0.17561341896653176 -7.266007027775049 -0.17583792209625243 -7.266875878721476
39 -0.17488624453544616 -7.440893272310495 -0.1747250199317932 -7.441600898653269
40 -0.17417458519339563 -7.615067857503891 -0.17485284730792044 -7.61645374596119
41 -0.1734221987426281 -7.788490056246519 -0.17330674156546594 -7.789760487526656
42 -0.17272876873612403 -7.961218824982643 -0.17223830074071883 -7.961998788267374
43 -0.17200356647372245 -8.133222391456366 -0.17189242616295813 -8.133891214430333
44 -0.1713267184793949 -8.304549109935762 -0.1715983398258686 -8.305489554256202
45 -0.17059846222400665 -8.475147572159768 -0.17051393389701844 -8.47600348815322
46 -0.1699034556746483 -8.645051027834416 -0.16977246031165122 -8.645775948464872
47 -0.16920460984110833 -8.814255637675524 -0.16970493495464326 -8.815480883419514
48 -0.16850414648652076 -8.982759784162045 -0.16803519278764725 -8.983516076207161
49 -0.16781335398554803 -9.150573138147593 -0.16776584088802338 -9.151281917095185
50 -0.16711138114333152 -9.317684519290925 -0.16676440015435218 -9.318046317249538
51 -0.1664184473454952 -9.48410296663642 -0.16593610122799873 -9.483982418477536
52 -0.16572624891996385 -9.649829215556384 -0.1655894249677658 -9.649571843445303
53 -0.1650022231042385 -9.814831438660622 -0.16503709480166434 -9.814608938246968
54 -0.1643055260181427 -9.979136964678766 -0.1643311411142349 -9.978940079361204
55 -0.1635965570807457 -10.142733521759512 -0.16396278738975525 -10.142902866750958
56 -0.16289557740092278 -10.305629099160434 -0.16289208978414535 -10.305794956535104
57 -0.16220808103680612 -10.46783718019724 -0.16269594430923462 -10.468490900844339
58 -0.16148483604192734 -10.629322016239167 -0.16098858863115312 -10.629479489475491
59 -0.16078810170292854 -10.790110117942096 -0.16085167825222016 -10.790331167727711
60 -0.16008795350790023 -10.950198071449996 -0.16025037914514542 -10.950581546872856
61 -0.15937586799263953 -11.109573939442637 -0.15965898409485818 -11.110240530967713
62 -0.15867730155587195 -11.26825124099851 -0.1585694208741188 -11.268809951841833
63 -0.15794415771961212 -11.426195398718122 -0.15652695745229722 -11.42533690929413
64 -0.15729437097907067 -11.583489769697191 -0.15692069455981256 -11.582257603853941
65 -0.15655771046876907 -11.740047480165961 -0.15581486374139786 -11.73807246759534
66 -0.15583803579211236 -11.895885515958073 -0.1559709757566452 -11.894043443351984
67 -0.1551086813211441 -12.050994197279216 -0.1555019959807396 -12.049545439332723
68 -0.15441158711910247 -12.20540578439832 -0.1551213875412941 -12.204666826874018
69 -0.15368838086724282 -12.359094165265562 -0.1534476526081562 -12.358114479482174
70 -0.15294204130768776 -12.51203620657325 -0.1527836799621582 -12.510898159444332
71 -0.15220200046896934 -12.664238207042219 -0.15338938534259797 -12.66428754478693
72 -0.15149028599262238 -12.815728493034841 -0.15043438524007796 -12.814721930027009
73 -0.15077957585453988 -12.96650806888938 -0.15104416981339455 -12.965766099840403
74 -0.15004227086901664 -13.116550339758398 -0.14972340390086175 -13.115489503741264
75 -0.14932992979884147 -13.26588026955724 -0.1501228280365467 -13.265612331777811
76 -0.14857971146702767 -13.414459981024267 -0.14773750230669974 -13.413349834084512
77 -0.14784925952553749 -13.562309240549805 -0.14832226932048798 -13.561672103405
78 -0.1470593087375164 -13.709368549287321 -0.14589204117655755 -13.707564144581557
79 -0.1463294506072998 -13.855697999894621 -0.14690757617354394 -13.8544717207551
80 -0.1455746866762638 -14.001272686570886 -0.1448345459997654 -13.999306266754866
81 -0.14481647312641144 -14.146089159697297 -0.14358146339654923 -14.142887730151415
82 -0.14408593848347664 -14.290175098180773 -0.14440813884139062 -14.287295868992805
83 -0.1433107651770115 -14.433485863357784 -0.14320542737841607 -14.43050129637122
84 -0.14257331788539887 -14.576059181243183 -0.14305710047483444 -14.573558396846055
85 -0.14178286567330362 -14.717842046916486 -0.14227930530905725 -14.715837702155111
86 -0.1410154841840267 -14.858857531100513 -0.1419077180325985 -14.85774542018771
87 -0.1402156576514244 -14.999073188751938 -0.14106231182813644 -14.998807732015846
88 -0.1394135259091854 -15.138486714661124 -0.13976138234138488 -15.138569114357232
89 -0.1385832980275154 -15.27707001268864 -0.13824856877326966 -15.276817683130501
90 -0.13782333582639694 -15.414893348515037 -0.13859327957034112 -15.415410962700841
91 -0.1370004266500473 -15.551893775165084 -0.13485177904367446 -15.550262741744517
92 -0.13621651455760003 -15.688110289722683 -0.13721561059355736 -15.687478352338074
93 -0.13539794683456421 -15.823508236557247 -0.13520577400922776 -15.822684126347301
94 -0.13459472879767417 -15.958102965354922 -0.13339065983891488 -15.956074786186216
95 -0.13383490443229676 -16.09193786978722 -0.13209837600588797 -16.088173162192103
96 -0.1330055996775627 -16.224943469464783 -0.1325213521718979 -16.220694514364002
97 -0.1321988508105278 -16.35714232027531 -0.13446524515748023 -16.35515975952148
98 -0.13136617839336395 -16.488508498668676 -0.13127890303730966 -16.48643866255879
99 -0.1305692307651043 -16.61907772943378 -0.132713233679533 -16.61915189623832
100 -0.12972850054502488 -16.748806229978804 -0.12937297448515891 -16.74852487072348
101 -0.12887417376041413 -16.87768040373922 -0.1306376688182354 -16.879162539541714
102 -0.1280348241329193 -17.005715227872138 -0.12690357714891434 -17.00606611669063
103 -0.12721270993351935 -17.132927937805658 -0.12795977890491486 -17.134025895595546
104 -0.12636776268482208 -17.25929570049048 -0.12459697090089321 -17.258622866496438
105 -0.1255354143679142 -17.384831114858393 -0.12551940530538558 -17.384142271801824
106 -0.12469178140163421 -17.509522896260027 -0.12382880970835686 -17.50797108151018
107 -0.12382424622774124 -17.633347142487768 -0.12401716969907284 -17.631988251209254
108 -0.12298436909914016 -17.756331511586907 -0.12312030121684074 -17.755108552426094
109 -0.12218338213860988 -17.878514893725516 -0.12435807064175605 -17.87946662306785
110 -0.1213032502681017 -17.99981814399362 -0.12154010497033596 -18.001006728038185
111 -0.12039212360978127 -18.1202102676034 -0.11968090049922467 -18.12068762853741
112 -0.11952339000999927 -18.2397336576134 -0.12222632616758347 -18.242913954704996
113 -0.11870497614145278 -18.35843863375485 -0.11842644140124321 -18.36134039610624
114 -0.11783286221325398 -18.476271495968106 -0.11833965107798576 -18.479680047184225
115 -0.11696475893259048 -18.593236254900695 -0.1144576296210289 -18.594137676805254
116 -0.11616199240088462 -18.70939824730158 -0.11595352590084076 -18.710091202706096
117 -0.11531085409224033 -18.824709101393818 -0.11486465744674206 -18.824955860152837
118 -0.11444007493555546 -18.939149176329373 -0.11620543524622917 -18.941161295399066
119 -0.11359666474163532 -19.052745841071008 -0.11584959886968135 -19.057010894268746
120 -0.11266195960342884 -19.165407800674437 -0.11262797974050046 -19.169638874009248
121 -0.11185108944773674 -19.277258890122173 -0.11320623718202114 -19.282845111191268
122 -0.11095900163054466 -19.388217891752717 -0.11252945587038994 -19.39537456706166
123 -0.11011573448777198 -19.498333626240488 -0.11282969452440739 -19.508204261586066
124 -0.10923678278923035 -19.60757040902972 -0.11079552955925465 -19.61899979114532
125 -0.10840089246630669 -19.715971301496026 -0.10776724517345429 -19.726767036318776
126 -0.10751901604235173 -19.82349031753838 -0.1093084130436182 -19.836075449362394
127 -0.10667556002736092 -19.93016587756574 -0.10952124372124672 -19.94559669308364
128 -0.10578361079096794 -20.03594948835671 -0.10243538618087769 -20.04803207926452
129 -0.10492466799914837 -20.14087415635586 -0.10550703816115856 -20.153539117425677
130 -0.1041137158870697 -20.24498787224293 -0.10379063934087754 -20.257329756766556
131 -0.10328248254954815 -20.34827035479248 -0.10285655967891216 -20.360186316445468
132 -0.10239756628870963 -20.450667921081187 -0.10150205567479134 -20.46168837212026
133 -0.10161597095429897 -20.552283892035486 -0.10200052075088024 -20.56368889287114
134 -0.10076160244643688 -20.653045494481923 -0.1020676963031292 -20.665756589174272
135 -0.09996645078063011 -20.753011945262553 -0.09789204709231854 -20.76364863626659
136 -0.0991271674633026 -20.852139112725855 -0.09968124590814113 -20.86332988217473
137 -0.09833082556724548 -20.9504699382931 -0.10159843415021896 -20.96492831632495
138 -0.0975219126790762 -21.047991850972178 -0.09745840765535832 -21.06238672398031
139 -0.09669320397078991 -21.14468505494297 -0.09560038484632968 -21.15798710882664
140 -0.09591686837375164 -21.24060192331672 -0.09616254530847072 -21.25414965413511
141 -0.09506474658846856 -21.33566666990519 -0.09661701731383801 -21.350766671448948
142 -0.09428129941225052 -21.429947969317443 -0.09752467386424542 -21.448291345313194
143 -0.09346629492938519 -21.523414264246828 -0.09641594514250755 -21.5447072904557
144 -0.09263824671506882 -21.616052510961897 -0.0916813638061285 -21.63638865426183
145 -0.09183068498969078 -21.707883195951588 -0.09144143387675285 -21.72783008813858
146 -0.09107697121798992 -21.79896016716958 -0.09147260971367359 -21.819302697852255
147 -0.09039435870945453 -21.889354525879032 -0.0875513095408678 -21.90685400739312
148 -0.08963109143078327 -21.978985617309814 -0.09128450378775596 -21.998138511180876
149 -0.08876923881471158 -22.067754856124527 -0.0872229676693678 -22.085361478850245
150 -0.08811087384819985 -22.155865729972728 -0.08464327976107597 -22.17000475861132
151 -0.08741526044905186 -22.24328099042178 -0.0846573419868946 -22.254662100598214
152 -0.08666603490710259 -22.329947025328885 -0.08851980715990067 -22.343181907758115
153 -0.08593375124037266 -22.415880776569256 -0.08671800196170806 -22.429899909719822
154 -0.08525070436298847 -22.501131480932244 -0.08898866958916188 -22.518888579308985
155 -0.08449090234935283 -22.585622383281596 -0.08473447933793068 -22.603623058646917
156 -0.08384277895092965 -22.669465162232527 -0.08514131419360638 -22.688764372840524
157 -0.08312200792133809 -22.752587170153866 -0.08337811790406705 -22.772142490744592
158 -0.08247397541999817 -22.835061145573864 -0.08323290944099426 -22.855375400185586
159 -0.08180240541696548 -22.91686355099083 -0.08186407610774041 -22.93723947629333
160 -0.08119859546422958 -22.99806214645506 -0.07990653179585934 -23.01714600808919
161 -0.0805666457861662 -23.078628792241226 -0.08321738652884961 -23.10036339461804
162 -0.07988661266863346 -23.15851540490986 -0.0811552781611681 -23.18151867277921
163 -0.07932407036423683 -23.237839475274097 -0.07513729222118855 -23.256655965000398
164 -0.07871615029871463 -23.31655562557281 -0.07933755218982697 -23.335993517190225
165 -0.07811856381595135 -23.394674189388763 -0.08005904592573643 -23.41605256311596
166 -0.07750397846102715 -23.47217816784979 -0.07649845108389855 -23.49255101419986
167 -0.07687480524182319 -23.549052973091612 -0.07823618911206723 -23.57078720331193
168 -0.0762919194996357 -23.625344892591247 -0.07837561592459678 -23.649162819236526
169 -0.07565005831420421 -23.70099495090545 -0.07898984327912331 -23.72815266251565
170 -0.07496745213866234 -23.77596240304411 -0.07152088172733784 -23.79967354424299
171 -0.07442558445036411 -23.850387987494475 -0.07534811794757842 -23.875021662190566
172 -0.07390358932316303 -23.924291576817637 -0.07093923427164554 -23.94596089646221
173 -0.07340880073606967 -23.997700377553706 -0.07210988029837609 -24.018070776760588
174 -0.07285545766353607 -24.07055583521724 -0.07414250671863556 -24.092213283479225
175 -0.07235018014907837 -24.14290601536632 -0.07354714535176754 -24.165760428830993
176 -0.07175088636577129 -24.21465690173209 -0.07324765510857105 -24.239008083939563
177 -0.07128529250621796 -24.28594219423831 -0.07817019037902355 -24.317178274318586
178 -0.07061231546103955 -24.35655450969935 -0.07368160076439381 -24.39085987508298
179 -0.07010369449853897 -24.42665820419789 -0.06872174590826034 -24.45958162099124
180 -0.069608898088336 -24.496267102286225 -0.06980159804224968 -24.52938321903349
181 -0.06912694536149502 -24.56539404764772 -0.06600501872599125 -24.595388237759483
182 -0.0688138835132122 -24.634207931160933 -0.06777012981474399 -24.663158367574226
183 -0.06829971969127654 -24.70250765085221 -0.07142215929925441 -24.73458052687348
184 -0.06777309104800225 -24.770280741900212 -0.07635777927935124 -24.81093830615283
185 -0.06716995798051358 -24.837450699880726 -0.0682349145412445 -24.879173220694074
186 -0.06667466796934604 -24.90412536785007 -0.06467565298080444 -24.943848873674877
187 -0.06635937169194221 -24.970484739542012 -0.06693610921502113 -25.0107849828899
188 -0.06590086817741395 -25.036385607719428 -0.06604645811021329 -25.076831441000113
189 -0.06546587385237217 -25.1018514815718 -0.06416300721466542 -25.14099444821478
190 -0.06508402340114117 -25.16693550497294 -0.06456452272832394 -25.205558970943105
191 -0.06470579393208027 -25.23164129890502 -0.06189704090356827 -25.267456011846672
192 -0.06433822885155678 -25.29597952775658 -0.06409351862967014 -25.33154953047634
193 -0.0639247689396143 -25.359904296696193 -0.06884727999567986 -25.40039681047202
194 -0.06348508149385453 -25.42338937819005 -0.057658180594444275 -25.458054991066465
195 -0.06303524859249592 -25.486424626782544 -0.06350726522505283 -25.521562256291517
196 -0.06270211841911077 -25.549126745201654 -0.06003365628421307 -25.58159591257573
197 -0.062492176331579684 -25.611618921533235 -0.06207426842302084 -25.64367018099875
198 -0.06216452587395906 -25.673783447407196 -0.061719337850809096 -25.70538951884956
199 -0.061866211518645284 -25.73564965892584 -0.05854615084826946 -25.76393566969783
200 -0.06141428705304861 -25.797063945978888 -0.06285892575979232 -25.82679459545762
201 -0.061113595776259896 -25.858177541755147 -0.05838579814881086 -25.885180393606433
202 -0.06078614182770252 -25.91896368358285 -0.058282102830708025 -25.943462496437142
203 -0.060543093271553515 -25.979506776854404 -0.06267739366739988 -26.006139890104542
204 -0.06023219972848892 -26.039738976582893 -0.06061425507068634 -26.066754145175228
205 -0.05982725527137518 -26.09956623185427 -0.06624875403940678 -26.133002899214635
206 -0.0595809007063508 -26.15914713256062 -0.06310678981244564 -26.19610968902708
207 -0.059102436527609825 -26.21824956908823 -0.06567210219800472 -26.261781791225083
208 -0.058720184676349166 -26.27696975376458 -0.06113608367741108 -26.322917874902494
209 -0.05843003243207932 -26.335399786196657 -0.06279048137366772 -26.38570835627616
210 -0.05808751657605171 -26.39348730277271 -0.058980456180870534 -26.44468881245703
211 -0.05775258298963308 -26.45123988576234 -0.06164673399180174 -26.50633554644883
212 -0.05744936969131231 -26.508689255453653 -0.05776243433356285 -26.564097980782392
213 -0.057281956635415555 -26.565971212089067 -0.055065215565264225 -26.619163196347657
214 -0.056941252946853635 -26.62291246503592 -0.054939774237573145 -26.67410297058523
215 -0.056791312992572784 -26.679703778028493 -0.05644828397780657 -26.73055125456304
216 -0.05657738950103521 -26.73628116752953 -0.056749670207500456 -26.78730092477054
217 -0.056294149905443194 -26.792575317434974 -0.05821498353034258 -26.845515908300882
218 -0.05599341653287411 -26.84856873396785 -0.06016092076897621 -26.905676829069858
219 -0.05575557015836239 -26.90432430412621 -0.052479599602520466 -26.95815642867238
220 -0.05555408392101526 -26.959878388047226 -0.06152886673808098 -27.019685295410458
221 -0.05519604403525591 -27.015074432082482 -0.05685544963926077 -27.07654074504972
222 -0.05494507141411305 -27.070019503496596 -0.05447282586246729 -27.131013570912188
223 -0.05469874199479818 -27.124718245491394 -0.05221550203859806 -27.183229072950787
224 -0.054422620311379434 -27.179140865802772 -0.05634822640568018 -27.23957729935647
225 -0.05421985425055027 -27.233360720053323 -0.051603462733328345 -27.291180762089798
226 -0.05407120361924171 -27.287431923672564 -0.04603003337979317 -27.33721079546959
227 -0.05395203698426485 -27.341383960656827 -0.050748339481651784 -27.38795913495124
228 -0.053805531561374666 -27.3951894922182 -0.056583216041326524 -27.444542350992567
229 -0.053482758440077306 -27.448672250658277 -0.05024534501135349 -27.49478769600392
230 -0.053421765007078646 -27.502094015665357 -0.05766806937754154 -27.552455765381463
231 -0.05318843945860863 -27.555282455123965 -0.05972303319722414 -27.612178798578686
232 -0.05294762961566448 -27.60823008473963 -0.0524267053231597 -27.664605503901846
233 -0.052709761820733544 -27.660939846560364 -0.04766813907772303 -27.712273642979568
234 -0.052660829946398736 -27.71360067650676 -0.0502885015681386 -27.762562144547708
235 -0.05256536230444908 -27.76616603881121 -0.05533726643770933 -27.81789941098542
236 -0.05236579831689596 -27.818531837128106 -0.05617599990218878 -27.874075410887606
237 -0.05220133438706398 -27.87073317151517 -0.05151815880089998 -27.925593569688505
238 -0.051963412947952745 -27.92269658446312 -0.048258683271706106 -27.97385225296021
239 -0.051884401217103006 -27.974580985680223 -0.0635958582162857 -28.037448111176495
240 -0.05160373076796532 -28.02618471644819 -0.05309163127094507 -28.09053974244744
241 -0.05129465889185667 -28.077479375340044 -0.05219351053237915 -28.14273325297982
242 -0.05118250697851181 -28.128661882318557 -0.06052450519055128 -28.20325775817037
243 -0.050892191380262373 -28.17955407369882 -0.04853064622730017 -28.25178840439767
244 -0.05068385489284992 -28.23023792859167 -0.05361002888530493 -28.305398433282974
245 -0.05050898585468531 -28.280746914446354 -0.04955913107842207 -28.354957564361396
246 -0.050363517738878726 -28.331110432185234 -0.05308686848729849 -28.408044432848694
247 -0.050231130234897135 -28.381341562420133 -0.04709730241447687 -28.455141735263172
248 -0.050275986455380915 -28.431617548875515 -0.05524158049374819 -28.510383315756922
249 -0.050055291317403314 -28.481672840192918 -0.05278913844376802 -28.56317245420069
250 -0.04979926850646734 -28.531472108699386 -0.05647699180990458 -28.619649446010595
251 -0.04956954028457403 -28.58104164898396 -0.054266616329550744 -28.673916062340144
252 -0.04943216145038605 -28.630473810434346 -0.04792414475232363 -28.721840207092466
253 -0.04929012004286051 -28.679763930477208 -0.041848387010395525 -28.763688594102863
254 -0.04925655629485846 -28.729020486772065 -0.052175117656588554 -28.81586371175945
255 -0.04907955061644316 -28.77810003738851 -0.04850630518049002 -28.86437001693994
256 -0.04898998010903597 -28.827090017497543 -0.05237309858202934 -28.91674311552197
257 -0.04878763910382986 -28.87587765660137 -0.05422571692615748 -28.97096883244813
258 -0.048612013645470145 -28.924489670246842 -0.05511409640312195 -29.026082928851253
259 -0.04840033389627933 -28.97289000414312 -0.05125006455928087 -29.077332993410533
260 -0.048322664201259614 -29.02121266834438 -0.054542758874595164 -29.13187575228513
261 -0.048075127974152566 -29.06928779631853 -0.04966093450784683 -29.181536686792978
262 -0.047920776158571245 -29.1172085724771 -0.04570926409214735 -29.227245950885123
263 -0.047799869626760486 -29.16500844210386 -0.04985554032027721 -29.2771014912054
264 -0.04771141316741705 -29.212719855271278 -0.04912560544908047 -29.32622709665448
265 -0.047540589980781076 -29.260260445252058 -0.04072454795241356 -29.366951644606896
266 -0.0475889028981328 -29.307849348150192 -0.06378779672086239 -29.43073944132776
267 -0.04713635891675949 -29.35498570706695 -0.045387427881360055 -29.476126869209118
268 -0.046995070017874244 -29.401980777084827 -0.047657383419573304 -29.52378425262869
269 -0.04697978273034096 -29.448960559815166 -0.05448590517044068 -29.578270157799132
270 -0.04692342672497034 -29.495883986540136 -0.05225815270096064 -29.630528310500093
271 -0.046595921367406846 -29.54247990790754 -0.05122911278158426 -29.681757423281677
272 -0.0464063985273242 -29.588886306434866 -0.04640431217849254 -29.72816173546017
273 -0.04635150469839573 -29.635237811133262 -0.051169844903051855 -29.77933158036322
274 -0.04613862428814173 -29.681376435421402 -0.046522939950227736 -29.82585452031345
275 -0.04609884899109602 -29.7274752844125 -0.05891110096126795 -29.884765621274717
276 -0.0456057196483016 -29.7730810040608 -0.047701699286699296 -29.932467320561415
277 -0.04561669640243053 -29.81869770046323 -0.04194917231798172 -29.974416492879396
278 -0.04556706864386797 -29.8642647691071 -0.04709722138941288 -30.02151371426881
279 -0.04542424585670233 -29.9096890149638 -0.05148757733404637 -30.073001291602857
280 -0.045203587785363195 -29.95489260274916 -0.03871977552771568 -30.111721067130574
281 -0.04529821407049894 -30.00019081681966 -0.037758389674127105 -30.149479456804702
282 -0.04525541253387928 -30.04544622935354 -0.04564410410821438 -30.195123560912915
283 -0.04509023148566484 -30.090536460839207 -0.046704540960490704 -30.241828101873406
284 -0.045025138184428215 -30.135561599023635 -0.04130175355821848 -30.283129855431625
285 -0.04504784680902958 -30.180609445832665 -0.04633141905069351 -30.32946127448232
286 -0.044837229698896405 -30.22544667553156 -0.04183276053518057 -30.3712940350175
287 -0.04485078100115061 -30.270297456532713 -0.046320808678865434 -30.417614843696363
288 -0.044696948304772374 -30.314994404837485 -0.043714120797812936 -30.461328964494175
289 -0.04476263951510191 -30.359757044352587 -0.057639119774103166 -30.518968084268277
290 -0.044282726012170315 -30.404039770364758 -0.04716220516711474 -30.566130289435392
291 -0.044266087003052235 -30.44830585736781 -0.04232772849500179 -30.608458017930396
292 -0.044132845290005204 -30.492438702657815 -0.04134328868240118 -30.649801306612797
293 -0.04410379622131586 -30.53654249887913 -0.04303293377161026 -30.692834240384407
294 -0.04393196441233158 -30.58047446329146 -0.04356472976505756 -30.736398970149466
295 -0.043907823972404 -30.624382287263863 -0.04233231600373984 -30.778731286153207
296 -0.04378164634108543 -30.668163933604948 -0.04558786693960428 -30.824319153092812
297 -0.043792265094816686 -30.711956198699763 -0.05504737496376037 -30.879366528056572
298 -0.04356769938021898 -30.755523898079982 -0.04170833770185709 -30.921074865758428
299 -0.043385150656104085 -30.798909048736085 -0.04479843825101852 -30.965873304009445
300 -0.04345966912806034 -30.842368717864147 -0.040906496718525885 -31.006779800727973
301 -0.04335950408130884 -30.885728221945456 -0.04336009733378887 -31.05013989806176
302 -0.04326929580420256 -30.928997517749657 -0.0404745040461421 -31.090614402107903
303 -0.04324339907616377 -30.97224091682582 -0.04840010963380337 -31.139014511741706
304 -0.043121061846613885 -31.015361978672434 -0.04532917980104685 -31.184343691542754
305 -0.0429967662319541 -31.05835874490439 -0.05098761487752199 -31.235331306420274
306 -0.04281013049185276 -31.10116887539624 -0.03484454676508904 -31.270175853185364
307 -0.04290738720446825 -31.14407626260071 -0.049492420814931395 -31.319668274000296
308 -0.04270608387887478 -31.186782346479585 -0.04393492061644792 -31.363603194616744
309 -0.04268720764666796 -31.229469554126254 -0.04185179397463799 -31.40545498859138
310 -0.04284108206629753 -31.27231063619255 -0.052048207819461824 -31.45750319641084
311 -0.04242092240601778 -31.314731558598567 -0.04042412247508764 -31.497927318885928
312 -0.04250428006052971 -31.357235838659097 -0.04727278519421816 -31.545200104080145
313 -0.042276587523519996 -31.399512426182618 -0.03612199779599905 -31.581322101876143
314 -0.04243879187852144 -31.44195121806114 -0.042839441634714606 -31.62416154351086
315 -0.042291838116943835 -31.484243056178084 -0.03908925782889128 -31.66325080133975
316 -0.042201201990246774 -31.52644425816833 -0.044091568887233736 -31.707342370226982
317 -0.04214476514607668 -31.568589023314406 -0.041775161772966383 -31.74911753199995
318 -0.04220635332167148 -31.610795376636077 -0.04645901955664158 -31.795576551556593
319 -0.041962528601288795 -31.652757905237365 -0.03230264335870743 -31.8278791949153
320 -0.04216017536818981 -31.694918080605554 -0.04307763390243054 -31.870956828817732
321 -0.041969658248126505 -31.73688773885368 -0.04396534189581871 -31.914922170713552
322 -0.041902187280356884 -31.77878992613404 -0.03612775728106499 -31.951049927994617
323 -0.04193720705807209 -31.82072713319211 -0.0434230437502265 -31.994472971744845
324 -0.0419301200658083 -31.862657253257918 -0.04443330522626639 -32.03890627697111
325 -0.04176628198474645 -31.904423535242664 -0.05023980736732483 -32.08914608433844
326 -0.041711400635540484 -31.946134935878206 -0.037568717077374456 -32.126714801415815
327 -0.04174261763691902 -31.987877553515126 -0.04256576132029295 -32.169280562736105
328 -0.04172354824841022 -32.02960110176354 -0.04289000537246466 -32.21217056810857
329 -0.041648350283503534 -32.07124945204704 -0.04183454439043999 -32.25400511249901
330 -0.04172082170844078 -32.11297027375548 -0.030162623804062604 -32.28416773630307
331 -0.04180657230317593 -32.15477684605865 -0.04247976876795292 -32.32664750507102
332 -0.0416677612811327 -32.196444607339785 -0.04364064112305641 -32.37028814619408
333 -0.04150654058903456 -32.23795114792882 -0.04308197125792503 -32.413370117452004
334 -0.041470547765493394 -32.27942169569431 -0.041192281246185306 -32.45456239869819
335 -0.041712246090173724 -32.32113394178448 -0.05214181989431381 -32.5067042185925
336 -0.0413162687793374 -32.36245021056382 -0.04562073051929474 -32.5523249491118
337 -0.04113037046045065 -32.40358058102427 -0.04228410087525845 -32.594609049987056
338 -0.040929532982409 -32.44451011400668 -0.03663327060639858 -32.63124232059346
339 -0.04108031000941992 -32.4855904240161 -0.04118713177740574 -32.672429452370864
340 -0.04100800920277834 -32.52659843321888 -0.04248246178030968 -32.71491191415117
341 -0.04078491423279047 -32.56738334745167 -0.0443360673263669 -32.75924798147754
342 -0.040913048386573794 -32.60829639583824 -0.04713152777403593 -32.80637950925158
343 -0.04077173005789518 -32.649068125896136 -0.03600890301167965 -32.842388412263254
344 -0.040733395330607894 -32.68980152122674 -0.03502966854721308 -32.877418080810465
345 -0.04080360997468233 -32.73060513120142 -0.03957416694611311 -32.916992247756575
346 -0.04072088710963726 -32.77132601831106 -0.0393562575802207 -32.9563485053368
347 -0.04089778009802103 -32.81222379840908 -0.03603242989629507 -32.99238093523309
348 -0.04125392101705074 -32.85347771942613 -0.015776021266356112 -33.00815695649945
349 -0.0415360739454627 -32.8950137933716 -0.05604103486984968 -33.0641979913693
350 -0.04085245039314032 -32.935866243764735 -0.03936380352824927 -33.103561794897544
351 -0.0409781401976943 -32.97684438396243 -0.04242393858730793 -33.14598573348485
352 -0.04105827305465937 -33.01790265701709 -0.041308284550905225 -33.18729401803576
353 -0.04101431034505367 -33.058916967362144 -0.04766020942479372 -33.23495422746055
354 -0.04083327520638704 -33.09975024256853 -0.036040288582444194 -33.27099451604299
355 -0.04076285567134619 -33.14051309823988 -0.041392059065401554 -33.31238657510839
356 -0.0406204842031002 -33.18113358244298 -0.04099935926496982 -33.353385934373364
357 -0.04057755470275879 -33.22171113714574 -0.046600768342614174 -33.39998670271598
358 -0.040674534253776075 -33.262385671399514 -0.043074532970786096 -33.44306123568676
359 -0.04039461370557547 -33.30278028510509 -0.04171602874994278 -33.48477726443671
360 -0.04030581060796976 -33.343086095713055 -0.0388825174421072 -33.52365978187881
361 -0.04038694016635418 -33.38347303587941 -0.03211022913455963 -33.55577001101337
362 -0.04039135500788689 -33.423864390887296 -0.042948695458471776 -33.59871870647184
363 -0.040388059243559836 -33.46425245013086 -0.03382159154862165 -33.632540298020466
364 -0.04065987523645163 -33.50491232536731 -0.04436369016766548 -33.67690398818813
365 -0.0403658963739872 -33.54527822174129 -0.043935753777623175 -33.720839741965754
366 -0.040243282541632654 -33.58552150428292 -0.041065445356071 -33.76190518732182
367 -0.04013177882879972 -33.625653283111724 -0.040856946259737015 -33.80276213358156
368 -0.040061059221625325 -33.66571434233335 -0.040547453053295615 -33.84330958663485
369 -0.040072609297931196 -33.70578695163128 -0.03813379071652889 -33.88144337735138
370 -0.04004524927586317 -33.745832200907145 -0.03981269728392363 -33.9212560746353
371 -0.04001693036407232 -33.78584913127122 -0.04160317666828632 -33.96285925130359
372 -0.04015235304832458 -33.82600148431955 -0.027629514597356318 -33.99048876590095
373 -0.040111470967531204 -33.86611295528708 -0.042281908169388774 -34.032770674070335
374 -0.04013395514339209 -33.90624691043047 -0.029624827113002537 -34.06239550118334
375 -0.04025075249373913 -33.94649766292421 -0.03484554663300514 -34.09724104781635
376 -0.04030423238873482 -33.986801895312944 -0.03945842627435923 -34.136699474090705
377 -0.04035493414849043 -34.02715682946143 -0.03390073087066412 -34.17060020496137
378 -0.04039339143782854 -34.067550220899264 -0.041938573494553565 -34.21253877845592
379 -0.04032114800065756 -34.10787136889992 -0.04247126560658217 -34.2550100440625
380 -0.04028493613004684 -34.14815630502997 -0.040456381626427174 -34.29546642568893
381 -0.04040429946035147 -34.18856060449032 -0.048794631659984586 -34.344261057348916
382 -0.04009807035326958 -34.22865867484359 -0.03619915563613176 -34.38046021298505
383 -0.03996199853718281 -34.26862067338077 -0.043277224712073806 -34.42373743769712
384 -0.039848648384213446 -34.30846932176498 -0.03849490787833929 -34.46223234557546
385 -0.03987048398703337 -34.34833980575201 -0.04107507932931185 -34.50330742490477
386 -0.03977778181433678 -34.38811758756635 -0.03775153458118439 -34.54105895948595
387 -0.03969636186957359 -34.42781394943592 -0.04069524109363556 -34.58175420057959
388 -0.039642333425581454 -34.467456282861505 -0.03751046378165483 -34.619264664361246
389 -0.039541501365602014 -34.50699778422711 -0.03997546415776014 -34.65924012851901
390 -0.039573996886610986 -34.54657178111372 -0.04591718818992376 -34.705157316708934
391 -0.03941194713115692 -34.58598372824488 -0.04278171118348837 -34.74793902789242
392 -0.03922488950192928 -34.62520861774681 -0.039337850920855996 -34.78727687881328
393 -0.03925844356417656 -34.66446706131099 -0.039848971739411355 -34.82712585055269
394 -0.03922463152557611 -34.703691692836564 -0.04619047548621893 -34.87331632603891
395 -0.03903141357004643 -34.74272310640661 -0.0387807622551918 -34.912097088294104
396 -0.03906563352793455 -34.78178873993454 -0.03829604145139456 -34.9503931297455
397 -0.03896715734153986 -34.82075589727608 -0.03915014434605837 -34.98954327409156
398 -0.039115045219659805 -34.85987094249574 -0.03253295589238405 -35.022076229983945
399 -0.039016096480190755 -34.89888703897593 -0.0426426162943244 -35.06471884627827
400 -0.0388963108882308 -34.93778334986416 -0.04106950964778662 -35.10578835592605
401 -0.03882977869361639 -34.97661312855778 -0.04201867841184139 -35.147807034337895
402 -0.03884217422455549 -35.015455302782335 -0.03893993031233549 -35.18674696465023
403 -0.03876388277858496 -35.05421918556092 -0.04492343701422215 -35.23167040166445
404 -0.03866932578384876 -35.09288851134477 -0.039558928646147254 -35.2712293303106
405 -0.03862134590744972 -35.13150985725222 -0.03501689825206995 -35.306246228562664
406 -0.038768968917429446 -35.17027882616965 -0.03943073283880949 -35.34567696140147
407 -0.03881951849907637 -35.209098344668725 -0.04394608400762081 -35.389623045409095
408 -0.03858869187533855 -35.247687036544065 -0.03220183048397303 -35.421824875893066
409 -0.03857660423964262 -35.28626364078371 -0.039037315919995305 -35.460862191813064
410 -0.03861636500805617 -35.32488000579176 -0.035754212737083436 -35.496616404550146
411 -0.038770746998488904 -35.36365075279025 -0.03297723196446896 -35.52959363651461
412 -0.03877791743725538 -35.40242867022751 -0.039177154377102855 -35.56877079089171
413 -0.038704811781644824 -35.44113348200915 -0.0384598245844245 -35.60723061547613
414 -0.03873421810567379 -35.47986770011482 -0.03616769388318062 -35.64339830935931
415 -0.03876940738409758 -35.51863710749892 -0.03396709207445383 -35.67736540143377
416 -0.038898284547030926 -35.55753539204595 -0.03959329593926668 -35.71695869737304
417 -0.03876883629709482 -35.596304228343044 -0.04404874052852392 -35.76100743790156
418 -0.03864286243915558 -35.6349470907822 -0.04083925075829029 -35.80184668865985
419 -0.038433567993342875 -35.67338065877554 -0.04037017915397882 -35.84221686781383
420 -0.03828666396439075 -35.711667322739935 -0.03543794620782137 -35.87765481402165
421 -0.03832605294883251 -35.74999337568877 -0.0385400203987956 -35.91619483442045
422 -0.038310826011002067 -35.788304201699766 -0.037948856875300405 -35.954143691295755
423 -0.038329708948731424 -35.826633910648496 -0.03205717150121927 -35.98620086279698
424 -0.03826261442154646 -35.864896525070044 -0.032160628400743005 -36.01836149119772
425 -0.038945117592811586 -35.903841642662854 -0.053851604275405404 -36.07221309547313
426 -0.03846646323800087 -35.94230810590086 -0.05101275742053986 -36.12322585289367
427 -0.037833017855882646 -35.98014112375674 -0.03675474263727665 -36.159980595530946
428 -0.03778553567826748 -36.017926659435005 -0.03400780651718378 -36.19398840204813
429 -0.03799053393304348 -36.055917193368046 -0.03740439396351576 -36.23139279601164
430 -0.03786936942487955 -36.09378656279293 -0.03432671651244164 -36.26571951252408
431 -0.03797352351248264 -36.13176008630541 -0.037720602564513685 -36.30344011508859
432 -0.03803960215300321 -36.16979968845842 -0.037501092068850994 -36.34094120715744
433 -0.038044299744069573 -36.20784398820249 -0.041348428837955 -36.3822896359954
434 -0.037883225455880166 -36.24572721365837 -0.03451073318719864 -36.416800369182596
435 -0.03813891876488924 -36.283866132423256 -0.03266704697161913 -36.449467416154214
436 -0.03794346582144499 -36.3218095982447 -0.039121287129819396 -36.48858870328403
437 -0.037980611249804494 -36.359790209494506 -0.041521571949124335 -36.530110275233156
438 -0.03790647704154253 -36.39769668653605 -0.0371074590831995 -36.56721773431636
439 -0.03784141056239605 -36.435538097098444 -0.034470214135944845 -36.6016879484523
440 -0.03785731457173824 -36.47339541167018 -0.03419352285563946 -36.63588147130794
441 -0.03788133263587952 -36.51127674430606 -0.03603330478072166 -36.67191477608866
442 -0.037935927510261536 -36.54921267181632 -0.03876222297549248 -36.710676999064155
443 -0.03798634894192219 -36.58719902075824 -0.03529868870973587 -36.74597568777389
444 -0.03810218349099159 -36.62530120424923 -0.026678877416998148 -36.77265456519089
445 -0.038339451886713505 -36.66364065613595 -0.03611263670027256 -36.808767201891165
446 -0.03833669237792492 -36.70197734851387 -0.035808770544826986 -36.84457597243599
447 -0.03835553508251906 -36.74033288359639 -0.03733704686164856 -36.88191301929764
448 -0.038435271568596364 -36.77876815516498 -0.0360269533470273 -36.91793997264467
449 -0.03830071426928043 -36.817068869434266 -0.03836975265294314 -36.95630972529761
450 -0.038298227824270725 -36.85536709725854 -0.03113370332866907 -36.98744342862628
451 -0.038380025513470174 -36.893747122772005 -0.0427101943641901 -37.03015362299047
452 -0.03827222064137459 -36.93201934341338 -0.03912753369659185 -37.06928115668706
453 -0.03823786061257124 -36.97025720402595 -0.036879556626081465 -37.106160713313145
454 -0.03845588080585003 -37.0087130848318 -0.04423898104578257 -37.150399694358924
455 -0.038083760812878606 -37.04679684564468 -0.043051667883992194 -37.19345136224292
456 -0.037924709357321264 -37.084721555002 -0.037557315267622474 -37.23100867751054
457 -0.03807851057499647 -37.122800065576996 -0.04358942545950413 -37.27459810297004
458 -0.03760142847895622 -37.160401494055954 -0.03304128553718329 -37.30763938850722
459 -0.03801658656448126 -37.198418080620435 -0.03715907223522663 -37.344798460742446
460 -0.038025795482099056 -37.236443876102534 -0.04178363755345345 -37.3865820982959
461 -0.03801024965941906 -37.274454125761956 -0.04652774203568697 -37.43310984033158
462 -0.03766948413103819 -37.31212360989299 -0.03351405654102564 -37.466623896872605
463 -0.037659833766520025 -37.34978344365951 -0.04012673106044531 -37.50675062793305
464 -0.03756086695939302 -37.38734431061891 -0.03399512227624655 -37.5407457502093
465 -0.03756937813013792 -37.424913688749044 -0.032914871163666246 -37.573660621372966
466 -0.037774907611310485 -37.46268859636035 -0.03811346814036369 -37.61177408951333
467 -0.037784929014742376 -37.50047352537509 -0.03795211464166641 -37.649726204155
468 -0.03773772697895765 -37.53821125235405 -0.04094126150012016 -37.690667465655125
469 -0.03757023736834526 -37.575781489722395 -0.03997282814234495 -37.73064029379747
470 -0.03747920095920563 -37.6132606906816 -0.03642419297248125 -37.767064486769954
471 -0.03737231958657503 -37.65063301026817 -0.03398861028254032 -37.801053097052495
472 -0.037560377083718774 -37.688193387351895 -0.03423561379313469 -37.83528871084563
473 -0.0376402672380209 -37.72583365458991 -0.04236409589648247 -37.87765280674211
474 -0.03746363259851933 -37.76329728718843 -0.0397408002987504 -37.917393607040864
475 -0.03740084897726774 -37.8006981361657 -0.03421081602573395 -37.9516044230666
476 -0.03733740579336882 -37.838035541959066 -0.03937542773783207 -37.99097985080443
477 -0.03730563279241324 -37.875341174751476 -0.0406910864636302 -38.03167093726806
478 -0.03736813105642796 -37.9127093058079 -0.03521277755498886 -38.06688371482305
479 -0.03736426308751106 -37.95007356889541 -0.038794909790158275 -38.105678624613205
480 -0.03721685409545898 -37.987290422990874 -0.04166226387023926 -38.14734088848344
481 -0.037213786877691744 -38.02450420986857 -0.03438691440969706 -38.181727802893136
482 -0.03725247234106064 -38.06175668220963 -0.040110285580158236 -38.22183808847329
483 -0.037235215120017526 -38.09899189732965 -0.038203688152134416 -38.26004177662543
484 -0.03704695478081703 -38.13603885211047 -0.03536430317908525 -38.295406079804515
485 -0.03709080033004284 -38.17312965244051 -0.03719063363969326 -38.33259671344421
486 -0.03709720727056265 -38.21022685971107 -0.03570387847721577 -38.368300591921425
487 -0.03708245847374201 -38.24730931818481 -0.03748107962310314 -38.40578167154453
488 -0.03711548037827015 -38.28442479856308 -0.03593939989805221 -38.441721071442586
489 -0.037264888361096385 -38.321689686924174 -0.04209803156554699 -38.48381910300813
490 -0.03721340224146843 -38.35890308916564 -0.030870943050831556 -38.51469004605896
491 -0.03704917021095753 -38.3959522593766 -0.04089082758873701 -38.5555808736477
492 -0.036961314454674724 -38.43291357383127 -0.03771603424102068 -38.59329690788872
493 -0.03702116869390011 -38.46993474252517 -0.037809702567756176 -38.63110661045648
494 -0.03682486768811941 -38.50675961021329 -0.03777157552540302 -38.66887818598188
495 -0.03689823523163795 -38.543657845444926 -0.03578947242349386 -38.70466765840538
496 -0.036894763633608815 -38.58055260907854 -0.037352277897298336 -38.742019936302675
497 -0.03709512315690518 -38.61764773223544 -0.031722364760935304 -38.77374230106361
498 -0.03695668876171112 -38.65460442099715 -0.03597303479909897 -38.80971533586271
499 -0.03715501334518194 -38.69175943434234 -0.035757563821971414 -38.84547289968469
500 -0.03692725133150816 -38.72868668567384 -0.03636105451732874 -38.881833954202015
501 -0.0369068805128336 -38.76559356618667 -0.03908742107450962 -38.92092137527653
502 -0.03683730568736791 -38.802430871874044 -0.03231775872409344 -38.95323913400062
503 -0.037133071757853034 -38.839563943631894 -0.03508259877562523 -38.98832173277624
504 -0.037053553760051726 -38.87661749739195 -0.037328327633440496 -39.02565006040968
505 -0.0370299743488431 -38.91364747174079 -0.03374993707984686 -39.05939999748953
506 -0.03715453464537859 -38.95080200638617 -0.03972377702593803 -39.09912377451547
507 -0.03724620789289475 -38.98804821427906 -0.036590743064880374 -39.13571451758035
508 -0.037114712223410604 -39.025162926502475 -0.03951177839189768 -39.175226295972244
509 -0.0371109589934349 -39.06227388549591 -0.046374005079269406 -39.22160030105152
510 -0.03689721506088972 -39.0991711005568 -0.02954726116731763 -39.25114756221883
511 -0.03718894869089127 -39.13636004924769 -0.03713166117668152 -39.28827922339551
512 -0.03721575438976288 -39.173575803637455 -0.03352284654974937 -39.321802069945264
513 -0.03728397786617279 -39.21085978150363 -0.0370888963341713 -39.35889096627943
514 -0.037164895050227645 -39.248024676553854 -0.03552605975419283 -39.39441702603362
515 -0.037120891734957695 -39.28514556828881 -0.031109146773815155 -39.42552617280744
516 -0.0372035913169384 -39.32234915960575 -0.04061841703951359 -39.46614458984695
517 -0.03724576886743307 -39.359594928473186 -0.0338590057566762 -39.50000359560362
518 -0.0373901978135109 -39.396985126286694 -0.04217627216130495 -39.54217986776493
519 -0.03715525921434164 -39.43414038550104 -0.03795875143259764 -39.58013861919753
520 -0.03713761642575264 -39.47127800192679 -0.04167044665664434 -39.62180906585417
521 -0.03703848272562027 -39.50831648465241 -0.0359741186723113 -39.65778318452649
522 -0.03704192992299795 -39.54535841457541 -0.03549347072839737 -39.693276655254884
523 -0.03709160275757313 -39.58245001733298 -0.0425535436719656 -39.73583019892685
524 -0.037071944959461686 -39.619521962292445 -0.03431225456297397 -39.770142453489825
525 -0.03692817836999893 -39.65645014066244 -0.037418612465262416 -39.807561065955085
526 -0.03704506736248732 -39.69349520802493 -0.03428124133497477 -39.84184230729006
527 -0.03708882201462984 -39.73058403003956 -0.04135783594101668 -39.88320014323107
528 -0.03694825507700443 -39.767532285116566 -0.030796466395258904 -39.91399660962633
529 -0.037193079851567744 -39.804725364968135 -0.034405031614005564 -39.94840164124034
530 -0.037183749675750735 -39.84190911464388 -0.03590172715485096 -39.98430336839519
531 -0.037059571221470834 -39.87896868586535 -0.03787116557359695 -40.02217453396879
532 -0.03703965153545141 -39.916008337400804 -0.04113892912864685 -40.06331346309744
533 -0.03693628758192062 -39.95294462498273 -0.03627177681773901 -40.09958523991518
534 -0.03701224885880947 -39.989956873841535 -0.031733823381364344 -40.131319063296544
535 -0.03706368356943131 -40.027020557410964 -0.0382834579795599 -40.169602521276104
536 -0.03710050582885742 -40.064121063239824 -0.03732831329107285 -40.206930834567174
537 -0.036950121819972995 -40.101071185059794 -0.03763454705476761 -40.24456538162194
538 -0.03717008512467146 -40.138241270184466 -0.04130878467112779 -40.28587416629307
539 -0.037028598599135876 -40.1752698687836 -0.03234887793660164 -40.31822304422967
540 -0.03696527481079102 -40.21223514359439 -0.03832887224853039 -40.356551916478196
541 -0.03692801650613546 -40.24916316010053 -0.04060990903526544 -40.397161825513464
542 -0.03680403884500265 -40.285967198945535 -0.03827052917331457 -40.43543235468678
543 -0.03678670171648264 -40.322753900662015 -0.041830592416226865 -40.47726294710301
544 -0.03672424331307411 -40.35947814397509 -0.037981750629842284 -40.51524469773285
545 -0.0366165604442358 -40.396094704419326 -0.0348972799256444 -40.55014197765849
546 -0.036816573701798916 -40.432911278121125 -0.02839243467897177 -40.57853441233746
547 -0.036805521324276926 -40.4697167994454 -0.038666263595223425 -40.617200675932686
548 -0.03686504922807217 -40.50658184867347 -0.040944595262408255 -40.658145271195096
549 -0.036693299375474456 -40.54327514804894 -0.038351633958518504 -40.696496905153616
550 -0.036659404076635836 -40.57993455212558 -0.04163824692368508 -40.7381351520773
551 -0.036429783888161184 -40.61636433601374 -0.03565118499100208 -40.7737863370683
552 -0.0365760525688529 -40.65294038858259 -0.03795625660568476 -40.81174259367398
553 -0.036537932232022285 -40.689478320814615 -0.034040512330830094 -40.845783106004816
554 -0.03664121739566326 -40.72611953821028 -0.03461769372224808 -40.88040079972706
555 -0.036622793041169645 -40.762742331251445 -0.03415810465812683 -40.91455890438519
556 -0.03669692538678646 -40.79943925663823 -0.04178351778537035 -40.95634242217056
557 -0.03652478810399771 -40.83596404474223 -0.0403020802885294 -40.996644502459084
558 -0.03643033429980278 -40.87239437904203 -0.03930197712033987 -41.03594647957942
559 -0.03637529108673334 -40.90876967012876 -0.03687891215085983 -41.072825391730284
560 -0.03636306915432215 -40.94513273928308 -0.03616134040057659 -41.10898673213086
561 -0.03656799383461475 -40.9817007331177 -0.032528229616582395 -41.14151496174744
562 -0.036422559432685374 -41.018123292550385 -0.032090481556952 -41.17360544330439
563 -0.036714785546064374 -41.05483807809645 -0.02838296890258789 -41.20198841220698
564 -0.03683557789772749 -41.09167365599418 -0.03816726803779602 -41.240155680244776
565 -0.03685294017195702 -41.12852659616613 -0.04073586128652096 -41.2808915415313
566 -0.03673711363226175 -41.165263709798396 -0.03676238525658846 -41.317653926787884
567 -0.03672946691513061 -41.20199317671353 -0.03675964698195457 -41.35441357376984
568 -0.036741168797016145 -41.238734345510544 -0.03740076683461666 -41.391814340604455
569 -0.03653180841356516 -41.27526615392411 -0.03751142602413893 -41.429325766628594
570 -0.03677286189049482 -41.312039015814605 -0.032822711393237114 -41.46214847802183
571 -0.03681737519800663 -41.34885639101261 -0.033452267199754714 -41.49560074522159
572 -0.03692051451653242 -41.38577690552914 -0.033601342141628264 -41.52920208736322
573 -0.037040768563747405 -41.42281767409289 -0.0427598737180233 -41.57196196108124
574 -0.03672752510756254 -41.459545199200456 -0.03876915685832501 -41.610731117939565
575 -0.03648091200739145 -41.49602611120785 -0.044105618819594385 -41.65483673675916
576 -0.03639369774609804 -41.53241980895395 -0.036609582416713235 -41.691446319175874
577 -0.0365485904738307 -41.568968399427774 -0.028839963674545287 -41.72028628285042
578 -0.036677758954465386 -41.60564615838224 -0.038888830319046976 -41.75917511316946
579 -0.03653427548706532 -41.64218043386931 -0.036943576857447626 -41.79611869002691
580 -0.03640828374773264 -41.67858871761704 -0.038276007398962975 -41.83439469742587
581 -0.036364948563277724 -41.714953666180314 -0.03624912984669208 -41.870643827272566
582 -0.03640226069837808 -41.751355926878695 -0.03869349267333746 -41.909337319945905
583 -0.03630286287516356 -41.787658789753856 -0.033143075928092 -41.942480395874
584 -0.03644299730658531 -41.82410178706044 -0.0374506950378418 -41.97993109091184
585 -0.036393850669264795 -41.860495637729706 -0.03600514698773623 -42.015936237899574
586 -0.03650418650358915 -41.8969998242333 -0.03781837373971939 -42.05375461163929
587 -0.03653500657528639 -41.93353483080858 -0.041327285952866076 -42.09508189759216
588 -0.036325148120522496 -41.96985997892911 -0.03587295338511467 -42.130954850977275
589 -0.03635428976267576 -42.006214268691785 -0.032712078839540484 -42.16366692981681
590 -0.03629415649920702 -42.042508425190995 -0.038642711006104946 -42.20230964082292
591 -0.036301888339221475 -42.07881031353022 -0.03782178796827793 -42.240131428791194
592 -0.036160222999751565 -42.114970536529974 -0.039141373336315156 -42.27927280212751
593 -0.03626407515257597 -42.15123461168255 -0.03433387465775013 -42.313606676785255
594 -0.0362372750416398 -42.18747188672419 -0.03199284467846155 -42.34559952146372
595 -0.03648503087460995 -42.2239569175988 -0.03364317547529936 -42.379242696939016
596 -0.03649868909269571 -42.260455606691494 -0.03619554340839386 -42.41543824034741
597 -0.03650648146867752 -42.29696208816017 -0.03491062577813864 -42.45034886612555
598 -0.036590108275413515 -42.33355219643558 -0.03548455983400345 -42.485833425959555
599 -0.03655500616878271 -42.370107202604366 -0.0371182294562459 -42.5229516554158
600 -0.03675253912806511 -42.40685974173243 -0.03812756836414337 -42.56107922377995
601 -0.036478161439299585 -42.44333790317173 -0.037445235066115856 -42.598524458846065
602 -0.03645086009055376 -42.479788763262285 -0.03702385760843754 -42.6355483164545
603 -0.036418419890105726 -42.51620718315239 -0.039185245521366596 -42.67473356197587
604 -0.03642467521131039 -42.552631858363696 -0.0372236754745245 -42.71195723745039
605 -0.0362396139651537 -42.58887147232885 -0.036384860053658485 -42.74834209750405
606 -0.03626711498945952 -42.625138587318304 -0.0389153266325593 -42.78725742413661
607 -0.036296932585537435 -42.66143551990384 -0.03882063664495945 -42.82607806078157
608 -0.03603217452764511 -42.69746769443149 -0.03854435179382563 -42.86462241257539
609 -0.03606410510838032 -42.73353179953987 -0.03545260950922966 -42.90007502208462
610 -0.035997888259589675 -42.769529687799455 -0.03455954138189554 -42.93463456346652
611 -0.036137388087809086 -42.805667075887264 -0.034226137399673465 -42.96886070086619
612 -0.036112799495458606 -42.84177987538272 -0.034060063771903515 -43.00292076463809
613 -0.03612540904432535 -42.877905284427044 -0.036171803064644334 -43.03909256770274
614 -0.03635219037532807 -42.91425747480237 -0.030495301820337772 -43.069587869523076
615 -0.0362828167155385 -42.95054029151791 -0.03708346150815487 -43.10667133103123
616 -0.036341340467333796 -42.98688163198524 -0.033568563498556615 -43.140239894529785
617 -0.036328186839818956 -43.02320981882506 -0.0387955317273736 -43.17903542625716
618 -0.036285971850156785 -43.059495790675214 -0.03738883454352617 -43.216424260800686
619 -0.03628950789570808 -43.095785298570924 -0.025072166975587607 -43.241496427776276
620 -0.0364682000130415 -43.132253498583964 -0.03739181868731976 -43.278888246463595
621 -0.03651685211807489 -43.16877035070204 -0.036087284423410894 -43.314975530887004
622 -0.03664655853062868 -43.20541690923267 -0.04137567635625601 -43.35635120724326
623 -0.03646828383207321 -43.24188519306474 -0.03174029178917408 -43.388091499032434
624 -0.036541656404733655 -43.278426849469476 -0.03360823486000299 -43.42169973389244
625 -0.03672692943364382 -43.31515377890312 -0.034749728813767436 -43.4564494627062
626 -0.03663682118058205 -43.351790600083696 -0.03487312011420727 -43.49132258282041
627 -0.036674240976572035 -43.38846484106027 -0.03499161694198847 -43.526314199762396
628 -0.03672365918755531 -43.42518850024783 -0.03670784644782543 -43.56302204621022
629 -0.03675042018294335 -43.46193892043077 -0.036530833691358566 -43.59955287990158
630 -0.03660182002931833 -43.498540740460086 -0.0351865803822875 -43.63473946028387
631 -0.03672478850930929 -43.5352655289694 -0.03811505418270826 -43.67285451446658
632 -0.0367348512634635 -43.57200038023286 -0.027294537331908942 -43.70014905179849
633 -0.03679905701428652 -43.60879943724714 -0.03318574521690607 -43.733334797015395
634 -0.03709849957376719 -43.64589793682091 -0.032055577263236046 -43.76539037427863
635 -0.03715397566556931 -43.68305191248648 -0.03836304266005754 -43.80375341693869
636 -0.03706004917621612 -43.720111961662695 -0.03914958517998457 -43.842903002118675
637 -0.03712437264621258 -43.75723633430891 -0.039431309513747695 -43.88233431163242
638 -0.03692062739282846 -43.79415696170174 -0.038163783960044384 -43.920498095592464
639 -0.03685945235192776 -43.831016414053664 -0.037360691279172895 -43.95785878687164
640 -0.036950120516121385 -43.86796653456979 -0.03660935163497925 -43.99446813850662
641 -0.03687528315931558 -43.90484181772911 -0.03684817086905241 -44.03131630937567
642 -0.0367664210498333 -43.94160823877894 -0.035870563425123694 -44.06718687280079
643 -0.03684907983988524 -43.97845731861882 -0.036444413289427754 -44.10363128609022
644 -0.03711406439542771 -44.01557138301425 -0.029383772891014813 -44.133015058981236
645 -0.03695786949247122 -44.052529252506716 -0.041103444434702395 -44.17411850341594
646 -0.036903747357428074 -44.089432999864144 -0.03577175121754408 -44.209890254633486
647 -0.03668461628258228 -44.12611761614673 -0.031132054049521685 -44.24102230868301
648 -0.036830298416316506 -44.16294791456305 -0.034731184132397175 -44.275753492815404
649 -0.03706852495670319 -44.20001643951975 -0.034711764007806775 -44.310465256823214
650 -0.03698482103645802 -44.237001260556205 -0.039161411486566065 -44.34962666830978
651 -0.03702662419527769 -44.27402788475148 -0.03803006894886494 -44.387656737258645
652 -0.03719909805804491 -44.31122698280953 -0.033737264573574066 -44.42139400183222
653 -0.03694161009043455 -44.34816859289997 -0.03459577560424805 -44.455989777436464
654 -0.03696693982928991 -44.38513553272926 -0.032244729436933996 -44.4882345068734
655 -0.037124919891357425 -44.42226045262061 -0.040795265883207324 -44.5290297727566
656 -0.037012402154505256 -44.459272854775115 -0.036707735061645506 -44.56573750781825
657 -0.0369496539235115 -44.49622250869863 -0.035644260421395305 -44.60138176823964
658 -0.03692701105028391 -44.53314951974891 -0.035277727991342545 -44.63665949623098
659 -0.0369709512218833 -44.57012047097079 -0.03652131799608469 -44.67318081422707
660 -0.03713207095861435 -44.607252541929405 -0.04424864239990711 -44.717429456626974
661 -0.03677607234567404 -44.64402861427508 -0.041158010996878144 -44.758587467623855
662 -0.03650419488549232 -44.680532809160574 -0.03647274393588305 -44.795060211559736
663 -0.03646566364914179 -44.71699847280971 -0.03662863299250603 -44.83168884455224
664 -0.03646323755383492 -44.753461710363545 -0.03761138748377561 -44.86930023203602
665 -0.03647957015782595 -44.78994128052137 -0.03470699489116669 -44.904007226927185
666 -0.036441140435636045 -44.826382420957 -0.0327115586027503 -44.93671878552993
667 -0.036749474704265594 -44.86313189566127 -0.032019381411373615 -44.96873816694131
668 -0.036809337325394154 -44.89994123298666 -0.037609771452844144 -45.00634793839415
669 -0.03679741378873587 -44.936738646775396 -0.03980962187051773 -45.04615756026467
670 -0.036690678820014 -44.97342932559541 -0.03732962273061276 -45.08348718299528
671 -0.03651486989110708 -45.00994419548652 -0.027983467280864715 -45.11147065027614
672 -0.03707472030073404 -45.047018915787255 -0.03162278700619936 -45.14309343728234
673 -0.037083948217332366 -45.084102864004585 -0.038612449914216994 -45.18170588719656
674 -0.03707894235849381 -45.121181806363076 -0.03765846882015467 -45.21936435601671
675 -0.037063670344650745 -45.15824547670773 -0.028134460747241973 -45.24749881676395
676 -0.0370638582855463 -45.195309334993276 -0.03663973417133093 -45.28413855093528
677 -0.03711106330156326 -45.23242039829484 -0.030461208522319795 -45.3145997594576
678 -0.037262475304305556 -45.269682873599145 -0.035386006347835064 -45.349985765805435
679 -0.037369918636977674 -45.30705279223612 -0.03905607387423515 -45.38904183967967
680 -0.037177843041718006 -45.34423063527784 -0.036201657727360725 -45.42524349740703
681 -0.037167716398835184 -45.38139835167667 -0.036054869554936884 -45.46129836696197
682 -0.037188750132918356 -45.41858710180959 -0.03092943849042058 -45.49222780545239
683 -0.037291436642408374 -45.455878538452 -0.04335046876221895 -45.53557827421461
684 -0.03694573640823364 -45.49282427486023 -0.038491448014974596 -45.57406972222958
685 -0.03686216101050377 -45.52968643587074 -0.03247471135109663 -45.60654443358068
686 -0.0370218425989151 -45.566708278469655 -0.03495151195675135 -45.64149594553743
687 -0.0370640154927969 -45.60377229396245 -0.03963382299989462 -45.681129768537325
688 -0.03690996635705233 -45.6406822603195 -0.035707633942365646 -45.71683740247969
689 -0.036975917778909205 -45.67765817809841 -0.036901937797665596 -45.753739340277356
690 -0.03685153741389513 -45.71450971551231 -0.035697777010500434 -45.789437117287854
691 -0.03696214910596609 -45.751471864618274 -0.03632570412009954 -45.825762821407956
692 -0.03691096697002649 -45.7883828315883 -0.03598923794925213 -45.86175205935721
693 -0.03696617223322392 -45.82534900382152 -0.03522004783153534 -45.896972107188745
694 -0.037034276872873306 -45.862383280694395 -0.03981939237564802 -45.93679149956439
695 -0.03701185956597328 -45.89939514026037 -0.047973777540028094 -45.98476527710442
696 -0.03667105305939913 -45.93606619331977 -0.03540240842849016 -46.02016768553291
697 -0.036500976607203486 -45.97256716992697 -0.035435980558395384 -46.05560366609131
698 -0.03642604611814022 -46.008993216045106 -0.03636443801224232 -46.09196810410355
699 -0.03651870172470808 -46.045511917769815 -0.0368127940222621 -46.12878089812581
700 -0.03650792371481657 -46.08201984148463 -0.03538059461861849 -46.16416149274443
701 -0.036466171965003014 -46.11848601344963 -0.038600243628025055 -46.20276173637245
702 -0.036465901881456375 -46.15495191533109 -0.03812347948551178 -46.240885215857965
703 -0.03627508282661438 -46.1912269981577 -0.035724977031350136 -46.276610192889315
704 -0.03640298750251532 -46.227629985660215 -0.03665189705789089 -46.31326208994721
705 -0.03643008600920439 -46.26406007166942 -0.04196247458457947 -46.35522456453179
706 -0.036207445338368414 -46.30026751700779 -0.03766098991036415 -46.39288555444215
707 -0.03614330962300301 -46.33641082663079 -0.034961392357945445 -46.427846946800095
708 -0.03612203150987625 -46.372532858140666 -0.033578312024474144 -46.46142525882457
709 -0.036289215087890625 -46.408822073228556 -0.03556977901607752 -46.49699503784065
710 -0.036303567513823506 -46.44512564074238 -0.03815983533859253 -46.53515487317924
711 -0.03626458365470171 -46.48139022439708 -0.03527182675898075 -46.57042669993822
712 -0.03635940682142973 -46.517749631218514 -0.037158284708857535 -46.607584984647076
713 -0.03631534036248922 -46.554064971581006 -0.03615440204739571 -46.64373938669447
714 -0.03635128494352102 -46.59041625652453 -0.03980303257703781 -46.68354241927151
715 -0.03626103028655052 -46.62667728681108 -0.039941880665719506 -46.72348429993723
716 -0.036079051718115804 -46.6627563385292 -0.03784882575273514 -46.761333125689966
717 -0.035920696519315246 -46.69867703504851 -0.037758970819413665 -46.799092096509376
718 -0.03599096052348614 -46.734667995571996 -0.04542323891073465 -46.84451533542011
719 -0.03624727874994278 -46.770915274321936 -0.04718808736652136 -46.891703422786634
720 -0.035318863578140736 -46.80623413790008 -0.0349520793184638 -46.9266555021051
721 -0.03530602175742388 -46.8415401596575 -0.036207368783652785 -46.96286287088875
722 -0.03532554972916842 -46.876865709386664 -0.03885428570210934 -47.00171715659086
723 -0.03532606847584248 -46.9121917778625 -0.0297086444683373 -47.03142580105919
724 -0.03537362609058618 -46.94756540395309 -0.034750620275735854 -47.06617642133493
725 -0.03547356463968754 -46.98303896859278 -0.037891099043190477 -47.10406752037812
726 -0.03554511684924364 -47.01858408544202 -0.049599244631826876 -47.15366676500995
727 -0.035117225535213945 -47.05370131097724 -0.033871932327747344 -47.1875386973377
728 -0.035102039389312265 -47.088803350366554 -0.035150700435042384 -47.22268939777274
729 -0.03505021650344133 -47.12385356687 -0.03886514976620674 -47.26155454753895
730 -0.03497604355216026 -47.15882961042216 -0.033669231832027434 -47.29522377937098
731 -0.03504183180630207 -47.19387144222846 -0.038320074044168 -47.333543853415144
732 -0.03505036924034357 -47.22892181146881 -0.03768891803920269 -47.371232771454345
733 -0.0350587073713541 -47.263980518840164 -0.038346157595515254 -47.40957892904986
734 -0.03505135159939528 -47.299031870439556 -0.040328179486095905 -47.44990710853595
735 -0.0348638528957963 -47.33389572333535 -0.035798080265522 -47.485705188801475
736 -0.03488879017531872 -47.36878451351067 -0.037095242738723756 -47.5228004315402
737 -0.0348623925819993 -47.40364690609267 -0.03274530563503504 -47.55554573717523
738 -0.035136519186198714 -47.438783425278864 -0.03205248080193997 -47.58759821797717
739 -0.03509219475090504 -47.473875620029766 -0.03560820259153843 -47.62320642056871
740 -0.034999383799731734 -47.508875003829495 -0.03658346440643072 -47.65978988497514
741 -0.034988108277320865 -47.54386311210681 -0.03577299583703279 -47.695562880812176
742 -0.0350143687799573 -47.57887748088677 -0.037393135763704774 -47.73295601657588
743 -0.0350597882643342 -47.6139372691511 -0.03327680546790361 -47.76623282204379
744 -0.03506978750228882 -47.64900705665339 -0.03676583282649517 -47.80299865487029
745 -0.03521099779754877 -47.68421805445094 -0.03442143648862839 -47.837420091358915
746 -0.03517218828201294 -47.71939024273295 -0.033689790032804014 -47.87110988139172
747 -0.03580304104834795 -47.755193283781296 -0.02440710486844182 -47.89551698626016
748 -0.03562065232545138 -47.790813936106744 -0.03407726213335991 -47.92959424839352
749 -0.03566673584282398 -47.82648067194957 -0.03455119635909796 -47.96414544475262
750 -0.0355914119631052 -47.86207208391267 -0.033698128163814546 -47.99784357291643
751 -0.03572035618126392 -47.89779244009394 -0.032931181229650976 -48.03077475414608
752 -0.03594349231570959 -47.93373593240965 -0.040778365544974805 -48.07155311969105
753 -0.03579145036637783 -47.96952738277602 -0.03922398630529642 -48.11077710599635
754 -0.03555225059390068 -48.005079633369924 -0.040245662070810796 -48.15102276806716
755 -0.035551832243800166 -48.04063146561372 -0.03741189260035753 -48.18843466066752
756 -0.03553420174866915 -48.07616566736239 -0.03201966620981693 -48.22045432687734
757 -0.03556947410106659 -48.111735141463456 -0.036252710968256 -48.256707037845594
758 -0.03597694430500269 -48.14771208576846 -0.03427702188491821 -48.29098405973051
759 -0.03578496519476175 -48.183497050963226 -0.03283677231520414 -48.32382083204572
760 -0.03575913123786449 -48.21925618220109 -0.03604900669306517 -48.35986983873878
761 -0.03579574078321457 -48.25505192298431 -0.034920991957187654 -48.39479083069597
762 -0.035793804377317426 -48.29084572736163 -0.03501456044614315 -48.42980539114211
763 -0.035919902846217155 -48.326765630207845 -0.032082018256187436 -48.4618874093983
764 -0.036055479943752286 -48.3628211101516 -0.041020908392965794 -48.50290831779127
765 -0.03586876317858696 -48.398689873330184 -0.03383720386773348 -48.536745521659
766 -0.035959255136549476 -48.43464912846673 -0.0347845146432519 -48.57153003630225
767 -0.03595567960292101 -48.47060480806965 -0.03623973634094 -48.60776977264319
768 -0.03610551673918962 -48.50671032480884 -0.03807871229946613 -48.645848484942654
769 -0.03589245248585939 -48.542602777294704 -0.03788936473429203 -48.683737849676945
770 -0.03578821662813425 -48.57839099392284 -0.039256560429930684 -48.72299441010688
771 -0.03572371751070023 -48.61411471143354 -0.036001674830913544 -48.75899608493779
772 -0.035797680355608465 -48.649912391789144 -0.036280059814453126 -48.79527614475224
773 -0.03577476385980845 -48.68568715564895 -0.03575334716588259 -48.83102949191812
774 -0.03571518808603287 -48.72140234373498 -0.036487935855984685 -48.86751742777411
775 -0.03568975925445557 -48.75709210298943 -0.03427421487867832 -48.90179164265279
776 -0.03580047152936459 -48.792892574518795 -0.035867470875382425 -48.93765911352817
777 -0.036012917198240756 -48.82890549171704 -0.03366446495056152 -48.97132357847873
778 -0.03606460113078356 -48.86497009284782 -0.035373563133180144 -49.00669714161191
779 -0.035968567617237567 -48.90093866046506 -0.038448515348136425 -49.045145656960045
780 -0.03589174523949623 -48.936830405704555 -0.03839471600949764 -49.083540372969544
781 -0.035885441675782205 -48.972715847380336 -0.03436373900622129 -49.11790411197577
782 -0.03588757198303938 -49.008603419363375 -0.039296459034085275 -49.15720057100985
783 -0.03565986566245556 -49.04426328502583 -0.0373721057549119 -49.194572676764764
784 -0.03563001770526171 -49.07989330273109 -0.037013799883425236 -49.23158647664819
785 -0.03560694791376591 -49.11550025064485 -0.03555718157440424 -49.267143658222594
786 -0.035583199188113215 -49.15108344983296 -0.030251114536076783 -49.29739477275867
787 -0.035726952366530895 -49.18681040219949 -0.03345343340188265 -49.33084820616055
788 -0.035765260271728036 -49.22257566247122 -0.0377768887206912 -49.368625094881246
789 -0.03577350080013275 -49.258349163271355 -0.03576783537864685 -49.404392930259895
790 -0.035921261459589 -49.294270424730946 -0.030605190992355348 -49.43499812125225
791 -0.0361787348985672 -49.33044915962952 -0.029807052854448558 -49.4648051741067
792 -0.0360519278794527 -49.36650108750897 -0.037428608350455764 -49.502233782457154
793 -0.0360619293525815 -49.402563016861556 -0.03447924442589283 -49.53671302688305
794 -0.03614033330231905 -49.43870335016388 -0.037751407362520695 -49.57446443424557
795 -0.03624898158013821 -49.474952331744014 -0.035358935967087744 -49.60982337021266
796 -0.0361955501139164 -49.51114788185793 -0.03245106805115938 -49.64227443826382
797 -0.03634031470865011 -49.54748819656658 -0.03169853594154119 -49.67397297420536
798 -0.0363683620467782 -49.58385655861336 -0.037095781229436395 -49.7110687554348
799 -0.03634136244654655 -49.62019792105991 -0.03536035194993019 -49.746429107384735
800 -0.03632457237690687 -49.65652249343682 -0.03946715984493494 -49.78589626722967
801 -0.036210022121667865 -49.69273251555848 -0.03352229632437229 -49.81941856355404
802 -0.0363401347771287 -49.72907265033561 -0.0382473636418581 -49.857665927195896
803 -0.03622451554983854 -49.76529716588545 -0.036927297711372375 -49.89459322490727
804 -0.036305177584290506 -49.80160234346974 -0.046536081656813624 -49.94112930656408
805 -0.035866389982402325 -49.83746873345214 -0.03483471516519785 -49.975964021729276
806 -0.035841377824544905 -49.87331011127669 -0.03617327306419611 -50.01213729479347
807 -0.03584571965038776 -49.90915583092708 -0.03206639774143696 -50.04420369253491
808 -0.035941571928560734 -49.94509740285564 -0.035604041256010535 -50.079807733790915
809 -0.035928831249475476 -49.981026234105116 -0.036808560229837896 -50.11661629402075
810 -0.03588879778981209 -50.016915031894925 -0.03242901433259249 -50.149045308353344
811 -0.036062936671078204 -50.052977968566005 -0.03404160961508751 -50.18308691796843
812 -0.03623480014503002 -50.089212768711036 -0.03216973599046469 -50.215256653958896
813 -0.03623729795217514 -50.12545006666321 -0.03271442875266075 -50.24797108271156
814 -0.03630340974777937 -50.16175347641099 -0.03899709694087505 -50.28696817965243
815 -0.03612704835832119 -50.19788052476932 -0.037075653485953805 -50.32404383313839
816 -0.03615856263786554 -50.23403908740718 -0.035784293338656424 -50.35982812647705
817 -0.03618745282292366 -50.270226540230105 -0.0311256343498826 -50.39095376082693
818 -0.03639162387698889 -50.30661816410709 -0.03990254234522581 -50.430856303172156
819 -0.03636802658438683 -50.34298619069148 -0.036169519275426866 -50.46702582244758
820 -0.03628421761095524 -50.37927040830243 -0.034748146496713164 -50.50177396894429
821 -0.03627013601362705 -50.41554054431606 -0.03558907937258482 -50.53736304831688
822 -0.03630689922720194 -50.45184744354326 -0.03672501053661108 -50.57408805885349
823 -0.036517775431275365 -50.488365218974536 -0.04156497213989496 -50.615653030993386
824 -0.036080627143383025 -50.52444584611792 -0.03905153777450323 -50.65470456876789
825 -0.03605888839811087 -50.56050473451603 -0.03676409889012575 -50.691468667658015
826 -0.035945162549614905 -50.596449897065646 -0.034601520374417306 -50.72607018803243
827 -0.035951529070734976 -50.63240142613638 -0.03734764847904444 -50.76341783651147
828 -0.035905014537274835 -50.66830644067366 -0.03641612362116575 -50.79983396013264
829 -0.03613493330776692 -50.704441373981425 -0.03805773071944714 -50.83789169085208
830 -0.03597288765013218 -50.74041426163156 -0.039884555526077746 -50.87777624637816
831 -0.03575599901378155 -50.77617026064534 -0.04009234309196472 -50.917868589470125
832 -0.035651870444417 -50.811822131089755 -0.032703989930450914 -50.95057257940058
833 -0.03572008013725281 -50.84754221122701 -0.029570346139371394 -50.98014292553995
834 -0.035902641527354714 -50.883444852754366 -0.0379622945562005 -51.01810522009615
835 -0.035813257470726965 -50.919258110225094 -0.03518118970096111 -51.05328640979712
836 -0.03579470254480839 -50.9550528127699 -0.03859086986631155 -51.09187727966343
837 -0.035733826272189614 -50.99078663904209 -0.036437987349927425 -51.128315267013356
838 -0.03584451302886009 -51.026631152070955 -0.03429621960967779 -51.162611486623035
839 -0.035853926464915274 -51.06248507853587 -0.03211088348180056 -51.194722370104834
840 -0.0359742347151041 -51.09845931325098 -0.04070761743932962 -51.235429987544165
841 -0.03561655841767788 -51.13407587166866 -0.03740190491080284 -51.27283189245497
842 -0.03569922894239426 -51.16977510061105 -0.03169175982475281 -51.30452365227972
843 -0.03576440997421741 -51.20553951058527 -0.034815242141485216 -51.3393388944212
844 -0.035924739204347134 -51.241464249789615 -0.03543144967406988 -51.374770344095275
845 -0.03584833703935146 -51.27731258682897 -0.0413049777969718 -51.416075321892244
846 -0.035733125358819964 -51.31304571218779 -0.03549002539366484 -51.45156534728591
847 -0.03572679255157709 -51.348772504739365 -0.03718931544572115 -51.48875466273163
848 -0.03576207961887121 -51.384534584358235 -0.038082589581608775 -51.526837252313236
849 -0.03564067464321852 -51.420175259001454 -0.03174904752522707 -51.55858629983846
850 -0.035765434987843035 -51.4559406939893 -0.04022065959870815 -51.59880695943717
851 -0.035658394917845726 -51.491599088907144 -0.034888604655861855 -51.63369556409303
852 -0.0358918646350503 -51.52749095354219 -0.027118920348584652 -51.660814484441616
853 -0.03608647175133228 -51.56357742529352 -0.03452655263245106 -51.695341037074066
854 -0.03604214917868376 -51.59961957447221 -0.03976795207709074 -51.73510898915116
855 -0.036115200445055964 -51.63573477491726 -0.03848228175193071 -51.77359127090309
856 -0.03579868171364069 -51.671533456630904 -0.036957017704844476 -51.81054828860793
857 -0.03579475749284029 -51.70732821412374 -0.03592866957187653 -51.84647695817981
858 -0.03581007570028305 -51.743138289824024 -0.034741556458175185 -51.88121851463798
859 -0.03633850496262312 -51.779476794786646 -0.04589961115270853 -51.927118125790685
860 -0.03541788794100285 -51.81489468272765 -0.03580218013375998 -51.96292030592444
861 -0.03549697306007147 -51.85039165578772 -0.0342199632897973 -51.99714026921424
862 -0.035588217154145244 -51.88597987294186 -0.03548555392771959 -52.03262582314196
863 -0.03558100685477257 -51.92156087979663 -0.035847427882254125 -52.068473251024216
864 -0.03568402752280235 -51.957244907319435 -0.03989021461457014 -52.10836346563879
865 -0.03546613063663244 -51.99271103795607 -0.03868744820356369 -52.14705091384235
866 -0.03551958668977022 -52.02823062464584 -0.03450126331299543 -52.181552177155346
867 -0.0354816347360611 -52.0637122593819 -0.03835028316825628 -52.2199024603236
868 -0.03530548736453056 -52.09901774674643 -0.03374775480479002 -52.253650215128395
869 -0.035387538373470306 -52.134405285119904 -0.03262103162705898 -52.286271246755454
870 -0.035769110545516014 -52.17017439566542 -0.03591861817985773 -52.32218986493531
871 -0.03562670797109604 -52.20580110363652 -0.03941629957407713 -52.36160616450939
872 -0.035552555695176125 -52.24135365933169 -0.02873294735327363 -52.390339111862666
873 -0.03567807879298925 -52.277031738124684 -0.03723655939102173 -52.427575671253685
874 -0.03560550268739462 -52.31263724081208 -0.036881419643759725 -52.46445709089745
875 -0.035757724195718765 -52.3483949650078 -0.02922886023297906 -52.49368595113042
876 -0.03576593231409788 -52.3841608973219 -0.032962501421570777 -52.526648452551996
877 -0.03589647114276886 -52.42005736846467 -0.03374352362006903 -52.56039197617206
878 -0.03599427100270987 -52.456051639467375 -0.04014748204499483 -52.60053945821706
879 -0.035876080580055716 -52.49192772004743 -0.038531528785824776 -52.63907098700288
880 -0.035679406858980654 -52.52760712690641 -0.03575535584241152 -52.67482634284529
881 -0.03572431523352861 -52.56333144213994 -0.03441163748502731 -52.70923798033032
882 -0.035795359127223494 -52.59912680126716 -0.03284277562052011 -52.742080755950845
883 -0.0358553946018219 -52.634982195868986 -0.034811313077807424 -52.776892069028655
884 -0.03590827696025371 -52.67089047282924 -0.0362309243530035 -52.81312299338166
885 -0.03577556498348713 -52.70666603781273 -0.03424087967723608 -52.847363873058896
886 -0.035929486714303495 -52.74259552452703 -0.036967760510742666 -52.88433163356964
887 -0.03607630394399166 -52.778671828471026 -0.036182820051908496 -52.92051445362154
888 -0.0361137393862009 -52.81478556785723 -0.03331699725240469 -52.95383145087395
889 -0.03608598969876766 -52.850871557556 -0.03639469426125288 -52.9902261451352
890 -0.035911316983401775 -52.8867828745394 -0.03478159122169018 -53.02500773635689
891 -0.03601664230227471 -52.92279951684167 -0.0345671771094203 -53.059574913466314
892 -0.036007379181683064 -52.958806896023354 -0.03064776975661516 -53.090222683222926
893 -0.03630616795271635 -52.99511306397607 -0.028883890155702828 -53.11910657337863
894 -0.03654086496680975 -53.03165392894288 -0.04297724775969982 -53.16208382113833
895 -0.03659105002880096 -53.068244978971684 -0.027714934945106507 -53.18979875608344
896 -0.036454877071082595 -53.104699856042764 -0.03321030605584383 -53.22300906213928
897 -0.03646086603403091 -53.1411607220768 -0.03785932045429945 -53.260868382593586
898 -0.03642961848527193 -53.17759034056207 -0.03599921315908432 -53.29686759575267
899 -0.03647075369954109 -53.21406109426161 -0.034858386404812335 -53.33172598215749
900 -0.03655465710908175 -53.25061575137069 -0.0347239326685667 -53.366449914826056
901 -0.036570933647453785 -53.28718668501814 -0.03651228565722704 -53.40296220048328
902 -0.03651074226945639 -53.3236974272876 -0.03888543453067541 -53.44184763501396
903 -0.03641612902283668 -53.36011355631044 -0.03828638009727001 -53.480134015111226
904 -0.03626638278365135 -53.39637993909409 -0.038977489806711674 -53.51911150491794
905 -0.036192795261740685 -53.43257273435583 -0.042828707955777645 -53.561940212873715
906 -0.036097417771816256 -53.46867015212764 -0.035767932422459126 -53.597708145296174
907 -0.036156936548650265 -53.504827088676294 -0.037043428234755996 -53.63475157353093
908 -0.0359737440943718 -53.540800832770664 -0.037568491883575916 -53.6723200654145
909 -0.03588120490312576 -53.57668203767379 -0.03558223862200975 -53.707902304036516
910 -0.0359146311879158 -53.612596668861705 -0.03482677489519119 -53.74272907893171
911 -0.03604807816445828 -53.64864474702616 -0.0366597356274724 -53.779388814559184
912 -0.03602779656648636 -53.68467254359265 -0.03755895234644413 -53.81694776690563
913 -0.035924574732780455 -53.72059711832543 -0.035918403416872025 -53.8528661703225
914 -0.0359731575474143 -53.756570275872846 -0.03471014928072691 -53.88757631960323
915 -0.03604754824191332 -53.79261782411476 -0.038418561778962614 -53.92599488138219
916 -0.036024544201791284 -53.82864236831655 -0.03316144142299891 -53.959156322805185
917 -0.03598717302083969 -53.86462954133739 -0.037138234823942184 -53.99629455762913
918 -0.03605613950639963 -53.90068568084379 -0.0341988168656826 -54.03049337449481
919 -0.03618243020027876 -53.93686811104407 -0.04288830645382404 -54.073381680948636
920 -0.03589716274291277 -53.97276527378698 -0.03436888176947832 -54.10775056271812
921 -0.035863059014081954 -54.00862833280107 -0.03785998020321131 -54.145610542921325
922 -0.035870165750384334 -54.04449849855145 -0.031134152226150034 -54.17674469514748
923 -0.03592303842306137 -54.08042153697451 -0.041211297176778315 -54.217955992324256
924 -0.03579232357442379 -54.11621386054894 -0.03560716770589352 -54.25356316003015
925 -0.03586745858192444 -54.152081319130865 -0.03494236264377833 -54.28850552267392
926 -0.03604163508862257 -54.18812295421949 -0.03510368503630161 -54.32360920771023
927 -0.03587482962757349 -54.22399778384706 -0.035658047161996366 -54.35926725487222
928 -0.03591120056807995 -54.25990898441514 -0.037166384235024455 -54.396433639107244
929 -0.03587362095713616 -54.295782605372274 -0.03541777897626162 -54.431851418083504
930 -0.035915585793554784 -54.33169819116583 -0.03615125846117735 -54.46800267654468
931 -0.0359359223395586 -54.36763411350539 -0.0338951513171196 -54.5018978278618
932 -0.03598444107919931 -54.40361855458459 -0.03591291755437851 -54.537810745416174
933 -0.035920373350381854 -54.43953892793497 -0.034634197130799294 -54.57244494254697
934 -0.03613140266388655 -54.47567033059885 -0.03187643736600876 -54.60432137991298
935 -0.03622013293206692 -54.51189046353092 -0.039353367127478125 -54.64367474704046
936 -0.036018702946603295 -54.547909166477524 -0.03413619864732027 -54.677810945687774
937 -0.03629344142973423 -54.58420260790726 -0.03917589168995619 -54.71698683737773
938 -0.0360577741637826 -54.62026038207104 -0.03594977594912052 -54.75293661332685
939 -0.03601411357522011 -54.65627449564626 -0.03990340773016214 -54.79284002105702
940 -0.03589403703808784 -54.69216853268435 -0.03622492030262947 -54.82906494135965
941 -0.03584749437868595 -54.728016027063035 -0.03396738115698099 -54.86303232251663
942 -0.03595088552683592 -54.76396691258987 -0.036988422833383085 -54.90002074535001
943 -0.03582888916134834 -54.79979580175122 -0.036837505735456945 -54.93685825108547
944 -0.03572141192853451 -54.83551721367976 -0.03601427916437387 -54.972872530249845
945 -0.035787131264805795 -54.87130434494456 -0.035868261381983756 -55.00874079163183
946 -0.03576102051883936 -54.9070653654634 -0.03283610790967941 -55.04157689954151
947 -0.03588345050811768 -54.94294881597152 -0.03715773764997721 -55.07873463719149
948 -0.03593258261680603 -54.97888139858833 -0.03210128229111433 -55.110835919482604
949 -0.0361656391993165 -55.015047037787646 -0.03336659502238035 -55.14420251450498
950 -0.036480142176151274 -55.0515271799638 -0.025003150478005408 -55.16920566498299
951 -0.03693530522286892 -55.08846248518667 -0.026057122088968755 -55.19526278707196
952 -0.03687138333916664 -55.125333868525836 -0.035085758194327354 -55.23034854526629
953 -0.03678951356559992 -55.16212338209144 -0.03669823538511992 -55.267046780651405
954 -0.03674165923148394 -55.19886504132292 -0.036553185805678366 -55.303599966457085
955 -0.03674447815865278 -55.23560951948157 -0.03603946473449469 -55.33963943119158
956 -0.03670148067176342 -55.27231100015334 -0.03698188532143831 -55.37662131651302
957 -0.036777875013649465 -55.309088875166985 -0.035629262961447236 -55.41225057947447
958 -0.036662333086133 -55.34575120825312 -0.03329224828630686 -55.445542827760775
959 -0.03679626490920782 -55.382547473162326 -0.033697346970438954 -55.47924017473122
960 -0.03687283582985401 -55.41942030899218 -0.03795982506126165 -55.51719999979248
961 -0.03680918756872416 -55.4562294965609 -0.034088846668601035 -55.551288846461084
962 -0.03692956417798996 -55.49315906073889 -0.03990874867886305 -55.591197595139946
963 -0.036735990829765794 -55.52989505156866 -0.04011268615722656 -55.631310281297175
964 -0.036546111665666105 -55.56644116323432 -0.03362696710973978 -55.664937248406915
965 -0.03651809096336365 -55.602959254197685 -0.03642230555415153 -55.70135955396107
966 -0.03674767520278692 -55.639706929400475 -0.03739818818867206 -55.738757742149744
967 -0.036702077835798264 -55.67640900723627 -0.03621813040226698 -55.77497587255201
968 -0.03741379175335169 -55.713822798989625 -0.05080057848244905 -55.825776451034464
969 -0.03617080189287662 -55.749993600882505 -0.03916772250086069 -55.86494417353533
970 -0.03599593937397003 -55.78598954025647 -0.036934591643512246 -55.90187876517884
971 -0.036020579375326635 -55.8220101196318 -0.035269060917198655 -55.937147826096044
972 -0.035957192070782185 -55.85796731170258 -0.035210030525922774 -55.97235785662197
973 -0.03600098043680191 -55.893968292139384 -0.03611525986343622 -56.008473116485405
974 -0.03600868079811335 -55.929976972937496 -0.03653539959341288 -56.045008516078816
975 -0.03596922047436237 -55.96594619341186 -0.03656957149505615 -56.081578087573874
976 -0.03594536576420069 -56.00189155917606 -0.03485744092613459 -56.116435528500006
977 -0.035934587568044664 -56.0378261467441 -0.03448175247758627 -56.150917280977595
978 -0.036063090153038505 -56.07388923689714 -0.03703887015581131 -56.187956151133406
979 -0.03602915201336145 -56.1099183889105 -0.03714741300791502 -56.22510356414132
980 -0.035916279815137384 -56.14583466872564 -0.036732351034879686 -56.2618359151762
981 -0.035908254235982894 -56.181742922961625 -0.03865608274936676 -56.30049199792557
982 -0.035864454321563245 -56.21760737728319 -0.03788360189646482 -56.33837559982204
983 -0.03578177243471146 -56.2533891497179 -0.037633059360086915 -56.376008659182126
984 -0.035778261721134186 -56.28916741143903 -0.034726882725954054 -56.41073554190808
985 -0.03583313655108213 -56.325000547990115 -0.036739558540284635 -56.447475100448365
986 -0.03574115186929703 -56.36074169985941 -0.0344960056245327 -56.4819711060729
987 -0.03580650612711907 -56.39654820598653 -0.03590569123625755 -56.51787679730916
988 -0.03586840536445379 -56.43241661135098 -0.034112314134836196 -56.551989111443994
989 -0.03586749043315649 -56.468284101784135 -0.03642027731984854 -56.58840938876384
990 -0.03575832154601812 -56.504042423330155 -0.03446251768618822 -56.62287190645003
991 -0.03603739701211452 -56.54007982034227 -0.03743610829114914 -56.660308014741176
992 -0.03595212958753109 -56.5760319499298 -0.03862083032727241 -56.69892884506845
993 -0.035772780515253545 -56.61180473044505 -0.0346614258363843 -56.733590270904834
994 -0.03578641414642334 -56.64759114459147 -0.03925553318113088 -56.77284580408597
995 -0.03571849055588246 -56.68330963514735 -0.03697536177933216 -56.8098211658653
996 -0.03557419944554567 -56.7188838345929 -0.030732581578195094 -56.840553747443494
997 -0.03578247595578432 -56.754666310548686 -0.035468128882348536 -56.876021876325844
998 -0.035767894424498084 -56.79043420497318 -0.0323029775172472 -56.90832485384309
999 -0.03593642022460699 -56.82637062519779 -0.03565792348235845 -56.94398277732545
1000 -0.0359436484053731 -56.86231427360316 -0.03527092225849628 -56.97925369958395
1001 -0.03606353607028723 -56.89837780967345 -0.03384977001696825 -57.01310346960092
1002 -0.03596019260585308 -56.934338002279304 -0.03653688095510006 -57.04964035055602
1003 -0.03595460895448923 -56.970292611233795 -0.036910489201545715 -57.086550839757564
1004 -0.035819892399013044 -57.00611250363281 -0.04067604131996631 -57.12722688107753
1005 -0.035741251707077024 -57.041853755339886 -0.0345218513160944 -57.161748732393626
1006 -0.03580057509243488 -57.077654330432324 -0.03735269904136658 -57.19910143143499
1007 -0.03572167679667473 -57.113376007229 -0.03635452352464199 -57.23545595495963
1008 -0.03618776798248291 -57.14956377521148 -0.030320762377232312 -57.26577671733686
1009 -0.036008018627762796 -57.185571793839244 -0.034271749295294286 -57.300048466632155
1010 -0.03592830114066601 -57.22150009497991 -0.03716504126787186 -57.337213507900024
1011 -0.0359586488455534 -57.25745874382546 -0.03584522567689419 -57.37305873357692
1012 -0.03596000373363495 -57.293418747559095 -0.03544368837028742 -57.408502421947205
1013 -0.03602954726666212 -57.32944829482576 -0.035547489672899245 -57.444049911620105
1014 -0.03592069409787655 -57.365368988923635 -0.033794024400413035 -57.47784393602052
1015 -0.036078822799026966 -57.40144781172266 -0.03464278746396303 -57.512486723484486
1016 -0.0361254321411252 -57.43757324386379 -0.033583666384220126 -57.5460703898687
1017 -0.03630039691925049 -57.47387364078304 -0.036265166476368904 -57.58233555634507
1018 -0.036103561893105506 -57.50997720267615 -0.03765281457453966 -57.619988370919614
1019 -0.0361004926264286 -57.54607769530258 -0.03686666768044233 -57.65685503860006
1020 -0.036091765575110915 -57.58216946087769 -0.03927336260676384 -57.69612840120682
1021 -0.035996446013450624 -57.618165906891136 -0.04052678514271975 -57.73665518634954
1022 -0.035656729713082314 -57.65382263660422 -0.04304449409246445 -57.779699680442
1023 -0.03565079271793366 -57.68947342932215 -0.04087749011814594 -57.82057717056015
1024 -0.03542824424803257 -57.72490167357018 -0.035555288568139075 -57.85613245912829
1025 -0.03549040406942368 -57.7603920776396 -0.03384556397795677 -57.889978023106245
1026 -0.03552162442356348 -57.79591370206317 -0.03454092778265476 -57.9245189508889
1027 -0.03553433828055859 -57.83144804034372 -0.03720117509365082 -57.96172012598255
1028 -0.035507498867809774 -57.86695553921153 -0.0356371833011508 -57.9973573092837
1029 -0.03548729121685028 -57.902442830428384 -0.033269590511918065 -58.03062689979562
1030 -0.03564957492053509 -57.93809240534892 -0.03454960491508245 -58.065176504710706
1031 -0.035721054300665855 -57.973813459649584 -0.03829680532217026 -58.103473310032875
1032 -0.03554663956165314 -58.009360099211236 -0.033900017850100994 -58.137373327882976
1033 -0.03565293233841658 -58.04501303154965 -0.03715364132076502 -58.17452696920374
1034 -0.035601618327200414 -58.08061464987685 -0.035145344026386735 -58.20967231323013
1035 -0.03560235537588596 -58.116217005252736 -0.034559632278978826 -58.24423194550911
1036 -0.035779335908591746 -58.15199634116133 -0.03542428892105818 -58.27965623443016
1037 -0.035724878683686255 -58.18772121984502 -0.03549789842218161 -58.31515413285234
1038 -0.03562621101737022 -58.22334743086239 -0.03906770497560501 -58.35422183782795
1039 -0.03565326724201441 -58.2590006981044 -0.03241652473807335 -58.386638362566025
1040 -0.035730385780334474 -58.294731083884734 -0.03733587730675936 -58.423974239872784
1041 -0.03575708530843258 -58.33048816919317 -0.03308741450309753 -58.457061654375885
1042 -0.03580561894923449 -58.3662937881424 -0.036455027386546136 -58.49351668176243
1043 -0.035791185684502125 -58.4020849738269 -0.030975526385009288 -58.524492208147436
1044 -0.035904152505099776 -58.437989126332 -0.03638269733637571 -58.560874905483814
1045 -0.03604483660310507 -58.4740339629351 -0.040939672663807866 -58.601814578147625
1046 -0.035674904473125935 -58.50970886740823 -0.03395349867641926 -58.63576807682404
1047 -0.03577815964818001 -58.54548702705641 -0.03527853805571794 -58.671046614879764
1048 -0.035790503956377506 -58.58127753101279 -0.037643620558083055 -58.70869023543785
1049 -0.035850536450743674 -58.61712806746353 -0.0352842777967453 -58.7439745132346
1050 -0.03586674928665161 -58.65299481675019 -0.03441517129540443 -58.778389684530005
1051 -0.03588253054767847 -58.68887734729787 -0.033583246357738974 -58.81197293088774
1052 -0.03591204732656479 -58.72478939462443 -0.03274678960442543 -58.844719720492165
1053 -0.03602437525987625 -58.76081376988431 -0.032454073615372184 -58.877173794107534
1054 -0.03631404470652342 -58.79712781459083 -0.03690540827810764 -58.91407920238564
1055 -0.03610004652291536 -58.83322786111375 -0.03462591599673033 -58.94870511838237
1056 -0.036193141527473924 -58.869421002641225 -0.03939136490225792 -58.98809648328463
1057 -0.036346507631242274 -58.90576751027247 -0.03402718026190996 -59.02212366354654
1058 -0.036196614243090154 -58.94196412451556 -0.03799296952784061 -59.06011663307438
1059 -0.036123669706285 -58.97808779422184 -0.03678350746631622 -59.0969001405407
1060 -0.036071876995265484 -59.01415967121711 -0.042117335833609104 -59.139017476374306
1061 -0.03582403920590878 -59.049983710423014 -0.03795232716947794 -59.176969803543784
1062 -0.035692548379302025 -59.085676258802316 -0.034386364556849 -59.211356168100636
1063 -0.035797381587326524 -59.121473640389645 -0.031936376355588436 -59.243292544456224
1064 -0.035946617089211944 -59.157420257478854 -0.032247777469456194 -59.27554032192568
1065 -0.03613493833690882 -59.19355519581576 -0.04217052441090345 -59.31771084633659
1066 -0.035880899615585805 -59.229436095431346 -0.035221746377646926 -59.35293259271423
1067 -0.03585786148905754 -59.2652939569204 -0.03588853683322668 -59.38882112954746
1068 -0.03589571360498667 -59.30118967052539 -0.03249620608985424 -59.42131733563731
1069 -0.03598486520349979 -59.33717453572889 -0.03559905625879765 -59.45691639189611
1070 -0.035912171192467215 -59.373086706921356 -0.0343124570325017 -59.49122884892861
1071 -0.03616535179316997 -59.40925205871453 -0.04321006890386343 -59.53443891783247
1072 -0.03588482495397329 -59.4451368836685 -0.03383151832967997 -59.568270436162145
1073 -0.03573478311300278 -59.4808716667815 -0.03573556169867516 -59.60400599786082
1074 -0.035758715495467185 -59.51663038227697 -0.03507185447961092 -59.63907785234043
1075 -0.03577202763408423 -59.55240240991105 -0.03272629231214523 -59.671804144652576
1076 -0.03593467641621828 -59.58833708632727 -0.036080774292349814 -59.70788491894493
1077 -0.035868550278246404 -59.62420563660552 -0.038400976546108724 -59.746285895491035
1078 -0.035906688682734965 -59.66011232528825 -0.03900965470820665 -59.785295550199244
1079 -0.03598622512072325 -59.696098550408976 -0.04611261915415525 -59.8314081693534
1080 -0.035502633266150954 -59.731601183675124 -0.036090045049786565 -59.86749821440319
1081 -0.03546559121459723 -59.76706677488972 -0.039851761795580386 -59.90734997619877
1082 -0.03530347421765327 -59.802370249107376 -0.03645485602319241 -59.943804832221964
1083 -0.03526684548705816 -59.837637094594434 -0.03378893528133631 -59.9775937675033
1084 -0.03543435577303171 -59.87307145036747 -0.03877210523933172 -60.01636587274263
1085 -0.03540619015693665 -59.9084776405244 -0.03095586895942688 -60.047321741702056
1086 -0.03553144820034504 -59.94400908872475 -0.03621215056627989 -60.083533892268335
1087 -0.035542511753737925 -59.97955160047849 -0.03518074471503496 -60.11871463698337
1088 -0.03548069912940264 -60.01503229960789 -0.03492312021553516 -60.15363775719891
1089 -0.03580532092601061 -60.0508376205339 -0.041584442369639874 -60.19522219956855
1090 -0.035297727957367894 -60.08613534849127 -0.03635783940553665 -60.23158003897409
1091 -0.03530786726623773 -60.12144321575751 -0.03554105143994093 -60.26712109041403
1092 -0.035330943018198016 -60.156774158775704 -0.03721790760755539 -60.304338998021585
1093 -0.035246356017887594 -60.19202051479359 -0.035955483466386794 -60.34029448148797
1094 -0.03526979628950357 -60.227290311083095 -0.03570689838379622 -60.37600137987177
1095 -0.035303452052176 -60.26259376313527 -0.032686890475451945 -60.40868827034722
1096 -0.03554690182209015 -60.29814066495736 -0.03377798963338137 -60.4424662599806
1097 -0.03548387102782726 -60.33362453598519 -0.03573996927589178 -60.47820622925649
1098 -0.03548621013760567 -60.36911074612279 -0.04034551624208689 -60.51855174549858
1099 -0.03533605374395847 -60.404446799866754 -0.029309840220957995 -60.54786158571954
1100 -0.035447587817907335 -60.43989438768466 -0.03408449199050665 -60.58194607771004
1101 -0.035506512597203256 -60.47540090028186 -0.03752590585500002 -60.61947198356504
1102 -0.035446357913315296 -60.51084725819518 -0.03505510296672583 -60.654527086531765
1103 -0.035437566600739955 -60.54628482479592 -0.03696137107908726 -60.69148845761085
1104 -0.03543286919593811 -60.581717693991855 -0.03421292044222355 -60.725701378053074
1105 -0.03555361144244671 -60.6172713054343 -0.04025477264076471 -60.76595615069384
1106 -0.035435001365840435 -60.65270630680014 -0.03615550845861435 -60.80211165915245
1107 -0.035458876937627795 -60.688165183737766 -0.03386729322373867 -60.83597895237619
1108 -0.03544473834335804 -60.723609922081124 -0.03563747592270374 -60.87161642829889
1109 -0.035442952439188956 -60.759052874520314 -0.03350971899926662 -60.90512614729816
1110 -0.035665730573236944 -60.79471860509355 -0.03477180320769548 -60.93989795050586
1111 -0.03560415171086788 -60.83032275680442 -0.03756105713546276 -60.97745900764132
1112 -0.03548539131879806 -60.86580814812322 -0.03346677664667368 -61.010925784288
1113 -0.0355365538969636 -60.90134470202018 -0.029627465829253196 -61.04055325011725
1114 -0.035899517312645915 -60.937244219332825 -0.03613180927932262 -61.076685059396574
1115 -0.035878760553896424 -60.973122979886725 -0.034117380157113075 -61.11080243955369
1116 -0.035847749933600424 -61.00897072982033 -0.033267980068922044 -61.14407041962261
1117 -0.035853894986212255 -61.04482462480654 -0.0338038032874465 -61.177874222910056
1118 -0.03609778210520744 -61.080922406911746 -0.036354129947721955 -61.21422835285778
1119 -0.03601421713829041 -61.116936624050034 -0.03566610049456358 -61.24989445335235
1120 -0.036101958341896535 -61.15303858239193 -0.03094699988141656 -61.28084145323376
1121 -0.03627676069736481 -61.18931534308929 -0.037327942252159116 -61.318169395485924
1122 -0.036112315207719806 -61.22542765829701 -0.03791748136281967 -61.35608687684874
1123 -0.03596390541642904 -61.26139156371344 -0.027149177342653274 -61.38323605419139
1124 -0.03640072662383318 -61.29779229033727 -0.041114839538931844 -61.42435089373033
1125 -0.03610327858477831 -61.333895568922046 -0.034772038273513314 -61.459122932003844
1126 -0.036180175840854645 -61.3700757447629 -0.03524535577744246 -61.494368287781285
1127 -0.036311757378280164 -61.40638750214118 -0.03763809651136398 -61.53200638429265
1128 -0.03612408451735973 -61.44251158665854 -0.03572863414883613 -61.56773501844149
1129 -0.03621283583343029 -61.47872442249197 -0.036699753068387506 -61.60443477150988
1130 -0.03621014431118965 -61.51493456680316 -0.034338738024234775 -61.63877350953411
1131 -0.036195863783359525 -61.551130430586525 -0.036359896697103974 -61.67513340623122
1132 -0.036196017265319826 -61.587326447851844 -0.036746663600206377 -61.71188006983142
1133 -0.036192738078534605 -61.62351918593038 -0.03610224165022373 -61.74798231148165
1134 -0.036276452243328094 -61.659795638173705 -0.03192130997776985 -61.77990362145942
1135 -0.03638365548104048 -61.696179293654744 -0.03358845077455044 -61.81349207223397
1136 -0.03657166603952646 -61.73275095969427 -0.04357541427016258 -61.857067486504135
1137 -0.03648424874991178 -61.76923520844419 -0.04240080062299967 -61.899468287127135
1138 -0.0359083516523242 -61.80514356009651 -0.035500670038163665 -61.934968957165296
1139 -0.03596844170242548 -61.84111200179893 -0.037638983502984044 -61.97260794066828
1140 -0.03595922403037548 -61.87707122582931 -0.03681044466793537 -62.00941838533622
1141 -0.03586209900677204 -61.91293332483608 -0.036789143644273284 -62.04620752898049
1142 -0.035867356695234776 -61.94880068153132 -0.03700937125831842 -62.08321690023881
1143 -0.035834275931119916 -61.98463495746244 -0.03639827240258455 -62.119615172641396
1144 -0.03585746604949236 -62.02049242351193 -0.03758714497089386 -62.15720231761229
1145 -0.03569032996892929 -62.05618275348086 -0.033842846564948556 -62.19104516417724
1146 -0.035826871357858184 -62.09200962483872 -0.03316754978150129 -62.22421271395874
1147 -0.03609075807034969 -62.12810038290907 -0.02899985508993268 -62.25321256904868
1148 -0.03601269032806158 -62.16411307323713 -0.03976950738579035 -62.29298207643447
1149 -0.03601889330893755 -62.20013196654607 -0.0341022590175271 -62.327084335452
1150 -0.03603705670684576 -62.23616902325291 -0.03457504063844681 -62.361659376090444
1151 -0.03608310259878635 -62.2722521258517 -0.036242622323334216 -62.39790199841378
1152 -0.03608548268675804 -62.30833760853846 -0.035118991136550905 -62.43302098955033
1153 -0.03614743873476982 -62.34448504727323 -0.04193052686750889 -62.47495151641784
1154 -0.03595763240009546 -62.38044267967333 -0.03865374121814966 -62.51360525763599
1155 -0.035892945155501364 -62.41633562482883 -0.037820173799991606 -62.55142543143598
1156 -0.03575658872723579 -62.45209221355607 -0.03708511013537645 -62.58851054157136
1157 -0.03572339545935392 -62.48781560901543 -0.03844177201390266 -62.626952313585264
1158 -0.03572094924747944 -62.523536558262904 -0.04013224299997091 -62.66708455658524
1159 -0.03552243690937758 -62.55905899517228 -0.036368269473314285 -62.70345282605855
1160 -0.03541088756173849 -62.59446988273402 -0.03636569306254387 -62.739818519121094
1161 -0.03546556420624256 -62.62993544694026 -0.035721854865550996 -62.775540373986644
1162 -0.0354561110958457 -62.665391558036106 -0.036151941679418084 -62.811692315666065
1163 -0.035452530905604365 -62.70084408894171 -0.03570291418582201 -62.847395229851884
1164 -0.03535584714263677 -62.73619993608435 -0.033854938112199306 -62.88125016796408
1165 -0.03572823815047741 -62.77192817423482 -0.03258761614561081 -62.913837784109695
1166 -0.03591021317988634 -62.80783838741471 -0.014791900152340531 -62.928629684262035
1167 -0.036290029622614385 -62.844128417037325 -0.03379879482090473 -62.96242847908294
1168 -0.036289551109075543 -62.8804179681464 -0.03690281771123409 -62.999331296794175
1169 -0.03623771611601114 -62.916655684262416 -0.03411744628101587 -63.03344874307519
1170 -0.03625560086220503 -62.95291128512462 -0.03869702871888876 -63.07214577179408
1171 -0.03622361626476049 -62.989134901389384 -0.03720921240746975 -63.109354984201545
1172 -0.03618097733706236 -63.025315878726445 -0.037286334112286566 -63.14664131831383
1173 -0.036195216700434685 -63.06151109542688 -0.03511099088937044 -63.181752309203205
1174 -0.0361762834712863 -63.097687378898165 -0.03488715160638094 -63.21663946080959
1175 -0.03621622398495674 -63.13390360288312 -0.03665675856173038 -63.25329621937132
1176 -0.03627480305731297 -63.17017840594043 -0.040286154672503474 -63.29358237404382
1177 -0.036103629320859906 -63.206282035261296 -0.03894608598202467 -63.33252846002585
1178 -0.035961035266518594 -63.24224307052781 -0.03629401046782732 -63.368822470493676
1179 -0.035872303508222105 -63.278115374036034 -0.03685991261154413 -63.40568238310522
1180 -0.035989698767662046 -63.3141050728037 -0.033902022428810595 -63.439584405534035
1181 -0.03598927892744541 -63.350094351731144 -0.036134830489754674 -63.47571923602379
1182 -0.03602781053632498 -63.38612216226747 -0.03545255921781063 -63.5111717952416
1183 -0.03616885747760534 -63.422291019745074 -0.035667448118329045 -63.54683924335993
1184 -0.036143473163247106 -63.458434492908324 -0.03623976763337851 -63.58307901099331
1185 -0.03614187072962523 -63.49457636363795 -0.0399852704256773 -63.62306428141898
1186 -0.0361202210187912 -63.53069658465674 -0.03829118423163891 -63.66135546565062
1187 -0.035992137528955935 -63.566688722185695 -0.03398016504943371 -63.69533563070006
1188 -0.0360726710408926 -63.60276139322659 -0.035074413567781446 -63.73041004426784
1189 -0.036212993785738945 -63.638974387012325 -0.04245494250208139 -63.772864986769925
1190 -0.035815284587442875 -63.67478967159977 -0.037020796164870265 -63.80988578293479
1191 -0.03584695309400558 -63.71063662469378 -0.035525881312787534 -63.84541166424758
1192 -0.035818098857998845 -63.74645472355178 -0.03779467176645994 -63.88320633601404
1193 -0.0357756158336997 -63.78223033938548 -0.040604270063340664 -63.92381060607738
1194 -0.03572360295802355 -63.8179539423435 -0.03779745325446129 -63.961608059331844
1195 -0.035698634944856165 -63.85365257728836 -0.03685016091912985 -63.998458220250974
1196 -0.0355962174013257 -63.889248794689685 -0.032687111385166646 -64.03114533163614
1197 -0.035593058355152606 -63.92484185304484 -0.03648300897330046 -64.06762834060945
1198 -0.03559772800654173 -63.96043958105138 -0.035974810272455214 -64.1036031508819
1199 -0.03563736695796251 -63.996076948009346 -0.0355211328715086 -64.1391242837534
1200 -0.03559448122978211 -64.03167142923913 -0.035421909764409065 -64.17454619351781
1201 -0.03562829699367285 -64.0672997262328 -0.034777437895536424 -64.20932363141335
1202 -0.035710263065993786 -64.1030099892988 -0.035878746584057805 -64.24520237799742
1203 -0.035703783854842186 -64.13871377315364 -0.03383171260356903 -64.27903409060099
1204 -0.035808037407696246 -64.17452181056133 -0.034704888425767424 -64.31373897902675
1205 -0.036062097549438475 -64.21058390811076 -0.03390146642923355 -64.34764044545598
1206 -0.03574136756360531 -64.24632527567437 -0.03314608670771122 -64.3807865321637
1207 -0.03580806739628315 -64.28213334307065 -0.03357295300811529 -64.41435948517181
1208 -0.03588527385145426 -64.3180186169221 -0.03550911173224449 -64.44986859690405
1209 -0.035899699106812476 -64.35391831602891 -0.0350146209821105 -64.48488321788616
1210 -0.035931351594626904 -64.38984966762354 -0.03703978173434734 -64.52192299962051
1211 -0.03588102739304304 -64.42573069501658 -0.03749004527926445 -64.55941304489978
1212 -0.035821509547531605 -64.46155220456411 -0.03599694985896349 -64.59540999475875
1213 -0.035843143612146376 -64.49739534817625 -0.03702282309532166 -64.63243281785408
1214 -0.03594770412892103 -64.53334305230517 -0.033181296475231645 -64.66561411432932
1215 -0.03588590063154697 -64.56922895293671 -0.03666753601282835 -64.70228165034214
1216 -0.03583080172538757 -64.6050597546621 -0.03667628392577171 -64.73895793426792
1217 -0.03571384586393833 -64.64077360052603 -0.034029617346823214 -64.77298755161473
1218 -0.03589287474751472 -64.67666647527355 -0.03559313993901014 -64.80858069155374
1219 -0.0359026474878192 -64.71256912276137 -0.03532557915896177 -64.84390627071271
1220 -0.03585830628871918 -64.74842742905008 -0.0345886517316103 -64.87849492244432
1221 -0.03597505837678909 -64.78440248742687 -0.038433369062840936 -64.91692829150716
1222 -0.03587863389402628 -64.8202811213209 -0.037084105983376504 -64.95401239749054
1223 -0.0358583714812994 -64.8561394928022 -0.03384452369064093 -64.98785692118119
1224 -0.03594262450933457 -64.89208211731153 -0.03589357510209083 -65.02375049628328
1225 -0.035982281900942326 -64.92806439921247 -0.03416739124804735 -65.05791788753133
1226 -0.036196046695113185 -64.96426044590758 -0.04091517087072134 -65.09883305840205
1227 -0.035897081904113295 -65.0001575278117 -0.03688997346907854 -65.13572303187112
1228 -0.035959618724882604 -65.03611714653658 -0.038258507288992404 -65.17398153916011
1229 -0.03587438091635704 -65.07199152745294 -0.03584732189774513 -65.20982886105786
1230 -0.035792176984250544 -65.10778370443718 -0.0349200515076518 -65.24474891256551
1231 -0.0359432203695178 -65.1437269248067 -0.03878492210060358 -65.28353383466612
1232 -0.035876048170030116 -65.17960297297672 -0.03488854113966226 -65.31842237580578
1233 -0.03608422055840492 -65.21568719353513 -0.034411390870809556 -65.3528337666766
1234 -0.03590947575867176 -65.2515966692938 -0.036929416470229626 -65.38976318314683
1235 -0.03580622263252735 -65.28740289192633 -0.03343015555292368 -65.42319333869975
1236 -0.03588548097759485 -65.32328837290393 -0.034781541861593726 -65.45797488056134
1237 -0.035888508707284925 -65.35917688161122 -0.03727754894644022 -65.49525242950777
1238 -0.03600495718419552 -65.39518183879541 -0.03270216546952724 -65.5279545949773
1239 -0.03599978163838387 -65.43118162043379 -0.03589797616004944 -65.56385257113735
1240 -0.03588887061923742 -65.46707049105302 -0.034500250965356825 -65.5983528221027
1241 -0.036195960082113746 -65.50326645113513 -0.039724973030388355 -65.63807779513309
1242 -0.03593342825770378 -65.53919987939284 -0.03657444920390844 -65.674652244337
1243 -0.035900161042809485 -65.57510004043564 -0.03864707630127669 -65.71329932063827
1244 -0.03579290322959423 -65.61089294366523 -0.03606417216360569 -65.74936349280188
1245 -0.035788501240313055 -65.64668144490555 -0.03687394596636295 -65.78623743876824
1246 -0.03577383514493704 -65.68245528005049 -0.033883056789636615 -65.82012049555787
1247 -0.035951930284500125 -65.71840721033499 -0.03533328790217638 -65.85545378346005
1248 -0.03585149385035038 -65.75425870418533 -0.03774033691734076 -65.89319412037739
1249 -0.03586648721247911 -65.7901251913978 -0.038235067017376424 -65.93142918739477
1250 -0.035601566545665264 -65.82572675794347 -0.03509113658219576 -65.96652032397697
1251 -0.03575233705341816 -65.8614790949969 -0.038568600080907345 -66.00508892405787
1252 -0.03561522625386715 -65.89709432125076 -0.03635457381606102 -66.04144349787393
1253 -0.03552319202572107 -65.93261751327648 -0.03491883967071772 -66.07636233754465
1254 -0.035561582446098326 -65.96817909572258 -0.03682661149650812 -66.11318894904116
1255 -0.03560694605112076 -66.0037860417737 -0.0332292852923274 -66.14641823433348
1256 -0.03560866266489029 -66.03939470443858 -0.031514082569628954 -66.17793231690311
1257 -0.03580406568944454 -66.07519877012803 -0.03339308090507984 -66.2113253978082
1258 -0.035885564610362054 -66.1110843347384 -0.036431676149368285 -66.24775707395756
1259 -0.03580148965120315 -66.1468858243896 -0.03515875488519669 -66.28291582884276
1260 -0.035922343656420705 -66.18280816804602 -0.041820635087788105 -66.32473646393055
1261 -0.03566208854317665 -66.2184702565892 -0.037137464992702006 -66.36187392892325
1262 -0.03580143004655838 -66.25427168663576 -0.03775487206876278 -66.399628800992
1263 -0.035852030664682386 -66.29012371730045 -0.030592787358909846 -66.43022158835092
1264 -0.0358071269467473 -66.3259308442472 -0.037523872405290606 -66.4677454607562
1265 -0.035711613669991496 -66.36164245791718 -0.03559416960924864 -66.50333963036546
1266 -0.0357321310788393 -66.39737458899603 -0.03467430155724287 -66.5380139319227
1267 -0.03587139658629894 -66.43324598558233 -0.03435794897377491 -66.57237188089648
1268 -0.03586866445839405 -66.46911465004072 -0.03366215508431196 -66.6060340359808
1269 -0.03588863722980022 -66.50500328727053 -0.03593602236360312 -66.6419700583444
1270 -0.03598274439573288 -66.54098603166626 -0.03744185920804739 -66.67941191755244
1271 -0.03586208261549473 -66.57684811428176 -0.03448722828179598 -66.71389914583423
1272 -0.03604976590722799 -66.61289788018898 -0.0319530576467514 -66.74585220348098
1273 -0.036180153489112854 -66.6490780336781 -0.03754255082458258 -66.78339475430556
1274 -0.03605444952845573 -66.68513248320654 -0.04139303807169199 -66.82478779237725
1275 -0.03589767310768366 -66.72103015631423 -0.03242143448442221 -66.85720922686167
1276 -0.03599465601146221 -66.7570248123257 -0.03918375112116337 -66.89639297798283
1277 -0.035813210904598235 -66.79283802323029 -0.034519728273153305 -66.93091270625598
1278 -0.03575545586645603 -66.82859347909674 -0.03678583595901728 -66.967698542215
1279 -0.035873576626181604 -66.86446705572293 -0.03447304703295231 -67.00217158924795
1280 -0.03591194022446871 -66.90037899594739 -0.034043464437127115 -67.03621505368508
1281 -0.03605455346405506 -66.93643354941145 -0.030639192461967467 -67.06685424614705
1282 -0.03606484290212393 -66.97249839231357 -0.03687797375023365 -67.10373221989728
1283 -0.03606199491769076 -67.00856038723126 -0.036403848044574263 -67.14013606794185
1284 -0.036221086606383325 -67.04478147383765 -0.04239900186657906 -67.18253506980844
1285 -0.035719520412385464 -67.08050099425003 -0.03443964850157499 -67.21697471831001
1286 -0.03582225181162357 -67.11632324606165 -0.034335593320429326 -67.25131031163045
1287 -0.03587522059679031 -67.15219846665845 -0.03630316499620676 -67.28761347662666
1288 -0.03577007278800011 -67.18796853944644 -0.03954781498759985 -67.32716129161426
1289 -0.03570436760783195 -67.22367290705428 -0.03532123938202858 -67.36248253099629
1290 -0.03580239675939083 -67.25947530381367 -0.03497609663754701 -67.39745862763384
1291 -0.035887596756219865 -67.2953629005699 -0.03783489223569632 -67.43529351986953
1292 -0.035766936279833315 -67.33112983684973 -0.03748877737671137 -67.47278229724624
1293 -0.03566160053014755 -67.36679143737987 -0.036260638013482095 -67.50904293525973
1294 -0.035801894031465054 -67.40259333141134 -0.037921204976737496 -67.54696414023647
1295 -0.03565460219979286 -67.43824793361114 -0.03213328532874584 -67.57909742556521
1296 -0.03566593565046787 -67.47391386926161 -0.03564377259463072 -67.61474119815983
1297 -0.03575744982808828 -67.50967131908969 -0.034337095357477664 -67.6490782935173
1298 -0.03569320607930422 -67.54536452516899 -0.037368716485798356 -67.6864470100031
1299 -0.03579100146889687 -67.58115552663789 -0.031770636327564716 -67.71821764633067
1300 -0.03575750198215246 -67.61691302862003 -0.030029195733368395 -67.74824684206403
1301 -0.03600885421037674 -67.65292188283041 -0.035385495610535146 -67.78363233767458
1302 -0.03628616314381361 -67.68920804597423 -0.030199816450476646 -67.81383215412505
1303 -0.0361577745527029 -67.72536582052693 -0.034029866382479665 -67.84786202050753
1304 -0.03618673160672188 -67.76155255213365 -0.03575082439929247 -67.88361284490682
1305 -0.03621468227356672 -67.79776723440722 -0.032858213409781456 -67.9164710583166
1306 -0.03633808307349682 -67.83410531748072 -0.03840808272361755 -67.95487914104022
1307 -0.03629897329956293 -67.87040429078029 -0.036424385756254195 -67.99130352679647
1308 -0.036223231442272665 -67.90662752222256 -0.03521351795643568 -68.02651704475291
1309 -0.036258827149868014 -67.94288634937243 -0.0354836467653513 -68.06200069151826
1310 -0.03625740110874176 -67.97914375048117 -0.03723913170397282 -68.09923982322223
1311 -0.03621387723833323 -68.01535762771951 -0.03698157481849194 -68.13622139804073
1312 -0.03626037910580635 -68.05161800682532 -0.035623669438064096 -68.1718450674788
1313 -0.03627827260643244 -68.08789627943176 -0.04212602246552706 -68.21397108994432
1314 -0.036026482656598094 -68.12392276208836 -0.03665529023855925 -68.25062638018288
1315 -0.03600634429603815 -68.1599291063844 -0.03575952369719744 -68.28638590388007
1316 -0.03596055172383785 -68.19588965810823 -0.03617056850343943 -68.32255647238351
1317 -0.03589008711278439 -68.23177974522102 -0.03691066652536392 -68.35946713890887
1318 -0.0359457291662693 -68.26772547438729 -0.03444829881191254 -68.39391543772078
1319 -0.03590105753391981 -68.30362653192121 -0.03719895388931036 -68.4311143916101
1320 -0.03585420958697796 -68.33948074150818 -0.03855538330972195 -68.46966977491982
1321 -0.03590238559991121 -68.3753831271081 -0.03848227933049202 -68.50815205425032
1322 -0.03581165857613087 -68.41119478568423 -0.03950969409197569 -68.54766174834229
1323 -0.035613765753805635 -68.44680855143804 -0.03448444027453661 -68.58214618861683
1324 -0.035901222936809064 -68.48270977437485 -0.034615068882703784 -68.61676125749953
1325 -0.03586739227175713 -68.51857716664661 -0.037974539399147036 -68.65473579689868
1326 -0.03575676679611206 -68.55433393344272 -0.03873452953994274 -68.69347032643861
1327 -0.03579065948724747 -68.59012459292997 -0.030413474701344968 -68.72388380113996
1328 -0.0358916537836194 -68.62601624671359 -0.03372241035103798 -68.757606211491
1329 -0.03595257289707661 -68.66196881961066 -0.03273706063628197 -68.79034327212727
1330 -0.03614431079477072 -68.69811313040543 -0.030840357765555382 -68.82118362989283
1331 -0.03608975186944008 -68.73420288227487 -0.03602958787232637 -68.85721321776515
1332 -0.036146818473935124 -68.77034970074881 -0.03639380093663931 -68.89360701870179
1333 -0.0362881351262331 -68.80663783587504 -0.037202827632427216 -68.93080984633421
1334 -0.03609404135495424 -68.84273187723 -0.03548189122229815 -68.96629173755652
1335 -0.03613101858645677 -68.87886289581645 -0.0339179826900363 -69.00020972024656
1336 -0.036182039976119997 -68.91504493579258 -0.037111831828951836 -69.03732155207551
1337 -0.03617147151380777 -68.95121640730639 -0.03738662246614695 -69.07470817454166
1338 -0.03617042377591133 -68.9873868310823 -0.037792527303099635 -69.11250070184475
1339 -0.03612813595682383 -69.02351496703913 -0.03909159898757934 -69.15159230083233
1340 -0.03599698934704065 -69.05951195638617 -0.03659629803150892 -69.18818859886385
1341 -0.03589409124106169 -69.09540604762724 -0.04135458376258612 -69.22954318262643
1342 -0.03569307681173086 -69.13109912443896 -0.036958560533821586 -69.26650174316025
1343 -0.035643790103495124 -69.16674291454245 -0.034654540941119194 -69.30115628410137
1344 -0.03576062545180321 -69.20250353999425 -0.03540531098842621 -69.33656159508979
1345 -0.035778344795107844 -69.23828188478936 -0.03554439581930637 -69.37210599090909
1346 -0.03579626325517893 -69.27407814804454 -0.03501628171652556 -69.40712227262561
1347 -0.03589671086519956 -69.30997485890974 -0.036383101530373094 -69.44350537415599
1348 -0.035749171674251554 -69.345724030584 -0.03660129439085722 -69.48010666854685
1349 -0.03586920537054539 -69.38159323595454 -0.03478344548493624 -69.51489011403179
1350 -0.035909580253064635 -69.4175028162076 -0.04182641841471195 -69.5567165324465
1351 -0.035632127150893214 -69.45313494335849 -0.035171421244740486 -69.59188795369124
1352 -0.03562664557248354 -69.48876158893097 -0.03508128561079502 -69.62696923930204
1353 -0.035581008344888684 -69.52434259727586 -0.03621509410440922 -69.66318433340645
1354 -0.03558878656476736 -69.55993138384063 -0.03363160230219364 -69.69681593570864
1355 -0.035807501338422296 -69.59573888517906 -0.03929669857025146 -69.7361126342789
1356 -0.03556923717260361 -69.63130812235167 -0.034855289943516256 -69.77096792422242
1357 -0.03576192520558834 -69.66707004755726 -0.040430445410311225 -69.81139836963273
1358 -0.03542958498001099 -69.70249963253727 -0.0341382248327136 -69.84553659446544
1359 -0.03556533828377724 -69.73806497082104 -0.034788123704493044 -69.88032471816993
1360 -0.03555907048285008 -69.77362404130389 -0.03378398586064577 -69.91410870403058
1361 -0.03569283057004213 -69.80931687187393 -0.033142099343240264 -69.94725080337382
1362 -0.03567831441760063 -69.84499518629153 -0.034624922648072244 -69.9818757260219
1363 -0.03579081166535616 -69.88078599795688 -0.03617621455341578 -70.01805194057532
1364 -0.03577564004808664 -69.91656163800496 -0.038042251765727994 -70.05609419234105
1365 -0.03566515669226646 -69.95222679469722 -0.034818447194993496 -70.09091263953604
1366 -0.03577317390590906 -69.98799996860313 -0.0375923128798604 -70.12850495241591
1367 -0.035565633326768875 -70.0235656019299 -0.03100711330771446 -70.15951206572362
1368 -0.03587299808859825 -70.0594386000185 -0.03275306262075901 -70.19226512834437
1369 -0.035879400372505185 -70.095318000391 -0.03643208723515272 -70.22869721557953
1370 -0.035886126942932604 -70.13120412733393 -0.034797859378159046 -70.26349507495769
1371 -0.03593245856463909 -70.16713658589858 -0.036114661023020744 -70.29960973598071
1372 -0.03591816890984774 -70.20305475480842 -0.03127366313710809 -70.33088339911782
1373 -0.03601458035409451 -70.23906933516251 -0.03568907380104065 -70.36657247291886
1374 -0.03607571255415678 -70.27514504771666 -0.03567820768803358 -70.4022506806069
1375 -0.036172896064817904 -70.31131794378148 -0.03603675961494446 -70.43828744022184
1376 -0.0360677121207118 -70.34738565590219 -0.03597033470869064 -70.47425777493054
1377 -0.03614364843815565 -70.38352930434034 -0.036642296425998214 -70.51090007135653
1378 -0.03610841445624828 -70.4196377187966 -0.03334368672221899 -70.54424375807875
1379 -0.03612854536622763 -70.45576626416282 -0.036605922132730485 -70.58084968021149
1380 -0.03614286165684462 -70.49190912581966 -0.03726353384554386 -70.61811321405703
1381 -0.0361130565404892 -70.52802218236015 -0.03339425064623356 -70.65150746470327
1382 -0.03627787344157696 -70.56430005580172 -0.032286434434354305 -70.68379389913763
1383 -0.036206715553998944 -70.60050677135573 -0.03465867731720209 -70.71845257645482
1384 -0.03624362628906965 -70.63675039764479 -0.033419474773108956 -70.75187205122793
1385 -0.036497867107391356 -70.67324826475217 -0.03383716493844986 -70.78570921616638
1386 -0.036522725597023964 -70.7097709903492 -0.03799987286329269 -70.82370908902968
1387 -0.036460535041987895 -70.74623152539118 -0.03847419638186693 -70.86218328541155
1388 -0.03632860984653234 -70.78256013523772 -0.03721842430531978 -70.89940170971687
1389 -0.03622578699141741 -70.81878592222914 -0.039826120249927044 -70.9392278299668
1390 -0.03619724102318287 -70.85498316325233 -0.035959617048501966 -70.9751874470153
1391 -0.036150234006345275 -70.89113339725867 -0.037922623567283154 -71.01311007058258
1392 -0.03611237555742264 -70.9272457728161 -0.033668015711009504 -71.0467780862936
1393 -0.036278235539793965 -70.96352400835589 -0.04172165859490633 -71.08849974488851
1394 -0.03593649305403233 -70.99946050140993 -0.036804596334695815 -71.1253043412232
1395 -0.03604615423828363 -71.0355066556482 -0.0343900203704834 -71.15969436159368
1396 -0.036066839657723906 -71.07157349530593 -0.03666883986443281 -71.19636320145811
1397 -0.036018204502761365 -71.1075916998087 -0.03722825814038515 -71.2335914595985
1398 -0.035959452763199805 -71.14355115257189 -0.03650229554623365 -71.27009375514473
1399 -0.03599390275776386 -71.17954505532965 -0.04091491084545851 -71.31100866599019
1400 -0.035623010620474814 -71.21516806595012 -0.03420043420046568 -71.34520910019066
1401 -0.03576839342713356 -71.25093645937726 -0.03578211348503828 -71.3809912136757
1402 -0.03572873659431934 -71.28666519597158 -0.036534066684544085 -71.41752528036024
1403 -0.0358131792396307 -71.3224783752112 -0.03744560442864895 -71.45497088478889
1404 -0.03568869270384312 -71.35816706791505 -0.03426462635397911 -71.48923551114287
1405 -0.03574407156556845 -71.39391113948062 -0.034399671480059624 -71.52363518262293
1406 -0.035915440507233144 -71.42982657998786 -0.03530432526022196 -71.55893950788315
1407 -0.035829481296241285 -71.46565606128411 -0.034904046729207036 -71.59384355461236
1408 -0.03599636722356081 -71.50165242850767 -0.03365680463612079 -71.62750035924849
1409 -0.036092561297118665 -71.53774498980479 -0.03467083126306534 -71.66217119051156
1410 -0.03599842246621847 -71.57374341227101 -0.03456519637256861 -71.69673638688413
1411 -0.03608477339148521 -71.6098281856625 -0.03653014153242111 -71.73326652841655
1412 -0.03620086833834648 -71.64602905400083 -0.03635371513664722 -71.76962024355319
1413 -0.036135594546794894 -71.68216464854763 -0.030619874689728023 -71.80024011824293
1414 -0.03632651008665562 -71.71849115863428 -0.03691727761179209 -71.83715739585472
1415 -0.0360057407990098 -71.75449689943329 -0.040800940990447995 -71.87795833684517
1416 -0.036006387509405616 -71.7905032869427 -0.03455368187278509 -71.91251201871795
1417 -0.036043317429721354 -71.82654660437241 -0.03516050651669502 -71.94767252523464
1418 -0.03605854939669371 -71.86260515376911 -0.035108686238527295 -71.98278121147317
1419 -0.036060812510550024 -71.89866596627967 -0.034733479097485545 -72.01751469057065
1420 -0.0362117076292634 -71.93487767390893 -0.03909055478870869 -72.05660524535936
1421 -0.03611386641860008 -71.97099154032753 -0.03597884848713875 -72.0925840938465
1422 -0.03591562658548355 -72.00690716691301 -0.03717815056443215 -72.12976224441093
1423 -0.035915656760334966 -72.04282282367335 -0.0363743344321847 -72.16613657884311
1424 -0.03588706515729427 -72.07870988883064 -0.03540120981633663 -72.20153778865945
1425 -0.03598178531974554 -72.1146916741504 -0.03974995259195566 -72.24128774125141
1426 -0.03576961662620306 -72.15046129077659 -0.03532092627137899 -72.2766086675228
1427 -0.035840822570025924 -72.18630211334661 -0.037576929107308386 -72.3141855966301
1428 -0.035692589543759826 -72.22199470289037 -0.036182616092264655 -72.35036821272236
1429 -0.035725954174995425 -72.25772065706536 -0.03285735994577408 -72.38322557266814
1430 -0.03579542618244887 -72.29351608324781 -0.0323380121961236 -72.41556358486426
1431 -0.03594513386487961 -72.3294612171127 -0.03588671069592238 -72.45145029556018
1432 -0.035941550694406035 -72.3654027678071 -0.03721294552087784 -72.48866324108106
1433 -0.03603634368628263 -72.40143911149337 -0.037736974842846396 -72.5264002159239
1434 -0.035877018421888354 -72.43731612991526 -0.04013865310698748 -72.5665388690309
1435 -0.0355747239664197 -72.47289085388168 -0.035760185495018956 -72.60229905452591
1436 -0.035725347325205804 -72.50861620120689 -0.037237748689949515 -72.63953680321586
1437 -0.035690001770854 -72.54430620297775 -0.03626159578561783 -72.67579839900148
1438 -0.035593335330486295 -72.57989953830824 -0.03644070588052273 -72.712239104882
1439 -0.03553884066641331 -72.61543837897466 -0.03833648879081011 -72.7505755936728
1440 -0.03553123641759157 -72.65096961539226 -0.03177110478281975 -72.78234669845563
1441 -0.03566634878516197 -72.68663596417741 -0.034915087185800074 -72.81726178564142
1442 -0.035713373124599455 -72.722349337302 -0.037900731526315214 -72.85516251716774
1443 -0.03560510315001011 -72.75795444045201 -0.03692477885633707 -72.89208729602407
1444 -0.03557338174432516 -72.79352782219634 -0.03416517525911331 -72.92625247128319
1445 -0.03568017557263374 -72.82920799776898 -0.0344262445345521 -72.96067871581775
1446 -0.035716154240071775 -72.86492415200905 -0.03598356414586305 -72.99666227996362
1447 -0.035797059535980225 -72.90072121154503 -0.03608948402106762 -73.03275176398468
1448 -0.03580077365040779 -72.93652198519544 -0.03480388782918453 -73.06755565181386
1449 -0.03584847524762154 -72.97237046044306 -0.039334504306316374 -73.10689015612017
1450 -0.036088702641427516 -73.00845916308448 -0.02705998169258237 -73.13395013781276
1451 -0.03603342436254024 -73.04449258744702 -0.0378499673679471 -73.17180010518071
1452 -0.035853519290685656 -73.08034610673771 -0.03716993387788534 -73.2089700390586
1453 -0.03578185718506575 -73.11612796392278 -0.03531704507768154 -73.24428708413627
1454 -0.03583357259631157 -73.1519615365191 -0.03554935771971941 -73.27983644185599
1455 -0.035855251178145406 -73.18781678769724 -0.03640506658703089 -73.31624150844303
1456 -0.035857077687978745 -73.22367386538522 -0.03457042649388313 -73.35081193493691
1457 -0.035887449979782104 -73.259561315365 -0.03399582132697106 -73.38480775626388
1458 -0.035914913192391394 -73.29547622855739 -0.03641016501933336 -73.42121792128322
1459 -0.035965836606919765 -73.33144206516431 -0.03459597676992417 -73.45581389805314
1460 -0.036006912030279635 -73.36744897719458 -0.03569056689739227 -73.49150446495052
1461 -0.035974346287548545 -73.40342332348213 -0.036355551518499854 -73.52786001646902
1462 -0.03591748401522636 -73.43934080749736 -0.03758977428078651 -73.56544979074981
1463 -0.03595177326351404 -73.47529258076088 -0.035917874053120614 -73.60136766480294
1464 -0.03593238852918148 -73.51122496929005 -0.03451567608863115 -73.63588334089157
1465 -0.03591614849865436 -73.54714111778871 -0.039799966476857664 -73.67568330736843
1466 -0.03587683923542499 -73.58301795702414 -0.031907912157475946 -73.70759121952591
1467 -0.03588057942688465 -73.61889853645103 -0.031042293645441532 -73.73863351317135
1468 -0.036135554686188696 -73.65503409113721 -0.037654342129826546 -73.77628785530118
1469 -0.03601310197263956 -73.69104719310985 -0.03445267658680677 -73.81074053188799
1470 -0.03610407691448927 -73.72715127002434 -0.036584758572280406 -73.84732529046026
1471 -0.03607053831219673 -73.76322180833654 -0.036017656698822974 -73.88334294715908
1472 -0.03608893044292927 -73.79931073877947 -0.03473475687205792 -73.91807770403113
1473 -0.036100000329315665 -73.83541073910878 -0.037463204376399516 -73.95554090840753
1474 -0.036059634014964106 -73.87147037312374 -0.03497841972857714 -73.9905193281361
1475 -0.036096606962382795 -73.90756698008613 -0.03688295800238848 -74.0274022861385
1476 -0.03598428275436163 -73.94355126284049 -0.03918005898594856 -74.06658234512444
1477 -0.03597775343805552 -73.97952901627855 -0.034539842419326304 -74.10112218754377
1478 -0.03773064259439707 -74.01725965887294 -0.041287575103342536 -74.1424097626471
1479 -0.03619329910725355 -74.0534529579802 -0.037774830125272274 -74.18018459277238
1480 -0.0359217306599021 -74.0893746886401 -0.03565409705042839 -74.2158386898228
1481 -0.03585792742669582 -74.1252326160668 -0.03467883579432964 -74.25051752561713
1482 -0.03598231617361307 -74.16121493224041 -0.03617555666714907 -74.28669308228427
1483 -0.035931624844670294 -74.19714655708508 -0.035418246686458585 -74.32211132897073
1484 -0.03594645541161299 -74.2330930124967 -0.03731044959276915 -74.3594217785635
1485 -0.035711935721337795 -74.26880494821803 -0.04096495043486357 -74.40038672899837
1486 -0.03569794055074453 -74.30450288876878 -0.037261429615318774 -74.43764815861368
1487 -0.03563854191452265 -74.3401414306833 -0.035781279951334 -74.47342943856502
1488 -0.03569236602634192 -74.37583379670964 -0.03532910961657763 -74.5087585481816
1489 -0.03566747158765793 -74.4115012682973 -0.03522198293358088 -74.54398053111518
1490 -0.03566561844199896 -74.4471668867393 -0.037363260984420776 -74.5813437920996
1491 -0.03560480661690235 -74.4827716933562 -0.03580450788140297 -74.61714829998101
1492 -0.035707020573318 -74.51847871392951 -0.03236509244889021 -74.6495133924299
1493 -0.035771097615361215 -74.55424981154488 -0.035374860651791094 -74.68488825308168
1494 -0.03577712252736091 -74.59002693407224 -0.03537635002285242 -74.72026460310454
1495 -0.03574535585939884 -74.62577228993165 -0.03873826749622822 -74.75900287060077
1496 -0.03578984625637531 -74.66156213618802 -0.03942015282809734 -74.79842302342887
1497 -0.03556070886552334 -74.69712284505354 -0.03492185063660145 -74.83334487406547
1498 -0.03569248896092177 -74.73281533401446 -0.03651263937354088 -74.86985751343902
1499 -0.03558878023177385 -74.76840411424624 -0.03394271060824394 -74.90380022404726
1500 -0.03570380099117756 -74.80410791523741 -0.03709404245018959 -74.94089426649745
1501 -0.035638893768191335 -74.8397468090056 -0.034929852746427056 -74.97582411924388
1502 -0.03562915027141571 -74.87537595927702 -0.03379685804247856 -75.00962097728636
1503 -0.03574711214751005 -74.91112307142453 -0.038414259627461436 -75.04803523691382
1504 -0.035581764206290244 -74.94670483563081 -0.03420574963092804 -75.08224098654475
1505 -0.035696803405880925 -74.9824016390367 -0.03767645768821239 -75.11991744423295
1506 -0.035684605874121186 -75.01808624491082 -0.027546384558081626 -75.14746382879103
1507 -0.03592607118189335 -75.05401231609271 -0.039809579215943816 -75.18727340800697
1508 -0.03578594047576189 -75.08979825656847 -0.03338342308998108 -75.22065683109696
1509 -0.03576964940875769 -75.12556790597723 -0.03589791841804981 -75.256554749515
1510 -0.0357584934681654 -75.1613263994454 -0.03579604960978031 -75.29235079912479
1511 -0.03580234218388796 -75.19712874162929 -0.03436962682753801 -75.32672042595233
1512 -0.03583363480865955 -75.23296237643794 -0.034417313151061536 -75.3611377391034
1513 -0.03598755542188883 -75.26894993185982 -0.03423896171152592 -75.39537670081492
1514 -0.03591528609395027 -75.30486521795378 -0.03689149040728808 -75.4322681912222
1515 -0.035983003489673135 -75.34084822144345 -0.035609794035553935 -75.46787798525776
1516 -0.03609668053686619 -75.37694490198032 -0.03121164394542575 -75.49908962920318
1517 -0.03623907510191202 -75.41318397708224 -0.039676055498421195 -75.5387656847016
1518 -0.03605466745793819 -75.44923864454017 -0.03601211179047823 -75.57477779649209
1519 -0.03611785862594843 -75.48535650316612 -0.03650522828102112 -75.6112830247731
1520 -0.03605322726070881 -75.52140973042683 -0.03695052023977041 -75.64823354501287
1521 -0.03596302885562182 -75.55737275928244 -0.03471622187644243 -75.68294976688931
1522 -0.0359796104952693 -75.59335236977772 -0.03627884201705456 -75.71922860890636
1523 -0.03598519265651703 -75.62933756243423 -0.035094212554395196 -75.75432282146076
1524 -0.036143488623201846 -75.66548105105743 -0.032145151682198045 -75.78646797314296
1525 -0.036170190945267675 -75.7016512420027 -0.044326201826334 -75.8307941749693
1526 -0.03591285068541765 -75.73756409268812 -0.031051031220704316 -75.86184520619
1527 -0.03599107768386602 -75.77355517037198 -0.036666001006960866 -75.89851120719696
1528 -0.03610373102128506 -75.80965890139326 -0.036242513358592986 -75.93475372055555
1529 -0.036178063973784445 -75.84583696536704 -0.032858706451952456 -75.9676124270075
1530 -0.03613616805523634 -75.88197313342228 -0.03598465416580439 -76.0035970811733
1531 -0.03616014625877142 -75.91813327968104 -0.03367376755923033 -76.03727084873253
1532 -0.036239294521510604 -75.95437257420255 -0.035514581762254235 -76.07278543049479
1533 -0.036267805472016336 -75.99064037967457 -0.03993023633956909 -76.11271566683436
1534 -0.036103420332074164 -76.02674380000664 -0.03782882951200008 -76.15054449634636
1535 -0.03601789139211178 -76.06276169139875 -0.03637309391051531 -76.18691759025687
1536 -0.035945003665983674 -76.09870669506473 -0.0390778262168169 -76.22599541647368
1537 -0.03589375764131546 -76.13460045270605 -0.04023076966404915 -76.26622618613773
1538 -0.03591522183269262 -76.17051567453875 -0.031775941513478755 -76.2980021276512
1539 -0.035890527069568634 -76.20640620160832 -0.03797678705304861 -76.33597891470426
1540 -0.03588639870285988 -76.24229260031117 -0.03717613369226456 -76.37315504839653
1541 -0.03583915904164314 -76.27813175935282 -0.03379831258207559 -76.4069533609786
1542 -0.035868809558451176 -76.31400056891127 -0.03836498744785786 -76.44531834842647
1543 -0.03594501744955778 -76.34994558636083 -0.035204446874558926 -76.48052279530103
1544 -0.035886396653950214 -76.38583198301478 -0.036122293770313264 -76.51664508907135
1545 -0.03584230579435825 -76.42167428880914 -0.0353893680498004 -76.55203445712115
1546 -0.035872571729123594 -76.45754686053827 -0.034233600832521915 -76.58626805795367
1547 -0.0359263950958848 -76.49347325563416 -0.03819952011108398 -76.62446757806475
1548 -0.03584674540907144 -76.52932000104323 -0.037502783536911014 -76.66197036160166
1549 -0.035750344023108484 -76.56507034506635 -0.03364042602479458 -76.69561078762645
1550 -0.03578556701540947 -76.60085591208176 -0.03661353215575218 -76.7322243197822
1551 -0.03570200707763434 -76.63655791915939 -0.038973469845950605 -76.77119778962816
1552 -0.03557724207639694 -76.67213516123579 -0.032134218327701095 -76.80333200795586
1553 -0.0356784887611866 -76.70781364999698 -0.032514574192464354 -76.83584658214832
1554 -0.03586360104382038 -76.7436772510408 -0.03582841008901596 -76.87167499223733
1555 -0.035781850665807725 -76.7794591017066 -0.0382951021194458 -76.90997009435678
1556 -0.035755078122019765 -76.81521417982863 -0.0382071103900671 -76.94817720474684
1557 -0.03573461342602968 -76.85094879325466 -0.033899150416255 -76.9820763551631
1558 -0.035913124494254586 -76.88686191774892 -0.03518713917583227 -77.01726349433893
1559 -0.0357442632317543 -76.92260618098067 -0.03319801073521376 -77.05046150507415
1560 -0.035867190733551976 -76.95847337171422 -0.03919834196567536 -77.08965984703983
1561 -0.035768292285501956 -76.99424166399972 -0.03465660363435745 -77.12431645067419
1562 -0.03571577612310648 -77.02995744012283 -0.03069117907434702 -77.15500762974854
1563 -0.03609340749680996 -77.06605084761964 -0.03350334782153368 -77.18851097757008
1564 -0.03621737901121378 -77.10226822663085 -0.03674647584557533 -77.22525745341565
1565 -0.03608252871781588 -77.13835075534867 -0.03962127398699522 -77.26487872740265
1566 -0.03591160103678703 -77.17426235638546 -0.035504611767828466 -77.30038333917048
1567 -0.035830031521618365 -77.21009238790707 -0.03857038021087646 -77.33895371938135
1568 -0.03577252179384231 -77.24586490970091 -0.03765469621866942 -77.37660841560002
1569 -0.03584610875695944 -77.28171101845787 -0.035899574682116506 -77.41250799028214
1570 -0.03580766413360834 -77.31751868259148 -0.034492496587336066 -77.44700048686947
1571 -0.03588604107499123 -77.35340472366647 -0.029810683988034724 -77.4768111708575
1572 -0.03609257899224758 -77.38949730265873 -0.03638499435037375 -77.51319616520787
1573 -0.035968802869319916 -77.42546610552805 -0.03566146939992905 -77.5488576346078
1574 -0.03604074269533157 -77.46150684822338 -0.037699889950454236 -77.58655752455826
1575 -0.03635906390845776 -77.49786591213184 -0.023194186482578517 -77.60975171104084
1576 -0.036331957578659056 -77.5341978697105 -0.03976433891803026 -77.64951604995888
1577 -0.03618019204586744 -77.57037806175636 -0.034979297965765 -77.68449534792464
1578 -0.036218926310539246 -77.6065969880669 -0.037597883492708206 -77.72209323141735
1579 -0.036137151531875134 -77.64273413959877 -0.03716417122632265 -77.75925740264367
1580 -0.03617223259061575 -77.67890637218939 -0.03698461689054966 -77.79624201953422
1581 -0.036082430370152 -77.71498880255955 -0.036624339036643506 -77.83286635857087
1582 -0.03618363961577416 -77.75117244217532 -0.0357927655801177 -77.86865912415098
1583 -0.03614382054656744 -77.78731626272189 -0.03554907739162445 -77.9042082015426
1584 -0.03605272006243467 -77.82336898278432 -0.03210955653339624 -77.936317758076
1585 -0.03619581572711468 -77.85956479851143 -0.03746151439845562 -77.97377927247446
1586 -0.03618197925388813 -77.89574677776531 -0.03324118349701166 -78.00702045597147
1587 -0.03647372703999281 -77.9322205048053 -0.02684409115463495 -78.0338645471261
1588 -0.0365311075001955 -77.9687516123055 -0.03303557448089123 -78.06690012160699
1589 -0.03656023554503918 -78.00531184785054 -0.03800843637436628 -78.10490855798136
1590 -0.03646871354430914 -78.04178056139484 -0.03678655307739973 -78.14169511105877
1591 -0.036470571719110015 -78.07825113311395 -0.03852813243865967 -78.18022324349742
1592 -0.03644340410828591 -78.11469453722223 -0.03488742858171463 -78.21511067207913
1593 -0.036438298784196375 -78.15113283600643 -0.041113114729523656 -78.25622378680866
1594 -0.036379262991249564 -78.18751209899767 -0.0330235481262207 -78.28924733493488
1595 -0.03636157102882862 -78.2238736700265 -0.035782577283680436 -78.32502991221857
1596 -0.03629560880362988 -78.26016927883013 -0.03968726992607117 -78.36471718214464
1597 -0.03640127293765545 -78.29657055176779 -0.0355374762788415 -78.40025465842349
1598 -0.03625731468200684 -78.33282786644979 -0.03419996555894613 -78.43445462398243
1599 -0.036369955912232396 -78.36919782236203 -0.03581817392259836 -78.47027279790503
1600 -0.03633405677974224 -78.40553187914176 -0.03944091796875 -78.50971371587377
1601 -0.036304887384176254 -78.44183676652594 -0.03754445314407349 -78.54725816901785
1602 -0.03613017722964287 -78.47796694375558 -0.035349600948393345 -78.58260776996624
1603 -0.03640565685927868 -78.51437260061485 -0.029698177054524422 -78.61230594702077
1604 -0.0365255631506443 -78.5508981637655 -0.03784526269882917 -78.6501512097196
1605 -0.0363765986636281 -78.58727476242912 -0.037568422965705395 -78.6877196326853
1606 -0.03626368455588817 -78.62353844698501 -0.036616201512515545 -78.72433583419782
1607 -0.03635871671140194 -78.65989716369641 -0.036607332341372964 -78.76094316653919
1608 -0.036274209059774874 -78.69617137275618 -0.03633094541728497 -78.79727411195648
1609 -0.03630582969635725 -78.73247720245254 -0.03690951820462942 -78.8341836301611
1610 -0.036245337687432766 -78.76872254013998 -0.035864027217030525 -78.87004765737814
1611 -0.03623407632112503 -78.8049566164611 -0.03649298474192619 -78.90654064212006
1612 -0.03626394234597683 -78.84122055880708 -0.03648050092160702 -78.94302114304168
1613 -0.0363062234595418 -78.87752678226663 -0.0385481184348464 -78.98156926147652
1614 -0.03611130677163601 -78.91363808903826 -0.039671478979289534 -79.02124074045581
1615 -0.035999775491654874 -78.94963786452992 -0.035502918809652326 -79.05674365926546
1616 -0.03615290746092796 -78.98579077199085 -0.031697964482009414 -79.08844162374747
1617 -0.0364726984873414 -79.0222634704782 -0.0405396418645978 -79.12898126561207
1618 -0.03607208542525768 -79.05833555590345 -0.03340231366455555 -79.16238357927662
1619 -0.03614827170968056 -79.09448382761313 -0.03413335252553225 -79.19651693180215
1620 -0.03617291357368231 -79.13065674118681 -0.03566046729683876 -79.23217739909899
1621 -0.03615783639252186 -79.16681457757933 -0.03643484339118004 -79.26861224249016
1622 -0.03625983241945505 -79.20307440999879 -0.03633732441812754 -79.30494956690829
1623 -0.03622859381139278 -79.23930300381018 -0.035952243767678735 -79.34090181067597
1624 -0.03615514915436506 -79.27545815296455 -0.03972893506288529 -79.38063074573886
1625 -0.037103460542857646 -79.3125616135074 -0.0548882719129324 -79.43551901765179
1626 -0.036383222043514254 -79.34894483555091 -0.03956763409078121 -79.47508665174257
1627 -0.035502335987985134 -79.3844471715389 -0.03652673363685608 -79.51161338537943
1628 -0.03542202860116959 -79.41986920014007 -0.03432217296212912 -79.54593555834157
1629 -0.0354054743424058 -79.45527467448248 -0.03313982281833887 -79.57907538115991
1630 -0.0354365274310112 -79.4907112019135 -0.033670691214501856 -79.6127460723744
1631 -0.03562653306871653 -79.52633773498222 -0.03536607138812542 -79.64811214376253
1632 -0.03560119215399027 -79.56193892713621 -0.033461411483585835 -79.68157355524612
1633 -0.03562880549579859 -79.59756773263202 -0.03638212252408266 -79.7179556777702
1634 -0.035594966262578964 -79.6331626988946 -0.03662172202020884 -79.75457739979042
1635 -0.035593478567898275 -79.6687561774625 -0.03604267165064812 -79.79062007144107
1636 -0.035568721033632754 -79.70432489849613 -0.03704048357903957 -79.8276605550201
1637 -0.03551235869526863 -79.7398372571914 -0.03606056645512581 -79.86372112147522
1638 -0.035477998480200765 -79.7753152556716 -0.0373580003157258 -79.90107912179094
1639 -0.035470264963805676 -79.8107855206354 -0.03498458284884691 -79.93606370463979
1640 -0.03559631425887346 -79.84638183489427 -0.03678569719195366 -79.97284940183175
1641 -0.03548522312194109 -79.88186705801621 -0.03326008729636669 -80.00610948912812
1642 -0.035516107827425 -79.91738316584363 -0.03434831816703081 -80.04045780729516
1643 -0.03563490435481072 -79.95301807019844 -0.03344932347536087 -80.07390713077052
1644 -0.0356702733784914 -79.98868834357692 -0.03367383312433958 -80.10758096389486
1645 -0.03573926500976086 -80.02442760858669 -0.032197725214064124 -80.13977868910892
1646 -0.03574440144002437 -80.06017201002672 -0.03655243404209614 -80.17633112315102
1647 -0.035780892334878446 -80.0959529023616 -0.036984882317483425 -80.2133160054685
1648 -0.03584327064454555 -80.13179617300615 -0.037214828096330164 -80.25053083356482
1649 -0.03574794624000788 -80.16754411924616 -0.036470198072493076 -80.28700103163732
1650 -0.03572508376091719 -80.20326920300708 -0.03475963026285171 -80.32176066190017
1651 -0.03582855705171824 -80.2390977600588 -0.03404550291597843 -80.35580616481614
1652 -0.03584569878876209 -80.27494345884756 -0.03719140309840441 -80.39299756791455
1653 -0.035787810757756236 -80.31073126960531 -0.038774904981255534 -80.4317724728958
1654 -0.03583020530641079 -80.34656147491172 -0.04155678935348987 -80.4733292622493
1655 -0.03563358094543219 -80.38219505585715 -0.03804227951914072 -80.51137154176844
1656 -0.03547476325184107 -80.417669819109 -0.03494175504893064 -80.54631329681737
1657 -0.035581876523792744 -80.45325169563279 -0.038847547583281995 -80.58516084440066
1658 -0.035479406267404555 -80.48873110190019 -0.038930225372314456 -80.62409106977297
1659 -0.03540623653680086 -80.52413733843699 -0.03233861699700356 -80.65642968676998
1660 -0.03561471477150917 -80.5597520532085 -0.03163590636104345 -80.68806559313103
1661 -0.03560397904366255 -80.59535603225216 -0.03358800373971462 -80.72165359687074
1662 -0.03566795364022255 -80.63102398589238 -0.03639907389879227 -80.75805267076953
1663 -0.035664327815175055 -80.66668831370755 -0.03756240475922823 -80.79561507552876
1664 -0.03566315714269876 -80.70235147085025 -0.03122425973415375 -80.82683933526292
1665 -0.03572269976139068 -80.73807417061164 -0.03885991834104061 -80.86569925360396
1666 -0.03568243645131588 -80.77375660706295 -0.03687301017343998 -80.9025722637774
1667 -0.03557709977030754 -80.80933370683326 -0.0340681130066514 -80.93664037678406
1668 -0.035642237029969694 -80.84497594386323 -0.03611728530377149 -80.97275766208783
1669 -0.03560315817594528 -80.88057910203918 -0.03777036722749472 -81.01052802931532
1670 -0.035552386194467545 -80.91613148823365 -0.03393334746360779 -81.04446137677893
1671 -0.0356752859428525 -80.9518067741765 -0.03422585930675268 -81.07868723608568
1672 -0.035687934048473834 -80.98749470822497 -0.03946855217218399 -81.11815578825787
1673 -0.035553060658276084 -81.02304776888325 -0.03473174814134836 -81.15288753639922
1674 -0.03548590317368507 -81.05853367205692 -0.03684744033962488 -81.18973497673885
1675 -0.03550302144140005 -81.09403669349832 -0.03413819186389446 -81.22387316860274
1676 -0.03565016780048609 -81.12968686129881 -0.030410511791706084 -81.25428368039444
1677 -0.035903364047408105 -81.16559022534622 -0.0375909885391593 -81.2918746689336
1678 -0.035853495635092256 -81.20144372098132 -0.03192146793007851 -81.32379613686368
1679 -0.03589789103716612 -81.23734161201848 -0.03242364879697561 -81.35621978566066
1680 -0.036027935333549976 -81.27336954735203 -0.04093234203755856 -81.39715212769822
1681 -0.03578772321343422 -81.30915727056546 -0.03671056553721428 -81.43386269323544
1682 -0.0358578497543931 -81.34501512031986 -0.03594264630228281 -81.46980533953773
1683 -0.03581385836005211 -81.38082897867992 -0.03286309763789177 -81.50266843717561
1684 -0.035983134619891645 -81.41681211329981 -0.03319412712007761 -81.5358625642957
1685 -0.03606728445738554 -81.4528793977572 -0.039440435357391834 -81.57530299965309
1686 -0.035870043002068995 -81.48874944075926 -0.03608984313905239 -81.61139284279214
1687 -0.03594816755503416 -81.5246976083143 -0.03589624371379614 -81.64728908650594
1688 -0.03592748995870352 -81.56062509827301 -0.03561734817922115 -81.68290643468515
1689 -0.03595529217272997 -81.59658039044574 -0.035044644959270954 -81.71795107964442
1690 -0.03598873578011989 -81.63256912622586 -0.038984587602317336 -81.75693566724674
1691 -0.03585881814360618 -81.66842794436947 -0.03362166229635477 -81.79055732954309
1692 -0.03595220632851124 -81.70438015069799 -0.03277059681713581 -81.82332792636022
1693 -0.03599443379789591 -81.74037458449588 -0.03642448633909225 -81.85975241269931
1694 -0.035912102274596694 -81.77628668677048 -0.0337944021448493 -81.89354681484416
1695 -0.03596635796129703 -81.81225304473178 -0.03236096892505884 -81.92590778376922
1696 -0.0361816031858325 -81.84843464791761 -0.038223638013005254 -81.96413142178223
1697 -0.036094840802252295 -81.88452948871986 -0.03638279624283314 -82.00051421802506
1698 -0.03600218426436186 -81.92053167298423 -0.03508216962218284 -82.03559638764725
1699 -0.036070392653346064 -81.95660206563757 -0.03733159713447094 -82.07292798478171
1700 -0.03617719989269972 -81.99277926553027 -0.03545348811894655 -82.10838147290066
1701 -0.03687088172882795 -82.0296501472591 -0.04284084588289261 -82.15122231878355
1702 -0.035891519859433174 -82.06554166711854 -0.037248377501964566 -82.18847069628552
1703 -0.03573890179395676 -82.1012805689125 -0.03603111561387777 -82.2245018118994
1704 -0.035699962824583056 -82.13698053173708 -0.03740850258618593 -82.26191031448559
1705 -0.03568894956260919 -82.17266948129969 -0.036229212582111356 -82.2981395270677
1706 -0.035658943094313146 -82.20832842439401 -0.03169572539627552 -82.32983525246398
1707 -0.03580881506204605 -82.24413723945605 -0.035855014063417914 -82.3656902665274
1708 -0.035825392603874205 -82.27996263205992 -0.036019069515168665 -82.40170933604256
1709 -0.03580120839178562 -82.31576384045171 -0.037017473578453065 -82.43872680962102
1710 -0.03577530886977911 -82.35153914932148 -0.035868321917951106 -82.47459513153896
1711 -0.035748346522450444 -82.38728749584394 -0.0344650799408555 -82.50906021147982
1712 -0.03579031191766262 -82.4230778077616 -0.040195432305335996 -82.54925564378516
1713 -0.035617388784885406 -82.45869519654649 -0.03733267653733492 -82.58658832032249
1714 -0.03562410958111286 -82.4943193061276 -0.03357535842806101 -82.62016367875056
1715 -0.0356845498085022 -82.5300038559361 -0.03765328899025917 -82.65781696774081
1716 -0.035696984454989436 -82.56570084039109 -0.03443123940378427 -82.6922482071446
1717 -0.03566006645560264 -82.6013609068467 -0.03584988825023174 -82.72809809539483
1718 -0.035723541490733625 -82.63708444833743 -0.033910215459764005 -82.7620083108546
1719 -0.035727251507341865 -82.67281169984477 -0.03508411180227995 -82.79709242265687
1720 -0.03574778325855732 -82.70855948310333 -0.036810057051479814 -82.83390247970836
1721 -0.035738162137567996 -82.74429764524089 -0.034852223470807076 -82.86875470317916
1722 -0.03579524662345648 -82.78009289186434 -0.03437935430556536 -82.90313405748473
1723 -0.03586789593100548 -82.81596078779535 -0.035186384432017805 -82.93832044191676
1724 -0.03580150939524174 -82.85176229719059 -0.034350423514842986 -82.9726708654316
1725 -0.03590055294334889 -82.88766285013394 -0.033278406411409375 -83.00594927184301
1726 -0.03601976800709963 -82.92368261814103 -0.03608639128506184 -83.04203566312808
1727 -0.036046205833554265 -82.95972882397459 -0.03426120076328516 -83.07629686389136
1728 -0.03629146441817284 -82.99602028839276 -0.04121136236935854 -83.11750822626071
1729 -0.03588077966123819 -83.031901068054 -0.03869365137070417 -83.15620187763142
1730 -0.035757436975836755 -83.06765850502984 -0.03541109152138233 -83.1916129691528
1731 -0.0358351893723011 -83.10349369440215 -0.03273360319435596 -83.22434657234716
1732 -0.0359109440818429 -83.139404638484 -0.03666797019541264 -83.26101454254257
1733 -0.0358786104246974 -83.1752832489087 -0.030603140033781527 -83.29161768257634
1734 -0.035964099876582625 -83.21124734878528 -0.037110410071909426 -83.32872809264825
1735 -0.03597378302365541 -83.24722113180893 -0.03566991202533245 -83.36439800467357
1736 -0.03601868636906147 -83.28323981817799 -0.03730595819652081 -83.4017039628701
1737 -0.03599314112216234 -83.31923295930015 -0.03871635980904102 -83.44042032267915
1738 -0.03582891821861267 -83.35506187751876 -0.03665374051779509 -83.47707406319694
1739 -0.035859962739050386 -83.39092184025782 -0.03711487762629986 -83.51418894082323
1740 -0.03585942443460226 -83.42678126469242 -0.03737413436174393 -83.55156307518497
1741 -0.03576649781316519 -83.4625477625056 -0.03495943173766136 -83.58652250692263
1742 -0.035777902230620384 -83.49832566473621 -0.0345996281132102 -83.62112213503585
1743 -0.03588690608739853 -83.53421257082361 -0.032017959654331206 -83.65314009469017
1744 -0.03610685765743256 -83.57031942848104 -0.036396478116512296 -83.68953657280669
1745 -0.03591656442731619 -83.60623599290835 -0.03725111596286297 -83.72678768876955
1746 -0.03591695632785559 -83.6421529492362 -0.03686216436326504 -83.76364985313282
1747 -0.03584838155657053 -83.67800133079278 -0.035016043856739995 -83.79866589698956
1748 -0.0359348077327013 -83.71393613852548 -0.03750273548066616 -83.83616863247023
1749 -0.03583292216062546 -83.7497690606861 -0.035489911958575246 -83.87165854442881
1750 -0.03593805991113186 -83.78570712059724 -0.03799529392272234 -83.90965383835153
1751 -0.035654124617576596 -83.82136124521482 -0.030703517608344555 -83.94035735595988
1752 -0.03590992745012045 -83.85727117266494 -0.03641168717294931 -83.97676904313282
1753 -0.03589529283344746 -83.89316646549838 -0.036420168913900854 -84.01318921204673
1754 -0.03596953004598617 -83.92913599554437 -0.03836480546742678 -84.05155401751415
1755 -0.035901880264282225 -83.96503787580865 -0.031039002537727355 -84.08259302005187
1756 -0.03600214049220085 -84.00104001630085 -0.0371130021288991 -84.11970602218078
1757 -0.03598286192864179 -84.0370228782295 -0.03599245175719261 -84.15569847393797
1758 -0.03586030732840299 -84.0728831855579 -0.033892867341637614 -84.18959134127961
1759 -0.036011282540857795 -84.10889446809875 -0.03211352918297052 -84.22170487046257
1760 -0.03617395460605621 -84.14506842270481 -0.03552410639822483 -84.2572289768608
1761 -0.036128107085824014 -84.18119652979064 -0.03764068298041821 -84.29486965984123
1762 -0.03606864865869284 -84.21726517844934 -0.03745741490274668 -84.33232707474397
1763 -0.035985080525279045 -84.25325025897462 -0.034220803342759606 -84.36654787808673
1764 -0.036074777506291865 -84.2893250364809 -0.03671013135462999 -84.40325800944136
1765 -0.03613532576709986 -84.32546036224801 -0.0325388127937913 -84.43579682223515
1766 -0.036553002707660195 -84.36201336495567 -0.02797144129872322 -84.46376826353386
1767 -0.03663074392825365 -84.39864410888393 -0.030809331592172383 -84.49457759512603
1768 -0.03656649235635996 -84.43521060124029 -0.03798640053719282 -84.53256399566322
1769 -0.03648026064038277 -84.47169086188067 -0.03721804693341255 -84.56978204259664
1770 -0.036392705887556075 -84.50808356776822 -0.03483957424759865 -84.60462161684424
1771 -0.03642847426235676 -84.54451204203058 -0.03693980500102043 -84.64156142184527
1772 -0.036418350599706176 -84.58093039263028 -0.03623000159859657 -84.67779142344386
1773 -0.03645928539335728 -84.61738967802364 -0.034577181376516816 -84.71236860482038
1774 -0.03646369557827711 -84.65385337360192 -0.037097310088574885 -84.74946591490895
1775 -0.03640066832304001 -84.69025404192496 -0.03650590684264898 -84.7859718217516
1776 -0.03638909887522459 -84.72664314080018 -0.03629162348806858 -84.82226344523967
1777 -0.03638954870402813 -84.7630326895042 -0.03717419505119324 -84.85943764029086
1778 -0.036353367194533345 -84.79938605669874 -0.03748887237161398 -84.89692651266247
1779 -0.03628423884510994 -84.83567029554385 -0.03748268149793148 -84.93440919416041
1780 -0.036264313384890556 -84.87193460892874 -0.03543025273829699 -84.9698394468987
1781 -0.03626043312251568 -84.90819504205126 -0.035672536678612234 -85.00551198357732
1782 -0.036300558038055895 -84.94449560008931 -0.034969727508723736 -85.04048171108604
1783 -0.03634978421032429 -84.98084538429964 -0.03641319572925568 -85.0768949068153
1784 -0.03629257697612047 -85.01713796127576 -0.0369525583460927 -85.11384746516138
1785 -0.03621227778494358 -85.0533502390607 -0.03702274654060602 -85.15087021170199
1786 -0.03627471122890711 -85.08962495028962 -0.035737106762826445 -85.18660731846481
1787 -0.03626978155225515 -85.12589473184187 -0.0397505970671773 -85.22635791553199
1788 -0.03610182423144579 -85.16199655607332 -0.03577631711959839 -85.26213423265159
1789 -0.03614871595054865 -85.19814527202387 -0.03931041974574327 -85.30144465239734
1790 -0.0361289719119668 -85.23427424393583 -0.030135829746723176 -85.33158048214406
1791 -0.03618545737117529 -85.270459701307 -0.03534502666443586 -85.36692550880849
1792 -0.036234688572585584 -85.3066943898796 -0.03699242640286684 -85.40391793521135
1793 -0.03615733850747347 -85.34285172838707 -0.03722372446209192 -85.44114165967345
1794 -0.036139960028231145 -85.37899168841531 -0.03782344572246075 -85.47896510539591
1795 -0.03600543532520532 -85.41499712374052 -0.03882165066897869 -85.5177867560649
1796 -0.03597064819186926 -85.45096777193238 -0.03665979113429785 -85.55444654719919
1797 -0.036038977466523646 -85.4870067493989 -0.03486278876662254 -85.58930933596581
1798 -0.035935000889003275 -85.5229417502879 -0.0371694965288043 -85.62647883249461
1799 -0.03597379066050053 -85.5589155409484 -0.03542333412915468 -85.66190216662376
1800 -0.03619037177413702 -85.59510591272254 -0.03488478492945433 -85.69678695155322
1801 -0.03605711907148361 -85.63116303179403 -0.034572544135153295 -85.73135949568838
1802 -0.03619801979511976 -85.66736105158915 -0.034910683147609235 -85.766270178836
1803 -0.03607308007776737 -85.70343413166692 -0.03699643425643444 -85.80326661309243
1804 -0.036087970994412896 -85.73952210266134 -0.03551718052476645 -85.8387837936172
1805 -0.03609088938683271 -85.77561299204817 -0.03517756629735232 -85.87396135991455
1806 -0.036075124703347686 -85.81168811675151 -0.03579510618001223 -85.90975646609456
1807 -0.036205907352268696 -85.84789402410378 -0.034857781045138835 -85.9446142471397
1808 -0.03601233996450901 -85.8839063640683 -0.033524277806282046 -85.97813852494598
1809 -0.03621887322515249 -85.92012523729345 -0.03535734824836254 -86.01349587319434
1810 -0.0361492371186614 -85.95627447441211 -0.039233018085360526 -86.0527288912797
1811 -0.03615054599940777 -85.99242502041152 -0.03851615730673075 -86.09124504858643
1812 -0.03607892412692308 -86.02850394453844 -0.038331244885921475 -86.12957629347235
1813 -0.036048578657209875 -86.06455252319566 -0.03503052797168493 -86.16460682144404
1814 -0.036095318756997584 -86.10064784195265 -0.03717634342610836 -86.20178316487015
1815 -0.036002592742443086 -86.1366504346951 -0.03800103887915611 -86.23978420374931
1816 -0.035940696857869624 -86.17259113155296 -0.0401534304022789 -86.2799376341516
1817 -0.0358310217037797 -86.20842215325675 -0.03153949286788702 -86.31147712701949
1818 -0.03594719767570496 -86.24436935093246 -0.03624495379626751 -86.34772208081576
1819 -0.035974752716720106 -86.28034410364918 -0.03430151212960482 -86.38202359294536
1820 -0.035954243317246434 -86.31629834696643 -0.036603640951216224 -86.41862723389657
1821 -0.035885213501751424 -86.35218356046819 -0.034773635864257815 -86.45340086976083
1822 -0.03610307350754738 -86.38828663397574 -0.03529752288013697 -86.48869839264097
1823 -0.03612091951072216 -86.42440755348646 -0.04464015327394009 -86.53333854591492
1824 -0.035745172016322616 -86.46015272550278 -0.03385708555579185 -86.56719563147071
1825 -0.035733825713396075 -86.49588655121617 -0.03533498607575893 -86.60253061754646
1826 -0.03572505284100771 -86.53161160405718 -0.03875672370195389 -86.64128734124841
1827 -0.03568460177630186 -86.56729620583347 -0.036128385737538335 -86.67741572698596
1828 -0.03569220304489136 -86.60298840887836 -0.03399940822273493 -86.7114151352087
1829 -0.035751418210566044 -86.63873982708893 -0.034717691130936146 -86.74613282633963
1830 -0.035765529982745646 -86.67450535707167 -0.035447745397686956 -86.78158057173732
1831 -0.03574839346110821 -86.71025375053277 -0.03481336496770382 -86.81639393670503
1832 -0.0357936879619956 -86.74604743849477 -0.035451885871589185 -86.85184582257662
1833 -0.035830735601484774 -86.78187817409625 -0.03529748972505331 -86.88714331230167
1834 -0.035884692519903186 -86.81776286661615 -0.03650998789817095 -86.92365330019985
1835 -0.03583620712161064 -86.85359907373775 -0.03378489576280117 -86.95743819596265
1836 -0.03587545193731785 -86.88947452567507 -0.03505673985928297 -86.99249493582194
1837 -0.03590770307928324 -86.92538222875436 -0.036595584265887736 -87.02909052008782
1838 -0.03585798796266317 -86.96124021671702 -0.03598359897732735 -87.06507411906514
1839 -0.03584078326821327 -86.99708099998523 -0.036439426243305206 -87.10151354530845
1840 -0.03579558953642845 -87.03287658952166 -0.03690674919635058 -87.1384202945048
1841 -0.03583677615970373 -87.06871336568136 -0.035304507985711095 -87.17372480249051
1842 -0.035807608254253866 -87.10452097393562 -0.03694721031934023 -87.21067201280985
1843 -0.03588184118270874 -87.14040281511834 -0.03845217935740948 -87.24912419216726
1844 -0.03579896967858076 -87.17620178479692 -0.039068360812962055 -87.28819255298022
1845 -0.03559779096394777 -87.21179957576086 -0.036532319337129596 -87.32472487231735
1846 -0.03556856773793697 -87.2473681434988 -0.03800067063421011 -87.36272554295155
1847 -0.03560399934649468 -87.2829721428453 -0.03348840195685625 -87.39621394490841
1848 -0.03553074821829796 -87.31850289106359 -0.034491200000047684 -87.43070514490846
1849 -0.0356012973934412 -87.35410418845703 -0.03474330436438322 -87.46544844927284
1850 -0.035740849934518336 -87.38984503839154 -0.03718946650624275 -87.50263791577909
1851 -0.035632979683578016 -87.42547801807513 -0.035718857869505884 -87.5383567736486
1852 -0.03562638368457556 -87.4611044017597 -0.03647898230701685 -87.57483575595562
1853 -0.035635987855494024 -87.4967403896152 -0.03767588697373867 -87.61251164292936
1854 -0.03563593793660402 -87.5323763275518 -0.034917769208550456 -87.64742941213791
1855 -0.035550722293555735 -87.56792704984535 -0.03403141815215349 -87.68146083029006
1856 -0.035727066546678544 -87.60365411639204 -0.034092959761619565 -87.71555379005169
1857 -0.035886153019964694 -87.639540269412 -0.030766927730292083 -87.74632071778198
1858 -0.03587997909635306 -87.67542024850835 -0.03538484126329422 -87.78170555904528
1859 -0.0359621711075306 -87.71138241961587 -0.03362149056047201 -87.81532704960576
1860 -0.0359975578263402 -87.74737997744221 -0.03486363999545574 -87.8501906896012
1861 -0.03594455607235432 -87.78332453351456 -0.03636679407209158 -87.8865574836733
1862 -0.03595676273107529 -87.81928129624563 -0.035305054113268855 -87.92186253778657
1863 -0.03591286800801754 -87.85519416425365 -0.03794423900544643 -87.959806776792
1864 -0.035853002406656745 -87.8910471666603 -0.03449141141027212 -87.99429818820228
1865 -0.035970107279717924 -87.92701727394002 -0.035936299711465836 -88.03023448791375
1866 -0.035966661386191846 -87.96298393532622 -0.03412242233753204 -88.06435691025128
1867 -0.03603620193898678 -87.9990201372652 -0.037079167738556865 -88.10143607798983
1868 -0.03596497643738985 -88.03498511370259 -0.034484770707786085 -88.13592084869762
1869 -0.036099505797028544 -88.07108461949962 -0.034222097136080265 -88.1701429458337
1870 -0.036105018109083176 -88.1071896376087 -0.03293698169291019 -88.20307992752662
1871 -0.0362551786005497 -88.14344481620925 -0.03820995558053255 -88.24128988310714
1872 -0.03615234233438969 -88.17959715854364 -0.036400146596133706 -88.27769002970328
1873 -0.03608726989477873 -88.21568442843842 -0.036742492206394674 -88.31443252190968
1874 -0.03616634141653776 -88.25185076985495 -0.03299172483384609 -88.34742424674353
1875 -0.03626164756715298 -88.28811241742211 -0.0377593994140625 -88.38518364615759
1876 -0.036112834326922895 -88.32422525174904 -0.03714960031211376 -88.4223332464697
1877 -0.03603416997939348 -88.36025942172843 -0.03447464406490326 -88.4568078905346
1878 -0.03626504391431808 -88.39652446564274 -0.04029863886535168 -88.49710652939996
1879 -0.035990459471940996 -88.43251492511469 -0.03543686158955097 -88.5325433909895
1880 -0.03603898007422686 -88.46855390518891 -0.03717643264681101 -88.56971982363632
1881 -0.03609290588647127 -88.50464681107539 -0.03605133891105652 -88.60577116254737
1882 -0.036127823032438756 -88.54077463410783 -0.03339452166110277 -88.63916568420848
1883 -0.036119654402136804 -88.57689428850998 -0.03660538997501135 -88.67577107418349
1884 -0.03605951890349388 -88.61295380741348 -0.035833957977592944 -88.71160503216107
1885 -0.03651176765561104 -88.64946557506909 -0.04252036139369011 -88.75412539355476
1886 -0.03585064467042685 -88.68531621973952 -0.03450116701424122 -88.788626560569
1887 -0.03578224424272776 -88.72109846398224 -0.03408001977950335 -88.82270658034851
1888 -0.035781504586339 -88.75687996856858 -0.03563506379723549 -88.85834164414574
1889 -0.03588734045624733 -88.79276730902482 -0.03331482745707035 -88.89165647160281
1890 -0.035921513102948666 -88.82868882212777 -0.036256940476596354 -88.9279134120794
1891 -0.03586175851523876 -88.86455058064301 -0.03832167852669954 -88.9662350906061
1892 -0.035873957350850104 -88.90042453799386 -0.03589500747621059 -89.00213009808232
1893 -0.03586125504225492 -88.9362857930361 -0.03542382176965475 -89.03755391985197
1894 -0.03592902310192585 -88.97221481613803 -0.034553106501698495 -89.07210702635368
1895 -0.03600924052298069 -89.00822405666102 -0.03141584191471338 -89.10352286826839
1896 -0.03615155611187219 -89.0443756127729 -0.030702262837439775 -89.13422513110582
1897 -0.03622015304863453 -89.08059576582153 -0.03546493463218212 -89.16969006573801
1898 -0.03635503314435482 -89.11695079896589 -0.03523865435272455 -89.20492872009073
1899 -0.0363255899399519 -89.15327638890584 -0.03599009737372398 -89.24091881746446
1900 -0.03629444632679224 -89.18957083523263 -0.03665763884782791 -89.27757645631229
1901 -0.036209155432879926 -89.22577999066552 -0.0385887959972024 -89.31616525230949
1902 -0.03619093485176563 -89.26197092551728 -0.03703362792730332 -89.35319888023679
1903 -0.036145059205591676 -89.29811598472287 -0.035678840801119806 -89.38887772103791
1904 -0.03610987085849047 -89.33422585558137 -0.036761447228491305 -89.4256391682664
1905 -0.03609566353261471 -89.37032151911399 -0.03990331757813692 -89.46554248584454
1906 -0.03608386870473623 -89.40640538781872 -0.037625938281416894 -89.50316842412596
1907 -0.035999197885394095 -89.44240458570411 -0.03856946006417274 -89.54173788419013
1908 -0.035886199399828914 -89.47829078510394 -0.03421167209744454 -89.57594955628757
1909 -0.03596346471458674 -89.51425424981852 -0.03440929725766182 -89.61035885354524
1910 -0.035928450897336005 -89.55018270071585 -0.032738724164664744 -89.6430975777099
1911 -0.036080850102007386 -89.58626355081786 -0.033704033307731154 -89.67680161101762
1912 -0.03613173812627792 -89.62239528894413 -0.035869184881448746 -89.71267079589907
1913 -0.03614040389657021 -89.6585356928407 -0.03585161603987217 -89.74852241193895
1914 -0.036112922616302966 -89.694648615457 -0.03613731358200312 -89.78465972552095
1915 -0.036139714904129504 -89.73078833036112 -0.03484224434942007 -89.81950196987037
1916 -0.03613658845424652 -89.76692491881536 -0.03614181894809008 -89.85564378881847
1917 -0.03614708539098501 -89.80307200420634 -0.036588154174387454 -89.89223194299285
1918 -0.03616179972887039 -89.83923380393522 -0.03501010611653328 -89.92724204910938
1919 -0.03631717376410961 -89.87555097769932 -0.0340441657230258 -89.96128621483241
1920 -0.03622509688138962 -89.91177607458071 -0.03707701861858368 -89.998363233451
1921 -0.03616481795907021 -89.94794089253979 -0.03904572706669569 -90.0374089605177
1922 -0.036227624677121636 -89.98416851721692 -0.03781480621546507 -90.07522376673316
1923 -0.035993133671581745 -90.0201616508885 -0.035476603731513026 -90.11070037046467
1924 -0.03609482999891043 -90.05625648088741 -0.037737490609288216 -90.14843786107396
1925 -0.03605402857065201 -90.09231050945806 -0.034920337982475756 -90.18335819905643
1926 -0.03610253371298313 -90.12841304317104 -0.03780335746705532 -90.22116155652348
1927 -0.03606809135526419 -90.1644811345263 -0.0364774476736784 -90.25763900419716
1928 -0.03601500988006592 -90.20049614440636 -0.035121402330696584 -90.29276040652786
1929 -0.03604899514466524 -90.23654513955103 -0.03180618099868297 -90.32456658752655
1930 -0.03611625675112009 -90.27266139630214 -0.04081823341548443 -90.36538482094203
1931 -0.03599918968975544 -90.3086605859919 -0.036117170751094815 -90.40150199169312
1932 -0.03586945626884699 -90.34453004226074 -0.034860817901790145 -90.43636280959491
1933 -0.03594150673598051 -90.38047154899672 -0.03288934472948313 -90.4692521543244
1934 -0.03601181115955114 -90.41648336015628 -0.03515376131981611 -90.50440591564421
1935 -0.03600635062903166 -90.45248971078531 -0.03578418493270874 -90.54019010057692
1936 -0.03598732817918062 -90.48847703896449 -0.03537628185003996 -90.57556638242696
1937 -0.03606422804296017 -90.52454126700745 -0.038131491467356685 -90.61369787389431
1938 -0.03600555993616581 -90.56054682694362 -0.03666722308844328 -90.65036509698275
1939 -0.0359342772513628 -90.59648110419498 -0.037679670564830306 -90.68804476754758
1940 -0.035989785380661485 -90.63247088957564 -0.03892470002174377 -90.72696946756932
1941 -0.03589794989675284 -90.6683688394724 -0.03420123551040888 -90.76117070307973
1942 -0.035865288227796555 -90.70423412770019 -0.03353157490491867 -90.79470227798464
1943 -0.03590119406580925 -90.740135321766 -0.035004022717475894 -90.82970630070211
1944 -0.035867465659976006 -90.77600278742598 -0.03703554756939411 -90.8667418482715
1945 -0.035864449106156826 -90.81186723653214 -0.034589596837759015 -90.90133144510926
1946 -0.03589882962405681 -90.8477660661562 -0.035861392877995966 -90.93719283798725
1947 -0.03598325103521347 -90.88374931719142 -0.033765331655740735 -90.970958169643
1948 -0.03598988633602858 -90.91973920352744 -0.03461808692663908 -91.00557625656964
1949 -0.0360215725377202 -90.95576077606516 -0.033830761536955835 -91.0394070181066
1950 -0.03610873781144619 -90.99186951387661 -0.03629380576312542 -91.07570082386972
1951 -0.03615775052458048 -91.02802726440119 -0.03664253111928702 -91.11234335498901
1952 -0.036150562763214114 -91.0641778271644 -0.033806385844945906 -91.14614974083395
1953 -0.036183413863182065 -91.10036124102758 -0.03846445009112358 -91.18461419092507
1954 -0.036302414163947104 -91.13666365519153 -0.03628628049045801 -91.22090047141553
1955 -0.03611933309584856 -91.17278298828738 -0.03902194686233997 -91.25992241827787
1956 -0.03605726268142462 -91.2088402509688 -0.03841057699173689 -91.2983329952696
1957 -0.03598025981336832 -91.24482051078218 -0.036031336337327954 -91.33436433160693
1958 -0.03600154798477888 -91.28082205876696 -0.03651917017996311 -91.37088350178689
1959 -0.03597857467830181 -91.31680063344525 -0.035645300149917604 -91.40652880193682
1960 -0.035960242711007596 -91.35276087615627 -0.03683704007416964 -91.44336584201099
1961 -0.035920497961342335 -91.38868137411761 -0.036170192249119285 -91.47953603426011
1962 -0.035980514250695705 -91.4246618883683 -0.036130312271416186 -91.51566634653152
1963 -0.035945383831858635 -91.46060727220016 -0.03623354230076074 -91.55189988883228
1964 -0.03593655861914158 -91.4965438308193 -0.03776419907808304 -91.58966408791036
1965 -0.03586087729781866 -91.53240470811713 -0.03629293311387301 -91.62595702102423
1966 -0.03581177406013012 -91.56821648217726 -0.034315770119428636 -91.66027279114367
1967 -0.0359668780118227 -91.60418336018908 -0.037824110873043534 -91.69809690201672
1968 -0.03578322194516659 -91.63996658213425 -0.036686518043279645 -91.73478342006
1969 -0.03583603203296661 -91.67580261416721 -0.03788204211741686 -91.77266546217741
1970 -0.03567743804305792 -91.71148005221026 -0.03597696758806705 -91.80864242976548
1971 -0.03562094438821077 -91.74710099659848 -0.030969222262501716 -91.83961165202798
1972 -0.03596582561731339 -91.78306682221579 -0.03712003659456968 -91.87673168862256
1973 -0.03578092139214277 -91.81884774360793 -0.03553841840475798 -91.91227010702731
1974 -0.03583250753581524 -91.85468025114375 -0.03532746732234955 -91.94759757434966
1975 -0.03584034834057093 -91.89052059948432 -0.036001349054276946 -91.98359892340393
1976 -0.03586476892232895 -91.92638536840664 -0.039231343753635885 -92.02283026715757
1977 -0.03583770617842674 -91.96222307458507 -0.03481754511594772 -92.05764781227352
1978 -0.03581658434122801 -91.9980396589263 -0.034062568470835684 -92.09171038074435
1979 -0.03585428558290005 -92.0338939445092 -0.035749103501439096 -92.12745948424579
1980 -0.03586505763232708 -92.06975900214152 -0.04017084334045649 -92.16763032758625
1981 -0.035612400807440284 -92.10537140294896 -0.0330004433169961 -92.20063077090325
1982 -0.03590100295841694 -92.14127240590737 -0.03665914796292782 -92.23728991886617
1983 -0.035716648772358896 -92.17698905467974 -0.03469435665756464 -92.27198427552374
1984 -0.03572198376059532 -92.21271103844033 -0.037332515232264996 -92.309316790756
1985 -0.03574836477637291 -92.2484594032167 -0.03562256544828415 -92.34493935620428
1986 -0.03575057536363602 -92.28420997858034 -0.034376247227191924 -92.37931560343146
1987 -0.035717109218239784 -92.31992708779858 -0.036959738656878474 -92.41627534208834
1988 -0.03574858549982309 -92.35567567329839 -0.03532203491777182 -92.45159737700611
1989 -0.035797054693102834 -92.3914727279915 -0.03440511357039213 -92.4860024905765
1990 -0.03586593605577946 -92.42733866404728 -0.03884260430932045 -92.52484509488582
1991 -0.03566460013389587 -92.46300326418118 -0.03640855494886637 -92.56125364983468
1992 -0.035709688626229766 -92.49871295280741 -0.03744154311716556 -92.59869519295185
1993 -0.0355656873434782 -92.53427864015089 -0.032590101659297946 -92.63128529461115
1994 -0.03576455656439066 -92.57004319671528 -0.035221278108656405 -92.6665065727198
1995 -0.03591527994722128 -92.6059584766625 -0.03470803387463093 -92.70121460659443
1996 -0.03578788787126541 -92.64174636453376 -0.03767308201640844 -92.73888768861084
1997 -0.035738658346235755 -92.67748502287999 -0.03749594185501337 -92.77638363046586
1998 -0.035774412006139754 -92.71325943488613 -0.03792717382311821 -92.81431080428898
1999 -0.035659017786383626 -92.74891845267251 -0.034709771163761616 -92.84902057545274
2000 -0.03570486307144165 -92.78462331574396 -0.03604057990014553 -92.88506115535289
