# Supplementary material for: Learning nonequilibrium statistical mechanics and dynamical phase transitions
Source: Nat Commun. 2024 Feb 6;15:1117. doi: 10.1038/s41467-024-45172-8 (PMC10847122; doi:10.1038/s41467-024-45172-8)
Supplement: Supplementary file 4 — Supplementary Data 1 [file 41467_2024_45172_MOESM4_ESM.zip › DPT-main/PlotTemplate/plot_KL_divergence/out/finite_time/SE/L6_D3W32K5_E100BS1k/logs-0.60/log.txt]

1 -0.18893987759947778 -0.18893987759947778 -0.18894075006246566 -0.18894075006246566
2 -0.18772980496287345 -0.3766696825623512 -0.18772316500544547 -0.37666391506791114
3 -0.186601909250021 -0.5632715918123722 -0.18662206828594208 -0.5632859833538533
4 -0.18550183475017548 -0.7487734265625476 -0.18548099249601363 -0.748766975849867
5 -0.1844649113714695 -0.9332383379340171 -0.18446027487516403 -0.933227250725031
6 -0.18346304520964624 -1.1167013831436634 -0.18346310183405876 -1.1166903525590897
7 -0.1824830710887909 -1.2991844542324542 -0.18239011019468307 -1.2990804627537726
8 -0.18155541121959687 -1.4807398654520512 -0.18155379816889763 -1.4806342609226704
9 -0.18065677732229232 -1.6613966427743434 -0.18067689165472983 -1.6613111525774003
10 -0.1797753542661667 -1.84117199704051 -0.17977161407470704 -1.8410827666521072
11 -0.1789170980453491 -2.020089095085859 -0.17889324724674224 -2.0199760138988494
12 -0.1780960351228714 -2.1981851302087305 -0.1781633675098419 -2.198139381408691
13 -0.17728838697075844 -2.375473517179489 -0.1773437425494194 -2.3754831239581105
14 -0.1765054054558277 -2.5519789226353167 -0.17656938806176187 -2.5520525120198725
15 -0.17573169395327567 -2.7277106165885923 -0.17582691535353662 -2.7278794273734093
16 -0.17497462332248687 -2.902685239911079 -0.17500851973891257 -2.9028879471123217
17 -0.1742380291223526 -3.0769232690334314 -0.17431235685944557 -3.0772003039717672
18 -0.17353020533919333 -3.2504534743726246 -0.1735525019466877 -3.250752805918455
19 -0.17282690331339837 -3.423280377686023 -0.17297248542308807 -3.423725291341543
20 -0.17213601246476173 -3.5954163901507847 -0.17208404913544656 -3.5958093404769897
21 -0.1714612178504467 -3.7668776080012316 -0.17144930586218834 -3.767258646339178
22 -0.17079695910215378 -3.9376745671033855 -0.1709199845790863 -3.9381786309182645
23 -0.17014209553599358 -4.1078166626393795 -0.17028718590736389 -4.108465816825628
24 -0.16950063928961753 -4.277317301928997 -0.16945591643452645 -4.277921733260155
25 -0.16887503415346145 -4.446192336082459 -0.16891790851950644 -4.446839641779661
26 -0.16822846308350564 -4.6144207991659645 -0.16813011914491655 -4.614969760924578
27 -0.16763359755277635 -4.782054396718741 -0.16751668304204942 -4.7824864439666275
28 -0.16702396422624588 -4.949078360944987 -0.16715281158685685 -4.9496392555534845
29 -0.1664143830537796 -5.115492743998766 -0.16664253622293473 -5.116281791776419
30 -0.16582251489162445 -5.281315258890391 -0.16590285152196885 -5.282184643298388
31 -0.16521913558244705 -5.446534394472838 -0.1652730032801628 -5.447457646578551
32 -0.1646526835858822 -5.6111870780587205 -0.1644182913005352 -5.611875937879086
33 -0.16409315094351767 -5.775280229002238 -0.1641005642712116 -5.775976502150297
34 -0.16349580734968186 -5.9387760363519195 -0.1635140784084797 -5.939490580558777
35 -0.1629292346537113 -6.101705271005631 -0.16328639015555382 -6.102776970714331
36 -0.16236504837870597 -6.264070319384337 -0.16251380369067192 -6.265290774405003
37 -0.1618002563714981 -6.425870575755835 -0.1618765786290169 -6.42716735303402
38 -0.16126134395599365 -6.587131919711829 -0.16141371801495552 -6.588581071048975
39 -0.16068965420126916 -6.747821573913098 -0.16039726063609122 -6.748978331685066
40 -0.16016720235347748 -6.907988776266575 -0.1605295293033123 -6.909507860988379
41 -0.1595969446003437 -7.067585720866918 -0.15929969176650047 -7.06880755275488
42 -0.1590807057917118 -7.22666642665863 -0.15897037610411643 -7.2277779288589965
43 -0.15853607952594756 -7.385202506184577 -0.1582699827849865 -7.386047911643983
44 -0.15800636857748032 -7.543208874762057 -0.1583671450614929 -7.544415056705476
45 -0.15745486542582512 -7.700663740187882 -0.1574663482606411 -7.701881404966117
46 -0.15692177191376686 -7.857585512101649 -0.15710501819849015 -7.858986423164607
47 -0.15639887005090714 -8.013984382152557 -0.15613546296954156 -8.015121886134148
48 -0.15588162541389466 -8.169866007566451 -0.1550767034292221 -8.17019858956337
49 -0.15535968095064162 -8.325225688517094 -0.15561961531639099 -8.325818204879761
50 -0.15481572076678277 -8.480041409283876 -0.15525074079632759 -8.481068945676089
51 -0.15428205952048302 -8.634323468804359 -0.15419448390603066 -8.63526342958212
52 -0.1537592366337776 -8.788082705438137 -0.15355426743626593 -8.788817697018386
53 -0.15321046411991118 -8.94129316955805 -0.15327672138810158 -8.942094418406487
54 -0.1526913359761238 -9.093984505534173 -0.15226175710558892 -9.094356175512075
55 -0.15217246115207672 -9.24615696668625 -0.15220153629779815 -9.246557711809874
56 -0.15164219215512276 -9.397799158841373 -0.15082909390330315 -9.397386805713177
57 -0.15113242194056511 -9.548931580781938 -0.150887943059206 -9.548274748772384
58 -0.15060533955693245 -9.69953692033887 -0.15049200654029846 -9.698766755312683
59 -0.1500790983438492 -9.849616018682719 -0.15029033198952674 -9.84905708730221
60 -0.14954869374632834 -9.999164712429048 -0.14982521682977676 -9.998882304131987
61 -0.14900973290205002 -10.148174445331097 -0.14923416078090668 -10.148116464912894
62 -0.14849850609898568 -10.296672951430082 -0.14877402856945993 -10.296890493482353
63 -0.14795705750584603 -10.444630008935928 -0.14699203595519067 -10.443882529437543
64 -0.14745360985398293 -10.59208361878991 -0.1467892922461033 -10.590671821683646
65 -0.14691664427518844 -10.7390002630651 -0.14702216163277626 -10.737693983316422
66 -0.14640549272298814 -10.885405755788087 -0.14626799076795577 -10.883961974084379
67 -0.14587419405579566 -11.031279949843883 -0.14589841216802596 -11.029860386252405
68 -0.1453131206333637 -11.176593070477248 -0.1449641577899456 -11.174824544042352
69 -0.14480942338705063 -11.321402493864298 -0.14526579678058624 -11.320090340822938
70 -0.14425218105316162 -11.46565467491746 -0.14294731691479684 -11.463037657737734
71 -0.14374321103096008 -11.60939788594842 -0.14584487974643706 -11.608882537484172
72 -0.1431567832827568 -11.752554669231177 -0.14422889053821564 -11.753111428022388
73 -0.1426071897149086 -11.895161858946086 -0.14198073148727416 -11.895092159509662
74 -0.14207024350762368 -12.037232102453709 -0.14096733331680297 -12.036059492826466
75 -0.1415162481367588 -12.178748350590467 -0.14079804494976997 -12.176857537776236
76 -0.14099928811192514 -12.319747638702392 -0.14168012365698815 -12.318537661433224
77 -0.14048903435468674 -12.460236673057079 -0.14041381254792212 -12.458951473981147
78 -0.13988990411162378 -12.600126577168702 -0.14170855283737183 -12.600660026818518
79 -0.13934153094887733 -12.73946810811758 -0.13861333057284356 -12.739273357391362
80 -0.1387811340391636 -12.878249242156743 -0.13952117711305617 -12.878794534504419
81 -0.1381983071565628 -13.016447549313305 -0.13874917030334472 -13.017543704807764
82 -0.1376192167401314 -13.154066766053436 -0.13895974382758142 -13.156503448635345
83 -0.13698523864150047 -13.291052004694937 -0.13687968924641608 -13.293383137881762
84 -0.1364572025835514 -13.427509207278488 -0.13729638159275054 -13.430679519474513
85 -0.13587838932871818 -13.563387596607207 -0.13633020594716072 -13.567009725421673
86 -0.13531907498836518 -13.698706671595572 -0.13601874187588692 -13.70302846729756
87 -0.13474048748612405 -13.833447159081695 -0.13687532171607017 -13.839903789013631
88 -0.13407666757702827 -13.967523826658724 -0.1355983354151249 -13.975502124428756
89 -0.1335047610104084 -14.101028587669132 -0.13204638063907623 -14.107548505067832
90 -0.1329276092350483 -14.233956196904181 -0.1321344904601574 -14.239682995527989
91 -0.13235521018505098 -14.366311407089231 -0.13045151755213738 -14.370134513080126
92 -0.1318032495677471 -14.498114656656979 -0.13064723014831542 -14.500781743228442
93 -0.13120271638035774 -14.629317373037336 -0.13277525529265405 -14.633556998521096
94 -0.13056853115558625 -14.759885904192922 -0.13035836368799208 -14.763915362209088
95 -0.12998346239328384 -14.889869366586206 -0.13127628415822984 -14.895191646367318
96 -0.1293554738163948 -15.0192248404026 -0.12737422063946724 -15.022565867006785
97 -0.1287822775542736 -15.148007117956874 -0.1291450522840023 -15.151710919290787
98 -0.12815622836351395 -15.276163346320388 -0.12877732068300246 -15.28048823997379
99 -0.12754869610071182 -15.4037120424211 -0.125184528529644 -15.405672768503434
100 -0.12699097469449044 -15.53070301711559 -0.12649885863065718 -15.532171627134092
101 -0.12631109952926636 -15.657014116644856 -0.12578742504119872 -15.657959052175292
102 -0.12572698593139647 -15.782741102576253 -0.12614068984985352 -15.784099742025145
103 -0.1251102566719055 -15.90785135924816 -0.12366094365715981 -15.907760685682305
104 -0.12449918761849403 -16.032350546866653 -0.12551552429795265 -16.033276209980258
105 -0.1238349188119173 -16.15618546567857 -0.12100575752556324 -16.15428196750582
106 -0.12324395217001438 -16.279429417848583 -0.12279129363596439 -16.277073261141783
107 -0.1225492674857378 -16.40197868533432 -0.12170634679496288 -16.398779607936746
108 -0.12193091213703156 -16.523909597471352 -0.12068129181861878 -16.519460899755366
109 -0.12130960896611213 -16.645219206437464 -0.11975705660879613 -16.639217956364163
110 -0.12065222151577473 -16.76587142795324 -0.11963723972439766 -16.75885519608856
111 -0.12003480307757855 -16.88590623103082 -0.1189673226326704 -16.87782251872123
112 -0.11940101645886898 -17.00530724748969 -0.11976520009338856 -16.99758771881462
113 -0.11873294673860073 -17.12404019422829 -0.11743317916989326 -17.115020897984515
114 -0.11809192709624768 -17.242132121324538 -0.11782719045877457 -17.23284808844329
115 -0.11742086037993431 -17.35955298170447 -0.11733882501721382 -17.350186913460504
116 -0.11675556041300297 -17.476308542117476 -0.11822465397417545 -17.46841156743468
117 -0.11609192192554474 -17.59240046404302 -0.11937759183347225 -17.58778915926815
118 -0.11535822935402393 -17.707758693397043 -0.11636417992413044 -17.70415333919228
119 -0.11465083807706833 -17.82240953147411 -0.11410007327795028 -17.81825341247023
120 -0.11402726545929909 -17.93643679693341 -0.11417625695466996 -17.932429669424902
121 -0.11331510208547116 -18.049751899018883 -0.1100890465080738 -18.042518715932975
122 -0.11267473101615906 -18.162426630035043 -0.11251224130392075 -18.155030957236896
123 -0.11200616545975209 -18.274432795494796 -0.11012560725212098 -18.26515656448902
124 -0.1114367462694645 -18.38586954176426 -0.11241365112364292 -18.37757021561266
125 -0.11064172387123108 -18.496511265635494 -0.11012894473969936 -18.48769916035236
126 -0.10995240323245525 -18.60646366886795 -0.10985617637634278 -18.597555336728703
127 -0.1092699073255062 -18.715733576193454 -0.11351822465658187 -18.711073561385284
128 -0.10852581225335597 -18.82425938844681 -0.11338260546326637 -18.82445616684855
129 -0.10773651897907258 -18.931995907425883 -0.10638337284326553 -18.930839539691814
130 -0.10704988278448582 -19.03904579021037 -0.10439335703849792 -19.03523289673031
131 -0.10639663264155388 -19.145442422851925 -0.10745193623006344 -19.142684832960374
132 -0.10566979125142098 -19.251112214103347 -0.10920248180627823 -19.251887314766652
133 -0.10493259876966476 -19.356044812873012 -0.10541458800435066 -19.357301902771002
134 -0.10427720285952091 -19.460322015732533 -0.10987924039363861 -19.46718114316464
135 -0.10347203388810158 -19.563794049620636 -0.10154560133814812 -19.56872674450279
136 -0.1027375128120184 -19.666531562432656 -0.1037920881062746 -19.672518832609065
137 -0.1020264595746994 -19.768558022007355 -0.10041609331965447 -19.77293492592872
138 -0.10136016979813575 -19.86991819180549 -0.10203101858496666 -19.874965944513686
139 -0.10064959488809108 -19.97056778669358 -0.10229860208928584 -19.97726454660297
140 -0.09994359463453292 -20.07051138132811 -0.09883808307349681 -20.076102629676466
141 -0.09924234598875045 -20.16975372731686 -0.10025734901428222 -20.176359978690748
142 -0.09850117228925229 -20.268254899606113 -0.09853139333426952 -20.274891372025017
143 -0.09786818847060204 -20.366123088076716 -0.09776744954288005 -20.372658821567896
144 -0.09715631753206252 -20.463279405608777 -0.09695886000990868 -20.469617681577805
145 -0.09647254534065723 -20.559751950949433 -0.09665732569992543 -20.56627500727773
146 -0.09574609585106372 -20.655498046800496 -0.09408887475728989 -20.66036388203502
147 -0.09509258866310119 -20.750590635463595 -0.09607529193162918 -20.75643917396665
148 -0.09437022618949413 -20.84496086165309 -0.09188921600580216 -20.848328389972455
149 -0.09366365745663643 -20.938624519109727 -0.09409140795469284 -20.942419797927148
150 -0.09294968731701374 -21.03157420642674 -0.0923962153494358 -21.034816013276583
151 -0.09232784099876881 -21.12390204742551 -0.09347269870340824 -21.12828871197999
152 -0.09157307483255864 -21.21547512225807 -0.09051430150866509 -21.218803013488657
153 -0.09095126278698444 -21.306426385045054 -0.09188695959746837 -21.310689973086124
154 -0.09020141251385212 -21.396627797558907 -0.09262795932590961 -21.403317932412033
155 -0.08949390836060048 -21.48612170591951 -0.08831743262708187 -21.491635365039116
156 -0.08878642320632935 -21.574908129125838 -0.08870171867311001 -21.580337083712227
157 -0.08817687444388866 -21.663085003569726 -0.08766963183879853 -21.668006715551027
158 -0.08751230649650096 -21.750597310066226 -0.0885668832808733 -21.7565735988319
159 -0.08686957061290741 -21.837466880679134 -0.08594805151224136 -21.84252165034414
160 -0.08623699843883514 -21.92370387911797 -0.08778521604835987 -21.9303068663925
161 -0.08559500575065612 -22.009298884868624 -0.07948420755565166 -22.00979107394815
162 -0.08506266362965106 -22.094361548498274 -0.0874793492257595 -22.09727042317391
163 -0.08445400856435299 -22.178815557062627 -0.08389926962554455 -22.181169692799454
164 -0.08371855169534684 -22.262534108757976 -0.07799491621553897 -22.25916460901499
165 -0.08323956578969956 -22.345773674547676 -0.07863295674324036 -22.337797565758233
166 -0.08266031853854656 -22.428433993086223 -0.08564301058650017 -22.423440576344735
167 -0.08199107348918915 -22.51042506657541 -0.0807809628546238 -22.50422153919936
168 -0.08138452991843223 -22.591809596493842 -0.08386135399341584 -22.588082893192777
169 -0.08080227859318256 -22.672611875087025 -0.08392837345600128 -22.672011266648777
170 -0.08014303408563136 -22.752754909172655 -0.08036827966570854 -22.752379546314486
171 -0.07952607534825802 -22.832280984520914 -0.07317699566483497 -22.82555654197932
172 -0.07903487086296082 -22.911315855383876 -0.07848353609442711 -22.90404007807375
173 -0.07838463112711906 -22.989700486510994 -0.07974559254944324 -22.983785670623192
174 -0.07784781605005264 -23.067548302561047 -0.07527111694216729 -23.05905678756536
175 -0.07725734747946263 -23.14480565004051 -0.079511459171772 -23.138568246737133
176 -0.076634094491601 -23.221439744532113 -0.07900310717523099 -23.217571353912366
177 -0.07611809745430946 -23.29755784198642 -0.07916263490915298 -23.29673398882152
178 -0.0755269903689623 -23.373084832355385 -0.07275271490216255 -23.36948670372368
179 -0.07500869482755661 -23.44809352718294 -0.07185913957655429 -23.441345843300233
180 -0.07438832595944404 -23.522481853142384 -0.07559526860713958 -23.51694111190737
181 -0.07391757443547249 -23.596399427577857 -0.07074108682572841 -23.5876821987331
182 -0.07348406538367272 -23.66988349296153 -0.07288877591490746 -23.660570974648007
183 -0.07301660366356373 -23.742900096625096 -0.07302757687866687 -23.733598551526672
184 -0.0724247932434082 -23.815324889868503 -0.07820928953588009 -23.811807841062553
185 -0.0718131735920906 -23.887138063460593 -0.07275509797036647 -23.884562939032918
186 -0.0713566418737173 -23.95849470533431 -0.07071315348148347 -23.955276092514403
187 -0.07085122093558312 -24.029345926269894 -0.07139527313411236 -24.026671365648514
188 -0.07045415416359901 -24.099800080433493 -0.0696525003761053 -24.09632386602462
189 -0.06990254297852516 -24.169702623412018 -0.07298593372106552 -24.169309799745683
190 -0.0694056622684002 -24.23910828568042 -0.0708454392850399 -24.240155239030724
191 -0.0689494214951992 -24.308057707175617 -0.06852986551821232 -24.308685104548935
192 -0.06852651424705983 -24.37658422142268 -0.06484565660357475 -24.37353076115251
193 -0.06813551560044288 -24.44471973702312 -0.06555879786610604 -24.439089559018615
194 -0.06777653135359288 -24.512496268376715 -0.07007626891136169 -24.509165827929976
195 -0.06723409965634346 -24.579730368033058 -0.06644038185477256 -24.57560620978475
196 -0.06683143302798271 -24.64656180106104 -0.06813672780990601 -24.643742937594656
197 -0.0664458729326725 -24.71300767399371 -0.06582465991377831 -24.709567597508435
198 -0.06591062322258949 -24.7789182972163 -0.06736829355359078 -24.776935891062028
199 -0.06555070579051972 -24.84446900300682 -0.06798260621726512 -24.84491849727929
200 -0.06501355692744255 -24.909482559934265 -0.06802814528346061 -24.91294664256275
201 -0.06462081260979176 -24.974103372544057 -0.06351392641663552 -24.976460568979387
202 -0.06419658325612546 -25.038299955800184 -0.06714106649160385 -25.043601635470992
203 -0.06379135213792324 -25.102091307938107 -0.06294930689036846 -25.10655094236136
204 -0.06337615959346295 -25.16546746753157 -0.07254929132759572 -25.179100233688956
205 -0.06301338598132133 -25.22848085351289 -0.0644837837666273 -25.243584017455582
206 -0.06264006178826094 -25.291120915301153 -0.060618977062404156 -25.304202994517986
207 -0.0622596962377429 -25.353380611538896 -0.06442763283848763 -25.368630627356474
208 -0.06195370927453041 -25.415334320813425 -0.06212521307170391 -25.430755840428176
209 -0.06154809463769197 -25.47688241545112 -0.06482437923550606 -25.495580219663683
210 -0.061203913576900956 -25.53808632902802 -0.060569312795996665 -25.55614953245968
211 -0.060904199816286565 -25.598990528844304 -0.05929533410817385 -25.615444866567856
212 -0.06062711644917727 -25.65961764529348 -0.060023161396384236 -25.67546802796424
213 -0.060318580456078054 -25.719936225749557 -0.05954417083412409 -25.735012198798362
214 -0.059962238930165765 -25.77989846467972 -0.05639648474752903 -25.791408683545892
215 -0.059724105335772035 -25.839622570015493 -0.05120870564132929 -25.84261738918722
216 -0.05945466794073582 -25.899077237956227 -0.0624975960701704 -25.90511498525739
217 -0.05914630256593227 -25.95822354052216 -0.05963316187262535 -25.964748147130017
218 -0.058810536935925486 -26.017034077458085 -0.05764288529753685 -26.022391032427553
219 -0.058536133356392385 -26.075570210814476 -0.06134392600506544 -26.08373495843262
220 -0.0583784906193614 -26.133948701433837 -0.05776955541223287 -26.14150451384485
221 -0.05797654576599598 -26.191925247199833 -0.05484481304883957 -26.19634932689369
222 -0.0576886210590601 -26.249613868258894 -0.06147760283201933 -26.25782692972571
223 -0.0575418122112751 -26.30715568047017 -0.05642611887305975 -26.31425304859877
224 -0.05735434554517269 -26.364510026015342 -0.06246406678110361 -26.376717115379872
225 -0.05695603732019663 -26.42146606333554 -0.060918099619448184 -26.43763521499932
226 -0.05662104915827513 -26.478087112493814 -0.05101154949516058 -26.488646764494483
227 -0.056427276507019994 -26.534514389000833 -0.05006757713854313 -26.538714341633025
228 -0.05614603813737631 -26.59066042713821 -0.06046985238790512 -26.59918419402093
229 -0.055812839046120645 -26.64647326618433 -0.05713841915130615 -26.656322613172236
230 -0.05552848372608423 -26.702001749910416 -0.05278824418783188 -26.709110857360066
231 -0.05521117839962244 -26.75721292831004 -0.050743128173053265 -26.75985398553312
232 -0.05514072328805923 -26.812353651598098 -0.053139466978609565 -26.81299345251173
233 -0.05499899256974459 -26.86735264416784 -0.05564005970954895 -26.86863351222128
234 -0.05463815908879042 -26.92199080325663 -0.04030134510248899 -26.908934857323768
235 -0.05461151003837585 -26.976602313295007 -0.04974440671503544 -26.958679264038803
236 -0.05455992743372917 -27.031162240728737 -0.05668272003531456 -27.01536198407412
237 -0.054319460503757 -27.085481701232492 -0.057887842319905757 -27.073249826394026
238 -0.05408137496560812 -27.1395630761981 -0.05254402905702591 -27.12579385545105
239 -0.05392321739345789 -27.193486293591558 -0.057272528670728205 -27.18306638412178
240 -0.0535084430128336 -27.246994736604393 -0.05747081954032183 -27.2405372036621
241 -0.053246904909610746 -27.300241641514003 -0.05898168869316578 -27.299518892355266
242 -0.05292312297970057 -27.3531647644937 -0.05128730330616236 -27.350806195661427
243 -0.05284128692001104 -27.406006051413712 -0.05187859404832125 -27.40268478970975
244 -0.0525834197178483 -27.45858947113156 -0.059882635809481145 -27.46256742551923
245 -0.052365157566964624 -27.510954628698524 -0.05640126019716263 -27.51896868571639
246 -0.05221815388649702 -27.56317278258502 -0.04933234620839357 -27.568301031924786
247 -0.05216360930353403 -27.615336391888555 -0.06049229130148888 -27.628793323226276
248 -0.05194272119551897 -27.667279113084074 -0.05317757874727249 -27.68197090197355
249 -0.05166820157319307 -27.718947314657267 -0.04839120879769325 -27.730362110771242
250 -0.05150842629373074 -27.770455740950997 -0.05165911167860031 -27.782021222449842
251 -0.05135925021022558 -27.821814991161222 -0.046481261402368544 -27.828502483852212
252 -0.0512513792142272 -27.87306637037545 -0.05251282975077629 -27.881015313602987
253 -0.051133828423917296 -27.92420019879937 -0.03757870700210333 -27.91859402060509
254 -0.051228470355272296 -27.975428669154642 -0.057328518480062485 -27.975922539085154
255 -0.05083417017012835 -28.02626283932477 -0.04481039680540562 -28.02073293589056
256 -0.050775515660643575 -28.07703835498541 -0.06083203535526991 -28.08156497124583
257 -0.05038658324629068 -28.1274249382317 -0.05039687342941761 -28.131961844675246
258 -0.050277791917324066 -28.177702730149026 -0.0499505465850234 -28.18191239126027
259 -0.05007823165506124 -28.227780961804086 -0.048245769925415516 -28.230158161185685
260 -0.05029694717377424 -28.27807790897786 -0.06352569870650768 -28.29368385989219
261 -0.04952296782284975 -28.32760087680071 -0.053085850365459916 -28.34676971025765
262 -0.04939977414906025 -28.377000650949768 -0.04758844431489706 -28.394358154572547
263 -0.049216836132109164 -28.42621748708188 -0.038644586130976676 -28.433002740703525
264 -0.04928405042737723 -28.475501537509256 -0.05281437020748854 -28.485817110911015
265 -0.049232029169797895 -28.524733566679053 -0.04168544448912144 -28.527502555400137
266 -0.04919348284602165 -28.573927049525075 -0.05400970503687859 -28.581512260437016
267 -0.04894476961344481 -28.62287181913852 -0.05123502127826214 -28.63274728171528
268 -0.048840324953198434 -28.671712144091718 -0.04685364831238985 -28.679600930027668
269 -0.048568850941956045 -28.720280995033672 -0.038504758477211 -28.718105688504878
270 -0.04865586794912815 -28.7689368629828 -0.046063180826604364 -28.76416886933148
271 -0.04848575741052628 -28.817422620393327 -0.05095947459340096 -28.815128343924883
272 -0.04831201210618019 -28.865734632499507 -0.048509133607149126 -28.86363747753203
273 -0.048233704082667826 -28.913968336582176 -0.052909196726977824 -28.91654667425901
274 -0.04805087093263864 -28.962019207514814 -0.032734553515911105 -28.94928122777492
275 -0.04814962223172188 -29.010168829746537 -0.03998362924903631 -28.989264857023958
276 -0.0479978134855628 -29.0581666432321 -0.04028430189937353 -29.02954915892333
277 -0.047959388233721256 -29.10612603146582 -0.044654902815818784 -29.07420406173915
278 -0.04793859943747521 -29.154064630903296 -0.050026156939566135 -29.124230218678715
279 -0.04768171012401581 -29.201746341027313 -0.04589297566562891 -29.170123194344345
280 -0.047490785643458364 -29.24923712667077 -0.04407301489263773 -29.214196209236984
281 -0.047539122961461545 -29.29677624963223 -0.0582719711586833 -29.272468180395666
282 -0.047322405688464644 -29.344098655320696 -0.04262490309774876 -29.315093083493416
283 -0.04724160637706518 -29.39134026169776 -0.04508482441306114 -29.360177907906476
284 -0.047184996865689756 -29.43852525856345 -0.04319458585232496 -29.403372493758802
285 -0.04717870373278856 -29.48570396229624 -0.051512154191732405 -29.454884647950536
286 -0.04703326486051083 -29.532737227156748 -0.04430256392806768 -29.499187211878603
287 -0.04688624795526266 -29.57962347511201 -0.055948426760733125 -29.555135638639335
288 -0.04665046986192465 -29.626273944973935 -0.036890195310115816 -29.59202583394945
289 -0.04663873892277479 -29.67291268389671 -0.04828336499631405 -29.640309198945765
290 -0.046484321169555184 -29.719397005066263 -0.04688331801444292 -29.68719251696021
291 -0.04637279901653528 -29.765769804082797 -0.04624905865639448 -29.733441575616602
292 -0.04629052337259054 -29.812060327455388 -0.050755927711725234 -29.78419750332833
293 -0.046156450361013415 -29.858216777816402 -0.05366123132407665 -29.837858734652407
294 -0.04594389256089926 -29.9041606703773 -0.049421401135623454 -29.887280135788032
295 -0.045790749974548815 -29.94995142035185 -0.04548996780067682 -29.93277010358871
296 -0.04584002792835236 -29.995791448280205 -0.040577733889222145 -29.97334783747793
297 -0.04564055148512125 -30.041431999765326 -0.03665577135980129 -30.01000360883773
298 -0.04571432676166296 -30.087146326526987 -0.04679360166192055 -30.056797210499653
299 -0.045623056776821616 -30.13276938330381 -0.05108446422964334 -30.107881674729295
300 -0.04554380290210247 -30.178313186205912 -0.05610448643565178 -30.163986161164946
301 -0.04526475518941879 -30.22357794139533 -0.04373816903680563 -30.207724330201753
302 -0.04508357625454664 -30.26866151764988 -0.045957176014781 -30.253681506216534
303 -0.04506672825664282 -30.31372824590652 -0.04373194258660078 -30.297413448803134
304 -0.04487776644527912 -30.3586060123518 -0.03590041659772396 -30.333313865400857
305 -0.04490264821797609 -30.403508660569777 -0.048087792471051216 -30.38140165787191
306 -0.04478362575173378 -30.44829228632151 -0.04761332031339407 -30.429014978185304
307 -0.0445487093180418 -30.492840995639554 -0.03946650847792625 -30.46848148666323
308 -0.04469132591038942 -30.537532321549943 -0.03815300948917866 -30.506634496152408
309 -0.044522899016737935 -30.58205522056668 -0.043087170086801053 -30.549721666239208
310 -0.044671333767473696 -30.626726554334155 -0.0430397167801857 -30.592761383019393
311 -0.04436424057930708 -30.67109079491346 -0.04908053167164326 -30.641841914691035
312 -0.04428193010389805 -30.71537272501736 -0.053802686370909215 -30.695644601061943
313 -0.04400733131915331 -30.759380056336514 -0.044730549305677415 -30.74037515036762
314 -0.0439884178340435 -30.803368474170558 -0.04387658908963203 -30.78425173945725
315 -0.04403825867921114 -30.84740673284977 -0.02552850926294923 -30.809780248720198
316 -0.044485135935246944 -30.891891868785017 -0.017928760312497617 -30.827709009032695
317 -0.0446407362818718 -30.936532605066887 -0.03852930180728435 -30.86623831083998
318 -0.04438190571963787 -30.980914510786526 -0.04592783749103546 -30.912166148331014
319 -0.04437271598726511 -31.02528722677379 -0.04411637801676989 -30.956282526347785
320 -0.04444714225828648 -31.069734369032076 -0.037409843690693376 -30.993692370038477
321 -0.04443127028644085 -31.114165639318518 -0.04859314914792776 -31.042285519186404
322 -0.04420366361737251 -31.158369302935892 -0.047878213599324225 -31.09016373278573
323 -0.04403337836265564 -31.202402681298548 -0.04474351909011602 -31.134907251875845
324 -0.044039038754999635 -31.246441720053546 -0.05369550753384829 -31.188602759409694
325 -0.04364495556801558 -31.290086675621563 -0.042406766675412655 -31.231009526085106
326 -0.04362669959664345 -31.333713375218206 -0.045580912940204145 -31.27659043902531
327 -0.04343509953469038 -31.377148474752897 -0.03658469934016466 -31.313175138365473
328 -0.04357852190732956 -31.420726996660225 -0.0394584434106946 -31.352633581776168
329 -0.04349927734583616 -31.464226274006062 -0.045776639692485334 -31.39841022146865
330 -0.04344006516039371 -31.507666339166455 -0.04234908297657967 -31.44075930444523
331 -0.04339888095855713 -31.55106522012501 -0.038249668292701246 -31.47900897273793
332 -0.04375483747571707 -31.594820057600728 -0.02131177019327879 -31.50032074293121
333 -0.04366612248122692 -31.638486180081955 -0.02744287149980664 -31.527763614431016
334 -0.04391097892075777 -31.68239715900271 -0.05115475095808506 -31.5789183653891
335 -0.043510358221828936 -31.72590751722454 -0.034152097068727016 -31.613070462457827
336 -0.043549380637705325 -31.76945689786225 -0.049552679248154166 -31.662623141705982
337 -0.043414657935500145 -31.81287155579775 -0.04079940747469664 -31.70342254918068
338 -0.04343567080795765 -31.856307226605708 -0.04856076445430517 -31.751983313634984
339 -0.04312542174011469 -31.899432648345822 -0.046678492426872255 -31.798661806061855
340 -0.04300936702638865 -31.94244201537221 -0.035311008989810946 -31.833972815051666
341 -0.04310686942189932 -31.98554888479411 -0.03751150015741587 -31.87148431520908
342 -0.042986636981368065 -32.02853552177548 -0.0454535111784935 -31.916937826387574
343 -0.043005889095366 -32.07154141087085 -0.045280559733510015 -31.962218386121084
344 -0.043106544949114325 -32.11464795581996 -0.039784690365195274 -32.002003076486275
345 -0.042755051888525485 -32.15740300770849 -0.028634848166257144 -32.03063792465253
346 -0.042835469357669353 -32.20023847706616 -0.046159882470965384 -32.0767978071235
347 -0.04276651125401258 -32.24300498832017 -0.04507401864975691 -32.121871825773255
348 -0.042607040330767634 -32.28561202865094 -0.03355076089501381 -32.155422586668266
349 -0.04278055764734745 -32.328392586298285 -0.05016139354556799 -32.20558398021383
350 -0.042552581243216994 -32.3709451675415 -0.03177603669464588 -32.237360016908475
351 -0.042711331881582736 -32.413656499423084 -0.03940939754247665 -32.27676941445095
352 -0.042714580334722994 -32.45637107975781 -0.04547019898891449 -32.32223961343987
353 -0.042657583579421045 -32.49902866333723 -0.053838975727558136 -32.37607858916743
354 -0.04240498058497906 -32.541433643922204 -0.03661425840109587 -32.41269284756852
355 -0.042357248812913896 -32.58379089273512 -0.0450182881206274 -32.45771113568915
356 -0.04224918056279421 -32.62604007329791 -0.04349701497703791 -32.50120815066619
357 -0.04213078562170267 -32.66817085891961 -0.04232170321047306 -32.54352985387666
358 -0.04191582016646862 -32.710086679086075 -0.041645915061235425 -32.5851757689379
359 -0.04186861552298069 -32.751955294609054 -0.04467995911836624 -32.62985572805627
360 -0.04183198381215334 -32.793787278421206 -0.03294855505228043 -32.66280428310855
361 -0.041734259203076364 -32.83552153762428 -0.041942797042429446 -32.70474708015098
362 -0.041649389825761315 -32.877170927450045 -0.03676106389611959 -32.7415081440471
363 -0.04157986324280501 -32.91875079069285 -0.041954110562801364 -32.7834622546099
364 -0.041762853227555755 -32.9605136439204 -0.03585871439427137 -32.819320969004174
365 -0.0415621392428875 -33.002075783163285 -0.04453581627458334 -32.863856785278756
366 -0.04144355710595846 -33.04351934026924 -0.039227882772684096 -32.90308466805144
367 -0.04158609844744206 -33.08510543871668 -0.03203984908759594 -32.93512451713904
368 -0.041640836372971536 -33.12674627508965 -0.04138845559209585 -32.976512972731136
369 -0.041628018394112586 -33.168374293483765 -0.03446445371955633 -33.010977426450694
370 -0.04160424415022135 -33.20997853763399 -0.03891355637460947 -33.0498909828253
371 -0.04163407776504755 -33.25161261539903 -0.046006090380251406 -33.095897073205556
372 -0.041505657881498334 -33.293118273280534 -0.04055616743862629 -33.13645324064418
373 -0.04132066871970892 -33.33443894200024 -0.041643072851002216 -33.17809631349518
374 -0.04131560027599335 -33.37575454227623 -0.04313817210495472 -33.221234485600135
375 -0.0411408394575119 -33.416895381733745 -0.04599624834954739 -33.26723073394968
376 -0.0410459216684103 -33.45794130340216 -0.04013915974646807 -33.30736989369615
377 -0.04107642695307732 -33.499017730355234 -0.04995603021234274 -33.35732592390849
378 -0.04067245665937662 -33.539690187014614 -0.04228428788483143 -33.39961021179332
379 -0.04051757659763098 -33.58020776361224 -0.042876466922461984 -33.44248667871579
380 -0.040692684799432756 -33.620900448411675 -0.02971059428527951 -33.472197273001065
381 -0.04072790779173374 -33.66162835620341 -0.03995956536382437 -33.51215683836489
382 -0.0406673526391387 -33.70229570884255 -0.04752654302865267 -33.55968338139354
383 -0.040444094128906725 -33.74273980297146 -0.04338130429387092 -33.603064685687414
384 -0.040409506671130656 -33.78314930964259 -0.03542428743094206 -33.638488973118356
385 -0.04038782399147749 -33.82353713363407 -0.047023930586874485 -33.68551290370523
386 -0.04025613497942686 -33.8637932686135 -0.03667535353451967 -33.72218825723975
387 -0.040208207443356514 -33.904001476056855 -0.03818610683083534 -33.760374364070586
388 -0.04010239094495773 -33.944103867001814 -0.03618964105844498 -33.79656400512903
389 -0.040275472961366174 -33.98437933996318 -0.040816946513950826 -33.83738095164298
390 -0.040506900288164616 -34.02488624025135 -0.04260919317603111 -33.87999014481901
391 -0.04020455814898014 -34.06509079840033 -0.03736826181411743 -33.91735840663313
392 -0.040243073180317876 -34.10533387158065 -0.04139645658433437 -33.958754863217465
393 -0.04018063638359308 -34.14551450796424 -0.04210680779069662 -34.00086167100816
394 -0.03987769968807697 -34.18539220765232 -0.038050660863518715 -34.03891233187168
395 -0.03991784881800413 -34.22531005647033 -0.03652213625609875 -34.075434468127774
396 -0.0400135001167655 -34.26532355658709 -0.04858888648450375 -34.12402335461228
397 -0.039803446270525455 -34.30512700285762 -0.03891324829310179 -34.162936602905376
398 -0.03978766668587923 -34.3449146695435 -0.03584453016519547 -34.19878113307057
399 -0.03976653050631285 -34.38468120004981 -0.04149732794612646 -34.24027846101669
400 -0.039681080169975756 -34.42436228021979 -0.037186665646731856 -34.27746512666342
401 -0.039686545915901664 -34.46404882613569 -0.03127343459054828 -34.30873856125397
402 -0.040111028030514716 -34.504159854166204 -0.024853340908885004 -34.33359190216285
403 -0.04004259593784809 -34.54420245010405 -0.03674614056944847 -34.3703380427323
404 -0.04009140767157078 -34.58429385777562 -0.03514763303101063 -34.40548567576331
405 -0.039980957843363286 -34.62427481561898 -0.03155516143888235 -34.43704083720219
406 -0.04001764580607414 -34.664292461425056 -0.03649802338331938 -34.473538860585506
407 -0.04009546395391226 -34.70438792537897 -0.040682794898748396 -34.514221655484256
408 -0.04012225586920977 -34.744510181248174 -0.03421263322234154 -34.548434288706595
409 -0.04008100014179945 -34.78459118138997 -0.03206489887088537 -34.58049918757748
410 -0.04021797012537718 -34.824809151515346 -0.02599825207144022 -34.60649743964892
411 -0.04038042314350605 -34.86518957465885 -0.037233620323240756 -34.64373105997216
412 -0.04040806796401739 -34.905597642622865 -0.04000858534127474 -34.68373964531344
413 -0.04032952636480332 -34.945927168987666 -0.03495128247886896 -34.71869092779231
414 -0.040281572937965394 -34.98620874192563 -0.040525101497769354 -34.75921602929008
415 -0.040220444835722444 -35.026429186761355 -0.0407636595889926 -34.79997968887907
416 -0.04044631868600845 -35.06687550544736 -0.05455277543514967 -34.85453246431422
417 -0.03985461983829737 -35.10673012528566 -0.04523603208363056 -34.89976849639785
418 -0.0396627988666296 -35.14639292415229 -0.04006647747009993 -34.939834973867946
419 -0.03973542023450136 -35.18612834438679 -0.04358156491070986 -34.983416538778656
420 -0.03948009125888348 -35.22560843564567 -0.03594416007399559 -35.01936069885265
421 -0.03956653103232384 -35.26517496667799 -0.05198857244104147 -35.07134927129369
422 -0.039214295148849485 -35.30438926182684 -0.04004357811063528 -35.111392849404325
423 -0.039092060551047324 -35.34348132237789 -0.0443271329626441 -35.15571998236697
424 -0.038937883451581 -35.38241920582947 -0.03571791220456362 -35.19143789457153
425 -0.039057848416268824 -35.42147705424574 -0.04328030329197645 -35.23471819786351
426 -0.038839876838028434 -35.46031693108377 -0.04208974000066519 -35.27680793786417
427 -0.03907327074557543 -35.49939020182934 -0.047937897965312004 -35.32474583582948
428 -0.03864988274872303 -35.538040084578064 -0.038654917292296885 -35.36340075312178
429 -0.03876697234809399 -35.57680705692616 -0.030589355248957874 -35.39399010837074
430 -0.03862448539584875 -35.61543154232201 -0.043300905637443064 -35.43729101400818
431 -0.03876594454050064 -35.65419748686251 -0.02943718759343028 -35.46672820160161
432 -0.03873096015304327 -35.692928447015554 -0.03885628767311573 -35.505584489274725
433 -0.03867819365113974 -35.73160664066669 -0.03881276920437813 -35.5443972584791
434 -0.03861703425645828 -35.77022367492315 -0.04217950664460659 -35.58657676512371
435 -0.038413461111485955 -35.80863713603464 -0.04287715554237366 -35.62945392066608
436 -0.038505987636744975 -35.84714312367139 -0.03152138274163008 -35.66097530340771
437 -0.038573935814201835 -35.885717059485586 -0.03855350129306316 -35.699528804700776
438 -0.03837654162198305 -35.92409360110757 -0.038275967724621295 -35.7378047724254
439 -0.03842372409999371 -35.962517325207564 -0.037166922353208065 -35.77497169477861
440 -0.03836638294160366 -36.00088370814917 -0.042464949749410154 -35.817436644528016
441 -0.038286343403160575 -36.039170051552325 -0.03807799313217401 -35.85551463766019
442 -0.03822092916816473 -36.07739098072049 -0.030794302932918072 -35.88630894059311
443 -0.03842089157551527 -36.115811872296 -0.029664735216647385 -35.91597367580976
444 -0.038518631085753444 -36.15433050338175 -0.03748091477900743 -35.95345459058877
445 -0.03874874729663134 -36.19307925067838 -0.041905346885323526 -35.99535993747409
446 -0.03852903340011835 -36.2316082840785 -0.045513146370649335 -36.040873083844744
447 -0.03860011268407106 -36.27020839676257 -0.027527517080307005 -36.06840060092505
448 -0.03853308502584696 -36.30874148178842 -0.03866627980023622 -36.10706688072529
449 -0.03854480516165495 -36.34728628695007 -0.04023241978138685 -36.14729930050668
450 -0.038605737313628194 -36.385892024263704 -0.04311686307191849 -36.1904161635786
451 -0.03825873974710703 -36.42415076401081 -0.037194997817277906 -36.22761116139588
452 -0.03834800366312265 -36.462498767673935 -0.04394398555159569 -36.27155514694747
453 -0.0381279781460762 -36.500626745820014 -0.034885519184172153 -36.30644066613164
454 -0.03826638795435429 -36.538893133774366 -0.042944287322461604 -36.349384953454106
455 -0.0381195992231369 -36.5770127329975 -0.03842380847781897 -36.38780876193192
456 -0.03813103940337896 -36.615143772400884 -0.041183103993535045 -36.428991865925454
457 -0.03799610249698162 -36.65313987489787 -0.03992063328623772 -36.46891249921169
458 -0.03830324318259955 -36.691443118080464 -0.04848489239811897 -36.51739739160981
459 -0.0377323592081666 -36.72917547728863 -0.03952970113605261 -36.556927092745866
460 -0.03765034805983305 -36.76682582534846 -0.03316956106573343 -36.5900966538116
461 -0.03773828074336052 -36.804564106091824 -0.036242610588669774 -36.62633926440027
462 -0.03778508789837361 -36.842349193990195 -0.03798833731561899 -36.66432760171589
463 -0.03773480262607336 -36.88008399661627 -0.03637587483972311 -36.70070347655561
464 -0.03781415373086929 -36.91789815034714 -0.03338166233152151 -36.73408513888713
465 -0.03792013619095087 -36.95581828653809 -0.04310590457171202 -36.77719104345884
466 -0.03776903506368399 -36.99358732160177 -0.0383937869220972 -36.81558483038094
467 -0.03753817230463028 -37.0311254939064 -0.03433392532169819 -36.84991875570264
468 -0.037551740370690825 -37.06867723427709 -0.032942583225667475 -36.88286133892831
469 -0.03758376035839319 -37.106260994635484 -0.043200555443763736 -36.92606189437207
470 -0.037606142647564414 -37.143867137283046 -0.04307008497416973 -36.96913197934624
471 -0.037343892827630044 -37.181211030110674 -0.03848058544099331 -37.00761256478723
472 -0.03737463969737291 -37.21858566980805 -0.03474061377346516 -37.042353178560695
473 -0.037394034676253796 -37.255979704484304 -0.03823281358927488 -37.08058599214997
474 -0.03737124614417553 -37.29335095062848 -0.03819133117794991 -37.11877732332792
475 -0.03726905044168234 -37.33062000107016 -0.03851836882531643 -37.157295692153234
476 -0.03746400233358145 -37.36808400340374 -0.031550318002700806 -37.188846010155935
477 -0.03749593049287796 -37.40557993389662 -0.03722322601824999 -37.22606923617418
478 -0.03744082674384117 -37.44302076064046 -0.03692198824137449 -37.26299122441556
479 -0.03753568418323994 -37.4805564448237 -0.047454925067722795 -37.31044614948328
480 -0.03726109471172094 -37.51781753953542 -0.04354206547141075 -37.3539882149547
481 -0.03690665829926729 -37.55472419783469 -0.03802721351385117 -37.39201542846855
482 -0.0370514253154397 -37.59177562315013 -0.029447620362043382 -37.42146304883059
483 -0.03708539847284555 -37.628861021622974 -0.03252025153487921 -37.453983300365465
484 -0.037120737880468366 -37.665981759503445 -0.034521850384771825 -37.488505150750235
485 -0.0370145695284009 -37.70299632903185 -0.01878687059506774 -37.5072920213453
486 -0.03742780834436417 -37.74042413737621 -0.042344653606414796 -37.549636674951714
487 -0.03737303502857685 -37.77779717240479 -0.034163383208215235 -37.58380005815993
488 -0.03772467710077763 -37.815521849505565 -0.02173612415790558 -37.605536182317834
489 -0.03772036712616682 -37.853242216631735 -0.034648429788649085 -37.64018461210648
490 -0.03759524505585432 -37.89083746168759 -0.041688955202698705 -37.68187356730918
491 -0.03771720845252276 -37.92855467014011 -0.030335894599556924 -37.71220946190874
492 -0.03776914346963167 -37.96632381360974 -0.040028735809028146 -37.75223819771777
493 -0.03769076056778431 -38.004014574177525 -0.03122443612664938 -37.78346263384442
494 -0.03780924491584301 -38.041823819093366 -0.03180773481726647 -37.815270368661686
495 -0.03790745660662651 -38.07973127569999 -0.04026427958160639 -37.85553464824329
496 -0.03776364531368017 -38.11749492101367 -0.037868020683526994 -37.89340266892682
497 -0.03796785026788711 -38.15546277128156 -0.03352426551282406 -37.92692693443964
498 -0.037931551411747935 -38.19339432269331 -0.04334285464137792 -37.97026978908102
499 -0.03780032768845558 -38.23119465038177 -0.03436329662799835 -38.004633085709024
500 -0.03772675711661577 -38.26892140749838 -0.03275942374020815 -38.037392509449234
501 -0.03777416329830885 -38.30669557079669 -0.033422439731657504 -38.07081494918089
502 -0.03770552650094032 -38.344401097297634 -0.040757309459149835 -38.111572258640045
503 -0.03756785318255425 -38.381968950480186 -0.04395792782306671 -38.15553018646311
504 -0.037339475750923154 -38.41930842623111 -0.03391248751431704 -38.189442673977425
505 -0.03741897381842137 -38.45672740004953 -0.03994650635868311 -38.229389180336106
506 -0.03740756083279848 -38.49413496088233 -0.03612212035804987 -38.26551130069416
507 -0.0373942406848073 -38.53152920156713 -0.03886333201080561 -38.30437463270496
508 -0.03726185411214829 -38.56879105567928 -0.043546023406088354 -38.34792065611105
509 -0.037184974923729894 -38.60597603060301 -0.03717704005539417 -38.38509769616645
510 -0.03732230775058269 -38.643298338353596 -0.039854410104453564 -38.4249521062709
511 -0.03714929521083832 -38.680447633564434 -0.033987390249967574 -38.45893949652087
512 -0.03706515207886696 -38.7175127856433 -0.03763516303151846 -38.49657465955239
513 -0.037515466846525666 -38.75502825248983 -0.0536271246150136 -38.5502017841674
514 -0.036844426207244395 -38.791872678697075 -0.037486556358635424 -38.587688340526036
515 -0.03678031172603369 -38.82865299042311 -0.036553379893302915 -38.62424172041934
516 -0.0367818109691143 -38.865434801392226 -0.029484403412789108 -38.65372612383213
517 -0.03704100102186203 -38.90247580241409 -0.03499080408364534 -38.68871692791578
518 -0.03695915471762419 -38.93943495713171 -0.03797999285161495 -38.726696920767395
519 -0.03694149870425463 -38.97637645583596 -0.034611365757882595 -38.76130828652528
520 -0.036919796094298366 -39.01329625193026 -0.042382664419710635 -38.80369095094499
521 -0.03682207819074392 -39.050118330121 -0.035432142205536366 -38.839123093150526
522 -0.03692984580993652 -39.08704817593094 -0.035459593124687674 -38.87458268627521
523 -0.0369730805978179 -39.124021256528756 -0.03472216874361038 -38.909304855018824
524 -0.03706546314060688 -39.16108671966936 -0.039004958048462865 -38.94830981306729
525 -0.036919867433607576 -39.198006587102974 -0.039398059248924255 -38.987707872316214
526 -0.036896024458110334 -39.23490261156108 -0.035608188807964326 -39.02331606112418
527 -0.03699111305177212 -39.27189372461285 -0.03860553465783596 -39.06192159578201
528 -0.03686026856303215 -39.308753993175884 -0.03841019906103611 -39.100331794843044
529 -0.03678723368793726 -39.34554122686382 -0.039319651387631896 -39.13965144623067
530 -0.03685137685388327 -39.382392603717705 -0.02897753119468689 -39.16862897742536
531 -0.0369343813508749 -39.41932698506858 -0.03533762879669666 -39.20396660622205
532 -0.03691440112888813 -39.45624138619747 -0.03675998840481043 -39.240726594626864
533 -0.03687540274113417 -39.4931167889386 -0.03953321352601051 -39.28025980815288
534 -0.03680870961397886 -39.52992549855258 -0.03535002190619707 -39.315609830059074
535 -0.03665355648845434 -39.56657905504103 -0.03445142302662134 -39.3500612530857
536 -0.03683988805860281 -39.60341894309963 -0.03327610045671463 -39.383337353542416
537 -0.03692309446632862 -39.640342037565965 -0.0278337468393147 -39.41117110038173
538 -0.03718139659613371 -39.6775234341621 -0.035494949854910376 -39.44666605023664
539 -0.03716997615993023 -39.71469341032203 -0.03044522535055876 -39.4771112755872
540 -0.03717594668269157 -39.75186935700472 -0.03489413522183895 -39.51200541080904
541 -0.037244954705238344 -39.78911431170996 -0.04330305568873882 -39.55530846649778
542 -0.037068110704421994 -39.826182422414384 -0.03877767492085695 -39.594086141418636
543 -0.036978555656969544 -39.863160978071356 -0.03535171262919903 -39.629437854047836
544 -0.03679344486445189 -39.89995442293581 -0.03686792403459549 -39.66630577808243
545 -0.03697223644703627 -39.93692665938284 -0.03279827367514372 -39.69910405175757
546 -0.03678477723151445 -39.97371143661436 -0.03240358978509903 -39.73150764154267
547 -0.03694759793579579 -40.01065903455015 -0.03178372755646706 -39.763291369099136
548 -0.03706288915127516 -40.047721923701424 -0.03618905618786812 -39.799480425287
549 -0.0371456416323781 -40.0848675653338 -0.03662748169153929 -39.83610790697854
550 -0.03705678544938564 -40.12192435078319 -0.03956460803747177 -39.875672515016014
551 -0.037123543210327625 -40.15904789399352 -0.02974241618067026 -39.90541493119668
552 -0.03721704091876745 -40.196264934912286 -0.03799084033817053 -39.94340577153485
553 -0.0372400937601924 -40.233505028672475 -0.032129385694861415 -39.97553515722971
554 -0.0371575266122818 -40.27066255528476 -0.04002214912325144 -40.01555730635296
555 -0.037134068086743355 -40.3077966233715 -0.03958139773458243 -40.05513870408754
556 -0.0370543098077178 -40.34485093317922 -0.04025314897298813 -40.095391853060526
557 -0.03698683604598045 -40.3818377692252 -0.032452105171978475 -40.1278439582325
558 -0.037083649821579454 -40.41892141904678 -0.03912209216505289 -40.166966050397555
559 -0.03707573786377907 -40.45599715691056 -0.039141973853111266 -40.20610802425067
560 -0.03704328257590532 -40.49304043948647 -0.03212086521089077 -40.23822888946156
561 -0.03709666095674038 -40.53013710044321 -0.03447550125420094 -40.27270439071576
562 -0.03713914528489113 -40.5672762457281 -0.02910002563148737 -40.301804416347245
563 -0.037190047465264796 -40.60446629319337 -0.036249329522252086 -40.338053745869495
564 -0.03716269060969353 -40.64162898380306 -0.03258164208382368 -40.37063538795332
565 -0.03727077078074217 -40.6788997545838 -0.04120393954217434 -40.41183932749549
566 -0.03718288596719503 -40.716082640551 -0.035939169488847254 -40.44777849698434
567 -0.03697202280163765 -40.753054663352636 -0.03750722240656614 -40.48528571939091
568 -0.036971306800842284 -40.79002597015348 -0.03976349160075188 -40.52504921099166
569 -0.036833726614713666 -40.826859696768196 -0.03704514000564814 -40.562094350997306
570 -0.03676408398896456 -40.86362378075716 -0.03795577995479107 -40.6000501309521
571 -0.036777104064822194 -40.900400884821984 -0.0385656738653779 -40.638615804817476
572 -0.03666998837143183 -40.93707087319341 -0.033339927718043325 -40.67195573253552
573 -0.03692616578191519 -40.97399703897533 -0.033951503410935405 -40.705907235946455
574 -0.03679233342409134 -41.010789372399415 -0.03993546813726425 -40.74584270408372
575 -0.03650100789964199 -41.04729038029906 -0.03878213409334421 -40.784624838177066
576 -0.036716611310839656 -41.0840069916099 -0.036458511091768744 -40.82108334926883
577 -0.03647954799234867 -41.12048653960225 -0.03757705446332693 -40.85866040373216
578 -0.03639567960053682 -41.156882219202785 -0.03198117129504681 -40.8906415750272
579 -0.0365466782823205 -41.193428897485106 -0.03393197022378445 -40.924573545250986
580 -0.03643897045403719 -41.22986786793914 -0.04395131841301918 -40.96852486366401
581 -0.036662534810602665 -41.266530402749744 -0.02547223214060068 -40.99399709580461
582 -0.036680307053029534 -41.30321070980278 -0.035030756145715714 -41.029027851950325
583 -0.03681047968566418 -41.34002118948844 -0.038921693339943886 -41.06794954529027
584 -0.03665778934955597 -41.376678978837994 -0.03356267679482698 -41.1015122220851
585 -0.03664113152772188 -41.41332011036572 -0.036263813637197016 -41.1377760357223
586 -0.03658022470772267 -41.44990033507344 -0.03559356033802032 -41.17336959606032
587 -0.036684110015630725 -41.486584445089065 -0.03544599618762732 -41.208815592247944
588 -0.03673855289816856 -41.523322997987236 -0.032658583298325536 -41.24147417554627
589 -0.03679085206240416 -41.56011385004964 -0.034258492104709146 -41.275732667650985
590 -0.03659739848226309 -41.5967112485319 -0.038755336031317714 -41.3144880036823
591 -0.03663819152861834 -41.63334944006052 -0.04332548100501299 -41.35781348468731
592 -0.03647763170301914 -41.66982707176354 -0.036977145448327066 -41.39479063013564
593 -0.036353029869496824 -41.70618010163304 -0.03629119861871004 -41.43108182875435
594 -0.036425186321139336 -41.74260528795418 -0.03645483665168285 -41.46753666540604
595 -0.03628311920911074 -41.778888407163286 -0.03707700427621603 -41.50461366968225
596 -0.036305770836770536 -41.815194178000056 -0.03470588009804487 -41.539319549780295
597 -0.03644069228321314 -41.85163487028327 -0.041435199603438375 -41.580754749383736
598 -0.03616416044533253 -41.8877990307286 -0.03664968144148588 -41.617404430825225
599 -0.03611046075820923 -41.92390949148681 -0.032673238590359685 -41.65007766941559
600 -0.03637425322085619 -41.96028374470767 -0.03541957475244999 -41.68549724416804
601 -0.03625981546938419 -41.99654356017705 -0.03464056756347418 -41.72013781173151
602 -0.036353502050042154 -42.03289706222709 -0.03974455036222935 -41.75988236209374
603 -0.036211321130394936 -42.06910838335749 -0.03268017861992121 -41.79256254071366
604 -0.03631634544581175 -42.1054247288033 -0.03626474719494581 -41.82882728790861
605 -0.036288815177977087 -42.141713543981275 -0.03712901324033737 -41.86595630114895
606 -0.03617476411163807 -42.17788830809291 -0.037713504023849966 -41.9036698051728
607 -0.036134170927107336 -42.21402247902002 -0.03286784738302231 -41.93653765255582
608 -0.03618603143841028 -42.25020851045843 -0.03425939027220011 -41.97079704282802
609 -0.03634689524769783 -42.286555405706125 -0.0294585476629436 -42.00025559049096
610 -0.036408554576337335 -42.322963960282465 -0.03598690759390592 -42.03624249808487
611 -0.03640984203666449 -42.359373802319126 -0.037406795844435695 -42.0736492939293
612 -0.036418339051306245 -42.395792141370436 -0.03728969767689705 -42.1109389916062
613 -0.036261264234781265 -42.43205340560522 -0.0348430372774601 -42.14578202888366
614 -0.03642297349870205 -42.46847637910392 -0.03523361664265394 -42.181015645526315
615 -0.03629319928586483 -42.504769578389784 -0.0407541012391448 -42.22176974676546
616 -0.03629671148955822 -42.54106628987934 -0.03502099271863699 -42.256790739484096
617 -0.036182668432593344 -42.577248958311934 -0.034619783982634544 -42.29141052346673
618 -0.03618816621601582 -42.61343712452795 -0.03379887994378805 -42.32520940341052
619 -0.03630750831216574 -42.64974463284011 -0.0376767298206687 -42.362886133231186
620 -0.036079307273030284 -42.68582394011314 -0.02675744304433465 -42.38964357627552
621 -0.03634422142058611 -42.72216816153372 -0.0353324631229043 -42.42497603939842
622 -0.03634253703057766 -42.7585106985643 -0.03829550296068192 -42.4632715423591
623 -0.03642251659184694 -42.79493321515615 -0.03248052503913641 -42.495752067398236
624 -0.03650985937565565 -42.831443074531805 -0.03927450403571129 -42.535026571433946
625 -0.036456184647977355 -42.86789925917978 -0.03232460524886847 -42.56735117668281
626 -0.036399060301482676 -42.90429831948126 -0.032171306945383546 -42.5995224836282
627 -0.03671485912054777 -42.941013178601814 -0.027318360935896634 -42.62684084456409
628 -0.036487229913473126 -42.97750040851529 -0.0313807824626565 -42.65822162702675
629 -0.03669870719313621 -43.01419911570843 -0.03334948103874922 -42.691571108065496
630 -0.03665831182152033 -43.05085742752995 -0.034202230535447596 -42.725773338600945
631 -0.03666600324213505 -43.08752343077208 -0.03787404429167509 -42.76364738289262
632 -0.03673046212643385 -43.124253892898516 -0.03088584467768669 -42.794533227570305
633 -0.03684125635772943 -43.16109514925625 -0.042913542687892915 -42.8374467702582
634 -0.03661539498716593 -43.197710544243414 -0.034914109483361246 -42.87236087974156
635 -0.03650393355637789 -43.23421447779979 -0.03548833560198546 -42.90784921534354
636 -0.03636432848870754 -43.2705788062885 -0.03436266276985407 -42.94221187811339
637 -0.03657336514443159 -43.30715217143293 -0.03476940467953682 -42.97698128279293
638 -0.036659454181790355 -43.34381162561472 -0.037393040023744106 -43.01437432281667
639 -0.036614233069121836 -43.38042585868384 -0.028575286827981473 -43.04294960964465
640 -0.03685831911861896 -43.417284177802465 -0.029459708742797373 -43.07240931838745
641 -0.03687761034816504 -43.45416178815063 -0.038579615950584414 -43.11098893433803
642 -0.03688319139182568 -43.49104497954245 -0.035170387104153635 -43.146159321442184
643 -0.03682273346930742 -43.52786771301176 -0.0393901402130723 -43.185549461655256
644 -0.03667910173535347 -43.56454681474711 -0.03706614598631859 -43.22261560764157
645 -0.03674531504511833 -43.60129212979223 -0.032802356779575347 -43.25541796442115
646 -0.03680271506309509 -43.638094844855324 -0.03097194228321314 -43.286389906704365
647 -0.03680278118699789 -43.67489762604232 -0.03578732218593359 -43.3221772288903
648 -0.03686205092817545 -43.7117596769705 -0.03329968061298132 -43.35547690950328
649 -0.03689837511628866 -43.74865805208679 -0.035754563845694066 -43.391231473348974
650 -0.03679145947098732 -43.78544951155778 -0.04042136631906033 -43.43165283966803
651 -0.03670152500271797 -43.8221510365605 -0.041877277195453644 -43.473530116863486
652 -0.036560043692588806 -43.85871108025309 -0.038887813687324524 -43.51241793055081
653 -0.03644299916923046 -43.89515407942232 -0.03463664129376411 -43.547054571844576
654 -0.03649333044886589 -43.93164740987118 -0.03525300603359938 -43.582307577878176
655 -0.036572262458503244 -43.96821967232969 -0.036970585212111474 -43.619278163090286
656 -0.03648029826581478 -44.0046999705955 -0.03589315544813872 -43.65517131853842
657 -0.03651832100003958 -44.04121829159554 -0.03404658455401659 -43.68921790309244
658 -0.03656480312347412 -44.07778309471902 -0.033902198635041715 -43.72312010172748
659 -0.03653934989124537 -44.11432244461026 -0.034828410111367704 -43.75794851183885
660 -0.03654642533510923 -44.15086886994537 -0.03910551443696022 -43.79705402627581
661 -0.036606678180396555 -44.18747554812577 -0.0379904493689537 -43.835044475644764
662 -0.036450170353055 -44.223925718478824 -0.03693129811435938 -43.871975773759125
663 -0.03637080397456884 -44.260296522453395 -0.03937145546078682 -43.91134722921991
664 -0.03631591275334358 -44.29661243520674 -0.03380775712430477 -43.94515498634422
665 -0.036356606520712376 -44.33296904172745 -0.04300047177821398 -43.988155458122435
666 -0.03616908472031355 -44.369138126447766 -0.03541191574186087 -44.023567373864296
667 -0.0360873818397522 -44.405225508287515 -0.03721714112907648 -44.06078451499337
668 -0.0361975422129035 -44.44142305050042 -0.03214519023895264 -44.09292970523232
669 -0.03607841692864895 -44.477501467429065 -0.0315228208899498 -44.12445252612227
670 -0.036272470653057096 -44.513773938082124 -0.03392699230462313 -44.15837951842689
671 -0.036277626268565656 -44.55005156435069 -0.0377067044377327 -44.19608622286462
672 -0.036137914098799226 -44.58618947844949 -0.03850655108690262 -44.234592773951526
673 -0.03628202769905329 -44.62247150614854 -0.03900070078670979 -44.273593474738234
674 -0.03599017132073641 -44.658461677469276 -0.0357606703415513 -44.30935414507979
675 -0.03605458829551935 -44.6945162657648 -0.03646301571279764 -44.345817160792585
676 -0.036029073596000674 -44.730545339360795 -0.03758276365697384 -44.383399924449556
677 -0.036068215407431124 -44.76661355476823 -0.033858605101704596 -44.41725852955126
678 -0.03596308697015047 -44.802576641738376 -0.03790267687290907 -44.45516120642417
679 -0.03593636769801378 -44.83851300943639 -0.033668980747461316 -44.48883018717164
680 -0.03587824758142233 -44.87439125701781 -0.03616464305669069 -44.52499483022833
681 -0.03587589003145695 -44.91026714704927 -0.03445387538522482 -44.559448705613555
682 -0.0359651405364275 -44.946232287585694 -0.043987672217190264 -44.60343637783075
683 -0.03586280569434166 -44.98209509328004 -0.03432463593780995 -44.637761013768554
684 -0.03586244564503431 -45.017957538925074 -0.03774145077914 -44.67550246454769
685 -0.035511921532452105 -45.05346946045753 -0.03597638327628374 -44.711478847823976
686 -0.03554330300539732 -45.089012763462925 -0.03544702790677547 -44.74692587573075
687 -0.03556265532970428 -45.12457541879263 -0.037104676105082036 -44.78403055183583
688 -0.035524443723261356 -45.16009986251589 -0.03592810370028019 -44.81995865553611
689 -0.035562222078442576 -45.19566208459433 -0.03775352835655212 -44.857712183892666
690 -0.035407178476452826 -45.231069263070786 -0.0410237455740571 -44.898735929466724
691 -0.03523924760520458 -45.26630851067599 -0.033003958873450756 -44.931739888340175
692 -0.035375256463885306 -45.30168376713988 -0.03367125447839499 -44.96541114281857
693 -0.03544016741216183 -45.33712393455204 -0.03334610629826784 -44.998757249116835
694 -0.03540607541799545 -45.372530009970035 -0.03341894689947367 -45.03217619601631
695 -0.035394372418522835 -45.40792438238856 -0.03253945074975491 -45.06471564676606
696 -0.03549896869808435 -45.44342335108664 -0.03716759253293276 -45.10188323929899
697 -0.03552321344614029 -45.478946564532784 -0.032594389654695986 -45.13447762895369
698 -0.03560793753713369 -45.51455450206992 -0.0358361829072237 -45.170313811860915
699 -0.03552282731980085 -45.55007732938972 -0.03702135682106018 -45.20733516868197
700 -0.03556389808654785 -45.58564122747627 -0.03821631483733654 -45.24555148351931
701 -0.03549293540418148 -45.62113416288045 -0.03431927338242531 -45.27987075690173
702 -0.03543143551796675 -45.656565598398416 -0.03336122371256352 -45.31323198061429
703 -0.03556385599076748 -45.69212945438918 -0.03435232974588871 -45.347584310360176
704 -0.035654051788151266 -45.72778350617733 -0.0371771976351738 -45.38476150799535
705 -0.03557005804032087 -45.76335356421765 -0.03640263918787241 -45.42116414718322
706 -0.03572138082236052 -45.79907494504001 -0.04006777051836252 -45.46123191770158
707 -0.03533816784620285 -45.83441311288622 -0.03044171566143632 -45.49167363336302
708 -0.0354449313133955 -45.86985804419961 -0.03736555427312851 -45.52903918763615
709 -0.03549856469035149 -45.90535660888996 -0.035369773581624034 -45.56440896121777
710 -0.035474586114287374 -45.94083119500425 -0.03544900752604008 -45.59985796874381
711 -0.03541179075837135 -45.976242985762624 -0.04232773184776306 -45.642185700591575
712 -0.03533368203788996 -46.01157666780051 -0.03339946269989014 -45.675585163291466
713 -0.035268168710172174 -46.04684483651069 -0.03391488324850798 -45.70950004653997
714 -0.0353084959089756 -46.082153332419665 -0.03782941550016403 -45.747329462040135
715 -0.03536560460925102 -46.11751893702892 -0.035348123870790005 -45.782677585910925
716 -0.035362800024449824 -46.15288173705337 -0.034928209334611895 -45.817605795245534
717 -0.035359923355281354 -46.18824166040865 -0.03674115426838398 -45.85434694951392
718 -0.03530924152582884 -46.22355090193448 -0.03174218274652958 -45.886089132260445
719 -0.035472072288393976 -46.25902297422287 -0.038467671163380145 -45.924556803423826
720 -0.03532885815948248 -46.294351832382354 -0.031900149583816526 -45.956456953007645
721 -0.035392724350094794 -46.32974455673245 -0.03890027161687613 -45.99535722462452
722 -0.03526296969503164 -46.36500752642748 -0.031987323239445684 -46.02734454786397
723 -0.03534546047449112 -46.40035298690197 -0.03266645707190037 -46.060011004935866
724 -0.0358084324747324 -46.4361614193767 -0.04786359928548336 -46.10787460422135
725 -0.03509053830057383 -46.471251957677275 -0.0313115106895566 -46.139186114910906
726 -0.035176664404571054 -46.50642862208185 -0.03868880867958069 -46.17787492359049
727 -0.03503292966634035 -46.54146155174819 -0.03595271520316601 -46.21382763879365
728 -0.035044399090111256 -46.5765059508383 -0.03504368923604488 -46.2488713280297
729 -0.03506668694317341 -46.61157263778148 -0.034606681764125825 -46.283478009793825
730 -0.03515250496566295 -46.646725142747144 -0.038265293650329116 -46.32174330344415
731 -0.03495280891656875 -46.681677951663715 -0.03478827998042107 -46.35653158342457
732 -0.035036679543554786 -46.71671463120727 -0.03433867897838354 -46.390870262402956
733 -0.03516109641641378 -46.751875727623684 -0.033081562630832194 -46.42395182503379
734 -0.035188937559723854 -46.78706466518341 -0.03627898525446653 -46.46023081028826
735 -0.035113786533474925 -46.82217845171688 -0.0368272440508008 -46.49705805433906
736 -0.035205969214439393 -46.85738442093132 -0.03151370491832495 -46.52857175925738
737 -0.03513573780655861 -46.892520158737874 -0.0409297451376915 -46.56950150439507
738 -0.03504341766238213 -46.92756357640025 -0.04136958848685026 -46.61087109288192
739 -0.034907222352921964 -46.96247079875317 -0.03484179265797138 -46.64571288553989
740 -0.03488592430949211 -46.997356723062666 -0.03533751368522644 -46.68105039922512
741 -0.035092427395284176 -47.03244915045795 -0.03963075764477253 -46.720681156869894
742 -0.03479168433696032 -47.06724083479491 -0.03624611049890518 -46.7569272673688
743 -0.034722490981221196 -47.10196332577613 -0.0378396388143301 -46.794766906183135
744 -0.03472649082541466 -47.136689816601546 -0.03690547570586204 -46.831672381889
745 -0.0346977386623621 -47.171387555263905 -0.037781803496181966 -46.86945418538518
746 -0.034681036695837976 -47.20606859195974 -0.031453372724354264 -46.90090755810954
747 -0.034649104811251163 -47.24071769677099 -0.03696071095764637 -46.93786826906718
748 -0.03480606712400913 -47.275523763895 -0.03451754283159971 -46.97238581189878
749 -0.03471142798662186 -47.310235191881624 -0.03234438207000494 -47.00473019396879
750 -0.03478888235986233 -47.345024074241486 -0.03871635831892491 -47.04344655228771
751 -0.03465561643242836 -47.37967969067392 -0.033689815737307074 -47.077136368025016
752 -0.03467120304703712 -47.41435089372096 -0.03387836720794439 -47.11101473523296
753 -0.03468122482299805 -47.449032118543954 -0.03826165422797203 -47.14927638946094
754 -0.03468093238770962 -47.48371305093166 -0.03458902854472399 -47.18386541800566
755 -0.03473717328161001 -47.518450224213275 -0.037761136144399646 -47.221626554150056
756 -0.03463541511446237 -47.55308563932774 -0.03680005855858326 -47.25842661270864
757 -0.03468957431614399 -47.58777521364389 -0.03344915751367807 -47.29187577022232
758 -0.03472244199365378 -47.62249765563754 -0.03272185027599335 -47.32459762049831
759 -0.03480959590524435 -47.65730725154278 -0.03425044249743223 -47.35884806299574
760 -0.03478532955050469 -47.692092581093284 -0.03383178263902664 -47.39267984563477
761 -0.03510557692497969 -47.72719815801826 -0.041651683114469054 -47.43433152874923
762 -0.03458988796919584 -47.76178804598746 -0.03568476065993309 -47.470016289409166
763 -0.03468720410019159 -47.79647525008765 -0.031001986004412174 -47.50101827541358
764 -0.034827813506126404 -47.83130306359378 -0.033329778164625165 -47.534348053578206
765 -0.03496580459177494 -47.86626886818556 -0.033004488050937655 -47.56735254162914
766 -0.0349843556061387 -47.9012532237917 -0.0368386447429657 -47.604191186372105
767 -0.034760011732578276 -47.93601323552428 -0.0351778082549572 -47.63936899462706
768 -0.034937976486980916 -47.97095121201126 -0.03694591764360666 -47.67631491227067
769 -0.034742981940507886 -48.00569419395177 -0.03643549606204033 -47.71275040833271
770 -0.034892639331519607 -48.040586833283285 -0.0382546765729785 -47.751005084905685
771 -0.03469319567084313 -48.075280028954126 -0.03824663944542408 -47.78925172435111
772 -0.03457408137619496 -48.10985411033032 -0.032156874611973765 -47.82140859896308
773 -0.034657455235719684 -48.144511565566035 -0.0330986276268959 -47.85450722658998
774 -0.034658020548522475 -48.179169586114554 -0.037571081519126893 -47.892078308109106
775 -0.03459480591118336 -48.21376439202574 -0.03453557938337326 -47.92661388749248
776 -0.034624471329152584 -48.24838886335489 -0.037183426693081854 -47.96379731418556
777 -0.034651091881096364 -48.283039955235985 -0.03721346091479063 -48.001010775100355
778 -0.03462447319179773 -48.31766442842778 -0.03609142005443573 -48.03710219515479
779 -0.034488880261778834 -48.35215330868956 -0.03937810156494379 -48.07648029671973
780 -0.03446308374404907 -48.38661639243361 -0.03693749476224184 -48.11341779148197
781 -0.034266389533877374 -48.420882781967485 -0.031798091158270834 -48.145215882640244
782 -0.034550107643008234 -48.45543288961049 -0.03354094941169024 -48.17875683205193
783 -0.03447751980274916 -48.48991040941324 -0.03373791389167309 -48.2124947459436
784 -0.03450380750000477 -48.52441421691324 -0.03411460630595684 -48.24660935224956
785 -0.03458140958100557 -48.55899562649425 -0.03399189598858356 -48.28060124823814
786 -0.03468308355659246 -48.593678710050845 -0.038745947554707526 -48.31934719579285
787 -0.034483041428029534 -48.62816175147888 -0.03229336068034172 -48.35164055647319
788 -0.03451508674770594 -48.66267683822658 -0.03462633285671472 -48.38626688932991
789 -0.03449002243578434 -48.697166860662364 -0.036791485361754896 -48.423058374691664
790 -0.034693602472543716 -48.73186046313491 -0.03334128428250551 -48.45639965897417
791 -0.03463264163583517 -48.766493104770746 -0.03473586346954107 -48.49113552244371
792 -0.03478649500757456 -48.80127959977832 -0.04378876909613609 -48.53492429153985
793 -0.034419551864266394 -48.83569915164259 -0.03196873888373375 -48.566893030423586
794 -0.03462748806923628 -48.87032663971182 -0.03606499843299389 -48.60295802885658
795 -0.03450701460242271 -48.904833654314245 -0.03284735009074211 -48.63580537894732
796 -0.03466293551027775 -48.93949658982452 -0.036188279092311856 -48.67199365803963
797 -0.03461888525635004 -48.97411547508087 -0.028654404263943434 -48.70064806230358
798 -0.034888964332640174 -49.00900443941351 -0.032065519131720066 -48.7327135814353
799 -0.03470354173332453 -49.04370798114683 -0.036264761723577975 -48.76897834315888
800 -0.034646276757121085 -49.07835425790395 -0.035490133240818976 -48.8044684763997
801 -0.03464881330728531 -49.11300307121124 -0.03367322068661451 -48.838141697086314
802 -0.03472417313605547 -49.147727244347294 -0.03314090259373188 -48.87128259968004
803 -0.03480133004486561 -49.18252857439216 -0.03556222561746836 -48.90684482529751
804 -0.03493055608123541 -49.217459130473394 -0.032704582624137404 -48.939549407921646
805 -0.03498000018298626 -49.25243913065638 -0.034534359350800514 -48.97408376727245
806 -0.03508148174732924 -49.2875206124037 -0.03193342015147209 -49.00601718742392
807 -0.035128756612539294 -49.32264936901624 -0.028085306007415056 -49.034102493431334
808 -0.0353562880307436 -49.35800565704698 -0.037492349930107596 -49.07159484336144
809 -0.03518326636403799 -49.39318892341102 -0.03598532769829035 -49.10758017105973
810 -0.035074556805193426 -49.42826348021621 -0.03426744863390922 -49.14184761969364
811 -0.03521493766456842 -49.46347841788078 -0.03892223183065653 -49.180769851524296
812 -0.034968752227723596 -49.498447170108506 -0.036093199625611305 -49.21686305114991
813 -0.03497294094413519 -49.53342011105264 -0.035676362179219726 -49.252539413329124
814 -0.03494602050632238 -49.56836613155897 -0.029914693720638753 -49.282454107049766
815 -0.03505402747541666 -49.603420159034386 -0.03690900932997465 -49.31936311637974
816 -0.03509991355240345 -49.638520072586786 -0.037037336453795436 -49.35640045283353
817 -0.03501167092472315 -49.67353174351151 -0.031021826900541782 -49.387422279734075
818 -0.035040337964892386 -49.708572081476404 -0.034126239269971846 -49.42154851900405
819 -0.035171964392066005 -49.74374404586847 -0.03416749481111765 -49.45571601381516
820 -0.03512779772281647 -49.77887184359128 -0.02910134578123689 -49.4848173595964
821 -0.03530811220407486 -49.81417995579536 -0.03359800428152084 -49.51841536387792
822 -0.03540640100836754 -49.84958635680373 -0.031388782896101475 -49.54980414677402
823 -0.03543485887348652 -49.88502121567721 -0.03421460352838039 -49.584018750302405
824 -0.03535251282155514 -49.92037372849877 -0.036602975241839884 -49.62062172554425
825 -0.03541835453361273 -49.95579208303238 -0.03172588050365448 -49.652347606047904
826 -0.03538058083504438 -49.991172663867424 -0.03307148739695549 -49.68541909344486
827 -0.035513499192893504 -50.02668616306032 -0.034951844625175 -49.72037093807003
828 -0.03558578453958035 -50.062271947599896 -0.03554151263087988 -49.75591245070091
829 -0.035331159457564355 -50.09760310705746 -0.038740024715662 -49.79465247541658
830 -0.035490584932267664 -50.13309369198973 -0.03867468554526567 -49.833327160961844
831 -0.035446173325181005 -50.16853986531491 -0.03668137416243553 -49.87000853512428
832 -0.03530554454773664 -50.20384540986265 -0.0364082507789135 -49.90641678590319
833 -0.03527132216840982 -50.239116732031064 -0.03074018619954586 -49.937156972102734
834 -0.03534104023128748 -50.27445777226235 -0.03611656241118908 -49.97327353451392
835 -0.035402385704219344 -50.30986015796657 -0.03296843357384205 -50.006241968087764
836 -0.03537266906350851 -50.345232827030074 -0.04010934978723526 -50.046351317875
837 -0.035286040604114534 -50.38051886763419 -0.03477357868105173 -50.081124896556055
838 -0.03525399677455425 -50.415772864408744 -0.03407859392464161 -50.115203490480695
839 -0.035297485440969466 -50.451070349849715 -0.03528847154229879 -50.150491962023
840 -0.03534976076334715 -50.48642011061306 -0.037107471562922004 -50.187599433585916
841 -0.03519431017339229 -50.521614420786456 -0.035107994265854356 -50.22270742785177
842 -0.03546394612640143 -50.557078366912855 -0.03922027200460434 -50.26192769985638
843 -0.035220693610608575 -50.592299060523466 -0.031521907448768614 -50.29344960730515
844 -0.03521248213946819 -50.62751154266294 -0.03510714210569858 -50.32855674941085
845 -0.035220620594918726 -50.66273216325786 -0.03507839441299439 -50.36363514382384
846 -0.03526941668242216 -50.69800157994028 -0.034789142198860645 -50.3984242860227
847 -0.03523030746728182 -50.73323188740756 -0.0349452069029212 -50.43336949292562
848 -0.03517337217926979 -50.768405259586835 -0.03570359442383051 -50.46907308734945
849 -0.03512090481817722 -50.803526164405014 -0.029799652565270663 -50.498872739914724
850 -0.03533483892679214 -50.83886100333181 -0.03292008750140667 -50.53179282741613
851 -0.035326283611357215 -50.87418728694316 -0.03715628273785114 -50.56894911015399
852 -0.03520537540316582 -50.90939266234633 -0.030924388952553273 -50.59987349910654
853 -0.03548113889992237 -50.94487380124625 -0.03347710184752941 -50.633350600954074
854 -0.035390984266996384 -50.98026478551325 -0.0370533786714077 -50.67040397962548
855 -0.035341445542871955 -51.01560623105612 -0.03292624577879906 -50.70333022540428
856 -0.035398968309164044 -51.051005199365285 -0.038251733779907225 -50.74158195918419
857 -0.03521709144115448 -51.08622229080644 -0.03433089852333069 -50.77591285770752
858 -0.035504482313990594 -51.12172677312043 -0.03620322346687317 -50.81211608117439
859 -0.03540598247200251 -51.15713275559243 -0.03856919072568417 -50.85068527190007
860 -0.035368149541318415 -51.19250090513375 -0.030760409217327832 -50.8814456811174
861 -0.0354188458994031 -51.22791975103315 -0.03167202472686768 -50.913117705844265
862 -0.03549703564494848 -51.2634167866781 -0.03419391363859177 -50.94731161948285
863 -0.03545811511576176 -51.29887490179386 -0.03985520303249359 -50.98716682251535
864 -0.03536138720810413 -51.334236289001964 -0.03930442836135626 -51.0264712508767
865 -0.03513878453522921 -51.36937507353719 -0.03817798644304275 -51.06464923731975
866 -0.035134551115334034 -51.404509624652526 -0.04387593530118465 -51.108525172620936
867 -0.03479137998074293 -51.43930100463327 -0.03428343217819929 -51.142808604799136
868 -0.03487516082823276 -51.47417616546151 -0.037705606780946255 -51.18051421158008
869 -0.03494158945977688 -51.509117754921284 -0.04339353702962399 -51.223907748609705
870 -0.0344760037958622 -51.543593758717144 -0.033877825178205964 -51.25778557378791
871 -0.03447544071823359 -51.578069199435376 -0.0339914133772254 -51.291776987165136
872 -0.03453117422759533 -51.61260037366297 -0.03588697724044323 -51.32766396440558
873 -0.03452632445842028 -51.64712669812139 -0.035671171732246876 -51.36333513613783
874 -0.03448315598070621 -51.6816098541021 -0.03449912052601576 -51.39783425666384
875 -0.03436729870736599 -51.715977152809465 -0.042508428916335106 -51.44034268558018
876 -0.03422769047319889 -51.75020484328267 -0.032648048177361486 -51.47299073375754
877 -0.03438990954309702 -51.78459475282576 -0.03593092206865549 -51.5089216558262
878 -0.03440666291862726 -51.81900141574439 -0.03564646691083908 -51.54456812273704
879 -0.034384521469473836 -51.853385937213865 -0.03280440177768469 -51.57737252451472
880 -0.03450422324240208 -51.887890160456266 -0.031689088046550754 -51.60906161256127
881 -0.03461070768535137 -51.92250086814162 -0.036548218503594396 -51.64560983106487
882 -0.034456229954957965 -51.956957098096574 -0.03265267554670572 -51.678262506611574
883 -0.034527795389294624 -51.99148489348587 -0.036191648431122304 -51.714454155042695
884 -0.03449446614831686 -52.025979359634185 -0.03598084021359682 -51.75043499525629
885 -0.03473448920994997 -52.06071384884414 -0.04128396473824978 -51.79171895999454
886 -0.03422999270260334 -52.094943841546744 -0.036165452748537066 -51.827884412743074
887 -0.03463263139128685 -52.129576472938034 -0.028036564774811267 -51.85592097751788
888 -0.0344129154458642 -52.1639893883839 -0.034913535602390765 -51.890834513120275
889 -0.03443483915179968 -52.198424227535696 -0.032641776278614996 -51.92347628939889
890 -0.03451922927051783 -52.23294345680621 -0.03772812392562628 -51.961204413324516
891 -0.03440572749823332 -52.26734918430444 -0.03466666825115681 -51.99587108157567
892 -0.03456094656139612 -52.30191013086584 -0.0398257190361619 -52.03569680061183
893 -0.0344527643173933 -52.336362895183235 -0.03685726430267096 -52.0725540649145
894 -0.03425128888338804 -52.370614184066625 -0.03470330461859703 -52.107257369533095
895 -0.03437205385416746 -52.404986237920795 -0.03331807237118482 -52.14057544190428
896 -0.034379289485514164 -52.43936552740631 -0.034612950123846534 -52.175188392028126
897 -0.034462177008390424 -52.4738277044147 -0.03414999451488256 -52.20933838654301
898 -0.034319416247308256 -52.50814712066201 -0.039707661420106885 -52.24904604796312
899 -0.03433911707252264 -52.54248623773453 -0.029523157700896262 -52.27856920566401
900 -0.03442748095840216 -52.57691371869293 -0.0357721246778965 -52.31434133034191
901 -0.03444103728979826 -52.611354755982724 -0.03409477658569813 -52.34843610692761
902 -0.034485825896263124 -52.645840581878986 -0.025750311370939017 -52.37418641829855
903 -0.0346447991207242 -52.68048538099971 -0.03251457791775465 -52.4067009962163
904 -0.03477439433336258 -52.715259775333074 -0.034033920429646966 -52.44073491664595
905 -0.034717869758605954 -52.74997764509168 -0.037587881274521354 -52.47832279792047
906 -0.034632090292870996 -52.78460973538456 -0.03434628862887621 -52.512669086549344
907 -0.03470136858522892 -52.81931110396979 -0.03394502364099026 -52.54661411019033
908 -0.034737191163003445 -52.85404829513279 -0.03084170799702406 -52.57745581818736
909 -0.03497841823846102 -52.88902671337125 -0.03532193265855312 -52.612777750845915
910 -0.03493877183645964 -52.92396548520771 -0.033109971322119236 -52.645887722168034
911 -0.03499222975224257 -52.95895771495995 -0.034978483058512214 -52.68086620522654
912 -0.03504856321960688 -52.994006278179555 -0.033106671459972856 -52.71397287668652
913 -0.03502972908318043 -53.02903600726273 -0.034653975255787374 -52.748626851942305
914 -0.03516027070581913 -53.06419627796855 -0.03010563850402832 -52.77873249044633
915 -0.03519961349666119 -53.09939589146521 -0.03478185646235943 -52.81351434690869
916 -0.03512990102171898 -53.134525792486926 -0.034292387403547765 -52.847806734312236
917 -0.03513017203658819 -53.169655964523514 -0.03453682363033295 -52.88234355794257
918 -0.03529608324170112 -53.20495204776522 -0.03661612719297409 -52.91895968513554
919 -0.035202366299927235 -53.240154414065145 -0.035358603671193124 -52.95431828880673
920 -0.03516190126538277 -53.27531631533053 -0.03427295777946711 -52.988591246586196
921 -0.03514381200075149 -53.31046012733128 -0.036533903889358045 -53.02512515047555
922 -0.03509127665311098 -53.345551403984395 -0.032316759787499906 -53.05744191026305
923 -0.0350470757111907 -53.380598479695585 -0.03322041109204292 -53.0906623213551
924 -0.03519934695214033 -53.415797826647726 -0.03405214622616768 -53.12471446758126
925 -0.035233667120337486 -53.45103149376806 -0.03913104329258203 -53.16384551087385
926 -0.035219159163534644 -53.486250652931595 -0.03618329036980868 -53.200028801243654
927 -0.035060599260032174 -53.52131125219163 -0.03500733282417059 -53.235036134067826
928 -0.035113826394081116 -53.55642507858571 -0.03292388301342726 -53.26796001708125
929 -0.03513950761407614 -53.59156458619979 -0.03201926257461309 -53.299979279655865
930 -0.03523942623287439 -53.626804012432665 -0.03783421088010073 -53.337813490535964
931 -0.03511612992733717 -53.66192014236 -0.038131456822156906 -53.37594494735812
932 -0.03506934102624655 -53.69698948338625 -0.035935761593282226 -53.4118807089514
933 -0.03506028726696968 -53.73204977065322 -0.03660341557115317 -53.44848412452255
934 -0.03488954957574606 -53.766939320228964 -0.03109307596459985 -53.47957720048715
935 -0.03505184780806303 -53.80199116803703 -0.04161825161427259 -53.52119545210142
936 -0.03499130494892597 -53.83698247298595 -0.03595214206725359 -53.557147594168676
937 -0.034657553769648075 -53.8716400267556 -0.035269918479025365 -53.5924175126477
938 -0.034710050560534 -53.906350077316134 -0.0341947115957737 -53.62661222424347
939 -0.03465880658477545 -53.941008883900906 -0.034592102840542795 -53.661204327084015
940 -0.03466887809336185 -53.97567776199427 -0.03694669622927904 -53.698151023313294
941 -0.0347405232489109 -54.01041828524318 -0.03690097127109766 -53.73505199458439
942 -0.034731234237551686 -54.04514951948074 -0.03422632310539484 -53.76927831768978
943 -0.034523097798228264 -54.079672617278966 -0.034870865568518636 -53.8041491832583
944 -0.03456540554761887 -54.114238022826584 -0.029430883843451737 -53.83358006710176
945 -0.03467171173542738 -54.14890973456201 -0.03593291360884905 -53.8695129807106
946 -0.03464804142713547 -54.183557775989144 -0.03457670789211988 -53.904089688602724
947 -0.0346500676125288 -54.218207843601675 -0.03770925235003233 -53.94179894095276
948 -0.03465470038354397 -54.252862543985216 -0.03480773828923702 -53.976606679241996
949 -0.03458616491407156 -54.28744870889929 -0.03684502691030502 -54.0134517061523
950 -0.03465960305184126 -54.32210831195113 -0.03469374310225248 -54.048145449254555
951 -0.034581074677407744 -54.35668938662854 -0.030227180663496257 -54.07837262991805
952 -0.03484356217086315 -54.3915329487994 -0.03457484878599644 -54.112947478704044
953 -0.034633885510265826 -54.42616683430967 -0.03266440387815237 -54.145611882582195
954 -0.03472884781658649 -54.46089568212626 -0.032844537124037745 -54.17845641970623
955 -0.03486883789300919 -54.495764520019264 -0.03967287708073854 -54.21812929678697
956 -0.034578308649361136 -54.53034282866862 -0.03590572420507669 -54.25403502099205
957 -0.03455943688750267 -54.56490226555613 -0.03636452555656433 -54.29039954654861
958 -0.0345295574516058 -54.599431823007734 -0.03763726316392422 -54.328036809712536
959 -0.03442391809076071 -54.63385574109849 -0.03515773378312588 -54.36319454349566
960 -0.03442950025200844 -54.6682852413505 -0.03542316760867834 -54.398617711104336
961 -0.034582837857306 -54.70286807920781 -0.03417554367333651 -54.43279325477767
962 -0.03448208011686802 -54.73735015932468 -0.03223570641130209 -54.46502896118897
963 -0.034616753458976746 -54.771966912783654 -0.03730597291141748 -54.50233493410039
964 -0.03453182633966208 -54.80649873912331 -0.030181642435491086 -54.53251657653588
965 -0.034625143930315974 -54.841123883053626 -0.029515594989061356 -54.56203217152495
966 -0.034927630238234995 -54.87605151329186 -0.03584061898291111 -54.59787279050786
967 -0.034713393449783324 -54.91076490674165 -0.028574142977595328 -54.626446933485454
968 -0.03493062295019626 -54.94569552969185 -0.029794495832175017 -54.65624142931763
969 -0.03516404218971729 -54.98085957188157 -0.033814997598528865 -54.69005642691616
970 -0.0352192210033536 -55.01607879288492 -0.0363281711935997 -54.72638459810976
971 -0.035255876183509824 -55.05133466906843 -0.0395835816860199 -54.76596817979578
972 -0.035037527605891225 -55.086372196674326 -0.03574918266385794 -54.801717362459634
973 -0.03505962379276752 -55.121431820467095 -0.035408318415284155 -54.83712568087492
974 -0.03510176353156567 -55.15653358399866 -0.032672733254730704 -54.86979841412965
975 -0.03509809821844101 -55.1916316822171 -0.03632941227406263 -54.90612782640371
976 -0.035098138451576236 -55.22672982066867 -0.03547707181423902 -54.94160489821795
977 -0.03512484189122915 -55.261854662559905 -0.033651099912822245 -54.97525599813078
978 -0.035041131637990476 -55.296895794197894 -0.03566659055650234 -55.01092258868728
979 -0.03497780412435532 -55.33187359832225 -0.03659156709909439 -55.047514155786374
980 -0.03493106011301279 -55.36680465843526 -0.038788043148815635 -55.086302198935186
981 -0.034990410692989825 -55.40179506912825 -0.03683173302561045 -55.123133931960794
982 -0.03513188939541578 -55.436926958523664 -0.043344415910542014 -55.16647834787133
983 -0.03469903133809567 -55.47162598986176 -0.032313961163163187 -55.198792309034495
984 -0.034698843397200106 -55.50632483325896 -0.034956036135554314 -55.23374834517005
985 -0.03475005738437176 -55.54107489064333 -0.032906221225857735 -55.26665456639591
986 -0.03476650901138782 -55.57584139965472 -0.03394338171929121 -55.3005979481152
987 -0.03475655931979418 -55.610597958974516 -0.034335370920598504 -55.3349333190358
988 -0.034706518240273 -55.645304477214786 -0.03560182694345713 -55.370535145979254
989 -0.0347649184986949 -55.68006939571348 -0.03690063655376434 -55.40743578253302
990 -0.0347829507663846 -55.714852346479866 -0.034782137349247934 -55.44221791988227
991 -0.03453646190464497 -55.74938880838451 -0.03041205331683159 -55.4726299731991
992 -0.03478122148662806 -55.784170029871134 -0.03555989004671574 -55.50818986324581
993 -0.03480916898697615 -55.81897919885811 -0.03327883314341307 -55.541468696389224
994 -0.03488175664097071 -55.85386095549908 -0.03246825542300939 -55.573936951812236
995 -0.0348055936396122 -55.88866654913869 -0.036424434185028075 -55.610361385997265
996 -0.03483496773988008 -55.923501516878574 -0.03943194486200809 -55.649793330859275
997 -0.03476202022284269 -55.958263537101416 -0.03407073505222798 -55.6838640659115
998 -0.03474738635122776 -55.993010923452644 -0.032808427885174754 -55.71667249379667
999 -0.034841930493712425 -56.02785285394636 -0.03820909019559622 -55.754881583992265
1000 -0.03467908538877964 -56.06253193933514 -0.035764751769602296 -55.79064633576187
1001 -0.03483289778232575 -56.09736483711746 -0.03676561620086431 -55.82741195196274
1002 -0.034703472442924974 -56.13206830956039 -0.033760554529726504 -55.861172506492466
1003 -0.03478578012436628 -56.166854089684755 -0.03301093857735395 -55.89418344506982
1004 -0.03484027571976185 -56.201694365404514 -0.02726763067767024 -55.92145107574749
1005 -0.03502433001995087 -56.236718695424464 -0.03778799120336771 -55.95923906695086
1006 -0.03500929046422243 -56.27172798588869 -0.04078947622328997 -56.000028543174146
1007 -0.03475336506962776 -56.306481350958315 -0.036254226230084896 -56.03628276940423
1008 -0.03487195577472448 -56.34135330673304 -0.03340773656964302 -56.069690505973874
1009 -0.03461956325918436 -56.375972869992225 -0.04435801785439253 -56.11404852382827
1010 -0.03457833305001259 -56.41055120304224 -0.031164315715432166 -56.145212839543696
1011 -0.03465049434453249 -56.44520169738677 -0.033217829279601575 -56.178430668823296
1012 -0.034624443389475346 -56.47982614077625 -0.03608161825686693 -56.21451228708016
1013 -0.03453526310622692 -56.514361403882475 -0.029442586284130812 -56.243954873364295
1014 -0.03467038702219725 -56.54903179090467 -0.03605738040059805 -56.280012253764895
1015 -0.03474145065993071 -56.5837732415646 -0.03277080059051514 -56.31278305435541
1016 -0.03473875615745783 -56.61851199772206 -0.03380815498530865 -56.346591209340716
1017 -0.03490960448980331 -56.653421602211864 -0.03717065025120973 -56.38376185959193
1018 -0.03485798630863428 -56.6882795885205 -0.03061675624921918 -56.414378615841144
1019 -0.034884070977568626 -56.72316365949807 -0.03541367556899786 -56.44979229141014
1020 -0.03476496022194624 -56.75792861972002 -0.034980286844074726 -56.484772578254216
1021 -0.03479439429938793 -56.79272301401941 -0.034157389774918556 -56.518929968029134
1022 -0.034876706264913085 -56.82759972028432 -0.03418002463877201 -56.553109992667906
1023 -0.034809340722858906 -56.86240906100718 -0.035382789000868796 -56.588492781668776
1024 -0.035007070377469064 -56.897416131384645 -0.039515617117285726 -56.628008398786065
1025 -0.03466889951378107 -56.93208503089843 -0.03701123259961605 -56.66501963138568
1026 -0.03465341031551361 -56.96673844121394 -0.034693526662886144 -56.69971315804857
1027 -0.03456747196614742 -57.00130591318009 -0.03478202093392611 -56.73449517898249
1028 -0.0346213523298502 -57.03592726550994 -0.03352512288838625 -56.76802030187088
1029 -0.03466588966548443 -57.07059315517542 -0.033634725585579874 -56.801655027456455
1030 -0.03476806990802288 -57.10536122508345 -0.035678889229893686 -56.83733391668635
1031 -0.03473212216049433 -57.14009334724394 -0.03309392184019089 -56.87042783852654
1032 -0.03477486576884985 -57.17486821301279 -0.03611118886619806 -56.90653902739274
1033 -0.03462550677359104 -57.20949371978639 -0.03789507653564215 -56.94443410392838
1034 -0.03455718588083982 -57.24405090566723 -0.032964345812797544 -56.97739844974118
1035 -0.034873321652412415 -57.27892422731964 -0.0362467247992754 -57.01364517454046
1036 -0.03464753963053226 -57.313571766950176 -0.03243717271834612 -57.0460823472588
1037 -0.034726168401539324 -57.34829793535172 -0.03294125273823738 -57.07902359999704
1038 -0.03465885538607836 -57.38295679073779 -0.03646140433847904 -57.115485004335525
1039 -0.034609944000840186 -57.417566734738635 -0.036388428136706355 -57.15187343247223
1040 -0.034634343907237054 -57.45220107864587 -0.03570978827774525 -57.18758322074997
1041 -0.03471980970352888 -57.4869208883494 -0.03765537813305855 -57.22523859888303
1042 -0.034521231427788734 -57.52144211977719 -0.030849508289247752 -57.25608810717228
1043 -0.03470971360802651 -57.556151833385215 -0.03252151049673557 -57.28860961766902
1044 -0.03484599199146032 -57.590997825376675 -0.0353726077824831 -57.3239822254515
1045 -0.034612116403877735 -57.62560994178055 -0.032966265454888344 -57.35694849090639
1046 -0.03477820288389921 -57.66038814466445 -0.035548741742968556 -57.39249723264936
1047 -0.034697798639535905 -57.69508594330399 -0.036115044914186004 -57.428612277563545
1048 -0.0347543578594923 -57.72984030116348 -0.02999495780095458 -57.4586072353645
1049 -0.034879565984010694 -57.76471986714749 -0.036009776405990124 -57.49461701177049
1050 -0.03485698811709881 -57.79957685526459 -0.03659208156168461 -57.53120909333217
1051 -0.034786972030997274 -57.83436382729559 -0.037587469816207884 -57.56879656314838
1052 -0.03479259852319956 -57.86915642581879 -0.04237367417663336 -57.61117023732501
1053 -0.034425026178359984 -57.90358145199715 -0.02780449837446213 -57.63897473569948
1054 -0.03468455746769905 -57.93826600946485 -0.03967698998749256 -57.67865172568697
1055 -0.03468882758170366 -57.97295483704655 -0.03026076192036271 -57.70891248760733
1056 -0.03468499332666397 -58.007639830373215 -0.03862371258437634 -57.7475362001917
1057 -0.03468467127531767 -58.04232450164853 -0.03549945876002312 -57.783035658951725
1058 -0.03463891446590424 -58.07696341611443 -0.04352815505117178 -57.826563814002895
1059 -0.03433736693114042 -58.11130078304557 -0.03634963911026716 -57.862913453113165
1060 -0.03422629218548536 -58.14552707523106 -0.03425764236599207 -57.89717109547916
1061 -0.03429849725216627 -58.179825572483225 -0.03372666798532009 -57.93089776346448
1062 -0.03430611975491047 -58.214131692238134 -0.037628643400967124 -57.96852640686544
1063 -0.03422946948558092 -58.248361161723714 -0.032918238639831544 -58.00144464550527
1064 -0.03436468355357647 -58.28272584527729 -0.03868708349764347 -58.040131729002916
1065 -0.034275625832378864 -58.31700147110967 -0.034827429056167605 -58.07495915805908
1066 -0.03414213508367538 -58.35114360619335 -0.03487525414675474 -58.109834412205835
1067 -0.03417295813560486 -58.38531656432895 -0.03329558931291103 -58.14313000151875
1068 -0.03433169610798359 -58.41964826043694 -0.03598395828157663 -58.179113959800326
1069 -0.03415026068687439 -58.45379852112381 -0.036433071456849576 -58.215547031257174
1070 -0.03403100706636906 -58.487829528190176 -0.03245242275297642 -58.24799945401015
1071 -0.03426199760288 -58.52209152579306 -0.03882680293172598 -58.28682625694187
1072 -0.03412679694592953 -58.556218322738985 -0.03740528468042612 -58.3242315416223
1073 -0.03402323871850967 -58.590241561457496 -0.03323692679405212 -58.35746846841635
1074 -0.03411364834755659 -58.62435520980505 -0.03202556446194649 -58.3894940328783
1075 -0.034185186959803104 -58.658540396764856 -0.035708144679665564 -58.42520217755796
1076 -0.034183095023036 -58.692723491787895 -0.03444364331662655 -58.45964582087459
1077 -0.03408222664147616 -58.72680571842937 -0.03774350211024284 -58.49738932298484
1078 -0.03412847239524126 -58.76093419082461 -0.03544520158320665 -58.532834524568045
1079 -0.03416799362748861 -58.7951021844521 -0.04168084356933832 -58.574515368137384
1080 -0.033846759051084516 -58.828948943503185 -0.03208502847701311 -58.6066003966144
1081 -0.033981806598603725 -58.86293075010179 -0.035605255514383316 -58.64220565212878
1082 -0.033941917680203916 -58.89687266778199 -0.03407702147960663 -58.676282673608384
1083 -0.03389412201941013 -58.9307667898014 -0.03424487803131342 -58.7105275516397
1084 -0.03398636300116777 -58.96475315280257 -0.03350446261465549 -58.74403201425436
1085 -0.03400353491306305 -58.998756687715634 -0.03313833251595497 -58.77717034677031
1086 -0.034173409827053546 -59.03293009754269 -0.03411178532987833 -58.81128213210019
1087 -0.03434709962457418 -59.067277197167265 -0.03943124618381262 -58.850713378284
1088 -0.034021728299558164 -59.10129892546682 -0.03277369942516088 -58.88348707770916
1089 -0.03406590186059475 -59.135364827327415 -0.03162496164441109 -58.91511203935357
1090 -0.034205405972898006 -59.16957023330031 -0.03081245459616184 -58.94592449394973
1091 -0.03424575570970774 -59.20381598901002 -0.03331268262118101 -58.97923717657091
1092 -0.0342877171933651 -59.23810370620338 -0.030611505545675755 -59.00984868211659
1093 -0.03440888896584511 -59.272512595169225 -0.03495623990893364 -59.04480492202553
1094 -0.034352956153452394 -59.30686555132268 -0.032603792287409304 -59.07740871431294
1095 -0.03452761955559254 -59.34139317087827 -0.03625983279198408 -59.11366854710492
1096 -0.034539764374494554 -59.37593293525276 -0.03127760784700513 -59.144946154951924
1097 -0.0345158863812685 -59.410448821634034 -0.03330403696745634 -59.17825019191938
1098 -0.03451069537550211 -59.444959517009536 -0.02893407056108117 -59.20718426248046
1099 -0.035007030703127384 -59.479966547712664 -0.038157477416098116 -59.24534173989656
1100 -0.03469636775553227 -59.51466291546819 -0.03778850324451923 -59.28313024314108
1101 -0.034598933160305025 -59.5492618486285 -0.034003779850900175 -59.31713402299198
1102 -0.034584603272378445 -59.583846451900875 -0.033907282166182995 -59.35104130515816
1103 -0.03468806762248278 -59.61853451952336 -0.035054716467857364 -59.38609602162602
1104 -0.03462715018540621 -59.653161669708766 -0.030946490261703728 -59.41704251188772
1105 -0.034706870652735235 -59.6878685403615 -0.03602899331599474 -59.45307150520372
1106 -0.03466002345085144 -59.722528563812354 -0.03793055452406406 -59.49100205972778
1107 -0.03455009274184704 -59.7570786565542 -0.035325400345027444 -59.526327460072814
1108 -0.034570338949561116 -59.79164899550376 -0.03225260078907013 -59.558580060861885
1109 -0.03460977580398321 -59.82625877130775 -0.02770054927095771 -59.586280610132846
1110 -0.03484312780201435 -59.86110189910976 -0.034627932123839855 -59.620908542256686
1111 -0.0347518453374505 -59.895853744447216 -0.03567883539944887 -59.65658737765614
1112 -0.03490147776901722 -59.930755222216234 -0.038018574565649034 -59.694605952221785
1113 -0.03472789991647005 -59.9654831221327 -0.03360418677330017 -59.72821013899509
1114 -0.034862786158919336 -60.00034590829162 -0.031905032508075234 -59.760115171503166
1115 -0.035001983121037486 -60.035347891412655 -0.035783577151596545 -59.795898748654764
1116 -0.03489580769091845 -60.07024369910357 -0.03621562849730253 -59.83211437715207
1117 -0.03484809417277575 -60.105091793276344 -0.038712230138480665 -59.870826607290546
1118 -0.03475049287080765 -60.13984228614715 -0.03298315778374672 -59.90380976507429
1119 -0.03474462181329727 -60.174586907960446 -0.0354681309312582 -59.93927789600555
1120 -0.03476671203970909 -60.20935362000016 -0.034085299074649814 -59.973363195080196
1121 -0.03481871969997883 -60.244172339700135 -0.034314784407615664 -60.00767797948781
1122 -0.03472802396863699 -60.278900363668775 -0.03647525459527969 -60.04415323408309
1123 -0.034702110663056375 -60.31360247433183 -0.03334381524473429 -60.077497049327825
1124 -0.03473106902092695 -60.34833354335276 -0.03949568960815668 -60.116992738935984
1125 -0.03458122573792934 -60.38291476909069 -0.03890438638627529 -60.15589712532226
1126 -0.03465654570609331 -60.41757131479678 -0.033253291808068755 -60.18915041713033
1127 -0.034572250209748745 -60.45214356500653 -0.03517721854150295 -60.224327635671834
1128 -0.0346110638231039 -60.48675462882964 -0.032998858392238616 -60.257326494064074
1129 -0.03466739468276501 -60.5214220235124 -0.032966645620763305 -60.290293139684835
1130 -0.034690186753869055 -60.55611221026627 -0.035983222909271716 -60.32627636259411
1131 -0.03457382917404175 -60.590686039440314 -0.03584684282541275 -60.36212320541952
1132 -0.03467164412140846 -60.625357683561724 -0.03535510189831257 -60.39747830731783
1133 -0.03455735445022583 -60.65991503801195 -0.03642638400197029 -60.4339046913198
1134 -0.034592984989285466 -60.69450802300124 -0.03407851811498404 -60.467983209434784
1135 -0.034624729119241235 -60.729132752120485 -0.033647614903748034 -60.501630824338534
1136 -0.0345947477966547 -60.76372749991714 -0.0329715695232153 -60.534602393861746
1137 -0.03465257342904806 -60.79838007334619 -0.03795168194919825 -60.57255407581094
1138 -0.034689342603087425 -60.833069415949275 -0.03432273529469967 -60.60687681110564
1139 -0.03455050475895405 -60.86761992070823 -0.03411666303873062 -60.64099347414437
1140 -0.034612059593200684 -60.90223198030143 -0.033610678650438784 -60.674604152794814
1141 -0.034726007655262944 -60.936957987956696 -0.035290510021150114 -60.70989466281596
1142 -0.03459242861717939 -60.971550416573876 -0.0344132786616683 -60.74430794147763
1143 -0.03462659250944853 -61.00617700908332 -0.0361809516325593 -60.78048889311019
1144 -0.034538131393492225 -61.04071514047681 -0.03571644779294729 -60.81620534090314
1145 -0.03459695838391781 -61.07531209886073 -0.03686665464192629 -60.853071995545065
1146 -0.034529001265764234 -61.109841100126495 -0.03884415496140718 -60.891916150506475
1147 -0.03425570838153362 -61.14409680850803 -0.03440803680568934 -60.92632418731216
1148 -0.034193362854421136 -61.178290171362455 -0.030978628899902105 -60.957302816212064
1149 -0.03441235516220331 -61.21270252652466 -0.03137258589267731 -60.98867540210474
1150 -0.034466910548508166 -61.24716943707317 -0.0354650367051363 -61.02414043880987
1151 -0.03448359239846468 -61.281653029471634 -0.034544804319739345 -61.05868524312961
1152 -0.034557660669088365 -61.31621069014072 -0.033325227722525594 -61.09201047085214
1153 -0.034543652832508084 -61.35075434297323 -0.03559476751834154 -61.12760523837048
1154 -0.03451434168964625 -61.385268684662876 -0.03360227569937706 -61.16120751406986
1155 -0.03457334581762552 -61.4198420304805 -0.03422501478344202 -61.1954325288533
1156 -0.03489710837602615 -61.45473913885653 -0.03673326857388019 -61.232165797427186
1157 -0.034734123200178144 -61.48947326205671 -0.028297088295221328 -61.260462885722404
1158 -0.0347905371338129 -61.52426379919053 -0.038349872641265395 -61.29881275836367
1159 -0.03468611780554056 -61.55894991699607 -0.03406287245452404 -61.332875630818194
1160 -0.0346837654709816 -61.59363368246705 -0.03425236698240042 -61.367127997800594
1161 -0.03472126424312592 -61.628354946710175 -0.034956895373761655 -61.402084893174354
1162 -0.03465198464691639 -61.66300693135709 -0.034856905601918696 -61.436941798776274
1163 -0.03472954854369163 -61.69773647990078 -0.03318069558590651 -61.47012249436218
1164 -0.0348958894610405 -61.73263236936182 -0.04132974799722433 -61.511452242359404
1165 -0.034567773900926115 -61.76720014326275 -0.030860703065991403 -61.542312945425394
1166 -0.034626384265720844 -61.80182652752847 -0.033333078026771545 -61.575646023452165
1167 -0.034814864955842496 -61.83664139248431 -0.03148799166083336 -61.607134015113
1168 -0.03480588216334581 -61.87144727464766 -0.033544841781258584 -61.640678856894255
1169 -0.034799018315970896 -61.90624629296363 -0.03649557065218687 -61.67717442754644
1170 -0.034886264242231846 -61.94113255720586 -0.03397929761558771 -61.71115372516203
1171 -0.03480620756745338 -61.97593876477332 -0.03778169900178909 -61.74893542416382
1172 -0.03466966599225998 -62.01060843076558 -0.035063752345740794 -61.78399917650956
1173 -0.034771552123129365 -62.04537998288871 -0.04009472355246544 -61.824093900062024
1174 -0.03465424943715334 -62.080034232325865 -0.029520761221647263 -61.85361466128367
1175 -0.0347483279183507 -62.114782560244215 -0.03504631668329239 -61.888660977966964
1176 -0.03480808660387993 -62.1495906468481 -0.03308850955218077 -61.92174948751914
1177 -0.0347999032586813 -62.18439055010678 -0.036753452755510806 -61.958502940274656
1178 -0.034732617624104026 -62.21912316773088 -0.03335470985621214 -61.99185765013087
1179 -0.03479164764285088 -62.253914815373726 -0.03578439764678478 -62.027642047777654
1180 -0.03479124512523413 -62.28870606049896 -0.03276565354317427 -62.06040770132083
1181 -0.03489313218742609 -62.32359919268639 -0.03322993852198124 -62.09363763984281
1182 -0.03491516541689634 -62.358514358103285 -0.03430435210466385 -62.12794199194747
1183 -0.03508375771343708 -62.39359811581672 -0.0317693367600441 -62.159711328707516
1184 -0.0351526727899909 -62.42875078860671 -0.04085181914269924 -62.20056314785022
1185 -0.035037527605891225 -62.46378831621261 -0.03573917355388403 -62.236302321404104
1186 -0.03489434253424406 -62.49868265874685 -0.03283756915479898 -62.269139890558904
1187 -0.03493794947862625 -62.533620608225476 -0.034451378881931304 -62.30359126944084
1188 -0.03491499256342649 -62.568535600788906 -0.03345071077346802 -62.3370419802143
1189 -0.03493024744093418 -62.60346584822984 -0.03452936634421348 -62.37157134655852
1190 -0.03495062794536352 -62.6384164761752 -0.036340253055095674 -62.40791159961361
1191 -0.03495683968067169 -62.673373315855876 -0.03499544411897659 -62.44290704373259
1192 -0.034869827516376975 -62.70824314337225 -0.03492316491901874 -62.47783020865161
1193 -0.034852422028779986 -62.74309556540103 -0.04221619144082069 -62.52004640009243
1194 -0.034674353525042535 -62.77776991892607 -0.03589469268918037 -62.555941092781616
1195 -0.03458847161382437 -62.81235839053989 -0.03658810425549745 -62.592529197037116
1196 -0.034540383331477645 -62.84689877387137 -0.034466121904551984 -62.62699531894167
1197 -0.03461414780467749 -62.88151292167604 -0.03352279178798199 -62.66051811072965
1198 -0.034632572904229164 -62.91614549458027 -0.0332241615280509 -62.6937422722577
1199 -0.034681199304759505 -62.95082669388503 -0.03471218626946211 -62.72845445852716
1200 -0.034697520174086095 -62.98552421405911 -0.037877590581774714 -62.76633204910893
1201 -0.03461339063942433 -63.02013760469853 -0.03394935056567192 -62.8002813996746
1202 -0.034581780433654785 -63.05471938513219 -0.034560357220470905 -62.834841756895074
1203 -0.03460945654660463 -63.08932884167879 -0.030878678616136312 -62.86572043551121
1204 -0.034749473445117474 -63.12407831512391 -0.033640706725418565 -62.89936114223663
1205 -0.03487655408680439 -63.15895486921072 -0.03946752157062292 -62.93882866380725
1206 -0.034597248770296574 -63.193552117981014 -0.03366655185818672 -62.97249521566544
1207 -0.03463468085974455 -63.22818679884076 -0.03599479831755161 -63.00849001398299
1208 -0.034609712101519106 -63.26279651094228 -0.033769660629332066 -63.042259674612325
1209 -0.034690447896718976 -63.297486958839 -0.03557627815753221 -63.07783595276986
1210 -0.03476022183895111 -63.33224718067795 -0.030321899708360432 -63.10815785247822
1211 -0.03478936608880758 -63.36703654676676 -0.03643152769654989 -63.14458938017477
1212 -0.03489859402179718 -63.40193514078856 -0.034045762941241266 -63.17863514311601
1213 -0.034877092204988004 -63.436812232993546 -0.03192502576857805 -63.21056016888459
1214 -0.03510205559432507 -63.47191428858787 -0.030079306568950415 -63.24063947545354
1215 -0.035025162436068055 -63.50693945102394 -0.030152517929673196 -63.27079199338321
1216 -0.03512827958911657 -63.542067730613056 -0.03186224550008774 -63.3026542388833
1217 -0.03519924581050873 -63.577266976423566 -0.03401994612067938 -63.33667418500398
1218 -0.03519134521484375 -63.61245832163841 -0.03339696973562241 -63.3700711547396
1219 -0.035348452627658844 -63.647806774266066 -0.034281745180487634 -63.404352899920084
1220 -0.03531514424830675 -63.683121918514374 -0.03805190231651068 -63.442404802236595
1221 -0.03542016036808491 -63.71854207888246 -0.04122021105140448 -63.483625013288
1222 -0.03511195983737707 -63.75365403871984 -0.030874444264918567 -63.514499457552915
1223 -0.03509702626615763 -63.788751064985995 -0.03486903943121433 -63.54936849698413
1224 -0.03509730268269777 -63.823848367668695 -0.03694661371409893 -63.58631511069823
1225 -0.03512647114694119 -63.858974838815634 -0.03626266308128834 -63.62257777377952
1226 -0.03506567813456059 -63.89404051695019 -0.03344780374318361 -63.656025577522705
1227 -0.03510344307869673 -63.92914396002889 -0.041458966210484505 -63.69748454373319
1228 -0.03501917887479067 -63.96416313890368 -0.03789681941270828 -63.7353813631459
1229 -0.03489274457097054 -63.99905588347465 -0.03687977772206068 -63.77226114086796
1230 -0.034717248007655147 -64.0337731314823 -0.03389784097671509 -63.806158981844675
1231 -0.03493708483874798 -64.06871021632105 -0.04038764387369156 -63.84654662571837
1232 -0.034636755287647245 -64.1033469716087 -0.036136215552687645 -63.882682841271055
1233 -0.03473389856517315 -64.13808087017388 -0.03590798694640398 -63.91859082821746
1234 -0.034697087667882445 -64.17277795784176 -0.03296530619263649 -63.9515561344101
1235 -0.03474262841045857 -64.20752058625222 -0.03105009803548455 -63.98260623244558
1236 -0.034685871191322805 -64.24220645744354 -0.03326232694089413 -64.01586855938648
1237 -0.034808181785047056 -64.2770146392286 -0.034542490169405936 -64.05041104955588
1238 -0.03488203957676887 -64.31189667880537 -0.03117412533611059 -64.08158517489198
1239 -0.03515330255031586 -64.34704998135568 -0.03544110078364611 -64.11702627567563
1240 -0.034849616885185244 -64.38189959824086 -0.03236774560064078 -64.14939402127627
1241 -0.034925966337323186 -64.41682556457819 -0.033112455159425735 -64.18250647643569
1242 -0.035037793964147565 -64.45186335854234 -0.03314433712512255 -64.21565081356081
1243 -0.03507789094001055 -64.48694124948236 -0.03601461909711361 -64.25166543265793
1244 -0.03507125321775675 -64.52201250270011 -0.033882945962250235 -64.28554837862018
1245 -0.03510836530476809 -64.55712086800487 -0.03458248917013407 -64.32013086779031
1246 -0.03512195721268654 -64.59224282521755 -0.03060761634260416 -64.35073848413292
1247 -0.03522822540253401 -64.62747105062009 -0.033188100531697275 -64.38392658466462
1248 -0.03530331049114466 -64.66277436111123 -0.03528586141765118 -64.41921244608227
1249 -0.03523103594779968 -64.69800539705903 -0.03219877444207668 -64.45141122052435
1250 -0.03540640790015459 -64.73341180495919 -0.034692325815558436 -64.4861035463399
1251 -0.03531906511634588 -64.76873087007553 -0.03516691718250513 -64.52127046352241
1252 -0.03542995974421501 -64.80416082981975 -0.031347079947590825 -64.55261754347
1253 -0.03541505429893732 -64.83957588411869 -0.03718505501747131 -64.58980259848748
1254 -0.0353996817022562 -64.87497556582095 -0.034164090268313886 -64.6239666887558
1255 -0.03541315644979477 -64.91038872227074 -0.03565421421080828 -64.65962090296661
1256 -0.035319004021584985 -64.94570772629233 -0.033629332669079304 -64.69325023563569
1257 -0.035423129051923755 -64.98113085534425 -0.03664636537432671 -64.72989660101001
1258 -0.03534521590918303 -65.01647607125344 -0.03270234614610672 -64.76259894715612
1259 -0.03537485599517822 -65.05185092724861 -0.037575778737664225 -64.80017472589378
1260 -0.03531005997210741 -65.08716098722071 -0.035682092793285845 -64.83585681868706
1261 -0.03533078972250223 -65.12249177694322 -0.03390430938452482 -64.86976112807159
1262 -0.03532721512019634 -65.15781899206341 -0.03731105253100395 -64.9070721806026
1263 -0.03529160413891077 -65.19311059620232 -0.033267438411712646 -64.94033961901431
1264 -0.035430343449115755 -65.22854093965144 -0.03657910712063313 -64.97691872613494
1265 -0.0353595370426774 -65.26390047669412 -0.035335862450301646 -65.01225458858524
1266 -0.03517837133258581 -65.29907884802671 -0.03476110585033894 -65.04701569443557
1267 -0.03533763699233532 -65.33441648501905 -0.03529279436916113 -65.08230848880473
1268 -0.03517735954374075 -65.36959384456279 -0.03774033933877945 -65.12004882814351
1269 -0.03517292030155659 -65.40476676486435 -0.03604190014302731 -65.15609072828654
1270 -0.03507399205118418 -65.43984075691553 -0.03266135100275278 -65.1887520792893
1271 -0.035088160634040834 -65.47492891754958 -0.03147078901529312 -65.22022286830459
1272 -0.03535950090736151 -65.51028841845694 -0.03994865473359823 -65.26017152303818
1273 -0.03524767253547907 -65.54553609099241 -0.027172149624675512 -65.28734367266286
1274 -0.03536442145705223 -65.58090051244946 -0.03448760509490967 -65.32183127775777
1275 -0.03527418505400419 -65.61617469750347 -0.03673840183764696 -65.35856967959542
1276 -0.03537862710654736 -65.65155332461002 -0.03988516703248024 -65.3984548466279
1277 -0.035143679939210415 -65.68669700454923 -0.03829261139035225 -65.43674745801825
1278 -0.034993250854313374 -65.72169025540354 -0.03526040092110634 -65.47200785893935
1279 -0.03493331056088209 -65.75662356596443 -0.027455597743391992 -65.49946345668275
1280 -0.035100254230201244 -65.79172382019463 -0.040343798510730264 -65.53980725519348
1281 -0.03503322675824165 -65.82675704695288 -0.03939350675791502 -65.5792007619514
1282 -0.035000236332416536 -65.8617572832853 -0.03408723771572113 -65.61328799966712
1283 -0.035008376091718675 -65.89676565937702 -0.03561658915132284 -65.64890458881844
1284 -0.034910228848457334 -65.93167588822548 -0.033263357169926164 -65.68216794598837
1285 -0.035161949880421164 -65.9668378381059 -0.03922812044620514 -65.72139606643458
1286 -0.03493139334022999 -66.00176923144613 -0.036499150283634665 -65.75789521671821
1287 -0.03492594677954912 -66.03669517822568 -0.035592056810855865 -65.79348727352907
1288 -0.03479500822722912 -66.07149018645292 -0.035033604688942434 -65.82852087821801
1289 -0.0349682305008173 -66.10645841695374 -0.04193842597305775 -65.87045930419107
1290 -0.03456867560744285 -66.14102709256119 -0.03674944490194321 -65.90720874909302
1291 -0.03450000453740358 -66.1755270970986 -0.0327026566490531 -65.93991140574207
1292 -0.0345524987205863 -66.21007959581918 -0.035247302427887914 -65.97515870816996
1293 -0.03451803103089333 -66.24459762685008 -0.034783131629228595 -66.00994183979918
1294 -0.034528984874486926 -66.27912661172456 -0.03332874625921249 -66.0432705860584
1295 -0.03467902261763811 -66.3138056343422 -0.031219306215643883 -66.07448989227404
1296 -0.03473413959145546 -66.34853977393365 -0.03400234803557396 -66.10849224030962
1297 -0.034718038700520995 -66.38325781263417 -0.03365956358611584 -66.14215180389573
1298 -0.03479655962437391 -66.41805437225854 -0.03646865040063858 -66.17862045429636
1299 -0.03480488210916519 -66.45285925436771 -0.036901487223804 -66.21552194152017
1300 -0.03468155171722174 -66.48754080608494 -0.03525358978658914 -66.25077553130676
1301 -0.03459079843014479 -66.52213160451508 -0.03623823504894972 -66.28701376635571
1302 -0.03459824007004499 -66.55672984458512 -0.036055426299571994 -66.32306919265528
1303 -0.03467463124543428 -66.59140447583056 -0.037028159387409686 -66.36009735204269
1304 -0.03458907399326563 -66.62599354982382 -0.03427979964762926 -66.39437715169032
1305 -0.0345175115391612 -66.66051106136298 -0.03095585908740759 -66.42533301077773
1306 -0.03464100956916809 -66.69515207093215 -0.03568335101008415 -66.46101636178781
1307 -0.03475292678922415 -66.72990499772138 -0.03615392595529556 -66.4971702877431
1308 -0.03451394028961659 -66.76441893801099 -0.03395271655172109 -66.53112300429483
1309 -0.03460172433406115 -66.79902066234506 -0.03830480016767979 -66.5694278044625
1310 -0.03460472337901592 -66.83362538572408 -0.03100293604657054 -66.60043074050908
1311 -0.03467222768813372 -66.86829761341221 -0.03311464712023735 -66.63354538762933
1312 -0.03487498313188553 -66.9031725965441 -0.03787285815924406 -66.67141824578857
1313 -0.03459523543715477 -66.93776783198125 -0.035318730399012566 -66.70673697618759
1314 -0.034644417278468606 -66.97241224925972 -0.03764483239501715 -66.7443818085826
1315 -0.03468258455395699 -67.00709483381368 -0.032095016725361344 -66.77647682530797
1316 -0.03471593484282494 -67.0418107686565 -0.037202834896743295 -66.81367966020471
1317 -0.03457115739583969 -67.07638192605235 -0.03166709989309311 -66.84534676009781
1318 -0.03472659233957529 -67.11110851839193 -0.03353311624377966 -66.87887987634159
1319 -0.03464338053017855 -67.14575189892211 -0.03605599906295538 -66.91493587540454
1320 -0.034683406725525855 -67.18043530564763 -0.03424298781901598 -66.94917886322355
1321 -0.034716439247131345 -67.21515174489477 -0.030958373565226793 -66.98013723678878
1322 -0.03507998529821634 -67.25023173019298 -0.028927510604262352 -67.00906474739304
1323 -0.03495545890182257 -67.2851871890948 -0.03695183712989092 -67.04601658452293
1324 -0.03498334363102913 -67.32017053272583 -0.03956261500716209 -67.08557919953009
1325 -0.034756997041404246 -67.35492752976722 -0.03495906759053469 -67.12053826712062
1326 -0.0347499655559659 -67.38967749532318 -0.03574882261455059 -67.15628708973517
1327 -0.034717987105250356 -67.42439548242844 -0.03662683237344026 -67.19291392210862
1328 -0.03461951352655888 -67.459014995955 -0.034164089150726794 -67.22707801125934
1329 -0.03463697880506515 -67.49365197476007 -0.035157107189297675 -67.26223511844863
1330 -0.03466825615614653 -67.52832023091622 -0.03356332164257765 -67.2957984400912
1331 -0.03463591318577528 -67.562956144102 -0.03538330066949129 -67.3311817407607
1332 -0.03473003078252077 -67.59768617488453 -0.035742121003568175 -67.36692386176426
1333 -0.034640207700431344 -67.63232638258496 -0.03430045172572136 -67.40122431348999
1334 -0.03461371343582868 -67.6669400960208 -0.03638078644871712 -67.43760509993871
1335 -0.03470038175582886 -67.70164047777662 -0.03460231758654118 -67.47220741752525
1336 -0.034553784690797326 -67.73619426246742 -0.029972239397466183 -67.50217965692272
1337 -0.03472640123218298 -67.7709206636996 -0.03342732470482588 -67.53560698162755
1338 -0.034826549142599104 -67.80574721284219 -0.035435544326901436 -67.57104252595445
1339 -0.03480543419718742 -67.84055264703937 -0.03500509578734636 -67.6060476217418
1340 -0.03486261442303658 -67.87541526146241 -0.03649039603769779 -67.64253801777949
1341 -0.03491118550300598 -67.91032644696541 -0.042192190513014795 -67.6847302082925
1342 -0.03429395351558924 -67.944620400481 -0.03432730827480555 -67.71905751656732
1343 -0.03440539427101612 -67.97902579475202 -0.03282514698803425 -67.75188266355535
1344 -0.0344199638813734 -68.0134457586334 -0.03463498279452324 -67.78651764634988
1345 -0.034432539530098435 -68.0478782981635 -0.0353346748277545 -67.82185232117763
1346 -0.034465518034994605 -68.08234381619849 -0.035700674168765545 -67.8575529953464
1347 -0.03453402649611235 -68.1168778426946 -0.03699558936059475 -67.894548584707
1348 -0.03439543452113867 -68.15127327721575 -0.034529898688197135 -67.92907848339519
1349 -0.03444484639912844 -68.18571812361488 -0.03134645912796259 -67.96042494252315
1350 -0.03451829180121422 -68.2202364154161 -0.034860973618924616 -67.99528591614207
1351 -0.03463739063590765 -68.254873806052 -0.028297688439488412 -68.02358360458156
1352 -0.034735752083361146 -68.28960955813537 -0.03598564174026251 -68.05956924632183
1353 -0.034733884036540985 -68.32434344217191 -0.03506599087268114 -68.09463523719451
1354 -0.034749241545796394 -68.3590926837177 -0.0339924193918705 -68.12862765658637
1355 -0.03478589821606874 -68.39387858193378 -0.03727003484964371 -68.16589769143602
1356 -0.034667678736150266 -68.42854626066993 -0.03553676214069128 -68.20143445357671
1357 -0.0346781874075532 -68.46322444807748 -0.037774058431386946 -68.23920851200809
1358 -0.0345242690294981 -68.49774871710699 -0.0363107118755579 -68.27551922388365
1359 -0.034575417265295984 -68.53232413437229 -0.034431593120098115 -68.30995081700375
1360 -0.03453120719641447 -68.5668553415687 -0.03634550347924233 -68.34629632048299
1361 -0.034471426904201505 -68.6013267684729 -0.035889767482876776 -68.38218608796586
1362 -0.03441729638725519 -68.63574406486016 -0.036204108595848085 -68.41839019656172
1363 -0.034390109777450564 -68.67013417463761 -0.035134922713041306 -68.45352511927476
1364 -0.03451729398220778 -68.70465146861982 -0.03902884665876627 -68.49255396593352
1365 -0.034339836426079275 -68.7389913050459 -0.03564533051103354 -68.52819929644455
1366 -0.03428585529327392 -68.77327716033918 -0.037802069820463656 -68.56600136626501
1367 -0.03416816852986813 -68.80744532886905 -0.03174753431230783 -68.59774890057732
1368 -0.03432422336190939 -68.84176955223096 -0.035214106738567355 -68.63296300731588
1369 -0.03432379309087992 -68.87609334532183 -0.038965667225420476 -68.6719286745413
1370 -0.0342156708240509 -68.91030901614589 -0.0354974327608943 -68.7074261073022
1371 -0.034166640043258666 -68.94447565618914 -0.03184367101639509 -68.73926977831859
1372 -0.034170895256102084 -68.97864655144524 -0.03254083767533302 -68.77181061599391
1373 -0.03422289900481701 -69.01286945045005 -0.03492375183850527 -68.80673436783242
1374 -0.03434642180800438 -69.04721587225806 -0.036009688302874564 -68.84274405613529
1375 -0.03417675048112869 -69.08139262273919 -0.034324001893401145 -68.87706805802868
1376 -0.03424045294523239 -69.11563307568441 -0.03388166092336178 -68.91094971895204
1377 -0.03431473970413208 -69.14994781538854 -0.0344491807743907 -68.94539889972643
1378 -0.03421408291906118 -69.18416189830761 -0.03567041717469692 -68.98106931690113
1379 -0.034186231158673766 -69.21834812946628 -0.03700748570263386 -69.01807680260376
1380 -0.03419446740299463 -69.25254259686928 -0.033184331469237806 -69.051261134073
1381 -0.034190553799271585 -69.28673315066855 -0.033966169506311414 -69.08522730357932
1382 -0.03419664613902569 -69.32092979680758 -0.028448294196277858 -69.1136755977756
1383 -0.03433241341263056 -69.3552622102202 -0.03613461274653673 -69.14981021052213
1384 -0.034251630678772925 -69.38951384089897 -0.03415864612907171 -69.1839688566512
1385 -0.03426957596093416 -69.4237834168599 -0.03905567638576031 -69.22302453303696
1386 -0.03434648215770721 -69.4581298990176 -0.03435777015984058 -69.2573823031968
1387 -0.03427947033196688 -69.49240936934957 -0.03422680739313364 -69.29160911058995
1388 -0.03422909677028656 -69.52663846611986 -0.033627896942198275 -69.32523700753214
1389 -0.03425727337598801 -69.56089573949585 -0.03538197260349989 -69.36061898013564
1390 -0.03434519581496716 -69.59524093531081 -0.03389039970934391 -69.39450937984499
1391 -0.03430069535970688 -69.62954163067052 -0.034838728792965415 -69.42934810863795
1392 -0.0343572873622179 -69.66389891803273 -0.034674167074263094 -69.46402227571221
1393 -0.03456328455358744 -69.69846220258631 -0.03319676853716373 -69.49721904424938
1394 -0.03445362821221352 -69.73291583079853 -0.03451263569295406 -69.53173167994233
1395 -0.03450297601521015 -69.76741880681374 -0.03042490566149354 -69.56215658560382
1396 -0.03449719287455082 -69.80191599968829 -0.028489831276237963 -69.59064641688005
1397 -0.0347548570483923 -69.83667085673669 -0.027578236535191536 -69.61822465341524
1398 -0.035018757358193396 -69.87168961409488 -0.034422500245273116 -69.65264715366051
1399 -0.03491027243435383 -69.90659988652924 -0.03891387097537517 -69.69156102463589
1400 -0.03493754733353853 -69.94153743386278 -0.03670674338936806 -69.72826776802526
1401 -0.03474349826574326 -69.97628093212852 -0.0345294825732708 -69.76279725059854
1402 -0.034772622585296634 -70.01105355471381 -0.03656829856336117 -69.7993655491619
1403 -0.034760484285652635 -70.04581403899947 -0.03509828299283981 -69.83446383215474
1404 -0.034800241142511366 -70.08061428014197 -0.036138095892965794 -69.8706019280477
1405 -0.03472521938383579 -70.1153394995258 -0.036788728460669516 -69.90739065650837
1406 -0.03467327672988176 -70.15001277625568 -0.03326795697212219 -69.9406586134805
1407 -0.03470697365701199 -70.18471974991269 -0.033867338486015794 -69.97452595196651
1408 -0.03476766981184483 -70.21948741972453 -0.0334713876247406 -70.00799733959126
1409 -0.0349394652992487 -70.25442688502378 -0.04335148949176073 -70.05134882908301
1410 -0.03452435340732336 -70.2889512384311 -0.03290184549987316 -70.08425067458289
1411 -0.034645714610815045 -70.32359695304191 -0.036274378560483454 -70.12052505314337
1412 -0.03452223837375641 -70.35811919141567 -0.03319524358958006 -70.15372029673294
1413 -0.03461008258163929 -70.3927292739973 -0.03647800832986832 -70.19019830506281
1414 -0.03468194901943207 -70.42741122301673 -0.03952250760048628 -70.22972081266329
1415 -0.03448865450918674 -70.46189987752592 -0.035051997378468515 -70.26477281004176
1416 -0.034417151287198064 -70.49631702881312 -0.036139835976064204 -70.30091264601782
1417 -0.0343609269708395 -70.53067795578396 -0.03248285371810198 -70.33339549973593
1418 -0.03444846291095018 -70.5651264186949 -0.03599672745913267 -70.36939222719506
1419 -0.034349320083856584 -70.59947573877876 -0.03138478640466928 -70.40077701359974
1420 -0.03460277430713177 -70.6340785130859 -0.03595962319523096 -70.43673663679496
1421 -0.03459552843123674 -70.66867404151714 -0.03365011475980282 -70.47038675155477
1422 -0.03447199948132038 -70.70314604099846 -0.03375945668667555 -70.50414620824145
1423 -0.03452342078089714 -70.73766946177936 -0.03483133185654878 -70.538977540098
1424 -0.03442300073802471 -70.77209246251739 -0.035456432960927486 -70.57443397305893
1425 -0.0344622990116477 -70.80655476152904 -0.034721864946186544 -70.60915583800512
1426 -0.03449928518384695 -70.84105404671288 -0.031136525515466928 -70.64029236352059
1427 -0.03470964264124632 -70.87576368935413 -0.03877084944397211 -70.67906321296456
1428 -0.03443763926625252 -70.91020132862039 -0.034967953152954576 -70.71403116611752
1429 -0.03431428410112858 -70.94451561272152 -0.03302838262170553 -70.74705954873923
1430 -0.03439016733318567 -70.9789057800547 -0.03386998362839222 -70.78092953236762
1431 -0.034500923752784726 -71.01340670380749 -0.03198796026408672 -70.81291749263171
1432 -0.03456880673766136 -71.04797551054516 -0.03371028136461973 -70.84662777399633
1433 -0.034573565050959584 -71.08254907559612 -0.037168871611356735 -70.88379664560769
1434 -0.034559504501521586 -71.11710858009764 -0.033181026577949524 -70.91697767218564
1435 -0.034677212685346605 -71.15178579278299 -0.036578362621366975 -70.95355603480701
1436 -0.03459233585745096 -71.18637812864044 -0.03662555627524853 -70.99018159108226
1437 -0.034641790017485616 -71.22101991865793 -0.034908880665898326 -71.02509047174816
1438 -0.03477313052862883 -71.25579304918656 -0.030547477398067714 -71.05563794914623
1439 -0.03479408454149961 -71.29058713372807 -0.036517337709665296 -71.0921552868559
1440 -0.034655666723847386 -71.32524280045192 -0.03175659067928791 -71.12391187753519
1441 -0.034814410470426084 -71.36005721092235 -0.0375597070902586 -71.16147158462545
1442 -0.03470162246376276 -71.3947588333861 -0.033775782026350495 -71.1952473666518
1443 -0.0346849238499999 -71.4294437572361 -0.034967832081019876 -71.23021519873282
1444 -0.03457483667880297 -71.4640185939149 -0.03125687800347805 -71.2614720767363
1445 -0.034742503240704534 -71.49876109715561 -0.035756977088749406 -71.29722905382505
1446 -0.03478104453533888 -71.53354214169094 -0.03309223800897598 -71.33032129183403
1447 -0.0347787844017148 -71.56832092609265 -0.03577184379100799 -71.36609313562504
1448 -0.03476600255817175 -71.60308692865082 -0.03299585711210966 -71.39908899273715
1449 -0.034941557236015795 -71.63802848588684 -0.03210500422865152 -71.4311939969658
1450 -0.035139942727983 -71.67316842861482 -0.038577561266720295 -71.46977155823252
1451 -0.03491364717483521 -71.70808207578965 -0.029077783320099117 -71.49884934155263
1452 -0.034980464912950995 -71.7430625407026 -0.034413909912109374 -71.53326325146473
1453 -0.03504262920469046 -71.77810516990729 -0.033600753732025625 -71.56686400519676
1454 -0.035124899446964265 -71.81323006935426 -0.03418980222195387 -71.60105380741872
1455 -0.034999219700694084 -71.84822928905496 -0.03455474227666855 -71.63560854969539
1456 -0.035268057696521284 -71.88349734675148 -0.02939220769330859 -71.6650007573887
1457 -0.03510536048561334 -71.9186027072371 -0.03722427617758513 -71.70222503356628
1458 -0.03511640392243862 -71.95371911115954 -0.03685775436460972 -71.73908278793088
1459 -0.03504148069769144 -71.98876059185723 -0.03396375067532063 -71.77304653860621
1460 -0.03512135874480009 -72.02388195060203 -0.03527305349707603 -71.80831959210329
1461 -0.0350834658369422 -72.05896541643898 -0.03536406271159649 -71.84368365481488
1462 -0.03506935201585293 -72.09403476845483 -0.034115742705762384 -71.87779939752065
1463 -0.035097881220281124 -72.12913264967511 -0.035958888940513134 -71.91375828646116
1464 -0.0351142305880785 -72.16424688026319 -0.035972917824983595 -71.94973120428614
1465 -0.03507177326828241 -72.19931865353148 -0.03517064917832613 -71.98490185346446
1466 -0.03503938429057598 -72.23435803782205 -0.034367935359478 -72.01926978882395
1467 -0.03513235840946436 -72.26949039623152 -0.03633547369390726 -72.05560526251786
1468 -0.03497975692152977 -72.30447015315305 -0.03564033713191748 -72.09124559964978
1469 -0.03497476819902658 -72.33944492135207 -0.03578540813177824 -72.12703100778155
1470 -0.03491582069545984 -72.37436074204753 -0.034990627132356164 -72.16202163491391
1471 -0.03500955533236265 -72.4093702973799 -0.031686578132212165 -72.19370821304612
1472 -0.035109500773251055 -72.44447979815314 -0.039192754030227664 -72.23290096707635
1473 -0.0351051963865757 -72.47958499453972 -0.03812598492950201 -72.27102695200585
1474 -0.03498253747820854 -72.51456753201794 -0.04136522319167853 -72.31239217519753
1475 -0.03470947351306677 -72.549277005531 -0.03248476311564445 -72.34487693831318
1476 -0.03480799756944179 -72.58408500310044 -0.03485221937298775 -72.37972915768617
1477 -0.03468815572559834 -72.61877315882604 -0.03461724855005741 -72.41434640623623
1478 -0.03479886874556541 -72.65357202757161 -0.037297428026795386 -72.45164383426302
1479 -0.034697060473263264 -72.68826908804488 -0.035598712228238585 -72.48724254649126
1480 -0.03460873737931251 -72.72287782542419 -0.03368087038397789 -72.52092341687523
1481 -0.03459619153290987 -72.7574740169571 -0.03317325040698051 -72.55409666728221
1482 -0.034646432660520074 -72.79212044961763 -0.03513720035552979 -72.58923386763774
1483 -0.03468246553093195 -72.82680291514856 -0.03675076365470886 -72.62598463129245
1484 -0.03460973147302866 -72.86141264662159 -0.0341756435111165 -72.66016027480357
1485 -0.03462742753326893 -72.89604007415485 -0.03704361133277416 -72.69720388613635
1486 -0.03466500900685787 -72.93070508316171 -0.03833143562078476 -72.73553532175714
1487 -0.034436610899865626 -72.96514169406157 -0.033007890172302726 -72.76854321192944
1488 -0.03448702059686184 -72.99962871465843 -0.03525023832917214 -72.80379345025861
1489 -0.03449210710823536 -73.03412082176666 -0.03431494813412428 -72.83810839839273
1490 -0.03453071564435959 -73.06865153741103 -0.03788241297006607 -72.8759908113628
1491 -0.03444174565374851 -73.10309328306478 -0.032823003269732 -72.90881381463252
1492 -0.034629250317811965 -73.13772253338259 -0.03064366476610303 -72.93945747939863
1493 -0.03468973021954298 -73.17241226360213 -0.035576992109417914 -72.97503447150804
1494 -0.03509977236390114 -73.20751203596603 -0.027908057812601327 -73.00294252932063
1495 -0.03469263594597578 -73.242204671912 -0.03618022482842207 -73.03912275414906
1496 -0.03472948111593723 -73.27693415302794 -0.035441860929131506 -73.07456461507819
1497 -0.03479877859354019 -73.31173293162148 -0.034419715590775016 -73.10898433066896
1498 -0.03496220000088215 -73.34669513162235 -0.03614676836878061 -73.14513109903774
1499 -0.03464620988816023 -73.38134134151052 -0.034917622432112695 -73.18004872146986
1500 -0.03470727726817131 -73.41604861877869 -0.03801180925220251 -73.21806053072206
1501 -0.034583977051079275 -73.45063259582977 -0.035600559413433076 -73.2536610901355
1502 -0.0345673356205225 -73.4851999314503 -0.034400959685444835 -73.28806204982094
1503 -0.03480167984962464 -73.52000161129992 -0.04045833554118872 -73.32852038536213
1504 -0.03433890696614981 -73.55434051826607 -0.03464243616908789 -73.36316282153122
1505 -0.03446352630853653 -73.58880404457462 -0.03506243545562029 -73.39822525698683
1506 -0.03465298172086477 -73.62345702629548 -0.041212658397853374 -73.43943791538469
1507 -0.034272213093936445 -73.65772923938943 -0.03402372691780329 -73.4734616423025
1508 -0.03437672983855009 -73.69210596922798 -0.03694578986614942 -73.51040743216865
1509 -0.034358710050582886 -73.72646467927856 -0.03222724199295044 -73.5426346741616
1510 -0.03438090700656175 -73.76084558628513 -0.03567423243075609 -73.57830890659235
1511 -0.034829634986817834 -73.79567522127195 -0.04812762849032879 -73.62643653508269
1512 -0.03396901823580265 -73.82964423950776 -0.03315942268818617 -73.65959595777088
1513 -0.03399344328790903 -73.86363768279567 -0.03454414755105972 -73.69414010532194
1514 -0.03406653460115194 -73.89770421739682 -0.03336861450225115 -73.72750871982419
1515 -0.03412813544273376 -73.93183235283955 -0.027779612224549055 -73.75528833204874
1516 -0.03420084957033396 -73.96603320240989 -0.036870445497334 -73.79215877754606
1517 -0.034161613881587984 -74.00019481629148 -0.03270650878548622 -73.82486528633154
1518 -0.034266759641468525 -74.03446157593295 -0.03433493375778198 -73.85920022008932
1519 -0.03430778924375773 -74.0687693651767 -0.03455298375338316 -73.8937532038427
1520 -0.03424384519457817 -74.10301321037129 -0.03571485970169306 -73.9294680635444
1521 -0.03422208055853844 -74.13723529092982 -0.03432066086679697 -73.9637887244112
1522 -0.03428130391985178 -74.17151659484968 -0.028786624502390622 -73.99257534891359
1523 -0.03448681551963091 -74.2060034103693 -0.03565011247992515 -74.02822546139352
1524 -0.03454339932650328 -74.24054680969581 -0.03056723540648818 -74.05879269680001
1525 -0.03467503394931555 -74.27522184364513 -0.0410515246912837 -74.0998442214913
1526 -0.034527122788131234 -74.30974896643326 -0.03817200195044279 -74.13801622344174
1527 -0.0344323206692934 -74.34418128710256 -0.03486017547547817 -74.17287639891721
1528 -0.03441493660211563 -74.37859622370468 -0.03705167658627033 -74.20992807550348
1529 -0.03436754010617733 -74.41296376381085 -0.037745299935340884 -74.24767337543882
1530 -0.034270967729389666 -74.44723473154023 -0.03308572079986334 -74.28075909623868
1531 -0.034368361532688144 -74.48160309307292 -0.03429916314780712 -74.31505825938649
1532 -0.034311338886618616 -74.51591443195954 -0.03413013257086277 -74.34918839195736
1533 -0.03435702621936798 -74.55027145817891 -0.037820336781442164 -74.38700872873879
1534 -0.03427992071956396 -74.58455137889848 -0.03609725777059793 -74.42310598650938
1535 -0.03425770290195942 -74.61880908180044 -0.03689953871071339 -74.4600055252201
1536 -0.03418555613607168 -74.6529946379365 -0.03582378868013621 -74.49582931390023
1537 -0.03406149744987488 -74.68705613538637 -0.03360908981412649 -74.52943840371435
1538 -0.03416475597769022 -74.72122089136406 -0.03313637189567089 -74.56257477561002
1539 -0.034258820675313474 -74.75547971203937 -0.03448789659887552 -74.59706267220889
1540 -0.03426148016005755 -74.78974119219943 -0.033903056383132936 -74.63096572859203
1541 -0.034363605082035065 -74.82410479728146 -0.032642892003059386 -74.66360862059508
1542 -0.03453587200492621 -74.85864066928639 -0.03222303409129381 -74.69583165468637
1543 -0.03448142521083355 -74.89312209449722 -0.03814802411943674 -74.73397967880581
1544 -0.03444360252469778 -74.92756569702192 -0.033452071435749534 -74.76743175024156
1545 -0.03549716304987669 -74.9630628600718 -0.04526354391127825 -74.81269529415283
1546 -0.03444032724946737 -74.99750318732127 -0.03502325639128685 -74.84771855054412
1547 -0.03418683633208275 -75.03169002365335 -0.03379071410745382 -74.88150926465157
1548 -0.03416163343936205 -75.06585165709272 -0.03330086171627045 -74.91481012636784
1549 -0.0342403769493103 -75.10009203404204 -0.03388278651982546 -74.94869291288767
1550 -0.0343616308644414 -75.13445366490647 -0.035588656179606916 -74.98428156906728
1551 -0.034225829690694806 -75.16867949459717 -0.03516736496239901 -75.01944893402968
1552 -0.03421871419996023 -75.20289820879714 -0.033492470160126686 -75.05294140418981
1553 -0.03422301504760981 -75.23712122384475 -0.03365988787263632 -75.08660129206244
1554 -0.03424471821635962 -75.27136594206111 -0.033253335393965244 -75.1198546274564
1555 -0.03432010039687157 -75.30568604245798 -0.03350138869136572 -75.15335601614777
1556 -0.03429691232740879 -75.33998295478538 -0.03550562784075737 -75.18886164398853
1557 -0.03433867450803518 -75.37432162929342 -0.03257520720362663 -75.22143685119215
1558 -0.034430302865803245 -75.40875193215922 -0.03292348366230726 -75.25436033485445
1559 -0.034445646964013574 -75.44319757912324 -0.03367605544626713 -75.28803639030072
1560 -0.03454477898776531 -75.477742358111 -0.036036826111376284 -75.32407321641209
1561 -0.0343447657302022 -75.5120871238412 -0.03885386567562819 -75.36292708208772
1562 -0.0343195641413331 -75.54640668798253 -0.034036025404930115 -75.39696310749265
1563 -0.03431433532387018 -75.5807210233064 -0.03355971034616232 -75.43052281783882
1564 -0.034344660863280294 -75.61506568416968 -0.03442604839801788 -75.46494886623684
1565 -0.03435304649174213 -75.64941873066142 -0.03287341482937336 -75.4978222810662
1566 -0.03440956342965364 -75.68382829409107 -0.032285690866410734 -75.53010797193262
1567 -0.03448894694447517 -75.71831724103555 -0.03516745641827583 -75.5652754283509
1568 -0.03451491054147482 -75.75283215157702 -0.031214482430368663 -75.59648991078127
1569 -0.0345944344997406 -75.78742658607676 -0.032781981863081455 -75.62927189264435
1570 -0.03467190153896808 -75.82209848761573 -0.025627578888088465 -75.65489947153245
1571 -0.03483893238008022 -75.85693741999582 -0.03646518550813198 -75.69136465704058
1572 -0.03476669602096081 -75.89170411601678 -0.03204017635434866 -75.72340483339492
1573 -0.03486189432442188 -75.9265660103412 -0.03344764094799757 -75.75685247434292
1574 -0.03495748993009329 -75.9615235002713 -0.03302682526409626 -75.78987929960702
1575 -0.03494361750781536 -75.99646711777912 -0.03451696019619703 -75.82439625980322
1576 -0.03496661018580198 -76.03143372796492 -0.03744494318962097 -75.86184120299285
1577 -0.03483717981725931 -76.06627090778218 -0.03387098889797926 -75.89571219189082
1578 -0.034916570968925954 -76.10118747875111 -0.03378903511911631 -75.92950122700994
1579 -0.03495273143053055 -76.13614021018165 -0.033977633155882356 -75.96347886016582
1580 -0.03493909649550915 -76.17107930667716 -0.03343040309846401 -75.99690926326429
1581 -0.0349990451708436 -76.206078351848 -0.035144426859915257 -76.0320536901242
1582 -0.03491639830172062 -76.24099475014972 -0.035224759951233864 -76.06727845007543
1583 -0.034879084676504135 -76.27587383482623 -0.03463800307363272 -76.10191645314907
1584 -0.03484045807272196 -76.31071429289895 -0.034896228834986685 -76.13681268198405
1585 -0.034958861954510215 -76.34567315485346 -0.03185324687510729 -76.16866592885916
1586 -0.03498695697635412 -76.38066011182981 -0.03542700223624706 -76.2040929310954
1587 -0.034917446039617064 -76.41557755786943 -0.03601235263049603 -76.2401052837259
1588 -0.03493734076619148 -76.45051489863562 -0.03290448151528835 -76.27300976524118
1589 -0.035047554224729535 -76.48556245286035 -0.036076609045267105 -76.30908637428645
1590 -0.03491156343370676 -76.52047401629406 -0.035516933724284175 -76.34460330801073
1591 -0.03492451198399067 -76.55539852827805 -0.03334164526313543 -76.37794495327387
1592 -0.03491401486098766 -76.59031254313904 -0.034047463163733485 -76.4119924164376
1593 -0.034982111863791944 -76.62529465500283 -0.03557740766555071 -76.44756982410316
1594 -0.03487069681286812 -76.6601653518157 -0.03751348238438368 -76.48508330648754
1595 -0.034848316386342046 -76.69501366820205 -0.03605645447969437 -76.52113976096723
1596 -0.03490780796855688 -76.7299214761706 -0.035024162381887436 -76.55616392334912
1597 -0.03488101717084646 -76.76480249334145 -0.033776062168180944 -76.5899399855173
1598 -0.034954069554805754 -76.79975656289625 -0.03593384306877852 -76.62587382858608
1599 -0.03474243264645338 -76.8344989955427 -0.035944278538227084 -76.6618181071243
1600 -0.03487509191036224 -76.86937408745307 -0.030348134227097034 -76.6921662413514
1601 -0.03509169053286314 -76.90446577798593 -0.035127215273678306 -76.72729345662508
1602 -0.034964743070304394 -76.93943052105624 -0.034922178089618686 -76.76221563471469
1603 -0.03498364184051752 -76.97441416289675 -0.037779112532734874 -76.79999474724742
1604 -0.03499609474092722 -77.00941025763768 -0.03796071130782366 -76.83795545855524
1605 -0.03482873104512692 -77.0442389886828 -0.03355669118463993 -76.87151214973989
1606 -0.034896735660731794 -77.07913572434354 -0.03377991132438183 -76.90529206106427
1607 -0.034946358762681484 -77.11408208310623 -0.03298604413866997 -76.93827810520294
1608 -0.0349228423088789 -77.1490049254151 -0.03603421039879322 -76.97431231560174
1609 -0.035017039813101294 -77.1840219652282 -0.03514216579496861 -77.0094544813967
1610 -0.03487113621085882 -77.21889310143905 -0.03196811098605394 -77.04142259238276
1611 -0.03504665344953537 -77.25393975488859 -0.033719527348876 -77.07514211973164
1612 -0.034978373907506466 -77.2889181287961 -0.03593927007168531 -77.11108138980332
1613 -0.0350698372349143 -77.32398796603101 -0.034147365391254424 -77.14522875519457
1614 -0.034979266859591004 -77.3589672328906 -0.03705929070711136 -77.18228804590167
1615 -0.034904328547418116 -77.39387156143802 -0.03613799437880516 -77.21842604028048
1616 -0.034969387575984 -77.428840949014 -0.03292056191712618 -77.2513466021976
1617 -0.03503631707280874 -77.46387726608681 -0.03666998017579317 -77.28801658237339
1618 -0.03492032177746296 -77.49879758786427 -0.0353526322171092 -77.3233692145905
1619 -0.0355141643434763 -77.53431175220776 -0.054567777924239634 -77.37793699251473
1620 -0.034428215399384496 -77.56873996760714 -0.032758674770593646 -77.41069566728532
1621 -0.034496508166193963 -77.60323647577334 -0.03457804340869188 -77.44527371069401
1622 -0.03442039340734482 -77.63765686918069 -0.03586161527782679 -77.48113532597183
1623 -0.03437387458980083 -77.67203074377049 -0.03469626903533936 -77.51583159500717
1624 -0.03449741564691067 -77.7065281594174 -0.0337256770581007 -77.54955727206527
1625 -0.03441176973283291 -77.74093992915023 -0.03763683922588825 -77.58719411129115
1626 -0.03435871824622154 -77.77529864739645 -0.035182254202663896 -77.62237636549382
1627 -0.03438265509903431 -77.80968130249549 -0.034845747984945774 -77.65722211347877
1628 -0.0343469075858593 -77.84402821008135 -0.03428874909877777 -77.69151086257754
1629 -0.03440177533775568 -77.8784299854191 -0.03296608217060566 -77.72447694474815
1630 -0.03446975331753492 -77.91289973873664 -0.03550118077546358 -77.75997812552362
1631 -0.03456594478338957 -77.94746568352004 -0.03812011461704969 -77.79809824014066
1632 -0.03437487427145243 -77.98184055779149 -0.033288519456982614 -77.83138675959765
1633 -0.0344264967367053 -78.01626705452819 -0.03427501693367958 -77.86566177653133
1634 -0.03435728941112757 -78.05062434393932 -0.035238309390842916 -77.90090008592217
1635 -0.03436742778867483 -78.084991771728 -0.03837392199784517 -77.93927400792002
1636 -0.03420725781470537 -78.1191990295427 -0.03647217247635126 -77.97574618039637
1637 -0.0341740932315588 -78.15337312277425 -0.03368163201957941 -78.00942781241595
1638 -0.03421667739748955 -78.18758980017175 -0.03368167728185654 -78.04310948969781
1639 -0.034408317878842354 -78.22199811805059 -0.033179936930537224 -78.07628942662835
1640 -0.034424040094017984 -78.25642215814462 -0.04295253623276949 -78.11924196286112
1641 -0.03419872168451547 -78.29062087982913 -0.03432083874940872 -78.15356280161053
1642 -0.03419998493045569 -78.32482086475959 -0.033118417300283906 -78.18668121891082
1643 -0.03428989462554455 -78.35911075938513 -0.034595548175275326 -78.2212767670861
1644 -0.03422095663845539 -78.39333171602358 -0.03440272621810436 -78.2556794933042
1645 -0.034455915726721284 -78.4277876317503 -0.03496446311473846 -78.29064395641893
1646 -0.03428691402077675 -78.46207454577109 -0.03566148821264505 -78.32630544463157
1647 -0.034445676021277905 -78.49652022179237 -0.034170908853411674 -78.36047635348498
1648 -0.034389286674559115 -78.53090950846692 -0.033417696692049505 -78.39389405017704
1649 -0.034335306100547316 -78.56524481456746 -0.035207441076636314 -78.42910149125368
1650 -0.03439009319990873 -78.59963490776737 -0.03093236740678549 -78.46003385866047
1651 -0.03445827886462212 -78.63409318663199 -0.03402562905102968 -78.4940594877115
1652 -0.03442426919937134 -78.66851745583136 -0.03370774928480387 -78.5277672369963
1653 -0.034455984458327295 -78.7029734402897 -0.03563105259090662 -78.5633982895872
1654 -0.03441020362079143 -78.73738364391049 -0.03394627775996924 -78.59734456734716
1655 -0.0344964062795043 -78.77188005018999 -0.03142979219555855 -78.62877435954272
1656 -0.03453159257769585 -78.80641164276769 -0.035525269247591494 -78.6642996287903
1657 -0.03509065061807633 -78.84150229338576 -0.014181585563346744 -78.67848121435365
1658 -0.035062899067997935 -78.87656519245375 -0.0282990594394505 -78.7067802737931
1659 -0.035337502509355544 -78.9119026949631 -0.03711969070136547 -78.74389996449446
1660 -0.0352765453979373 -78.94717924036104 -0.036337601393461226 -78.78023756588792
1661 -0.03524697478860617 -78.98242621514964 -0.037704318575561044 -78.81794188446348
1662 -0.03514039814472199 -79.01756661329436 -0.034542782418429854 -78.8524846668819
1663 -0.03516197688877583 -79.05272859018314 -0.03744316585361958 -78.88992783273552
1664 -0.035189863108098504 -79.08791845329124 -0.030577596835792066 -78.92050542957132
1665 -0.03530158009380102 -79.12322003338504 -0.03419145066291094 -78.95469688023424
1666 -0.03534089475870132 -79.15856092814374 -0.03444400951266289 -78.9891408897469
1667 -0.03538414016366005 -79.1939450683074 -0.038292421214282515 -79.02743331096119
1668 -0.03516064491122961 -79.22910571321863 -0.03699732795357704 -79.06443063891476
1669 -0.03510455936193466 -79.26421027258057 -0.03542533293366432 -79.09985597184843
1670 -0.03516934812068939 -79.29937962070126 -0.03440462183207273 -79.1342605936805
1671 -0.035217097215354445 -79.33459671791661 -0.030934261716902257 -79.1651948553974
1672 -0.0352212842553854 -79.369818002172 -0.03745312467217445 -79.20264798006957
1673 -0.03512601219117641 -79.40494401436317 -0.03510219380259514 -79.23775017387217
1674 -0.03508058488368988 -79.44002459924685 -0.0343070162460208 -79.27205719011819
1675 -0.03508172370493412 -79.47510632295179 -0.035674745216965675 -79.30773193533516
1676 -0.03514310624450445 -79.51024942919629 -0.03500394932925701 -79.3427358846644
1677 -0.035096746496856214 -79.54534617569315 -0.03617494106292725 -79.37891082572733
1678 -0.03512352481484413 -79.580469700508 -0.03625488094985485 -79.41516570667719
1679 -0.03497946485877037 -79.61544916536677 -0.03506710138171911 -79.4502328080589
1680 -0.03509549293667078 -79.65054465830345 -0.042677819915115836 -79.49291062797401
1681 -0.03477159906178713 -79.68531625736523 -0.03844679016619921 -79.53135741814022
1682 -0.03470583204180002 -79.72002208940702 -0.028962148632854224 -79.56031956677307
1683 -0.03481844160705805 -79.75484053101408 -0.0330891290679574 -79.59340869584103
1684 -0.03488919660449028 -79.78972972761858 -0.032295198552310465 -79.62570389439334
1685 -0.03489078227430582 -79.82462050989288 -0.035441205464303495 -79.66114509985765
1686 -0.03503169771283865 -79.85965220760572 -0.03343799039721489 -79.69458309025487
1687 -0.0350519685074687 -79.8947041761132 -0.04046737756580114 -79.73505046782067
1688 -0.03475439827889204 -79.92945857439209 -0.0350405253469944 -79.77009099316767
1689 -0.034829716011881826 -79.96428829040397 -0.033270197734236714 -79.80336119090191
1690 -0.03483985550701618 -79.99912814591099 -0.034886743687093255 -79.838247934589
1691 -0.03480227626860142 -80.0339304221796 -0.03443076815456152 -79.87267870274357
1692 -0.03485740404576063 -80.06878782622536 -0.03111275937408209 -79.90379146211765
1693 -0.03497508149594068 -80.1037629077213 -0.036345474608242515 -79.94013693672589
1694 -0.03493818547576666 -80.13870109319707 -0.039518623426556584 -79.97965556015245
1695 -0.034834392927587034 -80.17353548612466 -0.036907362006604674 -80.01656292215905
1696 -0.03469961974769831 -80.20823510587236 -0.036204291880130766 -80.05276721403918
1697 -0.03463498018682003 -80.24287008605918 -0.03512567896395922 -80.08789289300314
1698 -0.03463242258876562 -80.27750250864796 -0.03391068540513516 -80.12180357840828
1699 -0.0347374776378274 -80.31223998628579 -0.0357860429212451 -80.15758962132952
1700 -0.03453761860728264 -80.34677760489308 -0.03490619920194149 -80.19249582053146
1701 -0.034551994688808915 -80.38132959958189 -0.03227024283260107 -80.22476606336406
1702 -0.03461891617625952 -80.41594851575815 -0.03300536461174488 -80.2577714279758
1703 -0.034683110751211645 -80.45063162650936 -0.0357271371409297 -80.29349856511672
1704 -0.03461282942444086 -80.48524445593381 -0.036834444478154184 -80.33033300959488
1705 -0.03466359488666058 -80.51990805082048 -0.03230462186038494 -80.36263763145527
1706 -0.034779968298971654 -80.55468801911945 -0.03630473408848047 -80.39894236554375
1707 -0.03473203219473362 -80.58942005131419 -0.03727937862277031 -80.43622174416652
1708 -0.03481909204274416 -80.62423914335693 -0.03496477846056223 -80.47118652262708
1709 -0.0350417485460639 -80.659280891903 -0.02392771476879716 -80.49511423739588
1710 -0.03500492963939905 -80.6942858215424 -0.04097650218755007 -80.53609073958343
1711 -0.0348059169948101 -80.7290917385372 -0.03639546576887369 -80.5724862053523
1712 -0.03474062159657478 -80.76383236013378 -0.0336869953200221 -80.60617320067233
1713 -0.034816518612205985 -80.79864887874598 -0.037672740407288074 -80.64384594107962
1714 -0.034710893593728545 -80.8333597723397 -0.03461690954864025 -80.67846285062826
1715 -0.034745384752750394 -80.86810515709246 -0.03529865313321352 -80.71376150376148
1716 -0.03475754968822002 -80.90286270678068 -0.033577863685786725 -80.74733936744727
1717 -0.034763864055275914 -80.93762657083596 -0.0328508822247386 -80.780190249672
1718 -0.03478984162211418 -80.97241641245807 -0.03367026951164007 -80.81386051918365
1719 -0.034939125552773474 -81.00735553801084 -0.035875746980309486 -80.84973626616396
1720 -0.034727436304092404 -81.04208297431494 -0.03321380726993084 -80.88295007343389
1721 -0.034860908053815365 -81.07694388236875 -0.03333889581263065 -80.91628896924652
1722 -0.0351143378764391 -81.11205822024519 -0.027218000404536723 -80.94350696965105
1723 -0.035176332108676434 -81.14723455235386 -0.03738125413656235 -80.98088822378762
1724 -0.03506755456328392 -81.18230210691715 -0.0344496838748455 -81.01533790766246
1725 -0.035094451531767844 -81.21739655844891 -0.035447456687688825 -81.05078536435015
1726 -0.03500805050134659 -81.25240460895026 -0.03481562417000532 -81.08560098852016
1727 -0.035027269087731835 -81.28743187803799 -0.03463175594806671 -81.12023274446823
1728 -0.03503657355904579 -81.32246845159703 -0.036128753796219826 -81.15636149826445
1729 -0.03496888745576143 -81.3574373390528 -0.03618675265461206 -81.19254825091906
1730 -0.03506625723093748 -81.39250359628373 -0.03252111971378326 -81.22506937063284
1731 -0.03493778966367245 -81.4274413859474 -0.03308891970664263 -81.25815829033948
1732 -0.035006425343453884 -81.46244781129086 -0.03468297459185123 -81.29284126493133
1733 -0.03500931728631258 -81.49745712857717 -0.03317665178328753 -81.32601791671462
1734 -0.0350597869604826 -81.53251691553766 -0.03492687977850437 -81.36094479649313
1735 -0.03512610476464033 -81.5676430203023 -0.03491242006421089 -81.39585721655735
1736 -0.03512273021042347 -81.60276575051272 -0.039576970413327216 -81.43543418697067
1737 -0.03490305058658123 -81.6376688010993 -0.03532755207270384 -81.47076173904337
1738 -0.034939801692962645 -81.67260860279225 -0.03271298576146364 -81.50347472480483
1739 -0.035014945082366467 -81.70762354787462 -0.03512617368251085 -81.53860089848735
1740 -0.034960496984422204 -81.74258404485904 -0.035169717483222486 -81.57377061597057
1741 -0.0349667239934206 -81.77755076885246 -0.03471536003053188 -81.6084859760011
1742 -0.03494921661913395 -81.8124999854716 -0.033298563584685324 -81.64178453958579
1743 -0.03510754033923149 -81.84760752581083 -0.03430047035217285 -81.67608500993796
1744 -0.03494440782815218 -81.88255193363898 -0.033590178564190866 -81.70967518850216
1745 -0.0350639222189784 -81.91761585585796 -0.03114151619374752 -81.7408167046959
1746 -0.03504561074078083 -81.95266146659874 -0.033920863270759584 -81.77473756796667
1747 -0.035159243270754814 -81.9878207098695 -0.03526317365467548 -81.81000074162134
1748 -0.035126655362546444 -82.02294736523204 -0.03674896657466888 -81.846749708196
1749 -0.03509069159626961 -82.05803805682831 -0.03619623277336359 -81.88294594096936
1750 -0.03506785184144974 -82.09310590866976 -0.035843541659414765 -81.91878948262878
1751 -0.03498189300298691 -82.12808780167275 -0.037288075499236586 -81.95607755812802
1752 -0.03481092769652605 -82.16289872936927 -0.03496990893036127 -81.99104746705838
1753 -0.03493255488574505 -82.19783128425502 -0.038354596495628356 -82.029402063554
1754 -0.03477872405201197 -82.23261000830703 -0.03589645847678184 -82.06529852203079
1755 -0.03480990063399077 -82.26741990894102 -0.0353219173848629 -82.10062043941565
1756 -0.03476702868938446 -82.30218693763041 -0.035116965882480145 -82.13573740529813
1757 -0.034814813546836375 -82.33700175117724 -0.03445051852613688 -82.17018792382427
1758 -0.03487848527729511 -82.37188023645453 -0.03603869676589966 -82.20622662059017
1759 -0.034773461148142816 -82.40665369760268 -0.033375737629830836 -82.23960235822
1760 -0.03492259811609984 -82.44157629571878 -0.03652843944728375 -82.27613079766728
1761 -0.03477352447807789 -82.47634982019686 -0.03479966148734093 -82.31093045915462
1762 -0.034825370833277705 -82.51117519103013 -0.03621400315314531 -82.34714446230777
1763 -0.03468474578112364 -82.54585993681125 -0.035028054006397726 -82.38217251631417
1764 -0.034789617732167245 -82.58064955454343 -0.03765206467360258 -82.41982458098778
1765 -0.034690942615270615 -82.6153404971587 -0.036996986158192156 -82.45682156714597
1766 -0.034612741135060784 -82.64995323829376 -0.03353461697697639 -82.49035618412294
1767 -0.03458935189992189 -82.68454259019369 -0.0322457130998373 -82.52260189722278
1768 -0.03464640062302351 -82.7191889908167 -0.03053148267790675 -82.55313337990069
1769 -0.034845700673758986 -82.75403469149046 -0.03427783939987421 -82.58741121930056
1770 -0.03490735348314047 -82.7889420449736 -0.03896008227020502 -82.62637130157077
1771 -0.03466053307056427 -82.82360257804416 -0.034704575315117836 -82.66107587688589
1772 -0.034724094159901145 -82.85832667220406 -0.0342465927824378 -82.69532246966833
1773 -0.03499373067170382 -82.89332040287576 -0.03160814754664898 -82.72693061721498
1774 -0.03488130159676075 -82.92820170447251 -0.037624501064419745 -82.76455511827939
1775 -0.034865521267056464 -82.96306722573956 -0.033730752393603326 -82.798285870673
1776 -0.034818755462765694 -82.99788598120233 -0.03579402770847082 -82.83407989838148
1777 -0.034862186200916766 -83.03274816740324 -0.03514180444180966 -82.86922170282328
1778 -0.03484021741896868 -83.06758838482222 -0.03499411083757877 -82.90421581366085
1779 -0.034778393991291526 -83.1023667788135 -0.03496634736657143 -82.93918216102743
1780 -0.034807666949927804 -83.13717444576343 -0.034596864320337775 -82.97377902534777
1781 -0.03474868685007095 -83.1719231326135 -0.031262867338955405 -83.00504189268672
1782 -0.034974048659205434 -83.20689718127271 -0.03202659003436566 -83.03706848272108
1783 -0.035004237294197084 -83.24190141856691 -0.033588534034788606 -83.07065701675587
1784 -0.03498820662498474 -83.2768896251919 -0.03505039643496275 -83.10570741319084
1785 -0.035067814774811266 -83.3119574399667 -0.03500740323215723 -83.140714816423
1786 -0.035098922252655027 -83.34705636221936 -0.03486391380429268 -83.17557873022729
1787 -0.035095126181840894 -83.3821514884012 -0.04542444236576557 -83.22100317259306
1788 -0.034666437469422814 -83.41681792587063 -0.03513543549925089 -83.25613860809231
1789 -0.03482226058840752 -83.45164018645904 -0.033752891980111596 -83.28989150007243
1790 -0.03472468145191669 -83.48636486791096 -0.03842854108661413 -83.32832004115905
1791 -0.03470118474215269 -83.52106605265311 -0.03235800266265869 -83.36067804382171
1792 -0.03471157476305962 -83.55577762741618 -0.037722427025437356 -83.39840047084715
1793 -0.03456733506172895 -83.5903449624779 -0.03291918039321899 -83.43131965124037
1794 -0.03469610475003719 -83.62504106722794 -0.03498770948499441 -83.46630736072537
1795 -0.03460789173841476 -83.65964895896636 -0.03758301082998514 -83.50389037155536
1796 -0.03451095446944237 -83.6941599134358 -0.03245493024587631 -83.53634530180123
1797 -0.03451703730970621 -83.72867695074551 -0.03551516178995371 -83.5718604635912
1798 -0.03462827000766992 -83.76330522075318 -0.03472126573324204 -83.60658172932443
1799 -0.034605964459478854 -83.79791118521266 -0.03326756246387959 -83.63984929178831
1800 -0.034617057628929616 -83.83252824284159 -0.03914035428315401 -83.67898964607146
1801 -0.03456641156226396 -83.86709465440386 -0.036275058425962924 -83.71526470449741
1802 -0.03456690330058336 -83.90166155770444 -0.03530260100960732 -83.75056730550702
1803 -0.03458010666072368 -83.93624166436517 -0.035671600885689256 -83.78623890639271
1804 -0.03452404625713825 -83.9707657106223 -0.034253877215087415 -83.8204927836078
1805 -0.034607366658747196 -84.00537307728105 -0.04050123989582062 -83.86099402350362
1806 -0.03432011101394892 -84.039693188295 -0.03397484105080366 -83.89496886455443
1807 -0.034586465917527676 -84.07427965421253 -0.028614470176398753 -83.92358333473082
1808 -0.034489615447819234 -84.10876926966036 -0.03762991651892662 -83.96121325124975
1809 -0.03452098835259676 -84.14329025801295 -0.036265894025564197 -83.9974791452753
1810 -0.034361780434846875 -84.1776520384478 -0.030971184931695463 -84.02845033020701
1811 -0.034598157927393916 -84.2122501963752 -0.03177479170262813 -84.06022512190964
1812 -0.03455405943095684 -84.24680425580615 -0.032993872091174124 -84.09321899400081
1813 -0.03458297494798899 -84.28138723075415 -0.036755160242319104 -84.12997415424313
1814 -0.03456029538065195 -84.3159475261348 -0.030603867117315532 -84.16057802136045
1815 -0.0346805851906538 -84.35062811132546 -0.03340725973248482 -84.19398528109294
1816 -0.03470213916152716 -84.38533025048699 -0.03285358250141144 -84.22683886359435
1817 -0.03479275070130825 -84.4201230011883 -0.03728810325264931 -84.264126966847
1818 -0.034787866100668904 -84.45491086728897 -0.035418309085071084 -84.29954527593208
1819 -0.03465334866195917 -84.48956421595094 -0.03367383610457182 -84.33321911203664
1820 -0.034756534919142726 -84.52432075087007 -0.03654454238712788 -84.36976365442378
1821 -0.03465861119329929 -84.55897936206337 -0.0354550102725625 -84.40521866469633
1822 -0.03462678082287311 -84.59360614288624 -0.0344676798209548 -84.43968634451728
1823 -0.034689785540103914 -84.62829592842635 -0.03343974594026804 -84.47312609045755
1824 -0.034611746482551095 -84.66290767490891 -0.036314422637224196 -84.50944051309477
1825 -0.03467858359217644 -84.69758625850109 -0.03413546085357666 -84.54357597394835
1826 -0.034634693525731564 -84.73222095202682 -0.030214598309248684 -84.5737905722576
1827 -0.03479745127260685 -84.76701840329943 -0.03630510084331036 -84.6100956731009
1828 -0.034764436259865764 -84.8017828395593 -0.037451382353901864 -84.64754705545481
1829 -0.03463949542492628 -84.83642233498422 -0.03977960180491209 -84.68732665725972
1830 -0.03457837235182524 -84.87100070733605 -0.03719112072139978 -84.72451777798112
1831 -0.034395684115588666 -84.90539639145165 -0.038011156395077704 -84.76252893437619
1832 -0.034399975836277005 -84.93979636728793 -0.03627787251025438 -84.79880680688645
1833 -0.034317084960639475 -84.97411345224856 -0.03503202646970749 -84.83383883335615
1834 -0.03433591742068529 -85.00844936966925 -0.035930278897285464 -84.86976911225344
1835 -0.0342992639169097 -85.04274863358616 -0.03516132980585098 -84.90493044205928
1836 -0.03424084559082985 -85.07698947917699 -0.03328858632594347 -84.93821902838522
1837 -0.034301352128386496 -85.11129083130537 -0.03261417951434851 -84.97083320789957
1838 -0.034305935725569725 -85.14559676703094 -0.034092103876173493 -85.00492531177575
1839 -0.034408246725797655 -85.18000501375674 -0.03433135822415352 -85.0392566699999
1840 -0.03448472879827023 -85.21448974255502 -0.03367722481489181 -85.0729338948148
1841 -0.03461051415652037 -85.24910025671154 -0.03753559552133083 -85.11046949033613
1842 -0.034365815483033656 -85.28346607219457 -0.03574097026139498 -85.14621046059753
1843 -0.03444503303617239 -85.31791110523075 -0.03426269218325615 -85.18047315278079
1844 -0.0345594534650445 -85.3524705586958 -0.03886737581342459 -85.21934052859422
1845 -0.034259441308677197 -85.38673000000448 -0.033959568664431575 -85.25330009725864
1846 -0.03434983287006617 -85.42107983287454 -0.03098183302208781 -85.28428193028073
1847 -0.034386682137846944 -85.45546651501239 -0.031536861509084704 -85.31581879178981
1848 -0.034496165439486505 -85.48996268045188 -0.03465364202857017 -85.35047243381838
1849 -0.03459114506840706 -85.52455382552029 -0.03690630290657282 -85.38737873672495
1850 -0.03439905680716038 -85.55895288232745 -0.033817635476589204 -85.42119637220155
1851 -0.034513852931559084 -85.593466735259 -0.03158451877534389 -85.4527808909769
1852 -0.034511851891875264 -85.62797858715088 -0.033366290293633936 -85.48614718127052
1853 -0.03457250688225031 -85.66255109403313 -0.03507028352469206 -85.52121746479521
1854 -0.03461333811283111 -85.69716443214597 -0.034163598716259 -85.55538106351148
1855 -0.03469412475824356 -85.73185855690421 -0.035949250869452956 -85.59133031438093
1856 -0.03464943002909422 -85.7665079869333 -0.03241411130875349 -85.62374442568968
1857 -0.034702358208596705 -85.8012103451419 -0.03458550535142422 -85.65832993104111
1858 -0.0346811518073082 -85.8358914969492 -0.033187197521328926 -85.69151712856244
1859 -0.03475036155432463 -85.87064185850353 -0.03423536270856857 -85.72575249127101
1860 -0.034815124794840814 -85.90545698329838 -0.03477304857224226 -85.76052553984326
1861 -0.03476758562028408 -85.94022456891867 -0.03384408932179213 -85.79436962916505
1862 -0.0348123874515295 -85.97503695637019 -0.03471764400601387 -85.82908727317106
1863 -0.03473070915788412 -86.00976766552807 -0.03634721115231514 -85.86543448432337
1864 -0.03473304472863674 -86.04450071025671 -0.03433992825448513 -85.89977441257786
1865 -0.0346884885802865 -86.079189198837 -0.03280085511505604 -85.93257526769291
1866 -0.03475272264331579 -86.11394192148032 -0.03219125047326088 -85.96476651816617
1867 -0.034754874743521215 -86.14869679622385 -0.03451105561107397 -85.99927757377725
1868 -0.034946614876389503 -86.18364341110023 -0.036088401637971404 -86.03536597541522
1869 -0.0348653057590127 -86.21850871685925 -0.03596328292042017 -86.07132925833564
1870 -0.03483330085873604 -86.25334201771798 -0.03466381374746561 -86.10599307208311
1871 -0.03481201697140932 -86.2881540346894 -0.03514607604593038 -86.14113914812904
1872 -0.03478363659232855 -86.32293767128172 -0.03420692775398493 -86.17534607588303
1873 -0.03477714583277702 -86.3577148171145 -0.03462773822247982 -86.20997381410551
1874 -0.03495957925915718 -86.39267439637365 -0.03983987979590893 -86.24981369390142
1875 -0.03465353157371283 -86.42732792794736 -0.032687279395759106 -86.28250097329718
1876 -0.03480279687792063 -86.46213072482529 -0.0355511074885726 -86.31805208078575
1877 -0.034814866818487646 -86.49694559164378 -0.037564121559262274 -86.355616202345
1878 -0.03466066848486662 -86.53160626012864 -0.03308893088251352 -86.38870513322752
1879 -0.0347684632986784 -86.56637472342732 -0.03702058270573616 -86.42572571593325
1880 -0.03468232620507479 -86.60105704963239 -0.03515442851930857 -86.46088014445256
1881 -0.034696851298213004 -86.6357539009306 -0.03707751221954823 -86.49795765667211
1882 -0.0345777653157711 -86.67033166624637 -0.03711514491587877 -86.53507280158799
1883 -0.034539724700152874 -86.70487139094652 -0.034941868670284745 -86.57001467025827
1884 -0.034583516977727415 -86.73945490792426 -0.034171527810394765 -86.60418619806867
1885 -0.034524316899478436 -86.77397922482373 -0.03214411213994026 -86.63633031020862
1886 -0.034659086354076864 -86.80863831117782 -0.03356113918125629 -86.66989144938988
1887 -0.03491911813616753 -86.84355742931399 -0.032135520689189435 -86.70202697007907
1888 -0.034875521436333656 -86.87843295075032 -0.03228672128170729 -86.73431369136078
1889 -0.0349167712032795 -86.91334972195361 -0.034363558515906334 -86.76867724987669
1890 -0.03491921350359917 -86.94826893545721 -0.03416522573679685 -86.80284247561349
1891 -0.03495875410735607 -86.98322768956456 -0.034165109321475026 -86.83700758493497
1892 -0.03491344787180424 -87.01814113743636 -0.03545709624886513 -86.87246468118383
1893 -0.03477160483598709 -87.05291274227234 -0.03285445645451546 -86.90531913763834
1894 -0.03487521801143885 -87.08778796028378 -0.03460387010127306 -86.93992300773962
1895 -0.034915676712989806 -87.12270363699676 -0.029626091383397578 -86.96954909912301
1896 -0.035177009738981725 -87.15788064673575 -0.03430480342358351 -87.0038539025466
1897 -0.035181209072470666 -87.19306185580822 -0.03587969522923231 -87.03973359777582
1898 -0.035304284282028676 -87.22836614009026 -0.03085505310446024 -87.07058865088028
1899 -0.03516436237841845 -87.26353050246868 -0.03535899817943573 -87.10594764905971
1900 -0.03523746114224195 -87.29876796361093 -0.03776363488286734 -87.14371128394258
1901 -0.03521923590451479 -87.33398719951545 -0.035133388824760914 -87.17884467276734
1902 -0.03526896666735411 -87.36925616618281 -0.033869968727231026 -87.21271464149457
1903 -0.035396780259907244 -87.40465294644271 -0.03338770009577274 -87.24610234159034
1904 -0.03543868958950043 -87.44009163603221 -0.03667325992137194 -87.28277560151172
1905 -0.03530676066875458 -87.47539839670097 -0.03484177514910698 -87.31761737666082
1906 -0.035345927067101005 -87.51074432376807 -0.03127717580646276 -87.34889455246729
1907 -0.035346017219126225 -87.54609034098719 -0.033268499001860616 -87.38216305146915
1908 -0.03530645649880171 -87.581396797486 -0.035340548120439054 -87.4175035995896
1909 -0.03537603877484798 -87.61677283626084 -0.03598842117935419 -87.45349202076895
1910 -0.03532048873603344 -87.65209332499687 -0.03492179661989212 -87.48841381738885
1911 -0.03537796139717102 -87.68747128639404 -0.037031640857458116 -87.52544545824631
1912 -0.035259919613599776 -87.72273120600764 -0.040284706838428976 -87.56573016508474
1913 -0.03504097405821085 -87.75777218006584 -0.03313710540533066 -87.59886727049008
1914 -0.035214926861226556 -87.79298710692707 -0.03439965136349201 -87.63326692185356
1915 -0.03519929703325033 -87.82818640396032 -0.03313313089311123 -87.66640005274667
1916 -0.03515814710408449 -87.8633445510644 -0.03832997120916844 -87.70473002395583
1917 -0.035101296938955785 -87.89844584800336 -0.034837722033262256 -87.73956774598909
1918 -0.035165391862392426 -87.93361123986575 -0.03450527302920818 -87.7740730190183
1919 -0.03513416163623333 -87.96874540150199 -0.03511232957243919 -87.80918534859074
1920 -0.03522396981716156 -88.00396937131916 -0.03444930054247379 -87.84363464913322
1921 -0.03517133072018623 -88.03914070203935 -0.03326883856207132 -87.87690348769529
1922 -0.03508302792906761 -88.07422372996841 -0.03423872999846935 -87.91114221769375
1923 -0.03517879955470562 -88.10940252952311 -0.036403169855475426 -87.94754538754923
1924 -0.03507911879569292 -88.1444816483188 -0.034579125605523585 -87.98212451315474
1925 -0.03511414434760809 -88.1795957926664 -0.03633365910500288 -88.01845817225974
1926 -0.035067845694720746 -88.21466363836113 -0.03529372960329056 -88.05375190186304
1927 -0.0350443160161376 -88.24970795437727 -0.03583475463092327 -88.08958665649396
1928 -0.034960340708494186 -88.28466829508577 -0.03369557671248913 -88.12328223320645
1929 -0.03511665724217892 -88.31978495232795 -0.03636450301855802 -88.15964673622501
1930 -0.03496120199561119 -88.35474615432356 -0.03801426682621241 -88.19766100305122
1931 -0.03493987787514925 -88.38968603219871 -0.03608569297939539 -88.23374669603062
1932 -0.0348061615601182 -88.42449219375882 -0.035058872401714326 -88.26880556843234
1933 -0.03480330817401409 -88.45929550193284 -0.03271164447069168 -88.30151721290304
1934 -0.03482537884265184 -88.4941208807755 -0.03147619273513556 -88.33299340563818
1935 -0.03493420369923115 -88.52905508447473 -0.03415495101362467 -88.3671483566518
1936 -0.03494322374463081 -88.56399830821937 -0.03357671592384577 -88.40072507257564
1937 -0.034992864541709426 -88.59899117276107 -0.03573171067982912 -88.43645678325547
1938 -0.03498437628149986 -88.63397554904257 -0.03596783112734556 -88.47242461438282
1939 -0.035007864236831665 -88.6689834132794 -0.036563961580395696 -88.50898857596322
1940 -0.03496040739119053 -88.7039438206706 -0.03654356598854065 -88.54553214195175
1941 -0.03487260770052671 -88.73881642837112 -0.034164541587233546 -88.57969668353898
1942 -0.03480883818119764 -88.77362526655232 -0.032527667842805384 -88.61222435138178
1943 -0.034815363213419916 -88.80844062976574 -0.03142810156568885 -88.64365245294748
1944 -0.035061406716704366 -88.84350203648245 -0.034648118540644646 -88.67830057148812
1945 -0.03498448878526687 -88.87848652526772 -0.03575662150979042 -88.71405719299791
1946 -0.035088980570435524 -88.91357550583815 -0.03517048880457878 -88.7492276818025
1947 -0.034829752333462236 -88.94840525817162 -0.03542736154049635 -88.784655043343
1948 -0.034919265657663345 -88.98332452382928 -0.03273436240851879 -88.81738940575151
1949 -0.034907283075153825 -89.01823180690444 -0.03558666966855526 -88.85297607542007
1950 -0.03498787470161915 -89.05321968160605 -0.03411540910601616 -88.8870914845261
1951 -0.03492923453450203 -89.08814891614055 -0.03566540814936161 -88.92275689267545
1952 -0.03500917050987482 -89.12315808665043 -0.03585119731724262 -88.9586080899927
1953 -0.03526346236467361 -89.1584215490151 -0.034850787557661536 -88.99345887755035
1954 -0.034862594306468965 -89.19328414332158 -0.03201793450862169 -89.02547681205897
1955 -0.03492510430514813 -89.22820924762672 -0.03531071040779352 -89.06078752246677
1956 -0.03487653043121099 -89.26308577805793 -0.0351430419832468 -89.09593056445001
1957 -0.034871247783303264 -89.29795702584123 -0.03336537647992373 -89.12929594092994
1958 -0.03499910142272711 -89.33295612726396 -0.03704247642308474 -89.16633841735302
1959 -0.034867515228688716 -89.36782364249264 -0.03538760971277952 -89.2017260270658
1960 -0.034868962690234186 -89.40269260518288 -0.03227866273373366 -89.23400468979953
1961 -0.034970302134752274 -89.43766290731763 -0.03516129832714796 -89.26916598812669
1962 -0.034956850856542585 -89.47261975817418 -0.0351087886840105 -89.3042747768107
1963 -0.03487753383815288 -89.50749729201233 -0.029793697781860827 -89.33406847459256
1964 -0.035152243264019487 -89.54264953527635 -0.036668854765594006 -89.37073732935815
1965 -0.03505267277359962 -89.57770220804996 -0.035595981776714324 -89.40633331113486
1966 -0.035054957307875154 -89.61275716535783 -0.037151042744517325 -89.44348435387937
1967 -0.0349606754258275 -89.64771784078366 -0.030095902550965548 -89.47358025643034
1968 -0.0351083779707551 -89.68282621875441 -0.03364421799778938 -89.50722447442813
1969 -0.035204779170453546 -89.71803099792487 -0.03364954572170973 -89.54087402014984
1970 -0.03525153342634439 -89.75328253135122 -0.033926655538380146 -89.57480067568822
1971 -0.035328969545662406 -89.78861150089688 -0.036600873619318006 -89.61140154930754
1972 -0.035179593786597255 -89.82379109468347 -0.03417044468224049 -89.64557199398979
1973 -0.03517756760120392 -89.85896866228468 -0.03543793018907308 -89.68100992417887
1974 -0.03517068363726139 -89.89413934592194 -0.040051214210689065 -89.72106113838956
1975 -0.03507976885885 -89.92921911478079 -0.03764709234237671 -89.75870823073194
1976 -0.034973646700382235 -89.96419276148117 -0.032909064553678036 -89.79161729528562
1977 -0.03511488381773233 -89.9993076452989 -0.03179409969598055 -89.8234113949816
1978 -0.03512227050960064 -90.0344299158085 -0.03355452623218298 -89.85696592121379
1979 -0.03524655494838953 -90.06967647075689 -0.03460579700767994 -89.89157171822147
1980 -0.035346143133938315 -90.10502261389082 -0.03313748240470886 -89.92470920062618
1981 -0.03521648440510035 -90.14023909829592 -0.03368821740150452 -89.95839741802769
1982 -0.035304220765829085 -90.17554331906175 -0.034132535383105275 -89.9925299534108
1983 -0.035340687818825246 -90.21088400688058 -0.036959320306777954 -90.02948927371757
1984 -0.035343727469444274 -90.24622773435001 -0.038384704291820525 -90.06787397800939
1985 -0.035230223834514615 -90.28145795818453 -0.034006899781525136 -90.10188087779092
1986 -0.03524986077100038 -90.31670781895554 -0.03344571255147457 -90.13532659034239
1987 -0.03532975222915411 -90.3520375711847 -0.032944537326693536 -90.16827112766909
1988 -0.03540623132139444 -90.38744380250608 -0.036148341558873656 -90.20441946922796
1989 -0.0353551471605897 -90.42279894966667 -0.02989494809880853 -90.23431441732677
1990 -0.03561078142374754 -90.45840973109041 -0.03501244094222784 -90.269326858269
1991 -0.03546310868114233 -90.49387283977156 -0.037563842907547954 -90.30689070117654
1992 -0.03537652641534805 -90.5292493661869 -0.0366018233820796 -90.34349252455863
1993 -0.03526163306087256 -90.56451099924777 -0.03318589199334383 -90.37667841655197
1994 -0.035513929836452005 -90.60002492908423 -0.03530713375657797 -90.41198555030854
1995 -0.03544250763952732 -90.63546743672376 -0.036225915513932706 -90.44821146582248
1996 -0.03533515427261591 -90.67080259099637 -0.03581387512385845 -90.48402534094635
1997 -0.03533199988305569 -90.70613459087943 -0.03603671956807375 -90.52006206051442
1998 -0.03520577494055033 -90.74134036581998 -0.03419130425900221 -90.55425336477342
1999 -0.03525139149278402 -90.77659175731276 -0.03652147222310305 -90.59077483699652
2000 -0.035234819538891314 -90.81182657685164 -0.03588056899607182 -90.6266554059926
