# Supplementary material for: Learning nonequilibrium statistical mechanics and dynamical phase transitions
Source: Nat Commun. 2024 Feb 6;15:1117. doi: 10.1038/s41467-024-45172-8 (PMC10847122; doi:10.1038/s41467-024-45172-8)
Supplement: Supplementary file 4 — Supplementary Data 1 [file 41467_2024_45172_MOESM4_ESM.zip › DPT-main/PlotTemplate/plot_KL_divergence/out/finite_time/SE/L6_D3W32K5_E100BS1k/logs-0.65/log.txt]

1 -0.168974868953228 -0.168974868953228 -0.16897853091359138 -0.16897853091359138
2 -0.16801982447504998 -0.336994693428278 -0.16803809478878975 -0.3370166257023811
3 -0.16712927147746087 -0.5041239649057389 -0.1671442560851574 -0.5041608817875385
4 -0.16626063659787177 -0.6703846015036106 -0.16625527292490005 -0.6704161547124385
5 -0.16544648110866547 -0.835831082612276 -0.1654344767332077 -0.8358506314456462
6 -0.1646669715642929 -1.000498054176569 -0.16460788547992705 -1.0004585169255733
7 -0.16390790790319443 -1.1644059620797633 -0.16387335285544397 -1.1643318697810172
8 -0.1631731055676937 -1.327579067647457 -0.16316140666604043 -1.3274932764470577
9 -0.16246447190642357 -1.4900435395538807 -0.16248113811016082 -1.4899744145572185
10 -0.16178139448165893 -1.6518249340355395 -0.1617905877530575 -1.651765002310276
11 -0.16110289618372917 -1.8129278302192686 -0.16105522364377975 -1.8128202259540556
12 -0.1604648768901825 -1.973392707109451 -0.16052310839295386 -1.9733433343470095
13 -0.15983479991555213 -2.133227507025003 -0.15988829955458642 -2.133231633901596
14 -0.15921942442655562 -2.2924469314515585 -0.15918344259262085 -2.292415076494217
15 -0.15863500460982322 -2.4510819360613816 -0.15864217653870583 -2.4510572530329227
16 -0.15803224444389344 -2.609114180505275 -0.15804431959986687 -2.6091015726327895
17 -0.15746100395917892 -2.766575184464454 -0.15757388323545457 -2.7666754558682443
18 -0.15691399574279785 -2.923489180207252 -0.15699768513441087 -2.9236731410026553
19 -0.15635490715503692 -3.0798440873622885 -0.1564599297940731 -3.0801330707967285
20 -0.15581061393022538 -3.235654701292514 -0.1557471863925457 -3.235880257189274
21 -0.15529325753450393 -3.390947958827018 -0.1551773689687252 -3.391057626157999
22 -0.1547834038734436 -3.5457313627004616 -0.15472465381026268 -3.545782279968262
23 -0.15428603067994118 -3.700017393380403 -0.15426980033516885 -3.700052080303431
24 -0.15378845036029815 -3.853805843740701 -0.1538671389222145 -3.8539192192256455
25 -0.15329370498657227 -4.007099548727273 -0.15334728956222535 -4.007266508787871
26 -0.15278831422328948 -4.159887862950562 -0.15289845317602158 -4.1601649619638925
27 -0.15231281220912934 -4.3122006751596915 -0.152081498503685 -4.312246460467578
28 -0.15186131671071051 -4.464061991870402 -0.15187923982739449 -4.464125700294972
29 -0.15139008536934853 -4.61545207723975 -0.15146605893969536 -4.615591759234667
30 -0.1509414404630661 -4.7663935177028165 -0.15102628767490386 -4.766618046909572
31 -0.15047184228897095 -4.916865359991787 -0.1507605604827404 -4.917378607392312
32 -0.1500227339565754 -5.0668880939483625 -0.1496907226741314 -5.0670693300664436
33 -0.14960788637399675 -5.216495980322359 -0.14960261210799217 -5.216671942174436
34 -0.14915843009948732 -5.365654410421847 -0.14917605593800545 -5.365847998112441
35 -0.1487220697104931 -5.51437648013234 -0.1487751141190529 -5.514623112231494
36 -0.148284762352705 -5.662661242485044 -0.14846575111150742 -5.663088863343001
37 -0.1478470504283905 -5.810508292913435 -0.14750089421868323 -5.810589757561684
38 -0.1474520556628704 -5.9579603485763055 -0.1473139651119709 -5.957903722673655
39 -0.14702893421053886 -6.104989282786844 -0.14695871695876123 -6.1048624396324165
40 -0.14662865847349166 -6.251617941260336 -0.14658537060022353 -6.25144781023264
41 -0.14619771614670754 -6.397815657407043 -0.1457662545144558 -6.397214064747096
42 -0.14580855146050453 -6.543624208867548 -0.14540573209524155 -6.542619796842337
43 -0.14541030675172806 -6.689034515619276 -0.1449052520096302 -6.687525048851968
44 -0.1450010471045971 -6.834035562723873 -0.14572737067937852 -6.833252419531346
45 -0.14457778483629227 -6.978613347560165 -0.1447037622332573 -6.977956181764604
46 -0.14417120441794395 -7.122784551978109 -0.14381419569253923 -7.1217703774571435
47 -0.1437955044209957 -7.266580056399104 -0.14343015924096109 -7.265200536698105
48 -0.14340611398220063 -7.409986170381305 -0.14309548661112786 -7.408296023309233
49 -0.14299830198287963 -7.552984472364185 -0.1433793492615223 -7.551675372570755
50 -0.1425981618463993 -7.6955826342105835 -0.1428289979696274 -7.694504370540383
51 -0.14219182208180428 -7.8377744562923874 -0.14196119233965873 -7.836465562880042
52 -0.14178866222500802 -7.979563118517396 -0.14170380383729936 -7.978169366717341
53 -0.14140189960598945 -8.120965018123385 -0.14134896025061608 -8.119518326967958
54 -0.14101590290665628 -8.261980921030041 -0.14082088321447372 -8.260339210182432
55 -0.14062018916010857 -8.40260111019015 -0.14162687286734582 -8.401966083049777
56 -0.14020249620079994 -8.54280360639095 -0.14038932994008063 -8.542355412989858
57 -0.13981104716658593 -8.682614653557534 -0.13987620249390603 -8.682231615483763
58 -0.13943569213151932 -8.822050345689053 -0.13859638422727585 -8.820827999711039
59 -0.13903094008564948 -8.961081285774704 -0.1392285980284214 -8.96005659773946
60 -0.1386494293808937 -9.099730715155598 -0.1388293907046318 -9.098885988444092
61 -0.13824895918369293 -9.237979674339291 -0.13822180926799774 -9.23710779771209
62 -0.13787330090999603 -9.375852975249288 -0.1383663035929203 -9.375474101305011
63 -0.1374627061188221 -9.513315681368109 -0.13590833470225333 -9.511382436007265
64 -0.13710673451423644 -9.650422415882346 -0.13686541020870208 -9.648247846215968
65 -0.13671119809150695 -9.787133613973854 -0.13684606328606605 -9.785093909502034
66 -0.13632546961307526 -9.923459083586929 -0.13734692260622977 -9.922440832108265
67 -0.13592278137803077 -10.05938186496496 -0.13537938445806502 -10.05782021656633
68 -0.1355235442519188 -10.19490540921688 -0.1352288953959942 -10.193049111962324
69 -0.13515354469418525 -10.330058953911065 -0.1359419994056225 -10.328991111367946
70 -0.13471385538578035 -10.464772809296845 -0.13387394845485687 -10.462865059822803
71 -0.13435037955641746 -10.599123188853262 -0.13404922634363176 -10.596914286166434
72 -0.13395084217190742 -10.73307403102517 -0.1335498422384262 -10.730464128404861
73 -0.13354001194238663 -10.866614042967557 -0.1343790717422962 -10.864843200147158
74 -0.13315596356987952 -10.999770006537437 -0.13286221772432327 -10.997705417871481
75 -0.13275247812271118 -11.132522484660148 -0.1314709097146988 -11.12917632758618
76 -0.1323778249323368 -11.264900309592486 -0.1324947588145733 -11.261671086400753
77 -0.13200190886855126 -11.396902218461037 -0.13118053749203681 -11.39285162389279
78 -0.13156604990363122 -11.528468268364668 -0.1323955163359642 -11.525247140228755
79 -0.13116205483675003 -11.659630323201418 -0.1311964973807335 -11.656443637609488
80 -0.13074566125869752 -11.790375984460114 -0.13165553882718087 -11.788099176436669
81 -0.13032110258936883 -11.920697087049483 -0.12929540798068045 -11.91739458441735
82 -0.12995409071445466 -12.050651177763937 -0.13086289539933205 -12.048257479816682
83 -0.12951097786426544 -12.180162155628203 -0.1299070969223976 -12.17816457673908
84 -0.12908326387405394 -12.309245419502258 -0.12972678244113922 -12.30789135918022
85 -0.12866991460323335 -12.43791533410549 -0.12799274772405625 -12.435884106904275
86 -0.12827639356255532 -12.566191727668045 -0.12909613251686097 -12.564980239421136
87 -0.1278395511209965 -12.69403127878904 -0.1269645296037197 -12.691944769024856
88 -0.12740852311253548 -12.821439801901576 -0.12836315706372262 -12.820307926088578
89 -0.12696404680609702 -12.948403848707674 -0.12456358484923839 -12.944871510937816
90 -0.12656364515423774 -13.074967493861912 -0.1255873203277588 -13.070458831265574
91 -0.12617211788892746 -13.20113961175084 -0.12303202338516712 -13.193490854650742
92 -0.12580040767788886 -13.32694001942873 -0.1257746398448944 -13.319265494495637
93 -0.1253618136048317 -13.45230183303356 -0.12407962866127491 -13.443345123156911
94 -0.12491870895028115 -13.577220541983841 -0.12330205366015434 -13.566647176817066
95 -0.12448883578181266 -13.701709377765654 -0.1259143255650997 -13.692561502382166
96 -0.12403201423585415 -13.82574139200151 -0.12046418637037277 -13.813025688752539
97 -0.12363763637840748 -13.949379028379918 -0.12443789765238762 -13.937463586404927
98 -0.12321069836616516 -14.072589726746083 -0.12232531011104583 -14.059788896515974
99 -0.12275705486536026 -14.195346781611443 -0.12214868478477 -14.181937581300744
100 -0.12231891080737115 -14.317665692418814 -0.12124626189470292 -14.303183843195447
101 -0.12186500765383243 -14.439530700072646 -0.12160917110741139 -14.424793014302859
102 -0.12142307683825493 -14.560953776910901 -0.11990119703114033 -14.544694211333999
103 -0.12099710404872895 -14.681950880959631 -0.12082952447235584 -14.665523735806355
104 -0.12055703289806843 -14.8025079138577 -0.1214121587574482 -14.786935894563802
105 -0.12004290036857128 -14.92255081422627 -0.11867558881640435 -14.905611483380207
106 -0.11964078843593598 -15.042191602662205 -0.12011767625808716 -15.025729159638294
107 -0.11913590505719185 -15.161327507719397 -0.11826163865625858 -15.143990798294553
108 -0.11868387460708618 -15.280011382326483 -0.11735672950744629 -15.261347527801998
109 -0.11822015233337879 -15.398231534659862 -0.11865144707262516 -15.379998974874624
110 -0.11776124387979507 -15.515992778539657 -0.11417039483785629 -15.49416936971248
111 -0.11733774729073047 -15.633330525830386 -0.11579421646893025 -15.609963586181411
112 -0.11682867296040059 -15.750159198790787 -0.11748872436583042 -15.727452310547243
113 -0.11630860120058059 -15.866467799991367 -0.11532724611461162 -15.842779556661855
114 -0.11591794714331627 -15.982385747134684 -0.1141689546406269 -15.956948511302482
115 -0.11541636511683465 -16.097802112251518 -0.11702396348118782 -16.07397247478367
116 -0.11489824876189232 -16.21270036101341 -0.11705414317548275 -16.191026617959153
117 -0.11440748684108257 -16.327107847854492 -0.1161463487893343 -16.30717296674849
118 -0.11386982686817645 -16.440977674722667 -0.11344648525118828 -16.420619451999677
119 -0.11332552842795848 -16.554303203150624 -0.11397801227867603 -16.534597464278352
120 -0.11287932321429253 -16.66718252636492 -0.112870367243886 -16.64746783152224
121 -0.11238627433776856 -16.779568800702688 -0.11166693568229676 -16.759134767204536
122 -0.11180947124958038 -16.891378271952266 -0.1152708102017641 -16.8744055774063
123 -0.11130810864269733 -17.002686380594962 -0.11211646348237991 -16.98652204088868
124 -0.11081290915608406 -17.113499289751047 -0.10557876452803612 -17.092100805416717
125 -0.11032270826399326 -17.22382199801504 -0.1132491271942854 -17.205349932611004
126 -0.10973035059869289 -17.333552348613733 -0.10631907396018506 -17.31166900657119
127 -0.10926186665892601 -17.44281421527266 -0.113364964351058 -17.425033970922247
128 -0.10866710059344768 -17.551481315866106 -0.11014538258314133 -17.535179353505388
129 -0.10813549272716046 -17.659616808593267 -0.10477240085601806 -17.639951754361405
130 -0.10765739157795906 -17.767274200171226 -0.10611920803785324 -17.74607096239926
131 -0.1071768630295992 -17.874451063200826 -0.10982749573886394 -17.85589845813812
132 -0.10658275596797466 -17.9810338191688 -0.1017638873308897 -17.95766234546901
133 -0.10604377388954163 -18.087077593058343 -0.10565016269683838 -18.06331250816585
134 -0.1055303618311882 -18.19260795488953 -0.10721250213682651 -18.170525010302676
135 -0.10497557185590267 -18.297583526745434 -0.10368063934147358 -18.27420564964415
136 -0.10446989946067334 -18.40205342620611 -0.10327406041324139 -18.37747971005739
137 -0.10392212644219398 -18.5059755526483 -0.10094907656311988 -18.47842878662051
138 -0.10333626754581929 -18.609311820194122 -0.10561875216662883 -18.584047538787136
139 -0.10278201550245285 -18.712093835696574 -0.10165256336331367 -18.68570010215045
140 -0.10221355520188809 -18.814307390898463 -0.10152451656758785 -18.787224618718035
141 -0.10167455375194549 -18.915981944650408 -0.10239203348755836 -18.889616652205593
142 -0.10114226527512074 -19.01712420992553 -0.09795762673020363 -18.987574278935796
143 -0.100582205504179 -19.11770641542971 -0.0955790176987648 -19.08315329663456
144 -0.10008208528161049 -19.21778850071132 -0.09883711524307728 -19.18199041187764
145 -0.0995354127138853 -19.317323913425202 -0.10298033580183982 -19.284970747679477
146 -0.09893187545239926 -19.416255788877603 -0.09749448746442795 -19.382465235143904
147 -0.09837016612291336 -19.514625955000515 -0.09695678167045116 -19.479422016814354
148 -0.09783796258270741 -19.612463917583224 -0.09529130645096302 -19.574713323265318
149 -0.09726597890257835 -19.7097298964858 -0.09460580684244632 -19.669319130107763
150 -0.09669649600982666 -19.806426392495627 -0.09325699508190155 -19.762576125189664
151 -0.09620130807161331 -19.90262770056724 -0.09661386348307133 -19.859189988672735
152 -0.09558094888925553 -19.998208649456497 -0.09667596630752087 -19.955865954980258
153 -0.0950263872742653 -20.093235036730764 -0.0960529673844576 -20.051918922364717
154 -0.09432900995016098 -20.187564046680926 -0.0943512462079525 -20.14627016857267
155 -0.09381190612912178 -20.28137595281005 -0.09451278224587441 -20.240782950818545
156 -0.09323098249733448 -20.374606935307384 -0.09329840019345284 -20.334081351012
157 -0.0926294595003128 -20.467236394807696 -0.09402413740754127 -20.42810548841954
158 -0.09202851504087448 -20.55926490984857 -0.09242500625550747 -20.520530494675047
159 -0.09150305092334747 -20.650767960771915 -0.09344777353107929 -20.613978268206125
160 -0.09089342914521695 -20.741661389917134 -0.09164514169096946 -20.705623409897093
161 -0.09029877372086048 -20.831960163637994 -0.08974274173378945 -20.795366151630883
162 -0.08968102931976318 -20.921641192957757 -0.09107968732714652 -20.88644583895803
163 -0.08913253732025624 -21.010773730278014 -0.08803594075143337 -20.97448177970946
164 -0.0885666023939848 -21.099340332672 -0.09092787988483905 -21.065409659594298
165 -0.08798539899289608 -21.187325731664895 -0.08759180605411529 -21.153001465648412
166 -0.0874806672334671 -21.274806398898363 -0.08965977132320405 -21.242661236971617
167 -0.08681363351643086 -21.361620032414795 -0.08650953620672226 -21.32917077317834
168 -0.086292964220047 -21.44791299663484 -0.08513456545770168 -21.41430533863604
169 -0.08576105237007141 -21.53367404900491 -0.0856982808560133 -21.500003619492055
170 -0.0851696077734232 -21.618843656778335 -0.09045744389295578 -21.59046106338501
171 -0.08456455543637276 -21.703408212214708 -0.08532177433371543 -21.675782837718724
172 -0.08403783626854419 -21.78744604848325 -0.08304295502603054 -21.758825792744755
173 -0.08346385769546032 -21.87090990617871 -0.08297685235738754 -21.841802645102142
174 -0.08289239555597305 -21.953802301734683 -0.08880896903574467 -21.930611614137888
175 -0.08231053240597248 -22.036112834140656 -0.08229547701776027 -22.012907091155647
176 -0.08168275095522404 -22.11779558509588 -0.08285519517958165 -22.09576228633523
177 -0.08121717125177383 -22.199012756347653 -0.0832931600511074 -22.179055446386336
178 -0.0805845320224762 -22.27959728837013 -0.07894104719161987 -22.257996493577956
179 -0.08014055974781513 -22.359737848117945 -0.08189278319478036 -22.339889276772738
180 -0.07955777831375599 -22.4392956264317 -0.08126446343958378 -22.421153740212322
181 -0.0790261410176754 -22.518321767449375 -0.0828233327716589 -22.503977072983982
182 -0.07848825044929982 -22.596810017898676 -0.07790223248302937 -22.581879305467012
183 -0.07789136208593846 -22.674701379984615 -0.0804220199584961 -22.66230132542551
184 -0.07727514691650868 -22.751976526901124 -0.07815533690154552 -22.740456662327055
185 -0.07673390656709671 -22.82871043346822 -0.07283995859324932 -22.813296620920305
186 -0.07628886476159095 -22.90499929822981 -0.07288871183991433 -22.88618533276022
187 -0.07589038647711277 -22.980889684706924 -0.07534891739487648 -22.961534250155097
188 -0.07536554448306561 -23.05625522918999 -0.07649971395730973 -23.038033964112408
189 -0.07491635009646416 -23.131171579286455 -0.07346530891954899 -23.111499273031956
190 -0.07435122206807136 -23.205522801354526 -0.07293745391070842 -23.184436726942664
191 -0.07390740737318993 -23.279430208727717 -0.07158089838922024 -23.256017625331886
192 -0.07344195768237113 -23.352872166410087 -0.07810066640377045 -23.334118291735656
193 -0.07291987575590611 -23.425792042165995 -0.07783839777112007 -23.411956689506777
194 -0.07227014750242233 -23.498062189668417 -0.06936964280903339 -23.48132633231581
195 -0.0719409327954054 -23.570003122463824 -0.07149967104196549 -23.552826003357776
196 -0.07150708325207233 -23.641510205715896 -0.0690908383578062 -23.62191684171558
197 -0.07098986692726612 -23.712500072643163 -0.06946259252727031 -23.69137943424285
198 -0.07049941085278988 -23.782999483495953 -0.06785811930894851 -23.7592375535518
199 -0.07013939432799816 -23.85313887782395 -0.06687916181981564 -23.826116715371615
200 -0.06964626088738442 -23.922785138711337 -0.06867996677756309 -23.894796682149178
201 -0.06922982037067413 -23.99201495908201 -0.0757052693516016 -23.97050195150078
202 -0.06868890263140201 -24.06070386171341 -0.07080219015479088 -24.04130414165557
203 -0.06823481731116772 -24.12893867902458 -0.06357573308050632 -24.104879874736074
204 -0.06793348230421543 -24.196872161328795 -0.06636035926640034 -24.171240234002475
205 -0.06751998253166676 -24.264392143860462 -0.06359645240008831 -24.234836686402563
206 -0.06711935065686703 -24.33151149451733 -0.0636188767850399 -24.298455563187602
207 -0.06676799580454826 -24.398279490321876 -0.06752828992903233 -24.365983853116635
208 -0.06642063558101655 -24.464700125902894 -0.07063525542616844 -24.436619108542804
209 -0.06594607904553414 -24.53064620494843 -0.06609572656452656 -24.50271483510733
210 -0.06553654484450817 -24.596182749792938 -0.06350049898028373 -24.566215334087612
211 -0.0651923406869173 -24.661375090479854 -0.06010213550180197 -24.626317469589413
212 -0.06481977514922618 -24.72619486562908 -0.06352472640573978 -24.68984219599515
213 -0.06456788331270218 -24.79076274894178 -0.06712095811963081 -24.756963154114782
214 -0.06406490169465542 -24.854827650636437 -0.06661606393754482 -24.823579218052327
215 -0.06364374980330467 -24.918471400439742 -0.06471758261322975 -24.888296800665557
216 -0.0632927093654871 -24.98176410980523 -0.06067604701966047 -24.94897284768522
217 -0.06290324851870537 -25.044667358323935 -0.06175121273845434 -25.010724060423673
218 -0.06263028457760811 -25.107297642901543 -0.05939299147576094 -25.070117051899434
219 -0.062235029973089696 -25.16953267287463 -0.06041770931333303 -25.13053476121277
220 -0.06191687248647213 -25.2314495453611 -0.06805647611618042 -25.198591237328948
221 -0.06153676584362984 -25.292986311204732 -0.060715082474052905 -25.259306319803002
222 -0.06109414640814066 -25.354080457612874 -0.06775527261197567 -25.327061592414978
223 -0.060747397132217884 -25.41482785474509 -0.05840899292379618 -25.385470585338773
224 -0.06048311442136765 -25.475310969166458 -0.06567079909145832 -25.45114138443023
225 -0.060122279450297356 -25.535433248616755 -0.06076899506151676 -25.511910379491745
226 -0.05980487409979105 -25.595238122716545 -0.05686623621731997 -25.568776615709066
227 -0.05957442224025726 -25.6548125449568 -0.057999772019684315 -25.62677638772875
228 -0.05924798455089331 -25.714060529507694 -0.05965663660317659 -25.686433024331926
229 -0.058926576562225816 -25.77298710606992 -0.06202984713017941 -25.748462871462106
230 -0.05857853218913078 -25.83156563825905 -0.05416742190718651 -25.802630293369294
231 -0.058384158089756964 -25.88994979634881 -0.061305681243538857 -25.863935974612833
232 -0.05790341403335333 -25.947853210382164 -0.05185568705201149 -25.915791661664844
233 -0.05776854213327169 -26.005621752515435 -0.06221606507897377 -25.97800772674382
234 -0.05736529491841793 -26.062987047433854 -0.05907544996589422 -26.037083176709714
235 -0.05701819285750389 -26.12000524029136 -0.055188768357038495 -26.092271945066752
236 -0.05690000765025616 -26.176905247941615 -0.04910411965101957 -26.14137606471777
237 -0.05673028714954853 -26.233635535091164 -0.06412780545651912 -26.20550387017429
238 -0.05645377170294523 -26.29008930679411 -0.05339653640985489 -26.258900406584146
239 -0.05620539709925652 -26.346294703893363 -0.0593748165294528 -26.3182752231136
240 -0.05586987100541592 -26.40216457489878 -0.056731429509818555 -26.375006652623416
241 -0.055523435771465304 -26.457688010670246 -0.0549800906330347 -26.42998674325645
242 -0.05521493423730135 -26.512902944907548 -0.06700634621083737 -26.49699308946729
243 -0.05490523222833872 -26.567808177135888 -0.06385600380599499 -26.560849093273283
244 -0.05445806980133057 -26.62226624693722 -0.057720016501843927 -26.618569109775127
245 -0.054292712546885016 -26.676558959484105 -0.0581517830491066 -26.676720892824232
246 -0.054091461934149265 -26.730650421418254 -0.05851010177284479 -26.735230994597078
247 -0.05374907199293375 -26.784399493411186 -0.057833581417799 -26.793064576014878
248 -0.05356501042842865 -26.837964503839615 -0.05897686127573252 -26.85204143729061
249 -0.05324880350381136 -26.891213307343428 -0.03957086522132158 -26.89161230251193
250 -0.05322884954512119 -26.94444215688855 -0.05950790513306856 -26.951120207644998
251 -0.053024319000542164 -26.99746647588909 -0.04876823853701353 -26.999888446182013
252 -0.0529896330088377 -27.05045610889793 -0.0517698273062706 -27.051658273488282
253 -0.052623602002859114 -27.10307971090079 -0.049681573547422885 -27.101339847035707
254 -0.05265442878007889 -27.15573413968087 -0.04976849462836981 -27.151108341664077
255 -0.052480955980718134 -27.20821509566159 -0.058411487564444545 -27.209519829228523
256 -0.052249132096767424 -27.26046422775836 -0.04774883612990379 -27.257268665358428
257 -0.05210649538785219 -27.312570723146212 -0.05287788063287735 -27.310146545991305
258 -0.05195435602217913 -27.36452507916839 -0.060780993290245534 -27.37092753928155
259 -0.05162035394459963 -27.41614543311299 -0.048973004519939425 -27.41990054380149
260 -0.05153827723115682 -27.467683710344147 -0.05571696702390909 -27.475617510825398
261 -0.05119825806468725 -27.518881968408834 -0.04185852706432343 -27.517476037889722
262 -0.051197605580091475 -27.570079573988927 -0.04805656168609858 -27.56553259957582
263 -0.05099809356033802 -27.621077667549265 -0.05174747072160244 -27.617280070297422
264 -0.050887007638812064 -27.67196467518808 -0.04823869559913874 -27.66551876589656
265 -0.05068941079080105 -27.72265408597888 -0.04841470587998629 -27.713933471776546
266 -0.050632710382342336 -27.773286796361223 -0.041220957227051255 -27.755154429003596
267 -0.050490840524435046 -27.82377763688566 -0.04849286023527384 -27.80364728923887
268 -0.050359207391738894 -27.8741368442774 -0.047674366645514964 -27.851321655884387
269 -0.050122226029634474 -27.924259070307034 -0.04785400405526161 -27.899175659939647
270 -0.04997964072972536 -27.974238711036758 -0.04560099840164185 -27.94477665834129
271 -0.04989852178841829 -28.024137232825176 -0.0516715245321393 -27.99644818287343
272 -0.04972665421664715 -28.073863887041824 -0.05459673628211022 -28.05104491915554
273 -0.04958321191370487 -28.12344709895553 -0.05430672001093626 -28.105351639166475
274 -0.04933792147785425 -28.172785020433384 -0.05155972857028246 -28.156911367736758
275 -0.04903132189065218 -28.221816342324036 -0.04928110260516405 -28.20619247034192
276 -0.04899771399796009 -28.270814056321996 -0.04872958045452833 -28.25492205079645
277 -0.048774175345897675 -28.319588231667893 -0.04803618621081114 -28.30295823700726
278 -0.04863857366144657 -28.36822680532934 -0.042070165276527405 -28.345028402283788
279 -0.048678753338754176 -28.416905558668095 -0.043142628483474256 -28.38817103076726
280 -0.04856720864772797 -28.465472767315823 -0.03791375309228897 -28.42608478385955
281 -0.04865334909409284 -28.514126116409916 -0.047303184308111666 -28.473387968167664
282 -0.04861158411949873 -28.562737700529414 -0.05241874400526285 -28.525806712172926
283 -0.04828148242086172 -28.611019182950276 -0.05307849328964949 -28.578885205462576
284 -0.048057056963443756 -28.65907623991372 -0.03662144802510738 -28.615506653487685
285 -0.04830316584557295 -28.707379405759294 -0.06607130020856858 -28.681577953696255
286 -0.04766462612897158 -28.755044031888264 -0.042303462699055674 -28.72388141639531
287 -0.04763437695801258 -28.802678408846276 -0.049191712588071826 -28.773073128983384
288 -0.04759510513395071 -28.850273513980227 -0.04610005486756563 -28.81917318385095
289 -0.047333956323564054 -28.89760747030379 -0.048656650632619855 -28.86782983448357
290 -0.047299941256642344 -28.944907411560433 -0.038405883498489855 -28.90623571798206
291 -0.047234900668263434 -28.992142312228697 -0.04650964718312025 -28.952745365165182
292 -0.04706483762711287 -29.03920714985581 -0.039983219653368 -28.99272858481855
293 -0.04714207649230957 -29.08634922634812 -0.05379472393542528 -29.046523308753976
294 -0.0468076566234231 -29.13315688297154 -0.046960155479609966 -29.093483464233586
295 -0.04673179388046265 -29.179888676852002 -0.04365847930312157 -29.137141943536708
296 -0.04665153343230486 -29.226540210284305 -0.04152665250003338 -29.17866859603674
297 -0.04656028188765049 -29.273100492171956 -0.0485148124396801 -29.22718340847642
298 -0.04650754891335964 -29.319608041085317 -0.050219048373401166 -29.27740245684982
299 -0.04634839035570622 -29.365956431441024 -0.04868184812366962 -29.32608430497349
300 -0.04623540677130222 -29.412191838212326 -0.049708934314548966 -29.37579323928804
301 -0.046128100156784056 -29.45831993836911 -0.04340285435318947 -29.41919609364123
302 -0.04598273616284132 -29.504302674531953 -0.04521535467356443 -29.464411448314795
303 -0.046036879904568194 -29.550339554436523 -0.040840744972229004 -29.505252193287024
304 -0.04580774120986462 -29.596147295646386 -0.018029166478663684 -29.523281359765686
305 -0.04597315527498722 -29.64212045092137 -0.05298931524157524 -29.57627067500726
306 -0.045828571729362014 -29.687949022650734 -0.045920875295996665 -29.62219155030326
307 -0.045718032494187356 -29.73366705514492 -0.03748143017292023 -29.65967298047618
308 -0.045708386041224 -29.779375441186144 -0.04764180053025484 -29.707314781006435
309 -0.045553088560700415 -29.824928529746845 -0.04628308098763227 -29.753597861994066
310 -0.0455304816365242 -29.87045901138337 -0.04636906478554011 -29.799966926779607
311 -0.04534974601119757 -29.91580875739457 -0.039318849332630634 -29.839285776112238
312 -0.04542666673660278 -29.96123542413117 -0.05360398199409246 -29.89288975810633
313 -0.04521656706929207 -30.006451991200464 -0.0434090968221426 -29.936298854928474
314 -0.045181476324796674 -30.05163346752526 -0.052795994095504284 -29.989094849023978
315 -0.045033722370862964 -30.096667189896124 -0.039274169690907 -30.028369018714884
316 -0.04500205367803574 -30.14166924357416 -0.04166026655584574 -30.070029285270728
317 -0.04496955703943968 -30.1866388006136 -0.05202731471508741 -30.122056599985815
318 -0.044790123403072354 -30.231428924016672 -0.05640735868364573 -30.17846395866946
319 -0.044481925293803216 -30.275910849310474 -0.04557949006557464 -30.224043448735035
320 -0.04433877188712358 -30.320249621197597 -0.046432937122881414 -30.270476385857915
321 -0.04424271564930678 -30.364492336846904 -0.0478349581360817 -30.318311343993997
322 -0.04425881505012512 -30.40875115189703 -0.053172056749463084 -30.37148340074346
323 -0.04400850310921669 -30.452759655006247 -0.03447550274431706 -30.40595890348778
324 -0.044097574055194856 -30.49685722906144 -0.045779035240411756 -30.45173793872819
325 -0.04403861779719591 -30.540895846858636 -0.049287430755794046 -30.501025369483983
326 -0.04378175549209118 -30.584677602350727 -0.049811031110584734 -30.55083640059457
327 -0.043657956272363664 -30.62833555862309 -0.045818553864955903 -30.596654954459524
328 -0.0434845682233572 -30.671820126846445 -0.04211324192583561 -30.63876819638536
329 -0.0434841763228178 -30.715304303169262 -0.05535086523741484 -30.694119061622775
330 -0.04310998357832432 -30.758414286747588 -0.04506731126457453 -30.73918637288735
331 -0.04314074981957674 -30.801555036567166 -0.03691524155437946 -30.77610161444173
332 -0.04312338698655367 -30.84467842355372 -0.04828492477536202 -30.82438653921709
333 -0.04314809292554855 -30.88782651647927 -0.05030747726559639 -30.87469401648269
334 -0.042849570512771606 -30.93067608699204 -0.04773668702691793 -30.922430703509608
335 -0.0425502996891737 -30.973226386681215 -0.033857678435742854 -30.956288381945352
336 -0.04287741724401713 -31.016103803925233 -0.03432679809629917 -30.99061518004165
337 -0.04280430246144533 -31.058908106386678 -0.04212511517107487 -31.032740295212726
338 -0.04279993996024132 -31.101708046346918 -0.03627796322107315 -31.0690182584338
339 -0.042854244261980055 -31.1445622906089 -0.04659643843770027 -31.1156146968715
340 -0.042727579548954966 -31.187289870157855 -0.034422031790018084 -31.15003672866152
341 -0.04265269488096237 -31.22994256503882 -0.040719295479357244 -31.190756024140875
342 -0.04270712099969387 -31.272649686038513 -0.04116205256432295 -31.2319180767052
343 -0.042761143296957016 -31.31541082933547 -0.047090260125696656 -31.279008336830895
344 -0.04254958424717188 -31.357960413582642 -0.055989794060587884 -31.33499813089148
345 -0.042175286635756495 -31.4001357002184 -0.03512970246374607 -31.370127833355227
346 -0.04231504518538713 -31.442450745403786 -0.04133124034851789 -31.411459073703746
347 -0.04216677639633417 -31.48461752180012 -0.04430415518581867 -31.455763228889566
348 -0.042093591205775736 -31.5267111130059 -0.040837096981704235 -31.49660032587127
349 -0.04211768489331007 -31.568828797899208 -0.03980080932378769 -31.536401135195057
350 -0.04199982676655054 -31.610828624665757 -0.03662927858531475 -31.573030413780373
351 -0.04216824118047953 -31.652996865846237 -0.05190333109349012 -31.624933744873864
352 -0.04196387268602848 -31.694960738532266 -0.046238580532371995 -31.671172325406236
353 -0.0418243819847703 -31.736785120517037 -0.04396498911082745 -31.71513731451706
354 -0.04169258084148168 -31.77847770135852 -0.04053422994911671 -31.75567154446618
355 -0.041579211689531805 -31.82005691304805 -0.042181657254695894 -31.797853201720873
356 -0.04155021831393242 -31.861607131361982 -0.041919220611453055 -31.839772422332327
357 -0.04142257235944271 -31.903029703721426 -0.04146907534450293 -31.88124149767683
358 -0.04147968757897615 -31.944509391300404 -0.04577395431697369 -31.927015451993803
359 -0.04122391678392887 -31.98573330808433 -0.03480829708278179 -31.961823749076586
360 -0.0412419019266963 -32.02697521001103 -0.03590853363275528 -31.997732282709343
361 -0.041230539605021474 -32.068205749616055 -0.03972887378185987 -32.037461156491204
362 -0.04120472613722086 -32.10941047575328 -0.03669602442532778 -32.07415718091653
363 -0.041273724474012854 -32.15068420022729 -0.03214344717562199 -32.10630062809215
364 -0.04133751261979342 -32.19202171284708 -0.038692520931363106 -32.14499314902351
365 -0.041255814023315907 -32.233277526870395 -0.03878324069082737 -32.18377638971434
366 -0.041284449957311155 -32.274561976827705 -0.0386140763759613 -32.2223904660903
367 -0.0412785841152072 -32.31584056094291 -0.047220971621572974 -32.26961143771187
368 -0.041030533611774445 -32.356871094554684 -0.0405287928879261 -32.3101402305998
369 -0.0410424942150712 -32.397913588769754 -0.04043744057416916 -32.350577671173966
370 -0.04101795312017202 -32.43893154188993 -0.03829870950430632 -32.38887638067827
371 -0.04099908154457808 -32.479930623434505 -0.041968758776783945 -32.43084513945505
372 -0.04083517119288445 -32.52076579462739 -0.03216352500021458 -32.463008664455266
373 -0.040869292058050635 -32.561635086685435 -0.049234692566096784 -32.51224335702136
374 -0.04065542612224817 -32.602290512807684 -0.033448784798383716 -32.54569214181974
375 -0.04065620340406895 -32.64294671621175 -0.03722842019051313 -32.58292056201026
376 -0.04059165325015783 -32.683538369461914 -0.04511633347719908 -32.628036895487455
377 -0.040674288757145405 -32.72421265821906 -0.04755378533154726 -32.675590680819
378 -0.04052706006914377 -32.764739718288205 -0.04142318665981293 -32.71701386747881
379 -0.04038957841694355 -32.80512929670515 -0.0405397092923522 -32.757553576771166
380 -0.0403341019526124 -32.845463398657756 -0.04389676488935947 -32.80145034166053
381 -0.04007508773356676 -32.885538486391326 -0.03536871802061796 -32.83681905968115
382 -0.040156643465161325 -32.925695129856486 -0.03908467348664999 -32.875903733167796
383 -0.04000597074627876 -32.965701100602764 -0.04315499253571033 -32.91905872570351
384 -0.04000153616070747 -33.00570263676347 -0.03529909327626228 -32.95435781897977
385 -0.039966844208538535 -33.04566948097201 -0.04015166088938713 -32.99450947986916
386 -0.04018605295568704 -33.0858555339277 -0.04863920621573925 -33.0431486860849
387 -0.04002728946506977 -33.12588282339277 -0.04891538098454475 -33.092064067069444
388 -0.03967797495424748 -33.165560798347016 -0.04227682687342167 -33.13434089394286
389 -0.039485253021121026 -33.205046051368136 -0.039346183836460116 -33.17368707777932
390 -0.039484851993620396 -33.244530903361756 -0.02946382025256753 -33.203150898031886
391 -0.03966391775757074 -33.28419482111933 -0.04284375347197056 -33.24599465150386
392 -0.039481040090322495 -33.32367586120965 -0.035628671012818816 -33.28162332251667
393 -0.039537853002548216 -33.3632137142122 -0.04249136056751013 -33.32411468308418
394 -0.039438807778060435 -33.40265252199026 -0.04026385527104139 -33.364378538355226
395 -0.03931868001818657 -33.441971202008446 -0.03590294253081083 -33.400281480886036
396 -0.03948374260216951 -33.48145494461062 -0.03125770604237914 -33.43153918692842
397 -0.039535865746438505 -33.520990810357056 -0.0390003340318799 -33.4705395209603
398 -0.039505534991621974 -33.560496345348675 -0.04497517924755812 -33.51551470020786
399 -0.03938052449375391 -33.599876869842426 -0.03912859428673983 -33.554643294494596
400 -0.03944237232208252 -33.63931924216451 -0.03633138388395309 -33.59097467837855
401 -0.03943661991506815 -33.678755862079576 -0.0323087876662612 -33.62328346604481
402 -0.03958014324307442 -33.71833600532265 -0.042084135301411155 -33.66536760134622
403 -0.039554358646273616 -33.75789036396892 -0.03588737528771162 -33.70125497663393
404 -0.03941986095160246 -33.79731022492052 -0.029842757061123847 -33.73109773369506
405 -0.03949461188167334 -33.836804836802195 -0.04558516144752502 -33.776682895142585
406 -0.039297650754451754 -33.87610248755664 -0.036978361755609514 -33.81366125689819
407 -0.039287084341049196 -33.91538957189769 -0.04228225015103817 -33.85594350704923
408 -0.039220258966088294 -33.95460983086378 -0.03508961796760559 -33.89103312501684
409 -0.03943146448582411 -33.994041295349604 -0.02722137738019228 -33.91825450239703
410 -0.03937388490885496 -34.03341518025846 -0.04074360206723213 -33.958998104464264
411 -0.039556700736284256 -34.07297188099474 -0.03587470315396786 -33.99487280761823
412 -0.03941741604357958 -34.11238929703832 -0.031600926723331216 -34.02647373434156
413 -0.039460158161818984 -34.151849455200136 -0.042137288674712184 -34.06861102301627
414 -0.03935229368507862 -34.19120174888521 -0.04307184275239706 -34.111682865768664
415 -0.03931473568081856 -34.23051648456603 -0.040264020673930645 -34.151946886442595
416 -0.03923187106847763 -34.26974835563451 -0.043029789067804816 -34.1949766755104
417 -0.03900411631911993 -34.30875247195363 -0.04227181132882833 -34.23724848683923
418 -0.039057796634733674 -34.34781026858837 -0.041379311680793764 -34.27862779852002
419 -0.038755308650434014 -34.386565577238805 -0.024113677255809308 -34.30274147577583
420 -0.039057170413434504 -34.42562274765224 -0.03701473977416754 -34.33975621555
421 -0.039008095487952234 -34.46463084314019 -0.0406095739454031 -34.3803657894954
422 -0.03894699662923813 -34.50357783976943 -0.04132729899138212 -34.42169308848678
423 -0.03885765187442303 -34.54243549164385 -0.04230629522353411 -34.463999383710316
424 -0.0387274693697691 -34.58116296101362 -0.03830839190632105 -34.502307775616636
425 -0.0389265988022089 -34.620089559815824 -0.04669268187135458 -34.54900045748799
426 -0.03861667271703482 -34.65870623253286 -0.04643326010555029 -34.595433717593544
427 -0.038322010263800624 -34.697028242796655 -0.037225935235619546 -34.63265965282916
428 -0.03834431674331427 -34.73537255953997 -0.04041233174502849 -34.67307198457419
429 -0.03826138600707054 -34.77363394554704 -0.039952445589005944 -34.7130244301632
430 -0.038208572566509245 -34.81184251811355 -0.04143865611404181 -34.75446308627724
431 -0.03811930045485497 -34.8499618185684 -0.032164416462183 -34.78662750273942
432 -0.038136600703001025 -34.8880984192714 -0.03192413914948702 -34.81855164188891
433 -0.03827216178178787 -34.92637058105319 -0.039177446998655795 -34.85772908888757
434 -0.038044046610593796 -34.964414627663785 -0.0379051323980093 -34.895634221285576
435 -0.0381039010360837 -35.002518528699866 -0.03976687956601381 -34.93540110085159
436 -0.03813356161117554 -35.04065209031104 -0.04063973892480135 -34.976040839776395
437 -0.03793388549238443 -35.07858597580343 -0.03991165142506361 -35.01595249120146
438 -0.03781205527484417 -35.11639803107827 -0.03803737331181765 -35.05398986451328
439 -0.0377541733905673 -35.154152204468836 -0.045939084887504575 -35.099928949400784
440 -0.037591136805713174 -35.19174334127455 -0.03839518968015909 -35.13832413908094
441 -0.03767598960548639 -35.22941933088004 -0.03961086850613356 -35.177935007587074
442 -0.0374856524169445 -35.26690498329699 -0.03619952891021967 -35.21413453649729
443 -0.03759445808827877 -35.30449944138527 -0.030408794432878493 -35.24454333093017
444 -0.03777876328676939 -35.342278204672034 -0.028876382764428853 -35.2734197136946
445 -0.03777781836688519 -35.38005602303892 -0.03571005314588547 -35.309129766840485
446 -0.03775126952677965 -35.4178072925657 -0.03164248429238796 -35.340772251132876
447 -0.037932853773236276 -35.45574014633893 -0.03633586764335632 -35.377108118776235
448 -0.03779924288392067 -35.49353938922285 -0.037385937944054606 -35.41449405672029
449 -0.03784388918429613 -35.53138327840715 -0.03008853318169713 -35.444582589901984
450 -0.038062195852398874 -35.569445474259545 -0.04737841002643108 -35.491960999928416
451 -0.03768787160515785 -35.6071333458647 -0.033156168460845944 -35.525117168389265
452 -0.03782838899642229 -35.64496173486113 -0.031456129252910615 -35.556573297642174
453 -0.03785864394158125 -35.68282037880271 -0.04061636310070753 -35.597189660742885
454 -0.03782664742320776 -35.72064702622592 -0.03242969196289778 -35.62961935270578
455 -0.037879588454961775 -35.75852661468088 -0.04087132904678583 -35.67049068175257
456 -0.03782183658331632 -35.7963484512642 -0.03974570669233799 -35.710236388444905
457 -0.037670221738517286 -35.83401867300272 -0.035958382114768025 -35.746194770559676
458 -0.037791029550135136 -35.87180970255285 -0.040016280487179756 -35.786211051046855
459 -0.03760642390698195 -35.90941612645983 -0.039383290149271485 -35.82559434119613
460 -0.03757193200290203 -35.946988058462736 -0.035113283433020115 -35.86070762462915
461 -0.03764608576893806 -35.98463414423168 -0.03639050256460905 -35.89709812719376
462 -0.03757238853722811 -36.022206532768905 -0.03882960751652718 -35.93592773471028
463 -0.03756704162806272 -36.05977357439697 -0.03902535866945982 -35.974953093379746
464 -0.037424849718809126 -36.09719842411578 -0.034198136255145076 -36.00915122963489
465 -0.03746008649468422 -36.134658510610464 -0.03911077696830034 -36.04826200660319
466 -0.03748867753893137 -36.172147188149395 -0.04012414272874594 -36.08838614933193
467 -0.03736445866525173 -36.20951164681465 -0.03816540464758873 -36.12655155397952
468 -0.03747593574225903 -36.246987582556905 -0.034908170253038405 -36.16145972423256
469 -0.03755574505776167 -36.284543327614664 -0.032460903748869896 -36.19392062798143
470 -0.03752629403024912 -36.322069621644914 -0.03419554978609085 -36.22811617776752
471 -0.03745367638766765 -36.359523298032585 -0.03681288082152605 -36.26492905858905
472 -0.03749241158366203 -36.39701570961625 -0.03808380123227835 -36.30301285982132
473 -0.03755748774856329 -36.43457319736481 -0.04649012628942728 -36.34950298611075
474 -0.03741728141903877 -36.47199047878385 -0.036352791264653204 -36.385855777375404
475 -0.03741000387817621 -36.50940048266203 -0.04334878586232662 -36.42920456323773
476 -0.0372024966403842 -36.54660297930241 -0.0414370097219944 -36.47064157295973
477 -0.036978797242045405 -36.583581776544456 -0.03692793920636177 -36.50756951216609
478 -0.03700125738978386 -36.62058303393424 -0.03706622608006001 -36.54463573824615
479 -0.03687991239130497 -36.657462946325545 -0.039893091283738615 -36.58452882952989
480 -0.03686591573059559 -36.69432886205614 -0.04165486972779035 -36.62618369925768
481 -0.0367668479681015 -36.73109571002424 -0.029058868531137705 -36.65524256778882
482 -0.03696549758315086 -36.768061207607396 -0.03273752685636282 -36.687980094645184
483 -0.036925365403294566 -36.80498657301069 -0.03952011615037918 -36.72750021079556
484 -0.03677543047815561 -36.841762003488846 -0.03751630298793316 -36.76501651378349
485 -0.036767756752669814 -36.87852976024151 -0.033409512042999266 -36.798426025826494
486 -0.03694658186286688 -36.91547634210438 -0.04153608903288841 -36.83996211485938
487 -0.036752171069383624 -36.95222851317376 -0.03756459429860115 -36.87752670915798
488 -0.03664002791047096 -36.98886854108423 -0.03771224785596132 -36.91523895701395
489 -0.03654517009854317 -37.02541371118277 -0.033924794383347036 -36.94916375139729
490 -0.036776591837406156 -37.06219030302018 -0.02983621312305331 -36.97899996452035
491 -0.03682044371962547 -37.09901074673981 -0.03228538762778044 -37.01128535214813
492 -0.03686758428812027 -37.135878331027925 -0.03773249126970768 -37.049017843417836
493 -0.03676110357046127 -37.17263943459839 -0.03339048158377409 -37.08240832500161
494 -0.03693829495459795 -37.20957772955298 -0.0311076533049345 -37.113515978306545
495 -0.0369469253346324 -37.246524654887615 -0.031043920572847127 -37.14455989887939
496 -0.03695735931396484 -37.28348201420158 -0.03525790087878704 -37.17981779975818
497 -0.036871631443500516 -37.320353645645085 -0.036436977609992025 -37.21625477736818
498 -0.03691607490181923 -37.3572697205469 -0.035612905770540236 -37.25186768313872
499 -0.037081570364534855 -37.39435129091144 -0.05224687177687883 -37.3041145549156
500 -0.03676908370107412 -37.43112037461251 -0.03061883831396699 -37.33473339322957
501 -0.03661101758480072 -37.467731392197315 -0.037188340350985526 -37.37192173358056
502 -0.03658465538173914 -37.50431604757905 -0.0380788903683424 -37.410000623948896
503 -0.03648916147649288 -37.54080520905555 -0.038588677532970905 -37.44858930148187
504 -0.036593415401875974 -37.57739862445742 -0.040785386227071285 -37.48937468770894
505 -0.0365066884085536 -37.613905312865974 -0.03105749785900116 -37.52043218556794
506 -0.036726226843893525 -37.65063153970987 -0.033057613484561446 -37.5534897990525
507 -0.036651266552507875 -37.68728280626238 -0.03338491003960371 -37.5868747090921
508 -0.03658695537596941 -37.72386976163835 -0.04332811161875725 -37.630202820710856
509 -0.036598873883485795 -37.76046863552183 -0.02613967750221491 -37.65634249821307
510 -0.036803999170660975 -37.79727263469249 -0.040368827618658544 -37.69671132583173
511 -0.03658387176692486 -37.83385650645941 -0.03573132418096066 -37.732442650012686
512 -0.0366576200351119 -37.87051412649453 -0.03574341591447592 -37.76818606592716
513 -0.03664085790514946 -37.907154984399675 -0.03281029630452394 -37.800996362231686
514 -0.036691144481301306 -37.94384612888098 -0.03509374130517244 -37.83609010353686
515 -0.036887549050152305 -37.98073367793113 -0.04429326523095369 -37.880383368767816
516 -0.03656840063631535 -38.01730207856744 -0.03256191834807396 -37.91294528711589
517 -0.036579643934965135 -38.0538817225024 -0.0332776615396142 -37.9462229486555
518 -0.0365240890532732 -38.09040581155568 -0.03775330558419228 -37.98397625423969
519 -0.036640049703419206 -38.1270458612591 -0.048602114990353586 -38.032578369230045
520 -0.036273586377501485 -38.1633194476366 -0.03161673862487078 -38.064195107854914
521 -0.03621623925864696 -38.19953568689525 -0.035929237678647044 -38.10012434553356
522 -0.03632139153778553 -38.235857078433035 -0.038000743463635446 -38.13812508899719
523 -0.036129305325448516 -38.27198638375848 -0.029406201094388962 -38.16753129009158
524 -0.03629608228802681 -38.308282466046506 -0.037132758647203445 -38.204664048738785
525 -0.036456288583576676 -38.344738754630086 -0.013914284901693464 -38.21857833364048
526 -0.036535075306892394 -38.38127382993698 -0.032161883637309076 -38.25074021727779
527 -0.036629263497889045 -38.417903093434866 -0.04169618412852287 -38.29243640140631
528 -0.036546006239950656 -38.45444909967482 -0.03596336096525192 -38.32839976237157
529 -0.03657322842627764 -38.491022328101096 -0.0304456097073853 -38.35884537207895
530 -0.03664035275578499 -38.52766268085688 -0.03551577478647232 -38.39436114686543
531 -0.03669324014335871 -38.564355921000235 -0.03933812212198973 -38.43369926898742
532 -0.03652208186686039 -38.6008780028671 -0.03919068407267332 -38.47288995306009
533 -0.03636345658451319 -38.63724145945161 -0.03987831268459559 -38.51276826574468
534 -0.03637253548949957 -38.67361399494111 -0.03555411119014025 -38.54832237693482
535 -0.03641998190432787 -38.71003397684544 -0.0339650547131896 -38.58228743164801
536 -0.03637971524149179 -38.74641369208693 -0.03464126512408257 -38.61692869677209
537 -0.036380326561629775 -38.78279401864856 -0.035200059227645394 -38.65212875599974
538 -0.03625317495316267 -38.81904719360172 -0.03431676644831896 -38.68644552244806
539 -0.03654966205358505 -38.85559685565531 -0.03423092924058437 -38.72067645168865
540 -0.03648343477398157 -38.89208029042929 -0.04082223139703274 -38.76149868308568
541 -0.03641124665737152 -38.928491537086664 -0.04008254650980234 -38.80158122959548
542 -0.036210807226598266 -38.96470234431326 -0.036480274982750416 -38.83806150457823
543 -0.03617312163114548 -39.000875465944404 -0.033900842815637586 -38.87196234739387
544 -0.036212829500436784 -39.03708829544484 -0.041514091193675995 -38.913476438587544
545 -0.03611532486975193 -39.073203620314594 -0.03953372184187174 -38.953010160429415
546 -0.03601186443120241 -39.109215484745796 -0.03531984649598598 -38.9883300069254
547 -0.036125401966273785 -39.14534088671207 -0.042230809293687346 -39.03056081621909
548 -0.03595378249883652 -39.18129466921091 -0.040288467146456244 -39.07084928336554
549 -0.03586100284010172 -39.21715567205101 -0.038319395110011104 -39.10916867847555
550 -0.03570542447268963 -39.252861096523695 -0.0398868277668953 -39.14905550624244
551 -0.03556863535195589 -39.28842973187565 -0.033250417374074456 -39.18230592361652
552 -0.03562045805156231 -39.32405018992721 -0.038383768498897554 -39.220689692115414
553 -0.03562375884503126 -39.35967394877225 -0.03985882867127657 -39.26054852078669
554 -0.03543598707765341 -39.3951099358499 -0.03383146431297064 -39.29437998509966
555 -0.035453572124242785 -39.43056350797414 -0.03187561519443989 -39.3262556002941
556 -0.035455866158008574 -39.46601937413215 -0.035939378477633 -39.36219497877173
557 -0.03545940052717924 -39.50147877465933 -0.03823866657912731 -39.40043364535086
558 -0.03540570214390755 -39.53688447680324 -0.03630101010203361 -39.436734655452895
559 -0.03556706793606281 -39.5724515447393 -0.038191048055887224 -39.47492570350878
560 -0.03534674942493439 -39.60779829416423 -0.02903978982940316 -39.503965493338185
561 -0.03556926101446152 -39.64336755517869 -0.040466420166194436 -39.54443191350438
562 -0.03533992785960436 -39.678707483038295 -0.02823125822469592 -39.572663171729076
563 -0.03568689003586769 -39.714394373074164 -0.040640459209680554 -39.61330363093876
564 -0.03555554058402777 -39.74994991365819 -0.033684353716671465 -39.64698798465543
565 -0.035334549658000466 -39.785284463316195 -0.03340516127645969 -39.680393145931895
566 -0.03541284557431936 -39.820697308890516 -0.034412010200321676 -39.714805156132215
567 -0.035346264392137526 -39.856043573282655 -0.03584726490080357 -39.75065242103302
568 -0.03532200884073973 -39.89136558212339 -0.03597005065530538 -39.786622471688325
569 -0.03533792681992054 -39.92670350894331 -0.03135812021791935 -39.81798059190624
570 -0.03546956293284893 -39.96217307187616 -0.03295145723968744 -39.85093204914593
571 -0.035508406907320024 -39.99768147878348 -0.0359255962073803 -39.88685764535331
572 -0.035413410514593124 -40.03309488929807 -0.040477835573256016 -39.927335480926565
573 -0.03533856049180031 -40.06843344978987 -0.03638640157878399 -39.96372188250535
574 -0.03515861164778471 -40.10359206143766 -0.030126997083425523 -39.993848879588775
575 -0.0353804524987936 -40.13897251393645 -0.032104560919106004 -40.025953440507884
576 -0.03561960253864527 -40.1745921164751 -0.025141034740954638 -40.05109447524884
577 -0.0354505704715848 -40.21004268694668 -0.0377668309956789 -40.08886130624452
578 -0.03548054154962301 -40.2455232284963 -0.03486924059689045 -40.12373054684141
579 -0.03555727824568748 -40.28108050674199 -0.03313908316195011 -40.15686963000336
580 -0.03585067372769117 -40.31693118046969 -0.020127929840236904 -40.17699755984359
581 -0.03582303393632173 -40.35275421440601 -0.039044945128262044 -40.21604250497185
582 -0.03569713104516268 -40.38845134545117 -0.0359757898375392 -40.25201829480939
583 -0.03575265761464834 -40.424204003065825 -0.036070802435278895 -40.288089097244665
584 -0.03564627468585968 -40.459850277751684 -0.0349606828764081 -40.323049780121075
585 -0.035716919042170045 -40.49556719679386 -0.030797435250133277 -40.35384721537121
586 -0.035955431126058104 -40.53152262791991 -0.024917581491172312 -40.378764796862384
587 -0.035797817446291444 -40.56732044536621 -0.031995085254311564 -40.41075988211669
588 -0.036029626987874507 -40.60335007235408 -0.03419964797794819 -40.44495953009464
589 -0.03595277033746243 -40.63930284269154 -0.038905545324087146 -40.48386507541873
590 -0.035966219194233415 -40.67526906188578 -0.03674402367323637 -40.52060909909196
591 -0.03593800459057093 -40.71120706647635 -0.04014822077006101 -40.56075731986203
592 -0.03583666831254959 -40.747043734788896 -0.03891677912324667 -40.599674098985275
593 -0.03582776244729757 -40.782871497236194 -0.03723929729312658 -40.6369133962784
594 -0.035761930607259275 -40.81863342784345 -0.029660781286656855 -40.66657417756506
595 -0.035886413604021075 -40.85451984144747 -0.03378461115062237 -40.70035878871568
596 -0.03593945540487766 -40.89045929685235 -0.03233217410743237 -40.73269096282311
597 -0.03576304893940687 -40.92622234579176 -0.032907846570014956 -40.765598809393126
598 -0.03596540242433548 -40.962187748216095 -0.03544601146131754 -40.80104482085444
599 -0.036055512726306915 -40.9982432609424 -0.043027418106794356 -40.84407223896124
600 -0.03568849489092827 -41.03393175583333 -0.03591562956571579 -40.87998786852695
601 -0.03569651711732149 -41.06962827295065 -0.03485207762569189 -40.91483994615265
602 -0.035716931149363515 -41.10534520410002 -0.04410480372607708 -40.958944749878725
603 -0.03534937147051096 -41.14069457557053 -0.03874331787228584 -40.997688067751014
604 -0.03524970728904009 -41.17594428285957 -0.032916356436908246 -41.03060442418792
605 -0.035358190350234506 -41.211302473209805 -0.032541833631694314 -41.06314625781962
606 -0.03540830723941326 -41.24671078044922 -0.03203728348016739 -41.09518354129978
607 -0.035573568940162656 -41.282284349389386 -0.039451155066490176 -41.13463469636627
608 -0.03530717249959707 -41.317591521888986 -0.037120241485536096 -41.17175493785181
609 -0.035505745373666284 -41.353097267262655 -0.0247844822704792 -41.196539420122285
610 -0.03545527830719948 -41.38855254556985 -0.034868274442851545 -41.231407694565135
611 -0.03548813313245773 -41.42404067870231 -0.038663385808467864 -41.270071080373604
612 -0.035686783865094183 -41.45972746256741 -0.040981636568903926 -41.311052716942505
613 -0.03517524320632219 -41.49490270577373 -0.03259795177727938 -41.34365066871978
614 -0.035196753963828084 -41.53009945973756 -0.03699203636497259 -41.38064270508475
615 -0.03522884603589773 -41.56532830577346 -0.03937344793230295 -41.42001615301706
616 -0.03561644926667214 -41.60094475504013 -0.03583551812916994 -41.45585167114623
617 -0.03514426201581955 -41.63608901705595 -0.0347359225153923 -41.49058759366162
618 -0.035177701897919175 -41.67126671895387 -0.031017435342073442 -41.521605029003695
619 -0.035364510305225846 -41.7066312292591 -0.03559943400323391 -41.557204463006926
620 -0.035201134346425536 -41.741832363605525 -0.03586446177214384 -41.59306892477907
621 -0.035188238508999346 -41.777020602114526 -0.0361532287672162 -41.62922215354629
622 -0.035186384432017805 -41.81220698654654 -0.03550846166908741 -41.664730615215376
623 -0.03502205852419138 -41.84722904507073 -0.03886609915643931 -41.70359671437181
624 -0.03501639738678932 -41.882245442457524 -0.03792162053287029 -41.74151833490468
625 -0.03497404027730226 -41.91721948273483 -0.034956896863877776 -41.77647523176856
626 -0.035002483427524565 -41.952221966162355 -0.040492821112275125 -41.81696805288083
627 -0.034718580357730386 -41.98694054652009 -0.037325826659798625 -41.85429387954063
628 -0.034662452340126035 -42.02160299886022 -0.030405607726424932 -41.88469948726705
629 -0.03477780520915985 -42.05638080406938 -0.033980787917971614 -41.91868027518502
630 -0.034760970436036584 -42.09114177450542 -0.03780157249420881 -41.95648184767923
631 -0.03484619166702032 -42.12598796617244 -0.028187489695847036 -41.984669337375074
632 -0.03490299116820097 -42.16089095734064 -0.04158591162413359 -42.026255248999206
633 -0.03475169371813536 -42.195642651058776 -0.034523168578743935 -42.06077841757795
634 -0.034629767574369905 -42.23027241863315 -0.035907368175685406 -42.096685785753635
635 -0.0348434055224061 -42.26511582415556 -0.0372274050489068 -42.133913190802545
636 -0.03458528164774179 -42.2997011058033 -0.03492808993905783 -42.1688412807416
637 -0.03463866598904133 -42.334339771792344 -0.035922601260244845 -42.20476388200185
638 -0.03458362352102995 -42.368923395313374 -0.03484048340469599 -42.23960436540654
639 -0.03459476418793202 -42.4035181595013 -0.0275483425706625 -42.2671527079772
640 -0.03484756983816624 -42.438365729339466 -0.03517188522964716 -42.30232459320685
641 -0.03477539084851742 -42.47314112018798 -0.02964687878265977 -42.331971471989505
642 -0.03475841674953699 -42.50789953693752 -0.035775871202349666 -42.36774734319185
643 -0.03471918664872646 -42.54261872358625 -0.036889410391449926 -42.404636753583304
644 -0.03454455118626356 -42.577163274772516 -0.03173914384096861 -42.43637589742427
645 -0.03458242304623127 -42.61174569781875 -0.03451184071600437 -42.47088773814028
646 -0.03463017400354147 -42.646375871822286 -0.03218567073345184 -42.50307340887373
647 -0.03473308887332678 -42.68110896069561 -0.034430507011711596 -42.537503915885445
648 -0.03480436690151691 -42.71591332759713 -0.03341042473912239 -42.57091434062457
649 -0.03466547969728708 -42.75057880729442 -0.036448698677122596 -42.60736303930169
650 -0.03485331907868385 -42.7854321263731 -0.03342580199241638 -42.6407888412941
651 -0.03477221205830574 -42.82020433843141 -0.03803673796355724 -42.67882557925766
652 -0.03484420720487833 -42.855048545636286 -0.03597427345812321 -42.714799852715785
653 -0.034782537072896955 -42.889831082709186 -0.03382728435099125 -42.74862713706678
654 -0.034722823090851306 -42.92455390580004 -0.03447793833911419 -42.78310507540589
655 -0.03491025287657976 -42.95946415867662 -0.028406716603785753 -42.811511792009675
656 -0.03500389512628317 -42.9944680538029 -0.03692850973457098 -42.84844030174425
657 -0.03490237407386303 -43.02937042787676 -0.035944380424916746 -42.88438468216916
658 -0.03483613040298224 -43.06420655827974 -0.03584742192178965 -42.92023210409095
659 -0.03475555907934904 -43.09896211735909 -0.030951300449669362 -42.95118340454062
660 -0.034937014989554885 -43.133899132348645 -0.03627478610724211 -42.987458190647864
661 -0.034779201820492746 -43.16867833416914 -0.03174228556454182 -43.019200476212404
662 -0.03496905900537968 -43.20364739317451 -0.035104741156101224 -43.05430521736851
663 -0.034883586876094344 -43.238530980050605 -0.03571247775107622 -43.090017695119585
664 -0.03495935909450054 -43.273490339145106 -0.03369640540331602 -43.1237141005229
665 -0.03488983698189259 -43.308380176126995 -0.03128704987466335 -43.15500115039757
666 -0.034975862689316274 -43.34335603881631 -0.03185270968824625 -43.18685386008581
667 -0.03492481540888548 -43.378280854225196 -0.03792641367763281 -43.22478027376344
668 -0.03500589150935411 -43.41328674573455 -0.03131624106317758 -43.25609651482662
669 -0.03500742930918932 -43.44829417504374 -0.03462705612182617 -43.29072357094845
670 -0.03528166748583317 -43.483575842529575 -0.04252899568527937 -43.33325256663373
671 -0.03479248695075512 -43.51836832948033 -0.033146902732551095 -43.366399469366286
672 -0.03484050445258617 -43.55320883393292 -0.034605438448488714 -43.40100490781477
673 -0.03489740863442421 -43.58810624256734 -0.03699095975607634 -43.43799586757085
674 -0.03488210737705231 -43.62298834994439 -0.03320576064288616 -43.471201628213734
675 -0.03498749174177647 -43.65797584168617 -0.037717485800385475 -43.50891911401412
676 -0.034685978479683396 -43.69266182016585 -0.039573568664491174 -43.548492682678614
677 -0.034674134105443954 -43.7273359542713 -0.03936851266771555 -43.58786119534633
678 -0.03464450482279062 -43.76198045909409 -0.036333856731653215 -43.62419505207798
679 -0.034497224539518354 -43.79647768363361 -0.03483246732503176 -43.65902751940301
680 -0.03452388308942318 -43.83100156672303 -0.03149704048410058 -43.69052455988711
681 -0.03452798742800951 -43.86552955415104 -0.02975123580545187 -43.72027579569256
682 -0.034630378149449824 -43.90015993230049 -0.029845947120338678 -43.750121742812894
683 -0.034733441285789014 -43.93489337358628 -0.030752361938357353 -43.78087410475125
684 -0.03492919821292162 -43.9698225717992 -0.037884393520653245 -43.818758498271905
685 -0.034790209122002126 -44.0046127809212 -0.04128614868968725 -43.86004464696159
686 -0.03463269304484129 -44.03924547396604 -0.03685736618936062 -43.89690201315095
687 -0.03444069232791662 -44.07368616629396 -0.029375960119068623 -43.92627797327002
688 -0.03462833408266306 -44.10831450037662 -0.033550480753183363 -43.9598284540232
689 -0.03467459455132484 -44.14298909492795 -0.03481159210205078 -43.994640046125255
690 -0.03474755361676216 -44.17773664854471 -0.03209193889051676 -44.02673198501577
691 -0.03465238288044929 -44.21238903142516 -0.03120790868997574 -44.05793989370575
692 -0.03471287563443184 -44.247101907059594 -0.038326307013630864 -44.096266200719384
693 -0.034640931896865367 -44.28174283895646 -0.03462464604526758 -44.13089084676465
694 -0.0345027782022953 -44.316245617158756 -0.029012452717870472 -44.15990329948252
695 -0.034635637886822224 -44.35088125504558 -0.0328831734135747 -44.192786472896096
696 -0.034783295914530755 -44.38566455096011 -0.0390685660764575 -44.231855038972554
697 -0.03455813955515623 -44.42022269051527 -0.03731952179223299 -44.26917456076479
698 -0.034372024424374106 -44.45459471493964 -0.031157514080405235 -44.300332074845194
699 -0.034531117603182795 -44.48912583254282 -0.03548027202486992 -44.335812346870064
700 -0.034450314566493036 -44.52357614710931 -0.029172453097999096 -44.36498479996806
701 -0.03463483583182096 -44.558210982941134 -0.034228107146918776 -44.39921290711498
702 -0.03484957311302424 -44.593060556054155 -0.02769924532622099 -44.4269121524412
703 -0.03513091243803501 -44.62819146849219 -0.043434420973062514 -44.47034657341426
704 -0.03460510615259409 -44.66279657464479 -0.03391799181699753 -44.50426456523126
705 -0.03458209298551083 -44.697378667630296 -0.03559418320655823 -44.539858748437815
706 -0.03450592253357172 -44.731884590163865 -0.03596483767032623 -44.57582358610814
707 -0.03467484731227159 -44.76655943747614 -0.03551095742732287 -44.61133454353546
708 -0.034376381523907186 -44.800935819000046 -0.03290731459856033 -44.64424185813402
709 -0.03447112496942282 -44.83540694396947 -0.035393905639648435 -44.679635763773675
710 -0.034384047612547874 -44.869790991582015 -0.032423173822462556 -44.71205893759614
711 -0.03435948062688112 -44.9041504722089 -0.03821511454880237 -44.750274052144945
712 -0.0344003863632679 -44.938550858572164 -0.035424796119332316 -44.785698848264275
713 -0.03443198818713426 -44.9729828467593 -0.03862965106964111 -44.824328499333916
714 -0.034219687804579735 -45.00720253456388 -0.03485682494938373 -44.8591853242833
715 -0.03502198383212089 -45.042224518396004 -0.051201919093728065 -44.91038724337703
716 -0.034175590984523295 -45.07640010938053 -0.03472049906849861 -44.94510774244553
717 -0.03383427038788796 -45.110234379768414 -0.034104860201478 -44.97921260264701
718 -0.03387182950973511 -45.14410620927815 -0.0316716599278152 -45.01088426257483
719 -0.03397328071296215 -45.17807948999111 -0.035277101397514346 -45.04616136397234
720 -0.033991973102092746 -45.2120714630932 -0.03392124231904745 -45.080082606291384
721 -0.03385621421039105 -45.24592767730359 -0.033797535859048364 -45.113880142150435
722 -0.03395230583846569 -45.27987998314206 -0.03216653689742088 -45.146046679047856
723 -0.03392187710851431 -45.31380186025057 -0.033348447643220425 -45.17939512669108
724 -0.03392834793776274 -45.34773020818833 -0.035356394946575165 -45.21475152163765
725 -0.03412311673164368 -45.38185332491997 -0.038885760493576525 -45.25363728213123
726 -0.03426012620329857 -45.41611345112327 -0.04138128124177456 -45.295018563373006
727 -0.03366767130792141 -45.4497811224312 -0.03391952663660049 -45.32893809000961
728 -0.03368856031447649 -45.48346968274567 -0.034784077666699886 -45.36372216767631
729 -0.033686423860490325 -45.51715610660616 -0.028364713490009307 -45.392086881166314
730 -0.033846602961421016 -45.55100270956758 -0.03199284449219704 -45.42407972565851
731 -0.03387290984392166 -45.5848756194115 -0.03656083550304175 -45.46064056116155
732 -0.03390762433409691 -45.6187832437456 -0.03549452181905508 -45.4961350829806
733 -0.03387493249028921 -45.65265817623589 -0.03483063094317913 -45.53096571392378
734 -0.03382555246353149 -45.68648372869942 -0.03576992899179458 -45.566735642915575
735 -0.03371401969343424 -45.720197748392856 -0.037057696096599105 -45.60379333901217
736 -0.033767540007829666 -45.753965288400686 -0.03440308701246977 -45.63819642602464
737 -0.03365481905639171 -45.78762010745708 -0.03703890945762396 -45.67523533548226
738 -0.03365662172436714 -45.82127672918145 -0.033761024661362174 -45.70899636014362
739 -0.033700189739465716 -45.85497691892091 -0.03717027474194765 -45.74616663488557
740 -0.033487119153141974 -45.888464038074055 -0.031932040490210055 -45.77809867537578
741 -0.03395725879818201 -45.92242129687224 -0.045407794788479804 -45.82350647016426
742 -0.0334783636033535 -45.95589966047559 -0.028970260918140412 -45.852476731082405
743 -0.03344939984381199 -45.9893490603194 -0.03612536620348692 -45.88860209728589
744 -0.033344727009534836 -46.02269378732893 -0.03545402828603983 -45.92405612557193
745 -0.03350310605019331 -46.05619689337912 -0.03794272411614656 -45.96199884968808
746 -0.03321981094777584 -46.0894167043269 -0.034278926253318784 -45.9962777759414
747 -0.033195238746702674 -46.1226119430736 -0.02989762220531702 -46.02617539814672
748 -0.03333402331918478 -46.155945966392785 -0.034721733443439005 -46.06089713159016
749 -0.03349664788693189 -46.18944261427972 -0.03666201401501894 -46.09755914560518
750 -0.03334122709929943 -46.22278384137902 -0.03263892326503992 -46.13019806887022
751 -0.03328712582588196 -46.2560709672049 -0.030533003434538842 -46.16073107230476
752 -0.033537179417908194 -46.289608146622804 -0.037679302878677844 -46.19841037518344
753 -0.03327324595302343 -46.32288139257583 -0.02969707576557994 -46.228107450949025
754 -0.03338168133050203 -46.356263073906334 -0.03420941960066557 -46.26231687054969
755 -0.0334575604647398 -46.38972063437107 -0.0334682147949934 -46.29578508534468
756 -0.03339573666453362 -46.423116371035604 -0.027924789767712354 -46.32370987511239
757 -0.0335317799821496 -46.45664815101775 -0.03186726495623589 -46.355577140068625
758 -0.033849357068538664 -46.49049750808629 -0.03827705848962069 -46.393854198558245
759 -0.03365482650697231 -46.52415233459327 -0.041600860096514224 -46.43545505865476
760 -0.03329902272671461 -46.557451357319984 -0.033438857458531854 -46.468893916113295
761 -0.03336592074483633 -46.59081727806482 -0.032748203910887244 -46.50164212002418
762 -0.033357566222548485 -46.62417484428737 -0.03265736289322376 -46.534299482917405
763 -0.03344219010323286 -46.6576170343906 -0.036020975559949875 -46.570320458477354
764 -0.033390989899635314 -46.691008024290234 -0.03386723175644875 -46.6041876902338
765 -0.0333347050473094 -46.72434272933754 -0.034322692826390264 -46.63851038306019
766 -0.03334535527974367 -46.757688084617286 -0.029837366938591004 -46.66834774999879
767 -0.03332079369574785 -46.791008878313036 -0.029461541678756475 -46.697809291677544
768 -0.03367577623575926 -46.8246846545488 -0.03788390252739191 -46.735693194204934
769 -0.03341042157262564 -46.85809507612142 -0.032139855064451696 -46.767833049269385
770 -0.03346570171415806 -46.89156077783558 -0.031641753204166886 -46.799474802473554
771 -0.03357455488294363 -46.925135332718526 -0.03546776454895735 -46.83494256702251
772 -0.03358075264841318 -46.95871608536694 -0.029360469803214072 -46.864303036825724
773 -0.03378956653177738 -46.99250565189872 -0.04023924954235554 -46.90454228636808
774 -0.03348140008747578 -47.02598705198619 -0.03849359694868326 -46.94303588331676
775 -0.033437151834368704 -47.05942420382056 -0.03191529121249914 -46.97495117452926
776 -0.03352190610021353 -47.092946109920774 -0.027167007606476546 -47.00211818213574
777 -0.03374145533889532 -47.12668756525967 -0.03467555083334446 -47.03679373296908
778 -0.033656126074492934 -47.16034369133416 -0.03489417340606451 -47.071687906375146
779 -0.03363846931606531 -47.19398216065023 -0.03408019039779901 -47.10576809677295
780 -0.03371210489422083 -47.22769426554445 -0.035695165395736694 -47.141463262168685
781 -0.03367154970765114 -47.2613658152521 -0.03411371968686581 -47.17557698185555
782 -0.03365391101688146 -47.29501972626898 -0.03573907651007176 -47.21131605836562
783 -0.03357375003397465 -47.328593476302956 -0.03676987774670124 -47.24808593611232
784 -0.033519128896296026 -47.36211260519925 -0.03255298901349306 -47.280638925125814
785 -0.03361533489078283 -47.39572794009003 -0.03405534997582436 -47.31469427510164
786 -0.03353888746351004 -47.42926682755354 -0.03367158435285091 -47.34836585945449
787 -0.03370734974741936 -47.46297417730096 -0.023731293622404337 -47.37209715307689
788 -0.0340400205925107 -47.49701419789347 -0.030345935840159655 -47.40244308891705
789 -0.034059875085949896 -47.53107407297942 -0.03837676271796227 -47.44081985163501
790 -0.033820301108062265 -47.56489437408749 -0.032426153495907786 -47.47324600513092
791 -0.03383282646536827 -47.59872720055286 -0.03422253020107746 -47.507468535331995
792 -0.03387959748506546 -47.632606798037926 -0.03177277408540249 -47.5392413094174
793 -0.03379654195159674 -47.66640333998952 -0.03536077756434679 -47.57460208698175
794 -0.03402189202606678 -47.70042523201559 -0.03360647726804018 -47.608208564249786
795 -0.03394175563007593 -47.734366987645664 -0.034539158828556536 -47.642747723078344
796 -0.03383683618158102 -47.76820382382724 -0.03443163894116878 -47.677179362019515
797 -0.03394478522241116 -47.80214860904965 -0.039723620563745496 -47.716902982583264
798 -0.03371319565922022 -47.83586180470887 -0.032162411324679854 -47.74906539390794
799 -0.033744584396481515 -47.86960638910535 -0.032149512134492395 -47.781214906042436
800 -0.033795027248561385 -47.90340141635391 -0.03287219852209091 -47.81408710456453
801 -0.03396139461547136 -47.93736281096938 -0.035469127260148524 -47.84955623182468
802 -0.03373990301042795 -47.97110271397981 -0.035191865637898445 -47.88474809746258
803 -0.03386494982987642 -48.00496766380969 -0.032660328596830365 -47.91740842605941
804 -0.03387837689369917 -48.03884604070338 -0.03773573823273182 -47.95514416429214
805 -0.033812462165951726 -48.07265850286934 -0.037039718218147756 -47.99218388251029
806 -0.033765983767807484 -48.106424486637145 -0.029462537728250027 -48.02164642023854
807 -0.033908643200993537 -48.14033312983814 -0.036319101601839064 -48.05796552184038
808 -0.03387778382748365 -48.174210913665625 -0.0347291124984622 -48.09269463433884
809 -0.03391501642763615 -48.20812593009326 -0.03354443144053221 -48.12623906577937
810 -0.03402122110128403 -48.242147151194544 -0.03267310801893473 -48.158912173798306
811 -0.033872838132083416 -48.27601998932663 -0.032978640869259834 -48.191890814667566
812 -0.03388588782399893 -48.30990587715063 -0.034095377661287785 -48.225986192328854
813 -0.033906389586627485 -48.34381226673725 -0.032254399918019774 -48.25824059224687
814 -0.03395924922078848 -48.37777151595804 -0.03366520386189222 -48.291905796108765
815 -0.03392773568630218 -48.41169925164434 -0.034160215966403486 -48.32606601207517
816 -0.03395656403154135 -48.445655815675885 -0.03621656820178032 -48.36228258027695
817 -0.03393188696354628 -48.47958770263943 -0.03762737344950438 -48.39990995372645
818 -0.03382057622075081 -48.513408278860176 -0.03392106648534536 -48.4338310202118
819 -0.03392526935786009 -48.547333548218035 -0.031217178981751203 -48.46504819919355
820 -0.034431674517691135 -48.581765222735726 -0.047730785049498084 -48.51277898424304
821 -0.03361229505389929 -48.615377517789625 -0.03225921057164669 -48.54503819481469
822 -0.03357934877276421 -48.648956866562386 -0.03629686590284109 -48.58133506071753
823 -0.03360085971653461 -48.68255772627892 -0.03115357328206301 -48.61248863399959
824 -0.03363057021051645 -48.71618829648944 -0.03272121250629425 -48.645209846505885
825 -0.033714252337813375 -48.74990254882726 -0.03529899697750807 -48.680508843483395
826 -0.03367222305387259 -48.78357477188113 -0.03369002677500248 -48.7141988702584
827 -0.03364737629890442 -48.81722214818003 -0.037316209822893145 -48.75151508008129
828 -0.03375274706631899 -48.850974895246345 -0.029950332920998336 -48.78146541300229
829 -0.033933674544095994 -48.88490856979044 -0.034539724513888356 -48.81600513751618
830 -0.033721625059843066 -48.91863019485028 -0.038357391580939294 -48.854362529097116
831 -0.033637685142457484 -48.95226787999274 -0.03244508020579815 -48.88680760930291
832 -0.03361198175698519 -48.98587986174972 -0.03366334531456232 -48.92047095461748
833 -0.03372102119028568 -49.01960088294001 -0.0325862692669034 -48.95305722388438
834 -0.033742391131818296 -49.05334327407183 -0.0310806417837739 -48.98413786566815
835 -0.03381600026041269 -49.087159274332244 -0.033197238482534884 -49.01733510415069
836 -0.033788055181503296 -49.12094732951375 -0.03376634940505028 -49.05110145355574
837 -0.03376656100153923 -49.15471389051529 -0.03451542910188436 -49.085616882657625
838 -0.033818727172911164 -49.1885326176882 -0.032217633351683615 -49.11783451600931
839 -0.03376177102327347 -49.222294388711475 -0.030440197233110665 -49.14827471324242
840 -0.03401127737015486 -49.25630566608163 -0.028994579147547484 -49.17726929238997
841 -0.034145692363381386 -49.29045135844501 -0.032786340825259684 -49.210055633215234
842 -0.03409036379307508 -49.32454172223809 -0.03364104405045509 -49.24369667726569
843 -0.03415268566459417 -49.35869440790268 -0.03293217662721872 -49.27662885389291
844 -0.03412768840789795 -49.39282209631058 -0.031655028089880945 -49.30828388198279
845 -0.03412443976849318 -49.42694653607907 -0.03675165139138699 -49.34503553337417
846 -0.03405590523034334 -49.46100244130942 -0.03411476891487837 -49.37915030228905
847 -0.034004692919552326 -49.49500713422897 -0.02998152803629637 -49.40913183032534
848 -0.03417933229357004 -49.52918646652254 -0.0349615266546607 -49.444093356980005
849 -0.0340683439746499 -49.56325481049719 -0.03291696328669787 -49.4770103202667
850 -0.0340794762596488 -49.59733428675684 -0.033961106464266776 -49.51097142673097
851 -0.03402932528406381 -49.63136361204091 -0.032831117138266565 -49.54380254386923
852 -0.034106869250535965 -49.66547048129144 -0.03044256679713726 -49.57424511066637
853 -0.03415988478809595 -49.69963036607954 -0.03528294786810875 -49.60952805853448
854 -0.034207862429320814 -49.73383822850886 -0.03290495220571756 -49.6424330107402
855 -0.03430741559714079 -49.768145644106 -0.03688235897570848 -49.67931536971591
856 -0.03409642782062292 -49.80224207192662 -0.03359535839408636 -49.712910728109996
857 -0.03430948369204998 -49.83655155561867 -0.03867315854877233 -49.75158388665877
858 -0.033972138166427614 -49.870523693785096 -0.034979197196662426 -49.786563083855434
859 -0.03397243581712246 -49.904496129602215 -0.03760834522545338 -49.824171429080884
860 -0.033934731781482694 -49.9384308613837 -0.034154835343360904 -49.85832626442424
861 -0.03401602860540152 -49.9724468899891 -0.035024031065404415 -49.89335029548965
862 -0.033856668323278424 -50.00630355831238 -0.03216739054769278 -49.92551768603734
863 -0.03398293554782868 -50.04028649386021 -0.02921248907223344 -49.954730175109574
864 -0.03425240777432918 -50.07453890163454 -0.029019301757216454 -49.98374947686679
865 -0.0344207014888525 -50.108959603123395 -0.03395048063248396 -50.017699957499275
866 -0.0343418262898922 -50.143301429413285 -0.03043253645300865 -50.04813249395228
867 -0.034346253238618375 -50.1776476826519 -0.03917790614068508 -50.08731040009297
868 -0.034193172864615914 -50.21184085551652 -0.03466706108301878 -50.12197746117599
869 -0.03414486441761255 -50.24598571993413 -0.033857963606715204 -50.1558354247827
870 -0.03417218271642923 -50.280157902650565 -0.032704788632690905 -50.18854021341539
871 -0.03416686076670885 -50.314324763417275 -0.036085937172174454 -50.22462615058757
872 -0.03422725256532431 -50.3485520159826 -0.03231661170721054 -50.25694276229478
873 -0.034152062609791756 -50.38270407859239 -0.03703930117189884 -50.29398206346668
874 -0.034046096913516524 -50.4167501755059 -0.03818020708858967 -50.332162270555266
875 -0.033963432908058165 -50.45071360841396 -0.030270341970026492 -50.36243261252529
876 -0.033956125192344186 -50.48466973360631 -0.02946037333458662 -50.391892985859876
877 -0.034232078865170476 -50.51890181247148 -0.040797965973615645 -50.43269095183349
878 -0.03407652154564857 -50.55297833401713 -0.047125144302845 -50.47981609613634
879 -0.03372854851186276 -50.58670688252899 -0.03481681868433952 -50.51463291482068
880 -0.0336522514000535 -50.62035913392905 -0.03532441183924675 -50.54995732665993
881 -0.03357995618134737 -50.6539390901104 -0.036512861773371694 -50.5864701884333
882 -0.03354369048029184 -50.68748278059069 -0.03319548349827528 -50.61966567193158
883 -0.03348897434771061 -50.720971754938404 -0.03152420129626989 -50.65118987322785
884 -0.033696329966187474 -50.754668084904594 -0.030420086812227964 -50.68160996004008
885 -0.033679906651377677 -50.78834799155597 -0.031079665943980216 -50.712689625984055
886 -0.03382871281355619 -50.82217670436953 -0.03626136127859354 -50.748950987262646
887 -0.033675084449350835 -50.85585178881888 -0.03378491960465908 -50.7827359068673
888 -0.033775820024311544 -50.88962760884319 -0.035551401972770694 -50.81828730884007
889 -0.03373163435608149 -50.92335924319927 -0.035687430016696456 -50.85397473885676
890 -0.03372459597885609 -50.957083839178125 -0.03341903332620859 -50.887393772182975
891 -0.03382959645241499 -50.99091343563054 -0.025127688981592657 -50.912521461164566
892 -0.034002674371004106 -51.02491611000154 -0.03480235375463962 -50.94732381491921
893 -0.03415779676288366 -51.059073906764425 -0.032395084388554096 -50.97971889930776
894 -0.03412313386797905 -51.093197040632404 -0.032635532505810264 -51.01235443181357
895 -0.0340778524056077 -51.12727489303801 -0.03573575597256422 -51.04809018778614
896 -0.034076427668333055 -51.161351320706345 -0.03234215695410967 -51.080432344740245
897 -0.03422918617725372 -51.1955805068836 -0.037060920335352424 -51.117493265075595
898 -0.03403569273650646 -51.22961619962011 -0.03812883235514164 -51.15562209743074
899 -0.0339217621833086 -51.26353796180342 -0.03812718689441681 -51.19374928432515
900 -0.033748435974121097 -51.29728639777754 -0.03244299460202456 -51.22619227892717
901 -0.033789705298841 -51.331076103076384 -0.036455889046192166 -51.26264816797337
902 -0.03365612365305424 -51.36473222672944 -0.030470404494553804 -51.29311857246792
903 -0.03383194487541914 -51.39856417160485 -0.036411526054143904 -51.32953009852206
904 -0.03374838549643755 -51.43231255710129 -0.03202297650277615 -51.36155307502484
905 -0.033961817435920236 -51.466274374537214 -0.0320329338312149 -51.393586008856055
906 -0.03408412467688322 -51.500358499214094 -0.042395871318876746 -51.43598188017493
907 -0.03379861619323492 -51.53415711540733 -0.0320217264816165 -51.468003606656545
908 -0.03378360066562891 -51.56794071607296 -0.03122352985665202 -51.4992271365132
909 -0.033742917329072954 -51.60168363340203 -0.03219814617186785 -51.53142528268506
910 -0.03411842193454504 -51.635802055336576 -0.022649993281811477 -51.55407527596687
911 -0.03417566921561956 -51.6699777245522 -0.03378787133842707 -51.5878631473053
912 -0.03416225742548704 -51.70413998197768 -0.035390678234398364 -51.6232538255397
913 -0.03405932560563087 -51.738199307583315 -0.03535974994301796 -51.65861357548272
914 -0.034095777198672295 -51.77229508478199 -0.0342667430639267 -51.69288031854664
915 -0.034012388437986374 -51.806307473219974 -0.03811951261013746 -51.73099983115678
916 -0.0339902326464653 -51.84029770586644 -0.03303925096988678 -51.764039082126665
917 -0.03395572993904352 -51.874253435805485 -0.03338585328310728 -51.79742493540977
918 -0.034068440087139606 -51.908321875892625 -0.028658217564225198 -51.826083152974
919 -0.03426822777837515 -51.942590103671 -0.03511306084692478 -51.861196213820925
920 -0.03421784173697233 -51.97680794540798 -0.03991749566048384 -51.90111370948141
921 -0.03402047827839851 -52.01082842368638 -0.03433424551039934 -51.93544795499181
922 -0.03409519325941801 -52.044923616945795 -0.03860627580434084 -51.97405423079615
923 -0.03393091857433319 -52.07885453552013 -0.03656900841742754 -52.01062323921358
924 -0.03382579460740089 -52.11268033012753 -0.032019568420946595 -52.04264280763453
925 -0.03388808909803629 -52.14656841922557 -0.03616707976907492 -52.0788098874036
926 -0.03385589085519314 -52.18042431008076 -0.03648611009120941 -52.11529599749481
927 -0.033736329339444635 -52.21416063942021 -0.03437256664037704 -52.14966856413519
928 -0.03404186870902777 -52.24820250812923 -0.040663715451955795 -52.190332279587146
929 -0.03359646685421467 -52.281798974983445 -0.03138371203094721 -52.22171599161809
930 -0.03367169573903084 -52.315470670722476 -0.032434264197945595 -52.254150255816036
931 -0.03371241670101881 -52.3491830874235 -0.034038370475172997 -52.28818862629121
932 -0.03378068935126066 -52.38296377677476 -0.03569380342960358 -52.32388242972081
933 -0.033668583072721955 -52.41663235984748 -0.03127338625490665 -52.35515581597572
934 -0.03366123475134373 -52.450293594598826 -0.032666195556521414 -52.38782201153224
935 -0.03374873958528042 -52.4840423341841 -0.03312885779887438 -52.420950869331115
936 -0.033786547183990476 -52.5178288813681 -0.03034913707524538 -52.45130000640636
937 -0.03372502401471138 -52.55155390538281 -0.02990806521847844 -52.48120807162484
938 -0.03391159530729056 -52.5854655006901 -0.030035909730941057 -52.51124398135578
939 -0.033992519788444045 -52.61945802047854 -0.033321520686149596 -52.544565502041934
940 -0.03414470702409744 -52.65360272750264 -0.03811068367213011 -52.582676185714064
941 -0.03382895328104496 -52.68743168078368 -0.03230037782341242 -52.614976563537475
942 -0.033884437195956706 -52.72131611797964 -0.03257085010409355 -52.64754741364157
943 -0.034082330763339996 -52.75539844874298 -0.03264369163662195 -52.68019110527819
944 -0.033880325593054296 -52.78927877433603 -0.03838671576231718 -52.718577821040505
945 -0.03380970321595669 -52.82308847755199 -0.03927814532071352 -52.75785596636122
946 -0.03359920885413885 -52.85668768640613 -0.03463155813515186 -52.79248752449637
947 -0.033569590747356416 -52.89025727715349 -0.03533819522708655 -52.82782571972346
948 -0.03352442923933267 -52.92378170639282 -0.03568076454102993 -52.863506484264484
949 -0.033483809977769854 -52.95726551637059 -0.033959734812378885 -52.89746621907686
950 -0.03344064000993967 -52.99070615638053 -0.030132618080824614 -52.92759883715769
951 -0.03371805138885975 -53.02442420776939 -0.030056591611355543 -52.957655428769044
952 -0.03383980859071016 -53.058264016360106 -0.030193351581692694 -52.98784878035074
953 -0.03370388187468052 -53.091967898234785 -0.03117562849074602 -53.01902440884148
954 -0.0337258143350482 -53.125693712569834 -0.037809542194008824 -53.05683395103549
955 -0.03391736671328545 -53.15961107928312 -0.042378864251077175 -53.09921281528657
956 -0.03347273487597704 -53.193083814159095 -0.03304511848837137 -53.132257933774945
957 -0.033536608703434466 -53.22662042286253 -0.033266450837254526 -53.1655243846122
958 -0.03363745715469122 -53.26025788001722 -0.030060275364667176 -53.195584659976866
959 -0.03349874299019575 -53.29375662300742 -0.03189471308141947 -53.22747937305829
960 -0.033664110116660595 -53.32742073312408 -0.038705237209796906 -53.266184610268084
961 -0.03362048305571079 -53.36104121617979 -0.03603110499680042 -53.302215715264886
962 -0.03371951635926962 -53.39476073253906 -0.036111483536660674 -53.338327198801544
963 -0.033409285731613635 -53.42817001827068 -0.03423000574111938 -53.372557204542666
964 -0.033399378694593904 -53.461569396965274 -0.03386529143899679 -53.406422495981666
965 -0.033526334911584854 -53.49509573187686 -0.03295665457844734 -53.439379150560114
966 -0.03342115674167871 -53.52851688861854 -0.03469645231962204 -53.474075602879736
967 -0.03342579174786806 -53.56194268036641 -0.03277432695031166 -53.50684992983005
968 -0.03330502137541771 -53.595247701741826 -0.02971165729686618 -53.53656158712691
969 -0.03365746717900038 -53.628905168920824 -0.034481353126466274 -53.57104294025338
970 -0.033868173882365224 -53.66277334280319 -0.032921421155333516 -53.603964361408714
971 -0.03366307113319635 -53.69643641393639 -0.03313534297049046 -53.6370997043792
972 -0.033675615303218366 -53.730112029239606 -0.026015628781169652 -53.66311533316037
973 -0.033997181244194506 -53.7641092104838 -0.03959593996405601 -53.70271127312443
974 -0.033816767111420634 -53.79792597759522 -0.03237723913043737 -53.73508851225487
975 -0.03372405357658863 -53.83165003117181 -0.035284892097115515 -53.770373404351986
976 -0.0337342020124197 -53.86538423318423 -0.03289933446794748 -53.803272738819935
977 -0.03378624562174082 -53.89917047880597 -0.033459976129233834 -53.83673271494917
978 -0.03380650281906128 -53.93297698162503 -0.030469814501702785 -53.86720252945087
979 -0.033757494576275346 -53.96673447620131 -0.033966559916734695 -53.901169089367606
980 -0.03392313215881586 -54.00065760836013 -0.031059722416102886 -53.93222881178371
981 -0.03393939416855574 -54.034597002528685 -0.03708734232932329 -53.96931615411303
982 -0.033872827887535095 -54.06846983041622 -0.029280142672359944 -53.998596296785394
983 -0.034020344726741314 -54.10249017514296 -0.03665850348770618 -54.0352548002731
984 -0.03387312777340412 -54.136363302916365 -0.034973202459514144 -54.07022800273261
985 -0.03388220518827438 -54.17024550810464 -0.03448315989226103 -54.104711162624874
986 -0.03381108772009611 -54.20405659582474 -0.038012200966477394 -54.14272336359135
987 -0.03388960845768452 -54.23794620428242 -0.033548314869403836 -54.17627167846076
988 -0.03374665956944227 -54.27169286385187 -0.029329573549330235 -54.20560125201009
989 -0.03390267975628376 -54.30559554360815 -0.030981272645294666 -54.23658252465538
990 -0.03396967612206936 -54.33956521973022 -0.03390737120062113 -54.270489895856
991 -0.03404123280197382 -54.373606452532194 -0.031171518377959728 -54.30166141423396
992 -0.03408624287694693 -54.40769269540914 -0.03480282817035914 -54.33646424240432
993 -0.03405371867120266 -54.44174641408034 -0.032290186174213885 -54.368754428578534
994 -0.03409308530390263 -54.47583949938424 -0.03661307208240032 -54.40536750066094
995 -0.033991244807839396 -54.50983074419208 -0.02327697966247797 -54.42864448032341
996 -0.034332447685301304 -54.54416319187738 -0.027321347780525685 -54.45596582810394
997 -0.03450243826955557 -54.578665630146936 -0.03391838949173689 -54.48988421759568
998 -0.03465484045445919 -54.613320470601394 -0.0336798345670104 -54.52356405216269
999 -0.034516550973057745 -54.64783702157445 -0.034159420430660246 -54.55772347259335
1000 -0.03460125457495451 -54.682438276149405 -0.034058930538594726 -54.591782403131944
1001 -0.0344782717525959 -54.716916547902 -0.036909124441444875 -54.62869152757339
1002 -0.03466588165611029 -54.75158242955811 -0.04023549798876047 -54.66892702556215
1003 -0.03428115602582693 -54.78586358558394 -0.032372092641890046 -54.70129911820404
1004 -0.03441716246306896 -54.82028074804701 -0.032910138927400114 -54.73420925713144
1005 -0.03448988255113363 -54.854770630598146 -0.03159242179244757 -54.765801678923886
1006 -0.034431932121515275 -54.88920256271966 -0.030982689280062915 -54.79678436820395
1007 -0.03446730077266693 -54.92366986349233 -0.032849069125950335 -54.8296334373299
1008 -0.03446322698146105 -54.95813309047379 -0.036025903187692165 -54.865659340517595
1009 -0.03447740375995636 -54.992610494233745 -0.038632186502218245 -54.904291527019815
1010 -0.03430370297282934 -55.02691419720657 -0.04065630305558443 -54.9449478300754
1011 -0.034240365214645865 -55.061154562421216 -0.03589226473122835 -54.98084009480663
1012 -0.03400585930794477 -55.09516042172916 -0.03648031763732433 -55.01732041244396
1013 -0.03401146922260523 -55.12917189095177 -0.036206452175974846 -55.05352686461993
1014 -0.03399457708001137 -55.163166468031775 -0.033282776549458506 -55.08680964116939
1015 -0.0339291125535965 -55.19709558058537 -0.033665852062404154 -55.120475493231794
1016 -0.03402972463518381 -55.23112530522055 -0.03837099839001894 -55.158846491621816
1017 -0.03391632717102766 -55.26504163239158 -0.03611288163810968 -55.19495937325993
1018 -0.033946236968040465 -55.29898786935962 -0.029993474762886763 -55.22495284802282
1019 -0.03410072270780802 -55.333088592067426 -0.031026544328778983 -55.2559793923516
1020 -0.03400971125811338 -55.36709830332554 -0.03099875906482339 -55.28697815141642
1021 -0.034054728038609025 -55.40115303136415 -0.036988492123782635 -55.3239666435402
1022 -0.03382710590958595 -55.43498013727374 -0.03762561604380608 -55.36159225958401
1023 -0.03378169480711222 -55.46876183208085 -0.032274339348077774 -55.393866598932085
1024 -0.03383744396269321 -55.50259927604355 -0.03139178324490786 -55.42525838217699
1025 -0.03401845190674067 -55.536617727950286 -0.04061123244464397 -55.46586961462164
1026 -0.033968788012862204 -55.57058651596315 -0.03303701486438513 -55.49890662948602
1027 -0.03381979856640101 -55.60440631452955 -0.03263210356235504 -55.53153873304838
1028 -0.033898547664284705 -55.638304862193834 -0.031121155619621275 -55.562659888668
1029 -0.03398205284029245 -55.67228691503413 -0.03370516393333674 -55.596365052601335
1030 -0.03386915642768144 -55.70615607146181 -0.035649196803569795 -55.632014249404904
1031 -0.03386532571166754 -55.74002139717348 -0.0333910109475255 -55.66540526035243
1032 -0.03390282448381186 -55.77392422165729 -0.03238579984754324 -55.697791060199975
1033 -0.03398783747106791 -55.807912059128356 -0.03272776175290346 -55.73051882195288
1034 -0.03408808559179306 -55.842000144720146 -0.0391946954652667 -55.76971351741815
1035 -0.0345028230920434 -55.876502967812186 -0.04062623511999845 -55.81033975253815
1036 -0.03375733494758606 -55.910260302759774 -0.03414155188947916 -55.844481304427624
1037 -0.03373934645205736 -55.94399964921183 -0.03531229589134455 -55.87979360031897
1038 -0.03362688235938549 -55.97762653157122 -0.035477099008858204 -55.91527069932783
1039 -0.033640728518366816 -56.01126726008958 -0.03534807618707418 -55.950618775514904
1040 -0.03360317647457123 -56.04487043656415 -0.035192181915044786 -55.98581095742995
1041 -0.033541941456496714 -56.07841237802065 -0.03450150974094868 -56.020312467170896
1042 -0.0334695003926754 -56.11188187841333 -0.03544276338070631 -56.055755230551604
1043 -0.03351721204817295 -56.1453990904615 -0.03257196471095085 -56.08832719526256
1044 -0.03356465995311737 -56.17896375041462 -0.031823419779539106 -56.1201506150421
1045 -0.033581736870110034 -56.21254548728473 -0.030227201897650956 -56.15037781693975
1046 -0.03373518418520689 -56.24628067146993 -0.035964733175933364 -56.18634255011568
1047 -0.03367805313318968 -56.27995872460312 -0.02429788326844573 -56.21064043338413
1048 -0.03380936309695244 -56.31376808770007 -0.031776050291955474 -56.24241648367608
1049 -0.0340537978336215 -56.34782188553369 -0.03104349272325635 -56.27345997639934
1050 -0.034066338650882245 -56.38188822418457 -0.03393297884613276 -56.30739295524547
1051 -0.03406217787414789 -56.41595040205872 -0.028497237153351306 -56.33589019239882
1052 -0.03411379661411047 -56.45006419867283 -0.03917733728885651 -56.375067529687676
1053 -0.03401836827397346 -56.4840825669468 -0.03182673621922731 -56.40689426590691
1054 -0.034064131788909435 -56.51814669873571 -0.03771761767566204 -56.44461188358257
1055 -0.034050808288156986 -56.55219750702387 -0.03171335868537426 -56.47632524226794
1056 -0.0341025909408927 -56.58630009796476 -0.03391915019601584 -56.51024439246395
1057 -0.03416639007627964 -56.62046648804104 -0.028224718384444715 -56.538469110848396
1058 -0.03434080090373755 -56.654807288944774 -0.03565735667943955 -56.57412646752783
1059 -0.03421889785677194 -56.68902618680155 -0.03179489504545927 -56.60592136257329
1060 -0.03450135476887226 -56.72352754157042 -0.037419535033404824 -56.6433408976067
1061 -0.03428490776568651 -56.75781244933611 -0.040521581470966336 -56.68386247907767
1062 -0.03393860701471567 -56.791751056350826 -0.03103267475962639 -56.7148951538373
1063 -0.03412722628563643 -56.82587828263646 -0.026208667177706958 -56.741103821015
1064 -0.034383862465620044 -56.86026214510208 -0.029800468031316994 -56.77090428904632
1065 -0.03436065670102835 -56.8946228018031 -0.0345208277925849 -56.805425116838904
1066 -0.03427313417196274 -56.92889593597506 -0.03286604434251785 -56.838291161181424
1067 -0.034317406639456746 -56.96321334261452 -0.03296367097645998 -56.87125483215788
1068 -0.034444309398531915 -56.997657652013054 -0.03157910704612732 -56.90283393920401
1069 -0.034329306334257126 -57.03198695834731 -0.036908223293721676 -56.93974216249773
1070 -0.03425733409821987 -57.06624429244553 -0.03366187922656536 -56.973404041724294
1071 -0.03438087347894907 -57.100625165924484 -0.03381930403411389 -57.007223345758405
1072 -0.03447758425027132 -57.13510275017475 -0.03610981740057469 -57.04333316315898
1073 -0.034420670755207536 -57.16952342092996 -0.033099284209311006 -57.07643244736829
1074 -0.03445857223123312 -57.20398199316119 -0.04211178626865149 -57.11854423363694
1075 -0.03414283897727728 -57.23812483213847 -0.033572322502732274 -57.152116556139674
1076 -0.03406255804002285 -57.27218739017849 -0.03560139555484056 -57.187717951694516
1077 -0.03409204725176096 -57.30627943743025 -0.03260783441364765 -57.22032578610816
1078 -0.03405901938676834 -57.340338456817015 -0.036466732062399386 -57.25679251817056
1079 -0.034039153903722766 -57.374377610720735 -0.03126519620418548 -57.28805771437475
1080 -0.034004922956228256 -57.40838253367696 -0.0365762609988451 -57.324633975373594
1081 -0.03416332807391882 -57.44254586175088 -0.03383458610624075 -57.35846856147983
1082 -0.033911404013633725 -57.476457265764516 -0.03097490230575204 -57.38944346378558
1083 -0.034206696785986423 -57.5106639625505 -0.028983039781451225 -57.418426503567034
1084 -0.03414712697267532 -57.54481108952318 -0.03282558172941208 -57.451252085296446
1085 -0.03416332677006721 -57.57897441629325 -0.03403398972004652 -57.48528607501649
1086 -0.03440606165677309 -57.613380477950024 -0.04300548527389765 -57.528291560290384
1087 -0.034125282987952234 -57.647505760937975 -0.02469700975343585 -57.55298857004382
1088 -0.034256675839424135 -57.6817624367774 -0.036240074597299096 -57.589228644641125
1089 -0.034252787753939626 -57.71601522453134 -0.032770301960408685 -57.621998946601536
1090 -0.03435494937002659 -57.750370173901366 -0.035841922648251055 -57.65784086924979
1091 -0.03421178553253412 -57.7845819594339 -0.03483738042414188 -57.69267824967393
1092 -0.03425317592918873 -57.81883513536309 -0.029667694866657258 -57.72234594454059
1093 -0.03432828113436699 -57.85316341649745 -0.03370467610657215 -57.756050620647166
1094 -0.03417424876242876 -57.88733766525988 -0.03318542093038559 -57.78923604157755
1095 -0.034280892089009286 -57.921618557348886 -0.03372432850301266 -57.822960370080565
1096 -0.03426603693515062 -57.955884594284036 -0.034820185601711275 -57.857780555682275
1097 -0.03426018990576267 -57.9901447841898 -0.03530853502452373 -57.8930890907068
1098 -0.03429725877940655 -58.024442042969206 -0.033200519531965254 -57.92628961023877
1099 -0.03429342489689589 -58.0587354678661 -0.03455733172595501 -57.960846941964725
1100 -0.03426669742912054 -58.09300216529522 -0.036041120812296865 -57.996888062777025
1101 -0.03429187089204788 -58.127294036187266 -0.0356160644441843 -58.03250412722121
1102 -0.03413105458021164 -58.16142509076748 -0.03297557849436998 -58.06547970571558
1103 -0.034158623591065404 -58.19558371435855 -0.03380476459860802 -58.09928447031419
1104 -0.034163727425038815 -58.22974744178359 -0.03535584211349487 -58.134640312427685
1105 -0.03414490558207035 -58.263892347365655 -0.03584530334919691 -58.17048561577688
1106 -0.034162635914981365 -58.298054983280636 -0.03288255948573351 -58.20336817526262
1107 -0.03420786187052727 -58.33226284515116 -0.02936714105308056 -58.2327353163157
1108 -0.034296872839331624 -58.3665597179905 -0.032160012423992156 -58.26489532873969
1109 -0.03431719169020653 -58.400876909680704 -0.03353660572320223 -58.29843193446289
1110 -0.03436417430639267 -58.435241083987094 -0.03430247716605663 -58.33273441162895
1111 -0.034403080306947234 -58.46964416429404 -0.032726337760686876 -58.365460749389634
1112 -0.03446723110973835 -58.504111395403775 -0.03641456812620163 -58.40187531751584
1113 -0.03427011761814356 -58.53838151302192 -0.0333056915551424 -58.43518100907098
1114 -0.03427235409617424 -58.57265386711809 -0.03130665346980095 -58.46648766254078
1115 -0.03426133543252945 -58.606915202550624 -0.0322604063898325 -58.49874806893061
1116 -0.03427598085254431 -58.641191183403166 -0.034327973052859305 -58.53307604198347
1117 -0.03454297371208668 -58.67573415711525 -0.03505139984190464 -58.568127441825375
1118 -0.03464303743094206 -58.71037719454619 -0.04324180688709021 -58.611369248712464
1119 -0.034277178533375266 -58.74465437307956 -0.03757960759103298 -58.6489488563035
1120 -0.033991425298154354 -58.77864579837772 -0.035532839596271515 -58.68448169589977
1121 -0.033945145830512044 -58.81259094420823 -0.03221423141658306 -58.71669592731635
1122 -0.03392422273755073 -58.846515166945785 -0.036601501144468786 -58.75329742846082
1123 -0.03401912990957499 -58.88053429685536 -0.03542165420949459 -58.78871908267031
1124 -0.03384497314691544 -58.91437927000227 -0.03613276276737452 -58.824851845437685
1125 -0.033939830213785174 -58.948319100216054 -0.03834026399999857 -58.86319210943768
1126 -0.03360746186226606 -58.98192656207832 -0.033395695686340335 -58.89658780512402
1127 -0.03366065640002489 -59.015587218478345 -0.03662005607038736 -58.93320786119441
1128 -0.033672547340393065 -59.04925976581874 -0.03200490642338991 -58.9652127676178
1129 -0.03347624372690916 -59.08273600954565 -0.030286140274256468 -58.995498907892056
1130 -0.033645642362535 -59.116381651908185 -0.036887742765247825 -59.0323866506573
1131 -0.03356204740703106 -59.149943699315216 -0.03234042376279831 -59.0647270744201
1132 -0.033480273000895976 -59.18342397231611 -0.030996951274573803 -59.09572402569467
1133 -0.03377187922596932 -59.21719585154208 -0.037148602306842804 -59.132872628001515
1134 -0.03376549649983644 -59.25096134804192 -0.03240253832191229 -59.165275166323426
1135 -0.03379108980298042 -59.2847524378449 -0.03736074045300484 -59.20263590677643
1136 -0.03357026353478432 -59.318322701379685 -0.031039965618401767 -59.233675872394834
1137 -0.03358148131519556 -59.35190418269488 -0.0336770050227642 -59.2673528774176
1138 -0.03359685093164444 -59.385501033626525 -0.03223381992429495 -59.299586697341894
1139 -0.03356416262686253 -59.419065196253385 -0.03450759071856737 -59.33409428806046
1140 -0.033661766722798345 -59.452726962976186 -0.034673288278281686 -59.36876757633875
1141 -0.03374354299157858 -59.486470505967766 -0.036414334923028945 -59.40518191126178
1142 -0.033560363203287126 -59.52003086917105 -0.03373888824135065 -59.43892079950313
1143 -0.03360356967896223 -59.55363443885001 -0.03287765868008137 -59.47179845818321
1144 -0.03359696287661791 -59.587231401726626 -0.03414501156657934 -59.50594346974979
1145 -0.03355749845504761 -59.62078890018167 -0.032948052138090135 -59.53889152188788
1146 -0.03366392236202955 -59.6544528225437 -0.036657618917524816 -59.5755491408054
1147 -0.03376696966588497 -59.68821979220959 -0.02861804161220789 -59.604167182417605
1148 -0.03364663980901241 -59.7218664320186 -0.03297369126230478 -59.63714087367991
1149 -0.03375361654907465 -59.75562004856768 -0.02613889053463936 -59.66327976421455
1150 -0.034048864431679246 -59.78966891299936 -0.035235488414764406 -59.69851525262931
1151 -0.03388595823198557 -59.823554871231345 -0.03216039706021547 -59.73067564968953
1152 -0.03395459167659283 -59.857509462907935 -0.0399660512804985 -59.77064170097003
1153 -0.03389278184622526 -59.89140224475416 -0.03351414334028959 -59.80415584431032
1154 -0.033785279281437396 -59.9251875240356 -0.03428016677498817 -59.838436011085314
1155 -0.033725875057280065 -59.95891339909288 -0.035624169558286664 -59.8740601806436
1156 -0.03365219384431839 -59.9925655929372 -0.03093542456626892 -59.90499560520987
1157 -0.034004617109894754 -60.02657021004709 -0.03954972047358751 -59.94454532568346
1158 -0.03367008063942194 -60.060240290686515 -0.032950087636709216 -59.97749541332016
1159 -0.03369404692202806 -60.093934337608545 -0.033510683476924895 -60.01100609679709
1160 -0.03369129244238138 -60.12762563005093 -0.033950872346758844 -60.04495696914385
1161 -0.03364201169461012 -60.16126764174554 -0.033312653005123136 -60.07826962214897
1162 -0.0337393157184124 -60.19500695746395 -0.0362872414290905 -60.114556863578066
1163 -0.03358621336519718 -60.22859317082915 -0.03160772863775492 -60.14616459221582
1164 -0.03394160754978657 -60.262534778378935 -0.0284947388805449 -60.174659331096365
1165 -0.033870062232017516 -60.296404840610954 -0.032622911408543585 -60.20728224250491
1166 -0.033882876858115196 -60.33028771746907 -0.038201671093702316 -60.24548391359861
1167 -0.033792616426944734 -60.36408033389601 -0.030866851937025784 -60.27635076553564
1168 -0.034014086984097955 -60.39809442088011 -0.026812990941107274 -60.30316375647675
1169 -0.03400882910937071 -60.43210324998948 -0.02935503013432026 -60.33251878661107
1170 -0.034101369045674804 -60.46620461903515 -0.03588704988360405 -60.368405836494674
1171 -0.034061577171087265 -60.50026619620624 -0.034004468470811844 -60.402410304965485
1172 -0.03405350260436535 -60.534319698810606 -0.03523907344788313 -60.43764937841337
1173 -0.033971627987921235 -60.56829132679853 -0.0314227799884975 -60.469072158401865
1174 -0.03396340738981962 -60.60225473418835 -0.03130553886294365 -60.50037769726481
1175 -0.03467607833445072 -60.6369308125228 -0.03424024153500795 -60.53461793879982
1176 -0.034038671664893626 -60.670969484187694 -0.03641209769994021 -60.57103003649976
1177 -0.03409522734582424 -60.70506471153352 -0.03733849581331015 -60.608368532313065
1178 -0.034006019867956636 -60.739070731401476 -0.03376083374023438 -60.6421293660533
1179 -0.03395726941525936 -60.77302800081674 -0.033582127653062344 -60.67571149370636
1180 -0.03406887985765934 -60.80709688067439 -0.03660075664520264 -60.71231225035156
1181 -0.03399287834763527 -60.841089759022026 -0.03315586932003498 -60.74546811967159
1182 -0.03414121139794588 -60.87523097041997 -0.03519378956407308 -60.78066190923567
1183 -0.03394393771886826 -60.90917490813884 -0.03466898761689663 -60.815330896852565
1184 -0.0340482397004962 -60.94322314783933 -0.03584027029573918 -60.8511711671483
1185 -0.03392059803009033 -60.97714374586943 -0.03444048929959535 -60.8856116564479
1186 -0.03379890769720077 -61.01094265356663 -0.03694052025675774 -60.922552176704656
1187 -0.03394111432135105 -61.04488376788798 -0.030353381484746932 -60.9529055581894
1188 -0.03395379967987537 -61.07883756756786 -0.035517525486648084 -60.98842308367605
1189 -0.033875792659819125 -61.11271336022768 -0.0320106316357851 -61.02043371531183
1190 -0.03396171499043703 -61.14667507521812 -0.031553599238395694 -61.051987314550225
1191 -0.033921066857874396 -61.18059614207599 -0.03410490397363901 -61.086092218523866
1192 -0.03399001304060221 -61.21458615511659 -0.03488267343491316 -61.12097489195878
1193 -0.03391655515879392 -61.24850271027539 -0.03209956642240286 -61.153074458381184
1194 -0.033990567177534105 -61.28249327745292 -0.034209687076508996 -61.187284145457696
1195 -0.03401803355664015 -61.31651131100956 -0.03450670298188925 -61.22179084843958
1196 -0.033933098800480364 -61.350444409810045 -0.0333295090124011 -61.255120357451986
1197 -0.034027882665395734 -61.384472292475444 -0.03389197066426277 -61.28901232811625
1198 -0.033990184776484966 -61.41846247725193 -0.033187384717166424 -61.32219971283342
1199 -0.03407965619117022 -61.452542133443096 -0.03566938079893589 -61.35786909363235
1200 -0.03391735162585974 -61.486459485068956 -0.034573127329349515 -61.392442220961705
1201 -0.033745807223021985 -61.520205292291976 -0.02717081131413579 -61.41961303227584
1202 -0.034085285663604734 -61.554290577955584 -0.032835443317890164 -61.452448475593734
1203 -0.03417520765215158 -61.58846578560774 -0.03572690486907959 -61.48817538046281
1204 -0.034039477445185186 -61.62250526305292 -0.03409628663212061 -61.522271667094934
1205 -0.03401304855942726 -61.65651831161235 -0.03336406704038382 -61.555635734135315
1206 -0.03410667162388563 -61.69062498323624 -0.028393602930009365 -61.584029337065324
1207 -0.034142897464334965 -61.724767880700576 -0.0344596041366458 -61.61848894120197
1208 -0.03416997380554676 -61.75893785450612 -0.02926051802933216 -61.6477494592313
1209 -0.034322206676006314 -61.79326006118213 -0.0290085855871439 -61.67675804481844
1210 -0.03440291006118059 -61.82766297124331 -0.03502672202885151 -61.711784766847295
1211 -0.03446069471538067 -61.86212366595869 -0.03644825499504804 -61.748233021842346
1212 -0.03429172802716494 -61.896415393985855 -0.036476262286305426 -61.78470928412865
1213 -0.0342567078769207 -61.930672101862775 -0.033842637576162814 -61.81855192170482
1214 -0.0343724824488163 -61.96504458431159 -0.030814032163470985 -61.849365953868286
1215 -0.03436875119805336 -61.999413335509644 -0.032222851365804675 -61.88158880523409
1216 -0.03436881061643362 -62.03378214612608 -0.03470816686749458 -61.916296972101584
1217 -0.03436833191663027 -62.06815047804271 -0.03364741615951061 -61.949944388261095
1218 -0.034396001137793064 -62.1025464791805 -0.037273393012583256 -61.98721778127368
1219 -0.034305055253207685 -62.13685153443371 -0.032010588236153124 -62.01922836950983
1220 -0.034383023343980315 -62.17123455777769 -0.03536455929279327 -62.05459292880263
1221 -0.034246984869241714 -62.20548154264693 -0.026491597946733236 -62.08108452674936
1222 -0.03455907069146633 -62.240040613338394 -0.03912484459578991 -62.12020937134515
1223 -0.03433511834591627 -62.27437573168431 -0.03169010262936354 -62.15189947397451
1224 -0.034389000944793226 -62.3087647326291 -0.0319009805098176 -62.18380045448433
1225 -0.03449125643819571 -62.343255989067295 -0.03524893615394831 -62.219049390638276
1226 -0.03452035468071699 -62.37777634374801 -0.04050356280058622 -62.25955295343886
1227 -0.03417465928941965 -62.41195100303743 -0.03530269451439381 -62.294855647953256
1228 -0.03416414223611355 -62.446115145273545 -0.0328279972076416 -62.327683645160896
1229 -0.034143580682575704 -62.48025872595612 -0.035472418554127215 -62.363156063715024
1230 -0.0341502757743001 -62.51440900173042 -0.03137028254568577 -62.39452634626071
1231 -0.034230745024979116 -62.5486397467554 -0.040248355083167556 -62.434774701343876
1232 -0.03407357707619667 -62.5827133238316 -0.03701029643416405 -62.47178499777804
1233 -0.03399648927152157 -62.61670981310312 -0.03383840397000313 -62.50562340174804
1234 -0.034019803069531916 -62.650729616172654 -0.02928397012874484 -62.534907371876784
1235 -0.03412867020815611 -62.68485828638081 -0.03667798079550266 -62.57158535267229
1236 -0.034056291729211804 -62.718914578110024 -0.034443955309689044 -62.60602930798198
1237 -0.034144795127213 -62.753059373237235 -0.03446204885840416 -62.64049135684038
1238 -0.03414205983281136 -62.787201433070045 -0.03189587509259582 -62.67238723193297
1239 -0.03405169080942869 -62.82125312387947 -0.0345785228535533 -62.70696575478652
1240 -0.0341561283916235 -62.855409252271095 -0.03780574277043343 -62.744771497556954
1241 -0.0340349780395627 -62.88944423031066 -0.033871989138424395 -62.77864348669538
1242 -0.034014660865068436 -62.92345889117573 -0.03318616598844528 -62.81182965268383
1243 -0.033937258459627626 -62.95739614963536 -0.03738885875791311 -62.84921851144174
1244 -0.03399698715656996 -62.99139313679193 -0.03748311437666416 -62.886701625818404
1245 -0.03391381353139877 -63.025306950323326 -0.038805213570594785 -62.925506839389
1246 -0.033684249967336655 -63.05899120029066 -0.0325279925018549 -62.958034831890856
1247 -0.03376516848802567 -63.09275636877869 -0.03762980718165636 -62.995664639072515
1248 -0.03365105390548706 -63.126407422684174 -0.03500234317034483 -63.03066698224286
1249 -0.03352742567658425 -63.159934848360756 -0.03488668035715818 -63.065553662600024
1250 -0.03364987671375275 -63.19358472507451 -0.035855230689048764 -63.101408893289076
1251 -0.03345956988632679 -63.227044294960834 -0.03178279623389244 -63.13319168952297
1252 -0.03366818409413099 -63.260712479054966 -0.028949307184666394 -63.162140996707635
1253 -0.03377777691930532 -63.294490255974274 -0.030639900267124175 -63.19278089697476
1254 -0.033797109872102736 -63.32828736584638 -0.03498195502907038 -63.22776285200383
1255 -0.03382095154374838 -63.362108317390124 -0.034033728577196595 -63.26179658058103
1256 -0.03378429785370827 -63.39589261524383 -0.036804374866187574 -63.29860095544721
1257 -0.033712327294051644 -63.429604942537885 -0.03469257913529873 -63.33329353458251
1258 -0.033662064000964165 -63.46326700653885 -0.03416061419993639 -63.36745414878244
1259 -0.033742237463593484 -63.49700924400244 -0.03160017775371671 -63.39905432653616
1260 -0.033710872381925584 -63.530720116384366 -0.03598259221762419 -63.43503691875378
1261 -0.03372193928807974 -63.564442055672444 -0.03421073779463768 -63.46924765654842
1262 -0.03363308515399695 -63.59807514082644 -0.030977482441812754 -63.50022513899023
1263 -0.03398481868207455 -63.63205995950851 -0.030585661809891463 -63.530810800800126
1264 -0.03375217653810978 -63.66581213604662 -0.036411933787167075 -63.56722273458729
1265 -0.03376260455697775 -63.699574740603595 -0.03569563291966915 -63.60291836750696
1266 -0.033652872405946256 -63.73322761300954 -0.034596233442425725 -63.63751460094939
1267 -0.033710278943181037 -63.76693789195272 -0.03416281957179308 -63.67167742052118
1268 -0.03368939235806465 -63.800627284310785 -0.03290318679064512 -63.704580607311826
1269 -0.03379524443298578 -63.83442252874377 -0.03181122839450836 -63.736391835706335
1270 -0.03379135485738516 -63.86821388360116 -0.03710640370845795 -63.77349823941479
1271 -0.03356869593262672 -63.90178257953379 -0.03036692552268505 -63.80386516493748
1272 -0.033754157833755016 -63.93553673736754 -0.03482389524579048 -63.83868906018327
1273 -0.033809281699359414 -63.969346019066904 -0.024386008828878404 -63.86307506901215
1274 -0.034010058455169204 -64.00335607752207 -0.036072743497788905 -63.89914781250994
1275 -0.03402554802596569 -64.03738162554804 -0.027466661762446165 -63.926614474272384
1276 -0.034149739891290665 -64.07153136543933 -0.033925220184028146 -63.960539694456415
1277 -0.03425058722496033 -64.10578195266429 -0.03764504119753838 -63.99818473565395
1278 -0.03406384252011776 -64.1398457951844 -0.03482368048280478 -64.03300841613675
1279 -0.03384325541555881 -64.17368905059996 -0.028915067482739688 -64.0619234836195
1280 -0.0340472100302577 -64.20773626063021 -0.03953223619610071 -64.10145571981559
1281 -0.03392492551356554 -64.24166118614377 -0.033815137669444086 -64.13527085748504
1282 -0.03392217718064785 -64.27558336332442 -0.03084918428212404 -64.16612004176716
1283 -0.03399417977780104 -64.30957754310222 -0.033860137313604356 -64.19998017908077
1284 -0.034064244106411935 -64.34364178720864 -0.02924124849960208 -64.22922142758037
1285 -0.03411732744425535 -64.37775911465289 -0.030874132364988326 -64.26009555994536
1286 -0.03428956735879183 -64.41204868201169 -0.030914213694632053 -64.29100977363998
1287 -0.03433930017054081 -64.44638798218223 -0.035357999987900256 -64.32636777362788
1288 -0.034234434552490714 -64.48062241673472 -0.031395841110497716 -64.35776361473837
1289 -0.034471879713237286 -64.51509429644796 -0.032987007312476634 -64.39075062205085
1290 -0.034445429034531114 -64.54953972548249 -0.03579703941941261 -64.42654766147025
1291 -0.03444572892040014 -64.58398545440289 -0.03360841646790504 -64.46015607793815
1292 -0.03463199939578772 -64.61861745379868 -0.029482719115912916 -64.48963879705407
1293 -0.034679183550179 -64.65329663734886 -0.03425335213541984 -64.52389214918949
1294 -0.034533312730491164 -64.68782995007935 -0.03673070017248392 -64.56062284936198
1295 -0.034502655826509 -64.72233260590586 -0.030026709381490945 -64.59064955874346
1296 -0.034555220417678355 -64.75688782632353 -0.038612821511924265 -64.62926238025538
1297 -0.034405564144253734 -64.79129339046779 -0.03406708370894194 -64.66332946396433
1298 -0.034347026608884335 -64.82564041707667 -0.03766799494624138 -64.70099745891058
1299 -0.034315450303256514 -64.85995586737992 -0.03546446338295937 -64.73646192229354
1300 -0.03423900492489338 -64.89419487230482 -0.03539361543953419 -64.77185553773307
1301 -0.03411717042326927 -64.9283120427281 -0.033326157741248606 -64.80518169547432
1302 -0.03436561804264784 -64.96267766077074 -0.02640265254303813 -64.83158434801736
1303 -0.03451943155378103 -64.99719709232451 -0.03205728493630886 -64.86364163295367
1304 -0.03449174072593451 -65.03168883305045 -0.03688167966902256 -64.9005233126227
1305 -0.03443660903722048 -65.06612544208767 -0.033269967697560784 -64.93379328032026
1306 -0.03444170579314232 -65.10056714788081 -0.035787276923656464 -64.96958055724392
1307 -0.03442944455891848 -65.13499659243973 -0.032832687348127367 -65.00241324459205
1308 -0.034381885826587674 -65.16937847826632 -0.03559328969568014 -65.03800653428773
1309 -0.03434744030237198 -65.2037259185687 -0.03331099450588226 -65.07131752879361
1310 -0.03442279603332281 -65.23814871460202 -0.031909534335136415 -65.10322706312876
1311 -0.03431268502026796 -65.27246139962229 -0.0348974434658885 -65.13812450659465
1312 -0.03431858979165554 -65.30677998941394 -0.03530418369919062 -65.17342869029385
1313 -0.0342129135504365 -65.34099290296437 -0.028594812378287315 -65.20202350267213
1314 -0.0343761095777154 -65.3753690125421 -0.03171911891549826 -65.23374262158764
1315 -0.03445453103631735 -65.40982354357841 -0.037189503014087674 -65.27093212460173
1316 -0.034434453956782816 -65.44425799753519 -0.03386548645794392 -65.30479761105967
1317 -0.03447077851742506 -65.47872877605262 -0.04038967676460743 -65.34518728782427
1318 -0.03432328794151544 -65.51305206399414 -0.0335184883326292 -65.3787057761569
1319 -0.03419624250382185 -65.54724830649796 -0.03683915305882692 -65.41554492921573
1320 -0.03412237465381622 -65.58137068115178 -0.033729577995836736 -65.44927450721157
1321 -0.034123281762003896 -65.61549396291379 -0.03454001788049936 -65.48381452509207
1322 -0.03411461766809225 -65.64960858058188 -0.03408737722784281 -65.51790190231992
1323 -0.03418384194374084 -65.68379242252563 -0.03459408488124609 -65.55249598720117
1324 -0.03413599710911512 -65.71792841963475 -0.038282623142004014 -65.59077861034318
1325 -0.03395049255341291 -65.75187891218816 -0.03604640513658523 -65.62682501547977
1326 -0.034004794992506505 -65.78588370718067 -0.034706173464655876 -65.66153118894442
1327 -0.03388917539268732 -65.81977288257336 -0.028897843882441522 -65.69042903282687
1328 -0.03399279899895191 -65.85376568157231 -0.03356980457901955 -65.72399883740589
1329 -0.034013768471777436 -65.88777945004409 -0.034445710852742194 -65.75844454825862
1330 -0.033932851441204545 -65.9217123014853 -0.033457313850522044 -65.79190186210914
1331 -0.03390715681016445 -65.95561945829546 -0.03206388968974352 -65.82396575179888
1332 -0.033947047963738444 -65.9895665062592 -0.032700481452047826 -65.85666623325093
1333 -0.03394150622189045 -66.02350801248109 -0.034124509617686274 -65.89079074286862
1334 -0.03395089730620384 -66.05745890978729 -0.03642130587249994 -65.92721204874111
1335 -0.0338777357712388 -66.09133664555853 -0.03114491477608681 -65.9583569635172
1336 -0.03397305384278297 -66.12530969940131 -0.033343644440174104 -65.99170060795738
1337 -0.033900984562933445 -66.15921068396425 -0.03467085901647806 -66.02637146697386
1338 -0.03407220002263785 -66.19328288398688 -0.036000425927340984 -66.0623718929012
1339 -0.03393205646425486 -66.22721494045113 -0.032843958027660845 -66.09521585092885
1340 -0.03431728333234787 -66.26153222378348 -0.028029882907867433 -66.12324573383673
1341 -0.034286178275942804 -66.29581840205942 -0.02900040578097105 -66.1522461396177
1342 -0.03435221500694752 -66.33017061706637 -0.037246301770210266 -66.18949244138791
1343 -0.034209335781633855 -66.36437995284801 -0.034996697679162025 -66.22448913906707
1344 -0.03416787758469582 -66.3985478304327 -0.034212047979235646 -66.25870118704631
1345 -0.03415611833333969 -66.43270394876605 -0.03327514808624983 -66.29197633513256
1346 -0.03415907248854637 -66.4668630212546 -0.03370631095021963 -66.32568264608278
1347 -0.03416040260344744 -66.50102342385804 -0.03244911003857851 -66.35813175612137
1348 -0.034209994971752165 -66.53523341882979 -0.03614613525569439 -66.39427789137706
1349 -0.03419389445334673 -66.56942731328314 -0.033054500818252563 -66.42733239219531
1350 -0.03424188792705536 -66.6036692012102 -0.03539609294384718 -66.46272848513915
1351 -0.034165441803634164 -66.63783464301383 -0.031327662989497185 -66.49405614812865
1352 -0.034370433911681174 -66.67220507692551 -0.03734497465193272 -66.53140112278058
1353 -0.03422365970909595 -66.7064287366346 -0.03569055832922459 -66.5670916811098
1354 -0.0342135488986969 -66.7406422855333 -0.03174350652843714 -66.59883518763824
1355 -0.034209747798740864 -66.77485203333204 -0.031150982528924943 -66.62998617016717
1356 -0.03433477934449911 -66.80918681267654 -0.028940239641815423 -66.65892640980898
1357 -0.034345028921961784 -66.8435318415985 -0.03683626726269722 -66.69576267707168
1358 -0.03429646473377943 -66.87782830633229 -0.02930091768503189 -66.72506359475672
1359 -0.03434871360659599 -66.91217701993888 -0.032752113230526445 -66.75781570798725
1360 -0.0343735059723258 -66.9465505259112 -0.03276943471282721 -66.79058514270008
1361 -0.03445192389190197 -66.98100244980311 -0.03353282026946545 -66.82411796296955
1362 -0.03446660377085209 -67.01546905357397 -0.035508344136178496 -66.85962630710573
1363 -0.03437044490128756 -67.04983949847525 -0.034645913168787956 -66.89427222027452
1364 -0.03435602728277445 -67.08419552575802 -0.03415205366909504 -66.9284242739436
1365 -0.03436333406716585 -67.11855885982519 -0.03496171627193689 -66.96338599021554
1366 -0.034353121370077136 -67.15291198119526 -0.0343675309792161 -66.99775352119475
1367 -0.03438058029860258 -67.18729256149386 -0.03161669224500656 -67.02937021343976
1368 -0.0345118697732687 -67.22180443126713 -0.039276794716715815 -67.06864700815647
1369 -0.03425746913999319 -67.25606190040712 -0.031295280624181035 -67.09994228878065
1370 -0.03429807312786579 -67.29035997353499 -0.0314498427323997 -67.13139213151305
1371 -0.034887840412557124 -67.32524781394754 -0.03638341352343559 -67.16777554503649
1372 -0.03447946961969137 -67.35972728356724 -0.029558018129318953 -67.19733356316581
1373 -0.03462623935192823 -67.39435352291916 -0.0374271597713232 -67.23476072293714
1374 -0.03442973829805851 -67.42878326121722 -0.03319804705679417 -67.26795876999394
1375 -0.03453496210277081 -67.46331822331999 -0.0340524660423398 -67.30201123603628
1376 -0.0344835214316845 -67.49780174475167 -0.032613036781549455 -67.33462427281783
1377 -0.03459639865905047 -67.53239814341072 -0.03242161143571139 -67.36704588425354
1378 -0.034651136584579946 -67.5670492799953 -0.036045420356094836 -67.40309130460963
1379 -0.03444596081972122 -67.60149524081503 -0.03689128570258617 -67.43998259031221
1380 -0.03447162937372923 -67.63596687018875 -0.03644061572849751 -67.4764232060407
1381 -0.034291432797908784 -67.67025830298667 -0.03334308452904224 -67.50976629056974
1382 -0.03437795806676149 -67.70463626105342 -0.03177779428660869 -67.54154408485635
1383 -0.03430670816451311 -67.73894296921793 -0.031804345548152924 -67.57334843040451
1384 -0.03449483998119831 -67.77343780919912 -0.03370782416313887 -67.60705625456765
1385 -0.03447865750640631 -67.80791646670554 -0.03490629531443119 -67.64196254988208
1386 -0.03452449403703213 -67.84244096074256 -0.03078065225854516 -67.67274320214062
1387 -0.034490150026977064 -67.87693111076955 -0.03370008766651154 -67.70644328980714
1388 -0.034646660648286344 -67.91157777141784 -0.03161702416837216 -67.73806031397551
1389 -0.03457609955221415 -67.94615387097005 -0.03892507366836071 -67.77698538764388
1390 -0.034595207683742045 -67.98074907865379 -0.03489712905138731 -67.81188251669526
1391 -0.034450290352106096 -68.0151993690059 -0.03574130702763796 -67.8476238237229
1392 -0.034460237994790074 -68.04965960700069 -0.031974011473357676 -67.87959783519625
1393 -0.03431705627590418 -68.0839766632766 -0.0338746340945363 -67.91347246929078
1394 -0.034428223967552185 -68.11840488724415 -0.0323607487604022 -67.94583321805118
1395 -0.034522301703691485 -68.15292718894784 -0.036447116546332835 -67.9822803345975
1396 -0.03444519117474556 -68.18737238012258 -0.03306563328951597 -68.01534596788701
1397 -0.03447214867919683 -68.22184452880178 -0.035547384060919285 -68.05089335194793
1398 -0.03435265179723501 -68.25619718059902 -0.03060192884877324 -68.0814952807967
1399 -0.03445319142192602 -68.29065037202095 -0.03710178844630718 -68.11859706924301
1400 -0.03440044894814491 -68.3250508209691 -0.03503677751868963 -68.15363384676169
1401 -0.03418307602405548 -68.35923389699315 -0.03254834022372961 -68.18618218698542
1402 -0.03437312971800566 -68.39360702671115 -0.0339949918910861 -68.22017717887651
1403 -0.0344152994453907 -68.42802232615654 -0.03103771973401308 -68.25121489861053
1404 -0.0347019299864769 -68.46272425614302 -0.040325553715229036 -68.29154045232576
1405 -0.034154695272445676 -68.49687895141547 -0.0314511208795011 -68.32299157320526
1406 -0.034253955073654654 -68.53113290648912 -0.034704824164509776 -68.35769639736976
1407 -0.03423458784818649 -68.56536749433731 -0.03615641724318266 -68.39385281461294
1408 -0.03415545225143433 -68.59952294658875 -0.032280822098255155 -68.4261336367112
1409 -0.03425810728222132 -68.63378105387098 -0.025140490662306548 -68.45127412737351
1410 -0.03433772660791874 -68.66811878047889 -0.0381184371188283 -68.48939256449233
1411 -0.03423220086842775 -68.70235098134732 -0.037115566246211526 -68.52650813073855
1412 -0.03436318375170231 -68.73671416509903 -0.038349990360438825 -68.564858121099
1413 -0.03411449939012527 -68.77082866448916 -0.03528670333325863 -68.60014482443225
1414 -0.034159398078918456 -68.80498806256807 -0.03395301997661591 -68.63409784440887
1415 -0.034091288410127166 -68.8390793509782 -0.033533464185893536 -68.66763130859476
1416 -0.034025469608604905 -68.8731048205868 -0.03601767159998417 -68.70364898019474
1417 -0.0340090312063694 -68.90711385179317 -0.035800198651850225 -68.7394491788466
1418 -0.033849268779158594 -68.94096312057233 -0.03309267330914736 -68.77254185215574
1419 -0.033869761042296886 -68.97483288161463 -0.027229557931423187 -68.79977141008716
1420 -0.03403402306139469 -69.00886690467603 -0.03521252050995827 -68.83498393059712
1421 -0.03398232273757458 -69.0428492274136 -0.03349234536290169 -68.86847627596002
1422 -0.03403947204351425 -69.07688869945711 -0.0276471097022295 -68.89612338566225
1423 -0.03442670628428459 -69.1113154057414 -0.04047613926231861 -68.93659952492457
1424 -0.03398832120001316 -69.1453037269414 -0.03538906779140234 -68.97198859271597
1425 -0.033933978714048865 -69.17923770565545 -0.03062447104603052 -69.002613063762
1426 -0.0340499272570014 -69.21328763291245 -0.02816940788179636 -69.03078247164379
1427 -0.03404896911233664 -69.24733660202479 -0.033215746842324735 -69.06399821848612
1428 -0.03421395290642977 -69.28155055493121 -0.03593148160725832 -69.09992970009338
1429 -0.034155182726681235 -69.3157057376579 -0.03685817569494247 -69.13678787578833
1430 -0.03406060263514519 -69.34976634029304 -0.03483508750796318 -69.17162296329629
1431 -0.034005341865122315 -69.38377168215817 -0.0348585668951273 -69.20648153019141
1432 -0.03399304803460836 -69.41776473019277 -0.035814926773309705 -69.24229645696472
1433 -0.03390472121536732 -69.45166945140814 -0.03278403636068106 -69.2750804933254
1434 -0.033994588814675805 -69.48566404022282 -0.03419043980538845 -69.30927093313079
1435 -0.03403012175112963 -69.51969416197394 -0.03801825027912855 -69.34728918340991
1436 -0.033848684094846246 -69.5535428460688 -0.03272720407694578 -69.38001638748686
1437 -0.033794461749494076 -69.58733730781829 -0.03048103637993336 -69.4104974238668
1438 -0.03405163921415806 -69.62138894703244 -0.03354394845664501 -69.44404137232344
1439 -0.033913683332502845 -69.65530263036494 -0.034151588752865794 -69.4781929610763
1440 -0.03393487725406885 -69.68923750761901 -0.035362557508051395 -69.51355551858435
1441 -0.03408058136701584 -69.72331808898603 -0.025870221387594938 -69.53942573997195
1442 -0.034183990024030206 -69.75750207901007 -0.033527877740561964 -69.57295361771251
1443 -0.034117016941308975 -69.79161909595138 -0.03565461672842503 -69.60860823444094
1444 -0.03403739146888256 -69.82565648742026 -0.03449093215167522 -69.6430991665926
1445 -0.03397921621799469 -69.85963570363826 -0.030574689339846372 -69.67367385593245
1446 -0.03413394074887037 -69.89376964438713 -0.034056794829666615 -69.70773065076212
1447 -0.03409974444657564 -69.92786938883371 -0.034075716696679595 -69.74180636745879
1448 -0.03423621151596308 -69.96210560034967 -0.031300518196076155 -69.77310688565487
1449 -0.034331506676971914 -69.99643710702665 -0.03212175611406565 -69.80522864176893
1450 -0.034265929087996486 -70.03070303611464 -0.03130123391747475 -69.83652987568641
1451 -0.0343398455530405 -70.06504288166768 -0.03352900166064501 -69.87005887734705
1452 -0.034308357536792754 -70.09935123920447 -0.03227814473211765 -69.90233702207917
1453 -0.03439183719456196 -70.13374307639903 -0.03344235122203827 -69.9357793733012
1454 -0.03443476632237434 -70.1681778427214 -0.03220353778451681 -69.96798291108571
1455 -0.034371760115027426 -70.20254960283643 -0.034221373684704307 -70.00220428477041
1456 -0.034439605101943015 -70.23698920793836 -0.034937751851975916 -70.03714203662238
1457 -0.03449549861252308 -70.2714847065509 -0.03350254502147436 -70.07064458164386
1458 -0.03452062159776688 -70.30600532814866 -0.03656304068863392 -70.1072076223325
1459 -0.03445318043231964 -70.34045850858098 -0.03261558525264263 -70.13982320758514
1460 -0.03453510943800211 -70.37499361801898 -0.03263696730136871 -70.17246017488651
1461 -0.03460066374391317 -70.40959428176289 -0.03071219753473997 -70.20317237242125
1462 -0.03467268887907267 -70.44426697064196 -0.031262514926493165 -70.23443488734775
1463 -0.034910562075674535 -70.47917753271764 -0.032840702682733536 -70.26727559003048
1464 -0.03485828302800655 -70.51403581574564 -0.03422532025724649 -70.30150091028773
1465 -0.03473488297313452 -70.54877069871878 -0.03484254386276007 -70.3363434541505
1466 -0.034623528085649016 -70.58339422680443 -0.0326284283772111 -70.3689718825277
1467 -0.034832241386175154 -70.6182264681906 -0.037394552305340764 -70.40636643483305
1468 -0.03469662647694349 -70.65292309466754 -0.034381686337292196 -70.44074812117034
1469 -0.03469691257923842 -70.68762000724678 -0.03394442331045866 -70.4746925444808
1470 -0.03452647123485804 -70.72214647848163 -0.03748163431882858 -70.51217417879963
1471 -0.03458820525556803 -70.7567346837372 -0.03707929998636246 -70.54925347878599
1472 -0.034631564281880856 -70.79136624801909 -0.0383798323571682 -70.58763331114315
1473 -0.03450397234410048 -70.82587022036319 -0.03753221724182367 -70.62516552838497
1474 -0.03436520881950855 -70.8602354291827 -0.03350101225078106 -70.65866654063575
1475 -0.034403433464467524 -70.89463886264716 -0.031739565171301366 -70.69040610580706
1476 -0.03441072590649128 -70.92904958855365 -0.03523926325142383 -70.72564536905848
1477 -0.03451803121715784 -70.96356761977081 -0.030805149022489785 -70.75645051808097
1478 -0.03446155861020088 -70.99802917838102 -0.03221277557313442 -70.7886632936541
1479 -0.03458148408681154 -71.03261066246783 -0.03468726072460413 -70.8233505543787
1480 -0.03465598095208407 -71.06726664341991 -0.03604026883840561 -70.85939082321711
1481 -0.034475738927721974 -71.10174238234764 -0.031665284745395185 -70.89105610796251
1482 -0.03450388945639134 -71.13624627180403 -0.03191835097968578 -70.92297445894219
1483 -0.034605720266699794 -71.17085199207072 -0.03727905675768852 -70.96025351569988
1484 -0.034477018751204014 -71.20532901082193 -0.032700227573513985 -70.99295374327339
1485 -0.034495124220848085 -71.23982413504278 -0.03786561358720064 -71.03081935686059
1486 -0.034331896156072614 -71.27415603119886 -0.0368715438991785 -71.06769090075977
1487 -0.034207103215157984 -71.30836313441401 -0.034852299466729166 -71.1025432002265
1488 -0.03410354256629944 -71.34246667698031 -0.0326452886685729 -71.13518848889508
1489 -0.03416266813874245 -71.37662934511906 -0.03988608065992594 -71.17507456955501
1490 -0.03399947192519903 -71.41062881704426 -0.03400546927005053 -71.20908003882506
1491 -0.03393272757530212 -71.44456154461956 -0.03329453784972429 -71.24237457667479
1492 -0.03393335044384003 -71.4784948950634 -0.03460391033440828 -71.2769784870092
1493 -0.0339574720710516 -71.51245236713446 -0.035431068018078805 -71.31240955502729
1494 -0.03384585399180651 -71.54629822112626 -0.03484013415873051 -71.34724968918601
1495 -0.03391391765326261 -71.58021213877953 -0.03365655392408371 -71.3809062431101
1496 -0.03385681044310331 -71.61406894922263 -0.03634642455726862 -71.41725266766737
1497 -0.03378537725657225 -71.6478543264792 -0.03243100512772799 -71.4496836727951
1498 -0.03388457633554935 -71.68173890281476 -0.03581736814230681 -71.48550104093741
1499 -0.03379038367420435 -71.71552928648896 -0.03312533628195524 -71.51862637721936
1500 -0.033986160159111024 -71.74951544664808 -0.03706875275820494 -71.55569512997756
1501 -0.03382200356572866 -71.7833374502138 -0.03959314897656441 -71.59528827895413
1502 -0.03355128690600395 -71.81688873711981 -0.03544193468987942 -71.63073021364401
1503 -0.033539379574358465 -71.85042811669418 -0.03579563312232494 -71.66652584676633
1504 -0.03353316374123096 -71.8839612804354 -0.03219741098582744 -71.69872325775216
1505 -0.03363672588020563 -71.9175980063156 -0.0323112627491355 -71.7310345205013
1506 -0.033668963424861434 -71.95126696974046 -0.03484832290560007 -71.7658828434069
1507 -0.03352485615760088 -71.98479182589806 -0.03432477414608002 -71.80020761755299
1508 -0.03352028410881758 -72.01831211000687 -0.03469041641801596 -71.834898033971
1509 -0.033511631190776825 -72.05182374119765 -0.030136910919100045 -71.8650349448901
1510 -0.03352539073675871 -72.08534913193441 -0.03228669837117195 -71.89732164326126
1511 -0.03357709869742394 -72.11892623063183 -0.03499258756637573 -71.93231423082764
1512 -0.03364651836454868 -72.15257274899638 -0.03209300227463245 -71.96440723310228
1513 -0.03372416868805885 -72.18629691768443 -0.032944129593670365 -71.99735136269595
1514 -0.03355370331555605 -72.21985062099999 -0.0387848686426878 -72.03613623133865
1515 -0.03368314933031798 -72.25353377033031 -0.037186328507959845 -72.0733225598466
1516 -0.033479645103216174 -72.28701341543352 -0.030752748437225818 -72.10407530828383
1517 -0.03361013606190681 -72.32062355149543 -0.03143452610820532 -72.13550983439202
1518 -0.03373501133173704 -72.35435856282717 -0.03115815417841077 -72.16666798857044
1519 -0.033739153668284415 -72.38809771649545 -0.03311014845967293 -72.19977813703011
1520 -0.03378596343100071 -72.42188367992645 -0.03382929433137179 -72.23360743136148
1521 -0.0338220726698637 -72.45570575259632 -0.036713593266904355 -72.27032102462839
1522 -0.03374336957931519 -72.48944912217563 -0.033071378618478774 -72.30339240324686
1523 -0.033622419089078905 -72.52307154126471 -0.030735403951257467 -72.33412780719812
1524 -0.033803654834628105 -72.55687519609934 -0.03565755318850279 -72.36978536038662
1525 -0.03379787839949131 -72.59067307449884 -0.037579631060361864 -72.40736499144698
1526 -0.03364563472568989 -72.62431870922453 -0.03242488857358694 -72.43978988002057
1527 -0.03372947759926319 -72.65804818682379 -0.03422773797065019 -72.47401761799122
1528 -0.0336981263011694 -72.69174631312497 -0.03707595188170672 -72.51109356987293
1529 -0.033742777071893215 -72.72548909019686 -0.03726862017065287 -72.54836219004358
1530 -0.033443765714764595 -72.75893285591162 -0.030892115272581577 -72.57925430531616
1531 -0.033492373302578926 -72.7924252292142 -0.033557648211717604 -72.61281195352787
1532 -0.03354301974177361 -72.82596824895597 -0.031894334405660626 -72.64470628793353
1533 -0.0335919201374054 -72.85956016909338 -0.033995303139090535 -72.67870159107262
1534 -0.03355611339211464 -72.8931162824855 -0.03505362067371607 -72.71375521174635
1535 -0.03352420683950186 -72.926640489325 -0.03347590435296297 -72.74723111609931
1536 -0.03396107964217663 -72.96060156896718 -0.04903727695345879 -72.79626839305277
1537 -0.03331944737583399 -72.99392101634301 -0.030680737737566233 -72.82694913079034
1538 -0.03319840338081122 -73.02711941972382 -0.03173765037208796 -72.85868678116243
1539 -0.03324171248823404 -73.06036113221205 -0.03384394589811564 -72.89253072706055
1540 -0.03321822937577963 -73.09357936158783 -0.03316772412508726 -72.92569845118564
1541 -0.03322000913321972 -73.12679937072105 -0.027136238012462854 -72.9528346891981
1542 -0.033420430123806 -73.16021980084486 -0.032758941501379014 -72.98559363069948
1543 -0.03353807907551527 -73.19375787992037 -0.03529498651623726 -73.02088861721572
1544 -0.033424198441207406 -73.22718207836158 -0.033591524697840214 -73.05448014191356
1545 -0.03339706845581532 -73.26057914681739 -0.030306936986744405 -73.0847870789003
1546 -0.03358135316520929 -73.2941604999826 -0.03199250791221857 -73.11677958681253
1547 -0.03374132849276066 -73.32790182847536 -0.029418358765542506 -73.14619794557807
1548 -0.03379486966878176 -73.36169669814414 -0.03335093930363655 -73.1795488848817
1549 -0.03395032826811075 -73.39564702641225 -0.03679968602955341 -73.21634857091125
1550 -0.033780768141150476 -73.4294277945534 -0.03518638126552105 -73.25153495217677
1551 -0.03377408236265182 -73.46320187691606 -0.027642326336354016 -73.27917727851312
1552 -0.03379615843296051 -73.49699803534902 -0.03221126366406679 -73.31138854217718
1553 -0.03386854119598866 -73.53086657654501 -0.03654804471880198 -73.34793658689598
1554 -0.03380067255347967 -73.56466724909849 -0.03438521567732096 -73.3823218025733
1555 -0.03377685863524675 -73.59844410773374 -0.035281228460371496 -73.41760303103368
1556 -0.03370622918009758 -73.63215033691384 -0.03542277012020349 -73.45302580115388
1557 -0.033683033846318725 -73.66583337076015 -0.034810684993863104 -73.48783648614774
1558 -0.033745520003139975 -73.69957889076329 -0.03274864349514246 -73.52058512964288
1559 -0.033759602531790736 -73.73333849329508 -0.035654873214662076 -73.55624000285755
1560 -0.03372750170528889 -73.76706599500037 -0.03442759327590465 -73.59066759613346
1561 -0.03379203081130981 -73.80085802581168 -0.03938268888741732 -73.63005028502087
1562 -0.03350023478269577 -73.83435826059437 -0.03287469856441021 -73.66292498358528
1563 -0.03351242244243622 -73.86787068303681 -0.03262159638106823 -73.69554657996635
1564 -0.033476812206208705 -73.90134749524302 -0.03407428842037916 -73.72962086838673
1565 -0.03350537400692701 -73.93485286924994 -0.03443098217248917 -73.76405185055923
1566 -0.033563749864697456 -73.96841661911463 -0.032806047983467576 -73.7968578985427
1567 -0.033555167727172375 -74.0019717868418 -0.0327572675421834 -73.82961516608488
1568 -0.033822260424494745 -74.03579404726631 -0.03943090531975031 -73.86904607140463
1569 -0.03370453827083111 -74.06949858553713 -0.027201875392347575 -73.89624794679698
1570 -0.03352006953209639 -74.10301865506923 -0.035675177723169325 -73.93192312452014
1571 -0.03350728005170822 -74.13652593512094 -0.03218977637588978 -73.96411290089603
1572 -0.0334707697853446 -74.16999670490628 -0.032174644991755486 -73.99628754588778
1573 -0.0335435975342989 -74.20354030244059 -0.032040810026228425 -74.02832835591401
1574 -0.033646300248801705 -74.23718660268939 -0.03612266778945923 -74.06445102370347
1575 -0.03356368727982044 -74.27075028996921 -0.03389612156897783 -74.09834714527244
1576 -0.03355049472302198 -74.30430078469223 -0.034152095392346385 -74.13249924066479
1577 -0.03358429204672575 -74.33788507673896 -0.03396543562412262 -74.16646467628891
1578 -0.03357582874596119 -74.37146090548492 -0.03600327055901289 -74.20246794684792
1579 -0.033658409118652345 -74.40511931460358 -0.03636527266353369 -74.23883321951145
1580 -0.03348782043904066 -74.43860713504262 -0.030799331609159708 -74.26963255112061
1581 -0.03331601154059172 -74.47192314658321 -0.03514985777437687 -74.30478240889498
1582 -0.033474433422088626 -74.5053975800053 -0.03531149681657553 -74.34009390571156
1583 -0.033370256796479224 -74.53876783680177 -0.03515959624201059 -74.37525350195357
1584 -0.03342083487659693 -74.57218867167836 -0.03634689003229141 -74.41160039198586
1585 -0.03334779124706984 -74.60553646292543 -0.031498709507286546 -74.44309910149315
1586 -0.03331584986299276 -74.63885231278842 -0.03441358152776956 -74.47751268302092
1587 -0.03340901881456375 -74.67226133160298 -0.032418560981750486 -74.50993124400267
1588 -0.03340681716799736 -74.70566814877098 -0.030791173316538335 -74.54072241731922
1589 -0.03349035568535328 -74.73915850445634 -0.03709189258515835 -74.57781430990437
1590 -0.033287536911666395 -74.77244604136801 -0.030823863856494427 -74.60863817376087
1591 -0.033472193963825704 -74.80591823533184 -0.03303378932178021 -74.64167196308264
1592 -0.033499257452785966 -74.83941749278463 -0.03159693097695708 -74.6732688940596
1593 -0.033620172180235386 -74.87303766496487 -0.03093673512339592 -74.704205629183
1594 -0.03350917063653469 -74.9065468356014 -0.038648811355233195 -74.74285444053822
1595 -0.03344823233783245 -74.93999506793924 -0.03337079491466284 -74.77622523545288
1596 -0.033440645039081576 -74.97343571297831 -0.032539301365613935 -74.8087645368185
1597 -0.033572917245328425 -75.00700863022364 -0.028864584490656854 -74.83762912130916
1598 -0.033651410788297656 -75.04066004101193 -0.029793901089578866 -74.86742302239874
1599 -0.033765232935547826 -75.07442527394748 -0.02959905294701457 -74.89702207534576
1600 -0.0339079899713397 -75.10833326391882 -0.03314910214394331 -74.9301711774897
1601 -0.03402655459940433 -75.14235981851823 -0.03676172662526369 -74.96693290411496
1602 -0.03384405970573425 -75.17620387822396 -0.035394081845879555 -75.00232698596083
1603 -0.03381746169179678 -75.21002133991576 -0.035549636371433734 -75.03787662233226
1604 -0.03385248985141516 -75.24387382976717 -0.033391228690743444 -75.07126785102301
1605 -0.033805382810533045 -75.2776792125777 -0.029854921344667672 -75.10112277236767
1606 -0.03398660514503717 -75.31166581772273 -0.03308053407818079 -75.13420330644585
1607 -0.03390150088816881 -75.34556731861089 -0.031078752223402263 -75.16528205866926
1608 -0.034049035608768465 -75.37961635421966 -0.03538788091391325 -75.20066993958318
1609 -0.03390323426574469 -75.41351958848541 -0.03276288975030184 -75.23343282933348
1610 -0.03408172745257616 -75.44760131593799 -0.03338775616139174 -75.26682058549487
1611 -0.03396786507219076 -75.48156918101017 -0.03670728635042906 -75.3035278718453
1612 -0.03399582300335169 -75.51556500401352 -0.03083382938057184 -75.33436170122587
1613 -0.03400121107697487 -75.5495662150905 -0.0294388635084033 -75.36380056473428
1614 -0.034471626952290536 -75.58403784204279 -0.028089661616832018 -75.39189022635111
1615 -0.03435504548251629 -75.6183928875253 -0.04147384203970432 -75.43336406839082
1616 -0.03432398717850447 -75.65271687470381 -0.03763214275240898 -75.47099621114323
1617 -0.034081631898880006 -75.6867985066027 -0.036301357112824915 -75.50729756825605
1618 -0.03399741221219301 -75.72079591881489 -0.03544059991836548 -75.54273816817441
1619 -0.033962633647024634 -75.75475855246191 -0.03373159412294626 -75.57646976229735
1620 -0.03394695390015841 -75.78870550636206 -0.03836632054299116 -75.61483608284034
1621 -0.033841431699693204 -75.82254693806176 -0.03311729189008474 -75.64795337473042
1622 -0.03390591628849506 -75.85645285435025 -0.03366145025938749 -75.68161482498981
1623 -0.03383729234337807 -75.89029014669363 -0.032465652003884314 -75.71408047699369
1624 -0.03457115944474935 -75.92486130613838 -0.04252920094877481 -75.75660967794246
1625 -0.033450647816061975 -75.95831195395445 -0.034075618162751196 -75.79068529610521
1626 -0.03345048148185015 -75.9917624354363 -0.03338515181094408 -75.82407044791616
1627 -0.03337278366088867 -76.0251352190972 -0.03251577410846949 -75.85658622202463
1628 -0.03345898054540157 -76.0585941996426 -0.03238669969141483 -75.88897292171605
1629 -0.03360929191112518 -76.09220349155372 -0.033466768264770505 -75.92243968998082
1630 -0.03354843333363533 -76.12575192488735 -0.03144584950059652 -75.95388553948142
1631 -0.033719259686768054 -76.15947118457412 -0.03529593776911497 -75.98918147725054
1632 -0.0336437176913023 -76.19311490226542 -0.03295366745442152 -76.02213514470496
1633 -0.03360198102891445 -76.22671688329433 -0.03324798289686441 -76.05538312760183
1634 -0.03361363112926483 -76.2603305144236 -0.040453287027776244 -76.0958364146296
1635 -0.03355244249105453 -76.29388295691466 -0.03465911280363798 -76.13049552743324
1636 -0.03353466242551804 -76.32741761934018 -0.03270046170800924 -76.16319598914124
1637 -0.03350468073040247 -76.36092230007058 -0.03031679056584835 -76.19351277970709
1638 -0.03380620237439871 -76.39472850244498 -0.029799835849553348 -76.22331261555665
1639 -0.03382300361990929 -76.42855150606489 -0.03196495100855827 -76.25527756656521
1640 -0.0339512899518013 -76.4625027960167 -0.034354609251022336 -76.28963217581624
1641 -0.03389213625341654 -76.4963949322701 -0.03234592191874981 -76.32197809773498
1642 -0.03383632469922304 -76.53023125696933 -0.030746870208531618 -76.35272496794352
1643 -0.03397778309881687 -76.56420904006815 -0.03344548251479864 -76.38617045045831
1644 -0.03394248504191637 -76.59815152511007 -0.03287572860717773 -76.41904617906549
1645 -0.033983689919114116 -76.63213521502918 -0.0356306491419673 -76.45467682820745
1646 -0.03392099589109421 -76.66605621092027 -0.034864629805088046 -76.48954145801254
1647 -0.0339605413377285 -76.70001675225801 -0.03804738353937864 -76.52758884155192
1648 -0.03384078778326512 -76.73385754004127 -0.03229706268757582 -76.5598859042395
1649 -0.033884260430932046 -76.76774180047221 -0.03527768552303314 -76.59516358976252
1650 -0.033896176517009734 -76.80163797698921 -0.03489390965551138 -76.63005749941803
1651 -0.03397487998008728 -76.8356128569693 -0.029745783470571042 -76.6598032828886
1652 -0.033960872516036036 -76.86957372948534 -0.033775652572512624 -76.69357893546112
1653 -0.03391504716128111 -76.90348877664663 -0.036697326600551604 -76.73027626206166
1654 -0.03408793061971664 -76.93757670726635 -0.03902628999203443 -76.7693025520537
1655 -0.03365256600081921 -76.97122927326717 -0.032698293402791026 -76.80200084545649
1656 -0.033724311739206314 -77.00495358500638 -0.03183487541973591 -76.83383572087622
1657 -0.033988540433347224 -77.03894212543972 -0.03814007379114628 -76.87197579466736
1658 -0.03375887628644705 -77.07270100172616 -0.03357867021113634 -76.9055544648785
1659 -0.033674434386193754 -77.10637543611236 -0.03025446766987443 -76.93580893254838
1660 -0.03385504260659218 -77.14023047871895 -0.031152427196502686 -76.96696135974489
1661 -0.03389534913003445 -77.17412582784898 -0.03376777600497007 -77.00072913574985
1662 -0.03394497353583574 -77.20807080138482 -0.032786622457206246 -77.03351575820706
1663 -0.03400630615651608 -77.24207710754133 -0.035415209084749225 -77.0689309672918
1664 -0.03414006661623716 -77.27621717415757 -0.04680296760052442 -77.11573393489233
1665 -0.033737717755138875 -77.30995489191271 -0.032613182440400124 -77.14834711733273
1666 -0.033639770932495594 -77.3435946628452 -0.040679197013378146 -77.18902631434611
1667 -0.03341219909489155 -77.3770068619401 -0.03563325833529234 -77.2246595726814
1668 -0.033376370742917064 -77.41038323268302 -0.034236380085349086 -77.25889595276675
1669 -0.03324214667081833 -77.44362537935383 -0.033050494827330114 -77.29194644759409
1670 -0.03331583682447672 -77.4769412161783 -0.03111708853393793 -77.32306353612802
1671 -0.03339547663927078 -77.51033669281757 -0.034018374234437945 -77.35708191036245
1672 -0.03339254911988974 -77.54372924193747 -0.03488138616085053 -77.3919632965233
1673 -0.03333615958690643 -77.57706540152438 -0.034899034351110456 -77.42686233087441
1674 -0.03336980137974024 -77.61043520290411 -0.034408260881900785 -77.46127059175632
1675 -0.033264859579503536 -77.64370006248362 -0.031123680993914604 -77.49239427275023
1676 -0.033330078795552255 -77.67703014127918 -0.03143679480999708 -77.52383106756022
1677 -0.033478562347590925 -77.71050870362677 -0.031959973461925986 -77.55579104102215
1678 -0.03346674125641584 -77.74397544488319 -0.03138170931488275 -77.58717275033703
1679 -0.033583818934857845 -77.77755926381805 -0.031303096748888495 -77.61847584708592
1680 -0.03352025467902422 -77.81107951849707 -0.030727256368845702 -77.64920310345477
1681 -0.03373349029570818 -77.84481300879277 -0.03593233246356249 -77.68513543591833
1682 -0.03374661915004253 -77.8785596279428 -0.027857742831110956 -77.71299317874944
1683 -0.03382647503167391 -77.91238610297448 -0.03411035928875208 -77.74710353803819
1684 -0.0337971955537796 -77.94618329852825 -0.03148982562124729 -77.77859336365944
1685 -0.03378033321350813 -77.97996363174177 -0.03669832292944193 -77.81529168658888
1686 -0.033853808790445326 -78.01381744053221 -0.0312174491584301 -77.84650913574731
1687 -0.03404649086296559 -78.04786393139517 -0.04371028486639261 -77.8902194206137
1688 -0.03354647867381573 -78.08141041006898 -0.03762825671583414 -77.92784767732954
1689 -0.033580812811851504 -78.11499122288083 -0.034870284423232076 -77.96271796175277
1690 -0.033420266956090926 -78.14841148983692 -0.033701928332448006 -77.99641989008522
1691 -0.03340436182916164 -78.18181585166607 -0.036379187181591985 -78.03279907726682
1692 -0.03334387000650167 -78.21515972167258 -0.03159218579530716 -78.06439126306212
1693 -0.03345574773848057 -78.24861546941106 -0.032918854616582394 -78.0973101176787
1694 -0.03346602469682693 -78.28208149410789 -0.03314027674496174 -78.13045039442366
1695 -0.03353403378278017 -78.31561552789067 -0.036326837725937366 -78.1667772321496
1696 -0.033449753373861316 -78.34906528126453 -0.03422819264233112 -78.20100542479193
1697 -0.03348779287189245 -78.38255307413642 -0.033393226005136965 -78.23439865079706
1698 -0.03344404045492411 -78.41599711459135 -0.032526349648833275 -78.2669250004459
1699 -0.0335229491814971 -78.44952006377285 -0.03388029430061579 -78.30080529474651
1700 -0.03344694338738918 -78.48296700716024 -0.031209884956479073 -78.33201517970299
1701 -0.03355672527104616 -78.51652373243128 -0.03434589132666588 -78.36636107102966
1702 -0.033726157434284684 -78.55024988986557 -0.03337978273630142 -78.39974085376596
1703 -0.03352456446737051 -78.58377445433294 -0.028727859444916248 -78.42846871321088
1704 -0.03366577085107565 -78.61744022518401 -0.0313443792052567 -78.45981309241613
1705 -0.033754653111100194 -78.65119487829512 -0.03364716004580259 -78.49346025246193
1706 -0.03375017195940018 -78.68494505025451 -0.031731832213699816 -78.52519208467562
1707 -0.033868009224534035 -78.71881305947905 -0.03184113502502441 -78.55703321970064
1708 -0.03385263755917549 -78.75266569703822 -0.03340631891041994 -78.59043953861107
1709 -0.03388709649443626 -78.78655279353266 -0.03502490371465683 -78.62546444232572
1710 -0.033817568048834803 -78.8203703615815 -0.03554701153188944 -78.66101145385761
1711 -0.03384968508034945 -78.85422004666185 -0.033391747437417504 -78.69440320129503
1712 -0.03389587756246328 -78.88811592422431 -0.035623544454574586 -78.73002674574961
1713 -0.03376034703105688 -78.92187627125537 -0.03481157813221216 -78.76483832388182
1714 -0.03376005385071039 -78.95563632510608 -0.03590392041951418 -78.80074224430133
1715 -0.033881308324635026 -78.98951763343072 -0.02834589658305049 -78.82908814088438
1716 -0.03385419882833958 -79.02337183225906 -0.035975328646600246 -78.86506346953098
1717 -0.033763269148767 -79.05713510140782 -0.03718198668211699 -78.9022454562131
1718 -0.03372006490826607 -79.09085516631609 -0.035542288795113564 -78.93778774500821
1719 -0.033782639726996425 -79.12463780604308 -0.028212312329560518 -78.96600005733777
1720 -0.03377173729240894 -79.1584095433355 -0.031626869551837446 -78.99762692688961
1721 -0.03371271379292011 -79.19212225712842 -0.03513863384723663 -79.03276556073685
1722 -0.03375088311731815 -79.22587314024574 -0.031758690066635606 -79.06452425080349
1723 -0.03380810972303152 -79.25968124996876 -0.03465453293174505 -79.09917878373523
1724 -0.03379836436361074 -79.29347961433237 -0.03616512753069401 -79.13534391126592
1725 -0.033637017011642456 -79.32711663134401 -0.03174469862133265 -79.16708860988726
1726 -0.03374361861497164 -79.36086024995899 -0.03728857636451721 -79.20437718625178
1727 -0.03367087580263615 -79.39453112576163 -0.034675813652575015 -79.23905299990435
1728 -0.03368720803409815 -79.42821833379573 -0.03261206448078156 -79.27166506438513
1729 -0.033668171428143975 -79.46188650522387 -0.0341420391574502 -79.30580710354258
1730 -0.03366015329957008 -79.49554665852344 -0.03337125312536955 -79.33917835666794
1731 -0.03370052315294743 -79.52924718167638 -0.030906123016029595 -79.37008447968397
1732 -0.033800750598311426 -79.5630479322747 -0.03216213695704937 -79.40224661664102
1733 -0.033822628855705264 -79.5968705611304 -0.03151550106704235 -79.43376211770807
1734 -0.033914112113416196 -79.63078467324382 -0.031842855736613274 -79.46560497344468
1735 -0.03385040368884802 -79.66463507693267 -0.034552519023418424 -79.5001574924681
1736 -0.03387835361063481 -79.6985134305433 -0.027382521983236076 -79.52754001445135
1737 -0.034149661846458915 -79.73266309238976 -0.03660937529057264 -79.56414938974191
1738 -0.03407550882548094 -79.76673860121524 -0.03483040481805801 -79.59897979455997
1739 -0.03394703976809978 -79.80068564098333 -0.034803010523319244 -79.63378280508329
1740 -0.034106701239943506 -79.83479234222328 -0.04048130642622709 -79.67426411150952
1741 -0.033992322720587255 -79.86878466494387 -0.0346150316298008 -79.70887914313931
1742 -0.03384629301726818 -79.90263095796114 -0.03375385124236345 -79.74263299438168
1743 -0.03397454097867012 -79.93660549893981 -0.03269827030599117 -79.77533126468767
1744 -0.03381627649068832 -79.9704217754305 -0.032914840057492255 -79.80824610474515
1745 -0.03391171600669622 -80.0043334914372 -0.03501039203256369 -79.84325649677771
1746 -0.03384601306170225 -80.0381795044989 -0.03753532208502293 -79.88079181886273
1747 -0.03380129765719175 -80.07198080215609 -0.03471780810505152 -79.91550962696779
1748 -0.03379370551556349 -80.10577450767165 -0.033319499157369134 -79.94882912612516
1749 -0.033717427588999274 -80.13949193526065 -0.03178910594433546 -79.9806182320695
1750 -0.03382543176412582 -80.17331736702478 -0.03452293258160353 -80.01514116465111
1751 -0.033681899309158325 -80.20699926633394 -0.031106493342667817 -80.04624765799377
1752 -0.03381553404033184 -80.24081480037427 -0.03293355237692595 -80.0791812103707
1753 -0.033809316158294675 -80.27462411653256 -0.03462053928524256 -80.11380174965595
1754 -0.033876219391822816 -80.30850033592439 -0.03664210997521877 -80.15044385963117
1755 -0.033692050725221634 -80.34219238664961 -0.03255612812936306 -80.18299998776052
1756 -0.03374863229691982 -80.37594101894653 -0.03345411270856857 -80.2164541004691
1757 -0.033777529187500474 -80.40971854813404 -0.03784792479127645 -80.25430202526037
1758 -0.03360867463052273 -80.44332722276457 -0.028333571925759315 -80.28263559718613
1759 -0.03377755917608738 -80.47710478194065 -0.03478162288665772 -80.31741722007278
1760 -0.03370717037469149 -80.51081195231535 -0.03404627647250891 -80.35146349654529
1761 -0.033695516735315324 -80.54450746905067 -0.03389100581407547 -80.38535450235936
1762 -0.03374939784407616 -80.57825686689475 -0.036424849182367325 -80.42177935154173
1763 -0.03361004441976547 -80.61186691131451 -0.03395861871540547 -80.45573797025713
1764 -0.033548739925026896 -80.64541565123953 -0.02858730461448431 -80.48432527487162
1765 -0.033954801969230175 -80.67937045320876 -0.036014128290116784 -80.52033940316174
1766 -0.033730714581906796 -80.71310116779067 -0.03393990714102983 -80.55427931030277
1767 -0.03379585575312376 -80.7468970235438 -0.033380758576095106 -80.58766006887888
1768 -0.033713767677545546 -80.78061079122133 -0.03442353904247284 -80.62208360792135
1769 -0.03368157017976046 -80.8142923614011 -0.03258231598883867 -80.65466592391019
1770 -0.033730664663016795 -80.84802302606411 -0.03512901328504085 -80.68979493719523
1771 -0.03382442984730005 -80.88184745591141 -0.03985677696764469 -80.72965171416287
1772 -0.033519589155912397 -80.91536704506733 -0.031493664532899854 -80.76114537869577
1773 -0.03389155007898807 -80.94925859514632 -0.028365891613066196 -80.78951127030884
1774 -0.03420142773538828 -80.9834600228817 -0.04088159985840321 -80.83039287016724
1775 -0.03376987595111132 -81.01722989883281 -0.037430976331233975 -80.86782384649848
1776 -0.03363784644752741 -81.05086774528034 -0.03401417769491673 -80.9018380241934
1777 -0.033634976297616956 -81.08450272157796 -0.03399052880704403 -80.93582855300043
1778 -0.03363319858908653 -81.11813592016705 -0.03362478651106358 -80.9694533395115
1779 -0.03361644949764013 -81.15175236966469 -0.03563533667474985 -81.00508867618625
1780 -0.03358846940100193 -81.18534083906569 -0.030982569418847562 -81.0360712456051
1781 -0.03367028385400772 -81.2190111229197 -0.03531129583716393 -81.07138254144226
1782 -0.03368947207927704 -81.25270059499897 -0.031228243373334408 -81.1026107848156
1783 -0.033699892461299896 -81.28640048746027 -0.029290119465440512 -81.13190090428104
1784 -0.03382893744856119 -81.32022942490883 -0.033128514885902405 -81.16502941916694
1785 -0.03392523434013128 -81.35415465924896 -0.031262147799134256 -81.19629156696608
1786 -0.03388288989663124 -81.3880375491456 -0.032907887175679204 -81.22919945414176
1787 -0.03393926732242107 -81.42197681646802 -0.03391650002449751 -81.26311595416627
1788 -0.034028093330562115 -81.45600490979858 -0.03447475861757994 -81.29759071278384
1789 -0.03384485878050327 -81.48984976857908 -0.03406173326075077 -81.3316524460446
1790 -0.033974526636302474 -81.52382429521538 -0.033231176994740964 -81.36488362303935
1791 -0.03395936172455549 -81.55778365693993 -0.0319273954257369 -81.39681101846509
1792 -0.034006128646433355 -81.59178978558637 -0.034512441605329514 -81.43132346007042
1793 -0.03385977502912283 -81.6256495606155 -0.03439683746546507 -81.46572029753588
1794 -0.03396445717662573 -81.65961401779212 -0.032111276872456074 -81.49783157440834
1795 -0.03413758482784033 -81.69375160261997 -0.04047362133860588 -81.53830519574694
1796 -0.03375991117209196 -81.72751151379207 -0.03288762476295233 -81.57119282050989
1797 -0.03374829087406397 -81.76125980466612 -0.03637511134147644 -81.60756793185136
1798 -0.03380632437765598 -81.79506612904378 -0.032436827383935454 -81.6400047592353
1799 -0.03377396035939455 -81.82884008940317 -0.03500748500227928 -81.67501224423758
1800 -0.033772899955511096 -81.86261298935868 -0.035905520617961886 -81.71091776485554
1801 -0.033857062458992004 -81.89647005181767 -0.03645570650696754 -81.74737347136251
1802 -0.033715575002133846 -81.9301856268198 -0.032562879100441935 -81.77993635046295
1803 -0.03376346006989479 -81.9639490868897 -0.030987776815891266 -81.81092412727884
1804 -0.033755453489720824 -81.99770454037942 -0.038866141252219676 -81.84979026853105
1805 -0.03368992358446121 -82.03139446396388 -0.03340566270053387 -81.88319593123158
1806 -0.033620290271937844 -82.06501475423582 -0.03577888514846563 -81.91897481638004
1807 -0.03349695764482021 -82.09851171188063 -0.03726783823221922 -81.95624265461227
1808 -0.03342013470828533 -82.13193184658891 -0.034781919419765474 -81.99102457403204
1809 -0.033407965674996376 -82.16533981226391 -0.03268563337624073 -82.02371020740829
1810 -0.033550998009741304 -82.19889081027365 -0.034681548923254014 -82.05839175633155
1811 -0.03387321066111326 -82.23276402093477 -0.027378194127231838 -82.08576995045878
1812 -0.03377139326184988 -82.26653541419661 -0.035061349533498286 -82.12083129999228
1813 -0.03372588623315096 -82.30026130042977 -0.034818409197032454 -82.1556497091893
1814 -0.03362760543823242 -82.333888905868 -0.031754350662231444 -82.18740405985153
1815 -0.03369550835341215 -82.36758441422141 -0.03537871204316616 -82.2227827718947
1816 -0.033633177541196345 -82.4012175917626 -0.035155465640127656 -82.25793823753483
1817 -0.03381807580590248 -82.4350356675685 -0.04314504563808441 -82.30108328317291
1818 -0.03353241384029389 -82.46856808140879 -0.03195708803832531 -82.33304037121124
1819 -0.03346720449626446 -82.50203528590505 -0.03091777702793479 -82.36395814823918
1820 -0.033645933493971825 -82.53568121939902 -0.034165355004370214 -82.39812350324355
1821 -0.03362178653478622 -82.5693030059338 -0.03473710957914591 -82.4328606128227
1822 -0.03358453344553709 -82.60288753937934 -0.032002216577529906 -82.46486282940022
1823 -0.03361648339778185 -82.63650402277712 -0.03460053075104952 -82.49946336015127
1824 -0.033611323311924936 -82.67011534608905 -0.035013224184513095 -82.53447658433578
1825 -0.033511593006551266 -82.7036269390956 -0.031820127926766875 -82.56629671226254
1826 -0.03356379419565201 -82.73719073329126 -0.03219692837446928 -82.59849364063702
1827 -0.03366539068520069 -82.77085612397646 -0.032548508048057555 -82.63104214868507
1828 -0.03381496388465166 -82.80467108786111 -0.030681957956403494 -82.66172410664147
1829 -0.03374192696064711 -82.83841301482175 -0.033090962842106816 -82.69481506948358
1830 -0.033749192394316195 -82.87216220721606 -0.03318010158836841 -82.72799517107195
1831 -0.0337687773630023 -82.90593098457907 -0.03218641858547926 -82.76018158965744
1832 -0.03378074504435062 -82.93971172962343 -0.030339769460260867 -82.79052135911769
1833 -0.03402215391397476 -82.9737338835374 -0.038279861025512216 -82.8288012201432
1834 -0.03375677466392517 -83.00749065820133 -0.03478908240795135 -82.86359030255116
1835 -0.03364728689193726 -83.04113794509327 -0.03287908267229796 -82.89646938522345
1836 -0.03365464359521866 -83.07479258868848 -0.033591533452272414 -82.93006091867572
1837 -0.03363296687602997 -83.10842555556451 -0.03515778258442879 -82.96521870126016
1838 -0.033650318160653114 -83.14207587372516 -0.03434036076068878 -82.99955906202085
1839 -0.03363711126148701 -83.17571298498665 -0.03401465620845556 -83.0335737182293
1840 -0.033670717664062974 -83.20938370265071 -0.03356539122760296 -83.0671391094569
1841 -0.034008435904979706 -83.24339213855569 -0.046754554659128186 -83.11389366411603
1842 -0.0337021866813302 -83.27709432523702 -0.03253966327756643 -83.1464333273936
1843 -0.03346290178596974 -83.31055722702298 -0.03217375986278057 -83.17860708725638
1844 -0.03346096221357584 -83.34401818923656 -0.03351874742656946 -83.21212583468295
1845 -0.03351691830903292 -83.3775351075456 -0.03508712407201529 -83.24721295875497
1846 -0.033452467247843745 -83.41098757479344 -0.03327896986156702 -83.28049192861654
1847 -0.033522796258330344 -83.44451037105176 -0.03339657485485077 -83.31388850347139
1848 -0.033500177599489686 -83.47801054865126 -0.034125117026269434 -83.34801362049765
1849 -0.033646220527589324 -83.51165676917884 -0.036018807999789716 -83.38403242849745
1850 -0.03340004365891218 -83.54505681283776 -0.035342791490256785 -83.4193752199877
1851 -0.03335171435028315 -83.57840852718805 -0.03376711066812277 -83.45314233065582
1852 -0.03338096737861633 -83.61178949456666 -0.03233337178826332 -83.48547570244409
1853 -0.033396361581981185 -83.64518585614864 -0.03144837254658341 -83.51692407499067
1854 -0.033454570546746255 -83.6786404266954 -0.03404429350048303 -83.55096836849116
1855 -0.03341379500925541 -83.71205422170465 -0.032617399096488954 -83.58358576758765
1856 -0.03336259908974171 -83.74541682079439 -0.0330805828794837 -83.61666635046713
1857 -0.03358266837894917 -83.77899948917334 -0.027898829896003008 -83.64456518036313
1858 -0.033655987307429316 -83.81265547648077 -0.03462845738977194 -83.6791936377529
1859 -0.033578169718384746 -83.84623364619915 -0.03389518279582262 -83.71308882054872
1860 -0.033586041256785396 -83.87981968745594 -0.036758046969771384 -83.74984686751849
1861 -0.03346098884940148 -83.91328067630533 -0.03493406847119331 -83.78478093598967
1862 -0.033495357073843476 -83.94677603337918 -0.032577512040734294 -83.8173584480304
1863 -0.033471619710326195 -83.9802476530895 -0.03287830203771591 -83.85023675006812
1864 -0.03357029892504215 -84.01381795201455 -0.03475515004247427 -83.88499190011059
1865 -0.033447953127324584 -84.04726590514187 -0.0349047752097249 -83.91989667532032
1866 -0.03346545621752739 -84.0807313613594 -0.03251290712505579 -83.95240958244537
1867 -0.03349220529198647 -84.11422356665139 -0.034680896997451784 -83.98709047944283
1868 -0.03349726628512144 -84.14772083293651 -0.03158405758440495 -84.01867453702724
1869 -0.033514737524092196 -84.1812355704606 -0.03662901669740677 -84.05530355372464
1870 -0.03345513194799423 -84.21469070240859 -0.03490010909736156 -84.090203662822
1871 -0.03345399778336287 -84.24814470019196 -0.03368883971124888 -84.12389250253325
1872 -0.033429056592285636 -84.28157375678424 -0.03567116931080818 -84.15956367184405
1873 -0.03347579650580883 -84.31504955329005 -0.03673569727689028 -84.19629936912095
1874 -0.03323216512799263 -84.34828171841805 -0.034280093014240266 -84.2305794621352
1875 -0.03326319083571434 -84.38154490925376 -0.033627464435994625 -84.26420692657119
1876 -0.03323237467557192 -84.41477728392934 -0.03305749651044607 -84.29726442308164
1877 -0.033304146863520144 -84.44808143079285 -0.03063237350434065 -84.32789679658599
1878 -0.033378213085234164 -84.48145964387808 -0.032002515718340875 -84.35989931230434
1879 -0.03334643486887216 -84.51480607874696 -0.03071821676567197 -84.39061752907001
1880 -0.033517831563949586 -84.54832391031091 -0.030718086939305066 -84.42133561600932
1881 -0.03361817877739668 -84.58194208908832 -0.03174266256392002 -84.45307827857323
1882 -0.03353538792580366 -84.61547747701412 -0.037165028415620326 -84.49024330698884
1883 -0.0334824537858367 -84.64895993079996 -0.03236776981502772 -84.52261107680387
1884 -0.033643565513193606 -84.68260349631315 -0.03225705213844776 -84.55486812894232
1885 -0.03359459303319454 -84.71619808934635 -0.03105595549568534 -84.585924084438
1886 -0.03369985911995173 -84.7498979484663 -0.029091084934771062 -84.61501516937278
1887 -0.03403317555785179 -84.78393112402415 -0.02485765852034092 -84.63987282789313
1888 -0.03401804883033037 -84.81794917285448 -0.03643151130527258 -84.6763043391984
1889 -0.03392748534679413 -84.85187665820128 -0.0320827404037118 -84.7083870796021
1890 -0.03390657380223274 -84.8857832320035 -0.03256991151720286 -84.7409569911193
1891 -0.034036165475845336 -84.91981939747934 -0.03682609833776951 -84.77778308945707
1892 -0.03398636467754841 -84.95380576215689 -0.03578721731901169 -84.81357030677609
1893 -0.03389840889722109 -84.9877041710541 -0.03486534096300602 -84.8484356477391
1894 -0.03383913692086935 -85.02154330797498 -0.034316780604422094 -84.88275242834352
1895 -0.03386473227292299 -85.0554080402479 -0.03796964902430773 -84.92072207736783
1896 -0.03404281344264746 -85.08945085369055 -0.025019365083426236 -84.94574144245125
1897 -0.03394466042518616 -85.12339551411574 -0.03082618610933423 -84.97656762856059
1898 -0.034043248556554315 -85.1574387626723 -0.03381987474858761 -85.01038750330918
1899 -0.034013753198087214 -85.19145251587038 -0.034202327206730845 -85.0445898305159
1900 -0.03399569597095251 -85.22544821184134 -0.03474559243768453 -85.07933542295359
1901 -0.03396140839904547 -85.25940962024039 -0.033522548712790014 -85.11285797166639
1902 -0.03403124399483204 -85.29344086423522 -0.03948323950171471 -85.1523412111681
1903 -0.033862033300101756 -85.32730289753532 -0.0321721762418747 -85.18451338740998
1904 -0.03384861554950476 -85.36115151308482 -0.03315496053546667 -85.21766834794545
1905 -0.033863233774900435 -85.39501474685972 -0.030899510346353055 -85.2485678582918
1906 -0.03398260865360499 -85.42899735551332 -0.03384670596569776 -85.28241456425751
1907 -0.03392696753144264 -85.46292432304476 -0.034350281581282616 -85.31676484583879
1908 -0.03395607750862837 -85.4968804005534 -0.03205163143575192 -85.34881647727454
1909 -0.033994527719914916 -85.5308749282733 -0.03284867499023676 -85.38166515226477
1910 -0.03401285912841558 -85.56488778740172 -0.02980450727045536 -85.41146965953523
1911 -0.03441255986690521 -85.59930034726862 -0.03863201644271612 -85.45010167597795
1912 -0.034136631339788434 -85.63343697860842 -0.03670924585312605 -85.48681092183108
1913 -0.03396824020892382 -85.66740521881734 -0.0354196609929204 -85.522230582824
1914 -0.03390894718468189 -85.70131416600202 -0.03431498222053051 -85.55654556504453
1915 -0.03394182678312063 -85.73525599278514 -0.03341937344521284 -85.58996493848974
1916 -0.03391981702297926 -85.76917580980812 -0.034193054772913456 -85.62415799326266
1917 -0.033848405443131925 -85.80302421525126 -0.03530709613114595 -85.6594650893938
1918 -0.033889703638851645 -85.8369139188901 -0.033477617613971236 -85.69294270700777
1919 -0.03389348890632391 -85.87080740779643 -0.03470990713685751 -85.72765261414463
1920 -0.03387426752597093 -85.90468167532241 -0.03669707644730806 -85.76434969059194
1921 -0.033847139216959476 -85.93852881453937 -0.034887267649173735 -85.79923695824111
1922 -0.033812612667679785 -85.97234142720704 -0.031919898465275764 -85.83115685670639
1923 -0.03384962026029825 -86.00619104746734 -0.03340454064309597 -85.86456139734948
1924 -0.03449275437742472 -86.04068380184476 -0.03834995813667774 -85.90291135548615
1925 -0.033656785078346727 -86.07434058692311 -0.03901894297450781 -85.94193029846066
1926 -0.03358430545777082 -86.10792489238088 -0.03180846571922302 -85.97373876417988
1927 -0.0336398521438241 -86.1415647445247 -0.030091715697199106 -86.00383047987708
1928 -0.03371912036091089 -86.17528386488561 -0.03463304750621319 -86.0384635273833
1929 -0.03370581921190023 -86.20898968409752 -0.03317855801433325 -86.07164208539763
1930 -0.033741172216832635 -86.24273085631435 -0.03273087609559298 -86.10437296149323
1931 -0.0337127273902297 -86.27644358370458 -0.031535389646887776 -86.13590835114012
1932 -0.0337710278108716 -86.31021461151545 -0.03194046281278133 -86.1678488139529
1933 -0.033874137327075005 -86.34408874884252 -0.03583332728594542 -86.20368214123884
1934 -0.03374164998531341 -86.37783039882784 -0.034933021664619444 -86.23861516290346
1935 -0.03365201521664858 -86.41148241404449 -0.030655662529170513 -86.26927082543263
1936 -0.033873281255364415 -86.44535569529985 -0.030121292732656003 -86.29939211816529
1937 -0.033917644433677195 -86.47927333973352 -0.03437899146229029 -86.33377110962758
1938 -0.033900273777544496 -86.51317361351107 -0.035756075754761696 -86.36952718538234
1939 -0.03385466169565916 -86.54702827520673 -0.03432716988027096 -86.40385435526261
1940 -0.03396951165050268 -86.58099778685722 -0.025412093475461008 -86.42926644873808
1941 -0.033905924297869205 -86.6149037111551 -0.03260959703475237 -86.46187604577283
1942 -0.03397521898150444 -86.6488789301366 -0.034632465057075026 -86.4965085108299
1943 -0.03391678873449564 -86.6827957188711 -0.03550759647041559 -86.53201610730031
1944 -0.03392690792679787 -86.7167226267979 -0.034287376515567305 -86.56630348381587
1945 -0.03394652772694826 -86.75066915452486 -0.03263020794838667 -86.59893369176426
1946 -0.03402065113186836 -86.78468980565673 -0.03527841567993164 -86.63421210744418
1947 -0.033863482996821404 -86.81855328865355 -0.033539718203246596 -86.66775182564743
1948 -0.034117674455046654 -86.8526709631086 -0.042302938923239705 -86.71005476457067
1949 -0.03386718798428774 -86.88653815109288 -0.03385713193565607 -86.74391189650633
1950 -0.03374370690435171 -86.92028185799722 -0.034194665215909484 -86.77810656172224
1951 -0.03372428994625807 -86.95400614794349 -0.03559324108064175 -86.81369980280289
1952 -0.03357984721660614 -86.98758599516009 -0.03542929068207741 -86.84912909348496
1953 -0.03364312294870615 -87.02122911810879 -0.03244396075606346 -86.88157305424103
1954 -0.03360679689794779 -87.05483591500673 -0.03290295656770468 -86.91447601080874
1955 -0.03370221648365259 -87.08853813149038 -0.031568577699363234 -86.9460445885081
1956 -0.03376211579889059 -87.12230024728927 -0.03148530945181847 -86.97752989795993
1957 -0.03383963331580162 -87.15613988060508 -0.036660537123680115 -87.0141904350836
1958 -0.03383576236665249 -87.18997564297173 -0.036179563775658605 -87.05036999885927
1959 -0.03371680043637752 -87.22369244340811 -0.03292058203369379 -87.08329058089296
1960 -0.03375671301037073 -87.25744915641849 -0.03298148848116398 -87.11627206937413
1961 -0.03364307060837746 -87.29109222702687 -0.03392520043998957 -87.15019726981413
1962 -0.033737219497561456 -87.32482944652443 -0.03552142698317766 -87.18571869679731
1963 -0.03378143552690745 -87.35861088205134 -0.03867466077208519 -87.2243933575694
1964 -0.03364534452557564 -87.39225622657692 -0.03510182928293944 -87.25949518685233
1965 -0.03352220207452774 -87.42577842865144 -0.03437066432088613 -87.29386585117322
1966 -0.03352510947734118 -87.45930353812878 -0.03450379204005003 -87.32836964321328
1967 -0.03349111024290323 -87.49279464837169 -0.03249610885977745 -87.36086575207305
1968 -0.03357944581657648 -87.52637409418826 -0.03363179750740528 -87.39449754958046
1969 -0.03354693558067083 -87.55992102976893 -0.035829344764351845 -87.43032689434482
1970 -0.03350390214473009 -87.59342493191366 -0.03336956072598696 -87.4636964550708
1971 -0.033445747755467894 -87.62687067966912 -0.03220975082367659 -87.49590620589449
1972 -0.03355659618973732 -87.66042727585886 -0.02950208615511656 -87.5254082920496
1973 -0.03360011819750071 -87.69402739405636 -0.029166397731751205 -87.55457468978136
1974 -0.033817016333341596 -87.72784441038971 -0.0337109163403511 -87.58828560612172
1975 -0.03383559174835682 -87.76168000213806 -0.03547092191874981 -87.62375652804046
1976 -0.03370224591344595 -87.79538224805151 -0.03406952787190676 -87.65782605591237
1977 -0.03379395212978124 -87.8291762001813 -0.03300574291497469 -87.69083179882735
1978 -0.033787015452981 -87.86296321563428 -0.033716673403978346 -87.72454847223132
1979 -0.033794648945331573 -87.89675786457961 -0.03275220412760973 -87.75730067635892
1980 -0.03381103221327066 -87.93056889679288 -0.034060652181506154 -87.79136132854043
1981 -0.03388038203120232 -87.96444927882408 -0.03339811861515045 -87.82475944715559
1982 -0.033790469914674756 -87.99823974873875 -0.035058805532753465 -87.85981825268834
1983 -0.033747510984539986 -88.0319872597233 -0.03359609041363001 -87.89341434310197
1984 -0.03377268277108669 -88.06575994249438 -0.03471535351127386 -87.92812969661324
1985 -0.03376949280500412 -88.09952943529939 -0.02963579623028636 -87.95776549284352
1986 -0.033931903541088104 -88.13346133884048 -0.03288336526602507 -87.99064885810955
1987 -0.03394585214555264 -88.16740719098603 -0.03237786367535591 -88.0230267217849
1988 -0.03405204936861992 -88.20145924035465 -0.0322048082947731 -88.05523153007968
1989 -0.03406990487128496 -88.23552914522594 -0.03126211445778608 -88.08649364453747
1990 -0.03412450160831213 -88.26965364683426 -0.031282085739076135 -88.11777573027655
1991 -0.03416169453412295 -88.30381534136838 -0.033719580993056296 -88.1514953112696
1992 -0.0341392457485199 -88.3379545871169 -0.03408798426389694 -88.18558329553349
1993 -0.03419776689261198 -88.37215235400951 -0.03105115806683898 -88.21663445360034
1994 -0.03424060456454754 -88.40639295857406 -0.03354714810848236 -88.25018160170882
1995 -0.03428462017327547 -88.44067757874734 -0.03174463231116533 -88.28192623401998
1996 -0.03438384998589754 -88.47506142873324 -0.033004015870392325 -88.31493024989037
1997 -0.03435707110911608 -88.50941849984235 -0.02969310125336051 -88.34462335114372
1998 -0.03447799310088158 -88.54389649294323 -0.03520652912557125 -88.3798298802693
1999 -0.034372308291494846 -88.57826880123473 -0.03510639667510986 -88.4149362769444
2000 -0.034345511719584464 -88.6126143129543 -0.03444072026759386 -88.449376997212
