# Supplementary material for: Learning nonequilibrium statistical mechanics and dynamical phase transitions
Source: Nat Commun. 2024 Feb 6;15:1117. doi: 10.1038/s41467-024-45172-8 (PMC10847122; doi:10.1038/s41467-024-45172-8)
Supplement: Supplementary file 4 — Supplementary Data 1 [file 41467_2024_45172_MOESM4_ESM.zip › DPT-main/PlotTemplate/plot_KL_divergence/out/finite_time/SE/L6_D3W32K5_E100BS1k/logs-0.70/log.txt]

1 -0.1510535314679146 -0.1510535314679146 -0.15105090215802192 -0.15105090215802192
2 -0.15031085088849067 -0.3013643823564053 -0.15032985284924508 -0.301380755007267
3 -0.14960888028144836 -0.45097326263785364 -0.14960917085409164 -0.45098992586135866
4 -0.14892601743340492 -0.5998992800712586 -0.14891488403081893 -0.5999048098921775
5 -0.14829063341021537 -0.748189913481474 -0.14827002212405205 -0.7481748320162296
6 -0.1476832039654255 -0.8958731174468995 -0.1476410485804081 -0.8958158805966376
7 -0.14708611220121384 -1.0429592296481134 -0.1470729775726795 -1.0428888581693172
8 -0.14650327414274217 -1.1894625037908555 -0.14649688154459 -1.1893857397139072
9 -0.14595205038785936 -1.3354145541787148 -0.14599382281303405 -1.3353795625269411
10 -0.14541268050670625 -1.480827234685421 -0.14540476202964783 -1.480784324556589
11 -0.14487670436501504 -1.625703939050436 -0.1448418527841568 -1.6256261773407459
12 -0.14438392966985703 -1.770087868720293 -0.14442481175065042 -1.7700509890913962
13 -0.14388757571578026 -1.9139754444360733 -0.1439258150756359 -1.9139768041670322
14 -0.14340439885854722 -2.0573798432946204 -0.14336660057306289 -2.057343404740095
15 -0.14294999837875366 -2.200329841673374 -0.1429537184536457 -2.200297123193741
16 -0.14248726814985274 -2.3428171098232267 -0.1425536349415779 -2.342850758135319
17 -0.1420300468802452 -2.484847156703472 -0.14204227179288864 -2.4848930299282075
18 -0.14160066246986389 -2.6264478191733356 -0.14160338044166565 -2.626496410369873
19 -0.14117370545864105 -2.7676215246319766 -0.14110176339745523 -2.7675981737673285
20 -0.14075947627425195 -2.9083810009062288 -0.1407514974474907 -2.908349671214819
21 -0.14034980684518814 -3.048730807751417 -0.14023722857236862 -3.0485868997871877
22 -0.13995835781097413 -3.188689165562391 -0.1398978978395462 -3.188484797626734
23 -0.1395784668624401 -3.328267632424831 -0.13973753973841668 -3.3282223373651507
24 -0.13917983174324036 -3.4674474641680715 -0.1392672099173069 -3.4674895472824576
25 -0.13878788128495217 -3.606235345453024 -0.13873922377824782 -3.6062287710607053
26 -0.1384047105908394 -3.7446400560438633 -0.1384185917675495 -3.7446473628282546
27 -0.1380537360906601 -3.8826937921345235 -0.13809235095977784 -3.8827397137880326
28 -0.1376787967979908 -4.020372588932514 -0.13762478828430175 -4.020364502072335
29 -0.13731771260499953 -4.157690301537514 -0.1373627707362175 -4.157727272808552
30 -0.13697132840752602 -4.29466162994504 -0.13692345693707467 -4.2946507297456264
31 -0.13660968095064163 -4.431271310895681 -0.13665444776415825 -4.431305177509785
32 -0.1362842634320259 -4.567555574327708 -0.13615169301629065 -4.567456870526075
33 -0.13595096096396447 -4.703506535291672 -0.13592011630535125 -4.703376986831427
34 -0.1356130987405777 -4.83911963403225 -0.13559874519705772 -4.8389757320284845
35 -0.13527413159608842 -4.974393765628339 -0.13519976213574408 -4.974175494164228
36 -0.13494637757539749 -5.109340143203736 -0.13517230972647667 -5.109347803890705
37 -0.13461036309599878 -5.243950506299735 -0.13438545390963555 -5.24373325780034
38 -0.13431197553873062 -5.378262481838466 -0.13412392884492874 -5.377857186645269
39 -0.13398263975977898 -5.512245121598245 -0.13394097089767457 -5.511798157542943
40 -0.13368299901485442 -5.6459281206131 -0.13396634235978128 -5.645764499902724
41 -0.13334567323327065 -5.77927379384637 -0.13321269154548646 -5.77897719144821
42 -0.13305369913578033 -5.9123274929821505 -0.13279371410608293 -5.9117709055542935
43 -0.13272859230637551 -6.045056085288526 -0.13271890133619307 -6.044489806890486
44 -0.13241746872663498 -6.177473554015161 -0.13263117372989655 -6.177120980620383
45 -0.1321005254983902 -6.309574079513551 -0.13255713284015655 -6.3096781134605395
46 -0.13178141191601753 -6.441355491429569 -0.13178015053272246 -6.441458263993262
47 -0.13149195313453674 -6.572847444564106 -0.13158183246850969 -6.573040096461772
48 -0.13119691088795662 -6.704044355452062 -0.13167888596653937 -6.704718982428311
49 -0.130868548899889 -6.834912904351951 -0.1309496819972992 -6.83566866442561
50 -0.13057758957147597 -6.965490493923427 -0.13110790699720382 -6.966776571422813
51 -0.13026148229837417 -7.095751976221801 -0.1306312456727028 -7.097407817095516
52 -0.12995546758174897 -7.22570744380355 -0.1296251207590103 -7.227032937854527
53 -0.12967571541666983 -7.35538315922022 -0.1297900967299938 -7.3568230345845205
54 -0.12937297746539117 -7.484756136685611 -0.12914496585726737 -7.485968000441788
55 -0.12908241003751755 -7.613838546723128 -0.12936529517173767 -7.615333295613525
56 -0.12878604978322983 -7.742624596506358 -0.12860340550541877 -7.743936701118944
57 -0.12849616631865501 -7.871120762825013 -0.12921421080827714 -7.873150911927221
58 -0.12819266244769095 -7.999313425272704 -0.12821660339832305 -8.001367515325544
59 -0.12789129316806794 -8.127204718440773 -0.12770999744534492 -8.12907751277089
60 -0.1276043102145195 -8.254809028655291 -0.12755314707756044 -8.25663065984845
61 -0.12731986939907075 -8.382128898054361 -0.12789464816451074 -8.38452530801296
62 -0.12700699865818024 -8.509135896712541 -0.12714609429240226 -8.511671402305362
63 -0.12671797275543212 -8.635853869467974 -0.1272975280880928 -8.638968930393455
64 -0.1264387309551239 -8.762292600423098 -0.12461118325591088 -8.763580113649367
65 -0.12616903856396675 -8.888461638987065 -0.12624653801321983 -8.889826651662586
66 -0.12588033750653266 -9.014341976493599 -0.12689174115657806 -9.016718392819165
67 -0.12559280842542647 -9.139934784919026 -0.12563827633857727 -9.142356669157742
68 -0.12526892125606537 -9.265203706175091 -0.12534119114279746 -9.26769786030054
69 -0.12501605339348315 -9.390219759568575 -0.12547740638256072 -9.393175266683102
70 -0.1247015256434679 -9.514921285212044 -0.12277341298758984 -9.515948679670691
71 -0.1244758538901806 -9.639397139102224 -0.12401574254035949 -9.639964422211051
72 -0.12415402457118034 -9.763551163673403 -0.12380388714373111 -9.763768309354782
73 -0.12386186420917511 -9.887413027882578 -0.12438203133642674 -9.88815034069121
74 -0.12356641367077828 -10.010979441553356 -0.12318510636687278 -10.011335447058082
75 -0.12328452803194523 -10.134263969585302 -0.12226221673190593 -10.133597663789988
76 -0.12300511300563813 -10.25726908259094 -0.12361052073538303 -10.257208184525371
77 -0.12270515374839305 -10.379974236339333 -0.12261894904077053 -10.379827133566142
78 -0.12240337654948234 -10.502377612888814 -0.12383184097707271 -10.503658974543214
79 -0.12210880294442177 -10.624486415833235 -0.1213859174400568 -10.62504489198327
80 -0.12180415205657483 -10.74629056788981 -0.12247140407562256 -10.747516296058892
81 -0.1214946661144495 -10.867785234004259 -0.1209702655673027 -10.868486561626195
82 -0.1212391920387745 -10.989024426043034 -0.12155509553849697 -10.990041657164692
83 -0.12092968262732029 -11.109954108670355 -0.12145628295838833 -11.11149794012308
84 -0.12061025910079479 -11.23056436777115 -0.12020722329616547 -11.231705163419246
85 -0.12032448425889015 -11.35088885203004 -0.12105950377881528 -11.35276466719806
86 -0.12001467123627663 -11.470903523266317 -0.1198627095669508 -11.472627376765011
87 -0.1197107907384634 -11.59061431400478 -0.11963454000651837 -11.59226191677153
88 -0.11941631771624088 -11.71003063172102 -0.11854004561901092 -11.71080196239054
89 -0.11910930871963502 -11.829139940440655 -0.11836450397968293 -11.829166466370223
90 -0.11880319826304912 -11.947943138703703 -0.11718382053077221 -11.946350286900996
91 -0.11854621209204197 -12.066489350795745 -0.11646660976111889 -12.062816896662115
92 -0.11826215796172619 -12.184751508757472 -0.11817188262939453 -12.180988779291509
93 -0.11795483827590943 -12.302706347033382 -0.11846641674637795 -12.299455196037886
94 -0.11762884072959423 -12.420335187762976 -0.11785378605127335 -12.41730898208916
95 -0.11733649224042893 -12.537671680003406 -0.11653530895709992 -12.533844291046261
96 -0.11699592806398869 -12.654667608067395 -0.11470904611051083 -12.648553337156772
97 -0.11672085374593735 -12.771388461813332 -0.11753983497619629 -12.766093172132967
98 -0.11639744751155376 -12.887785909324887 -0.1169641975313425 -12.883057369664309
99 -0.11606182679533958 -13.003847736120226 -0.11449216082692146 -12.99754953049123
100 -0.11578881368041039 -13.119636549800637 -0.11420382857322693 -13.111753359064458
101 -0.11546638309955597 -13.235102932900192 -0.11579448245465755 -13.227547841519115
102 -0.11514421589672566 -13.350247148796917 -0.11584335863590241 -13.343391200155018
103 -0.11485316008329391 -13.465100308880212 -0.11603677198290825 -13.459427972137927
104 -0.11451301649212837 -13.57961332537234 -0.11911602392792701 -13.578543996065854
105 -0.1140974797308445 -13.693710805103185 -0.11399106457829475 -13.692535060644149
106 -0.11380326412618161 -13.807514069229367 -0.11272967606782913 -13.805264736711978
107 -0.11345507092773914 -13.920969140157105 -0.11395825482904912 -13.919222991541027
108 -0.11312291659414768 -14.034092056751252 -0.11522412113845348 -14.03444711267948
109 -0.11280221715569497 -14.146894273906947 -0.11582916975021362 -14.150276282429694
110 -0.1124166339635849 -14.259310907870532 -0.11211554072797299 -14.262391823157667
111 -0.1120561745017767 -14.37136708237231 -0.10911697298288345 -14.371508796140551
112 -0.11175020448863507 -14.483117286860944 -0.11188029907643796 -14.483389095216989
113 -0.1114301137626171 -14.594547400623561 -0.10951017811894417 -14.592899273335933
114 -0.11109941937029362 -14.705646819993856 -0.11244889870285987 -14.705348172038793
115 -0.11074783504009247 -14.816394655033948 -0.11178982257843018 -14.817137994617223
116 -0.1103799033910036 -14.92677455842495 -0.10960022732615471 -14.926738221943378
117 -0.11006013974547386 -15.036834698170425 -0.11098002493381501 -15.037718246877192
118 -0.10967580191791057 -15.146510500088336 -0.11372335143387317 -15.151441598311065
119 -0.10927514396607876 -15.255785644054415 -0.1088131856173277 -15.260254783928392
120 -0.10895810462534428 -15.364743748679759 -0.10257478281855584 -15.362829566746948
121 -0.10868908576667309 -15.473432834446433 -0.10595043189823627 -15.468779998645184
122 -0.10832157246768474 -15.581754406914117 -0.10890575498342514 -15.577685753628609
123 -0.10794320479035377 -15.68969761170447 -0.11151002421975136 -15.68919577784836
124 -0.10753881484270096 -15.797236426547173 -0.10904693566262721 -15.798242713510987
125 -0.10719884037971497 -15.904435266926887 -0.11040274649858475 -15.908645460009572
126 -0.10675550922751427 -16.0111907761544 -0.10512777715921402 -16.013773237168785
127 -0.10639403574168682 -16.117584811896087 -0.1076540369540453 -16.12142727412283
128 -0.10602322816848755 -16.223608040064576 -0.1051031470298767 -16.226530421152706
129 -0.10564066283404827 -16.329248702898624 -0.10338332541286946 -16.329913746565577
130 -0.10529586747288704 -16.43454457037151 -0.10303843505680561 -16.432952181622383
131 -0.1049422163516283 -16.53948678672314 -0.10583504997193813 -16.53878723159432
132 -0.10456789396703244 -16.64405468069017 -0.10377605408430099 -16.64256328567862
133 -0.10418446250259876 -16.74823914319277 -0.10240869969129562 -16.744971985369915
134 -0.10382878258824349 -16.852067925781014 -0.10207754708826541 -16.84704953245818
135 -0.10345274098217487 -16.95552066676319 -0.10181572884321213 -16.948865261301393
136 -0.10300713405013084 -17.05852780081332 -0.10375462546944618 -17.052619886770838
137 -0.10261432342231273 -17.16114212423563 -0.10005245506763458 -17.15267234183847
138 -0.10225257985293865 -17.26339470408857 -0.1044922761619091 -17.25716461800038
139 -0.10179143995046616 -17.365186144039036 -0.1021707184612751 -17.359335336461655
140 -0.10137194432318211 -17.46655808836222 -0.09874209500849247 -17.458077431470148
141 -0.10097106657922268 -17.567529154941443 -0.10280601419508457 -17.560883445665233
142 -0.10056570321321487 -17.668094858154657 -0.09840700849890709 -17.65929045416414
143 -0.10019055679440499 -17.768285414949062 -0.09423637986183167 -17.753526834025973
144 -0.09981649778783322 -17.868101912736897 -0.0979300405830145 -17.85145687460899
145 -0.09946549609303475 -17.967567408829932 -0.09745434895157815 -17.948911223560568
146 -0.0990386050194502 -18.066606013849384 -0.09660362042486667 -18.045514843985433
147 -0.09863666854798794 -18.165242682397373 -0.09736968949437141 -18.142884533479805
148 -0.0981796219944954 -18.26342230439187 -0.09620923474431038 -18.239093768224116
149 -0.09777884408831597 -18.361201148480188 -0.09854109510779381 -18.33763486333191
150 -0.09736855998635292 -18.45856970846654 -0.09820793643593788 -18.435842799767848
151 -0.09696431681513787 -18.55553402528168 -0.09571600668132305 -18.53155880644917
152 -0.09652748703956604 -18.652061512321247 -0.09831324107944965 -18.629872047528618
153 -0.09611788764595985 -18.748179399967206 -0.09958702661097049 -18.729459074139587
154 -0.09557681940495968 -18.843756219372167 -0.09239618368446827 -18.821855257824055
155 -0.09521401785314083 -18.93897023722531 -0.0935757402330637 -18.91543099805712
156 -0.09476736523211002 -19.033737602457418 -0.09624186828732491 -19.011672866344444
157 -0.09426708742976189 -19.12800468988718 -0.09205971285700798 -19.103732579201452
158 -0.09387813732028008 -19.221882827207462 -0.09160700850188733 -19.19533958770334
159 -0.09340179450809956 -19.315284621715563 -0.09754990302026272 -19.292889490723603
160 -0.09292840547859668 -19.408213027194158 -0.09503749310970307 -19.387926983833307
161 -0.09245710968971252 -19.50067013688387 -0.09290582612156868 -19.480832809954876
162 -0.09198148623108864 -19.592651623114957 -0.09307509325444699 -19.573907903209324
163 -0.09157643988728523 -19.68422806300224 -0.09006787352263927 -19.663975776731963
164 -0.09110270515084266 -19.775330768153083 -0.09201346300542354 -19.755989239737385
165 -0.09061993099749088 -19.865950699150574 -0.08863099254667758 -19.84462023228406
166 -0.09018455743789673 -19.95613525658847 -0.09070713855326176 -19.935327370837324
167 -0.08973670713603496 -20.045871963724505 -0.09232052490115165 -20.027647895738475
168 -0.0892399150878191 -20.135111878812324 -0.08531551100313664 -20.112963406741613
169 -0.08876876272261143 -20.223880641534937 -0.08595817796885967 -20.198921584710472
170 -0.08841118365526199 -20.312291825190197 -0.08726577050983905 -20.28618735522031
171 -0.08791074454784394 -20.400202569738042 -0.0870957899838686 -20.37328314520418
172 -0.08749673962593078 -20.487699309363972 -0.08364563249051571 -20.456928777694696
173 -0.087078170850873 -20.574777480214845 -0.08415481597185134 -20.541083593666546
174 -0.0867043174803257 -20.66148179769517 -0.08601436503231526 -20.62709795869886
175 -0.08612688370049 -20.74760868139566 -0.08715827390551567 -20.714256232604377
176 -0.08569798581302165 -20.83330666720868 -0.0881818424910307 -20.80243807509541
177 -0.08517562486231327 -20.918482292070994 -0.0859708946198225 -20.888408969715233
178 -0.08473855704069137 -21.003220849111685 -0.08929593712091446 -20.97770490683615
179 -0.08420873209834098 -21.087429581210024 -0.09110847301781178 -21.06881337985396
180 -0.08362898491322994 -21.171058566123254 -0.08413601517677308 -21.152949395030735
181 -0.08315254673361779 -21.254211112856872 -0.08175157830119133 -21.234700973331925
182 -0.08270897082984448 -21.336920083686717 -0.0857207003980875 -21.320421673730014
183 -0.08216605223715305 -21.41908613592387 -0.0815577082335949 -21.40197938196361
184 -0.08172041103243828 -21.50080654695631 -0.07974725514650345 -21.481726637110114
185 -0.08119742497801781 -21.582003971934327 -0.0791152574121952 -21.56084189452231
186 -0.08078669309616089 -21.66279066503049 -0.079451310262084 -21.640293204784392
187 -0.08036729209125042 -21.74315795712174 -0.07864869050681592 -21.71894189529121
188 -0.0799048189073801 -21.82306277602912 -0.07842864207923413 -21.797370537370444
189 -0.07940841130912304 -21.902471187338243 -0.08360253721475601 -21.8809730745852
190 -0.07892924770712853 -21.981400435045373 -0.07742437869310378 -21.9583974532783
191 -0.07846535742282867 -22.0598657924682 -0.079015177115798 -22.0374126303941
192 -0.0780034102499485 -22.13786920271815 -0.0769249077886343 -22.114337538182735
193 -0.07756780423223972 -22.21543700695039 -0.07661310061812401 -22.19095063880086
194 -0.07712010219693184 -22.29255710914732 -0.07587397061288356 -22.266824609413742
195 -0.0766383983194828 -22.369195507466802 -0.07716854363679886 -22.34399315305054
196 -0.07624628245830536 -22.44544178992511 -0.07768728584051132 -22.421680438891052
197 -0.0757287498563528 -22.521170539781462 -0.07291623391211033 -22.494596672803162
198 -0.07531492598354816 -22.59648546576501 -0.07496484369039536 -22.569561516493557
199 -0.0748929489403963 -22.671378414705405 -0.07180666401982308 -22.641368180513382
200 -0.07446676529943944 -22.745845180004846 -0.0726275835186243 -22.713995764032006
201 -0.07405613288283348 -22.81990131288768 -0.07454106435179711 -22.788536828383805
202 -0.07360263541340828 -22.89350394830109 -0.07678168974816799 -22.86531851813197
203 -0.07310768403112888 -22.966611632332217 -0.07310509011149406 -22.938423608243465
204 -0.07269186787307262 -23.03930350020529 -0.0736345425248146 -23.01205815076828
205 -0.07224687673151493 -23.111550376936805 -0.06954813040792943 -23.08160628117621
206 -0.07186206690967083 -23.183412443846475 -0.07479509487748146 -23.15640137605369
207 -0.07140040658414364 -23.254812850430618 -0.07133905328810215 -23.227740429341793
208 -0.07093675397336482 -23.32574960440398 -0.07755844220519066 -23.305298871546984
209 -0.07043217234313488 -23.396181776747117 -0.07130739465355873 -23.376606266200543
210 -0.07007014155387878 -23.466251918300994 -0.06957302764058113 -23.446179293841123
211 -0.06967498436570167 -23.535926902666695 -0.06955621130764485 -23.51573550514877
212 -0.06925286240875721 -23.60517976507545 -0.06981797255575657 -23.585553477704526
213 -0.06894159130752087 -23.674121356382972 -0.06712998487055302 -23.65268346257508
214 -0.0684959277510643 -23.742617284134038 -0.06934999115765095 -23.72203345373273
215 -0.0680838629603386 -23.810701147094377 -0.06616172082722187 -23.788195174559952
216 -0.06765853576362132 -23.878359682857997 -0.06470800302922726 -23.85290317758918
217 -0.06734306886792182 -23.945702751725918 -0.06755329184234142 -23.92045646943152
218 -0.06701393611729145 -24.01271668784321 -0.06133037153631449 -23.981786840967835
219 -0.06662147305905819 -24.079338160902267 -0.066394617035985 -24.04818145800382
220 -0.06628664582967758 -24.145624806731945 -0.0655567117035389 -24.11373816970736
221 -0.06595374941825867 -24.211578556150204 -0.06785291396081447 -24.181591083668174
222 -0.06545809656381607 -24.27703665271402 -0.0655370693653822 -24.247128153033557
223 -0.06511925458908081 -24.342155907303102 -0.06625005044043064 -24.313378203473988
224 -0.06477561183273792 -24.40693151913584 -0.05965805221349001 -24.373036255687477
225 -0.0644175462424755 -24.471349065378313 -0.06612359546124935 -24.439159851148727
226 -0.0640856895595789 -24.535434754937892 -0.06299710236489772 -24.502156953513623
227 -0.06379067189991475 -24.59922542683781 -0.059947896376252176 -24.562104849889874
228 -0.06350169964134693 -24.662727126479155 -0.0647174671292305 -24.626822317019105
229 -0.06309975720942021 -24.725826883688576 -0.06728809103369712 -24.6941104080528
230 -0.06274918057024478 -24.78857606425882 -0.05766984615474939 -24.75178025420755
231 -0.062471892684698105 -24.851047956943518 -0.0715280171483755 -24.823308271355923
232 -0.06196232195943594 -24.913010278902952 -0.0661807905882597 -24.889489061944182
233 -0.06161356698721647 -24.974623845890168 -0.06737946942448617 -24.95686853136867
234 -0.06112986914813519 -25.035753715038304 -0.06313494592905045 -25.02000347729772
235 -0.06078588366508484 -25.096539598703387 -0.062359321117401126 -25.082362798415122
236 -0.06040739119052887 -25.156946989893918 -0.057432989962399005 -25.139795788377523
237 -0.060173573717474935 -25.21712056361139 -0.06318010948598385 -25.202975897863507
238 -0.0598017543554306 -25.27692231796682 -0.05351481717079878 -25.256490715034307
239 -0.059531934931874274 -25.336454252898697 -0.05106152929365635 -25.30755224432796
240 -0.05926548913121223 -25.39571974202991 -0.05986476074904203 -25.367417005077005
241 -0.059091884084045886 -25.45481162611396 -0.05452051367610693 -25.42193751875311
242 -0.05881798975169659 -25.513629615865653 -0.060522647202014924 -25.482460165955125
243 -0.05849960558116436 -25.57212922144682 -0.05782274343073368 -25.54028290938586
244 -0.058169770427048205 -25.630298991873868 -0.05509217083454132 -25.5953750802204
245 -0.05795212984085083 -25.688251121714718 -0.058787202835083006 -25.654162283055484
246 -0.0576186541467905 -25.745869775861507 -0.055060130544006824 -25.70922241359949
247 -0.05741861443966627 -25.803288390301173 -0.0644516922533512 -25.77367410585284
248 -0.05709346458315849 -25.86038185488433 -0.05703270267695189 -25.830706808529794
249 -0.05687120351940393 -25.917253058403734 -0.05799186658114195 -25.888698675110934
250 -0.056733475811779496 -25.973986534215513 -0.055132324993610385 -25.943831000104545
251 -0.0563826534897089 -26.030369187705222 -0.05237972363829613 -25.99621072374284
252 -0.05624365098774433 -26.086612838692968 -0.0563067689538002 -26.05251749269664
253 -0.05587855409830809 -26.142491392791275 -0.057237354665994646 -26.109754847362634
254 -0.05568844992667436 -26.19817984271795 -0.05347433425486088 -26.163229181617496
255 -0.05545551311224699 -26.253635355830195 -0.05480917543172836 -26.218038357049224
256 -0.05527612194418907 -26.308911477774384 -0.056706649251282215 -26.274745006300506
257 -0.05494147837162018 -26.363852956146005 -0.05287140142172575 -26.327616407722232
258 -0.05479082055389881 -26.418643776699902 -0.055477190762758255 -26.38309359848499
259 -0.05448227990418673 -26.473126056604087 -0.05371594093739986 -26.43680953942239
260 -0.0541965002194047 -26.527322556823492 -0.050482816994190216 -26.48729235641658
261 -0.05414354689419269 -26.581466103717684 -0.055591822043061255 -26.542884178459644
262 -0.05400039739906788 -26.635466501116753 -0.051131237857043745 -26.594015416316687
263 -0.0537498252466321 -26.689216326363386 -0.05238359980285168 -26.64639901611954
264 -0.05360087379813194 -26.742817200161518 -0.05003925245255232 -26.69643826857209
265 -0.053396638669073584 -26.796213838830592 -0.05718718096613884 -26.75362544953823
266 -0.05318952035158873 -26.84940335918218 -0.051310470513999465 -26.80493592005223
267 -0.05299130994826555 -26.902394669130445 -0.05879308804869652 -26.863729008100925
268 -0.05273299403488636 -26.95512766316533 -0.05686198808252811 -26.920590996183453
269 -0.05239506363868714 -27.00752272680402 -0.050183854252099994 -26.970774850435554
270 -0.05232408456504345 -27.059846811369063 -0.052432339265942575 -27.023207189701495
271 -0.05202565100044012 -27.111872462369504 -0.05111509058624506 -27.07432228028774
272 -0.05192970186471939 -27.163802164234223 -0.052510008402168754 -27.126832288689908
273 -0.051693609729409215 -27.21549577396363 -0.04921984653919935 -27.176052135229106
274 -0.05154020804911852 -27.26703598201275 -0.05219522565603256 -27.22824736088514
275 -0.05118161384016275 -27.318217595852914 -0.05353294797241688 -27.281780308857556
276 -0.05109935533255339 -27.369316951185468 -0.0461333304643631 -27.32791363932192
277 -0.05089438483119011 -27.420211336016656 -0.05035224836319685 -27.378265887685117
278 -0.05075178537517786 -27.470963121391833 -0.04875152483582497 -27.427017412520943
279 -0.05059603322297335 -27.521559154614806 -0.0494347782805562 -27.4764521908015
280 -0.05039189662784338 -27.57195105124265 -0.04897463489323854 -27.525426825694737
281 -0.05024250913411379 -27.622193560376765 -0.05183707792311907 -27.577263903617855
282 -0.050009129010140894 -27.672202689386907 -0.05175539404153824 -27.629019297659394
283 -0.04972873814404011 -27.721931427530947 -0.06077279597520828 -27.6897920936346
284 -0.04946827627718449 -27.771399703808132 -0.053158373571932316 -27.742950467206533
285 -0.04935558158904314 -27.820755285397176 -0.04480223134160042 -27.787752698548132
286 -0.049134009145200254 -27.869889294542375 -0.0530950715765357 -27.840847770124668
287 -0.048929921723902224 -27.91881921626628 -0.05107042193412781 -27.891918192058796
288 -0.04882145505398512 -27.967640671320265 -0.04789555221796036 -27.939813744276755
289 -0.048659742996096614 -28.016300414316362 -0.047253634035587314 -27.987067378312343
290 -0.048557788319885734 -28.06485820263625 -0.04598653856664896 -28.03305391687899
291 -0.04837835896760225 -28.113236561603852 -0.05444453563541174 -28.087498452514403
292 -0.04827657956629992 -28.16151314117015 -0.05848555285483599 -28.14598400536924
293 -0.0478970343247056 -28.209410175494856 -0.049006199650466445 -28.194990205019707
294 -0.04778462629765272 -28.257194801792508 -0.04330901186913252 -28.23829921688884
295 -0.047801627591252324 -28.30499642938376 -0.05558238625526428 -28.293881603144104
296 -0.04756859317421913 -28.35256502255798 -0.04828784428536892 -28.342169447429473
297 -0.047435047663748266 -28.400000070221726 -0.051078212633728984 -28.393247660063203
298 -0.04728410895913839 -28.447284179180865 -0.04542599692940712 -28.43867365699261
299 -0.04710213523358107 -28.494386314414445 -0.041163182072341445 -28.47983683906495
300 -0.04690623488277197 -28.541292549297218 -0.03883469793945551 -28.51867153700441
301 -0.04705751966685057 -28.58835006896407 -0.05303204916417599 -28.571703586168585
302 -0.046845917031168936 -28.63519598599524 -0.03378634341061115 -28.605489929579196
303 -0.0469410652294755 -28.682137051224714 -0.039231782965362075 -28.64472171254456
304 -0.046718697994947433 -28.72885574921966 -0.038623543456196785 -28.683345256000756
305 -0.04667545724660158 -28.775531206466262 -0.04685437232255936 -28.730199628323316
306 -0.04662568066269159 -28.822156887128955 -0.044390768744051456 -28.774590397067367
307 -0.04648053925484419 -28.8686374263838 -0.045899093896150586 -28.820489490963517
308 -0.046383168548345566 -28.915020594932145 -0.048761865869164464 -28.86925135683268
309 -0.04624537490308285 -28.961265969835228 -0.05386974308639765 -28.92312109991908
310 -0.0460493877530098 -29.007315357588237 -0.06011522132903337 -28.983236321248114
311 -0.045805395022034644 -29.053120752610273 -0.05037660803645849 -29.033612929284573
312 -0.04560287166386843 -29.09872362427414 -0.05063497833907604 -29.08424790762365
313 -0.04540736936032772 -29.144130993634466 -0.041804829612374306 -29.126052737236023
314 -0.04523782636970282 -29.18936882000417 -0.0371888181194663 -29.16324155535549
315 -0.04535051863640547 -29.234719338640573 -0.04435212705284357 -29.207593682408334
316 -0.045136324129998684 -29.279855662770572 -0.05370856951922178 -29.261302251927557
317 -0.045041892118752 -29.324897554889326 -0.04009447246789932 -29.301396724395456
318 -0.04511689599603415 -29.37001445088536 -0.05533775370568037 -29.356734478101135
319 -0.04483419731259346 -29.414848648197953 -0.05920952223241329 -29.41594400033355
320 -0.04435058981180191 -29.459199238009756 -0.048462987132370475 -29.46440698746592
321 -0.044281202368438244 -29.503480440378194 -0.04624261315912008 -29.51064960062504
322 -0.04423814360052347 -29.547718583978718 -0.036187630891799924 -29.54683723151684
323 -0.044390858709812166 -29.59210944268853 -0.03717601541429758 -29.584013246931136
324 -0.04420808982104063 -29.63631753250957 -0.05135397668927908 -29.635367223620413
325 -0.04408304765820503 -29.680400580167774 -0.04391956329345703 -29.67928678691387
326 -0.0439277708530426 -29.724328351020816 -0.046236701868474485 -29.725523488782343
327 -0.04390753004699945 -29.768235881067817 -0.044562384486198425 -29.770085873268542
328 -0.043561612628400324 -29.81179749369622 -0.046215038374066354 -29.816300911642607
329 -0.04358867909759283 -29.85538617279381 -0.04009373765438795 -29.856394649296995
330 -0.04355841688811779 -29.89894458968193 -0.03936659265309572 -29.89576124195009
331 -0.04352843556553125 -29.94247302524746 -0.04694605525583029 -29.94270729720592
332 -0.0433147331699729 -29.98578775841743 -0.03949922304600477 -29.982206520251925
333 -0.04352385960519314 -30.029311618022625 -0.06385475732386112 -30.046061277575784
334 -0.0429767981171608 -30.072288416139784 -0.04748319424688816 -30.09354447182267
335 -0.04275190141052008 -30.115040317550303 -0.04338760171085596 -30.136932073533526
336 -0.04261854514479637 -30.1576588626951 -0.04243569429963827 -30.179367767833163
337 -0.04276494476944208 -30.200423807464542 -0.03330255933105945 -30.212670327164222
338 -0.04272092320024967 -30.243144730664792 -0.04398070257157087 -30.256651029735792
339 -0.042615979351103304 -30.285760710015897 -0.032023653574287894 -30.28867468331008
340 -0.042789843119680884 -30.328550553135578 -0.03953500930219889 -30.32820969261228
341 -0.04265076331794262 -30.371201316453522 -0.043211402371525764 -30.371421094983805
342 -0.04252741802483797 -30.41372873447836 -0.05074360314756632 -30.422164698131372
343 -0.04242860618978739 -30.45615734066815 -0.03238322213292122 -30.454547920264293
344 -0.04299161098897457 -30.499148951657123 -0.06088831201195717 -30.51543623227625
345 -0.04206551741808653 -30.54121446907521 -0.04250711183995008 -30.5579433441162
346 -0.0418983556330204 -30.58311282470823 -0.03941354248672724 -30.597356886602928
347 -0.04193867985159159 -30.62505150455982 -0.04267575852572918 -30.640032645128656
348 -0.04178858436644077 -30.66684008892626 -0.04101508129388094 -30.681047726422538
349 -0.04180593453347683 -30.70864602345974 -0.04141214098781347 -30.72245986741035
350 -0.04195720087736845 -30.75060322433711 -0.04800575543195009 -30.770465622842302
351 -0.04150385316461325 -30.792107077501722 -0.039274724386632445 -30.809740347228935
352 -0.041580242663621904 -30.833687320165343 -0.049174558371305466 -30.85891490560024
353 -0.04144098609685898 -30.8751283062622 -0.03974070288240909 -30.89865560848265
354 -0.04148509856313467 -30.916613404825338 -0.04311858043074608 -30.941774188913396
355 -0.04133617710322142 -30.95794958192856 -0.04252858180552721 -30.984302770718923
356 -0.04130043387413025 -30.99925001580269 -0.03594797048717737 -31.0202507412061
357 -0.04124855324625969 -31.04049856904895 -0.04288053140044212 -31.063131272606544
358 -0.04131091237068176 -31.081809481419633 -0.04474267531186342 -31.107873947918407
359 -0.04116606693714857 -31.12297554835678 -0.04189898259937763 -31.149772930517784
360 -0.04111448023468256 -31.164090028591463 -0.05134282335639 -31.201115753874173
361 -0.04103341121226549 -31.205123439803728 -0.02896041739732027 -31.230076171271495
362 -0.041070793941617015 -31.246194233745346 -0.0406814843416214 -31.270757655613117
363 -0.04103844277560711 -31.287232676520954 -0.04680359810590744 -31.317561253719024
364 -0.04090851303189993 -31.328141189552856 -0.04373460952192545 -31.36129586324095
365 -0.04080540928989649 -31.36894659884275 -0.036067613027989866 -31.39736347626894
366 -0.04095046259462833 -31.40989706143738 -0.030534605868160723 -31.4278980821371
367 -0.04091678522527218 -31.45081384666265 -0.03185016941279173 -31.459748251549893
368 -0.04094810988754034 -31.491761956550192 -0.050834054872393605 -31.510582306422286
369 -0.04065801240503788 -31.53241996895523 -0.03412120174616575 -31.544703508168453
370 -0.040678882226347926 -31.57309885118158 -0.03722063191235066 -31.581924140080805
371 -0.04068145249038935 -31.61378030367197 -0.03827266003936529 -31.62019680012017
372 -0.040630951337516305 -31.654411255009485 -0.03873586002737284 -31.658932660147542
373 -0.04066702146083116 -31.695078276470316 -0.04629572592675686 -31.7052283860743
374 -0.040515022724866866 -31.735593299195184 -0.0346651840955019 -31.7398935701698
375 -0.040595023147761825 -31.776188322342946 -0.031526347249746324 -31.771419917419546
376 -0.040720902569592 -31.81690922491254 -0.03383059687912464 -31.80525051429867
377 -0.040641833655536176 -31.857551058568074 -0.03427990395575762 -31.839530418254427
378 -0.04083343297243118 -31.898384491540504 -0.05297617018222809 -31.892506588436653
379 -0.04060561954975128 -31.938990111090256 -0.039557143300771716 -31.932063731737426
380 -0.040322444215416905 -31.979312555305672 -0.04200528021901846 -31.974069011956445
381 -0.04032656215131283 -32.01963911745698 -0.041445304080843924 -32.01551431603729
382 -0.040277783200144766 -32.05991690065713 -0.04517920054495335 -32.06069351658224
383 -0.0403156166896224 -32.100232517346754 -0.03316993024200201 -32.093863446824244
384 -0.04023407958447933 -32.14046659693123 -0.03191925119608641 -32.12578269802033
385 -0.040235926024615766 -32.18070252295585 -0.04517803173512221 -32.17096072975545
386 -0.04016287513077259 -32.22086539808662 -0.0338170126080513 -32.204777742363504
387 -0.04013644475489855 -32.26100184284152 -0.046217509917914866 -32.25099525228142
388 -0.04015769083052874 -32.30115953367205 -0.030767251364886762 -32.281762503646306
389 -0.0401093240827322 -32.341268857754784 -0.043355955928564074 -32.32511845957487
390 -0.04004205707460642 -32.38131091482939 -0.04077483434230089 -32.36589329391717
391 -0.03994123265147209 -32.421252147480864 -0.04325477462261915 -32.409148068539785
392 -0.039938098192214964 -32.46119024567308 -0.032582277059555055 -32.44173034559934
393 -0.040110216662287715 -32.501300462335365 -0.06914357617497444 -32.51087392177431
394 -0.03939313217997551 -32.54069359451534 -0.03461446389555931 -32.54548838566987
395 -0.03943970538675785 -32.580133299902094 -0.04221328757703304 -32.587701673246904
396 -0.03932912778109312 -32.61946242768319 -0.03523245584219694 -32.6229341290891
397 -0.039344501495361325 -32.65880692917855 -0.03665650375187397 -32.659590632840974
398 -0.0394661121070385 -32.69827304128559 -0.02717719729989767 -32.68676783014087
399 -0.039439348690211776 -32.7377123899758 -0.033090779557824135 -32.7198586096987
400 -0.03953138124197721 -32.777243771217776 -0.03326997179538012 -32.753128581494074
401 -0.03955811969935894 -32.816801890917134 -0.04914120007306337 -32.80226978156714
402 -0.03951519802212715 -32.856317088939264 -0.0481877351179719 -32.85045751668511
403 -0.03922006078064442 -32.89553714971991 -0.04343605097383261 -32.89389356765894
404 -0.03918055910617113 -32.93471770882608 -0.043454043380916116 -32.93734761103986
405 -0.039009765908122065 -32.9737274747342 -0.03306249864399433 -32.970410109683854
406 -0.039187931641936305 -33.01291540637613 -0.03873956650495529 -33.00914967618881
407 -0.03918820898979902 -33.05210361536593 -0.03808682933449745 -33.04723650552331
408 -0.039080924540758136 -33.091184539906685 -0.031039461307227612 -33.07827596683054
409 -0.03906801100820303 -33.13025255091489 -0.0380694143474102 -33.11634538117795
410 -0.039257528632879256 -33.16951007954777 -0.028720741253346206 -33.145066122431295
411 -0.039274781569838525 -33.20878486111761 -0.03671793397516012 -33.18178405640646
412 -0.03915588762611151 -33.247940748743716 -0.04071721062064171 -33.2225012670271
413 -0.03921269290149212 -33.28715344164521 -0.03762526772916317 -33.26012653475626
414 -0.03916042670607567 -33.326313868351285 -0.03452367968857288 -33.294650214444836
415 -0.039198482595384124 -33.365512350946666 -0.04574057552963495 -33.34039078997447
416 -0.039394555240869523 -33.404906906187534 -0.06465499475598335 -33.405045784730454
417 -0.03883708585053682 -33.44374399203807 -0.03718011006712914 -33.44222589479758
418 -0.03873677235096693 -33.48248076438904 -0.03630395568907261 -33.47852985048665
419 -0.038825183361768725 -33.521305947750804 -0.04345531668514013 -33.52198516717179
420 -0.0386640802025795 -33.55997002795338 -0.034806560911238196 -33.55679172808303
421 -0.03861327562481165 -33.598583303578195 -0.02852123025804758 -33.58531295834108
422 -0.038754803128540516 -33.637338106706736 -0.044919224455952644 -33.63023218279703
423 -0.03860650025308132 -33.67594460695982 -0.026242372021079062 -33.65647455481811
424 -0.038745115511119366 -33.714689722470936 -0.03219397570937872 -33.68866853052749
425 -0.0388416538015008 -33.753531376272434 -0.03417092300951481 -33.722839453537
426 -0.03878129702061415 -33.79231267329305 -0.04189157672226429 -33.76473103025926
427 -0.03876091465353966 -33.831073587946584 -0.04143101964145899 -33.80616204990072
428 -0.038601390831172464 -33.86967497877776 -0.04469553381204605 -33.85085758371277
429 -0.03843402862548828 -33.90810900740325 -0.034833275713026524 -33.88569085942579
430 -0.038484005630016326 -33.946593013033265 -0.034590278007090094 -33.92028113743288
431 -0.03847959078848362 -33.98507260382175 -0.0386077418923378 -33.958888879325215
432 -0.03857446163892746 -34.02364706546068 -0.02637635124847293 -33.98526523057369
433 -0.03855981584638357 -34.06220688130706 -0.031704531610012056 -34.0169697621837
434 -0.038708730787038806 -34.1009156120941 -0.03903506807982922 -34.056004830263525
435 -0.038534144312143324 -34.13944975640624 -0.03860403914004564 -34.09460886940357
436 -0.03854587152600288 -34.17799562793225 -0.03769468516111374 -34.132303554564686
437 -0.03846566583961249 -34.21646129377186 -0.04771210569888353 -34.18001566026357
438 -0.03831278663128614 -34.254774080403145 -0.03995797224342823 -34.219973632507
439 -0.038229150138795374 -34.29300323054194 -0.03769134171307087 -34.25766497422007
440 -0.03835184741765261 -34.33135507795959 -0.040731491148471834 -34.29839646536854
441 -0.03826899789273739 -34.36962407585233 -0.037792359665036204 -34.336188825033574
442 -0.038265084847807884 -34.40788916070014 -0.03230619337409735 -34.36849501840767
443 -0.03836710415780544 -34.446256264857944 -0.043843663297593594 -34.412338681705265
444 -0.038232584670186046 -34.48448884952813 -0.050892033614218235 -34.46323071531948
445 -0.03805477023124695 -34.522543619759375 -0.033924325928092004 -34.497155041247574
446 -0.03803556207567453 -34.56057918183505 -0.03106159931048751 -34.528216640558064
447 -0.03799788542091846 -34.598577067255974 -0.04622500762343407 -34.5744416481815
448 -0.037848129868507385 -34.63642519712448 -0.04045966695994139 -34.61490131514144
449 -0.03788838144391775 -34.6743135785684 -0.03245961423963308 -34.64736092938107
450 -0.037832317501306535 -34.71214589606971 -0.039109901152551176 -34.68647083053362
451 -0.037784135155379775 -34.749930031225084 -0.026517374999821187 -34.71298820553344
452 -0.03785412926226854 -34.787784160487355 -0.03983072899281979 -34.75281893452626
453 -0.03789433743804693 -34.8256784979254 -0.033765663392841816 -34.7865845979191
454 -0.03824644554406405 -34.86392494346946 -0.05460406765341759 -34.84118866557252
455 -0.03742448706179857 -34.90134943053126 -0.03912489805370569 -34.880313563626224
456 -0.037343837693333624 -34.9386932682246 -0.037577988021075724 -34.9178915516473
457 -0.03737262673676014 -34.97606589496136 -0.039582432620227335 -34.95747398426753
458 -0.03740728944540024 -35.013473184406756 -0.038705060444772246 -34.9961790447123
459 -0.0372893812134862 -35.05076256562024 -0.03341409359127283 -35.029593138303575
460 -0.037250351160764694 -35.088012916781004 -0.037526936084032056 -35.06712007438761
461 -0.03734584525227547 -35.12535876203328 -0.040119499899446964 -35.10723957428706
462 -0.03718403819948435 -35.162542800232764 -0.037778344191610816 -35.145017918478665
463 -0.037069815769791604 -35.199612616002554 -0.033288607560098174 -35.17830652603876
464 -0.03718692399561405 -35.23679953999817 -0.03240559156984091 -35.2107121176086
465 -0.037203733995556834 -35.27400327399372 -0.03535054065287113 -35.24606265826147
466 -0.037499459087848665 -35.31150273308157 -0.047483850829303266 -35.293546509090774
467 -0.03719154633581638 -35.34869427941739 -0.031983067467808726 -35.32552957655858
468 -0.037189720757305623 -35.38588400017469 -0.03747092168778181 -35.363000498246365
469 -0.03712239898741245 -35.423006399162105 -0.03743582759052515 -35.40043632583689
470 -0.037144497968256474 -35.46015089713036 -0.03905977755784988 -35.439496103394745
471 -0.0370264645665884 -35.49717736169695 -0.0352756567299366 -35.47477176012468
472 -0.03714042380452156 -35.53431778550147 -0.017923882510513068 -35.4926956426352
473 -0.03737879954278469 -35.57169658504426 -0.03173934267833829 -35.52443498531353
474 -0.03736576493829489 -35.60906234998255 -0.036484232544898985 -35.560919217858434
475 -0.03741714004427195 -35.64647949002682 -0.04019928500056267 -35.601118502858995
476 -0.03726725969463587 -35.68374674972146 -0.03830631859600544 -35.639424821455
477 -0.0371157331392169 -35.720862482860674 -0.033168111182749274 -35.67259293263775
478 -0.03715390637516976 -35.75801638923584 -0.03570086378604174 -35.70829379642379
479 -0.03727302402257919 -35.79528941325842 -0.04877290427684784 -35.75706670070063
480 -0.03700860142707825 -35.8322980146855 -0.035307268425822255 -35.79237396912646
481 -0.03702267035841942 -35.86932068504392 -0.040521655790507795 -35.832895624916965
482 -0.03692723661661148 -35.90624792166053 -0.03440684676170349 -35.86730247167867
483 -0.03683182839304209 -35.94307975005357 -0.03540438767522573 -35.9027068593539
484 -0.03689200226217508 -35.97997175231575 -0.038804576732218266 -35.94151143608612
485 -0.037190583534538746 -36.01716233585029 -0.037568184360861775 -35.97907962044698
486 -0.036819246411323545 -36.05398158226161 -0.03776329830288887 -36.01684291874987
487 -0.03679336309432983 -36.090774945355946 -0.03689648825675249 -36.053739407006624
488 -0.03682023286819458 -36.12759517822414 -0.03346170578151941 -36.087201112788144
489 -0.03692299220710993 -36.16451817043125 -0.04783367794007063 -36.13503479072821
490 -0.03660150412470102 -36.201119674555954 -0.051849115639925 -36.18688390636814
491 -0.03638734258711338 -36.237507017143066 -0.03798909522593021 -36.22487300159407
492 -0.03609749022871256 -36.27360450737178 -0.03464888576418161 -36.259521887358254
493 -0.03624540064483881 -36.309849908016616 -0.04119089879095554 -36.30071278614921
494 -0.03599449936300516 -36.34584440737962 -0.035282775014638904 -36.33599556116385
495 -0.036160466820001604 -36.38200487419962 -0.03163540121167898 -36.36763096237553
496 -0.03632512874901295 -36.418330002948636 -0.04558226875960827 -36.41321323113514
497 -0.03598842862993479 -36.45431843157857 -0.03752511590719223 -36.45073834704233
498 -0.03592762686312199 -36.49024605844169 -0.03538711220026016 -36.486125459242594
499 -0.03583983164280653 -36.526085890084495 -0.03547334000468254 -36.52159879924728
500 -0.03586828876286745 -36.561954178847365 -0.03293305225670338 -36.55453185150398
501 -0.03581984303891659 -36.59777402188628 -0.037835247442126275 -36.592367098946106
502 -0.0357913026586175 -36.6335653245449 -0.04073638431727886 -36.63310348326338
503 -0.03575174883008003 -36.66931707337498 -0.02978936769068241 -36.662892850954066
504 -0.035766948387026785 -36.705084021762005 -0.031615102849900725 -36.694507953803964
505 -0.03577023148536682 -36.74085425324737 -0.03466404266655445 -36.72917199647052
506 -0.035885588452219966 -36.77673984169959 -0.035747496597468856 -36.764919493067985
507 -0.03579660728573799 -36.81253644898533 -0.04333196394145489 -36.80825145700944
508 -0.035721933282911775 -36.84825838226824 -0.03678011130541563 -36.84503156831486
509 -0.035715978033840655 -36.88397436030208 -0.027369880769401788 -36.87240144908426
510 -0.03584588076919317 -36.91982024107128 -0.03572964482009411 -36.90813109390435
511 -0.03575769178569317 -36.95557793285697 -0.035880767926573756 -36.94401186183092
512 -0.03577258307486773 -36.991350515931835 -0.03931501545011997 -36.983326877281044
513 -0.03572042528539896 -37.02707094121723 -0.03233016934245825 -37.0156570466235
514 -0.035720568522810935 -37.062791509740045 -0.03590105921030044 -37.051558105833806
515 -0.035675707086920735 -37.09846721682697 -0.032590467296540734 -37.08414857313035
516 -0.035695532150566575 -37.13416274897754 -0.030192682798951865 -37.114341255929304
517 -0.035876639559864996 -37.170039388537404 -0.03602937720716 -37.15037063313646
518 -0.03578220121562481 -37.20582158975303 -0.030910430289804936 -37.18128106342627
519 -0.03585071489214897 -37.24167230464518 -0.038099144399166104 -37.21938020782544
520 -0.03571552038192749 -37.277387825027105 -0.044202248193323614 -37.26358245601876
521 -0.0356678506359458 -37.31305567566305 -0.03152575772255659 -37.295108213741315
522 -0.0357110233977437 -37.348766699060796 -0.04087967649102211 -37.33598789023234
523 -0.03563136290758848 -37.38439806196838 -0.03515593986958265 -37.37114383010192
524 -0.035658583790063855 -37.42005664575845 -0.035348049737513064 -37.406491879839436
525 -0.03561609052121639 -37.455672736279666 -0.0347598796710372 -37.44125175951047
526 -0.03571551032364369 -37.49138824660331 -0.04045575615018606 -37.48170751566066
527 -0.0354600565508008 -37.52684830315411 -0.034058045409619805 -37.51576556107028
528 -0.035544630512595175 -37.56239293366671 -0.04355113208293915 -37.55931669315322
529 -0.03546446468681097 -37.59785739835352 -0.03678516838699579 -37.59610186154022
530 -0.03524249456822872 -37.63309989292175 -0.035995560325682165 -37.6320974218659
531 -0.035233783163130285 -37.66833367608488 -0.036767038702964785 -37.66886446056886
532 -0.0354267705231905 -37.703760446608065 -0.03735744878649712 -37.70622190935536
533 -0.03536723144352436 -37.73912767805159 -0.03921955600380898 -37.745441465359164
534 -0.035231140069663526 -37.77435881812125 -0.03619961217045784 -37.78164107752962
535 -0.03520197309553623 -37.80956079121679 -0.03618589099496603 -37.817826968524585
536 -0.035173249803483485 -37.844734041020274 -0.03596088029444218 -37.853787848819024
537 -0.03508622571825981 -37.879820266738534 -0.03484240155667066 -37.8886302503757
538 -0.03514532409608364 -37.91496559083462 -0.03488957788795233 -37.92351982826365
539 -0.03525552935898304 -37.9502211201936 -0.032472535222768786 -37.955992363486416
540 -0.035210566595196724 -37.9854316867888 -0.04265772085636854 -37.998650084342785
541 -0.03505780715495348 -38.02048949394376 -0.03201447818428278 -38.030664562527065
542 -0.0353039825335145 -38.05579347647727 -0.031932671926915644 -38.06259723445398
543 -0.035291281528770924 -38.09108475800604 -0.04463513679802418 -38.107232371252
544 -0.03501840047538281 -38.12610315848142 -0.035637854412198064 -38.142870225664204
545 -0.035109642148017886 -38.161212800629436 -0.03105118628591299 -38.17392141195012
546 -0.035150828398764135 -38.1963636290282 -0.03837644103914499 -38.212297852989266
547 -0.03496017549186945 -38.231323804520066 -0.02717785891145468 -38.239475711900724
548 -0.03497849963605404 -38.26630230415612 -0.040268941037356856 -38.27974465293808
549 -0.03520312998443842 -38.30150543414056 -0.04326960518956184 -38.32301425812764
550 -0.034702755883336066 -38.336208190023896 -0.031192875187844037 -38.354207133315484
551 -0.03465018458664417 -38.37085837461054 -0.036748223938047886 -38.39095535725353
552 -0.034801629930734636 -38.405660004541275 -0.04290679059922695 -38.43386214785276
553 -0.03458890374749899 -38.44024890828877 -0.028209077846258878 -38.46207122569901
554 -0.03488632868975401 -38.475135236978524 -0.041600953601300714 -38.50367217930032
555 -0.03474088478833437 -38.50987612176686 -0.03410927802324295 -38.53778145732356
556 -0.034575729817152026 -38.54445185158401 -0.03640395924448967 -38.57418541656805
557 -0.03608271535485983 -38.580534566938866 0.006340736977290362 -38.567844679590756
558 -0.03512115199118852 -38.61565571893006 -0.03689089920371771 -38.604735578794475
559 -0.035218443162739275 -38.6508741620928 -0.036825201101601125 -38.641560779896075
560 -0.035070995800197124 -38.685945157892995 -0.033322041481733324 -38.67488282137781
561 -0.03504150323569775 -38.72098666112869 -0.034126322343945505 -38.70900914372175
562 -0.035056815110147 -38.75604347623884 -0.03526954278349877 -38.74427868650525
563 -0.03503983765840531 -38.79108331389724 -0.034697533771395686 -38.77897622027664
564 -0.0350319279357791 -38.826115241833016 -0.035636947490274906 -38.814613167766915
565 -0.035173446871340275 -38.861288688704356 -0.02530650459229946 -38.839919672359215
566 -0.03506718780845404 -38.89635587651281 -0.03993606548756361 -38.87985573784678
567 -0.03516099229454994 -38.93151686880736 -0.03943727463483811 -38.91929301248162
568 -0.035026158392429355 -38.96654302719978 -0.0339470449835062 -38.95324005746512
569 -0.0349380386993289 -39.001481065899114 -0.03732815571129322 -38.99056821317642
570 -0.03495272491127253 -39.036433790810385 -0.04050451442599297 -39.03107272760241
571 -0.0347567992284894 -39.071190590038874 -0.027505391091108323 -39.05857811869352
572 -0.034971497021615505 -39.10616208706049 -0.03843215201050043 -39.09701027070402
573 -0.034935984201729296 -39.14109807126222 -0.03541622757911682 -39.13242649828314
574 -0.03483440987765789 -39.17593248113988 -0.03792221397161484 -39.17034871225475
575 -0.0347093066200614 -39.21064178775994 -0.03194967769086361 -39.20229838994561
576 -0.03482440337538719 -39.24546619113533 -0.03637444134801626 -39.23867283129363
577 -0.03465653453022242 -39.28012272566555 -0.043583973310887814 -39.282256804604515
578 -0.03469670154154301 -39.31481942720709 -0.0372145626693964 -39.31947136727391
579 -0.03444753549993038 -39.34926696270702 -0.031914007104933265 -39.35138537437884
580 -0.03451790418475866 -39.38378486689178 -0.03692184817045927 -39.3883072225493
581 -0.03458960745483637 -39.418374474346614 -0.030540182441473007 -39.41884740499077
582 -0.034691258892416955 -39.45306573323903 -0.03773984871804714 -39.45658725370882
583 -0.0343035276979208 -39.48736926093695 -0.02919393703341484 -39.48578119074223
584 -0.034487470239400866 -39.52185673117635 -0.04263554904609919 -39.52841673978833
585 -0.034390472993254664 -39.5562472041696 -0.030856379214674233 -39.559273119003
586 -0.034616207145154475 -39.59086341131476 -0.040777723863720895 -39.60005084286672
587 -0.03440122734755278 -39.62526463866231 -0.03218090496957302 -39.63223174783629
588 -0.03452935256063938 -39.65979399122295 -0.03821183051913977 -39.67044357835543
589 -0.03447921965271235 -39.69427321087566 -0.03647463750094175 -39.706918215856376
590 -0.03439675960689783 -39.72866997048256 -0.03306438010185957 -39.73998259595824
591 -0.034381657093763354 -39.76305162757632 -0.033665433526039124 -39.77364802948428
592 -0.034394570253789426 -39.797446197830105 -0.03872110936790705 -39.81236913885218
593 -0.03454888816922903 -39.83199508599933 -0.036318178102374074 -39.84868731695456
594 -0.034297889471054076 -39.86629297547039 -0.02824256308376789 -39.876929880038325
595 -0.03446422293782234 -39.90075719840821 -0.039170585200190546 -39.916100465238515
596 -0.034277337789535525 -39.93503453619774 -0.03643851019442081 -39.95253897543294
597 -0.034367631934583184 -39.969402168132326 -0.0283182205632329 -39.98085719599617
598 -0.03450256213545799 -40.003904730267784 -0.03357271049171686 -40.01442990648789
599 -0.034432793594896795 -40.03833752386268 -0.031185245513916014 -40.04561515200181
600 -0.03449317570775747 -40.07283069957044 -0.030960807017982005 -40.07657595901979
601 -0.03462763074785471 -40.107458330318295 -0.025197359919548034 -40.10177331893934
602 -0.03479289524257183 -40.14225122556087 -0.041356809251010415 -40.14313012819035
603 -0.03459962699562311 -40.17685085255649 -0.03243471849709749 -40.17556484668745
604 -0.034677646867930886 -40.211528499424425 -0.03699929472059012 -40.21256414140804
605 -0.03458583727478981 -40.246114336699215 -0.033024122938513756 -40.24558826434655
606 -0.03476253114640713 -40.28087686784562 -0.04573879651725292 -40.29132706086381
607 -0.0342607170343399 -40.31513758487996 -0.03587187416851521 -40.32719893503232
608 -0.034239085763692854 -40.34937667064366 -0.035217581689357756 -40.36241651672168
609 -0.03431487157940864 -40.38369154222307 -0.03573070336133242 -40.39814722008301
610 -0.03424334619194269 -40.41793488841501 -0.03784263972193003 -40.43598985980494
611 -0.03417780790477991 -40.452112696319794 -0.031467238813638686 -40.46745709861858
612 -0.03403773307800293 -40.486150429397796 -0.03327247239649296 -40.50072957101507
613 -0.034294765628874305 -40.52044519502667 -0.03562671057879925 -40.53635628159387
614 -0.03415756225585938 -40.554602757282524 -0.034783929027616976 -40.571140210621486
615 -0.0344158548861742 -40.5890186121687 -0.03264420256018639 -40.60378441318167
616 -0.03431882206350565 -40.623337434232205 -0.03531034961342812 -40.6390947627951
617 -0.03444469403475523 -40.65778212826696 -0.030745695810765028 -40.66984045860586
618 -0.03435890097171068 -40.69214102923867 -0.03269923385232687 -40.70253969245819
619 -0.03436590097844601 -40.72650693021711 -0.028530599363148213 -40.73107029182134
620 -0.034283203259110454 -40.76079013347622 -0.03690036367624998 -40.76797065549759
621 -0.0343350850045681 -40.79512521848079 -0.03298319727182388 -40.80095385276942
622 -0.03428207002580166 -40.829407288506594 -0.03193050660192966 -40.83288435937135
623 -0.03439313992857933 -40.86380042843518 -0.038461293652653696 -40.871345653024
624 -0.03427660632878542 -40.898077034763965 -0.04110527541488409 -40.912450928438886
625 -0.0340503990650177 -40.93212743382898 -0.03468264136463404 -40.94713356980352
626 -0.034152719937264917 -40.96628015376625 -0.02701855655759573 -40.97415212636111
627 -0.034402718767523766 -41.00068287253377 -0.03339494075626135 -41.00754706711737
628 -0.03425736706703901 -41.034940239600814 -0.03650753684341908 -41.04405460396079
629 -0.034213393554091455 -41.069153633154905 -0.036089939437806605 -41.080144543398596
630 -0.03421795200556517 -41.10337158516047 -0.03708239570260048 -41.117226939101194
631 -0.034030277840793134 -41.13740186300126 -0.038929123617708686 -41.1561560627189
632 -0.0340587705373764 -41.171460633538636 -0.024267391301691532 -41.18042345402059
633 -0.03416138328611851 -41.205622016824755 -0.02915750667452812 -41.20958096069512
634 -0.03416284378618002 -41.23978486061093 -0.03385339770466089 -41.24343435839978
635 -0.034339665248990056 -41.274124525859925 -0.037354078516364096 -41.28078843691615
636 -0.03424718827009201 -41.30837171413002 -0.042441770993173124 -41.32323020790932
637 -0.03403014317154884 -41.34240185730157 -0.03734010607004166 -41.36057031397936
638 -0.03392525222152472 -41.37632710952309 -0.03473552968353033 -41.39530584366289
639 -0.03385710846632719 -41.41018421798942 -0.034646582789719105 -41.42995242645261
640 -0.033926591835916044 -41.44411080982533 -0.03487890418618918 -41.464831330638795
641 -0.03374710567295551 -41.47785791549829 -0.03576410058885813 -41.50059543122765
642 -0.03381615597754717 -41.51167407147584 -0.03286935985088348 -41.533464791078536
643 -0.03386777322739363 -41.54554184470323 -0.03282427750527859 -41.566289068583814
644 -0.03376165479421615 -41.57930349949745 -0.03138493653386831 -41.59767400511768
645 -0.03376927338540554 -41.61307277288285 -0.03609292358160019 -41.63376692869928
646 -0.03380611818283796 -41.64687889106569 -0.03154528103768826 -41.66531220973697
647 -0.033769907616078856 -41.680648798681766 -0.029022593051195145 -41.69433480278816
648 -0.03387480974197388 -41.71452360842374 -0.03196912407875061 -41.72630392686691
649 -0.03398670367896557 -41.7485103121027 -0.03340237475931644 -41.75970630162623
650 -0.0341734379529953 -41.782683750055696 -0.028538147266954184 -41.78824444889319
651 -0.034087489172816274 -41.816771239228515 -0.033949963934719565 -41.822194412827905
652 -0.03404886536300182 -41.85082010459152 -0.03621005229651928 -41.85840446512442
653 -0.03392638545483351 -41.88474649004635 -0.03234006054699421 -41.890744525671415
654 -0.03392863981425762 -41.91867512986061 -0.03313533421605826 -41.92387985988747
655 -0.03392618410289287 -41.952601313963505 -0.030662187840789557 -41.95454204772826
656 -0.03404469471424818 -41.98664600867775 -0.03239447958767414 -41.98693652731593
657 -0.03417297974228859 -42.02081898842004 -0.03371632806956768 -42.0206528553855
658 -0.03411075957119465 -42.05492974799123 -0.03158081769943237 -42.052233673084935
659 -0.034013469144701956 -42.088943217135935 -0.029663676954805852 -42.08189735003974
660 -0.03416958786547184 -42.123112805001405 -0.03118329094722867 -42.113080640986965
661 -0.034129131399095056 -42.1572419364005 -0.03259205743670464 -42.14567269842367
662 -0.03415672834962606 -42.19139866475013 -0.03891223687678576 -42.18458493530045
663 -0.03404175769537687 -42.22544042244551 -0.03342873863875866 -42.21801367393921
664 -0.03400252852588892 -42.2594429509714 -0.031847530603408815 -42.24986120454262
665 -0.03399861920624971 -42.29344157017765 -0.030435446463525296 -42.28029665100615
666 -0.03415411617606878 -42.32759568635372 -0.03759842645376921 -42.317895077459916
667 -0.033979511447250844 -42.36157519780097 -0.03258743062615395 -42.35048250808607
668 -0.03401966691017151 -42.395594864711136 -0.03477623388171196 -42.38525874196778
669 -0.03405084703117609 -42.42964571174231 -0.034406154230237004 -42.41966489619802
670 -0.03405766971409321 -42.463703381456405 -0.03509933724999428 -42.45476423344802
671 -0.03414980359375477 -42.49785318505016 -0.03510728795081377 -42.48987152139883
672 -0.034082185477018356 -42.53193537052718 -0.03283786736428738 -42.52270938876312
673 -0.034109543077647686 -42.56604491360483 -0.03524177279323339 -42.55795116155635
674 -0.03408205546438694 -42.600126969069215 -0.0357208501547575 -42.593672011711114
675 -0.033944663032889365 -42.634071632102106 -0.028527915105223657 -42.622199926816336
676 -0.034096124768257144 -42.66816775687036 -0.03336946833878755 -42.655569395155126
677 -0.03425799589604139 -42.7024257527664 -0.03422420807182789 -42.68979360322695
678 -0.03414092510938645 -42.736566677875786 -0.033837445080280304 -42.72363104830723
679 -0.03416522275656462 -42.77073190063235 -0.03534676656126976 -42.7589778148685
680 -0.0340727997943759 -42.80480470042672 -0.03358454816043377 -42.792562363028935
681 -0.03404190037399531 -42.838846600800714 -0.03315630964934826 -42.825718672678285
682 -0.03399849869310856 -42.87284509949382 -0.03175872191786766 -42.85747739459615
683 -0.034113139286637305 -42.90695823878046 -0.03388873618096113 -42.891366130777115
684 -0.034111791476607325 -42.941070030257066 -0.03180120307952165 -42.92316733385664
685 -0.034221418760716917 -42.97529144901778 -0.030171848181635142 -42.95333918203828
686 -0.03404963854700327 -43.009341087564785 -0.03119489084929228 -42.98453407288757
687 -0.03417960479855538 -43.04352069236334 -0.0367063557729125 -43.021240428660484
688 -0.034130924567580226 -43.077651616930915 -0.035943993180990216 -43.05718442184148
689 -0.03416608907282352 -43.11181770600374 -0.0364545963704586 -43.09363901821194
690 -0.0341326292604208 -43.14595033526416 -0.03551210630685091 -43.12915112451879
691 -0.03405298814177513 -43.180003323405934 -0.031605600379407406 -43.1607567248982
692 -0.034075862169265746 -43.2140791855752 -0.04502446297556162 -43.20578118787376
693 -0.033673478104174134 -43.24775266367938 -0.03602536953985691 -43.24180655741362
694 -0.03385695964097977 -43.28160962332036 -0.03423562683165073 -43.27604218424527
695 -0.03374048136174679 -43.3153501046821 -0.032175925001502036 -43.30821810924677
696 -0.033747651427984235 -43.34909775611009 -0.03532191049307585 -43.34354001973985
697 -0.03379564061760902 -43.3828933967277 -0.0258782965131104 -43.36941831625296
698 -0.03401072807610035 -43.4169041248038 -0.029429722204804422 -43.398848038457764
699 -0.0339865418151021 -43.4508906666189 -0.03384886812418699 -43.43269690658195
700 -0.033891796693205835 -43.48478246331211 -0.0351288665086031 -43.46782577309055
701 -0.03394059725105762 -43.51872306056317 -0.03439117074012756 -43.50221694383068
702 -0.033928644843399525 -43.55265170540657 -0.03406612724065781 -43.53628307107134
703 -0.03394390270113945 -43.58659560810771 -0.036619970388710496 -43.57290304146005
704 -0.033910822682082654 -43.62050643078979 -0.027890868298709393 -43.600793909758764
705 -0.0340998962521553 -43.65460632704195 -0.03539157323539257 -43.63618548299416
706 -0.03395028542727232 -43.68855661246922 -0.03449135143309832 -43.670676834427255
707 -0.03382703568786383 -43.722383648157084 -0.035921713896095754 -43.70659854832335
708 -0.03400393482297659 -43.75638758298006 -0.039431396313011645 -43.74602994463636
709 -0.033805208280682564 -43.79019279126074 -0.042323711514472964 -43.78835365615083
710 -0.03357463330030441 -43.82376742456105 -0.03684329371899366 -43.82519694986983
711 -0.033419407345354556 -43.857186831906404 -0.03947417382150888 -43.86467112369134
712 -0.03333915323019028 -43.89052598513659 -0.036450278013944626 -43.90112140170528
713 -0.03332810588181019 -43.9238540910184 -0.03261418044567108 -43.93373558215095
714 -0.03349013272672892 -43.957344223745125 -0.029052492044866086 -43.96278807419582
715 -0.03363524079322815 -43.990979464538356 -0.030830114707350732 -43.99361818890317
716 -0.03353095427155495 -44.02451041880991 -0.03472501169890165 -44.02834320060207
717 -0.033603344298899177 -44.05811376310881 -0.038924524746835235 -44.067267725348906
718 -0.03338731601834297 -44.09150107912715 -0.03918428085744381 -44.10645200620635
719 -0.03318720553070307 -44.12468828465785 -0.03025456229224801 -44.136706568498596
720 -0.033369371108710764 -44.15805765576656 -0.031098424922674894 -44.16780499342127
721 -0.03344644252210856 -44.19150409828867 -0.03647799491882324 -44.2042829883401
722 -0.033592961728572845 -44.22509706001724 -0.04103567898273468 -44.245318667322834
723 -0.03310977555811405 -44.25820683557536 -0.03158395010977984 -44.27690261743261
724 -0.03320552408695221 -44.29141235966231 -0.031533033959567545 -44.30843565139218
725 -0.03335468899458647 -44.324767048656895 -0.04108503367751837 -44.3495206850697
726 -0.033055189065635204 -44.35782223772253 -0.03159981602802873 -44.381120501097726
727 -0.0331453999504447 -44.39096763767297 -0.031460292544215916 -44.41258079364194
728 -0.03304146993905306 -44.42400910761202 -0.038372077979147434 -44.45095287162109
729 -0.03301419783383608 -44.45702330544586 -0.0339744720607996 -44.48492734368189
730 -0.03295974917709828 -44.489983054622954 -0.03183210846036673 -44.51675945214225
731 -0.03305896203964949 -44.5230420166626 -0.0327369935810566 -44.54949644572331
732 -0.03306744564324617 -44.55610946230585 -0.036816849187016484 -44.586313294910326
733 -0.033038297295570375 -44.58914775960142 -0.03284694142639637 -44.619160236336725
734 -0.03293091617524624 -44.62207867577666 -0.031875981390476225 -44.6510362177272
735 -0.03295168541371822 -44.655030361190384 -0.035249301604926585 -44.68628551933213
736 -0.0330304304137826 -44.688060791604165 -0.029870925284922124 -44.716156444617056
737 -0.03306951969861984 -44.72113031130279 -0.02905202666297555 -44.74520847128003
738 -0.03324912637472153 -44.75437943767751 -0.025558166205883026 -44.77076663748591
739 -0.0334950989112258 -44.78787453658873 -0.021571455243974923 -44.792338092729885
740 -0.033733563125133516 -44.82160809971386 -0.038635206036269666 -44.83097329876615
741 -0.033666393533349034 -44.855274493247215 -0.03276553936302662 -44.86373883812918
742 -0.03346581775695086 -44.88874031100416 -0.04013219941407442 -44.903871037543254
743 -0.033371922373771665 -44.92211223337794 -0.03334945645183325 -44.937220493995085
744 -0.033404490910470486 -44.95551672428841 -0.034730481915175915 -44.97195097591026
745 -0.033252511732280256 -44.98876923602069 -0.03168455585837364 -45.00363553176864
746 -0.03338551577180624 -45.02215475179249 -0.0351803844794631 -45.0388159162481
747 -0.03337752819061279 -45.055532279983105 -0.033232823759317395 -45.07204874000742
748 -0.03347070179879665 -45.0890029817819 -0.03142543118447065 -45.10347417119189
749 -0.03342914450913668 -45.12243212629104 -0.03329228200018406 -45.136766453192074
750 -0.033325308188796046 -45.15575743447983 -0.03781233411282301 -45.174578787304895
751 -0.03332270234823227 -45.18908013682806 -0.029734780453145503 -45.20431356775804
752 -0.03335022795945406 -45.22243036478751 -0.03300325274467468 -45.23731682050272
753 -0.03345990125089884 -45.25589026603841 -0.03235507644712925 -45.26967189694985
754 -0.03341222535818815 -45.289302491396604 -0.030055290460586546 -45.29972718741044
755 -0.03346386961638927 -45.322766361012995 -0.03171025961637497 -45.331437447026815
756 -0.03360919561237097 -45.356375556625366 -0.044183156080543996 -45.37562060310736
757 -0.03331369664520025 -45.38968925327057 -0.036270500347018245 -45.41189110345437
758 -0.03324238751083612 -45.42293164078141 -0.034534014947712424 -45.44642511840208
759 -0.033235764503479 -45.45616740528489 -0.035173374228179455 -45.48159849263026
760 -0.0330818897113204 -45.489249294996206 -0.03035629531368613 -45.51195478794395
761 -0.03327060490846634 -45.52251989990467 -0.03583573177456856 -45.54779051971852
762 -0.033298476785421374 -45.55581837669009 -0.034693043865263465 -45.58248356358378
763 -0.03320569861680269 -45.589024075306895 -0.024419111479073764 -45.606902675062855
764 -0.03332764133810997 -45.62235171664501 -0.03615248501300812 -45.64305516007586
765 -0.03324061166495085 -45.65559232830996 -0.03756686560809612 -45.68062202568396
766 -0.03319853469729424 -45.68879086300725 -0.0296318999491632 -45.710253925633126
767 -0.033250731974840166 -45.72204159498209 -0.033559157140553 -45.74381308277368
768 -0.033089098148047925 -45.755130693130134 -0.035861488245427606 -45.77967457101911
769 -0.03309706877917051 -45.788227761909305 -0.03360586035996675 -45.81328043137908
770 -0.03308202102780342 -45.82130978293711 -0.03235092964023352 -45.84563136101931
771 -0.03327780198305845 -45.85458758492017 -0.03315100111067295 -45.87878236212998
772 -0.03317209593951702 -45.88775968085969 -0.030568278580904006 -45.90935064071088
773 -0.03315554931759834 -45.920915230177286 -0.03235859405249357 -45.94170923476338
774 -0.03333841152489185 -45.95425364170218 -0.0236559996381402 -45.96536523440152
775 -0.03339278101921082 -45.98764642272139 -0.031161965057253837 -45.99652719945877
776 -0.0333634439855814 -46.02100986670697 -0.03366223406046629 -46.03018943351923
777 -0.033413163758814333 -46.054423030465784 -0.03589760363101959 -46.066087037150254
778 -0.03338421378284693 -46.08780724424863 -0.02810583747923374 -46.094192874629485
779 -0.033497554063796994 -46.12130479831243 -0.03293372616171837 -46.1271266007912
780 -0.033437658473849295 -46.15474245678628 -0.03445694372057915 -46.16158354451178
781 -0.03336315546184778 -46.18810561224813 -0.03150820564478636 -46.19309175015656
782 -0.033452894911170004 -46.2215585071593 -0.03080035373568535 -46.22389210389225
783 -0.03348645903170109 -46.255044966191 -0.03596147354692221 -46.259853577439166
784 -0.03335982598364353 -46.288404792174646 -0.03540543112903834 -46.2952590085682
785 -0.033474394492805 -46.32187918666745 -0.035925944522023204 -46.33118495309022
786 -0.033256843127310275 -46.355136029794764 -0.03684842362999916 -46.36803337672022
787 -0.03331434186547995 -46.38845037166024 -0.029994198959320782 -46.39802757567954
788 -0.03334677908569574 -46.42179715074594 -0.03053039815276861 -46.42855797383231
789 -0.033455694653093816 -46.45525284539903 -0.04065518081188202 -46.469213154644194
790 -0.03319898396730423 -46.48845182936633 -0.03371318802237511 -46.50292634266657
791 -0.03326811548322439 -46.52171994484956 -0.033455028757452966 -46.53638137142402
792 -0.03314591590315104 -46.554865860752706 -0.033681133575737474 -46.57006250499976
793 -0.03328117430210113 -46.58814703505481 -0.03113225121051073 -46.60119475621027
794 -0.03324546944350004 -46.62139250449831 -0.032215307094156743 -46.633410063304424
795 -0.03327195700258016 -46.65466446150089 -0.032591338455677035 -46.6660014017601
796 -0.03346467036753893 -46.68812913186843 -0.04021572358906269 -46.70621712534916
797 -0.03315343596041202 -46.721282567828844 -0.03426259309053421 -46.740479718439694
798 -0.03306517712771893 -46.75434774495656 -0.036631925776600835 -46.7771116442163
799 -0.03297259360551834 -46.78732033856208 -0.029553133901208638 -46.80666477811751
800 -0.03303136620670557 -46.82035170476879 -0.03041044156998396 -46.83707521968749
801 -0.03304508365690708 -46.8533967884257 -0.030822909250855447 -46.86789812893835
802 -0.03323199581354856 -46.88662878423925 -0.03889527879655361 -46.9067934077349
803 -0.033095069043338296 -46.91972385328259 -0.033576786145567895 -46.94037019388047
804 -0.03308060709387064 -46.95280446037646 -0.031338985078036785 -46.971709178958506
805 -0.03303908258676529 -46.98584354296323 -0.03649979308247566 -47.00820897204098
806 -0.033059853315353396 -47.01890339627858 -0.03373230658471584 -47.0419412786257
807 -0.03296510707587004 -47.05186850335445 -0.030580896884202957 -47.0725221755099
808 -0.03299778178334236 -47.08486628513779 -0.030107349529862402 -47.10262952503977
809 -0.03318621050566435 -47.118052495643454 -0.024367768317461014 -47.12699729335723
810 -0.03327984195202589 -47.15133233759548 -0.03591591361910105 -47.16291320697633
811 -0.033206207863986495 -47.18453854545946 -0.033398011699318886 -47.196311218675646
812 -0.03322287201881409 -47.21776141747827 -0.032590574398636815 -47.228901793074286
813 -0.03337228577584028 -47.25113370325411 -0.03668123092502355 -47.26558302399931
814 -0.033187626674771306 -47.284321329928886 -0.032951508462429044 -47.298534532461744
815 -0.03310256917029619 -47.31742389909918 -0.0318963723257184 -47.33043090478746
816 -0.033302399702370165 -47.350726298801554 -0.031014434248209 -47.36144533903567
817 -0.033212367072701456 -47.383938665874254 -0.033577668108046056 -47.39502300714371
818 -0.03329443354159593 -47.41723309941585 -0.031924194656312466 -47.426947201800026
819 -0.03341105375438928 -47.450644153170245 -0.032388714142143726 -47.45933591594217
820 -0.03326476197689772 -47.48390891514714 -0.03337741810828447 -47.49271333405046
821 -0.03330871928483248 -47.51721763443197 -0.030027384776622056 -47.52274071882708
822 -0.03350233491510153 -47.55071996934707 -0.03490390181541443 -47.55764462064249
823 -0.03319484330713749 -47.58391481265421 -0.029641149565577507 -47.58728577020807
824 -0.03358939904719591 -47.6175042117014 -0.026740267965942623 -47.61402603817401
825 -0.03375289477407932 -47.651257106475484 -0.027078567445278166 -47.64110460561929
826 -0.03390098065137863 -47.685158087126865 -0.03727504909038544 -47.67837965470967
827 -0.03363211564719677 -47.71879020277406 -0.03519909754395485 -47.713578752253625
828 -0.03361921813338995 -47.75240942090745 -0.034349115937948226 -47.747927868191574
829 -0.033630532398819926 -47.786039953306265 -0.03442906215786934 -47.782356930349444
830 -0.033522403426468374 -47.81956235673273 -0.03577358070760965 -47.818130511057056
831 -0.033442375250160694 -47.85300473198289 -0.03427572026848793 -47.852406231325546
832 -0.03348540514707565 -47.88649013712997 -0.03229703176766634 -47.884703263093215
833 -0.03346491958945989 -47.91995505671943 -0.03387507032603025 -47.91857833341925
834 -0.0334226893261075 -47.95337774604554 -0.03300425596535206 -47.9515825893846
835 -0.03338903952389956 -47.986766785569436 -0.03578007016330957 -47.98736265954791
836 -0.033399896882474425 -48.02016668245191 -0.03487538211047649 -48.02223804165839
837 -0.03327100072056055 -48.05343768317247 -0.027706609666347505 -48.049944651324736
838 -0.03347278330475092 -48.08691046647722 -0.02950927000492811 -48.079453921329666
839 -0.03349418323487043 -48.12040464971209 -0.037471231445670126 -48.11692515277534
840 -0.033439297787845136 -48.15384394749994 -0.03088354868814349 -48.14780870146348
841 -0.03337574563920498 -48.18721969313914 -0.035253737680613996 -48.183062439144095
842 -0.03335634712129831 -48.22057604026044 -0.032603577710688114 -48.21566601685478
843 -0.033306279219686985 -48.25388231948013 -0.0343899343162775 -48.25005595117106
844 -0.03326388131827116 -48.2871462007984 -0.03155294395983219 -48.281608895130894
845 -0.0335680702701211 -48.32071427106852 -0.03400818631052971 -48.315617081441424
846 -0.03346234783530235 -48.35417661890382 -0.02982073901221156 -48.34543782045363
847 -0.03351353444159031 -48.38769015334541 -0.028042925428599118 -48.37348074588223
848 -0.03350516986101866 -48.421195323206426 -0.03722816221415996 -48.410708908096396
849 -0.03336527440696955 -48.454560597613394 -0.030718042701482772 -48.441426950797876
850 -0.03349887635558844 -48.48805947396898 -0.0340224264189601 -48.47544937721683
851 -0.033484489843249324 -48.52154396381223 -0.03394869193434715 -48.50939806915118
852 -0.033544104732573035 -48.5550880685448 -0.03500796221196652 -48.544406031363145
853 -0.033420694246888163 -48.58850876279168 -0.032149467058479785 -48.57655549842163
854 -0.03355065379291773 -48.6220594165846 -0.03321477472782135 -48.60977027314945
855 -0.03353168368339539 -48.65559110026799 -0.03784005362540484 -48.64761032677485
856 -0.03329061195254326 -48.688881712220535 -0.03265584092587233 -48.68026616770072
857 -0.03350093439221382 -48.72238264661275 -0.02261472400277853 -48.7028808917035
858 -0.0337335467338562 -48.75611619334661 -0.032485440745949744 -48.73536633244945
859 -0.03368260078132153 -48.789798794127925 -0.03278427813202143 -48.76815061058147
860 -0.033647633902728555 -48.82344642803066 -0.031034526135772466 -48.79918513671724
861 -0.03381174169480801 -48.85725816972546 -0.03750247824937105 -48.836687614966614
862 -0.033576094172894956 -48.890834263898356 -0.03377946205437184 -48.87046707702098
863 -0.03359287083148956 -48.92442713472985 -0.030784801207482816 -48.901251878228464
864 -0.03364949710667133 -48.95807663183652 -0.03458111025393009 -48.935832988482396
865 -0.033543715812265874 -48.991620347648784 -0.04029386583715677 -48.97612685431955
866 -0.03371251635253429 -49.02533286400132 -0.022228417545557023 -48.99835527186511
867 -0.03372540939599276 -49.05905827339731 -0.03238543421030045 -49.030740706075406
868 -0.033670706860721114 -49.09272898025803 -0.03570937309414148 -49.06645007916955
869 -0.03367105722427368 -49.126400037482306 -0.035733707062900064 -49.10218378623245
870 -0.03355741687119007 -49.159957454353496 -0.03288376238197088 -49.13506754861442
871 -0.033582540974020955 -49.19353999532752 -0.03395054060965776 -49.16901808922408
872 -0.033486693538725375 -49.227026688866246 -0.03338952735066414 -49.202407616574746
873 -0.03339835684746504 -49.26042504571371 -0.030483375862240793 -49.232890992436985
874 -0.033613456226885316 -49.2940385019406 -0.030961859598755838 -49.26385285203574
875 -0.033639706671237946 -49.327678208611836 -0.033036889135837556 -49.296889741171576
876 -0.033627919480204584 -49.36130612809204 -0.028209535218775273 -49.325099276390354
877 -0.03374014925211668 -49.39504627734416 -0.03223660234361887 -49.35733587873397
878 -0.033773656375706194 -49.428819933719865 -0.03748474009335041 -49.39482061882732
879 -0.033758710324764254 -49.462578644044626 -0.03747942466288805 -49.43230004349021
880 -0.033574835024774076 -49.4961534790694 -0.030775963235646485 -49.463076006725856
881 -0.03365897461771965 -49.52981245368712 -0.033495927788317205 -49.49657193451417
882 -0.03361059091985226 -49.56342304460697 -0.033538694866001605 -49.530110629380175
883 -0.033727797120809554 -49.59715084172778 -0.03420821204781532 -49.56431884142799
884 -0.033469550870358945 -49.63062039259814 -0.03348935786634684 -49.597808199294334
885 -0.033437130972743034 -49.66405752357088 -0.029643122293055057 -49.62745132158739
886 -0.033554322086274624 -49.69761184565716 -0.03276978060603142 -49.66022110219342
887 -0.03348924200981855 -49.73110108766698 -0.04112585037946701 -49.701346952572884
888 -0.033332957327365874 -49.764434044994346 -0.0330151729285717 -49.734362125501455
889 -0.033486473746597765 -49.797920518740945 -0.03331680670380592 -49.767678932205264
890 -0.033513438515365125 -49.83143395725631 -0.03149596769362688 -49.799174899898894
891 -0.03343996480107307 -49.864873922057384 -0.03304083552211523 -49.83221573542101
892 -0.03350282516330481 -49.89837674722069 -0.02776820557191968 -49.859983940992926
893 -0.03348262459039688 -49.931859371811086 -0.03035665862262249 -49.89034059961555
894 -0.03387705255299807 -49.96573642436408 -0.022849007975310087 -49.91318960759086
895 -0.034147672913968564 -49.99988409727805 -0.029571630898863076 -49.94276123848972
896 -0.03398729059845209 -50.0338713878765 -0.035186032950878146 -49.9779472714406
897 -0.03394817728549242 -50.067819565162 -0.03609420619904995 -50.01404147763965
898 -0.03375349547713995 -50.10157306063914 -0.035041670128703115 -50.04908314776836
899 -0.033727892115712164 -50.135300952754854 -0.03495137002319097 -50.08403451779155
900 -0.033693264983594415 -50.16899421773845 -0.032456602156162265 -50.11649111994771
901 -0.033705633319914344 -50.20269985105836 -0.036584928445518014 -50.15307604839323
902 -0.033541470393538476 -50.2362413214519 -0.03024370837956667 -50.183319756772796
903 -0.03368382938206196 -50.26992515083396 -0.03421218357980251 -50.2175319403526
904 -0.03358280602842569 -50.30350795686239 -0.03495456129312515 -50.25248650164573
905 -0.03354301284998655 -50.33705096971238 -0.031345889903604984 -50.28383239154933
906 -0.03355324976146221 -50.37060421947384 -0.03134854175150394 -50.31518093330084
907 -0.0336158636957407 -50.404220083169584 -0.035899493470788 -50.351080426771624
908 -0.03344383910298347 -50.43766392227257 -0.029704691283404826 -50.38078511805503
909 -0.033629251457750794 -50.471293173730324 -0.03438927363604307 -50.415174391691075
910 -0.03354107160121202 -50.50483424533154 -0.03329604212194681 -50.44847043381302
911 -0.03352549970149994 -50.538359745033034 -0.03238116148859262 -50.480851595301615
912 -0.03355942014604807 -50.57191916517908 -0.039068737626075746 -50.51992033292769
913 -0.03349330332130194 -50.60541246850038 -0.029827687609940767 -50.54974802053763
914 -0.03356650974601507 -50.6389789782464 -0.03621565904468298 -50.58596367958231
915 -0.03349372837692499 -50.672472706623324 -0.03323923386633396 -50.619202913448646
916 -0.03344089556485415 -50.705913602188176 -0.03340079691261053 -50.652603710361255
917 -0.03346323855221271 -50.73937684074039 -0.03265405613929033 -50.68525776650055
918 -0.033553526178002356 -50.772930366918395 -0.033757603354752065 -50.7190153698553
919 -0.03363271281123161 -50.80656307972963 -0.03580388389527798 -50.754819253750576
920 -0.033426134288311 -50.83998921401794 -0.03150566928088665 -50.786324923031465
921 -0.033535069599747655 -50.87352428361769 -0.036860324628651145 -50.82318524766011
922 -0.033621939830482006 -50.90714622344817 -0.03495703600347042 -50.85814228366358
923 -0.03341178148984909 -50.94055800493802 -0.03621463812887669 -50.89435692179246
924 -0.03331630323082209 -50.97387430816884 -0.03745808694511652 -50.93181500873757
925 -0.0331705704331398 -51.00704487860198 -0.03376037813723087 -50.965575386874804
926 -0.03320206459611654 -51.0402469431981 -0.03318438418209553 -50.998759771056896
927 -0.03311673384159804 -51.073363677039694 -0.03266264945268631 -51.031422420509585
928 -0.03317916095256805 -51.106542837992265 -0.03118966370820999 -51.0626120842178
929 -0.03323688264936209 -51.13977972064163 -0.03191276099532843 -51.09452484521312
930 -0.033130739070475104 -51.1729104597121 -0.033961177431046964 -51.12848602264417
931 -0.03332165535539389 -51.20623211506749 -0.027679464686661957 -51.15616548733083
932 -0.03348856884986162 -51.239720683917355 -0.03144404664635658 -51.18760953397719
933 -0.033320173248648645 -51.273040857166 -0.03244115058332682 -51.22005068456051
934 -0.03340151160955429 -51.306442368775556 -0.030906523298472165 -51.25095720785898
935 -0.03345211874693632 -51.33989448752249 -0.03384876791387796 -51.28480597577286
936 -0.03352953344583511 -51.37342402096833 -0.033112161047756675 -51.317918136820616
937 -0.03343115076422691 -51.40685517173256 -0.03359998110681772 -51.351518117927434
938 -0.033466405048966405 -51.44032157678153 -0.03098117923364043 -51.382499297161075
939 -0.03351388704031706 -51.47383546382184 -0.034990550763905046 -51.41748984792498
940 -0.033521645702421665 -51.507357109524264 -0.03611690197139979 -51.45360674989638
941 -0.0334038108587265 -51.54076092038299 -0.033514810353517534 -51.487121560249896
942 -0.03328465595841408 -51.574045576341405 -0.03598047215491533 -51.523102032404815
943 -0.033265639655292036 -51.607311215996695 -0.03576230332255363 -51.55886433572737
944 -0.033177581056952475 -51.64048879705365 -0.03812570199370384 -51.59699003772108
945 -0.032922713458538054 -51.67341151051219 -0.03533252030611038 -51.63232255802719
946 -0.03294612765312195 -51.70635763816531 -0.03326086737215519 -51.66558342539935
947 -0.03291426599025726 -51.739271904155565 -0.03476174958050251 -51.70034517497985
948 -0.032941888086497784 -51.77221379224206 -0.03437057510018349 -51.734715750080035
949 -0.03283475935459137 -51.805048551596656 -0.030277284048497676 -51.76499303412853
950 -0.0328472139313817 -51.83789576552804 -0.03199892733246088 -51.79699196146099
951 -0.03286473676562309 -51.87076050229366 -0.03244952280074358 -51.829441484261736
952 -0.033040407672524454 -51.903800909966186 -0.03033952582627535 -51.859781010088014
953 -0.032997258193790915 -51.936798168159974 -0.03994036260992288 -51.89972137269794
954 -0.03279629740864039 -51.96959446556861 -0.02957832869142294 -51.92929970138936
955 -0.032858088798820975 -52.00245255436743 -0.03665034864097834 -51.96595005003034
956 -0.03277233690023422 -52.03522489126767 -0.032364335656166074 -51.998314385686506
957 -0.032822709530591965 -52.06804760079826 -0.03611217848956585 -52.03442656417607
958 -0.03273533247411251 -52.10078293327237 -0.03185357954353094 -52.0662801437196
959 -0.03263099957257509 -52.133413932844945 -0.032808820717036724 -52.09908896443664
960 -0.03288677781820297 -52.16630071066315 -0.026317742839455604 -52.12540670727609
961 -0.033033068850636484 -52.199333779513786 -0.03553000073879957 -52.160936708014894
962 -0.03281105812638998 -52.23214483764018 -0.02877633236348629 -52.18971304037838
963 -0.032966102845966815 -52.265110940486146 -0.03303117509931326 -52.22274421547769
964 -0.03304486703127622 -52.298155807517425 -0.0301562637090683 -52.252900479186756
965 -0.033043541572988035 -52.33119934909041 -0.036194208264350894 -52.289094687451104
966 -0.032997993752360344 -52.36419734284277 -0.03366052899509668 -52.322755216446204
967 -0.032897739112377165 -52.39709508195515 -0.03610635232180357 -52.358861568768006
968 -0.03299848362803459 -52.430093565583185 -0.03460340145975351 -52.39346497022776
969 -0.0328123539686203 -52.46290591955181 -0.03280795309692621 -52.42627292332469
970 -0.03290311358869076 -52.495809033140496 -0.03778597973287105 -52.46405890305756
971 -0.03266982603818178 -52.528478859178676 -0.029356230422854422 -52.49341513348042
972 -0.03284804746508598 -52.561326906643764 -0.03035900043323636 -52.523774133913655
973 -0.032863025180995466 -52.59418993182476 -0.03297434691339731 -52.55674848082705
974 -0.032814990542829034 -52.62700492236759 -0.033671819046139716 -52.590420299873195
975 -0.03276625350117683 -52.65977117586877 -0.03440146613866091 -52.624821766011856
976 -0.032847650535404685 -52.69261882640417 -0.034496454522013664 -52.65931822053387
977 -0.03287583217024803 -52.72549465857442 -0.03795163705945015 -52.69726985759332
978 -0.032755859568715094 -52.758250518143136 -0.027590224519371986 -52.72486008211269
979 -0.03280760571360588 -52.79105812385674 -0.03469474837183952 -52.75955483048453
980 -0.032764483243227005 -52.82382260709997 -0.03342905156314373 -52.79298388204768
981 -0.03278537206351757 -52.856607979163485 -0.037387271597981456 -52.83037115364566
982 -0.0329713623970747 -52.88957934156056 -0.030684702284634113 -52.86105585593029
983 -0.03271821103990078 -52.92229755260046 -0.032747180014848706 -52.89380303594514
984 -0.03282505739480257 -52.955122609995264 -0.029376768320798875 -52.92317980426594
985 -0.03290306106209755 -52.988025671057365 -0.03310676887631416 -52.95628657314226
986 -0.03284676223993301 -53.0208724332973 -0.03288380410522222 -52.98917037724748
987 -0.03291639909148216 -53.05378883238878 -0.034646058827638625 -53.02381643607512
988 -0.03271582666784525 -53.08650465905663 -0.03165396004915237 -53.05547039612428
989 -0.03290168233215809 -53.11940634138879 -0.02866561943665147 -53.08413601556093
990 -0.03296101354062557 -53.15236735492942 -0.03187022060155868 -53.11600623616249
991 -0.032825895212590696 -53.18519325014201 -0.027622696477919817 -53.14362893264041
992 -0.03316134810447693 -53.218354598246485 -0.030989340040832758 -53.17461827268124
993 -0.033109979890286925 -53.25146457813677 -0.032106020487844944 -53.20672429316909
994 -0.03308979272842407 -53.284554370865195 -0.029719878919422626 -53.23644417208851
995 -0.03315987382084131 -53.31771424468604 -0.031183850765228272 -53.26762802285374
996 -0.03336432762444019 -53.35107857231048 -0.02798002175986767 -53.29560804461361
997 -0.03436340354382992 -53.385441975854306 -0.015561721473932266 -53.31116976608754
998 -0.033942367509007455 -53.41938434336331 -0.03740755561739206 -53.34857732170493
999 -0.03381624799221754 -53.45320059135553 -0.03805779162794352 -53.38663511333287
1000 -0.033566953614354134 -53.48676754496989 -0.035571960546076295 -53.42220707387895
1001 -0.0335610993206501 -53.52032864429054 -0.03555707391351461 -53.45776414779247
1002 -0.03350281100720167 -53.55383145529774 -0.03537103533744812 -53.493135183129915
1003 -0.03332826867699623 -53.587159723974736 -0.03127025216817856 -53.52440543529809
1004 -0.033414135500788686 -53.62057385947553 -0.031859582848846914 -53.55626501814694
1005 -0.03341218661516905 -53.653986046090694 -0.033074010908603665 -53.589339029055544
1006 -0.03341684360057116 -53.68740288969126 -0.03437111619859934 -53.623710145254144
1007 -0.03353118151426315 -53.72093407120553 -0.028156526479870082 -53.65186667173401
1008 -0.0335796233266592 -53.754513694532186 -0.041748082637786864 -53.6936147543718
1009 -0.03323064800351858 -53.7877443425357 -0.03550774585455656 -53.72912250022636
1010 -0.03327971789985895 -53.82102406043556 -0.03485399540513754 -53.763976495631496
1011 -0.033200455084443095 -53.85422451552 -0.03596652075648308 -53.79994301638798
1012 -0.033140781708061694 -53.887365297228065 -0.036525404639542104 -53.83646842102752
1013 -0.033230946585536006 -53.9205962438136 -0.03912492729723453 -53.875593348324756
1014 -0.03289684671908617 -53.95349309053268 -0.03262398820370436 -53.90821733652846
1015 -0.03288662061095238 -53.986379711143634 -0.036635160073637964 -53.944852496602095
1016 -0.032881430722773074 -54.01926114186641 -0.03634735085070133 -53.9811998474528
1017 -0.0327094716951251 -54.05197061356154 -0.029775309935212137 -54.01097515738801
1018 -0.03280499055981636 -54.084775604121354 -0.03285180162638426 -54.043826959014396
1019 -0.032745946757495405 -54.11752155087885 -0.032892897725105286 -54.0767198567395
1020 -0.033075226843357085 -54.15059677772221 -0.036364473216235635 -54.11308432995574
1021 -0.03271062858402729 -54.183307406306234 -0.031271171290427446 -54.14435550124617
1022 -0.032732612639665606 -54.2160400189459 -0.03799330908805132 -54.18234881033422
1023 -0.032612596079707144 -54.248652615025605 -0.030948840733617543 -54.21329765106783
1024 -0.03274914864450693 -54.28140176367011 -0.032226525247097015 -54.24552417631493
1025 -0.032689861580729486 -54.31409162525084 -0.031059401296079158 -54.27658357761101
1026 -0.03269814439117909 -54.346789769642015 -0.026273868512362242 -54.30285744612337
1027 -0.0328539315611124 -54.37964370120313 -0.031364066526293755 -54.33422151264966
1028 -0.032878915406763555 -54.41252261660989 -0.03191406670957804 -54.36613557935924
1029 -0.03286981452256441 -54.445392431132454 -0.03014116734266281 -54.3962767467019
1030 -0.033020902425050735 -54.478413333557505 -0.03707228824496269 -54.433349034946865
1031 -0.03295357134193182 -54.51136690489944 -0.032457076385617255 -54.46580611133248
1032 -0.03290958479046822 -54.544276489689906 -0.03203356508165598 -54.49783967641414
1033 -0.03295001182705164 -54.57722650151696 -0.03146977368742228 -54.52930945010156
1034 -0.03301891125738621 -54.61024541277435 -0.03666988499462605 -54.56597933509618
1035 -0.032815880700945856 -54.64306129347529 -0.03207693081349135 -54.59805626590967
1036 -0.0328466521576047 -54.67590794563289 -0.03341895136982202 -54.631475217279494
1037 -0.03294113166630268 -54.7088490772992 -0.0344922149553895 -54.665967432234886
1038 -0.03271720670163632 -54.74156628400083 -0.03934461679309607 -54.70531204902798
1039 -0.03278871644288302 -54.77435500044371 -0.034967505186796186 -54.74027955421478
1040 -0.03272990863770246 -54.80708490908142 -0.037313389033079146 -54.77759294324786
1041 -0.03255732674151659 -54.839642235822936 -0.03473739419132471 -54.812330337439185
1042 -0.03260048534721136 -54.872242721170146 -0.036482539400458334 -54.848812876839645
1043 -0.03244646806269884 -54.90468918923285 -0.03200179096311331 -54.88081466780276
1044 -0.032625500671565534 -54.93731468990441 -0.032291979715228084 -54.913106647517985
1045 -0.032478756830096246 -54.969793446734506 -0.03341521006077528 -54.94652185757876
1046 -0.032574367336928846 -55.002367814071434 -0.03312308080494404 -54.9796449383837
1047 -0.03248176723718643 -55.03484958130862 -0.03431886900216341 -55.01396380738586
1048 -0.032453584112226964 -55.067303165420846 -0.0356848057359457 -55.04964861312181
1049 -0.03251603897660971 -55.099819204397456 -0.03528220299631357 -55.084930816118124
1050 -0.032492063008248806 -55.132311267405704 -0.026289734244346618 -55.11122055036247
1051 -0.032665224932134154 -55.164976492337836 -0.03328739143908024 -55.14450794180155
1052 -0.03242228012531996 -55.19739877246315 -0.03178455587476492 -55.176292497676314
1053 -0.0326034439727664 -55.23000221643592 -0.03602900225669146 -55.212321499933005
1054 -0.03243778627365827 -55.26244000270958 -0.03160994630306959 -55.243931446236076
1055 -0.03278976585716009 -55.29522976856674 -0.026527492608875037 -55.27045893884495
1056 -0.032662639021873476 -55.327892407588614 -0.03226934131234884 -55.302728280157304
1057 -0.03279974944889545 -55.36069215703751 -0.03283948637545109 -55.335567766532755
1058 -0.032829925790429114 -55.39352208282794 -0.033208768256008624 -55.368776534788765
1059 -0.032712881453335285 -55.42623496428128 -0.03321220427751541 -55.40198873906628
1060 -0.03284912332892418 -55.4590840876102 -0.033816334418952466 -55.435805073485234
1061 -0.032736259326338765 -55.49182034693654 -0.029580639395862817 -55.465385712881094
1062 -0.03282535094767809 -55.52464569788422 -0.03525475542992353 -55.50064046831102
1063 -0.03282120395451784 -55.55746690183874 -0.031387807242572306 -55.53202827555359
1064 -0.03291036076843738 -55.59037726260718 -0.029660974629223347 -55.561689250182816
1065 -0.033015495911240575 -55.62339275851842 -0.030213042441755534 -55.591902292624574
1066 -0.03315249178558588 -55.656545250304006 -0.03635875973850489 -55.62826105236308
1067 -0.03299844637513161 -55.68954369667914 -0.03450292255729437 -55.662763974920374
1068 -0.03288088981062174 -55.72242458648976 -0.0385355094447732 -55.701299484365144
1069 -0.032728543505072594 -55.75515312999483 -0.03228794224560261 -55.73358742661075
1070 -0.03278557062149048 -55.78793870061632 -0.03246456757187843 -55.766051994182625
1071 -0.032692508213222025 -55.820631208829546 -0.03331253845244646 -55.799364532635074
1072 -0.03285806532949209 -55.85348927415904 -0.03778368160128594 -55.83714821423636
1073 -0.03264962248504162 -55.88613889664408 -0.03229886293411255 -55.86944707717047
1074 -0.03286466374993324 -55.91900356039401 -0.03352900240570307 -55.90297607957617
1075 -0.03271652851253748 -55.95172008890655 -0.03521971311420202 -55.93819579269037
1076 -0.032512256689369676 -55.98423234559592 -0.030210564006119968 -55.96840635669649
1077 -0.03263588454574347 -56.01686823014166 -0.033196058310568335 -56.001602415007056
1078 -0.032605291530489924 -56.04947352167215 -0.031246581673622133 -56.03284899668068
1079 -0.032607142440974714 -56.08208066411312 -0.030785366147756576 -56.06363436282843
1080 -0.032741650566458703 -56.11482231467958 -0.03540257513523102 -56.09903693796366
1081 -0.032734526135027406 -56.14755684081461 -0.034879082813858986 -56.13391602077752
1082 -0.032678716070950034 -56.180235556885556 -0.034869412705302236 -56.168785433482824
1083 -0.03263983130455017 -56.212875388190106 -0.03331666998565197 -56.20210210346848
1084 -0.03261994142085314 -56.24549532961096 -0.03154913242906332 -56.23365123589754
1085 -0.03261878844350576 -56.27811411805447 -0.031910167261958125 -56.265561403159495
1086 -0.03284141290932894 -56.310955530963795 -0.030332938861101867 -56.295894342020596
1087 -0.032853316701948646 -56.34380884766574 -0.034829184599220755 -56.33072352661981
1088 -0.032721287198364736 -56.376530134864105 -0.029283740930259226 -56.360007267550074
1089 -0.032702484913170335 -56.40923261977728 -0.02860990194603801 -56.388617169496115
1090 -0.03300838880240917 -56.442241008579686 -0.03184594856575131 -56.42046311806187
1091 -0.03283502403646708 -56.47507603261615 -0.032042151875793935 -56.45250526993766
1092 -0.033009300380945204 -56.5080853329971 -0.037542734667658804 -56.49004800460532
1093 -0.032813199982047084 -56.54089853297914 -0.03247931133955717 -56.52252731594488
1094 -0.032775834389030936 -56.57367436736817 -0.03173828814178705 -56.554265604086666
1095 -0.0328099025413394 -56.60648426990951 -0.03283451683819294 -56.58710012092486
1096 -0.03290463741868734 -56.6393889073282 -0.035399843007326126 -56.622499963932185
1097 -0.03282249867916107 -56.67221140600736 -0.03169771451503038 -56.65419767844722
1098 -0.032748943567276 -56.704960349574634 -0.03186594862490892 -56.68606362707213
1099 -0.0327826639637351 -56.73774301353837 -0.03590307980775833 -56.72196670687989
1100 -0.03278264347463846 -56.77052565701301 -0.030806003045290707 -56.75277270992518
1101 -0.03286833073943853 -56.80339398775245 -0.03298305571079254 -56.785755765635976
1102 -0.032819711789488795 -56.836213699541936 -0.03176600076258183 -56.817521766398556
1103 -0.03294609151780605 -56.869159791059744 -0.028704430907964706 -56.84622619730652
1104 -0.033068681322038176 -56.90222847238178 -0.03313632663339376 -56.87936252393992
1105 -0.03296241294592619 -56.93519088532771 -0.03565866257995367 -56.91502118651987
1106 -0.03299524057656526 -56.968186125904275 -0.03637662921100855 -56.95139781573088
1107 -0.03290815390646458 -57.00109427981074 -0.034044918790459636 -56.985442734521335
1108 -0.032820725627243516 -57.03391500543798 -0.033896495774388316 -57.01933923029572
1109 -0.03276867680251598 -57.0666836822405 -0.03765720967203379 -57.056996439967754
1110 -0.032625985145568845 -57.09930966738607 -0.029393669683486223 -57.08639010965124
1111 -0.032815917022526266 -57.1321255844086 -0.025270017422735692 -57.111660127073975
1112 -0.0329902371391654 -57.165115821547765 -0.03814399745315313 -57.14980412452713
1113 -0.03290921151638031 -57.19802503306415 -0.03275551982223988 -57.18255964434937
1114 -0.03309067338705063 -57.2311157064512 -0.027379863802343606 -57.20993950815171
1115 -0.033037513680756095 -57.26415322013195 -0.0366924874484539 -57.24663199560017
1116 -0.0329805014654994 -57.297133721597454 -0.03144520130008459 -57.278077196900256
1117 -0.03298382852226496 -57.330117550119716 -0.03211983349174261 -57.310197030392
1118 -0.03307914678007364 -57.36319669689979 -0.03430384248495102 -57.34450087287695
1119 -0.03296097200363875 -57.39615766890343 -0.03140723891556263 -57.37590811179251
1120 -0.03302707839757204 -57.429184747301 -0.03445210102945566 -57.41036021282197
1121 -0.033011716604232785 -57.46219646390524 -0.030812505446374417 -57.44117271826835
1122 -0.03297411743551493 -57.49517058134075 -0.03357091695070267 -57.47474363521905
1123 -0.033046587742865084 -57.52821716908362 -0.03546703532338143 -57.51021067054243
1124 -0.03315144535154104 -57.56136861443516 -0.036766282841563226 -57.54697695338399
1125 -0.033110604993999 -57.59447921942916 -0.03589941244572401 -57.58287636582971
1126 -0.032691045105457305 -57.62717026453462 -0.032148673012852666 -57.61502503884257
1127 -0.03279376421123743 -57.659964028745854 -0.031599397864192726 -57.64662443670676
1128 -0.03274155035614967 -57.692705579102004 -0.028645773883908987 -57.67527021059067
1129 -0.03295669201761484 -57.72566227111962 -0.031000080239027738 -57.70627029082969
1130 -0.03301197309046984 -57.758674244210084 -0.037313164584338664 -57.74358345541403
1131 -0.03282000310719013 -57.791494247317274 -0.032398201525211334 -57.775981656939244
1132 -0.03285244926810264 -57.82434669658538 -0.038348025642335415 -57.81432968258158
1133 -0.03287381548434496 -57.85722051206972 -0.038933341205120084 -57.8532630237867
1134 -0.03252754807472229 -57.88974806014445 -0.03210684061050415 -57.885369864397205
1135 -0.032598819583654404 -57.9223468797281 -0.03159978277981281 -57.91696964717702
1136 -0.03258104659616947 -57.954927926324274 -0.03362048622220755 -57.950590133399224
1137 -0.03249939121305943 -57.98742731753733 -0.03438818417489529 -57.98497831757412
1138 -0.03253451269119978 -58.01996183022853 -0.032276275008916853 -58.017254592583036
1139 -0.03258311860263348 -58.05254494883116 -0.03427886441349983 -58.05153345699654
1140 -0.032630360871553424 -58.08517530970271 -0.03541498892009258 -58.08694844591663
1141 -0.032500067912042144 -58.11767537761475 -0.03430445026606321 -58.121252896182696
1142 -0.03249836023896933 -58.15017373785372 -0.03524097446352244 -58.156493870646216
1143 -0.03252893947064876 -58.18270267732437 -0.03196966201066971 -58.18846353265688
1144 -0.03247345164418221 -58.21517612896855 -0.03155500274151564 -58.220018535398395
1145 -0.03302562721073628 -58.248201756179284 -0.046006019413471225 -58.266024554811864
1146 -0.03213872853666544 -58.28034048471595 -0.02884519761428237 -58.294869752426145
1147 -0.032115930877625945 -58.31245641559357 -0.03301341701298952 -58.32788316943913
1148 -0.03213883023709059 -58.34459524583066 -0.032393131591379645 -58.36027630103051
1149 -0.03220862671732903 -58.37680387254799 -0.03014259422197938 -58.39041889525249
1150 -0.03221780210733414 -58.40902167465532 -0.03392931707203388 -58.424348212324524
1151 -0.03223135154694319 -58.44125302620226 -0.03311527296900749 -58.45746348529353
1152 -0.03213953413069248 -58.473392560332954 -0.030055762827396394 -58.487519248120925
1153 -0.032382186502218246 -58.50577474683517 -0.032509904354810715 -58.520029152475736
1154 -0.03238827735185623 -58.53816302418703 -0.03018361022695899 -58.55021276270269
1155 -0.03243092689663172 -58.57059395108366 -0.0320274643599987 -58.58224022706269
1156 -0.0323227534070611 -58.60291670449072 -0.03561467602849007 -58.61785490309118
1157 -0.03230944350361824 -58.63522614799434 -0.03257302977144718 -58.65042793286263
1158 -0.032365302368998525 -58.66759145036334 -0.03308045584708452 -58.68350838870971
1159 -0.03227191306650638 -58.69986336342985 -0.03090524096041918 -58.71441362967013
1160 -0.032639134861528876 -58.732502498291375 -0.027543232776224613 -58.74195686244636
1161 -0.03252903856337071 -58.76503153685474 -0.03314771056175232 -58.77510457300811
1162 -0.03252670131623745 -58.79755823817098 -0.035166211612522605 -58.81027078462063
1163 -0.032570399716496466 -58.830128637887476 -0.03364896476268768 -58.84391974938332
1164 -0.03249782845377922 -58.862626466341254 -0.036715525574982165 -58.8806352749583
1165 -0.032439681515097615 -58.895066147856355 -0.02895726729184389 -58.909592542250145
1166 -0.03248745296150446 -58.92755360081786 -0.03426257651299238 -58.94385511876314
1167 -0.03265744242817163 -58.960211043246034 -0.033183947019279 -58.97703906578242
1168 -0.03261507917195559 -58.99282612241799 -0.03206369504332542 -59.00910276082575
1169 -0.03251691870391369 -59.0253430411219 -0.03414864372462034 -59.04325140455037
1170 -0.03249010611325502 -59.05783314723516 -0.03131825998425484 -59.07456966453462
1171 -0.03241269178688526 -59.090245839022046 -0.03581241220235824 -59.11038207673698
1172 -0.032531296089291575 -59.122777135111335 -0.03467151541262865 -59.14505359214961
1173 -0.03253984656184912 -59.15531698167318 -0.03620546590536833 -59.18125905805498
1174 -0.032415297254920004 -59.1877322789281 -0.02780353892594576 -59.20906259698092
1175 -0.03243981562554836 -59.220172094553654 -0.033580170944333076 -59.242642767925254
1176 -0.032415663450956346 -59.25258775800461 -0.03462119214236736 -59.27726396006762
1177 -0.032500960305333136 -59.28508871830994 -0.03041524989530444 -59.30767920996293
1178 -0.03246717322617769 -59.317555891536124 -0.03567273262888193 -59.34335194259181
1179 -0.03248694185167551 -59.350042833387796 -0.03264602888375521 -59.37599797147556
1180 -0.03235388249158859 -59.38239671587939 -0.036717789620161055 -59.412715761095725
1181 -0.032487466000020504 -59.41488418187941 -0.0254861731082201 -59.438201934203946
1182 -0.03256668373942375 -59.44745086561883 -0.03355431593954563 -59.47175625014349
1183 -0.032484608329832555 -59.479935473948665 -0.032965492270886895 -59.50472174241438
1184 -0.03250463604927063 -59.51244010999793 -0.030348943918943404 -59.53507068633333
1185 -0.03256732542067766 -59.54500743541861 -0.03656777292490006 -59.571638459258224
1186 -0.03243263103067875 -59.57744006644929 -0.031605792976915834 -59.60324425223514
1187 -0.03253183718770743 -59.609971903636996 -0.03639844488352537 -59.63964269711867
1188 -0.032497749850153926 -59.64246965348715 -0.033388639241456984 -59.673031336360125
1189 -0.03247054386883974 -59.67494019735599 -0.03793492186814547 -59.71096625822827
1190 -0.032194359228014946 -59.707134556584 -0.028824108187109232 -59.73979036641538
1191 -0.03233328945934773 -59.73946784604335 -0.03146234657615423 -59.77125271299153
1192 -0.032519157603383066 -59.77198700364673 -0.033838460221886635 -59.80509117321342
1193 -0.03237190097570419 -59.80435890462243 -0.03277744799852371 -59.837868621211946
1194 -0.032402160577476025 -59.83676106519991 -0.036669000424444674 -59.87453762163639
1195 -0.03252175878733397 -59.86928282398724 -0.03119847336784005 -59.90573609500423
1196 -0.03254447001963854 -59.90182729400688 -0.0360452463850379 -59.941781341389266
1197 -0.03229683749377728 -59.93412413150065 -0.026864428352564574 -59.96864576974183
1198 -0.03250371981412172 -59.966627851314776 -0.0290242993272841 -59.997670069069116
1199 -0.032589755952358246 -59.999217607267134 -0.029554458335042 -60.02722452740416
1200 -0.03262667302042246 -60.03184428028756 -0.03435452170670032 -60.06157904911086
1201 -0.032596780173480513 -60.064441060461036 -0.029362245183438062 -60.090941294294296
1202 -0.03270221408456564 -60.0971432745456 -0.034750012867152694 -60.125691307161446
1203 -0.03270644824951887 -60.12984972279512 -0.035353401117026804 -60.161044708278475
1204 -0.032644416019320485 -60.162494138814445 -0.03314743135124445 -60.19419213962972
1205 -0.0326512698084116 -60.19514540862286 -0.034904999658465385 -60.229097139288186
1206 -0.032597819715738295 -60.227743228338596 -0.029541648738086224 -60.258638788026275
1207 -0.032915175147354606 -60.26065840348595 -0.03224200271070003 -60.29088079073698
1208 -0.032836714200675486 -60.293495117686625 -0.03284741751849651 -60.323728208255474
1209 -0.03269209936261177 -60.32618721704924 -0.02908074278384447 -60.35280895103932
1210 -0.03285074587911367 -60.359037962928355 -0.031307841278612615 -60.38411679231793
1211 -0.03309087362140417 -60.39212883654976 -0.03386550955474377 -60.41798230187268
1212 -0.0328236972913146 -60.42495253384107 -0.03344282526522875 -60.4514251271379
1213 -0.03279276117682457 -60.457745295017894 -0.03114896584302187 -60.482574092980926
1214 -0.03272790014743805 -60.49047319516533 -0.03341211918741464 -60.51598621216834
1215 -0.03288693856447935 -60.52336013372981 -0.03146615419536829 -60.547452366363714
1216 -0.033056111074984074 -60.556416244804794 -0.02790996329858899 -60.575362329662305
1217 -0.03312202598899603 -60.58953827079379 -0.03514386713504791 -60.61050619679735
1218 -0.03293795716017485 -60.62247622795396 -0.0313722575083375 -60.64187845430569
1219 -0.03299147039651871 -60.65546769835048 -0.03486630748957396 -60.67674476179526
1220 -0.03287749383598566 -60.68834519218646 -0.030780599731951953 -60.70752536152722
1221 -0.03291165083646774 -60.72125684302293 -0.03383050616830587 -60.741355867695525
1222 -0.032959242537617686 -60.75421608556054 -0.029028555005788804 -60.77038442270131
1223 -0.03309665583074093 -60.78731274139128 -0.035745341517031196 -60.80612976421834
1224 -0.03311823271214962 -60.82043097410343 -0.03550605718046427 -60.8416358213988
1225 -0.03314719572663307 -60.853578169830065 -0.03444734383374452 -60.87608316523255
1226 -0.03305944465100765 -60.886637614481074 -0.03350147698074579 -60.9095846422133
1227 -0.033157847449183465 -60.919795461930256 -0.04138264674693346 -60.95096728896023
1228 -0.032725814171135424 -60.95252127610139 -0.02778394864872098 -60.97875123760895
1229 -0.032767844013869764 -60.98528912011526 -0.03498428706079722 -61.01373552466974
1230 -0.0327460777014494 -61.01803519781671 -0.03248111512511968 -61.046216639794864
1231 -0.032691617496311665 -61.05072681531302 -0.0326674347743392 -61.0788840745692
1232 -0.032761952839791775 -61.08348876815281 -0.03796830866485834 -61.11685238323406
1233 -0.032649245113134384 -61.116138013265946 -0.027312353532761336 -61.144164736766825
1234 -0.03259772174060345 -61.14873573500655 -0.03284160010516644 -61.17700633687199
1235 -0.03260454740375281 -61.1813402824103 -0.02870791293680668 -61.2057142498088
1236 -0.032873183861374854 -61.21421346627167 -0.028099810238927603 -61.23381406004773
1237 -0.032893949374556544 -61.24710741564623 -0.022826226707547904 -61.25664028675528
1238 -0.03317497298121452 -61.28028238862744 -0.029959863051772118 -61.28660014980705
1239 -0.033280227333307266 -61.31356261596075 -0.03300584871321917 -61.31960599852027
1240 -0.03337442334741354 -61.34693703930816 -0.03358327653259039 -61.353189275052856
1241 -0.03334019090980291 -61.38027723021796 -0.03106411434710026 -61.38425338939996
1242 -0.03342823479324579 -61.41370546501121 -0.0303335964679718 -61.41458698586793
1243 -0.03342601545155048 -61.447131480462765 -0.032458331808447836 -61.44704531767638
1244 -0.03339082654565573 -61.48052230700842 -0.036341399513185026 -61.48338671718956
1245 -0.0332951694726944 -61.513817476481115 -0.034237935207784176 -61.517624652397345
1246 -0.03324359357357025 -61.54706107005469 -0.03102817814797163 -61.548652830545315
1247 -0.0333250192925334 -61.58038608934722 -0.03279989957809448 -61.58145273012341
1248 -0.033380404114723206 -61.613766493461945 -0.03144538002088666 -61.61289811014429
1249 -0.03333776071667671 -61.64710425417862 -0.023410005401819943 -61.636308115546115
1250 -0.033584789000451566 -61.68068904317907 -0.032490606606006625 -61.66879872215212
1251 -0.03352344539016485 -61.71421248856924 -0.036917292326688764 -61.70571601447881
1252 -0.03341230973601341 -61.74762479830525 -0.03707885388284922 -61.742794868361656
1253 -0.03344250395894051 -61.78106730226419 -0.02716541839763522 -61.76996028675929
1254 -0.033585050888359544 -61.81465235315255 -0.03484138008207083 -61.804801666841364
1255 -0.03346561249345541 -61.84811796564601 -0.03637666665017605 -61.84117833349154
1256 -0.03340492267161608 -61.881522888317626 -0.03740077093243599 -61.87857910442398
1257 -0.03332808762788773 -61.91485097594551 -0.02978397309780121 -61.90836307752178
1258 -0.03336623478680849 -61.948217210732324 -0.0320290295407176 -61.94039210706249
1259 -0.03339985124766827 -61.98161706197999 -0.034259798005223274 -61.97465190506772
1260 -0.03340447656810284 -62.01502153854809 -0.03650724589824676 -62.011159150965966
1261 -0.033285564929246905 -62.048307103477335 -0.031165029108524322 -62.04232418007449
1262 -0.033167165145277976 -62.081474268622614 -0.03410881403833628 -62.07643299411282
1263 -0.03320950083434582 -62.11468376945696 -0.034228832088410856 -62.11066182620123
1264 -0.03314908072352409 -62.147832850180485 -0.03493125289678574 -62.14559307909801
1265 -0.033189724385738376 -62.18102257456622 -0.03670745361596346 -62.182300532713974
1266 -0.03301563449203968 -62.21403820905826 -0.034971374273300174 -62.21727190698727
1267 -0.03297184426337481 -62.24701005332163 -0.03600919470191002 -62.25328110168918
1268 -0.03278491199016571 -62.279794965311794 -0.03429266307502985 -62.28757376476421
1269 -0.032685790210962296 -62.312480755522756 -0.03002106649801135 -62.31759483126222
1270 -0.03275372609496117 -62.345234481617716 -0.031016607768833637 -62.34861143903105
1271 -0.03291037604212761 -62.37814485765984 -0.03337654061615467 -62.38198797964721
1272 -0.03282221592962742 -62.41096707358947 -0.035111078433692454 -62.4170990580809
1273 -0.032785112410783766 -62.44375218600025 -0.029090662021189928 -62.44618972010209
1274 -0.032957063242793086 -62.476709249243044 -0.032886235415935515 -62.47907595551803
1275 -0.032826689444482325 -62.50953593868753 -0.034038550592958926 -62.51311450611099
1276 -0.03293363358825445 -62.542469572275785 -0.03513568975031376 -62.5482501958613
1277 -0.03288399800658226 -62.57535357028237 -0.0319857981055975 -62.580235993966895
1278 -0.032900733314454554 -62.60825430359682 -0.034126306883990765 -62.614362300850885
1279 -0.032781414687633514 -62.641035718284456 -0.0343529099598527 -62.648715210810735
1280 -0.032752783969044685 -62.6737885022535 -0.03359998296946287 -62.6823151937802
1281 -0.032847688533365726 -62.70663619078687 -0.03591128904372454 -62.71822648282392
1282 -0.03257368355989456 -62.73920987434676 -0.030633019283413887 -62.74885950210734
1283 -0.032900092750787736 -62.77210996709755 -0.039897409826517106 -62.78875691193385
1284 -0.03265674263238907 -62.80476670972994 -0.03630429338663817 -62.82506120532049
1285 -0.03247200958430767 -62.83723871931425 -0.030875252094119787 -62.85593645741461
1286 -0.032695500366389754 -62.86993421968064 -0.035634726472198966 -62.8915711838868
1287 -0.032649369351565836 -62.902583589032204 -0.03180986158549785 -62.923381045472304
1288 -0.03248994499444961 -62.93507353402666 -0.03344168923795223 -62.95682273471026
1289 -0.032471965067088604 -62.967545499093745 -0.034938058257102965 -62.99176079296736
1290 -0.03242820091545582 -62.9999737000092 -0.033592147007584575 -63.025352939974944
1291 -0.03250402212142944 -63.03247772213063 -0.030660833418369293 -63.05601377339331
1292 -0.03277618996798992 -63.06525391209862 -0.027123269718140365 -63.08313704311145
1293 -0.03270275741815567 -63.097956669516776 -0.033326944895088674 -63.11646398800654
1294 -0.032631483487784864 -63.13058815300456 -0.028263458516448736 -63.144727446522985
1295 -0.03284158073365688 -63.16342973373822 -0.032410121709108355 -63.17713756823209
1296 -0.03284078687429428 -63.196270520612515 -0.031183878518640996 -63.20832144675073
1297 -0.0328583512455225 -63.22912887185804 -0.031455627828836444 -63.239777074579564
1298 -0.0329062370583415 -63.26203510891638 -0.031174557842314245 -63.27095163242188
1299 -0.033031665906310084 -63.295066774822686 -0.03345206547528505 -63.304403697897165
1300 -0.032924702391028404 -63.327991477213715 -0.032342279702425 -63.33674597759959
1301 -0.03303111828863621 -63.36102259550235 -0.03605456911027431 -63.37280054670987
1302 -0.03287621289491653 -63.39389880839727 -0.03344710841774941 -63.406247655127615
1303 -0.0327355470508337 -63.4266343554481 -0.037236238829791546 -63.443483893957406
1304 -0.03277201000601053 -63.459406365454115 -0.02992058442905545 -63.47340447838646
1305 -0.03287898432463408 -63.49228534977875 -0.035451157577335836 -63.5088556359638
1306 -0.03274456560611725 -63.52502991538486 -0.032773757539689544 -63.541629393503484
1307 -0.032781729102134706 -63.557811644486996 -0.03245097026228905 -63.57408036376577
1308 -0.0327181302011013 -63.5905297746881 -0.03248387221246958 -63.60656423597824
1309 -0.03279854413121939 -63.62332831881932 -0.03106012735515833 -63.6376243633334
1310 -0.03279725257307291 -63.656125571392394 -0.03329664822667837 -63.67092101156008
1311 -0.03285768181085587 -63.68898325320325 -0.03096711728721857 -63.7018881288473
1312 -0.03294415920972824 -63.721927412412974 -0.036926248110830784 -63.73881437695813
1313 -0.03272747863084078 -63.75465489104381 -0.03099010530859232 -63.76980448226672
1314 -0.03277391269803047 -63.78742880374185 -0.028629750944674015 -63.798434233211395
1315 -0.03296198509633541 -63.82039078883818 -0.032196694239974025 -63.83063092745137
1316 -0.032997130416333675 -63.853387919254516 -0.028590386267751455 -63.85922131371912
1317 -0.0329100439324975 -63.88629796318701 -0.03598503526300192 -63.89520634898212
1318 -0.033094251342117784 -63.91939221452913 -0.03118014270439744 -63.92638649168652
1319 -0.03305877391248942 -63.95245098844162 -0.033465541712939736 -63.959852033399464
1320 -0.033000887371599674 -63.98545187581322 -0.03337737284600735 -63.99322940624547
1321 -0.03299329373985529 -64.01844516955308 -0.03223197758197784 -64.02546138382745
1322 -0.033032475225627425 -64.0514776447787 -0.03618539702147246 -64.06164678084892
1323 -0.03290264718234539 -64.08438029196104 -0.034565833397209644 -64.09621261424613
1324 -0.033154606260359286 -64.1175348982214 -0.03546547498553991 -64.13167808923167
1325 -0.0328865222632885 -64.15042142048468 -0.03498292230069637 -64.16666101153237
1326 -0.03276394456624985 -64.18318536505093 -0.027959983237087725 -64.19462099476945
1327 -0.033133954741060734 -64.21631931979199 -0.031388061866164205 -64.22600905663562
1328 -0.03295591566711664 -64.24927523545911 -0.03305524494498968 -64.25906430158061
1329 -0.03298304509371519 -64.28225828055282 -0.03259559478610754 -64.29165989636671
1330 -0.03306540679186583 -64.31532368734469 -0.03578788302838802 -64.3274477793951
1331 -0.03304642885923385 -64.34837011620392 -0.031492417119443415 -64.35894019651454
1332 -0.03298007268458605 -64.3813501888885 -0.030057781003415586 -64.38899797751796
1333 -0.03311204984784126 -64.41446223873635 -0.0338198097422719 -64.42281778726023
1334 -0.033048342913389206 -64.44751058164974 -0.031715293508023025 -64.45453308076826
1335 -0.03314436674118042 -64.48065494839092 -0.031729903817176816 -64.48626298458544
1336 -0.03335381075739861 -64.51400875914833 -0.03181425482034683 -64.51807723940578
1337 -0.033265888877213004 -64.54727464802554 -0.03627738542854786 -64.55435462483433
1338 -0.033211628906428814 -64.58048627693196 -0.03062038905918598 -64.58497501389351
1339 -0.033210312388837336 -64.6136965893208 -0.03264322523027659 -64.61761823912379
1340 -0.033255514316260816 -64.64695210363706 -0.03748987317085266 -64.65510811229464
1341 -0.033122457936406134 -64.68007456157346 -0.03398657087236643 -64.68909468316701
1342 -0.03298769984394312 -64.7130622614174 -0.0332182640209794 -64.72231294718799
1343 -0.03305555488914251 -64.74611781630655 -0.028932641632854937 -64.75124558882084
1344 -0.03301206156611443 -64.77912987787266 -0.03105710968375206 -64.7823026985046
1345 -0.033165789768099786 -64.81229566764077 -0.031849882751703265 -64.8141525812563
1346 -0.03317032214254141 -64.8454659897833 -0.031951453536748886 -64.84610403479304
1347 -0.03325715530663729 -64.87872314508995 -0.03667757362127304 -64.88278160841432
1348 -0.03304190840572119 -64.91176505349567 -0.030679691582918167 -64.91346129999724
1349 -0.03324244748800993 -64.94500750098368 -0.032084071449935435 -64.94554537144717
1350 -0.03323081992566586 -64.97823832090934 -0.03506804257631302 -64.98061341402348
1351 -0.03308108542114496 -65.01131940633049 -0.03443910945206881 -65.01505252347555
1352 -0.03312102444469929 -65.04444043077518 -0.034852180443704125 -65.04990470391925
1353 -0.032979659736156464 -65.07742009051134 -0.03681924194097519 -65.08672394586023
1354 -0.03300413992255926 -65.11042423043389 -0.032644891925156114 -65.11936883778539
1355 -0.0330257149413228 -65.14344994537521 -0.038529313541948794 -65.15789815132733
1356 -0.03297451790422201 -65.17642446327943 -0.03280964288860559 -65.19070779421594
1357 -0.03274479880928993 -65.20916926208872 -0.036054898612201215 -65.22676269282815
1358 -0.03270511813461781 -65.24187438022334 -0.0348020376637578 -65.2615647304919
1359 -0.032605957984924314 -65.27448033820826 -0.03246055766940117 -65.2940252881613
1360 -0.032623381540179255 -65.30710371974844 -0.03081601895391941 -65.32484130711521
1361 -0.0326248113065958 -65.33972853105503 -0.034554100781679156 -65.35939540789688
1362 -0.03261005952954292 -65.37233859058458 -0.032637751288712026 -65.3920331591856
1363 -0.03273873645812273 -65.4050773270427 -0.03529892507940531 -65.427332084265
1364 -0.032487898133695126 -65.4375652251764 -0.031863616034388545 -65.45919570029939
1365 -0.032737177610397336 -65.4703024027868 -0.0372730441391468 -65.49646874443853
1366 -0.03239820338785648 -65.50270060617466 -0.029697235673666 -65.5261659801122
1367 -0.03246582057327032 -65.53516642674792 -0.03329282663762569 -65.55945880674982
1368 -0.032466067001223564 -65.56763249374914 -0.03199026938527823 -65.59144907613509
1369 -0.032414876855909824 -65.60004737060505 -0.030691755563020708 -65.62214083169812
1370 -0.03241971954703331 -65.63246709015209 -0.0323817515745759 -65.6545225832727
1371 -0.032535912655293944 -65.66500300280738 -0.036654178611934186 -65.69117676188463
1372 -0.032366232201457026 -65.69736923500884 -0.030543793458491564 -65.72172055534313
1373 -0.032705634273588656 -65.73007486928242 -0.03288183063268661 -65.75460238597582
1374 -0.03269024845212698 -65.76276511773455 -0.029984283447265624 -65.78458666942308
1375 -0.0326322989538312 -65.79539741668837 -0.033606767654418945 -65.8181934370775
1376 -0.032563583180308345 -65.82796099986868 -0.030300294142216445 -65.84849373121972
1377 -0.03263283502310514 -65.86059383489179 -0.032138542085886 -65.88063227330561
1378 -0.0327777611091733 -65.89337159600096 -0.02827346920967102 -65.90890574251527
1379 -0.032783037051558495 -65.92615463305252 -0.033558900095522405 -65.9424646426108
1380 -0.03274230342358351 -65.95889693647611 -0.0372209656983614 -65.97968560830917
1381 -0.0327758889645338 -65.99167282544065 -0.03689939547330141 -66.01658500378247
1382 -0.0325648445636034 -66.02423767000425 -0.03138790614902973 -66.0479729099315
1383 -0.03265169784426689 -66.05688936784853 -0.03563103154301643 -66.08360394147452
1384 -0.03262443765997887 -66.0895138055085 -0.03466362189501524 -66.11826756336954
1385 -0.03252358864992857 -66.12203739415843 -0.033381016738712785 -66.15164858010826
1386 -0.03248535618185997 -66.15452275034029 -0.029144692979753018 -66.18079327308801
1387 -0.03256932348012924 -66.18709207382042 -0.02996012782678008 -66.2107534009148
1388 -0.03268379513174295 -66.21977586895217 -0.03567941132932902 -66.24643281224412
1389 -0.032574447244405745 -66.25235031619657 -0.0312451284378767 -66.277677940682
1390 -0.0327185520902276 -66.2850688682868 -0.0314867652952671 -66.30916470597727
1391 -0.0326990369707346 -66.31776790525754 -0.033701108768582344 -66.34286581474585
1392 -0.032519308291375636 -66.35028721354891 -0.03356109075248241 -66.37642690549833
1393 -0.032632095739245415 -66.38291930928816 -0.033319235779345036 -66.40974614127768
1394 -0.032653459906578065 -66.41557276919474 -0.033861843310296534 -66.44360798458797
1395 -0.03274069800972938 -66.44831346720447 -0.02749457899481058 -66.47110256358278
1396 -0.03269153833389282 -66.48100500553836 -0.033833847008645536 -66.50493641059143
1397 -0.03269877415150404 -66.51370377968986 -0.0315378000959754 -66.5364742106874
1398 -0.03271258473396301 -66.54641636442382 -0.03229254614561796 -66.56876675683301
1399 -0.03273739442229271 -66.57915375884612 -0.03386047091335058 -66.60262722774637
1400 -0.03269646055996418 -66.61185021940608 -0.03143564108759165 -66.63406286883396
1401 -0.03273575883358717 -66.64458597823966 -0.028637197241187094 -66.66270006607515
1402 -0.03285143915563822 -66.6774374173953 -0.03012406537309289 -66.69282413144823
1403 -0.033007932268083094 -66.71044534966337 -0.03265522383153439 -66.72547935527977
1404 -0.033118278905749324 -66.74356362856912 -0.03540700506418944 -66.76088636034396
1405 -0.03288658708333969 -66.77645021565246 -0.03535257186740637 -66.79623893221137
1406 -0.032832317799329755 -66.80928253345179 -0.031055383384227753 -66.8272943155956
1407 -0.03286455553025007 -66.84214708898205 -0.031602717377245425 -66.85889703297283
1408 -0.03288081921637058 -66.87502790819842 -0.029435722809284925 -66.88833275578212
1409 -0.03300582412630319 -66.90803373232472 -0.033611987717449665 -66.92194474349957
1410 -0.033042187429964544 -66.9410759197547 -0.029547291435301305 -66.95149203493487
1411 -0.03310895189642906 -66.97418487165112 -0.029921111557632683 -66.9814131464925
1412 -0.03323004990816116 -67.00741492155927 -0.035475807078182695 -67.01688895357069
1413 -0.03307561781257391 -67.04049053937185 -0.03077639238908887 -67.04766534595977
1414 -0.03315491024404764 -67.0736454496159 -0.036473375745117664 -67.08413872170489
1415 -0.033009175583720206 -67.10665462519961 -0.027301266230642794 -67.11143998793553
1416 -0.03311866149306297 -67.13977328669267 -0.03457550723105669 -67.14601549516658
1417 -0.03309564925730228 -67.17286893594998 -0.033109538815915586 -67.1791250339825
1418 -0.03313811756670475 -67.20600705351669 -0.03365991096943617 -67.21278494495193
1419 -0.03303275983780622 -67.2390398133545 -0.03323981054127216 -67.24602475549321
1420 -0.03312748670578003 -67.27216730006027 -0.03339201305061579 -67.27941676854383
1421 -0.03308453168720007 -67.30525183174747 -0.03495981637388468 -67.31437658491771
1422 -0.03302522543817758 -67.33827705718565 -0.03252481408417225 -67.34690139900188
1423 -0.03311431836336851 -67.37139137554902 -0.03379360493272543 -67.3806950039346
1424 -0.032915452308952806 -67.40430682785798 -0.029555617459118368 -67.41025062139373
1425 -0.033070276863873004 -67.43737710472185 -0.036269521713256835 -67.44652014310698
1426 -0.033155777491629124 -67.47053288221348 -0.029724074900150298 -67.47624421800712
1427 -0.03329493403434754 -67.50382781624782 -0.03299152404069901 -67.50923574204782
1428 -0.03314750362187624 -67.5369753198697 -0.031373620964586735 -67.54060936301241
1429 -0.033094225265085694 -67.57006954513479 -0.03025810206308961 -67.5708674650755
1430 -0.033218450285494326 -67.60328799542027 -0.03363896757364273 -67.60450643264913
1431 -0.03328684046864509 -67.63657483588892 -0.03305386323481798 -67.63756029588394
1432 -0.03341819439083338 -67.66999303027976 -0.02679440174251795 -67.66435469762646
1433 -0.03333346769213676 -67.70332649797189 -0.031226182356476784 -67.69558087998294
1434 -0.033531902730464934 -67.73685840070235 -0.03672210220247507 -67.73230298218542
1435 -0.03338086325675249 -67.7702392639591 -0.031976174749434 -67.76427915693485
1436 -0.03341887015849352 -67.8036581341176 -0.036108776926994324 -67.80038793386184
1437 -0.03327826224267483 -67.83693639636027 -0.031961533986032006 -67.83234946784788
1438 -0.0333890775218606 -67.87032547388213 -0.03238006196916103 -67.86472952981704
1439 -0.033370282128453256 -67.90369575601059 -0.033510261587798594 -67.89823979140483
1440 -0.03342894576489926 -67.93712470177549 -0.03954149112105369 -67.93778128252589
1441 -0.03325726184993982 -67.97038196362543 -0.032206703536212446 -67.96998798606211
1442 -0.033302133716642854 -68.00368409734207 -0.02765789246186614 -67.99764587852397
1443 -0.03351717907935381 -68.03720127642143 -0.03732721339911223 -68.03497309192308
1444 -0.03333892170339823 -68.07054019812483 -0.029821550566703083 -68.06479464248979
1445 -0.03331882618367672 -68.1038590243085 -0.03477319795638323 -68.09956784044617
1446 -0.0333774458616972 -68.13723647017021 -0.029569110181182624 -68.12913695062736
1447 -0.03328108452260494 -68.17051755469281 -0.035954679176211354 -68.16509162980357
1448 -0.033315333724021914 -68.20383288841683 -0.035040585696697234 -68.20013221550026
1449 -0.0332485381513834 -68.23708142656821 -0.0334214486181736 -68.23355366411843
1450 -0.03324375431984663 -68.27032518088805 -0.03036594167351723 -68.26391960579195
1451 -0.03339628428220749 -68.30372146517026 -0.03416241761296988 -68.29808202340493
1452 -0.03332497179508209 -68.33704643696534 -0.037271551229059695 -68.33535357463398
1453 -0.03319758865982294 -68.37024402562515 -0.03077901704236865 -68.36613259167635
1454 -0.033293471485376355 -68.40353749711053 -0.03558126166462898 -68.40171385334098
1455 -0.0333967212587595 -68.43693421836929 -0.029968026094138622 -68.43168187943512
1456 -0.03329500276595354 -68.47022922113524 -0.03450602516531944 -68.46618790460043
1457 -0.03321022484451532 -68.50343944597975 -0.033681664243340494 -68.49986956884378
1458 -0.03314178250730038 -68.53658122848705 -0.030857602041214703 -68.53072717088499
1459 -0.033260357566177845 -68.56984158605323 -0.033421330340206626 -68.56414850122519
1460 -0.03360890857875347 -68.60345049463199 -0.030053898598998784 -68.59420239982418
1461 -0.03353884574025869 -68.63698934037224 -0.03297771085053682 -68.62718011067471
1462 -0.03386737834662199 -68.67085671871887 -0.02633014293387532 -68.65351025360859
1463 -0.03376047573983669 -68.7046171944587 -0.02920340755954385 -68.68271366116814
1464 -0.03383611608296633 -68.73845331054167 -0.027145318500697613 -68.70985897966884
1465 -0.03392326440662145 -68.7723765749483 -0.03462006691843271 -68.74447904658727
1466 -0.0339367413893342 -68.80631331633764 -0.03356299493461847 -68.77804204152189
1467 -0.03386033903807402 -68.84017365537571 -0.033269989863038064 -68.81131203138493
1468 -0.033865332044661044 -68.87403898742036 -0.0331152567639947 -68.84442728814892
1469 -0.033927370049059394 -68.90796635746942 -0.03135174531489611 -68.87577903346381
1470 -0.03377355840057135 -68.94173991586999 -0.0343197301030159 -68.91009876356684
1471 -0.03379309289157391 -68.97553300876156 -0.04193027392029762 -68.95202903748714
1472 -0.03367366325110197 -69.00920667201267 -0.03317868895828724 -68.98520772644542
1473 -0.03369812052696943 -69.04290479253963 -0.02693334473297 -69.01214107117839
1474 -0.03383567575365305 -69.07674046829328 -0.035268906690180304 -69.04740997786857
1475 -0.03373125679790974 -69.11047172509119 -0.0354596508666873 -69.08286962873525
1476 -0.03363169375807047 -69.14410341884926 -0.03579885195940733 -69.11866848069467
1477 -0.033577490225434305 -69.1776809090747 -0.03795600943267345 -69.15662449012734
1478 -0.03341629337519407 -69.21109720244989 -0.032982616871595385 -69.18960710699893
1479 -0.03326651733368635 -69.24436371978358 -0.03408175949007273 -69.22368886648901
1480 -0.03329144176095724 -69.27765516154453 -0.03338117972016334 -69.25707004620918
1481 -0.033350253291428086 -69.31100541483596 -0.03601822964847088 -69.29308827585766
1482 -0.03309914246201515 -69.34410455729798 -0.029252705816179513 -69.32234098167383
1483 -0.03328521456569433 -69.37738977186368 -0.0335549796000123 -69.35589596127384
1484 -0.03327149786055088 -69.41066126972423 -0.0328813448548317 -69.38877730612867
1485 -0.033275111205875875 -69.44393638093011 -0.0322102902457118 -69.42098759637439
1486 -0.03331865184009075 -69.4772550327702 -0.03313457984477282 -69.45412217621916
1487 -0.03326757661998272 -69.51052260939018 -0.033976796083152294 -69.48809897230231
1488 -0.033294093795120716 -69.5438167031853 -0.02906324826180935 -69.51716222056412
1489 -0.033225821889936925 -69.57704252507524 -0.03235456570982933 -69.54951678627394
1490 -0.0332739919424057 -69.61031651701765 -0.03710776157677174 -69.58662454785072
1491 -0.03312003556638956 -69.64343655258403 -0.032910659164190295 -69.6195352070149
1492 -0.03303098697215319 -69.67646753955619 -0.032969814352691175 -69.6525050213676
1493 -0.033005380630493165 -69.70947292018668 -0.03504357133060694 -69.6875485926982
1494 -0.03307256437838078 -69.74254548456507 -0.032958966493606565 -69.72050755919182
1495 -0.032930262573063376 -69.77547574713813 -0.033738233335316184 -69.75424579252713
1496 -0.0328691054135561 -69.80834485255168 -0.034522559493780136 -69.78876835202091
1497 -0.03292820025235414 -69.84127305280404 -0.03114265212789178 -69.8199110041488
1498 -0.03295962121337652 -69.87423267401742 -0.034075285866856576 -69.85398629001567
1499 -0.03289927057921886 -69.90713194459664 -0.03567790910601616 -69.88966419912168
1500 -0.03285419680178166 -69.93998614139842 -0.03271532282233238 -69.92237952194401
1501 -0.03286802005022764 -69.97285416144865 -0.03426293265074491 -69.95664245459476
1502 -0.0328480975702405 -70.00570225901889 -0.03219127766788006 -69.98883373226263
1503 -0.03286517858505249 -70.03856743760394 -0.030268079973757266 -70.01910181223639
1504 -0.03293634578585625 -70.0715037833898 -0.03426041565835476 -70.05336222789474
1505 -0.03289355803281069 -70.10439734142261 -0.033619018830358983 -70.0869812467251
1506 -0.0328636821359396 -70.13726102355855 -0.033108276501297954 -70.1200895232264
1507 -0.032876828126609324 -70.17013785168515 -0.03143296893686056 -70.15152249216325
1508 -0.03298217691481113 -70.20312002859997 -0.034768729284405706 -70.18629122144766
1509 -0.032743471674621105 -70.23586350027459 -0.035200337320566176 -70.22149155876822
1510 -0.03296080231666565 -70.26882430259126 -0.022814187780022623 -70.24430574654825
1511 -0.03304194249212742 -70.30186624508339 -0.03515437189489603 -70.27946011844314
1512 -0.032815766520798206 -70.33468201160419 -0.033944467268884185 -70.31340458571202
1513 -0.0329932602122426 -70.36767527181642 -0.033603931218385695 -70.3470085169304
1514 -0.032921597361564636 -70.40059686917799 -0.033173052780330184 -70.38018156971073
1515 -0.03288965038955212 -70.43348651956754 -0.03766089323908091 -70.4178424629498
1516 -0.03279279489070177 -70.46627931445823 -0.035366834700107576 -70.45320929764992
1517 -0.03269393127411604 -70.49897324573234 -0.029049179423600434 -70.48225847707351
1518 -0.03280631490051746 -70.53177956063286 -0.03358523454517126 -70.51584371161869
1519 -0.03276652991771698 -70.56454609055058 -0.03191176149994135 -70.54775547311863
1520 -0.0328464187681675 -70.59739250931875 -0.03357910122722387 -70.58133457434585
1521 -0.032772832177579404 -70.63016534149634 -0.033421951718628405 -70.61475652606447
1522 -0.03282436523586511 -70.6629897067322 -0.028909847047179936 -70.64366637311164
1523 -0.032898657582700254 -70.69588836431491 -0.024788484536111356 -70.66845485764776
1524 -0.033170057274401185 -70.72905842158931 -0.03600641768425703 -70.70446127533202
1525 -0.033029036968946456 -70.76208745855826 -0.031418683007359505 -70.73587995833938
1526 -0.033068602345883845 -70.79515606090413 -0.03252938967198134 -70.76840934801136
1527 -0.033116141147911546 -70.82827220205205 -0.030346012860536575 -70.7987553608719
1528 -0.03306637052446604 -70.86133857257651 -0.0296365762129426 -70.82839193708483
1529 -0.03340336084365845 -70.89474193342018 -0.03852500077337027 -70.8669169378582
1530 -0.033215304277837275 -70.92795723769801 -0.02923178905621171 -70.89614872691442
1531 -0.03314450941979885 -70.96110174711781 -0.032938390411436556 -70.92908711732585
1532 -0.03318299055099487 -70.9942847376688 -0.033094560354948045 -70.9621816776808
1533 -0.033250820636749265 -71.02753555830556 -0.03869592789560557 -71.0008776055764
1534 -0.03322701640427113 -71.06076257470983 -0.020306446403265 -71.02118405197967
1535 -0.03326658047735691 -71.09402915518719 -0.030730977933853865 -71.05191502991353
1536 -0.033301865495741365 -71.12733102068293 -0.033497266657650474 -71.08541229657118
1537 -0.03336703721433878 -71.16069805789726 -0.03401946220546961 -71.11943175877664
1538 -0.033346975594758986 -71.19404503349202 -0.036443001963198184 -71.15587476073983
1539 -0.03337236288934946 -71.22741739638137 -0.02753450917080045 -71.18340926991064
1540 -0.033487829752266406 -71.26090522613363 -0.036404806189239025 -71.21981407609988
1541 -0.033200809918344024 -71.29410603605197 -0.03313204366713762 -71.25294611976702
1542 -0.03327203691005707 -71.32737807296203 -0.029391050431877376 -71.2823371701989
1543 -0.03331335037946701 -71.3606914233415 -0.03245108183473348 -71.31478825203364
1544 -0.03328334763646126 -71.39397477097796 -0.0342040877789259 -71.34899233981257
1545 -0.03327802456915378 -71.42725279554712 -0.03202789761126042 -71.38102023742383
1546 -0.03323937430977821 -71.46049216985689 -0.032059726491570475 -71.4130799639154
1547 -0.033298033848404886 -71.4937902037053 -0.035752376355230805 -71.44883234027063
1548 -0.03312019780278206 -71.52691040150809 -0.03260610029101372 -71.48143844056165
1549 -0.03333782348781824 -71.5602482249959 -0.030363010708242655 -71.51180145126989
1550 -0.033187898062169555 -71.59343612305807 -0.03389976918697357 -71.54570122045686
1551 -0.03328516855835915 -71.62672129161643 -0.028239494189620018 -71.57394071464648
1552 -0.03355794996023178 -71.66027924157666 -0.03364565540105104 -71.60758637004753
1553 -0.033310491964221 -71.69358973354088 -0.03233548942953348 -71.63992185947706
1554 -0.033294318988919255 -71.7268840525298 -0.031431061960756776 -71.67135292143782
1555 -0.033431158401072025 -71.76031521093087 -0.03392486851662398 -71.70527778995444
1556 -0.03348444923758507 -71.79379966016846 -0.0321872778236866 -71.73746506777812
1557 -0.03357156701385975 -71.82737122718233 -0.026189575158059596 -71.76365464293617
1558 -0.03364429082721472 -71.86101551800954 -0.034378831088542935 -71.79803347402472
1559 -0.033621002547442914 -71.89463652055699 -0.029340744111686946 -71.82737421813641
1560 -0.03366433624178171 -71.92830085679877 -0.030606547370553017 -71.85798076550697
1561 -0.03380170334130526 -71.96210256014008 -0.0329487532377243 -71.89092951874468
1562 -0.03378699980676174 -71.99588955994685 -0.03357470296323299 -71.92450422170792
1563 -0.033764473907649514 -72.0296540338545 -0.036744413711130616 -71.96124863541905
1564 -0.03371767457574606 -72.06337170843024 -0.03362276609987021 -71.99487140151892
1565 -0.033635015785694125 -72.09700672421593 -0.03548920508474111 -72.03036060660367
1566 -0.03364066891372204 -72.13064739312965 -0.03262653686106205 -72.06298714346472
1567 -0.033680843003094194 -72.16432823613275 -0.03518964033573866 -72.09817678380047
1568 -0.03357007224112749 -72.19789830837388 -0.03373676910996437 -72.13191355291043
1569 -0.033473994582891464 -72.23137230295677 -0.02514051618054509 -72.15705406909098
1570 -0.033600115589797495 -72.26497241854656 -0.03701828978955746 -72.19407235888053
1571 -0.03346258290112018 -72.29843500144769 -0.03484727926552296 -72.22891963814605
1572 -0.03354822099208832 -72.33198322243977 -0.039503660425543784 -72.26842329857159
1573 -0.03323430996388197 -72.36521753240366 -0.03402289822697639 -72.30244619679857
1574 -0.03324961271136999 -72.39846714511503 -0.03573680967092514 -72.33818300646949
1575 -0.033134936913847925 -72.43160208202889 -0.03475903887301683 -72.37294204534251
1576 -0.03307484183460474 -72.4646769238635 -0.033996026031672955 -72.40693807137419
1577 -0.03308027572929859 -72.4977571995928 -0.03438733965158462 -72.44132541102577
1578 -0.033016799949109554 -72.5307739995419 -0.03449295312166214 -72.47581836414743
1579 -0.033067192509770395 -72.56384119205168 -0.03359031807631254 -72.50940868222374
1580 -0.03292077761143446 -72.59676196966312 -0.0314222265034914 -72.54083090872723
1581 -0.03307224214076996 -72.6298342118039 -0.030327274464070797 -72.5711581831913
1582 -0.033044593222439286 -72.66287880502634 -0.03317590430378914 -72.60433408749509
1583 -0.033034271001815795 -72.69591307602815 -0.03511958364397287 -72.63945367113907
1584 -0.03298145979642868 -72.72889453582458 -0.0339155538007617 -72.67336922493983
1585 -0.03313199430704117 -72.76202653013162 -0.028927232790738343 -72.70229645773057
1586 -0.033073933236300944 -72.79510046336792 -0.03545369431376457 -72.73775015204433
1587 -0.03317984528839588 -72.82828030865632 -0.027886671479791403 -72.76563682352412
1588 -0.03326035887002945 -72.86154066752634 -0.03890267200767994 -72.8045394955318
1589 -0.03302552308887243 -72.89456619061521 -0.03182781431823969 -72.83636730985003
1590 -0.03311329502612352 -72.92767948564133 -0.03402378112077713 -72.87039109097081
1591 -0.03296223767101765 -72.96064172331235 -0.031206923723220825 -72.90159801469403
1592 -0.03296955749392509 -72.99361128080628 -0.03275787103921175 -72.93435588573324
1593 -0.03304780554026365 -73.02665908634654 -0.03073251126334071 -72.96508839699658
1594 -0.03302597645670176 -73.05968506280324 -0.03363703694194555 -72.99872543393852
1595 -0.03303428199142218 -73.09271934479466 -0.030357965640723704 -73.02908339957924
1596 -0.03310118373483419 -73.12582052852949 -0.03230713084340096 -73.06139053042264
1597 -0.03325550816953182 -73.15907603669902 -0.03165034968405962 -73.0930408801067
1598 -0.03314031511545181 -73.19221635181447 -0.028747575264424084 -73.12178845537112
1599 -0.03316713105887174 -73.22538348287334 -0.028178082127124072 -73.14996653749824
1600 -0.03336537480354309 -73.25874885767688 -0.03476341459900141 -73.18472995209724
1601 -0.03329866956919432 -73.29204752724607 -0.03457922004163265 -73.21930917213888
1602 -0.0333675917237997 -73.32541511896987 -0.030754382349550725 -73.25006355448843
1603 -0.033330933563411234 -73.35874605253328 -0.031681055948138234 -73.28174461043658
1604 -0.03341533299535513 -73.39216138552864 -0.0317228302359581 -73.31346744067254
1605 -0.03336072377860546 -73.42552210930724 -0.03249233700335026 -73.34595977767589
1606 -0.03343963082879782 -73.45896174013603 -0.03166532777249813 -73.37762510544839
1607 -0.033482945524156094 -73.49244468566019 -0.03227768186479807 -73.40990278731319
1608 -0.03340932410210371 -73.5258540097623 -0.03197934348136187 -73.44188213079455
1609 -0.03350062761455774 -73.55935463737686 -0.03541848380118608 -73.47730061459573
1610 -0.03348710592836142 -73.59284174330521 -0.036974143236875534 -73.51427475783261
1611 -0.0333819929510355 -73.62622373625625 -0.03376544266939163 -73.548040200502
1612 -0.03327540308237076 -73.65949913933862 -0.033002250641584394 -73.58104245114359
1613 -0.03335366807878017 -73.6928528074174 -0.02864209646359086 -73.60968454760717
1614 -0.03350832834839821 -73.7263611357658 -0.04061508346349001 -73.65029963107067
1615 -0.03324628602713346 -73.75960742179294 -0.032660430483520034 -73.68296006155418
1616 -0.03331642262637615 -73.7929238444193 -0.03282230906188488 -73.71578237061607
1617 -0.03336881957948208 -73.82629266399879 -0.03587840851396322 -73.75166077913003
1618 -0.03313906770199537 -73.85943173170078 -0.03283776473253965 -73.78449854386257
1619 -0.03323170058429241 -73.89266343228508 -0.03429544065147638 -73.81879398451404
1620 -0.0331313157454133 -73.92579474803048 -0.034449949860572815 -73.85324393437462
1621 -0.03310735393315554 -73.95890210196364 -0.03815028928220272 -73.89139422365682
1622 -0.0329258693382144 -73.99182797130186 -0.03611296880990267 -73.92750719246672
1623 -0.032855001464486125 -74.02468297276634 -0.03145724534988403 -73.9589644378166
1624 -0.03289399314671755 -74.05757696591306 -0.032925781607627866 -73.99189021942423
1625 -0.032872797548770906 -74.09044976346183 -0.03564716260880232 -74.02753738203303
1626 -0.03286530189216137 -74.12331506535399 -0.030095683597028255 -74.05763306563006
1627 -0.03286312501877546 -74.15617819037277 -0.03353987578302622 -74.09117294141308
1628 -0.03294817395508289 -74.18912636432785 -0.03017724510282278 -74.1213501865159
1629 -0.03294785786420107 -74.22207422219205 -0.03475419655442238 -74.15610438307031
1630 -0.032844760827720164 -74.25491898301976 -0.033077317476272586 -74.18918170054658
1631 -0.032921351864933966 -74.28784033488469 -0.03341065105050802 -74.22259235159709
1632 -0.03280683383345604 -74.32064716871815 -0.03054468147456646 -74.25313703307165
1633 -0.03307585325092077 -74.35372302196907 -0.031306741386651994 -74.28444377445831
1634 -0.03294794037938118 -74.38667096234846 -0.03405542392283678 -74.31849919838115
1635 -0.0331153267994523 -74.41978628914791 -0.028296889550983906 -74.34679608793213
1636 -0.033160018362104894 -74.45294630751002 -0.036183787509799004 -74.38297987544193
1637 -0.03301579430699349 -74.48596210181701 -0.03391211852431297 -74.41689199396625
1638 -0.033022641018033025 -74.51898474283504 -0.03388678524643183 -74.45077877921268
1639 -0.03300236687064171 -74.55198710970569 -0.030268732085824014 -74.48104751129851
1640 -0.03304996658116579 -74.58503707628685 -0.03093640124425292 -74.51198391254276
1641 -0.03307194449007511 -74.61810902077693 -0.03895401079207659 -74.55093792333484
1642 -0.032837579399347304 -74.65094660017627 -0.03006774578243494 -74.58100566911727
1643 -0.03305584024637938 -74.68400244042265 -0.03280422631651163 -74.61380989543379
1644 -0.033041082136332986 -74.71704352255898 -0.032895774394273755 -74.64670566982807
1645 -0.03311097100377083 -74.75015449356275 -0.037785947881639005 -74.68449161770971
1646 -0.03293887954205275 -74.7830933731048 -0.03183277435600758 -74.71632439206572
1647 -0.03302224203944206 -74.81611561514424 -0.032040384225547315 -74.74836477629127
1648 -0.03307505082339048 -74.84919066596763 -0.032406289502978324 -74.78077106579424
1649 -0.03304354250431061 -74.88223420847194 -0.029731822665780783 -74.81050288846002
1650 -0.03313349187374115 -74.91536770034568 -0.03307465333491564 -74.84357754179494
1651 -0.03305472154170275 -74.94842242188739 -0.03274994306266308 -74.87632748485761
1652 -0.033051031082868575 -74.98147345297025 -0.040748318657279015 -74.91707580351489
1653 -0.03292791452258825 -75.01440136749284 -0.03481917958706617 -74.95189498310195
1654 -0.032767949253320695 -75.04716931674616 -0.03262527361512184 -74.98452025671708
1655 -0.03293790146708488 -75.08010721821324 -0.035958779789507386 -75.02047903650659
1656 -0.03275683242827654 -75.11286405064152 -0.03725411668419838 -75.05773315319078
1657 -0.032668153196573256 -75.14553220383809 -0.026846248563379048 -75.08457940175416
1658 -0.03277603145688772 -75.17830823529498 -0.030454844422638416 -75.11503424617679
1659 -0.03288120348006487 -75.21118943877504 -0.02952292952686548 -75.14455717570365
1660 -0.032890261895954606 -75.244079700671 -0.032357807457447055 -75.1769149831611
1661 -0.03292781468480825 -75.2770075153558 -0.03438394088298082 -75.21129892404407
1662 -0.03290617074817419 -75.30991368610398 -0.034468382224440576 -75.24576730626852
1663 -0.032840527780354026 -75.34275421388433 -0.032929808087646964 -75.27869711435616
1664 -0.032843293622136116 -75.37559750750647 -0.03128239614889026 -75.30997951050506
1665 -0.032898757793009284 -75.40849626529948 -0.028325491398572922 -75.33830500190363
1666 -0.03299168199300766 -75.44148794729249 -0.026184087991714476 -75.36448908989534
1667 -0.033072021789848804 -75.47455996908234 -0.02907994845882058 -75.39356903835416
1668 -0.033671198040246965 -75.50823116712259 -0.02619347544386983 -75.41976251379803
1669 -0.03334028571844101 -75.54157145284103 -0.03096665982156992 -75.4507291736196
1670 -0.033330756984651086 -75.57490220982568 -0.03405902460217476 -75.48478819822178
1671 -0.0333541763946414 -75.60825638622032 -0.032633402943611146 -75.5174216011654
1672 -0.03329766523092985 -75.64155405145125 -0.03129452951252461 -75.54871613067792
1673 -0.033359961584210396 -75.67491401303546 -0.03317809402942658 -75.58189422470734
1674 -0.033386418409645555 -75.70830043144511 -0.0321078285574913 -75.61400205326483
1675 -0.03335872869938612 -75.7416591601445 -0.033159462921321395 -75.64716151618615
1676 -0.033391325175762175 -75.77505048532025 -0.033793264999985695 -75.68095478118613
1677 -0.033418786339461805 -75.80846927165972 -0.03433505278080702 -75.71528983396693
1678 -0.033372527360916136 -75.84184179902063 -0.03684799522161484 -75.75213782918856
1679 -0.03331732880324125 -75.87515912782386 -0.030212502181529998 -75.78235033137008
1680 -0.03341814447194338 -75.9085772722958 -0.03488761298358441 -75.81723794435366
1681 -0.03332030065357685 -75.94189757294937 -0.032126744836568834 -75.84936468919024
1682 -0.03335605747997761 -75.97525363042935 -0.03435977641493082 -75.88372446560517
1683 -0.033393009938299655 -76.00864664036764 -0.03341694194823504 -75.9171414075534
1684 -0.03334468100219965 -76.04199132136985 -0.03366809114813805 -75.95080949870155
1685 -0.0333867222070694 -76.07537804357692 -0.033719499595463276 -75.98452899829701
1686 -0.033340215869247916 -76.10871825944616 -0.034815218113362786 -76.01934421641037
1687 -0.03320158198475838 -76.14191984143092 -0.03393415343016386 -76.05327836984054
1688 -0.033183831721544266 -76.17510367315246 -0.03409567959606648 -76.0873740494366
1689 -0.03317876178771258 -76.20828243494017 -0.03692450672388077 -76.12429855616048
1690 -0.0331521512940526 -76.24143458623422 -0.0320957200601697 -76.15639427622065
1691 -0.03315462116152048 -76.27458920739574 -0.032678982242941856 -76.1890732584636
1692 -0.03307782225310803 -76.30766702964884 -0.029848865792155267 -76.21892212425576
1693 -0.033201576210558414 -76.3408686058594 -0.03242887668311596 -76.25135100093887
1694 -0.03323495164513588 -76.37410355750454 -0.03605914600193501 -76.2874101469408
1695 -0.033217423036694525 -76.40732098054123 -0.03217565286904574 -76.31958579980984
1696 -0.033254091069102286 -76.44057507161033 -0.03379512336105108 -76.35338092317089
1697 -0.033266651444137096 -76.47384172305446 -0.03466640915721655 -76.3880473323281
1698 -0.03326727040112019 -76.50710899345559 -0.032404639199376105 -76.42045197152747
1699 -0.033288284204900265 -76.54039727766049 -0.03624658454209566 -76.45669855606957
1700 -0.033230626955628395 -76.57362790461612 -0.03815128952264786 -76.49484984559221
1701 -0.03301805853843689 -76.60664596315455 -0.03284045942127704 -76.5276903050135
1702 -0.032997815124690535 -76.63964377827924 -0.032199430465698245 -76.55988973547919
1703 -0.03314799536019564 -76.67279177363943 -0.032886088266968726 -76.59277582374615
1704 -0.03303090110421181 -76.70582267474364 -0.031763278506696226 -76.62453910225285
1705 -0.03305910769850016 -76.73888178244215 -0.03407974764704704 -76.6586188498999
1706 -0.033071200177073476 -76.77195298261923 -0.03579445425421 -76.69441330415411
1707 -0.03304931838065386 -76.80500230099987 -0.03268563505262136 -76.72709893920673
1708 -0.032916761375963687 -76.83791906237583 -0.03412837404757738 -76.76122731325431
1709 -0.032931610383093356 -76.87085067275892 -0.031683198921382424 -76.7929105121757
1710 -0.03294674400240183 -76.90379741676132 -0.03273375742137432 -76.82564426959706
1711 -0.032975631207227706 -76.93677304796854 -0.03324525337666273 -76.85888952297373
1712 -0.032966694049537185 -76.96973974201808 -0.03309244755655527 -76.89198197053028
1713 -0.033035555854439735 -77.00277529787252 -0.034470532834529874 -76.92645250336481
1714 -0.032982271164655685 -77.03575756903717 -0.03246951792389154 -76.9589220212887
1715 -0.03298733606934547 -77.06874490510651 -0.032536068372428416 -76.99145808966112
1716 -0.03297771867364645 -77.10172262378016 -0.03448523785918951 -77.02594332752031
1717 -0.032895900681614874 -77.13461852446177 -0.03279113303869963 -77.05873446055901
1718 -0.03296752646565437 -77.16758605092743 -0.03241517301648855 -77.0911496335755
1719 -0.03295999281108379 -77.20054604373851 -0.03487976491451263 -77.12602939849
1720 -0.03306090105324984 -77.23360694479176 -0.03312994781881571 -77.15915934630883
1721 -0.0330522421747446 -77.2666591869665 -0.03440829571336508 -77.19356764202219
1722 -0.032924722880125046 -77.29958390984663 -0.03232533987611532 -77.2258929818983
1723 -0.03289841990917921 -77.3324823297558 -0.028385602030903102 -77.2542785839292
1724 -0.033145752176642417 -77.36562808193244 -0.03550849929451942 -77.28978708322373
1725 -0.032962473854422566 -77.39859055578687 -0.03278640937060118 -77.32257349259433
1726 -0.03320009671151638 -77.43179065249838 -0.030172554776072502 -77.3527460473704
1727 -0.033094764687120914 -77.4648854171855 -0.0344551520422101 -77.38720119941262
1728 -0.03308424055576324 -77.49796965774127 -0.03177848141640425 -77.41897968082903
1729 -0.03308699987828732 -77.53105665761956 -0.030222114641219378 -77.44920179547024
1730 -0.03303707893937826 -77.56409373655893 -0.03612749055027962 -77.48532928602053
1731 -0.03302623741328716 -77.59711997397221 -0.03039730479940772 -77.51572659081994
1732 -0.03314042948186398 -77.63026040345407 -0.031487259268760684 -77.5472138500887
1733 -0.03316204957664013 -77.66342245303072 -0.03209972754120827 -77.5793135776299
1734 -0.03305296655744314 -77.69647541958817 -0.03609723243862391 -77.61541081006852
1735 -0.033220186829566956 -77.72969560641774 -0.02959961285814643 -77.64501042292667
1736 -0.03315332550555468 -77.76284893192329 -0.03358708210289478 -77.67859750502957
1737 -0.03310856781899929 -77.79595749974229 -0.03458253126591444 -77.71318003629548
1738 -0.033109410852193835 -77.82906691059448 -0.033356858603656295 -77.74653689489914
1739 -0.033141817525029184 -77.86220872811951 -0.03344931714236736 -77.7799862120415
1740 -0.03296012431383133 -77.89516885243334 -0.03618770912289619 -77.8161739211644
1741 -0.03285910692065954 -77.928027959354 -0.031243041157722473 -77.84741696232213
1742 -0.033031117357313636 -77.96105907671131 -0.033162583224475385 -77.88057954554661
1743 -0.03303127307444811 -77.99409034978575 -0.03303586468100548 -77.91361541022762
1744 -0.03297596909105778 -78.0270663188768 -0.032968271896243094 -77.94658368212386
1745 -0.0330893412232399 -78.06015566010005 -0.03864311799407005 -77.98522680011793
1746 -0.032848626375198364 -78.09300428647525 -0.03432961497455835 -78.01955641509248
1747 -0.03298646863549948 -78.12599075511075 -0.0350812841206789 -78.05463769921316
1748 -0.032853052392601965 -78.15884380750335 -0.03246697336435318 -78.08710467257751
1749 -0.0328307818621397 -78.19167458936549 -0.03446237649768591 -78.1215670490752
1750 -0.03284474462270737 -78.2245193339882 -0.02944553392007947 -78.15101258299528
1751 -0.03306802492588758 -78.25758735891408 -0.03638873007148504 -78.18740131306676
1752 -0.032992609590291974 -78.29057996850437 -0.03828475624322891 -78.22568606930999
1753 -0.03272795490920544 -78.32330792341358 -0.028801208827644587 -78.25448727813763
1754 -0.03283437807112932 -78.35614230148471 -0.03295078128576279 -78.2874380594234
1755 -0.03284927569329739 -78.388991577178 -0.03156200647354126 -78.31900006589693
1756 -0.032868774607777596 -78.42186035178578 -0.03303301017731428 -78.35203307607425
1757 -0.03280557170510292 -78.45466592349088 -0.03303524199873209 -78.38506831807298
1758 -0.03271713424474001 -78.48738305773561 -0.0303763035684824 -78.41544462164147
1759 -0.03286821823567152 -78.52025127597129 -0.028601678367704154 -78.44404630000918
1760 -0.03289519213140011 -78.5531464681027 -0.03154256977140903 -78.47558886978058
1761 -0.032998566329479215 -78.58614503443218 -0.030127246771007775 -78.50571611655158
1762 -0.03306866455823183 -78.61921369899041 -0.031954655051231386 -78.53767077160282
1763 -0.03305862247943878 -78.65227232146985 -0.032101719081401824 -78.56977249068422
1764 -0.033193179219961164 -78.68546550068982 -0.030454451125115155 -78.60022694180932
1765 -0.033417951129376885 -78.7188834518192 -0.031939527578651906 -78.63216646938798
1766 -0.03336572404950857 -78.7522491758687 -0.03266887832432985 -78.66483534771231
1767 -0.03332144897431135 -78.785570624843 -0.03430193588137627 -78.69913728359369
1768 -0.0331865968182683 -78.81875722166127 -0.029814845602959394 -78.72895212919664
1769 -0.03327588010579348 -78.85203310176706 -0.03332014940679073 -78.76227227860343
1770 -0.03323588464409113 -78.88526898641115 -0.0317220913246274 -78.79399436992806
1771 -0.03362478706985712 -78.918893773481 -0.026269026286900043 -78.82026339621495
1772 -0.03371735960245133 -78.95261113308345 -0.037388506531715396 -78.85765190274667
1773 -0.03339609950780868 -78.98600723259126 -0.031067949067801238 -78.88871985181447
1774 -0.033342392183840275 -79.0193496247751 -0.031623955070972445 -78.92034380688544
1775 -0.033374473080039026 -79.05272409785515 -0.03338523562997579 -78.95372904251542
1776 -0.033341190218925475 -79.08606528807407 -0.030987125542014837 -78.98471616805743
1777 -0.03342233337461949 -79.11948762144868 -0.03349137790501118 -79.01820754596244
1778 -0.03354485761374235 -79.15303247906243 -0.029602374788373707 -79.04780992075081
1779 -0.03355993684381246 -79.18659241590625 -0.031154377665370703 -79.07896429841618
1780 -0.03350115343928337 -79.22009356934554 -0.03593286257237196 -79.11489716098855
1781 -0.0334323788061738 -79.2535259481517 -0.03047680063173175 -79.14537396162028
1782 -0.03363927863538265 -79.28716522678708 -0.03191216941922903 -79.17728613103951
1783 -0.03375277370214462 -79.32091800048923 -0.03119372120127082 -79.20847985224079
1784 -0.03356269020587206 -79.3544806906951 -0.0331270718947053 -79.2416069241355
1785 -0.0336157551035285 -79.38809644579862 -0.03589110188186169 -79.27749802601735
1786 -0.0335288530215621 -79.42162529882019 -0.03223948869854212 -79.30973751471589
1787 -0.033655749447643754 -79.45528104826784 -0.031889434345066546 -79.34162694906095
1788 -0.03355346769094467 -79.48883451595879 -0.034131303615868094 -79.37575825267682
1789 -0.0336683826521039 -79.5225028986109 -0.03624558802694082 -79.41200384070376
1790 -0.033373231440782546 -79.55587613005167 -0.035510477051138876 -79.4475143177549
1791 -0.033380203507840635 -79.58925633355952 -0.03149397578090429 -79.4790082935358
1792 -0.03346196431666613 -79.62271829787619 -0.034364391677081586 -79.51337268521289
1793 -0.03342009149491787 -79.65613838937111 -0.03156796544790268 -79.54494065066079
1794 -0.03345254845917225 -79.68959093783027 -0.03604851011186838 -79.58098916077266
1795 -0.03332546185702086 -79.72291639968729 -0.03285693507641554 -79.61384609584907
1796 -0.03342829532921314 -79.75634469501651 -0.03799800556153059 -79.6518441014106
1797 -0.033112557418644425 -79.78945725243516 -0.04061134662479162 -79.69245544803539
1798 -0.03305598832666874 -79.82251324076182 -0.03576847668737173 -79.72822392472276
1799 -0.03292409218847751 -79.8554373329503 -0.029280001856386663 -79.75750392657915
1800 -0.03295418303459883 -79.8883915159849 -0.03067739000543952 -79.78818131658458
1801 -0.033120745420455934 -79.92151226140537 -0.0338725259527564 -79.82205384253734
1802 -0.03310024682432413 -79.95461250822969 -0.03030911134555936 -79.8523629538829
1803 -0.033211386762559414 -79.98782389499225 -0.035300200991332534 -79.88766315487423
1804 -0.03322524838149547 -80.02104914337374 -0.04252278544008732 -79.93018594031432
1805 -0.032786175794899466 -80.05383531916864 -0.03185782320797444 -79.96204376352229
1806 -0.03283468838781119 -80.08667000755645 -0.031371472589671615 -79.99341523611196
1807 -0.032944625429809096 -80.11961463298626 -0.030835626926273108 -80.02425086303823
1808 -0.032887887209653854 -80.15250252019591 -0.028867813386023046 -80.05311867642426
1809 -0.03304446116089821 -80.18554698135681 -0.034988470189273355 -80.08810714661354
1810 -0.03297337833791971 -80.21852035969472 -0.03479877673089504 -80.12290592334443
1811 -0.033102179691195485 -80.25162253938592 -0.031313060130923984 -80.15421898347536
1812 -0.032907328009605406 -80.28452986739552 -0.029408943746238946 -80.1836279272216
1813 -0.03301332443952561 -80.31754319183504 -0.033106264844536784 -80.21673419206613
1814 -0.03304900862276554 -80.35059220045781 -0.03222300838679075 -80.24895720045292
1815 -0.03311082534492016 -80.38370302580273 -0.03404074963182211 -80.28299795008475
1816 -0.033025152236223224 -80.41672817803895 -0.033773894608020785 -80.31677184469277
1817 -0.03303779549896717 -80.44976597353792 -0.032037885300815104 -80.34880972999358
1818 -0.033191183023154734 -80.48295715656107 -0.029561717994511127 -80.37837144798809
1819 -0.03324412815272808 -80.5162012847138 -0.030854652915149928 -80.40922610090324
1820 -0.03318475782871246 -80.54938604254251 -0.03220108654350042 -80.44142718744673
1821 -0.03318872023373842 -80.58257476277625 -0.03793974965810776 -80.47936693710484
1822 -0.03317910078912974 -80.61575386356537 -0.030567826051265002 -80.50993476315611
1823 -0.033120509795844556 -80.64887437336122 -0.03243848644196987 -80.54237324959809
1824 -0.03306740429252386 -80.68194177765375 -0.030815772153437136 -80.57318902175152
1825 -0.033142329566180705 -80.71508410721992 -0.03231973573565483 -80.60550875748717
1826 -0.033111742325127126 -80.74819584954506 -0.029477911815047265 -80.63498666930222
1827 -0.033072574995458126 -80.78126842454051 -0.03411920424550772 -80.66910587354774
1828 -0.03320187423378229 -80.8144702987743 -0.032301392406225204 -80.70140726595396
1829 -0.033957953378558156 -80.84842825215286 -0.022693297639489175 -80.72410056359345
1830 -0.033322259597480294 -80.88175051175034 -0.030873435270041227 -80.75497399886349
1831 -0.033433903381228446 -80.91518441513156 -0.031948006525635717 -80.78692200538913
1832 -0.03345932327210903 -80.94864373840367 -0.031847421638667585 -80.8187694270278
1833 -0.033421973884105685 -80.98206571228778 -0.03373223766684532 -80.85250166469464
1834 -0.03344827350229025 -81.01551398579007 -0.03337526358664036 -80.88587692828128
1835 -0.03345470111817121 -81.04896868690824 -0.03425552695989609 -80.92013245524117
1836 -0.03338360190391541 -81.08235228881216 -0.03205922301858664 -80.95219167825977
1837 -0.03344119694083929 -81.115793485753 -0.03455731626600027 -80.98674899452577
1838 -0.03338995445519686 -81.1491834402082 -0.03301559835672378 -81.0197645928825
1839 -0.03335925545543432 -81.18254269566364 -0.03329352103173733 -81.05305811391423
1840 -0.03334295898675919 -81.2158856546504 -0.03469463065266609 -81.0877527445669
1841 -0.03327874206006527 -81.24916439671047 -0.03046650243923068 -81.11821924700612
1842 -0.033200782537460324 -81.28236517924793 -0.03846465516835451 -81.15668390217448
1843 -0.03317006714642048 -81.31553524639435 -0.03516588788479567 -81.19184979005928
1844 -0.033169993199408054 -81.34870523959376 -0.030473084188997746 -81.22232287424828
1845 -0.03321547247469425 -81.38192071206845 -0.03614133782684803 -81.25846421207513
1846 -0.03307167310267687 -81.41499238517113 -0.03448515683412552 -81.29294936890925
1847 -0.033138129487633707 -81.44813051465877 -0.034823506511747836 -81.32777287542099
1848 -0.03309005573391914 -81.4812205703927 -0.033664530329406264 -81.3614374057504
1849 -0.03304675482213497 -81.51426732521483 -0.034367598593235016 -81.39580500434363
1850 -0.033064963296055794 -81.54733228851089 -0.03448050115257502 -81.4302855054962
1851 -0.03304639626294374 -81.58037868477383 -0.034236671030521394 -81.46452217652673
1852 -0.03301197495311499 -81.61339065972695 -0.033865762129426005 -81.49838793865615
1853 -0.032946722023189066 -81.64633738175013 -0.037067508324980736 -81.53545544698113
1854 -0.03282413072884083 -81.67916151247897 -0.03313825652003288 -81.56859370350116
1855 -0.03271550256758928 -81.71187701504655 -0.030768268648535012 -81.5993619721497
1856 -0.032847856543958186 -81.7447248715905 -0.031151756178587675 -81.63051372832828
1857 -0.03288419302552938 -81.77760906461603 -0.032443533092737196 -81.66295726142101
1858 -0.03288245685398579 -81.81049152147001 -0.030377143900841473 -81.69333440532185
1859 -0.03298608995974064 -81.84347761142975 -0.03436906859278679 -81.72770347391463
1860 -0.03281428385525942 -81.87629189528501 -0.030088470596820117 -81.75779194451145
1861 -0.03292642775923014 -81.90921832304424 -0.030653158482164145 -81.78844510299362
1862 -0.03302498068660498 -81.94224330373085 -0.03315275833010674 -81.82159786132372
1863 -0.033222350850701333 -81.97546565458155 -0.021714893728494646 -81.84331275505222
1864 -0.0333294965326786 -82.00879515111423 -0.03466956131160259 -81.87798231636383
1865 -0.03325849175453186 -82.04205364286877 -0.034899258986115456 -81.91288157534994
1866 -0.03323767837136984 -82.07529132124013 -0.033454923704266545 -81.94633649905421
1867 -0.03325589746236801 -82.1085472187025 -0.03400382380932569 -81.98034032286354
1868 -0.033195582777261735 -82.14174280147977 -0.03237904813140631 -82.01271937099494
1869 -0.033148992247879504 -82.17489179372764 -0.03335688915103674 -82.04607626014598
1870 -0.03320526070892811 -82.20809705443656 -0.033205988258123396 -82.0792822484041
1871 -0.033161313831806184 -82.24125836826838 -0.035394154116511346 -82.11467640252062
1872 -0.033087628148496154 -82.27434599641687 -0.03461540564894676 -82.14929180816956
1873 -0.03300674948841333 -82.30735274590528 -0.03217385690659284 -82.18146566507616
1874 -0.033035665191709994 -82.34038841109698 -0.03335976768285036 -82.21482543275901
1875 -0.03303508535027504 -82.37342349644726 -0.03459074776619673 -82.24941618052522
1876 -0.03299940880388021 -82.40642290525113 -0.03246728368103504 -82.28188346420625
1877 -0.03290027845650911 -82.43932318370764 -0.028531042858958244 -82.3104145070652
1878 -0.03311569858342409 -82.47243888229107 -0.03219114877283573 -82.34260565583804
1879 -0.03306891303509474 -82.50550779532617 -0.03407032620161772 -82.37667598203966
1880 -0.032984004355967045 -82.53849179968213 -0.035244823433458805 -82.41192080547312
1881 -0.03301244881004095 -82.57150424849218 -0.034154947847127914 -82.44607575332024
1882 -0.032930679805576804 -82.60443492829775 -0.03194431103765964 -82.4780200643579
1883 -0.03313817381858826 -82.63757310211633 -0.027057167794555425 -82.50507723215246
1884 -0.033163280598819254 -82.67073638271515 -0.03310225680470467 -82.53817948895717
1885 -0.03309496436268091 -82.70383134707782 -0.03198384065181017 -82.57016332960897
1886 -0.03315958362072706 -82.73699093069855 -0.03270854596048593 -82.60287187556946
1887 -0.03321665618568659 -82.77020758688424 -0.03070286326110363 -82.63357473883056
1888 -0.033192061632871625 -82.80339964851711 -0.03543214723467827 -82.66900688606523
1889 -0.03326565977185965 -82.83666530828897 -0.03418704885989428 -82.70319393492512
1890 -0.033178253844380376 -82.86984356213335 -0.037267275340855124 -82.74046121026598
1891 -0.03294576834887266 -82.90278933048222 -0.033596602641046046 -82.77405781290702
1892 -0.03304206244647503 -82.93583139292869 -0.032268961519002916 -82.80632677442603
1893 -0.03304559346288442 -82.96887698639158 -0.029986897204071283 -82.8363136716301
1894 -0.03321769889444113 -83.00209468528602 -0.027354871202260257 -82.86366854283236
1895 -0.03327561244368553 -83.03537029772971 -0.030862807668745516 -82.8945313505011
1896 -0.033307630382478234 -83.0686779281122 -0.03189500030130148 -82.9264263508024
1897 -0.03331335727125406 -83.10199128538345 -0.030707583762705326 -82.9571339345651
1898 -0.03347304742783308 -83.13546433281128 -0.0315893292427063 -82.98872326380781
1899 -0.03360419385135174 -83.16906852666263 -0.0344246307387948 -83.02314789454661
1900 -0.03339787442237139 -83.202466401085 -0.034331290237605575 -83.05747918478421
1901 -0.03336842935532332 -83.23583483044033 -0.03019663468003273 -83.08767581946425
1902 -0.03341995347291231 -83.26925478391324 -0.03420711755752563 -83.12188293702178
1903 -0.03348494414240122 -83.30273972805564 -0.03345445189625025 -83.15533738891803
1904 -0.03339187558740377 -83.33613160364304 -0.033326704427599906 -83.18866409334562
1905 -0.03334188051521778 -83.36947348415826 -0.03402634542435408 -83.22269043876997
1906 -0.0334589134901762 -83.40293239764844 -0.031962617114186284 -83.25465305588416
1907 -0.033435849100351335 -83.4363682467488 -0.03460569977760315 -83.28925875566176
1908 -0.033469665609300134 -83.4698379123581 -0.02859782995656133 -83.31785658561833
1909 -0.03348265960812569 -83.50332057196623 -0.034334388189017774 -83.35219097380735
1910 -0.03341310787945986 -83.53673367984568 -0.03261887542903423 -83.38480984923639
1911 -0.03346307277679443 -83.57019675262248 -0.03183614294975996 -83.41664599218615
1912 -0.033468895591795444 -83.60366564821427 -0.033959482423961164 -83.45060547461011
1913 -0.03341681566089392 -83.63708246387517 -0.03251473922282457 -83.48312021383293
1914 -0.033589709736406806 -83.67067217361158 -0.03075557043775916 -83.5138757842707
1915 -0.03357294742017984 -83.70424512103176 -0.031689755618572235 -83.54556553988927
1916 -0.03347822707146406 -83.73772334810323 -0.031794114597141744 -83.57735965448641
1917 -0.03388273809105158 -83.77160608619428 -0.027089421544224022 -83.60444907603063
1918 -0.033812541700899604 -83.80541862789518 -0.03215736113488674 -83.63660643716553
1919 -0.033882464095950124 -83.83930109199113 -0.03408519737422466 -83.67069163453975
1920 -0.0340731080621481 -83.87337420005328 -0.03944548293948173 -83.71013711747923
1921 -0.03366981670260429 -83.90704401675588 -0.03620647694915533 -83.7463435944284
1922 -0.03348861895501613 -83.9405326357109 -0.030463384464383125 -83.77680697889278
1923 -0.03355344422161579 -83.9740860799325 -0.03365374356508255 -83.81046072245786
1924 -0.03353643994778395 -84.00762251988029 -0.03315566089004278 -83.84361638334791
1925 -0.033524400927126406 -84.0411469208074 -0.035983051732182504 -83.8795994350801
1926 -0.033428825251758096 -84.07457574605917 -0.03293851893395185 -83.91253795401404
1927 -0.03348286002874375 -84.10805860608791 -0.03184988722205162 -83.9443878412361
1928 -0.0336922436952591 -84.14175084978316 -0.025292218569666146 -83.96968005980575
1929 -0.03371303547173739 -84.1754638852549 -0.03486351892352104 -84.00454357872927
1930 -0.03366522826254368 -84.20912911351745 -0.027287567406892775 -84.03183114613616
1931 -0.03374049533158541 -84.24286960884903 -0.03209808878600597 -84.06392923492216
1932 -0.03373396210372448 -84.27660357095276 -0.03361647967249155 -84.09754571459465
1933 -0.03373799175024032 -84.310341562703 -0.03701111823320389 -84.13455683282785
1934 -0.03363544903695583 -84.34397701173995 -0.035532134026288985 -84.17008896685414
1935 -0.03357773162424564 -84.3775547433642 -0.03537767324596643 -84.2054666401001
1936 -0.03340538404881954 -84.41096012741302 -0.03384706769138575 -84.23931370779148
1937 -0.033462103269994256 -84.44442223068302 -0.03616651725023985 -84.27548022504172
1938 -0.0333263972774148 -84.47774862796044 -0.03345260489732027 -84.30893282993904
1939 -0.033345287665724754 -84.51109391562616 -0.0331784401088953 -84.34211127004794
1940 -0.03333219885826111 -84.54442611448442 -0.03594916351139545 -84.37806043355933
1941 -0.03320426493883133 -84.57763037942325 -0.03824349269270897 -84.41630392625204
1942 -0.033051791787147525 -84.6106821712104 -0.03426195345818996 -84.45056587971023
1943 -0.03309599533677101 -84.64377816654716 -0.03195342142134905 -84.48251930113157
1944 -0.03307499177753925 -84.6768531583247 -0.035026020370423794 -84.517545321502
1945 -0.03337008431553841 -84.71022324264024 -0.037722951546311376 -84.55526827304831
1946 -0.03299697507172823 -84.74322021771196 -0.035907769575715065 -84.59117604262403
1947 -0.03286343272775412 -84.77608365043972 -0.031998845376074316 -84.62317488800011
1948 -0.03292910847812891 -84.80901275891785 -0.031264349538832906 -84.65443923753894
1949 -0.03289518672972917 -84.84190794564758 -0.0330159243196249 -84.68745516185857
1950 -0.03292242344468832 -84.87483036909227 -0.03221464045345783 -84.71966980231203
1951 -0.03296508640050888 -84.90779545549277 -0.036767728999257086 -84.75643753131128
1952 -0.03278697319328785 -84.94058242868606 -0.03313485626131296 -84.78957238757259
1953 -0.03279189635068178 -84.97337432503674 -0.03812982998788357 -84.82770221756047
1954 -0.03280717451125383 -85.00618149954799 -0.034221548587083817 -84.86192376614756
1955 -0.032706481963396074 -85.0388879815114 -0.03311774171888828 -84.89504150786644
1956 -0.03275038059800863 -85.0716383621094 -0.033118780516088006 -84.92816028838253
1957 -0.03295227028429508 -85.1045906323937 -0.03564737644046545 -84.963807664823
1958 -0.03247634898871184 -85.1370669813824 -0.03302734643220902 -84.9968350112552
1959 -0.03247076440602541 -85.16953774578843 -0.03278323654085398 -85.02961824779605
1960 -0.03246324434876442 -85.2020009901372 -0.033428858406841754 -85.06304710620289
1961 -0.032364255376160146 -85.23436524551336 -0.03560225889086723 -85.09864936509375
1962 -0.0324250403791666 -85.26679028589253 -0.0320111408829689 -85.13066050597672
1963 -0.03239833004772663 -85.29918861594025 -0.03227378148585558 -85.16293428746258
1964 -0.032457311265170576 -85.33164592720543 -0.028756607696413992 -85.19169089515898
1965 -0.03246994446963072 -85.36411587167505 -0.03652920331805944 -85.22822009847704
1966 -0.032421881891787054 -85.39653775356685 -0.033097284473478795 -85.26131738295052
1967 -0.03239825256168842 -85.42893600612854 -0.03512799572199583 -85.29644537867252
1968 -0.03254207987338305 -85.46147808600192 -0.02990743201225996 -85.32635281068478
1969 -0.03280668500810861 -85.49428477101003 -0.035264802351593974 -85.36161761303637
1970 -0.03247321080416441 -85.5267579818142 -0.032338733412325384 -85.3939563464487
1971 -0.03250857386738062 -85.55926655568157 -0.030406793300062417 -85.42436313974876
1972 -0.032593203149735926 -85.5918597588313 -0.030738828890025615 -85.45510196863879
1973 -0.03270039819180966 -85.62456015702311 -0.03253674395382404 -85.48763871259261
1974 -0.032594652846455574 -85.65715480986957 -0.03545011039823294 -85.52308882299084
1975 -0.03252945691347122 -85.68968426678303 -0.032182755321264266 -85.5552715783121
1976 -0.032564078085124494 -85.72224834486816 -0.03264352362602949 -85.58791510193814
1977 -0.03248170837759971 -85.75473005324577 -0.029635292105376722 -85.61755039404352
1978 -0.03264981284737587 -85.78737986609315 -0.03305102791637182 -85.65060142195989
1979 -0.032751670479774474 -85.82013153657292 -0.03480873610824346 -85.68541015806814
1980 -0.03266955148428678 -85.8528010880572 -0.03255691174417734 -85.71796706981232
1981 -0.032600502483546734 -85.88540159054075 -0.02991796946153045 -85.74788503927385
1982 -0.03303922731429339 -85.91844081785504 -0.0181862972676754 -85.76607133654153
1983 -0.03323394488543272 -85.95167476274048 -0.03702078647911548 -85.80309212302065
1984 -0.032924119383096695 -85.98459888212358 -0.035148448310792446 -85.83824057133144
1985 -0.03291748482733965 -86.01751636695091 -0.035195165500044825 -85.87343573683148
1986 -0.032858344912528994 -86.05037471186344 -0.03322405200451613 -85.906659788836
1987 -0.03286860678344965 -86.0832433186469 -0.03255995847284794 -85.93921974730884
1988 -0.032872487977147105 -86.11611580662404 -0.03228025548160076 -85.97150000279044
1989 -0.03287489265203476 -86.14899069927607 -0.031052524503320456 -86.00255252729376
1990 -0.03292691223323345 -86.1819176115093 -0.03447476755827665 -86.03702729485204
1991 -0.0328458646312356 -86.21476347614055 -0.03096342282369733 -86.06799071767574
1992 -0.03297256715595722 -86.2477360432965 -0.03527307137846947 -86.10326378905421
1993 -0.03281136397272348 -86.28054740726922 -0.03107838165014982 -86.13434217070436
1994 -0.03320480473339558 -86.31375221200263 -0.02557764099910855 -86.15991981170346
1995 -0.0330851174890995 -86.34683732949172 -0.03367151338607073 -86.19359132508953
1996 -0.03304670378565788 -86.37988403327738 -0.03303228430449963 -86.22662360939403
1997 -0.033051297254860404 -86.41293533053224 -0.03555613812059164 -86.26217974751462
1998 -0.03301661759614945 -86.44595194812838 -0.03488484974950552 -86.29706459726413
1999 -0.03288512267172337 -86.47883707080011 -0.029180444404482843 -86.32624504166861
2000 -0.03306408897042275 -86.51190115977053 -0.03449803553521633 -86.36074307720384
