# Supplementary material for: Learning nonequilibrium statistical mechanics and dynamical phase transitions
Source: Nat Commun. 2024 Feb 6;15:1117. doi: 10.1038/s41467-024-45172-8 (PMC10847122; doi:10.1038/s41467-024-45172-8)
Supplement: Supplementary file 4 — Supplementary Data 1 [file 41467_2024_45172_MOESM4_ESM.zip › DPT-main/PlotTemplate/plot_KL_divergence/out/finite_time/SE/L6_D3W32K5_E100BS1k/logs-0.75/log.txt]

1 -0.1349881537258625 -0.1349881537258625 -0.13498978316783905 -0.13498978316783905
2 -0.13440103679895402 -0.2693891905248165 -0.134410098195076 -0.26939988136291504
3 -0.13384760171175003 -0.40323679223656655 -0.1338474288582802 -0.4032473102211952
4 -0.13331341594457627 -0.5365502081811429 -0.13330429568886756 -0.5365516059100628
5 -0.13281412273645402 -0.6693643309175968 -0.13279618322849274 -0.6693477891385555
6 -0.13234044387936592 -0.8017047747969628 -0.1323086492717266 -0.8016564384102821
7 -0.13186577335000038 -0.9335705481469632 -0.13184507191181183 -0.9335015103220939
8 -0.1314121350646019 -1.064982683211565 -0.1314011298120022 -1.0649026401340962
9 -0.13098048493266107 -1.195963168144226 -0.1309816785156727 -1.195884318649769
10 -0.1305558018386364 -1.3265189699828623 -0.13053155913949013 -1.3264158777892592
11 -0.13014400228857995 -1.4566629722714424 -0.13011473789811134 -1.4565306156873705
12 -0.1297584056854248 -1.5864213779568672 -0.1297362856566906 -1.5862669013440611
13 -0.1293703779578209 -1.715791755914688 -0.1293347403407097 -1.7156016416847708
14 -0.12899656742811202 -1.8447883233428 -0.12900819778442382 -1.8446098394691945
15 -0.12863750606775284 -1.973425829410553 -0.12863655015826225 -1.9732463896274568
16 -0.12827913090586662 -2.1017049603164195 -0.12825907543301582 -2.1015054650604728
17 -0.12792338952422141 -2.229628349840641 -0.12797174230217934 -2.229477207362652
18 -0.1275809310376644 -2.357209280878305 -0.12753207087516785 -2.35700927823782
19 -0.12725445553660392 -2.484463736414909 -0.1272463820874691 -2.484255660325289
20 -0.12692398056387902 -2.611387716978788 -0.12692766338586808 -2.6111833237111575
21 -0.12660593688488006 -2.737993653863668 -0.12656336426734924 -2.7377466879785066
22 -0.12630677744746208 -2.86430043131113 -0.1263114742934704 -2.864058162271977
23 -0.12599697709083557 -2.9902974084019656 -0.12604295685887337 -2.9901011191308506
24 -0.1256999745965004 -3.115997382998466 -0.12578977942466735 -3.115890898555518
25 -0.12539641186594963 -3.2413937948644156 -0.12541432306170464 -3.2413052216172225
26 -0.12508680149912835 -3.366480596363544 -0.12494942024350167 -3.366254641860724
27 -0.12481584623456002 -3.491296442598104 -0.12477229200303555 -3.49102693386376
28 -0.1245292540639639 -3.615825696662068 -0.12469112053513527 -3.615718054398895
29 -0.12424661703407765 -3.7400723136961456 -0.12427050620317459 -3.7399885606020695
30 -0.12398385927081108 -3.8640561729669565 -0.12405082434415818 -3.864039384946228
31 -0.1236920565366745 -3.987748229503631 -0.12373433150351047 -3.9877737164497384
32 -0.12343811541795731 -4.111186344921588 -0.1232963927090168 -4.111070109158756
33 -0.12319391816854477 -4.234380263090133 -0.12335898280143738 -4.234429091960193
34 -0.12293679788708686 -4.35731706097722 -0.12277884297072887 -4.357207934930922
35 -0.12266855649650096 -4.479985617473721 -0.12265541888773442 -4.479863353818656
36 -0.12241038978099823 -4.602396007254719 -0.12230273000895978 -4.6021660838276155
37 -0.12217416353523732 -4.724570170789956 -0.1220815610140562 -4.724247644841672
38 -0.12193380519747735 -4.846503975987433 -0.12198840044438838 -4.8462360452860604
39 -0.12168114185333252 -4.968185117840766 -0.12174140438437461 -4.967977449670435
40 -0.12144810110330581 -5.089633218944072 -0.12147543132305146 -5.089452880993487
41 -0.12119967862963676 -5.210832897573709 -0.1208481464534998 -5.210301027446986
42 -0.1209842637181282 -5.331817161291837 -0.12108811512589454 -5.331389142572881
43 -0.12073262929916381 -5.452549790591001 -0.12099816650152206 -5.452387309074403
44 -0.12049433290958404 -5.573044123500585 -0.1204643402248621 -5.572851649299265
45 -0.12025454007089138 -5.693298663571476 -0.12054543755948544 -5.6933970868587505
46 -0.12001235336065293 -5.813311016932129 -0.11970530338585376 -5.813102390244604
47 -0.11979187615215778 -5.933102893084287 -0.11979984343051911 -5.932902233675123
48 -0.11958541497588157 -6.052688308060169 -0.1193850502371788 -6.052287283912302
49 -0.11934649422764779 -6.172034802287817 -0.11929556243121624 -6.171582846343519
50 -0.1191229697316885 -6.291157772019505 -0.11904281564056873 -6.2906256619840875
51 -0.11889706179499626 -6.410054833814502 -0.11895706579089164 -6.409582727774979
52 -0.11868020109832286 -6.528735034912825 -0.1183881089091301 -6.527970836684109
53 -0.11847363151609898 -6.647208666428924 -0.11850911751389503 -6.646479954198004
54 -0.11824637390673161 -6.765455040335655 -0.11837349496781827 -6.764853449165822
55 -0.11801956072449685 -6.8834746010601515 -0.11807544901967049 -6.882928898185493
56 -0.11779403015971183 -7.0012686312198635 -0.11751462817192078 -7.000443526357413
57 -0.1175779215991497 -7.118846552819013 -0.11802377291023732 -7.1184672992676505
58 -0.11735794059932232 -7.236204493418335 -0.11663954891264439 -7.235106848180295
59 -0.11715109013020993 -7.353355583548545 -0.11709688045084476 -7.35220372863114
60 -0.11693366914987564 -7.470289252698421 -0.11690739691257476 -7.469111125543715
61 -0.11672956608235836 -7.587018818780779 -0.11695739477872849 -7.586068520322443
62 -0.11649232804775238 -7.703511146828531 -0.11612745672464371 -7.7021959770470865
63 -0.11630533970892429 -7.819816486537456 -0.115865483507514 -7.818061460554601
64 -0.11608945280313492 -7.935905939340591 -0.11537997126579284 -7.933441431820394
65 -0.11589377894997596 -8.051799718290567 -0.11586747765541076 -8.049308909475805
66 -0.11568052135407925 -8.167480239644647 -0.11643529646098613 -8.165744205936791
67 -0.11544796153903007 -8.282928201183676 -0.11555253192782403 -8.281296737864615
68 -0.11520381160080433 -8.39813201278448 -0.11506139412522316 -8.396358131989839
69 -0.11502555012702942 -8.513157562911509 -0.11530388183891774 -8.511662013828756
70 -0.11480052433907986 -8.627958087250589 -0.11368679590523242 -8.625348809733989
71 -0.11462270393967629 -8.742580791190266 -0.11444825381040573 -8.739797063544394
72 -0.11439487375319005 -8.856975664943455 -0.11393562071025372 -8.853732684254648
73 -0.11419544778764248 -8.971171112731097 -0.11531180217862129 -8.969044486433269
74 -0.1139649074524641 -9.085136020183562 -0.11442715749144554 -9.083471643924714
75 -0.11374041102826596 -9.198876431211827 -0.11254682578146458 -9.196018469706178
76 -0.113552887737751 -9.312429318949578 -0.11435819268226624 -9.310376662388444
77 -0.1133291855454445 -9.425758504495022 -0.11327177099883556 -9.42364843338728
78 -0.11311540827155113 -9.538873912766572 -0.11311120502650737 -9.536759638413788
79 -0.1129204872995615 -9.651794400066134 -0.1120500199496746 -9.648809658363461
80 -0.112709416821599 -9.764503816887732 -0.1129997942596674 -9.76180945262313
81 -0.1124966412782669 -9.877000458165998 -0.11276971511542797 -9.874579167738558
82 -0.11228806078433991 -9.989288518950339 -0.11227998696267605 -9.986859154701234
83 -0.112037643045187 -10.101326161995527 -0.11122894808650016 -10.098088102787734
84 -0.1118671115487814 -10.213193273544308 -0.1120386615395546 -10.210126764327288
85 -0.11164720579981804 -10.324840479344125 -0.11131352111697197 -10.321440285444261
86 -0.11143340952694417 -10.436273888871069 -0.11165639907121658 -10.433096684515478
87 -0.1112140990793705 -10.54748798795044 -0.1118881493806839 -10.544984833896162
88 -0.11098423190414905 -10.65847221985459 -0.11081053130328655 -10.655795365199449
89 -0.11076433509588242 -10.769236554950472 -0.11160169653594494 -10.767397061735394
90 -0.11055093817412853 -10.879787493124601 -0.1108428992331028 -10.878239960968497
91 -0.11034665964543819 -10.99013415277004 -0.11086594723165036 -10.989105908200147
92 -0.11012380421161652 -11.100257956981656 -0.10984496288001537 -11.098950871080161
93 -0.10989659428596496 -11.210154551267621 -0.10942770093679428 -11.208378572016956
94 -0.1096796978265047 -11.319834249094125 -0.10966400392353534 -11.318042575940492
95 -0.10945658944547176 -11.429290838539597 -0.10967115908861161 -11.427713735029103
96 -0.10921568982303143 -11.538506528362628 -0.1086728222668171 -11.53638655729592
97 -0.1090105589479208 -11.647517087310549 -0.10981141738593578 -11.646197974681856
98 -0.10876700319349766 -11.756284090504046 -0.10857858471572399 -11.75477655939758
99 -0.10855159424245357 -11.864835684746499 -0.10930902920663357 -11.864085588604214
100 -0.10835062339901924 -11.973186308145518 -0.1078220084309578 -11.971907597035171
101 -0.10809368342161178 -12.08127999156713 -0.10713425874710084 -12.079041855782272
102 -0.10790082477033139 -12.18918081633746 -0.10718058943748474 -12.186222445219757
103 -0.10768021494150162 -12.296861031278961 -0.10761726684868336 -12.29383971206844
104 -0.10744537971913815 -12.4043064109981 -0.10883391983807086 -12.402673631906511
105 -0.1072157520800829 -12.511522163078183 -0.10604774914681911 -12.50872138105333
106 -0.10699014440178871 -12.618512307479971 -0.10637890212237835 -12.615100283175709
107 -0.10673491433262824 -12.7252472218126 -0.10625385791063309 -12.721354141086342
108 -0.10654047839343547 -12.831787700206036 -0.10859594531357289 -12.829950086399915
109 -0.10627914406359196 -12.938066844269628 -0.10789966210722923 -12.937849748507144
110 -0.1060111403465271 -13.044077984616155 -0.10556967221200467 -13.043419420719149
111 -0.10579794943332672 -13.149875934049483 -0.10493236929178237 -13.148351790010931
112 -0.10554637350142002 -13.255422307550903 -0.10526989549398422 -13.253621685504916
113 -0.10532915815711022 -13.360751465708013 -0.10641011223196983 -13.360031797736886
114 -0.10509705804288387 -13.465848523750896 -0.1096598643809557 -13.46969166211784
115 -0.10482066497206688 -13.570669188722963 -0.10507480800151825 -13.574766470119359
116 -0.10457859337329864 -13.675247782096262 -0.10509621649980545 -13.679862686619165
117 -0.10430981777608395 -13.779557599872346 -0.10319583490490913 -13.783058521524074
118 -0.10409530624747276 -13.883652906119819 -0.10556518658995628 -13.88862370811403
119 -0.10382143296301365 -13.987474339082832 -0.10631404146552086 -13.99493774957955
120 -0.10357227437198162 -14.091046613454813 -0.10332482643425464 -14.098262576013806
121 -0.10336762256920337 -14.194414236024016 -0.1002100609242916 -14.198472636938098
122 -0.10313353352248669 -14.297547769546503 -0.1036170892417431 -14.30208972617984
123 -0.10285627283155918 -14.400404042378062 -0.10239151008427143 -14.404481236264111
124 -0.10263302028179169 -14.503037062659853 -0.10167283080518245 -14.506154067069293
125 -0.10235466696321964 -14.605391729623072 -0.10463139265775681 -14.61078545972705
126 -0.10206695273518562 -14.707458682358258 -0.10212424024939537 -14.712909699976445
127 -0.10183048695325851 -14.809289169311516 -0.10250022485852242 -14.815409924834967
128 -0.10155818462371827 -14.910847353935234 -0.10298345349729061 -14.918393378332258
129 -0.10128445513546466 -15.012131809070699 -0.10041954852640629 -15.018812926858665
130 -0.101040118932724 -15.113171928003423 -0.0998970128595829 -15.118709939718247
131 -0.10077182874083519 -15.213943756744259 -0.10061938390135765 -15.219329323619604
132 -0.10053228475153446 -15.314476041495793 -0.10022341348230838 -15.319552737101912
133 -0.10023242756724357 -15.414708469063036 -0.0958000972867012 -15.415352834388614
134 -0.10000583566725255 -15.514714304730289 -0.0975156631320715 -15.512868497520685
135 -0.09974797405302524 -15.614462278783314 -0.09700609967112542 -15.60987459719181
136 -0.09949558526277542 -15.71395786404609 -0.10153390504419804 -15.711408502236008
137 -0.09921181835234165 -15.813169682398431 -0.1002281978726387 -15.811636700108647
138 -0.09894070327281952 -15.912110385671252 -0.10055180825293064 -15.912188508361577
139 -0.09863746948540211 -16.010747855156655 -0.09911015741527081 -16.01129866577685
140 -0.09833559319376946 -16.109083448350425 -0.09764367267489434 -16.108942338451744
141 -0.0980621699243784 -16.207145618274804 -0.09949598386883736 -16.208438322320582
142 -0.097770169749856 -16.304915788024662 -0.09790645837783814 -16.30634478069842
143 -0.09750514440238475 -16.402420932427045 -0.09347804710268974 -16.39982282780111
144 -0.09723936058580876 -16.499660293012855 -0.09840251915156842 -16.49822534695268
145 -0.09695754423737526 -16.596617837250232 -0.0974568273872137 -16.595682174339892
146 -0.09663461819291115 -16.693252455443144 -0.0960436299443245 -16.691725804284218
147 -0.09637697786092758 -16.78962943330407 -0.09068837948143482 -16.782414183765653
148 -0.09608433395624161 -16.885713767260313 -0.09596572332084179 -16.878379907086494
149 -0.09582421816885471 -16.981537985429167 -0.09745302349328995 -16.975832930579784
150 -0.09548822082579136 -17.07702620625496 -0.09595894850790501 -17.07179187908769
151 -0.09520177133381366 -17.172227977588772 -0.09525366388261318 -17.167045542970303
152 -0.09488667622208595 -17.267114653810857 -0.09573343433439732 -17.262778977304702
153 -0.09455082416534424 -17.361665477976203 -0.09168635420501232 -17.354465331509715
154 -0.09427152685821057 -17.455937004834414 -0.09325255751609803 -17.447717889025814
155 -0.0939572375267744 -17.549894242361187 -0.09682201668620109 -17.544539905712014
156 -0.09362726435065269 -17.64352150671184 -0.0943308524787426 -17.638870758190755
157 -0.09333182908594609 -17.736853335797786 -0.09190073050558567 -17.73077148869634
158 -0.09303911477327347 -17.82989245057106 -0.09162119179964065 -17.82239268049598
159 -0.09272405356168748 -17.922616504132748 -0.09084164462983609 -17.913234325125817
160 -0.09237427338957786 -18.014990777522325 -0.09486636333167553 -18.008100688457493
161 -0.09205464422702789 -18.10704542174935 -0.09350926838815213 -18.101609956845646
162 -0.09176645502448082 -18.19881187677383 -0.09165166765451431 -18.19326162450016
163 -0.0914329219609499 -18.290244798734783 -0.08751175366342068 -18.28077337816358
164 -0.09115330129861832 -18.3813981000334 -0.09392119385302067 -18.3746945720166
165 -0.0907789148390293 -18.47217701487243 -0.09226213097572326 -18.466956702992324
166 -0.09047545306384563 -18.562652467936275 -0.08970637507736683 -18.55666307806969
167 -0.09011915922164918 -18.652771627157925 -0.08777660354971886 -18.64443968161941
168 -0.08979239650070667 -18.74256402365863 -0.09078865759074688 -18.735228339210156
169 -0.08945599235594273 -18.832020016014575 -0.0899030838161707 -18.825131423026328
170 -0.08915894739329815 -18.921178963407872 -0.09119590148329734 -18.916327324509624
171 -0.08880486078560353 -19.009983824193476 -0.0884914107620716 -19.004818735271694
172 -0.08845374658703804 -19.098437570780515 -0.08831225633621216 -19.093130991607907
173 -0.08809265419840813 -19.186530224978924 -0.08501776084303855 -19.178148752450944
174 -0.08779961876571178 -19.274329843744635 -0.08826843574643135 -19.266417188197376
175 -0.08741452656686306 -19.3617443703115 -0.09132893048226834 -19.357746118679646
176 -0.08706111907958984 -19.448805489391088 -0.08820223025977611 -19.44594834893942
177 -0.08666613586246967 -19.535471625253557 -0.08487563207745552 -19.530823981016876
178 -0.08631719574332238 -19.62178882099688 -0.08471205942332745 -19.615536040440205
179 -0.08594318218529225 -19.707732003182173 -0.08657270595431328 -19.70210874639452
180 -0.08562886267900467 -19.793360865861178 -0.0863801121711731 -19.788488858565692
181 -0.08529021963477135 -19.87865108549595 -0.08793862573802472 -19.87642748430372
182 -0.08488874547183514 -19.963539830967786 -0.08557688258588314 -19.9620043668896
183 -0.08448667041957378 -20.04802650138736 -0.08509664721786976 -20.047101014107472
184 -0.08413121961057186 -20.13215772099793 -0.07633661739528179 -20.123437631502753
185 -0.08381073921918869 -20.21596846021712 -0.08699481785297394 -20.21043244935573
186 -0.08344810269773006 -20.29941656291485 -0.08009301498532295 -20.29052546434105
187 -0.08312913477420807 -20.382545697689057 -0.08400608487427234 -20.374531549215323
188 -0.08272257708013057 -20.465268274769187 -0.08048069663345814 -20.45501224584878
189 -0.08238642066717147 -20.547654695436357 -0.08082251697778702 -20.535834762826568
190 -0.08192277401685714 -20.629577469453213 -0.0817524828016758 -20.617587245628243
191 -0.08156128823757172 -20.711138757690787 -0.08048907928168773 -20.69807632490993
192 -0.08118977695703507 -20.792328534647822 -0.08063493631780147 -20.77871126122773
193 -0.08081746436655521 -20.873145999014376 -0.07876954972743988 -20.85748081095517
194 -0.08044131137430668 -20.953587310388684 -0.08185964971780776 -20.939340460672977
195 -0.08006513826549053 -21.033652448654173 -0.07917390391230583 -21.018514364585283
196 -0.07968096807599068 -21.113333416730164 -0.08128519020974637 -21.09979955479503
197 -0.07927734442055226 -21.192610761150718 -0.07659668400883675 -21.176396238803868
198 -0.07896071784198284 -21.2715714789927 -0.08457757160067558 -21.260973810404543
199 -0.07845666892826557 -21.350028147920966 -0.08133818916976451 -21.342311999574306
200 -0.07801120989024639 -21.428039357811212 -0.07365510500967502 -21.41596710458398
201 -0.07772636897861958 -21.505765726789832 -0.07933051064610482 -21.495297615230086
202 -0.07730308398604394 -21.583068810775877 -0.08033135905861855 -21.575628974288705
203 -0.07690964862704278 -21.65997845940292 -0.07490138225257396 -21.650530356541278
204 -0.07649982199072838 -21.73647828139365 -0.07794287726283074 -21.72847323380411
205 -0.07614582814276219 -21.812624109536415 -0.07768332995474339 -21.806156563758854
206 -0.07574939206242562 -21.888373501598842 -0.07322323508560658 -21.87937979884446
207 -0.07534482516348362 -21.963718326762326 -0.07305631600320339 -21.952436114847664
208 -0.07497022077441215 -22.038688547536736 -0.07674245499074459 -22.029178569838407
209 -0.0745780799537897 -22.113266627490525 -0.07154386974871159 -22.10072243958712
210 -0.07427637577056885 -22.187543003261094 -0.07035327851772308 -22.17107571810484
211 -0.07387839481234551 -22.26142139807344 -0.07700086906552314 -22.248076587170363
212 -0.07349633052945137 -22.334917728602893 -0.07046773172914982 -22.318544318899512
213 -0.07313921339809895 -22.408056942000993 -0.07334250956773758 -22.39188682846725
214 -0.07278144657611847 -22.480838388577112 -0.0720561895519495 -22.4639430180192
215 -0.07239384353160858 -22.55323223210872 -0.07167676761746407 -22.535619785636666
216 -0.07205223068594932 -22.625284462794667 -0.06924987249076367 -22.60486965812743
217 -0.07170136496424676 -22.696985827758915 -0.07108329199254512 -22.675952950119974
218 -0.07135577388107776 -22.768341601639992 -0.06996913887560367 -22.745922088995577
219 -0.07099037989974022 -22.839331981539733 -0.06786504425108433 -22.813787133246663
220 -0.07068014405667782 -22.91001212559641 -0.07072295062243938 -22.884510083869102
221 -0.0702364157885313 -22.98024854138494 -0.0702234398573637 -22.954733523726468
222 -0.06985683068633079 -23.050105372071272 -0.07093813717365265 -23.02567166090012
223 -0.06947501301765442 -23.119580385088927 -0.06988891623914242 -23.095560577139263
224 -0.06913885995745658 -23.188719245046382 -0.07176958583295345 -23.167330162972217
225 -0.06872867830097676 -23.25744792334736 -0.07249008230865002 -23.239820245280868
226 -0.06836771704256535 -23.325815640389926 -0.07175155282020569 -23.311571798101074
227 -0.06793356500566006 -23.393749205395586 -0.07037665136158466 -23.38194844946266
228 -0.06762322261929513 -23.461372428014883 -0.0627129316329956 -23.444661381095653
229 -0.06734733171761036 -23.528719759732493 -0.06299885995686054 -23.507660241052513
230 -0.06695291586220264 -23.595672675594695 -0.06796043030917645 -23.57562067136169
231 -0.06665268577635289 -23.66232536137105 -0.07274504117667675 -23.648365712538368
232 -0.06615401282906533 -23.728479374200116 -0.0677770085632801 -23.716142721101647
233 -0.06587118841707706 -23.794350562617193 -0.06773890145123004 -23.783881622552876
234 -0.06544554717838764 -23.85979610979558 -0.06106287837028503 -23.844944500923162
235 -0.06520080231130124 -23.924996912106884 -0.06508483104407788 -23.91002933196724
236 -0.06486344709992409 -23.98986035920681 -0.06416278891265392 -23.974192120879895
237 -0.0645982999354601 -24.05445865914227 -0.06516361236572266 -24.039355733245618
238 -0.06424477435648442 -24.118703433498755 -0.0604189794510603 -24.09977471269668
239 -0.06384154744446277 -24.182544980943216 -0.06053822841495275 -24.16031294111163
240 -0.06357810422778129 -24.246123085170996 -0.06205438915640116 -24.222367330268032
241 -0.0632984071969986 -24.309421492367996 -0.0626835772767663 -24.285050907544797
242 -0.06295820027589798 -24.372379692643893 -0.055930198170244694 -24.34098110571504
243 -0.0626905806362629 -24.435070273280157 -0.05607465598732233 -24.397055761702365
244 -0.062454575672745705 -24.497524848952903 -0.06508344188332557 -24.46213920358569
245 -0.06212232913821936 -24.559647178091122 -0.0590770598500967 -24.521216263435786
246 -0.06177664119750261 -24.621423819288626 -0.05807778555899858 -24.579294048994786
247 -0.06160035356879234 -24.68302417285742 -0.06234436128288508 -24.64163841027767
248 -0.061283687874674794 -24.744307860732093 -0.05991582255810499 -24.701554232835775
249 -0.061029464565217496 -24.80533732529731 -0.06067869309335947 -24.762232925929133
250 -0.06073847860097885 -24.866075803898287 -0.060189465247094634 -24.82242239117623
251 -0.0604347538203001 -24.926510557718586 -0.06237122565507889 -24.884793616831306
252 -0.06000777054578066 -24.986518328264367 -0.05946255177259445 -24.9442561686039
253 -0.05972938984632492 -25.046247718110692 -0.06461719311773777 -25.008873361721637
254 -0.05941632390022278 -25.105664042010915 -0.05972828660160303 -25.06860164832324
255 -0.05915747806429863 -25.164821520075215 -0.060407144203782084 -25.129008792527024
256 -0.05886949598789215 -25.223691016063107 -0.057084557972848414 -25.186093350499874
257 -0.058579927496612075 -25.28227094355972 -0.05826160926371813 -25.24435495976359
258 -0.05832043383270502 -25.340591377392425 -0.060482045821845534 -25.304837005585437
259 -0.05812474880367517 -25.3987161261961 -0.05196113847196102 -25.356798144057397
260 -0.05786678958684206 -25.456582915782942 -0.058570821583271024 -25.415368965640667
261 -0.05760480482131243 -25.514187720604255 -0.05461344812065363 -25.469982413761322
262 -0.05731738172471523 -25.57150510232897 -0.05228608623147011 -25.52226849999279
263 -0.057122711464762686 -25.628627813793734 -0.059094584174454214 -25.581363084167243
264 -0.05687787663191557 -25.68550569042565 -0.05703459531068802 -25.638397679477933
265 -0.05661957357078791 -25.74212526399644 -0.055990538187325 -25.694388217665256
266 -0.056377547606825826 -25.798502811603264 -0.05415268465876579 -25.748540902324024
267 -0.05620005410164595 -25.85470286570491 -0.06148560512810945 -25.810026507452132
268 -0.05593044478446245 -25.91063331048937 -0.04764141794294119 -25.857667925395074
269 -0.05568568613380194 -25.966318996623173 -0.050555266253650186 -25.908223191648723
270 -0.05557353720068932 -26.021892533823863 -0.05926862545311451 -25.967491817101838
271 -0.05527046620845795 -26.07716300003232 -0.05781885012984276 -26.02531066723168
272 -0.05498799979686737 -26.13215099982919 -0.047476856596767904 -26.072787523828445
273 -0.054829367250204084 -26.186980367079393 -0.05389744285494089 -26.126684966683385
274 -0.0546093488112092 -26.2415897158906 -0.04989614505320787 -26.176581111736592
275 -0.05447833295911551 -26.296068048849715 -0.056919553130865094 -26.233500664867456
276 -0.054128572717309 -26.350196621567026 -0.05418979767709971 -26.287690462544557
277 -0.053967468440532684 -26.40416409000756 -0.05835202392190695 -26.346042486466462
278 -0.05369555950164795 -26.457859649509206 -0.048041265457868576 -26.39408375192433
279 -0.05347285363823175 -26.51133250314744 -0.047427285276353356 -26.441511037200684
280 -0.05329301077872515 -26.564625513926163 -0.04121419843286276 -26.482725235633545
281 -0.053258920460939406 -26.617884434387104 -0.05354173518717289 -26.53626697082072
282 -0.053074301779270174 -26.670958736166373 -0.05433522127568722 -26.590602192096405
283 -0.05290133375674486 -26.723860069923116 -0.04519754163920879 -26.635799733735613
284 -0.052678213082253934 -26.77653828300537 -0.04312634076923132 -26.678926074504844
285 -0.052649665251374246 -26.82918794825674 -0.058062836341559884 -26.736988910846403
286 -0.05238350220024586 -26.88157145045699 -0.055838736891746524 -26.79282764773815
287 -0.05219250712543726 -26.933763957582425 -0.0574593897908926 -26.850287037529043
288 -0.05190540868788958 -26.985669366270315 -0.04867336265742779 -26.89896040018647
289 -0.0517406577244401 -27.037410023994756 -0.05675495564937592 -26.955715355835846
290 -0.05143828056752682 -27.088848304562283 -0.04759388435631991 -27.003309240192166
291 -0.05127619877457619 -27.14012450333686 -0.05801281351596117 -27.06132205370813
292 -0.051049690879881385 -27.191174194216742 -0.050186735764145854 -27.111508789472275
293 -0.0509143864735961 -27.24208858069034 -0.048155632615089414 -27.159664422087364
294 -0.05074884053319693 -27.292837421223535 -0.0484025252982974 -27.20806694738566
295 -0.05058363601565361 -27.343421057239187 -0.05342142041772604 -27.261488367803388
296 -0.050454518757760525 -27.393875575996947 -0.05201831236481667 -27.313506680168203
297 -0.05015007369220257 -27.44402564968915 -0.053216722421348096 -27.36672340258955
298 -0.049967280589044094 -27.493992930278193 -0.04504835791885853 -27.411771760508408
299 -0.04978016670793295 -27.543773096986126 -0.05271405316889286 -27.4644858136773
300 -0.04957520440220833 -27.593348301388335 -0.04300961028784513 -27.507495423965146
301 -0.04948355555534363 -27.64283185694368 -0.04518465008586645 -27.55268007405101
302 -0.049387534894049165 -27.692219391837728 -0.04848347268998623 -27.601163546741
303 -0.04922678843140602 -27.741446180269133 -0.050690598972141745 -27.65185414571314
304 -0.049007937870919706 -27.79045411814005 -0.04847172740846872 -27.70032587312161
305 -0.04886151123791933 -27.83931562937797 -0.0500009935349226 -27.750326866656533
306 -0.0486344400793314 -27.887950069457304 -0.0560784799978137 -27.806405346654348
307 -0.0484879057854414 -27.936437975242747 -0.02771657397970557 -27.834121920634054
308 -0.04845816399902105 -27.98489613924177 -0.05213148407638073 -27.886253404710434
309 -0.04829808901995421 -28.033194228261724 -0.05204438045620918 -27.938297785166643
310 -0.04820806384086609 -28.08140229210259 -0.04780483990907669 -27.98610262507572
311 -0.048100496828556064 -28.12950278893115 -0.04038907904177904 -28.0264917041175
312 -0.048033139854669574 -28.17753592878582 -0.04159263446927071 -28.06808433858677
313 -0.04799302015453577 -28.225528948940354 -0.048292178101837634 -28.11637651668861
314 -0.047843595035374165 -28.27337254397573 -0.052213774994015694 -28.168590291682627
315 -0.047583303228020665 -28.32095584720375 -0.040649333223700526 -28.209239624906328
316 -0.04750568326562643 -28.368461530469375 -0.045221532508730886 -28.254461157415058
317 -0.047505525127053264 -28.41596705559643 -0.054450970888137815 -28.308912128303195
318 -0.047254412434995174 -28.463221468031424 -0.05068728066980839 -28.359599408973004
319 -0.04712953511625528 -28.51035100314768 -0.042577496729791164 -28.402176905702795
320 -0.047033673897385594 -28.557384677045064 -0.05012004617601633 -28.45229695187881
321 -0.0468215798959136 -28.604206256940977 -0.04414504151791334 -28.496441993396726
322 -0.04675630778074265 -28.65096256472172 -0.043117324635386464 -28.53955931803211
323 -0.04671644326299429 -28.697679007984714 -0.0378599202260375 -28.57741923825815
324 -0.04675116017460823 -28.744430168159322 -0.03822172600775957 -28.615640964265907
325 -0.04670523889362812 -28.791135407052952 -0.03546927459537983 -28.651110238861285
326 -0.04663305766880512 -28.83776846472176 -0.032607542164623735 -28.68371778102591
327 -0.04684666730463505 -28.884615132026394 -0.032980970852077005 -28.716698751877985
328 -0.046519155614078045 -28.93113428764047 -0.05145292412489653 -28.76815167600288
329 -0.04651319961994886 -28.97764748726042 -0.04447377063333988 -28.81262544663622
330 -0.04637790359556675 -29.024025390855986 -0.04482683744281531 -28.857452284079034
331 -0.046398034691810607 -29.070423425547798 -0.053992383740842344 -28.911444667819875
332 -0.04615844339132309 -29.11658186893912 -0.04094411861151457 -28.95238878643139
333 -0.04598401468247175 -29.162565883621593 -0.043320331163704394 -28.995709117595094
334 -0.04591093473136425 -29.208476818352956 -0.04129817690700292 -29.037007294502096
335 -0.04580184128135443 -29.25427865963431 -0.038328595086932184 -29.075335889589027
336 -0.04602509792894125 -29.30030375756325 -0.029850175976753233 -29.105186065565782
337 -0.04593503698706627 -29.346238794550317 -0.04172221291810274 -29.146908278483885
338 -0.04576505180448294 -29.3920038463548 -0.0484401086345315 -29.195348387118415
339 -0.045662269741296765 -29.437666116096096 -0.05917054675519466 -29.25451893387361
340 -0.045304969511926176 -29.48297108560802 -0.04844707008451223 -29.302966003958122
341 -0.04508186876773834 -29.52805295437576 -0.043719091452658176 -29.34668509541078
342 -0.045010552555322644 -29.57306350693108 -0.03881386574357748 -29.385498961154358
343 -0.045145243592560294 -29.618208750523642 -0.04295609891414642 -29.428455060068504
344 -0.0450584789738059 -29.66326722949745 -0.04251453541219234 -29.470969595480696
345 -0.04489800482988358 -29.708165234327332 -0.04932271596044302 -29.52029231144114
346 -0.04478098154067993 -29.75294621586801 -0.02952727572992444 -29.549819587171065
347 -0.04465949796140194 -29.797605713829412 -0.0505110215395689 -29.600330608710635
348 -0.04462525881826877 -29.84223097264768 -0.03617484960705042 -29.636505458317686
349 -0.04447440635412932 -29.88670537900181 -0.037653723172843455 -29.67415918149053
350 -0.04471824020147323 -29.931423619203283 -0.04761926513165236 -29.72177844662218
351 -0.04442306738346815 -29.975846686586753 -0.046426499634981154 -29.768204946257164
352 -0.04429212920367718 -30.02013881579043 -0.04444637168198824 -29.812651317939153
353 -0.04420167710632086 -30.06434049289675 -0.04197551682591438 -29.854626834765067
354 -0.04420962017029524 -30.108550113067047 -0.049134911969304085 -29.90376174673437
355 -0.04397014919668436 -30.15252026226373 -0.05825760401785374 -29.962019350752225
356 -0.04379304982721806 -30.19631331209095 -0.04770318269729614 -30.009722533449523
357 -0.043673636950552465 -30.2399869490415 -0.03600979987531901 -30.045732333324843
358 -0.043493110500276086 -30.283480059541777 -0.0419599337503314 -30.087692267075173
359 -0.043440972454845905 -30.326921031996623 -0.043406058102846146 -30.13109832517802
360 -0.04327567480504513 -30.370196706801668 -0.04188936613500118 -30.172987691313022
361 -0.04322988595813513 -30.4134265927598 -0.040516314841806886 -30.213504006154828
362 -0.043199767172336576 -30.456626359932137 -0.04802526757121086 -30.26152927372604
363 -0.04296210054308176 -30.49958846047522 -0.043976102583110334 -30.30550537630915
364 -0.042933770641684535 -30.542522231116905 -0.03482473194599152 -30.34033010825514
365 -0.04302419684827328 -30.585546427965177 -0.03827651161700487 -30.378606619872148
366 -0.04288806337863207 -30.62843449134381 -0.04039163626730442 -30.418998256139453
367 -0.04294552654027939 -30.67138001788409 -0.054146614484488965 -30.47314487062394
368 -0.0427079064771533 -30.714087924361245 -0.04334952626377344 -30.516494396887715
369 -0.042544273659586906 -30.75663219802083 -0.04309518784284592 -30.55958958473056
370 -0.04260331559926271 -30.799235513620093 -0.04573512095957995 -30.60532470569014
371 -0.042371006309986116 -30.841606519930078 -0.04740419890731573 -30.652728904597456
372 -0.04241506978869438 -30.884021589718774 -0.04959648884832859 -30.702325393445786
373 -0.04220768306404352 -30.926229272782816 -0.042813224345445634 -30.74513861779123
374 -0.04205508753657341 -30.96828436031939 -0.039840377122163775 -30.784978994913395
375 -0.042075079120695594 -31.010359439440087 -0.046623505838215354 -30.83160250075161
376 -0.041960430517792704 -31.05231986995788 -0.04235923606902361 -30.873961736820636
377 -0.04176848977804184 -31.094088359735924 -0.042805860936641696 -30.91676759775728
378 -0.04179047252982855 -31.135878832265753 -0.043916437029838565 -30.960684034787118
379 -0.041741652972996236 -31.177620485238748 -0.04570257235318422 -31.006386607140303
380 -0.041628613136708736 -31.219249098375457 -0.05557477790862322 -31.061961385048928
381 -0.04167117327451706 -31.260920271649972 -0.06201002933084965 -31.123971414379778
382 -0.04113885350525379 -31.302059125155225 -0.039514748752117156 -31.163486163131896
383 -0.04103011265397072 -31.343089237809195 -0.041543107107281686 -31.205029270239176
384 -0.04095319285988808 -31.384042430669084 -0.03789727427065372 -31.24292654450983
385 -0.0409188162535429 -31.424961246922628 -0.041486545279622075 -31.284413089789453
386 -0.040872789733111856 -31.46583403665574 -0.03734520617872476 -31.321758295968177
387 -0.04094703271985054 -31.506781069375588 -0.03149248715490103 -31.353250783123077
388 -0.04087669793516398 -31.547657767310753 -0.029029940627515315 -31.382280723750593
389 -0.041040504910051824 -31.588698272220803 -0.03337193857878447 -31.41565266232938
390 -0.040890677645802495 -31.629588949866605 -0.03953062631189823 -31.455183288641276
391 -0.040868677012622354 -31.670457626879227 -0.04433441311120987 -31.499517701752485
392 -0.04101441614329815 -31.711472043022525 -0.020645999815315008 -31.5201637015678
393 -0.040860843285918234 -31.752332886308444 -0.04328735638409853 -31.563451057951898
394 -0.0407677998766303 -31.793100686185074 -0.045099475793540476 -31.60855053374544
395 -0.040631669387221334 -31.833732355572295 -0.042995746806263925 -31.651546280551702
396 -0.04066785722970963 -31.874400212802005 -0.03449076134711504 -31.686037041898818
397 -0.04077660292387009 -31.915176815725875 -0.033069219812750815 -31.71910626171157
398 -0.04093104265630245 -31.95610785838218 -0.02407446913421154 -31.743180730845783
399 -0.04080230165272951 -31.996910160034908 -0.02883426481857896 -31.77201499566436
400 -0.041085894033312795 -32.03799605406822 -0.03665170278400183 -31.808666698448363
401 -0.04099586922675371 -32.07899192329498 -0.034721601754426956 -31.84338830020279
402 -0.041099657863378526 -32.120091581158356 -0.047326220013201234 -31.89071452021599
403 -0.040925650671124456 -32.16101723182948 -0.042081058397889136 -31.93279557861388
404 -0.040872668661177156 -32.20188990049066 -0.05248805619776249 -31.985283634811644
405 -0.04054457806050778 -32.24243447855117 -0.041633065417408945 -32.02691670022905
406 -0.040663874708116055 -32.283098353259284 -0.03999055288732052 -32.06690725311637
407 -0.04053385574370623 -32.32363220900299 -0.04231121428310871 -32.10921846739948
408 -0.04042366947978735 -32.36405587848277 -0.04191610012203455 -32.15113456752152
409 -0.040480672381818295 -32.40453655086459 -0.048194944858551025 -32.19932951238007
410 -0.04040249194949865 -32.44493904281409 -0.031306642573326826 -32.230636154953395
411 -0.0402186481282115 -32.4851576909423 -0.04337072260677814 -32.274006877560176
412 -0.04008422177284956 -32.52524191271515 -0.04452513735741377 -32.31853201491759
413 -0.040242225676774976 -32.56548413839193 -0.054340708442032336 -32.37287272335962
414 -0.03985421564429999 -32.60533835403623 -0.04694386534392834 -32.41981658870355
415 -0.039704632572829725 -32.645042986609056 -0.0357052493840456 -32.45552183808759
416 -0.03977777622640133 -32.68482076283546 -0.0397503113374114 -32.495272149425006
417 -0.03973329309374094 -32.7245540559292 -0.03697021063417196 -32.53224236005918
418 -0.039666943997144696 -32.764220999926344 -0.03533097673207521 -32.567573336791256
419 -0.0397425277158618 -32.8039635276422 -0.04302950333803892 -32.610602840129296
420 -0.039408179372549056 -32.843371707014754 -0.03302476238459349 -32.64362760251389
421 -0.03958491571247578 -32.88295662272723 -0.022240328788757324 -32.66586793130264
422 -0.039673269167542456 -32.92262989189477 -0.048455308005213735 -32.71432323930786
423 -0.03954535648226738 -32.96217524837704 -0.036906253173947336 -32.751229492481805
424 -0.03958758115768433 -33.00176282953472 -0.0375243254005909 -32.788753817882395
425 -0.03954519592225551 -33.04130802545698 -0.03506986349821091 -32.8238236813806
426 -0.03955645579844713 -33.080864481255425 -0.03642593044787645 -32.86024961182848
427 -0.0395025996491313 -33.12036708090456 -0.0356530224904418 -32.89590263431892
428 -0.039594678580760954 -33.15996175948532 -0.033054111339151857 -32.92895674565808
429 -0.03973003700375557 -33.19969179648908 -0.028652899619191884 -32.957609645277266
430 -0.039665278792381284 -33.23935707528146 -0.03422345630824566 -32.99183310158551
431 -0.03963831216096878 -33.27899538744243 -0.0352873919531703 -33.02712049353868
432 -0.039786805398762226 -33.31878219284119 -0.03753666616976261 -33.064657159708446
433 -0.0400086123496294 -33.35879080519082 -0.06034313160926104 -33.125000291317704
434 -0.03949295300990343 -33.398283758200726 -0.04287227969616651 -33.16787257101387
435 -0.039383561350405216 -33.43766731955113 -0.03547575920820236 -33.20334833022208
436 -0.03932906128466129 -33.47699638083579 -0.039857559092342856 -33.24320588931442
437 -0.039224408380687234 -33.51622078921648 -0.041103599965572356 -33.28430948927999
438 -0.03920918330550194 -33.555429972521985 -0.041403872705996034 -33.32571336198599
439 -0.03913786038756371 -33.59456783290955 -0.03711922075599432 -33.36283258274199
440 -0.03892061673104763 -33.633488449640595 -0.035619992017745974 -33.39845257475973
441 -0.03897451423108578 -33.67246296387168 -0.03404367957264185 -33.43249625433237
442 -0.03898813128471375 -33.71145109515639 -0.029433875251561402 -33.46193012958393
443 -0.03905058298259974 -33.75050167813899 -0.03935776874423027 -33.501287898328165
444 -0.03895365241914987 -33.78945533055814 -0.04653584714978933 -33.547823745477956
445 -0.03886267449706793 -33.82831800505521 -0.041699749790132044 -33.58952349526809
446 -0.038739668764173986 -33.86705767381938 -0.04680492877960205 -33.63632842404769
447 -0.03869480527937412 -33.90575247909876 -0.042935362085700035 -33.67926378613339
448 -0.03860491458326578 -33.944357393682026 -0.037540833652019504 -33.71680461978541
449 -0.038408417254686356 -33.98276581093671 -0.041810428537428376 -33.75861504832284
450 -0.038370856270194056 -34.0211366672069 -0.03125097090378404 -33.78986601922662
451 -0.03833419848233462 -34.059470865689235 -0.036082169972360134 -33.82594818919898
452 -0.038578721694648266 -34.09804958738388 -0.035889746993780135 -33.861837936192764
453 -0.03845794666558504 -34.13650753404947 -0.048908818140625955 -33.91074675433339
454 -0.03818974941968918 -34.17469728346916 -0.03393256366252899 -33.94467931799592
455 -0.03827328309416771 -34.21297056656333 -0.03521518856287002 -33.97989450655879
456 -0.03824194632470608 -34.25121251288803 -0.04057658091187477 -34.02047108747067
457 -0.03813982401043177 -34.28935233689846 -0.0341244675219059 -34.054595554992574
458 -0.03803609255701303 -34.327388429455475 -0.03878599740564823 -34.09338155239822
459 -0.03813558164983988 -34.365524011105315 -0.03787239585071802 -34.13125394824894
460 -0.03799096215516329 -34.40351497326048 -0.037204879149794576 -34.16845882739874
461 -0.037918397411704066 -34.44143337067218 -0.040919348038733004 -34.20937817543747
462 -0.03783761095255613 -34.47927098162474 -0.03368536420166492 -34.24306353963914
463 -0.0378713920712471 -34.51714237369598 -0.051693545281887056 -34.294757084921024
464 -0.0375315310433507 -34.55467390473933 -0.040437001176178454 -34.335194086097204
465 -0.03748100847005844 -34.59215491320939 -0.036523169092834 -34.371717255190035
466 -0.03742975927889347 -34.629584672488285 -0.04132944885641336 -34.41304670404645
467 -0.03738045319914818 -34.66696512568743 -0.04203287865966558 -34.45507958270612
468 -0.03751865699887276 -34.7044837826863 -0.020829187892377376 -34.475908770598494
469 -0.037377002835273745 -34.741860785521574 -0.03203909322619438 -34.50794786382469
470 -0.037442196346819404 -34.77930298186839 -0.03588375952094793 -34.54383162334564
471 -0.037391897104680535 -34.816694878973074 -0.03801374956965446 -34.581845372915296
472 -0.03731839843094349 -34.854013277404015 -0.037775317393243316 -34.61962069030854
473 -0.037418095394968987 -34.89143137279898 -0.024598253797739743 -34.64421894410628
474 -0.03753489386290312 -34.92896626666189 -0.046091865934431556 -34.69031081004071
475 -0.037305590137839316 -34.96627185679973 -0.03832675162702799 -34.72863756166773
476 -0.03727153670042753 -35.00354339350016 -0.03212359622120857 -34.76076115788894
477 -0.037310889735817906 -35.04085428323598 -0.03743698745965958 -34.7981981453486
478 -0.03724216613918543 -35.07809644937517 -0.034164396859705445 -34.83236254220831
479 -0.037417217157781124 -35.11551366653295 -0.023622081987559794 -34.85598462419587
480 -0.03740717973560095 -35.15292084626855 -0.03056624885648489 -34.88655087305236
481 -0.037477278150618076 -35.19039812441917 -0.04256314393132925 -34.92911401698369
482 -0.0373659810051322 -35.2277641054243 -0.023680055979639292 -34.95279407296333
483 -0.037656693160533904 -35.265420798584834 -0.03117150915786624 -34.98396558212119
484 -0.037804793752729896 -35.30322559233756 -0.03740155044943094 -35.021367132570624
485 -0.03758824784308672 -35.34081384018065 -0.04173523709177971 -35.0631023696624
486 -0.03777368795126677 -35.378587528131916 -0.023342920001596212 -35.086445289664
487 -0.03772381059825421 -35.41631133873017 -0.038737890869379045 -35.12518318053338
488 -0.037678274884819986 -35.453989613614986 -0.038174154609441756 -35.16335733514282
489 -0.037629399448633194 -35.49161901306362 -0.03822138328105211 -35.201578718423875
490 -0.03748794067651033 -35.52910695374013 -0.03882929254323244 -35.24040801096711
491 -0.03776866849511862 -35.56687562223525 -0.04951508603990078 -35.28992309700701
492 -0.03737407047301531 -35.604249692708265 -0.026040166709572078 -35.31596326371658
493 -0.03739018402993679 -35.6416398767382 -0.032232857681810854 -35.348196121398395
494 -0.037376010231673716 -35.67901588696988 -0.030625398736447096 -35.37882152013484
495 -0.03746193964034319 -35.71647782661022 -0.02858202327042818 -35.40740354340527
496 -0.03753759283572435 -35.75401541944595 -0.038624365255236624 -35.44602790866051
497 -0.03762316815555096 -35.7916385876015 -0.03227733802050352 -35.47830524668102
498 -0.03775283135473728 -35.829391418956234 -0.022638055589050056 -35.500943302270066
499 -0.03772336188703775 -35.86711478084327 -0.046808960102498534 -35.54775226237256
500 -0.037441466376185416 -35.90455624721946 -0.031964277103543284 -35.5797165394761
501 -0.037414140067994595 -35.941970387287455 -0.04115025792270899 -35.62086679739881
502 -0.03752612397074699 -35.979496511258205 -0.027123702503740788 -35.647990499902555
503 -0.03756500277668238 -36.017061514034886 -0.03593345656991005 -35.68392395647246
504 -0.03742848876863718 -36.054490002803526 -0.03446245137602091 -35.718386407848485
505 -0.03736843001097441 -36.0918584328145 -0.03565215393900871 -35.754038561787496
506 -0.03736566137522459 -36.12922409418972 -0.029515999276190995 -35.78355456106369
507 -0.03748698178678751 -36.16671107597651 -0.03354769442230463 -35.81710225548599
508 -0.03748017475008965 -36.204191250726595 -0.04222623631358147 -35.85932849179957
509 -0.03764609266072512 -36.24183734338732 -0.02231692150235176 -35.881645413301925
510 -0.03757665809243917 -36.27941400147976 -0.03677017949521542 -35.91841559279714
511 -0.0375961497426033 -36.31701015122236 -0.03755301721394062 -35.95596861001108
512 -0.03754562940448523 -36.354555780626846 -0.0493838045746088 -36.00535241458569
513 -0.03733939994126558 -36.39189518056811 -0.04618498682975769 -36.051537401415445
514 -0.037020141072571275 -36.42891532164069 -0.03988504949957132 -36.09142245091502
515 -0.03698322419077158 -36.46589854583146 -0.042321160435676575 -36.133743611350695
516 -0.03686834406107664 -36.502766889892534 -0.037940355762839315 -36.17168396711354
517 -0.036842748522758484 -36.53960963841529 -0.031075443513691424 -36.20275941062723
518 -0.036790278553962705 -36.57639991696926 -0.039641810953617095 -36.24240122158085
519 -0.03670799378305674 -36.61310791075231 -0.042893333919346334 -36.285294555500194
520 -0.036913592182099816 -36.650021502934415 -0.06750902608036995 -36.35280358158057
521 -0.03612723667174578 -36.68614873960616 -0.03308236356824636 -36.385885945148814
522 -0.03621130120009184 -36.72236004080625 -0.03447271790355444 -36.42035866305237
523 -0.03621362745761871 -36.75857366826387 -0.03511002417653799 -36.45546868722891
524 -0.03622828498482704 -36.7948019532487 -0.0360345920547843 -36.49150327928369
525 -0.0361760638654232 -36.83097801711413 -0.03282027281820774 -36.5243235521019
526 -0.036218515038490294 -36.86719653215262 -0.038095092959702016 -36.5624186450616
527 -0.03616277147084475 -36.90335930362346 -0.04097809176892042 -36.60339673683052
528 -0.03609444908797741 -36.93945375271144 -0.03337214756757021 -36.63676888439809
529 -0.03628113884478808 -36.97573489155622 -0.04273768812417984 -36.679506572522264
530 -0.035984334722161296 -37.01171922627838 -0.03603950906544924 -36.71554608158771
531 -0.036026162281632426 -37.04774538856001 -0.036275279335677625 -36.75182136092339
532 -0.03590890653431415 -37.08365429509433 -0.04202893134206533 -36.793850292265454
533 -0.03576800804585219 -37.119422303140176 -0.038620281778275964 -36.83247057404373
534 -0.03575129769742489 -37.1551736008376 -0.032116455398499964 -36.864587029442234
535 -0.03584040887653828 -37.19101400971414 -0.04430566485971212 -36.90889269430195
536 -0.035593017004430294 -37.22660702671857 -0.03782870303839445 -36.94672139734034
537 -0.03572861421853304 -37.2623356409371 -0.04441532678902149 -36.99113672412936
538 -0.0353492783382535 -37.297684919275355 -0.036591554246842864 -37.0277282783762
539 -0.03539934046566486 -37.33308425974102 -0.034879252314567566 -37.06260753069077
540 -0.035295051708817485 -37.368379311449836 -0.03278251215815544 -37.095390042848926
541 -0.03537418097257614 -37.40375349242241 -0.03129548411816359 -37.12668552696709
542 -0.03533213753253221 -37.439085629954945 -0.02216423274949193 -37.148849759716576
543 -0.03552263006567955 -37.474608260020624 -0.03664400260895491 -37.18549376232553
544 -0.03561919722706079 -37.51022745724769 -0.04163165502250195 -37.22712541734803
545 -0.035452195815742014 -37.54567965306343 -0.03284880816936493 -37.25997422551739
546 -0.035355903394520286 -37.58103555645795 -0.03288051467388868 -37.29285474019128
547 -0.035400747694075106 -37.616436304152025 -0.033555963262915614 -37.326410703454194
548 -0.03580948356539011 -37.65224578771741 -0.02075481340289116 -37.34716551685708
549 -0.03559603113681078 -37.687841818854224 -0.03489347081631422 -37.382058987673396
550 -0.03569850642234087 -37.723540325276566 -0.04365586582571268 -37.42571485349911
551 -0.03526775594800711 -37.75880808122457 -0.043720162101089956 -37.4694350156002
552 -0.03517398238182068 -37.79398206360639 -0.036563645116984844 -37.50599866071718
553 -0.03513128478080034 -37.829113348387196 -0.02760366499423981 -37.53360232571142
554 -0.03524301648139953 -37.8643563648686 -0.032985296100378036 -37.5665876218118
555 -0.03532435968518257 -37.89968072455378 -0.028128670435398816 -37.5947162922472
556 -0.03542911447584629 -37.93510983902963 -0.02775369295850396 -37.622469985205704
557 -0.035354886762797834 -37.970464725792425 -0.04651457499712706 -37.66898456020283
558 -0.03531436398625374 -38.00577908977868 -0.044324003346264365 -37.71330856354909
559 -0.03511538878083229 -38.04089447855951 -0.027169968653470277 -37.74047853220256
560 -0.03526851888746023 -38.07616299744697 -0.036361530981957914 -37.776840063184515
561 -0.03516759127378464 -38.111330588720755 -0.02966584237292409 -37.80650590555744
562 -0.03530268855392933 -38.14663327727468 -0.03896090686321259 -37.845466812420646
563 -0.0351666484028101 -38.18179992567749 -0.024127927049994467 -37.86959473947064
564 -0.0353525560349226 -38.21715248171241 -0.03674873318523168 -37.90634347265588
565 -0.03531705196946859 -38.25246953368188 -0.03156475331634283 -37.93790822597222
566 -0.03549982476979494 -38.287969358451676 -0.034394854307174684 -37.972303080279396
567 -0.03536926992237568 -38.32333862837405 -0.02455345932394266 -37.996856539603336
568 -0.03560535442084074 -38.35894398279489 -0.02857983475551009 -38.02543637435885
569 -0.0357066459953785 -38.39465062879027 -0.047382600232958795 -38.072818974591804
570 -0.0353841882199049 -38.430034817010174 -0.04129044245928526 -38.11410941705109
571 -0.03537090048193932 -38.46540571749211 -0.03801794946193695 -38.15212736651303
572 -0.03526562750339508 -38.5006713449955 -0.03160917665809393 -38.18373654317112
573 -0.03532164189964533 -38.535992986895145 -0.03421263713389635 -38.21794918030502
574 -0.03522525709122419 -38.57121824398637 -0.03735445886850357 -38.255303639173526
575 -0.03521388862282038 -38.60643213260919 -0.034658617340028286 -38.289962256513554
576 -0.03519330397248268 -38.64162543658168 -0.03444235101342201 -38.32440460752698
577 -0.035211877711117265 -38.6768373142928 -0.037253479845821856 -38.3616580873728
578 -0.03520332686603069 -38.71204064115883 -0.038066502660512924 -38.399724590033316
579 -0.03514213841408491 -38.74718277957292 -0.034487088210880756 -38.434211678244196
580 -0.035035602562129495 -38.78221838213505 -0.041933751478791234 -38.47614542972299
581 -0.03514536675065756 -38.817363748885704 -0.02408787440508604 -38.50023330412807
582 -0.03503785859793425 -38.852401607483635 -0.03454718366265297 -38.53478048779073
583 -0.0351067066192627 -38.887508314102895 -0.03679233156144619 -38.57157281935217
584 -0.0349808918312192 -38.92248920593411 -0.0337862117215991 -38.60535903107377
585 -0.034978078305721284 -38.95746728423983 -0.034230581112205984 -38.63958961218597
586 -0.035099043138325216 -38.99256632737816 -0.04649507794529199 -38.68608469013127
587 -0.03471413124352694 -39.02728045862168 -0.03615014906972647 -38.72223483920099
588 -0.034665750525891784 -39.06194620914757 -0.03969121277332306 -38.761926051974314
589 -0.0347286319360137 -39.09667484108358 -0.03732440378516912 -38.799250455759484
590 -0.03463929872959852 -39.131314139813185 -0.024617103673517705 -38.823867559433005
591 -0.03480298351496458 -39.16611712332815 -0.0333619998767972 -38.8572295593098
592 -0.03483105506747961 -39.20094817839563 -0.03299797661602497 -38.890227535925824
593 -0.03492151163518429 -39.23586969003081 -0.03679828830063343 -38.927025824226455
594 -0.034732945077121255 -39.270602635107934 -0.03291097301989794 -38.95993679724635
595 -0.03469447009265423 -39.30529710520059 -0.03240255787968636 -38.992339355126035
596 -0.034701377153396606 -39.339998482353984 -0.031717635504901406 -39.02405699063094
597 -0.034760632552206516 -39.37475911490619 -0.03132954714819789 -39.055386537779135
598 -0.034942051768302916 -39.409701166674495 -0.03003285974264145 -39.085419397521775
599 -0.03472196292132139 -39.44442312959582 -0.03414411749690771 -39.11956351501868
600 -0.03487380612641573 -39.47929693572223 -0.038179373182356355 -39.15774288820104
601 -0.03472599405795336 -39.51402292978018 -0.03534988593310118 -39.19309277413414
602 -0.034723597764968875 -39.54874652754515 -0.03469833973795176 -39.227791113872094
603 -0.03464311026036739 -39.58338963780552 -0.04379055444151163 -39.27158166831361
604 -0.03451233338564634 -39.617901971191166 -0.0403306795284152 -39.311912347842025
605 -0.03428197577595711 -39.65218394696712 -0.03442502673715353 -39.34633737457918
606 -0.03430881928652525 -39.68649276625364 -0.03234370220452547 -39.37868107678371
607 -0.03437723070383072 -39.720869996957475 -0.033189816400408745 -39.411870893184116
608 -0.03435283880680799 -39.755222835764286 -0.03871047403663397 -39.45058136722075
609 -0.0344229893758893 -39.78964582514018 -0.032844092696905136 -39.483425459917655
610 -0.034389691427350044 -39.82403551656753 -0.03380923829972744 -39.51723469821738
611 -0.03439435344189405 -39.858429870009424 -0.026821875758469105 -39.54405657397585
612 -0.03433886673301458 -39.89276873674244 -0.03635229710489511 -39.58040887108075
613 -0.03429244067519903 -39.92706117741764 -0.03292752727866173 -39.61333639835941
614 -0.0344044653698802 -39.96146564278752 -0.033904092572629455 -39.647240490932035
615 -0.034404360316693784 -39.995870003104216 -0.03221299163997173 -39.67945348257201
616 -0.034385073184967044 -40.03025507628918 -0.029336520377546547 -39.708790002949556
617 -0.03430899064987898 -40.064564066939056 -0.03673872426152229 -39.74552872721108
618 -0.03433322384953499 -40.09889729078859 -0.04577425140887499 -39.79130297861995
619 -0.03408158086240291 -40.132978871651 -0.03403817284852266 -39.82534115146848
620 -0.034048037976026534 -40.167026909627026 -0.02970213769003749 -39.855043289158516
621 -0.034148555248975754 -40.201175464876 -0.040260549262166025 -39.89530383842068
622 -0.033931837789714335 -40.23510730266572 -0.03540378771722317 -39.9307076261379
623 -0.03400072790682316 -40.26910803057254 -0.04730747845023871 -39.97801510458814
624 -0.03380126841366291 -40.3029092989862 -0.030338265746831895 -40.00835337033497
625 -0.03365179095417261 -40.336561089940375 -0.03804086744785309 -40.04639423778283
626 -0.03374243341386318 -40.37030352335424 -0.035498055070638655 -40.08189229285347
627 -0.03364271000027656 -40.40394623335452 -0.036371856555342676 -40.11826414940881
628 -0.033633454516530034 -40.43757968787105 -0.034501601941883564 -40.15276575135069
629 -0.03386933207511902 -40.47144901994617 -0.04889428745955229 -40.201660038810246
630 -0.033422294445335864 -40.50487131439151 -0.041319274716079234 -40.24297931352633
631 -0.03329840190708637 -40.5381697162986 -0.02823501266539097 -40.27121432619172
632 -0.033238766714930534 -40.57140848301353 -0.03824633341282606 -40.30946065960455
633 -0.03319905325770378 -40.60460753627123 -0.03805114943534136 -40.34751180903989
634 -0.03311626482754946 -40.63772380109878 -0.03425101190805435 -40.38176282094794
635 -0.03336573932319879 -40.67108954042198 -0.04163039214909077 -40.42339321309703
636 -0.033488566800951955 -40.704578107222936 -0.05486887767910957 -40.47826209077614
637 -0.032748321443796156 -40.737326428666734 -0.03571107219904661 -40.51397316297519
638 -0.032608534768223764 -40.769934963434956 -0.03178110830485821 -40.545754271280046
639 -0.03274814449250698 -40.802683107927464 -0.03351835049688816 -40.57927262177694
640 -0.03269598912447691 -40.83537909705194 -0.03134097019210458 -40.61061359196904
641 -0.03271630890667439 -40.86809540595861 -0.032582948729395864 -40.64319654069844
642 -0.03274344671517611 -40.900838852673786 -0.030048312060534953 -40.67324485275898
643 -0.032796707935631275 -40.93363556060942 -0.034350482001900676 -40.707595334760875
644 -0.03286211099475622 -40.96649767160417 -0.03847302459180355 -40.74606835935268
645 -0.03276536930352449 -40.9992630409077 -0.02924424260854721 -40.775312601961225
646 -0.032658366672694686 -41.03192140758039 -0.033728950284421445 -40.809041552245645
647 -0.03271241318434477 -41.06463382076473 -0.033785102888941765 -40.84282665513459
648 -0.03273055013269186 -41.097364370897424 -0.035378408059477805 -40.878205063194066
649 -0.032746220007538795 -41.13011059090496 -0.021465400978922845 -40.89967046417299
650 -0.03300446849316359 -41.16311505939812 -0.025325817707926034 -40.924996281880915
651 -0.033022922463715076 -41.19613798186184 -0.03233582098037004 -40.95733210286129
652 -0.0329438541084528 -41.22908183597029 -0.038030917569994924 -40.995363020431284
653 -0.03276408389210701 -41.261845919862395 -0.025843178667128087 -41.021206199098415
654 -0.033003658428788184 -41.294849578291185 -0.0319486727938056 -41.05315487189222
655 -0.032943415082991125 -41.327792993374175 -0.03751286100596189 -41.09066773289818
656 -0.032916339486837386 -41.36070933286101 -0.030573973432183266 -41.121241706330366
657 -0.033222538977861406 -41.39393187183887 -0.029685562942177057 -41.15092726927254
658 -0.03303245548158884 -41.42696432732046 -0.032761070504784585 -41.183688339777326
659 -0.03324242364615202 -41.46020675096661 -0.019988495856523514 -41.20367683563385
660 -0.03324429336935282 -41.49345104433596 -0.040143002197146414 -41.243819837831
661 -0.03313302509486675 -41.52658406943083 -0.025843368843197823 -41.269663206674196
662 -0.03332996238023043 -41.55991403181106 -0.027324513345956803 -41.296987720020155
663 -0.03340145591646433 -41.59331548772752 -0.032374216988682744 -41.32936193700884
664 -0.033430402353405955 -41.626745890080926 -0.03808876853436231 -41.367450705543206
665 -0.033323351107537744 -41.66006924118847 -0.038763028010725974 -41.40621373355393
666 -0.03341560140252113 -41.69348484259099 -0.03717292957007885 -41.44338666312401
667 -0.03326759301126003 -41.72675243560225 -0.035955002345144746 -41.47934166546916
668 -0.03342195805162192 -41.76017439365387 -0.03499463479965925 -41.514336300268816
669 -0.03320956081151962 -41.79338395446539 -0.026088894344866276 -41.54042519461368
670 -0.033367694541811946 -41.8267516490072 -0.03791036605834961 -41.57833556067203
671 -0.033220662735402584 -41.8599723117426 -0.028493760246783496 -41.60682932091881
672 -0.03345530666410923 -41.89342761840671 -0.033751384168863294 -41.64058070508768
673 -0.03319698162376881 -41.92662460003048 -0.03148765340447426 -41.672068358492155
674 -0.03316832985728979 -41.95979292988777 -0.024815834406763316 -41.69688419289892
675 -0.03339826464653015 -41.9931911945343 -0.03703760989010334 -41.73392180278903
676 -0.03331326097249985 -42.026504455506796 -0.03126476062461734 -41.76518656341364
677 -0.033361632749438284 -42.059866088256236 -0.032434027269482614 -41.797620590683124
678 -0.03338872585445642 -42.09325481411069 -0.024331339355558156 -41.82195193003868
679 -0.03362422734498978 -42.12687904145568 -0.03683809265494346 -41.858790022693626
680 -0.03342899288982153 -42.160308034345505 -0.034713794477283955 -41.89350381717091
681 -0.033351502195000646 -42.19365953654051 -0.02927050571888685 -41.92277432288979
682 -0.03340995907783508 -42.227069495618345 -0.034187795221805574 -41.9569621181116
683 -0.03343197703361511 -42.26050147265196 -0.036792317405343056 -41.99375443551694
684 -0.03324546124786139 -42.29374693389982 -0.030256766360253096 -42.024011201877194
685 -0.033544817194342616 -42.32729175109416 -0.032675123400986196 -42.05668632527818
686 -0.03350312039256096 -42.36079487148672 -0.02083591902628541 -42.07752224430446
687 -0.03367469534277916 -42.3944695668295 -0.035602050647139546 -42.113124294951604
688 -0.03362076487392187 -42.42809033170342 -0.032385129109025 -42.14550942406063
689 -0.033604668267071244 -42.4616949999705 -0.03720224276185036 -42.18271166682248
690 -0.03345480654388666 -42.495149806514384 -0.035983278416097164 -42.218694945238575
691 -0.033440031483769415 -42.528589837998155 -0.033498147316277024 -42.252193092554855
692 -0.03339543174952268 -42.56198526974768 -0.03604207988828421 -42.28823517244314
693 -0.03335741478949785 -42.59534268453718 -0.03649988416582346 -42.32473505660896
694 -0.03343558944761753 -42.6287782739848 -0.03341158721596003 -42.35814664382492
695 -0.03326371200382709 -42.66204198598863 -0.025519128143787383 -42.3836657719687
696 -0.033433605544269086 -42.6954755915329 -0.02779384618625045 -42.41145961815495
697 -0.03344129454344511 -42.72891688607634 -0.035368052683770655 -42.44682767083872
698 -0.03328956346958876 -42.76220644954593 -0.025526749901473522 -42.472354420740196
699 -0.033443724177777766 -42.79565017372371 -0.03179814238101244 -42.50415256312121
700 -0.03350034467875958 -42.829150518402464 -0.034578518383204936 -42.538731081504416
701 -0.033372800424695016 -42.86252331882716 -0.031514365784823896 -42.57024544728924
702 -0.03342125881463289 -42.89594457764179 -0.0335031483322382 -42.603748595621475
703 -0.03353406246751547 -42.92947864010931 -0.034431997872889045 -42.63818059349436
704 -0.03346087895333767 -42.962939519062644 -0.030554465483874083 -42.668735058978235
705 -0.033446880616247655 -42.99638639967889 -0.028893323335796594 -42.69762838231403
706 -0.033668233826756475 -43.03005463350565 -0.03394160903990269 -42.73156999135393
707 -0.03347383122891188 -43.06352846473456 -0.034301808662712575 -42.76587180001664
708 -0.03346356004476547 -43.096992024779325 -0.03771926146000624 -42.803591061476645
709 -0.03332496490329504 -43.13031698968262 -0.04020881466567516 -42.84379987614232
710 -0.03312859665602445 -43.163445586338646 -0.031370990257710216 -42.87517086640003
711 -0.03310487493872642 -43.196550461277376 -0.03467264082282782 -42.90984350722286
712 -0.03321304060518741 -43.229763501882566 -0.03436960224062204 -42.94421310946348
713 -0.03330154363065958 -43.26306504551322 -0.04297817014157772 -42.987191279605064
714 -0.03295216821134091 -43.29601721372456 -0.032369930669665335 -43.01956121027473
715 -0.033013544604182245 -43.32903075832874 -0.03312727715820074 -43.05268848743293
716 -0.032973097451031205 -43.362003855779776 -0.03379253949970007 -43.08648102693263
717 -0.03295324724167585 -43.394957103021454 -0.028173883352428673 -43.11465491028506
718 -0.03311311472207308 -43.428070217743524 -0.03180349878966808 -43.14645840907473
719 -0.033161011151969434 -43.46123122889549 -0.03682038988918066 -43.18327879896391
720 -0.03306391052901745 -43.49429513942451 -0.03384221438318491 -43.217121013347096
721 -0.03307565338909626 -43.527370792813606 -0.03292437084019184 -43.25004538418729
722 -0.033093272149562834 -43.56046406496317 -0.037523248605430125 -43.28756863279272
723 -0.03296490740031004 -43.59342897236348 -0.029802611190825702 -43.317371243983544
724 -0.033088150434195995 -43.62651712279768 -0.02894516456872225 -43.34631640855227
725 -0.033190447650849816 -43.65970757044853 -0.03677404560148716 -43.38309045415376
726 -0.03305202666670084 -43.692759597115234 -0.025471487268805503 -43.40856194142256
727 -0.03320999704301357 -43.72596959415825 -0.038095537945628165 -43.44665747936819
728 -0.03304833155125379 -43.75901792570951 -0.036038059554994104 -43.48269553892319
729 -0.032958023995161054 -43.79197594970467 -0.03222816064953804 -43.514923699572726
730 -0.0330851249396801 -43.82506107464435 -0.034693448804318905 -43.549617148377045
731 -0.03315852098166942 -43.858219595626025 -0.03068307666108012 -43.58030022503812
732 -0.03309012670069933 -43.891309722326724 -0.03709195926785469 -43.61739218430598
733 -0.03308063745498657 -43.92439035978171 -0.03050200268626213 -43.64789418699224
734 -0.033226413652300835 -43.95761677343401 -0.04962405022233725 -43.697518237214574
735 -0.03263448104262352 -43.99025125447663 -0.034180843830108644 -43.73169908104468
736 -0.03265901170670986 -44.022910266183345 -0.03199188970029354 -43.763690970744975
737 -0.03270408883690834 -44.05561435502025 -0.032426361739635465 -43.79611733248461
738 -0.03269501309841871 -44.08830936811867 -0.036231513135135174 -43.83234884561975
739 -0.03263927977532148 -44.120948647894 -0.03248538114130497 -43.864834226761054
740 -0.03268810473382473 -44.15363675262782 -0.032811136171221736 -43.89764536293227
741 -0.03270668499171734 -44.186343437619534 -0.03135741148144007 -43.92900277441371
742 -0.03282906208187342 -44.21917249970141 -0.029501645639538766 -43.95850442005325
743 -0.032843834906816485 -44.25201633460822 -0.031199386063963174 -43.98970380611721
744 -0.032819888554513454 -44.284836223162735 -0.034922856278717516 -44.02462666239593
745 -0.03292116764932871 -44.31775739081206 -0.03136967197060585 -44.05599633436654
746 -0.0328674953430891 -44.35062488615515 -0.02765195146203041 -44.08364828582857
747 -0.03286662697792053 -44.38349151313307 -0.03197215721011162 -44.11562044303869
748 -0.03301040250808 -44.416501915641156 -0.03047165470197797 -44.14609209774066
749 -0.03286948148161173 -44.44937139712277 -0.03828419577330351 -44.184376293513964
750 -0.03304254226386547 -44.48241393938663 -0.028918285854160786 -44.213294579368124
751 -0.0328762112185359 -44.51529015060517 -0.0323117159307003 -44.24560629529883
752 -0.03282487541437149 -44.54811502601954 -0.025778031349182128 -44.27138432664801
753 -0.032913603074848655 -44.581028629094384 -0.03303040377795696 -44.30441473042597
754 -0.03292734082788229 -44.613955969922266 -0.03376558870077133 -44.33818031912674
755 -0.032968342676758765 -44.646924312599026 -0.033720152266323564 -44.37190047139307
756 -0.03283291459083557 -44.67975722718986 -0.03227026630192995 -44.404170737695
757 -0.03291660342365503 -44.71267383061352 -0.03481309171766043 -44.438983829412656
758 -0.032793874479830266 -44.74546770509335 -0.03290234412997961 -44.471886173542636
759 -0.03276367988437414 -44.77823138497772 -0.037567746639251706 -44.50945392018189
760 -0.032908424362540246 -44.81113980934026 -0.03126536998897791 -44.54071929017087
761 -0.032805506512522696 -44.843945315852785 -0.03695481922477484 -44.577674109395645
762 -0.032635888829827306 -44.876581204682616 -0.034598729014396666 -44.61227283841004
763 -0.032704286836087705 -44.9092854915187 -0.032437245920300485 -44.64471008433034
764 -0.03276700042188167 -44.942052491940586 -0.027375172637403012 -44.67208525696775
765 -0.03290669023990631 -44.97495918218049 -0.03224983010441065 -44.70433508707216
766 -0.03265313524752855 -45.00761231742802 -0.03255042415112257 -44.736885511223285
767 -0.03285024296492338 -45.040462560392946 -0.028005304746329784 -44.764890815969615
768 -0.03293016981333494 -45.07339273020628 -0.03717757631093264 -44.802068392280546
769 -0.03320119883865118 -45.106593929044934 -0.02626058142632246 -44.82832897370687
770 -0.03291538003832102 -45.13950930908325 -0.02824004478752613 -44.85656901849439
771 -0.033025366440415385 -45.172534675523664 -0.03312348984181881 -44.88969250833621
772 -0.03300983514636755 -45.20554451067003 -0.03183698412030935 -44.92152949245652
773 -0.03307495638728142 -45.23861946705731 -0.03328208439052105 -44.95481157684704
774 -0.03292110562324524 -45.27154057268056 -0.03196659591048956 -44.98677817275753
775 -0.03309767302125692 -45.30463824570182 -0.04669485427439213 -45.033473027031924
776 -0.032665436156094074 -45.33730368185791 -0.03196271471679211 -45.065435741748715
777 -0.0327631764113903 -45.370066858269304 -0.03337479904294014 -45.09881054079165
778 -0.032762378454208374 -45.40282923672351 -0.029277228657156228 -45.12808776944881
779 -0.03277052342891693 -45.43559976015243 -0.03178907316178083 -45.15987684261059
780 -0.03280433360487223 -45.4684040937573 -0.0323653856292367 -45.19224222823983
781 -0.03288795743137598 -45.50129205118868 -0.035776437260210514 -45.22801866550004
782 -0.03271568790078163 -45.53400773908946 -0.031084079388529064 -45.259102744888565
783 -0.032777458988130094 -45.56678519807759 -0.028269883897155523 -45.28737262878572
784 -0.032831679098308086 -45.5996168771759 -0.032014725171029566 -45.31938735395675
785 -0.03285429663956165 -45.63247117381546 -0.03316185027360916 -45.35254920423036
786 -0.03284095861017704 -45.66531213242564 -0.03186515122652054 -45.384414355456876
787 -0.03293319698423147 -45.69824532940987 -0.026679988391697405 -45.411094343848575
788 -0.03296415284276009 -45.73120948225263 -0.02522294409573078 -45.436317287944306
789 -0.033103340119123456 -45.76431282237176 -0.0328823447227478 -45.469199632667056
790 -0.03308325447142124 -45.79739607684318 -0.0362792769446969 -45.50547890961175
791 -0.033070459589362146 -45.83046653643254 -0.03184903785586357 -45.53732794746762
792 -0.033069784939289096 -45.863536321371825 -0.03362336624413729 -45.57095131371175
793 -0.03312051072716713 -45.89665683209899 -0.03431408330798149 -45.605265397019735
794 -0.032888015173375605 -45.92954484727237 -0.031171292066574097 -45.63643668908631
795 -0.033096008375287055 -45.962640855647656 -0.04073584526777267 -45.677172534354085
796 -0.03282102216035128 -45.995461877808005 -0.03806216698139906 -45.71523470133548
797 -0.03279119823127985 -46.028253076039285 -0.03279534187167883 -45.74803004320716
798 -0.032864242978394034 -46.061117319017676 -0.0352254468947649 -45.78325549010192
799 -0.03276674654334784 -46.09388406556102 -0.03301884289830923 -45.81627433300023
800 -0.032745737209916116 -46.126629802770935 -0.03415985014289617 -45.85043418314313
801 -0.032748115621507166 -46.159377918392444 -0.03702471125870943 -45.88745889440184
802 -0.03268672190606594 -46.19206464029851 -0.02121696826070547 -45.90867586266254
803 -0.03292227294296026 -46.22498691324147 -0.031237149704247714 -45.93991301236679
804 -0.03285397365689278 -46.257840886898364 -0.028383603785187006 -45.968296616151974
805 -0.03282857351005077 -46.29066946040842 -0.029951630625873804 -45.99824824677785
806 -0.03303529899567366 -46.32370475940409 -0.032512241974473 -46.03076048875232
807 -0.033062290959060193 -46.356767050363146 -0.03273741360753775 -46.063497902359856
808 -0.03300621509552002 -46.389773265458665 -0.030758880358189345 -46.09425678271805
809 -0.03310183249413967 -46.422875097952804 -0.02836065087467432 -46.12261743359272
810 -0.03303303197026253 -46.45590812992307 -0.027169530279934406 -46.14978696387266
811 -0.03333911150693893 -46.48924724143001 -0.03674458917230368 -46.18653155304496
812 -0.03294796999543905 -46.52219521142545 -0.032789521105587485 -46.21932107415054
813 -0.033117192424833776 -46.55531240385028 -0.025599442422389984 -46.24492051657293
814 -0.03325915262103081 -46.58857155647131 -0.028877129219472407 -46.273797645792406
815 -0.03334313444793224 -46.62191469091924 -0.03980920016765595 -46.31360684596006
816 -0.033269993402063845 -46.655184684321306 -0.030082509387284517 -46.343689355347344
817 -0.033226929046213625 -46.68841161336752 -0.02930216109380126 -46.37299151644115
818 -0.03331199586391449 -46.72172360923143 -0.03118952577933669 -46.404181042220486
819 -0.03337113372981548 -46.75509474296125 -0.03274200726300478 -46.43692304948349
820 -0.0332868542522192 -46.788381597213466 -0.030453535635024308 -46.467376585118515
821 -0.03329878281801939 -46.82168038003149 -0.03322292026132345 -46.50059950537984
822 -0.033285068534314635 -46.8549654485658 -0.028167975787073373 -46.52876748116691
823 -0.0333740696310997 -46.8883395181969 -0.031382560078054664 -46.56015004124497
824 -0.03346308283507824 -46.92180260103198 -0.03144181445240975 -46.591591855697374
825 -0.033491724729537965 -46.955294325761514 -0.03437339942902327 -46.625965255126395
826 -0.033432521112263205 -46.988726846873774 -0.03532035518437624 -46.66128561031077
827 -0.033348841778934005 -47.022075688652706 -0.03800680972635746 -46.699292420037125
828 -0.033309802785515784 -47.05538549143822 -0.0319396547973156 -46.73123207483444
829 -0.0333268916234374 -47.08871238306166 -0.03122613877058029 -46.762458213605015
830 -0.033483727090060714 -47.12219611015172 -0.041380845755338666 -46.80383905936036
831 -0.033186011202633384 -47.15538212135435 -0.02649582698941231 -46.83033488634977
832 -0.033294744230806826 -47.18867686558516 -0.04136017393320799 -46.871695060282974
833 -0.033000550046563146 -47.221677415631724 -0.03219386637210846 -46.903888926655085
834 -0.03303631991147995 -47.254713735543206 -0.034868157282471654 -46.93875708393756
835 -0.03290632776916027 -47.28762006331237 -0.028753892704844474 -46.9675109766424
836 -0.03292634263634682 -47.32054640594871 -0.03141937535256147 -46.998930351994964
837 -0.033203948847949506 -47.35375035479666 -0.047688481770455836 -47.04661883376542
838 -0.03279123343527317 -47.386541588231935 -0.032202710025012495 -47.07882154379043
839 -0.03277212902903557 -47.41931371726097 -0.035886434465646745 -47.11470797825608
840 -0.0326479448005557 -47.45196166206153 -0.04256118293851614 -47.15726916119459
841 -0.03253531716763973 -47.48449697922917 -0.0324242539703846 -47.189693415164975
842 -0.03247947245836258 -47.51697645168753 -0.032726914435625074 -47.2224203296006
843 -0.032445928640663625 -47.549422380328195 -0.03412270341068506 -47.25654303301129
844 -0.032384568639099595 -47.5818069489673 -0.03318290114402771 -47.28972593415532
845 -0.03238634206354618 -47.614193291030844 -0.03188715558499098 -47.32161308974031
846 -0.032362529635429384 -47.64655582066627 -0.03240963499993086 -47.35402272474024
847 -0.032390193082392216 -47.678946013748664 -0.032687991857528687 -47.38671071659777
848 -0.032434869557619095 -47.71138088330628 -0.035518407635390756 -47.42222912423316
849 -0.03228098563849926 -47.743661868944784 -0.027007018215954304 -47.44923614244912
850 -0.03235263898968697 -47.77601450793447 -0.032193823158740996 -47.48142996560786
851 -0.032456724904477596 -47.80847123283895 -0.03311202563345432 -47.514541991241316
852 -0.03251095805317163 -47.84098219089212 -0.03584483806043863 -47.55038682930176
853 -0.032336756400763986 -47.87331894729289 -0.03149500945582986 -47.58188183875759
854 -0.03246806412935257 -47.90578701142224 -0.027564956899732353 -47.60944679565732
855 -0.032608428969979286 -47.93839544039222 -0.037738913856446746 -47.647185709513764
856 -0.0324642164632678 -47.97085965685549 -0.036214583553373814 -47.68340029306714
857 -0.03234349209815264 -48.00320314895364 -0.03317899089306593 -47.7165792839602
858 -0.03246043995022774 -48.035663588903866 -0.01637146286666393 -47.732950746826866
859 -0.032838656567037106 -48.0685022454709 -0.030844887904822826 -47.763795634731686
860 -0.03260102327913046 -48.10110326875003 -0.03377255536615849 -47.79756819009784
861 -0.03273340482264757 -48.13383667357268 -0.03312508352100849 -47.83069327361885
862 -0.03254604078829289 -48.16638271436097 -0.03165237978100777 -47.862345653399856
863 -0.032608173228800295 -48.19899088758977 -0.02840654384344816 -47.8907521972433
864 -0.03273321483284235 -48.23172410242262 -0.029110027011483908 -47.919862224254786
865 -0.032736432552337644 -48.26446053497496 -0.04454147294163704 -47.964403697196424
866 -0.03256313856691122 -48.29702367354187 -0.03185192793607712 -47.9962556251325
867 -0.032360626943409444 -48.32938430048528 -0.02735426798462868 -48.023609893117126
868 -0.03251628503203392 -48.36190058551731 -0.032696154713630673 -48.05630604783076
869 -0.03255737591534853 -48.39445796143266 -0.033263017795979975 -48.08956906562674
870 -0.03255723789334297 -48.427015199326 -0.03764149714261293 -48.127210562769356
871 -0.03239688780158758 -48.45941208712759 -0.032922813296318056 -48.16013337606567
872 -0.03237084653228521 -48.49178293365988 -0.02957132374867797 -48.18970469981435
873 -0.0324931301176548 -48.524276063777535 -0.03155340319499374 -48.22125810300934
874 -0.032594991661608216 -48.556871055439146 -0.026217088848352433 -48.247475191857696
875 -0.032823387160897256 -48.58969444260004 -0.027824953105300664 -48.275300144963
876 -0.032713047601282595 -48.622407490201326 -0.02707615839317441 -48.30237630335617
877 -0.032766818255186084 -48.65517430845651 -0.03468808773905039 -48.33706439109522
878 -0.03279644567519426 -48.687970754131705 -0.03733061347156763 -48.374395004566786
879 -0.03273433670401573 -48.72070509083572 -0.03877355344593525 -48.41316855801272
880 -0.03234875928610563 -48.75305385012183 -0.027144777588546276 -48.44031333560127
881 -0.0325458625331521 -48.785599712654985 -0.03866673093289137 -48.478980066534156
882 -0.032535741664469243 -48.81813545431945 -0.03134764414280653 -48.51032771067696
883 -0.032487137243151665 -48.850622591562605 -0.03316753059625625 -48.54349524127322
884 -0.03255992382764816 -48.88318251539025 -0.025292845256626607 -48.56878808652985
885 -0.03263385742902756 -48.91581637281928 -0.032674139365553856 -48.6014622258954
886 -0.03254536781460047 -48.94836174063388 -0.032491240091621874 -48.63395346598703
887 -0.03252764455974102 -48.98088938519362 -0.0360494963824749 -48.6700029623695
888 -0.03256523460149765 -49.01345461979512 -0.03600692469626665 -48.70600988706577
889 -0.03274394124746323 -49.04619856104258 -0.027462537679821254 -48.73347242474559
890 -0.032776153087615965 -49.0789747141302 -0.03198354486376047 -48.765455969609356
891 -0.0325505793094635 -49.11152529343966 -0.03686939366161823 -48.802325363270974
892 -0.03256606999784708 -49.14409136343751 -0.028452949319034814 -48.830778312590006
893 -0.032600443065166476 -49.176691806502674 -0.03191535584628582 -48.86269366843629
894 -0.032605923153460024 -49.209297729656136 -0.031965053826570514 -48.89465872226286
895 -0.03274383079260588 -49.24204156044874 -0.02934867925941944 -48.92400740152228
896 -0.03278459385037422 -49.27482615429911 -0.02795800119638443 -48.95196540271866
897 -0.032560167089104655 -49.307386321388215 -0.03152649151161313 -48.983491894230276
898 -0.03273666314780712 -49.34012298453602 -0.034529305063188076 -49.018021199293464
899 -0.03259279038757086 -49.37271577492359 -0.03270524237304926 -49.05072644166651
900 -0.03261245861649513 -49.40532823354009 -0.033745295740664004 -49.08447173740718
901 -0.032638316974043846 -49.43796655051413 -0.0307120094075799 -49.11518374681476
902 -0.03261188454926014 -49.470578435063395 -0.030990380328148603 -49.146174127142906
903 -0.032703842595219614 -49.50328227765861 -0.036973301135003564 -49.18314742827791
904 -0.03259344100952148 -49.53587571866814 -0.033814490772783756 -49.216961919050696
905 -0.03255678899586201 -49.568432507664 -0.029865594301372766 -49.246827513352066
906 -0.032658401504158975 -49.60109090916816 -0.026233537402004004 -49.27306105075407
907 -0.03290413040667772 -49.633995039574835 -0.03259999044239521 -49.305661041196466
908 -0.0328163942322135 -49.66681143380705 -0.0313858381472528 -49.33704687934372
909 -0.03276912812143564 -49.699580561928485 -0.032668597809970376 -49.36971547715369
910 -0.03284317180514336 -49.732423733733626 -0.03256948534399271 -49.40228496249768
911 -0.032783339358866216 -49.76520707309249 -0.03753930535167456 -49.43982426784935
912 -0.032740235328674316 -49.797947308421165 -0.03397792428731918 -49.473802192136674
913 -0.03270089626312256 -49.83064820468429 -0.02892829654738307 -49.50273048868406
914 -0.03277642410248518 -49.863424628786774 -0.028468150924891234 -49.53119863960895
915 -0.03281371649354696 -49.896238345280324 -0.03029929893091321 -49.561497938539866
916 -0.03292032349854708 -49.92915866877887 -0.036898698471486566 -49.598396637011355
917 -0.032774795405566694 -49.96193346418443 -0.03390217926353216 -49.63229881627489
918 -0.0328458908945322 -49.99477935507897 -0.03813708145171404 -49.670435897726605
919 -0.032639571279287335 -50.02741892635826 -0.0305533891543746 -49.70098928688098
920 -0.032783073000609876 -50.06020199935887 -0.0321939967572689 -49.733183283638255
921 -0.03284837082028389 -50.09305037017915 -0.03254797048866749 -49.76573125412692
922 -0.03275667279958725 -50.125807042978735 -0.03261658400297165 -49.79834783812989
923 -0.03293900676071644 -50.15874604973945 -0.03750106655061245 -49.8358489046805
924 -0.032549239322543146 -50.19129528906199 -0.030493066646158695 -49.86634197132666
925 -0.03276243433356285 -50.22405772339555 -0.03661722596734762 -49.90295919729401
926 -0.03278582207858562 -50.25684354547414 -0.025208874605596066 -49.928168071899606
927 -0.03264308646321297 -50.28948663193735 -0.03421125151216984 -49.962379323411774
928 -0.03263195026665926 -50.32211858220401 -0.030999523214995862 -49.99337884662677
929 -0.03271575197577477 -50.354834334179785 -0.03420230057090521 -50.02758114719767
930 -0.03269858174026012 -50.38753291592005 -0.034561841003596785 -50.062142988201266
931 -0.03260767813771963 -50.42014059405777 -0.03420741520822048 -50.09635040340949
932 -0.032609058916568755 -50.45274965297434 -0.03648488409817219 -50.13283528750766
933 -0.032968982867896554 -50.48571863584224 -0.04571837317198515 -50.17855366067965
934 -0.0321520758792758 -50.517870711721514 -0.03175598904490471 -50.21030964972455
935 -0.03211962431669235 -50.549990336038206 -0.03217092026025057 -50.2424805699848
936 -0.03216865807771683 -50.58215899411592 -0.031951410509645936 -50.27443198049445
937 -0.03219208288937807 -50.6143510770053 -0.03209078200161457 -50.306522762496066
938 -0.032265369035303595 -50.6466164460406 -0.03353720400482416 -50.34005996650089
939 -0.032227095775306226 -50.67884354181591 -0.029857369791716337 -50.3699173362926
940 -0.032225777953863145 -50.71106931976977 -0.03135006930679083 -50.40126740559939
941 -0.0321819419041276 -50.7432512616739 -0.03467411268502474 -50.435941518284416
942 -0.032259457558393476 -50.775510719232294 -0.028005149122327565 -50.463946667406745
943 -0.0324868805706501 -50.807997599802945 -0.033850064314901826 -50.49779673172165
944 -0.032138257287442684 -50.84013585709039 -0.03293503485620022 -50.53073176657785
945 -0.03213283084332943 -50.87226868793372 -0.02674478041008115 -50.557476546987935
946 -0.03230686020106077 -50.90457554813478 -0.02987944521009922 -50.587355992198034
947 -0.032274351269006726 -50.93684989940379 -0.02972526317462325 -50.61708125537266
948 -0.03237392883747816 -50.96922382824127 -0.035310090705752376 -50.65239134607841
949 -0.03233726751059294 -51.00156109575186 -0.03191323783248663 -50.684304583910894
950 -0.0324433384463191 -51.03400443419818 -0.0297879908233881 -50.71409257473428
951 -0.032384883426129815 -51.06638931762431 -0.03397375661879778 -50.74806633135308
952 -0.03244832474738359 -51.0988376423717 -0.03629406988620758 -50.78436040123929
953 -0.03247038088738918 -51.13130802325909 -0.03051128424704075 -50.81487168548633
954 -0.03244526218622923 -51.16375328544532 -0.034273551777005196 -50.849145237263336
955 -0.032291918992996216 -51.19604520443831 -0.030448929779231547 -50.87959416704257
956 -0.03228636775165796 -51.22833157218997 -0.02964040860533714 -50.90923457564791
957 -0.032381005585193634 -51.260712577775166 -0.03591388687491417 -50.94514846252282
958 -0.03235219214111566 -51.293064769916285 -0.03529010023921728 -50.98043856276204
959 -0.03226389940828085 -51.32532866932456 -0.03444476779550314 -51.014883330557545
960 -0.032129880413413046 -51.35745854973798 -0.03279843870550394 -51.04768176926305
961 -0.03224379476159811 -51.389702344499575 -0.02701413305476308 -51.07469590231781
962 -0.03227818347513676 -51.42198052797471 -0.03362472578883171 -51.10832062810665
963 -0.032272662967443466 -51.454253190942154 -0.03396693635731936 -51.14228756446396
964 -0.032109155878424646 -51.48636234682058 -0.028960274625569583 -51.17124783908953
965 -0.032202357240021226 -51.5185647040606 -0.028806108888238667 -51.20005394797777
966 -0.032395328767597674 -51.5509600328282 -0.030417651776224373 -51.230471599754
967 -0.032473812066018584 -51.583433844894216 -0.03892382495105266 -51.26939542470505
968 -0.03222225941717625 -51.61565610431139 -0.03168050441890955 -51.30107592912396
969 -0.032308504544198514 -51.64796460885559 -0.03258955981582403 -51.333665488939786
970 -0.03226983677595854 -51.68023444563155 -0.030222615413367748 -51.36388810435315
971 -0.032424953579902646 -51.712659399211454 -0.02952642720192671 -51.39341453155508
972 -0.03227697312831879 -51.74493637233977 -0.027919562999159098 -51.42133409455424
973 -0.03243120703846216 -51.777367579378236 -0.029928653687238693 -51.451262748241476
974 -0.03232591599225998 -51.809693495370496 -0.03210046868771314 -51.48336321692919
975 -0.03239935953170061 -51.8420928549022 -0.029913831595331432 -51.51327704852452
976 -0.032371079362928865 -51.87446393426513 -0.034197082929313186 -51.54747413145383
977 -0.032326971925795076 -51.90679090619093 -0.030029171518981455 -51.577503302972815
978 -0.032446253672242166 -51.93923715986317 -0.030597194470465182 -51.60810049744328
979 -0.032389639690518376 -51.97162679955369 -0.03178936466574669 -51.63988986210903
980 -0.03238563062623143 -52.00401243017992 -0.0367317870259285 -51.67662164913496
981 -0.032375800609588626 -52.036388230789505 -0.03368820827454329 -51.7103098574095
982 -0.03233890030533075 -52.06872713109484 -0.027958602458238602 -51.73826845986774
983 -0.032380657456815246 -52.10110778855165 -0.03233706708997488 -51.770605526957716
984 -0.032451119273900986 -52.13355890782555 -0.02948810998350382 -51.80009363694122
985 -0.03241791259497404 -52.165976820420525 -0.02554038930684328 -51.82563402624806
986 -0.032549777254462245 -52.198526597674984 -0.03589402176439762 -51.86152804801246
987 -0.032573118805885315 -52.23109971648087 -0.028960959613323213 -51.89048900762578
988 -0.032571304216980936 -52.26367102069785 -0.031815416924655435 -51.92230442455044
989 -0.032543785870075226 -52.296214806567924 -0.036509592086076736 -51.958814016636516
990 -0.03231504410505295 -52.32852985067298 -0.029540629778057336 -51.98835464641457
991 -0.032634439319372176 -52.36116428999235 -0.03332818951457739 -52.02168283592915
992 -0.03239563275128603 -52.39355992274364 -0.035000689886510374 -52.05668352581566
993 -0.03234659656882286 -52.42590651931246 -0.03566629551351071 -52.092349821329165
994 -0.03235127907246351 -52.45825779838493 -0.03277435451745987 -52.12512417584662
995 -0.032234534807503226 -52.49049233319243 -0.02649478558450937 -52.15161896143113
996 -0.03259529247879982 -52.52308762567123 -0.033404404297471046 -52.185023365728604
997 -0.03272056505084038 -52.55580819072207 -0.0219383142888546 -52.20696168001746
998 -0.03260245975106955 -52.588410650473136 -0.030691592209041118 -52.237653272226495
999 -0.03272262718528509 -52.62113327765842 -0.03656556960195303 -52.27421884182845
1000 -0.03259659521281719 -52.65372987287124 -0.033106309920549394 -52.307325151749
1001 -0.03266821969300508 -52.68639809256425 -0.030594694428145885 -52.337919846177144
1002 -0.03262754939496517 -52.71902564195921 -0.02802293747663498 -52.36594278365378
1003 -0.03275218065828085 -52.75177782261749 -0.030459062196314335 -52.39640184585009
1004 -0.032687718607485296 -52.784465541224975 -0.03586276769638062 -52.43226461354647
1005 -0.032744843512773514 -52.81721038473775 -0.034140548668801785 -52.466405162215274
1006 -0.03285061977803707 -52.85006100451579 -0.02516641328111291 -52.49157157549639
1007 -0.03289721962064505 -52.88295822413643 -0.0377493379637599 -52.52932091346015
1008 -0.0328336451202631 -52.915791869256694 -0.04048541057854891 -52.569806324038694
1009 -0.03235120791941881 -52.94814307717611 -0.03265725579112768 -52.60246357982982
1010 -0.03241916317492723 -52.98056224035104 -0.03045855611562729 -52.63292213594545
1011 -0.032432390563189986 -53.01299463091423 -0.03225391209125519 -52.665176048036706
1012 -0.03243244029581547 -53.04542707121004 -0.03537416402250528 -52.70055021205921
1013 -0.03237748648971319 -53.07780455769976 -0.03373341392725706 -52.73428362598647
1014 -0.0324935469776392 -53.1102981046774 -0.02708558812737465 -52.76136921411385
1015 -0.0324238358065486 -53.142721940483945 -0.03121345117688179 -52.79258266529073
1016 -0.03244283515959978 -53.175164775643545 -0.03158890921622515 -52.824171574506956
1017 -0.03246741015464068 -53.20763218579818 -0.03325303196907044 -52.85742460647602
1018 -0.03248585071414709 -53.24011803651233 -0.03099264558404684 -52.88841725206007
1019 -0.032370987348258495 -53.27248902386059 -0.0318744096904993 -52.920291661750575
1020 -0.032502580992877485 -53.30499160485346 -0.030281101539731025 -52.9505727632903
1021 -0.032589212991297245 -53.33758081784476 -0.04087895434349775 -52.9914517176338
1022 -0.03257301039993763 -53.370153828244696 -0.025110780075192452 -53.016562497708996
1023 -0.03261027224361897 -53.40276410048831 -0.03047220092266798 -53.04703469863166
1024 -0.03258375339210033 -53.435347853880415 -0.035514708049595355 -53.08254940668126
1025 -0.032522488944232465 -53.46787034282465 -0.0326302295550704 -53.11517963623633
1026 -0.032544456981122495 -53.50041479980577 -0.03675144594162703 -53.15193108217795
1027 -0.03240622822195292 -53.53282102802772 -0.04174810405820608 -53.19367918623616
1028 -0.032235529646277426 -53.565056557674 -0.03252310287207365 -53.22620228910824
1029 -0.03226067814975977 -53.59731723582376 -0.03256928510963917 -53.258771574217874
1030 -0.03233668226748705 -53.62965391809124 -0.03533935546875 -53.294110929686624
1031 -0.03253091797232628 -53.66218483606357 -0.040664220973849294 -53.33477515066048
1032 -0.031906464230269195 -53.694091300293834 -0.03172381864860654 -53.366498969309085
1033 -0.03204383235424757 -53.72613513264808 -0.029620080534368754 -53.396119049843456
1034 -0.03195839524269104 -53.75809352789077 -0.03312727734446526 -53.42924632718792
1035 -0.031985140219330785 -53.790078668110105 -0.02894801190122962 -53.45819433908915
1036 -0.032106148451566695 -53.82218481656167 -0.029611932765692472 -53.487806271854836
1037 -0.03200986087322235 -53.8541946774349 -0.032503117248415946 -53.520309389103254
1038 -0.03203831501305103 -53.88623299244795 -0.0373127494007349 -53.55762213850399
1039 -0.031921713054180144 -53.91815470550213 -0.029225428961217402 -53.586847567465206
1040 -0.032098951190710066 -53.950253656692844 -0.035286453925073145 -53.62213402139028
1041 -0.03195770718157291 -53.98221136387442 -0.03563012480735779 -53.657764146197636
1042 -0.03195546045899391 -54.014166824333415 -0.03459706474095583 -53.69236121093859
1043 -0.03202675562351942 -54.046193579956935 -0.03078113021329045 -53.723142341151885
1044 -0.031841089576482774 -54.078034669533416 -0.03085841527208686 -53.75400075642397
1045 -0.0320297971367836 -54.1100644666702 -0.025381197780370714 -53.77938195420434
1046 -0.03193602487444878 -54.14200049154465 -0.03310438059270382 -53.81248633479704
1047 -0.03202503509819508 -54.17402552664284 -0.035217703320086 -53.84770403811713
1048 -0.03196448180824518 -54.20599000845109 -0.03612897247076034 -53.88383301058789
1049 -0.032027612812817095 -54.23801762126391 -0.02647974984720349 -53.9103127604351
1050 -0.032159792073071 -54.27017741333698 -0.03141839168965817 -53.94173115212475
1051 -0.03211548384279013 -54.30229289717977 -0.03226309064775705 -53.97399424277251
1052 -0.03205802943557501 -54.33435092661534 -0.030536603089421986 -54.004530845861936
1053 -0.03219498749822378 -54.366545914113566 -0.02793413046747446 -54.03246497632941
1054 -0.03219172302633524 -54.3987376371399 -0.032061863131821154 -54.06452683946123
1055 -0.03225610833615065 -54.43099374547605 -0.03270198386162519 -54.09722882332286
1056 -0.03220831304788589 -54.46320205852394 -0.031280497554689646 -54.12850932087755
1057 -0.03221795614808798 -54.49542001467203 -0.029856940731406212 -54.158366261608954
1058 -0.03245402425527573 -54.5278740389273 -0.03801266811788082 -54.19637892972683
1059 -0.03220449592918158 -54.56007853485648 -0.03596960362046957 -54.232348533347306
1060 -0.03211559075862169 -54.5921941256151 -0.029761754907667637 -54.26211028825497
1061 -0.03205310180783272 -54.624247227422934 -0.02567907525226474 -54.28778936350724
1062 -0.03224358865991235 -54.656490816082844 -0.04086687471717596 -54.32865623822441
1063 -0.03235067212954164 -54.68884148821238 -0.017936714552342893 -54.34659295277675
1064 -0.03235280327498913 -54.72119429148737 -0.0262800857424736 -54.372873038519224
1065 -0.032465577498078345 -54.75365986898545 -0.03145993500947952 -54.4043329735287
1066 -0.032436393387615683 -54.786096262373064 -0.03245410360395908 -54.436787077132664
1067 -0.03250025510787964 -54.81859651748094 -0.02950840787962079 -54.46629548501228
1068 -0.03264070805162191 -54.851237225532564 -0.02810723362490535 -54.49440271863719
1069 -0.03257039934396744 -54.88380762487653 -0.030880068708211184 -54.525282787345404
1070 -0.032652325741946694 -54.91645995061848 -0.03491073418408632 -54.56019352152949
1071 -0.03252336718142033 -54.9489833177999 -0.03392709381878376 -54.594120615348274
1072 -0.032521887496113774 -54.98150520529602 -0.03379968293011189 -54.62792029827838
1073 -0.032423898577690125 -55.01392910387371 -0.034780023619532585 -54.662700321897916
1074 -0.03229176290333271 -55.04622086677704 -0.03256454560905695 -54.69526486750697
1075 -0.03227689005434513 -55.07849775683139 -0.029280634596943855 -54.724545502103915
1076 -0.032378606498241425 -55.11087636332963 -0.040957103669643405 -54.765502605773555
1077 -0.03212655689567327 -55.14300292022531 -0.03340672068297863 -54.79890932645653
1078 -0.032092802599072455 -55.17509572282438 -0.027937181666493414 -54.826846508123026
1079 -0.032355356961488724 -55.20745107978587 -0.035603669844567774 -54.862450177967595
1080 -0.03208048976957798 -55.239531569555446 -0.02886282205581665 -54.89131300002341
1081 -0.03231703769415617 -55.2718486072496 -0.0305578107945621 -54.92187081081797
1082 -0.03228515535593033 -55.30413376260553 -0.03439560867846012 -54.95626641949643
1083 -0.032081660069525245 -55.33621542267505 -0.03283101804554463 -54.98909743754197
1084 -0.03216929342597723 -55.36838471610103 -0.03598025962710381 -55.025077697169074
1085 -0.03213384263217449 -55.40051855873321 -0.03160322681069374 -55.05668092397977
1086 -0.03216708078980446 -55.432685639523015 -0.02928352039307356 -55.08596444437284
1087 -0.03222633246332407 -55.46491197198634 -0.02964324178174138 -55.11560768615458
1088 -0.032153102848678825 -55.49706507483502 -0.03559084534645081 -55.15119853150103
1089 -0.0320333007723093 -55.52909837560733 -0.026763161085546015 -55.17796169258658
1090 -0.03228895254433155 -55.56138732815167 -0.03154210913926363 -55.209503801725845
1091 -0.03221626114100218 -55.59360358929267 -0.03044987767934799 -55.23995367940519
1092 -0.032376168109476564 -55.62597975740215 -0.0320629496127367 -55.27201662901793
1093 -0.03245441541075707 -55.6584341728129 -0.028755564708262682 -55.30077219372619
1094 -0.032478381507098676 -55.69091255432 -0.031636946462094785 -55.33240914018828
1095 -0.03237036224454641 -55.72328291656455 -0.031027923710644244 -55.36343706389893
1096 -0.032390139624476434 -55.755673056189025 -0.03278404455631971 -55.39622110845525
1097 -0.03246061224490404 -55.78813366843393 -0.03561598360538483 -55.43183709206063
1098 -0.032253450248390436 -55.82038711868232 -0.030304394010454417 -55.46214148607109
1099 -0.03229467319324612 -55.85268179187557 -0.02982256142422557 -55.491964047495316
1100 -0.0324318915605545 -55.885113683436124 -0.03678609989583492 -55.52875014739115
1101 -0.03243303894996643 -55.91754672238609 -0.02824787748977542 -55.556998024880926
1102 -0.0324998801574111 -55.9500466025435 -0.029586748220026493 -55.58658477310095
1103 -0.032522760704159735 -55.98256936324766 -0.032065972313284875 -55.618650745414236
1104 -0.032666888646781446 -56.01523625189444 -0.040470699407160284 -55.659121444821395
1105 -0.03246687687933445 -56.047703128773776 -0.03326827716082335 -55.69238972198222
1106 -0.03250186406075954 -56.08020499283454 -0.03428421560674906 -55.72667393758896
1107 -0.03232555966824293 -56.11253055250278 -0.030205141566693784 -55.75687907915566
1108 -0.03246762808412314 -56.1449981805869 -0.027843467891216278 -55.784722547046876
1109 -0.03252726513892412 -56.17752544572583 -0.03187070731073618 -55.81659325435761
1110 -0.032445444539189336 -56.20997089026502 -0.03786375131458044 -55.854457005672195
1111 -0.03238456901162863 -56.242355459276645 -0.027510980516672133 -55.88196798618887
1112 -0.032418455742299554 -56.27477391501895 -0.03193900994956493 -55.91390699613844
1113 -0.03237203266471624 -56.307145947683665 -0.03010242562741041 -55.94400942176585
1114 -0.032508487440645696 -56.33965443512431 -0.02982531478628516 -55.973834736552135
1115 -0.03257118277251721 -56.372225617896824 -0.028660531714558603 -56.00249526826669
1116 -0.03260749261826277 -56.404833110515085 -0.036363035440444946 -56.03885830370714
1117 -0.03253593444824219 -56.437369044963326 -0.030053265392780304 -56.06891156909992
1118 -0.032584020867943764 -56.46995306583127 -0.029535148292779922 -56.0984467173927
1119 -0.032614856213331225 -56.5025679220446 -0.03317357748746872 -56.131620294880165
1120 -0.03247856795787811 -56.53504649000248 -0.026221287529915573 -56.15784158241008
1121 -0.032683455012738706 -56.567729945015216 -0.038228337094187735 -56.19606991950427
1122 -0.03253179993480444 -56.60026174495002 -0.03293531388044357 -56.22900523338471
1123 -0.032495413161814216 -56.63275715811183 -0.03553030751645565 -56.264535540901164
1124 -0.03235827218741179 -56.66511543029924 -0.031107351277023555 -56.295642892178186
1125 -0.03249375429004431 -56.69760918458928 -0.03026061421260238 -56.32590350639079
1126 -0.032438831962645055 -56.730048016551926 -0.032903913781046866 -56.358807420171836
1127 -0.032463322021067144 -56.76251133857299 -0.02974527031183243 -56.38855269048367
1128 -0.032521962001919744 -56.795033300574914 -0.03361901752650738 -56.422171708010175
1129 -0.032561933435499665 -56.82759523401042 -0.027114121057093144 -56.44928582906727
1130 -0.032647735066711904 -56.86024296907713 -0.03344372827559709 -56.48272955734287
1131 -0.032563495263457296 -56.89280646434059 -0.03366962298750877 -56.51639918033038
1132 -0.03249640557914972 -56.92530286991974 -0.034590634517371655 -56.55098981484775
1133 -0.03245875313878059 -56.95776162305852 -0.029367145057767628 -56.58035695990552
1134 -0.032663596980273726 -56.990425220038794 -0.028890060633420943 -56.609247020538945
1135 -0.03272323366254568 -57.02314845370134 -0.03144502053037286 -56.640692041069315
1136 -0.032684308290481565 -57.05583276199182 -0.03294683899730444 -56.67363888006662
1137 -0.03272257503122091 -57.088555337023045 -0.028947617299854754 -56.702586497366475
1138 -0.03279419280588627 -57.12134952982893 -0.02868183720856905 -56.73126833457504
1139 -0.03270633704960346 -57.15405586687854 -0.029653529077768324 -56.76092186365281
1140 -0.03283040504902601 -57.18688627192756 -0.027697586733847857 -56.78861945038666
1141 -0.03309065457433462 -57.2199769265019 -0.02948990846052766 -56.81810935884719
1142 -0.032945520058274266 -57.25292244656018 -0.033460515551269054 -56.85156987439846
1143 -0.03289930932223797 -57.28582175588242 -0.028013879153877496 -56.87958375355233
1144 -0.03308441396802664 -57.31890616985044 -0.030317613016813995 -56.909901366569144
1145 -0.033161517977714536 -57.35206768782816 -0.034959671646356584 -56.9448610382155
1146 -0.03297208789736032 -57.385039775725524 -0.029123119451105593 -56.97398415766661
1147 -0.03312504999339581 -57.41816482571892 -0.03335033878684044 -57.007334496453446
1148 -0.03302748464047909 -57.451192310359396 -0.041679291613399984 -57.049013788066844
1149 -0.032816814817488195 -57.48400912517688 -0.0387485483661294 -57.087762336432974
1150 -0.032683055475354196 -57.516692180652235 -0.028547800052911042 -57.116310136485886
1151 -0.032782723754644395 -57.54947490440688 -0.03449922446161509 -57.1508093609475
1152 -0.032572831213474276 -57.58204773562035 -0.030733247101306916 -57.18154260804881
1153 -0.03271967936307192 -57.61476741498342 -0.027429480012506245 -57.208972088061316
1154 -0.03272559810429811 -57.64749301308772 -0.029465443268418313 -57.23843753132974
1155 -0.03283866085112095 -57.68033167393884 -0.03697799127548933 -57.27541552260523
1156 -0.03265958372503519 -57.71299125766387 -0.027499456983059646 -57.30291497958829
1157 -0.032850529067218304 -57.74584178673109 -0.03455373011529446 -57.33746870970358
1158 -0.032742207124829295 -57.77858399385592 -0.033143475838005546 -57.37061218554158
1159 -0.033364725019782784 -57.8119487188757 -0.05522056482732296 -57.425832750368905
1160 -0.03235114552080631 -57.844299864396504 -0.03167371917515993 -57.457506469544064
1161 -0.03229265827685594 -57.87659252267336 -0.030939005222171544 -57.48844547476624
1162 -0.032245826348662375 -57.90883834902203 -0.0325017087161541 -57.52094718348239
1163 -0.032313677668571475 -57.941152026690595 -0.0327858854085207 -57.553733068890914
1164 -0.03227691743522883 -57.97342894412582 -0.03325473591685295 -57.58698780480777
1165 -0.0322338841855526 -58.00566282831137 -0.035472499951720235 -57.62246030475949
1166 -0.032162127830088136 -58.03782495614146 -0.027845409978181124 -57.65030571473768
1167 -0.03228138834238052 -58.07010634448385 -0.027026040200144052 -57.67733175493782
1168 -0.03242804128676653 -58.10253438577061 -0.03589780479669571 -57.713229559734515
1169 -0.03224118314683437 -58.13477556891745 -0.03217763677239418 -57.74540719650691
1170 -0.032322521507740024 -58.167098090425185 -0.031307995412498714 -57.77671519191941
1171 -0.03222165871411562 -58.1993197491393 -0.02784475516527891 -57.804559947084684
1172 -0.03237490113824606 -58.23169465027755 -0.03134568529203534 -57.83590563237672
1173 -0.03243175726383925 -58.26412640754138 -0.034346789307892325 -57.87025242168461
1174 -0.032364937104284765 -58.296491344645666 -0.03013224694877863 -57.90038466863339
1175 -0.03234359547495842 -58.32883494012062 -0.029869166295975448 -57.93025383492937
1176 -0.03243172969669104 -58.36126666981731 -0.031536680087447165 -57.961790515016816
1177 -0.03242474738508463 -58.3936914172024 -0.03178797662258148 -57.9935784916394
1178 -0.032507532835006715 -58.4261989500374 -0.030107730347663165 -58.02368622198706
1179 -0.03253794126212597 -58.45873689129953 -0.035141529701650145 -58.05882775168871
1180 -0.03246059343218803 -58.49119748473172 -0.040625841543078425 -58.099453593231786
1181 -0.03207613686099649 -58.523273621592715 -0.030954312812536956 -58.130407906044326
1182 -0.03222515843808651 -58.5554987800308 -0.034077379293739794 -58.16448528533807
1183 -0.032294352725148204 -58.58779313275595 -0.030169354751706123 -58.19465464008977
1184 -0.03234594985842705 -58.62013908261437 -0.032604463398456573 -58.22725910348823
1185 -0.03225482255220413 -58.652393905166576 -0.027260293252766132 -58.254519396740996
1186 -0.03225523233413696 -58.68464913750071 -0.03197996243834496 -58.28649935917934
1187 -0.03229228835552931 -58.71694142585624 -0.028173381090164186 -58.3146727402695
1188 -0.032291851565241815 -58.74923327742148 -0.027825001254677774 -58.34249774152418
1189 -0.032382505014538765 -58.78161578243602 -0.03220059871673584 -58.37469834024091
1190 -0.03241537045687437 -58.814031152892895 -0.033619224838912484 -58.40831756507983
1191 -0.03236818946897983 -58.84639934236188 -0.027338511403650047 -58.435656076483475
1192 -0.03257908392697573 -58.87897842628885 -0.03662215620279312 -58.47227823268627
1193 -0.03249697759747505 -58.91147540388633 -0.030170719139277935 -58.50244895182555
1194 -0.032522674463689324 -58.94399807835002 -0.0315303448587656 -58.533979296684315
1195 -0.032757260091602805 -58.97675533844162 -0.02737915702164173 -58.56135845370596
1196 -0.032647551596164705 -59.009402890037784 -0.03891078922897577 -58.600269242934935
1197 -0.0324935682117939 -59.041896458249575 -0.03523120321333408 -58.63550044614827
1198 -0.03247266225516796 -59.07436912050474 -0.03364329654723406 -58.6691437426955
1199 -0.032286711037158966 -59.1066558315419 -0.0324597992002964 -58.7016035418958
1200 -0.03222416713833809 -59.13887999868024 -0.03232328817248344 -58.733926830068285
1201 -0.03231131117790938 -59.171191309858145 -0.028252121061086655 -58.76217895112937
1202 -0.03240369651466608 -59.20359500637281 -0.03130976194515824 -58.79348871307453
1203 -0.0323870811611414 -59.23598208753395 -0.033424385637044904 -58.82691309871158
1204 -0.03241374306380749 -59.268395830597754 -0.030765317380428314 -58.85767841609201
1205 -0.032380552403628825 -59.300776383001384 -0.03304259404540062 -58.890721010137405
1206 -0.032405930757522586 -59.333182313758904 -0.022139199636876584 -58.91286020977428
1207 -0.03265243526548147 -59.36583474902439 -0.036301284842193124 -58.949161494616476
1208 -0.032539268396794795 -59.39837401742118 -0.03227124456316233 -58.98143273917964
1209 -0.03255956098437309 -59.43093357840556 -0.03250808566808701 -59.01394082484772
1210 -0.03251794073730707 -59.463451519142865 -0.03163018859922886 -59.04557101344695
1211 -0.03255763258785009 -59.49600915173072 -0.031345526408404115 -59.076916539855354
1212 -0.03262972477823496 -59.52863887650895 -0.035052979923784734 -59.11196951977914
1213 -0.0326164498925209 -59.56125532640147 -0.03125645611435175 -59.143225975893486
1214 -0.03249998018145561 -59.59375530658293 -0.031047648284584284 -59.17427362417807
1215 -0.032702904753386976 -59.62645821133631 -0.03885468617081642 -59.213128310348885
1216 -0.0324707493185997 -59.65892896065491 -0.0347306976094842 -59.24785900795837
1217 -0.03249963838607073 -59.69142859904098 -0.029094664379954338 -59.27695367233832
1218 -0.03251788262277842 -59.72394648166376 -0.029602340795099734 -59.306556013133424
1219 -0.032619118131697176 -59.75656559979546 -0.03148279385641217 -59.338038806989836
1220 -0.03252546992152929 -59.78909106971699 -0.027014844492077826 -59.365053651481915
1221 -0.03252472784370184 -59.82161579756069 -0.030959591455757617 -59.39601324293767
1222 -0.03266041241586208 -59.854276209976554 -0.027383146248757838 -59.42339638918643
1223 -0.0327905947342515 -59.887066804710805 -0.028365587722510098 -59.45176197690894
1224 -0.03288829382508993 -59.919955098535894 -0.03279601745307446 -59.484557994362014
1225 -0.03290600944310427 -59.952861107979 -0.03203866071999073 -59.516596655082004
1226 -0.03274205271154642 -59.985603160690545 -0.030716515704989435 -59.54731317078699
1227 -0.03287661634385586 -60.0184797770344 -0.03552504293620586 -59.5828382137232
1228 -0.03269718233495951 -60.05117695936936 -0.029935021325945853 -59.61277323504915
1229 -0.03288356233388186 -60.084060521703236 -0.025025727227330208 -59.63779896227648
1230 -0.03298590742051601 -60.117046429123754 -0.034534201957285404 -59.67233316423376
1231 -0.03291419614106417 -60.14996062526482 -0.033782210759818555 -59.70611537499358
1232 -0.032947922684252264 -60.18290854794907 -0.03357642348855734 -59.739691798482134
1233 -0.03275664336979389 -60.21566519131886 -0.036300110444426534 -59.775991908926564
1234 -0.03290611132979393 -60.24857130264866 -0.039177669771015645 -59.81516957869758
1235 -0.03248022962361574 -60.28105153227227 -0.030609974823892116 -59.84577955352147
1236 -0.032529940269887446 -60.31358147254216 -0.03213314842432737 -59.877912701945796
1237 -0.03245998620986938 -60.34604145875203 -0.03044633148238063 -59.90835903342818
1238 -0.03247526921331882 -60.378516727965355 -0.03190459925681353 -59.94026363268499
1239 -0.03250631559640169 -60.411023043561755 -0.032071780785918234 -59.97233541347091
1240 -0.03257583025842905 -60.443598873820186 -0.0336725102737546 -60.00600792374466
1241 -0.03250973951071501 -60.4761086133309 -0.03356368895620108 -60.03957161270086
1242 -0.03263999205082655 -60.508748605381726 -0.028361325431615115 -60.06793293813248
1243 -0.03244808427989483 -60.54119668966162 -0.03301300294697285 -60.10094594107945
1244 -0.032561426609754564 -60.57375811627137 -0.03598745223134756 -60.1369333933108
1245 -0.03238749578595161 -60.606145612057325 -0.03599296398460865 -60.17292635729541
1246 -0.03250615820288658 -60.63865177026021 -0.02508657341822982 -60.19801293071364
1247 -0.03252881299704313 -60.671180583257254 -0.03645861111581326 -60.23447154182945
1248 -0.032387669757008554 -60.70356825301426 -0.030317551083862783 -60.26478909291331
1249 -0.03234808463603258 -60.735916337650295 -0.031475122645497323 -60.29626421555881
1250 -0.03244508169591427 -60.768361419346206 -0.03232046198099851 -60.32858467753981
1251 -0.03240883480757475 -60.80077025415378 -0.033257324062287805 -60.3618420016021
1252 -0.03239341229200363 -60.833163666445785 -0.026888029277324678 -60.38873003087942
1253 -0.03250879682600498 -60.86567246327179 -0.034685568697750566 -60.423415599577176
1254 -0.032606109790503976 -60.8982785730623 -0.03329041767865419 -60.45670601725583
1255 -0.03268822003155947 -60.93096679309386 -0.027175707556307317 -60.48388172481214
1256 -0.032596745528280735 -60.96356353862214 -0.03311034962534905 -60.51699207443749
1257 -0.03257891703397035 -60.99614245565611 -0.031743559427559374 -60.54873563386505
1258 -0.03261253610253334 -61.028754991758646 -0.032077443413436414 -60.580813077278485
1259 -0.03260447606444359 -61.06135946782309 -0.03420445024967193 -60.61501752752816
1260 -0.032522193342447284 -61.09388166116553 -0.030612609442323448 -60.64563013697048
1261 -0.03258304875344038 -61.12646470991897 -0.031062021758407353 -60.67669215872889
1262 -0.03273746259510517 -61.15920217251408 -0.02501143468543887 -60.70170359341433
1263 -0.03289477676153183 -61.19209694927561 -0.02598473262041807 -60.727688326034745
1264 -0.03293988648802042 -61.22503683576363 -0.03207263797521591 -60.75976096400996
1265 -0.03303270488977432 -61.25806954065341 -0.033098608069121835 -60.79285957207909
1266 -0.0329485684633255 -61.291018109116735 -0.034740173071622846 -60.827599745150714
1267 -0.032988738641142844 -61.32400684775788 -0.03281718771904707 -60.86041693286976
1268 -0.03272091094404459 -61.35672775870192 -0.032040270417928694 -60.89245720328769
1269 -0.03282079081982374 -61.38954854952175 -0.025218036584556104 -60.917675239872246
1270 -0.033416602201759814 -61.42296515172351 -0.041597898490726946 -60.959273138362974
1271 -0.03278456013649702 -61.45574971186001 -0.03246761243790388 -60.99174075080088
1272 -0.03261974211782217 -61.48836945397783 -0.0321647297590971 -61.023905480559975
1273 -0.03277992755174637 -61.521149381529575 -0.0326292933896184 -61.05653477394959
1274 -0.03276441562920809 -61.553913797158785 -0.033789792098104954 -61.0903245660477
1275 -0.03263159804046154 -61.586545395199245 -0.03281594961881638 -61.12314051566651
1276 -0.03254479505121708 -61.61909019025046 -0.0321277316659689 -61.15526824733248
1277 -0.032675066590309144 -61.65176525684077 -0.03233984000980854 -61.18760808734229
1278 -0.032592137530446055 -61.68435739437121 -0.03542353101074695 -61.22303161835304
1279 -0.03244538623839617 -61.716802780609605 -0.03382308315485716 -61.2568547015079
1280 -0.03242023903876543 -61.74922301964837 -0.032498116791248324 -61.28935281829914
1281 -0.03253334648907184 -61.781756366137444 -0.03561645932495594 -61.3249692776241
1282 -0.03248077407479286 -61.814237140212235 -0.030712112318724394 -61.35568138994282
1283 -0.03234734646975994 -61.846584486682 -0.029985228180885316 -61.38566661812371
1284 -0.03245651703327894 -61.87904100371528 -0.033703180961310863 -61.41936979908502
1285 -0.03232214394956827 -61.91136314766485 -0.03138674143701792 -61.450756540522036
1286 -0.03236123975366354 -61.94372438741851 -0.032486125268042086 -61.48324266579008
1287 -0.032573175616562366 -61.976297563035075 -0.028285339754074813 -61.51152800554416
1288 -0.0324702013283968 -62.00876776436347 -0.032244155183434486 -61.54377216072759
1289 -0.03252961877733469 -62.0412973831408 -0.03034759247675538 -61.57411975320435
1290 -0.03238114919513464 -62.07367853233593 -0.028590130526572465 -61.602709883730924
1291 -0.032479936815798284 -62.10615846915173 -0.032813769020140174 -61.63552365275106
1292 -0.032672499492764476 -62.13883096864449 -0.02848465908318758 -61.66400831183425
1293 -0.03252408318221569 -62.17135505182671 -0.03203287180513144 -61.69604118363938
1294 -0.03265225142240524 -62.204007303249114 -0.029579842928797007 -61.72562102656818
1295 -0.032724767737090585 -62.23673207098621 -0.03276861477643252 -61.75838964134461
1296 -0.0327285910025239 -62.26946066198873 -0.03225129898637533 -61.79064094033098
1297 -0.03269354812800884 -62.30215421011674 -0.03352114949375391 -61.82416208982473
1298 -0.0326355054974556 -62.33478971561419 -0.030273616407066585 -61.8544357062318
1299 -0.03285621646791696 -62.36764593208211 -0.036782370135188105 -61.89121807636698
1300 -0.03252013102173805 -62.40016606310385 -0.03474599290639162 -61.92596406927338
1301 -0.03243097346276045 -62.43259703656661 -0.03267648722976446 -61.95864055650314
1302 -0.032420363277196884 -62.46501739984381 -0.03440558183938265 -61.99304613834252
1303 -0.03254797924309969 -62.49756537908691 -0.0300538195297122 -62.02309995787223
1304 -0.03250800557434559 -62.53007338466125 -0.031977553851902485 -62.055077511724136
1305 -0.032494846545159814 -62.56256823120641 -0.033279749751091006 -62.088357261475224
1306 -0.03252132348716259 -62.59508955469357 -0.029238583613187076 -62.11759584508841
1307 -0.03253772910684347 -62.627627283800415 -0.03210396841168404 -62.14969981350009
1308 -0.03252449817955494 -62.66015178197997 -0.03020942099392414 -62.17990923449402
1309 -0.032494973950088026 -62.692646755930056 -0.03478803597390652 -62.21469727046792
1310 -0.0324840197339654 -62.72513077566402 -0.03385019563138485 -62.24854746609931
1311 -0.03251027017831802 -62.75764104584234 -0.034015669114887716 -62.2825631352142
1312 -0.03242056593298912 -62.79006161177533 -0.03449729643762112 -62.31706043165182
1313 -0.03247743174433708 -62.82253904351967 -0.03042215257883072 -62.34748258423065
1314 -0.032357672788202764 -62.85489671630787 -0.026990910153836013 -62.37447349438448
1315 -0.032531744241714476 -62.887428460549586 -0.03409761842340231 -62.408571112807884
1316 -0.032451143860816954 -62.919879604410404 -0.03265456221997738 -62.44122567502786
1317 -0.032403729297220706 -62.952283333707626 -0.03015783168375492 -62.47138350671161
1318 -0.032559831626713276 -62.98484316533434 -0.026540683303028344 -62.497924190014636
1319 -0.03263534177094698 -63.01747850710529 -0.03197395019233227 -62.52989814020697
1320 -0.032502722926437855 -63.049981230031726 -0.03863504603505134 -62.56853318624202
1321 -0.032488865219056605 -63.082470095250784 -0.03473712839186192 -62.60327031463388
1322 -0.032461166754364966 -63.11493126200515 -0.03062688009813428 -62.633897194732015
1323 -0.03240354731678963 -63.14733480932194 -0.03377008754760027 -62.667667282279616
1324 -0.03249529153108597 -63.179830100853025 -0.031802627630531786 -62.69946990991015
1325 -0.03236805610358715 -63.21219815695661 -0.03383466098457575 -62.733304570894724
1326 -0.03224254734814167 -63.24444070430475 -0.028980725817382334 -62.76228529671211
1327 -0.03232360314577818 -63.27676430745053 -0.03375404607504606 -62.796039342787154
1328 -0.03236017934978008 -63.30912448680031 -0.02997359549626708 -62.82601293828342
1329 -0.03239545002579689 -63.3415199368261 -0.029853161238133908 -62.855866099521556
1330 -0.032471324503421786 -63.37399126132952 -0.035164682380855086 -62.89103078190241
1331 -0.03232476022094488 -63.40631602155047 -0.03027218021452427 -62.92130296211693
1332 -0.03247301001101732 -63.438789031561484 -0.033356329426169395 -62.9546592915431
1333 -0.03228351101279259 -63.47107254257428 -0.03229832295328379 -62.98695761449638
1334 -0.03231300301849842 -63.50338554559278 -0.031038626190274955 -63.01799624068666
1335 -0.03233166616410017 -63.535717211756875 -0.02863188674673438 -63.046628127433394
1336 -0.032469818368554115 -63.56818703012543 -0.031992416456341745 -63.078620543889734
1337 -0.03249112945050001 -63.60067815957593 -0.03266680035740137 -63.11128734424714
1338 -0.03248755671083927 -63.63316571628677 -0.028359420225024225 -63.13964676447216
1339 -0.03250642567873001 -63.6656721419655 -0.029833318386226892 -63.169480082858385
1340 -0.03261580169200897 -63.69828794365751 -0.034351815655827525 -63.20383189851421
1341 -0.03251833934336901 -63.73080628300088 -0.03163055088371038 -63.23546244939792
1342 -0.032614088617265224 -63.763420371618146 -0.03024340569972992 -63.26570585509765
1343 -0.032436014898121354 -63.79585638651627 -0.029563909862190485 -63.29526976495984
1344 -0.03262528851628303 -63.828481675032556 -0.035559557192027566 -63.33082932215187
1345 -0.032760389521718024 -63.861242064554276 -0.035933760553598405 -63.36676308270547
1346 -0.03256024457514286 -63.89380230912942 -0.03182965945452452 -63.39859274215999
1347 -0.032387695461511615 -63.92619000459093 -0.031023097317665817 -63.429615839477655
1348 -0.03255378361791372 -63.95874378820884 -0.03333804812282324 -63.46295388760048
1349 -0.03248628322035074 -63.99123007142919 -0.030728620663285255 -63.49368250826376
1350 -0.032424718141555786 -64.02365478957074 -0.032082246616482735 -63.52576475488024
1351 -0.03246500883251428 -64.05611979840326 -0.03454599902033806 -63.56031075390058
1352 -0.03229280561208725 -64.08841260401535 -0.034093685634434226 -63.59440443953501
1353 -0.03234746139496565 -64.12076006541031 -0.029537790082395078 -63.623942229617406
1354 -0.03245257139205933 -64.15321263680237 -0.030337144620716572 -63.65427937423812
1355 -0.03247784674167633 -64.18569048354404 -0.03267887532711029 -63.68695824956523
1356 -0.032621349953114984 -64.21831183349715 -0.03740133326500654 -63.72435958283024
1357 -0.03234886471182108 -64.25066069820897 -0.03423688877373934 -63.75859647160398
1358 -0.03233154602348805 -64.28299224423246 -0.030272377468645573 -63.78886884907263
1359 -0.03233342804014683 -64.3153256722726 -0.02488597370684147 -63.81375482277947
1360 -0.032658413797616956 -64.34798408607023 -0.03820638693869114 -63.85196120971816
1361 -0.03244628235697746 -64.3804303684272 -0.03478308785706759 -63.88674429757523
1362 -0.03233145959675312 -64.41276182802395 -0.030424759816378356 -63.917169057391604
1363 -0.032457520812749864 -64.4452193488367 -0.03547958824783563 -63.95264864563944
1364 -0.03230547476559877 -64.4775248236023 -0.02927928613498807 -63.98192793177443
1365 -0.03250365573912859 -64.51002847934143 -0.03201924599707127 -64.0139471777715
1366 -0.032403011061251166 -64.54243149040268 -0.02831192873418331 -64.04225910650568
1367 -0.03260993678122759 -64.5750414271839 -0.03283428549766541 -64.07509339200335
1368 -0.03266612365841866 -64.60770755084232 -0.023200585320591927 -64.09829397732395
1369 -0.03263617679476738 -64.64034372763709 -0.03526805285364389 -64.13356203017759
1370 -0.03267709314823151 -64.67302082078533 -0.033578436449170114 -64.16714046662676
1371 -0.03255691062659025 -64.70557773141192 -0.03177862819284201 -64.1989190948196
1372 -0.032710731774568555 -64.73828846318649 -0.039156104996800424 -64.23807519981641
1373 -0.03241213038563728 -64.77070059357213 -0.029255830403417348 -64.26733103021982
1374 -0.03255319762974977 -64.80325379120188 -0.030887678638100623 -64.29821870885792
1375 -0.03252250514924526 -64.83577629635113 -0.03170789889991284 -64.32992660775783
1376 -0.03260749634355307 -64.86838379269469 -0.03192257732152939 -64.36184918507935
1377 -0.03255830928683281 -64.90094210198151 -0.03195452075451612 -64.39380370583386
1378 -0.03256708849221468 -64.93350919047373 -0.030485138297080994 -64.42428884413094
1379 -0.03274072092026472 -64.96624991139399 -0.04856847804039717 -64.47285732217134
1380 -0.032245422899723056 -64.99849533429371 -0.03445446863770485 -64.50731179080904
1381 -0.032107992097735405 -65.03060332639144 -0.0328354474157095 -64.54014723822475
1382 -0.0321403831243515 -65.0627437095158 -0.029689218383282423 -64.56983645660803
1383 -0.032130480743944645 -65.09487419025974 -0.03023569453507662 -64.60007215114311
1384 -0.03219810873270035 -65.12707229899245 -0.03178487066179514 -64.6318570218049
1385 -0.03224556762725115 -65.1593178666197 -0.03238420225679874 -64.6642412240617
1386 -0.03221199549734592 -65.19152986211705 -0.03304371908307076 -64.69728494314477
1387 -0.03222320508211851 -65.22375306719917 -0.030209701787680388 -64.72749464493245
1388 -0.032259919308125974 -65.2560129865073 -0.03370564114302397 -64.76120028607548
1389 -0.03220422770828009 -65.28821721421558 -0.03136441009119153 -64.79256469616666
1390 -0.03225699067115784 -65.32047420488674 -0.03270242512226105 -64.82526712128893
1391 -0.0320471671409905 -65.35252137202772 -0.025166069436818362 -64.85043319072575
1392 -0.03233923688530922 -65.38486060891303 -0.030940005090087652 -64.88137319581584
1393 -0.032329233922064306 -65.4171898428351 -0.03309174180030823 -64.91446493761615
1394 -0.03241386786103249 -65.44960371069614 -0.029532119911164046 -64.94399705752731
1395 -0.03245922476053238 -65.48206293545667 -0.03127390146255493 -64.97527095898987
1396 -0.03246483579277992 -65.51452777124945 -0.037652133405208586 -65.01292309239507
1397 -0.03236940540373325 -65.54689717665318 -0.025616905000060797 -65.03853999739513
1398 -0.03245774004608393 -65.57935491669926 -0.036517363600432874 -65.07505736099557
1399 -0.03233744893223047 -65.61169236563148 -0.03300528116524219 -65.10806264216082
1400 -0.03225332852452993 -65.64394569415602 -0.03341973815113306 -65.14148238031196
1401 -0.032377068512141706 -65.67632276266816 -0.03329530414193869 -65.1747776844539
1402 -0.03236157260835171 -65.70868433527652 -0.027787307184189557 -65.20256499163808
1403 -0.03242454454302788 -65.74110887981955 -0.03165612015873194 -65.23422111179681
1404 -0.03243503998965025 -65.7735439198092 -0.034596070647239685 -65.26881718244405
1405 -0.03231424745172262 -65.80585816726092 -0.02964362073689699 -65.29846080318094
1406 -0.03256527185440063 -65.83842343911532 -0.0363422529771924 -65.33480305615814
1407 -0.032499328069388864 -65.87092276718471 -0.03388835247606039 -65.36869140863419
1408 -0.032255908474326134 -65.90317867565903 -0.028954822290688752 -65.39764623092488
1409 -0.032312482967972754 -65.935491158627 -0.030866241175681354 -65.42851247210056
1410 -0.03242594245821238 -65.96791710108522 -0.03412959948182106 -65.46264207158238
1411 -0.03228329420089722 -66.00020039528611 -0.02989004198461771 -65.492532113567
1412 -0.03233724609017372 -66.0325376413763 -0.03293903321027756 -65.52547114677728
1413 -0.03227394353598356 -66.06481158491228 -0.03235862962901592 -65.5578297764063
1414 -0.0322280365973711 -66.09703962150965 -0.029415268544107677 -65.58724504495041
1415 -0.03229858726263046 -66.12933820877228 -0.03189822882413864 -65.61914327377454
1416 -0.03237659800797701 -66.16171480678025 -0.0335552891716361 -65.65269856294617
1417 -0.032315547950565814 -66.19403035473081 -0.03317808005958796 -65.68587664300576
1418 -0.03222175072878599 -66.2262521054596 -0.03296194355934858 -65.7188385865651
1419 -0.03221677485853434 -66.25846888031813 -0.031252135057002306 -65.7500907216221
1420 -0.032306240312755106 -66.29077512063088 -0.03767836224287748 -65.78776908386497
1421 -0.032126521319150926 -66.32290164195004 -0.031608905829489234 -65.81937798969446
1422 -0.03216153755784035 -66.35506317950788 -0.029593911860138176 -65.84897190155459
1423 -0.03218574970960617 -66.38724892921749 -0.02820967650040984 -65.877181578055
1424 -0.03242141213268042 -66.41967034135017 -0.03726172391325235 -65.91444330196825
1425 -0.032197361811995506 -66.45186770316216 -0.03190206345170736 -65.94634536541996
1426 -0.03223713431507349 -66.48410483747723 -0.037344387359917165 -65.98368975277988
1427 -0.032050577364861964 -66.51615541484209 -0.03213740587234497 -66.01582715865223
1428 -0.031987030617892744 -66.54814244545999 -0.030639671068638564 -66.04646682972087
1429 -0.032281342428177595 -66.58042378788817 -0.038834127224981786 -66.08530095694586
1430 -0.03191747553646564 -66.61234126342463 -0.03153696302324534 -66.1168379199691
1431 -0.03180704619735479 -66.64414830962198 -0.03370220903307199 -66.15054012900217
1432 -0.03191600050777197 -66.67606431012976 -0.03515955042093992 -66.18569967942311
1433 -0.031712565664201976 -66.70777687579397 -0.027544281911104918 -66.21324396133421
1434 -0.03196628913283348 -66.73974316492681 -0.026272793393582107 -66.2395167547278
1435 -0.03195609357208014 -66.77169925849888 -0.03296811021864414 -66.27248486494645
1436 -0.0319527436979115 -66.8036520021968 -0.03872056845575571 -66.31120543340221
1437 -0.03166186418384313 -66.83531386638064 -0.0325527410954237 -66.34375817449764
1438 -0.0317309956997633 -66.8670448620804 -0.03430471271276474 -66.3780628872104
1439 -0.03174022492021322 -66.89878508700062 -0.033383500389754774 -66.41144638760017
1440 -0.03190993452444672 -66.93069502152507 -0.03387052696198225 -66.44531691456214
1441 -0.03161264583468437 -66.96230766735975 -0.03096329467371106 -66.47628020923585
1442 -0.03164356490597129 -66.99395123226573 -0.03508416470140219 -66.51136437393725
1443 -0.031682435516268016 -67.025633667782 -0.03435676917433739 -66.54572114311159
1444 -0.031595238111913206 -67.05722890589392 -0.03261476531624794 -66.57833590842785
1445 -0.031489497423171996 -67.08871840331709 -0.03038272326812148 -66.60871863169596
1446 -0.03166197519749403 -67.12038037851458 -0.03610074985772371 -66.64481938155369
1447 -0.0315604405477643 -67.15194081906235 -0.02959534479305148 -66.67441472634674
1448 -0.03145469967275858 -67.18339551873511 -0.03135581379756332 -66.7057705401443
1449 -0.0315842698328197 -67.21497978856793 -0.030779494624584913 -66.73655003476888
1450 -0.03160741524770856 -67.24658720381564 -0.02651215875521302 -66.76306219352409
1451 -0.031734751630574466 -67.27832195544622 -0.03314423318952322 -66.79620642671361
1452 -0.03151159975677729 -67.309833555203 -0.029165861941874028 -66.82537228865549
1453 -0.031685490347445014 -67.34151904555044 -0.03442296348512173 -66.85979525214061
1454 -0.03161765150725841 -67.3731366970577 -0.029410650860518216 -66.88920590300113
1455 -0.031759468652307984 -67.40489616571001 -0.03212663140147924 -66.92133253440261
1456 -0.031700231693685056 -67.4365963974037 -0.028508927673101425 -66.94984146207571
1457 -0.03176272083073854 -67.46835911823445 -0.031795871630311015 -66.98163733370602
1458 -0.03167562512680888 -67.50003474336125 -0.02872452260926366 -67.01036185631528
1459 -0.03197793122380972 -67.53201267458506 -0.028565666545182465 -67.03892752286046
1460 -0.0319001829251647 -67.56391285751023 -0.03717329706996679 -67.07610081993043
1461 -0.03190378956496716 -67.5958166470752 -0.029248705599457026 -67.10534952552989
1462 -0.0318592238239944 -67.6276758708992 -0.03581014033406973 -67.14115966586395
1463 -0.03183822259306908 -67.65951409349226 -0.030583514552563428 -67.17174318041651
1464 -0.03169566076248884 -67.69120975425476 -0.03206013422459364 -67.2038033146411
1465 -0.03173250947147608 -67.72294226372624 -0.029797636903822422 -67.23360095154493
1466 -0.03167673759162426 -67.75461900131786 -0.033361809141933915 -67.26696276068687
1467 -0.031848698388785124 -67.78646769970665 -0.033436541259288785 -67.30039930194616
1468 -0.03161295568570495 -67.81808065539235 -0.03267950545996427 -67.33307880740612
1469 -0.031625072658061984 -67.84970572805041 -0.03195888865739107 -67.36503769606351
1470 -0.03163835164159536 -67.881344079692 -0.031143368873745202 -67.39618106493725
1471 -0.03163604084402323 -67.91298012053602 -0.0332089452072978 -67.42939001014454
1472 -0.031570283509790895 -67.94455040404581 -0.03378308042883873 -67.46317309057338
1473 -0.031664819549769165 -67.97621522359559 -0.027956894040107726 -67.49112998461348
1474 -0.03175531905144453 -68.00797054264703 -0.030985722597688437 -67.52211570721117
1475 -0.03181011630222201 -68.03978065894925 -0.03183425310999155 -67.55394996032116
1476 -0.03185399351641536 -68.07163465246568 -0.0353899534791708 -67.58933991380033
1477 -0.03167115990072489 -68.1033058123664 -0.030012744199484586 -67.61935265799981
1478 -0.03182161469012499 -68.13512742705653 -0.029370441380888224 -67.6487230993807
1479 -0.03192686643451452 -68.16705429349105 -0.03707871530205011 -67.68580181468275
1480 -0.031731683388352395 -68.1987859768794 -0.03041157629340887 -67.71621339097615
1481 -0.03174667544662953 -68.23053265232603 -0.03434951603412628 -67.75056290701028
1482 -0.03182278256863356 -68.26235543489467 -0.03040096666663885 -67.78096387367691
1483 -0.03184458240866661 -68.29420001730334 -0.03454416021704674 -67.81550803389396
1484 -0.031634684558957814 -68.32583470186229 -0.02751197088509798 -67.84302000477906
1485 -0.03170823184773326 -68.35754293371002 -0.024207826983183623 -67.86722783176225
1486 -0.031966461427509786 -68.38950939513754 -0.029109040927141904 -67.89633687268939
1487 -0.031970014423131944 -68.42147940956067 -0.028788858838379384 -67.92512573152777
1488 -0.03213416412472725 -68.4536135736854 -0.029848880041390656 -67.95497461156916
1489 -0.032111890986561774 -68.48572546467196 -0.03301738146692514 -67.98799199303608
1490 -0.032206696830689906 -68.51793216150264 -0.03289480544626713 -68.02088679848234
1491 -0.03210890181362629 -68.55004106331627 -0.037062610127031805 -68.05794940860937
1492 -0.03199448809027672 -68.58203555140655 -0.03218125104904175 -68.09013065965841
1493 -0.03197495276108384 -68.61401050416764 -0.035586492717266084 -68.12571715237569
1494 -0.03190633077174425 -68.64591683493938 -0.03090267824009061 -68.15661983061578
1495 -0.031916529312729834 -68.67783336425211 -0.03895025569945574 -68.19557008631524
1496 -0.031813476234674454 -68.70964684048678 -0.03104982851073146 -68.22661991482597
1497 -0.03191851656883955 -68.74156535705562 -0.03378431722521782 -68.26040423205119
1498 -0.03189830463379621 -68.77346366168942 -0.03517446164041758 -68.29557869369161
1499 -0.03178555779159069 -68.80524921948101 -0.028913337737321854 -68.32449203142893
1500 -0.031888377666473386 -68.83713759714749 -0.03282685652375221 -68.35731888795269
1501 -0.03182314243167639 -68.86896073957917 -0.03466188721358776 -68.39198077516627
1502 -0.03173910863697529 -68.90069984821614 -0.03481995053589344 -68.42680072570217
1503 -0.031657778192311525 -68.93235762640845 -0.02673318451270461 -68.45353391021487
1504 -0.0318287099711597 -68.96418633637961 -0.028098909091204403 -68.48163281930607
1505 -0.031918243132531644 -68.99610457951215 -0.03338659200817347 -68.51501941131424
1506 -0.03193204775452614 -69.02803662726667 -0.033378970064222815 -68.54839838137846
1507 -0.03181911613792181 -69.0598557434046 -0.034606593661010265 -68.58300497503947
1508 -0.031804065220057964 -69.09165980862466 -0.03241762630641461 -68.61542260134588
1509 -0.03172088693827391 -69.12338069556293 -0.0328901395201683 -68.64831274086605
1510 -0.031917013600468634 -69.15529770916339 -0.02900598179548979 -68.67731872266154
1511 -0.031859603710472584 -69.18715731287386 -0.03394392505288124 -68.71126264771442
1512 -0.031876976042985915 -69.21903428891684 -0.030407411884516476 -68.74167005959893
1513 -0.03194254040718079 -69.25097682932403 -0.029426441807299853 -68.77109650140623
1514 -0.03189592175185681 -69.28287275107589 -0.030302446335554123 -68.80139894774179
1515 -0.03207821808755398 -69.31495096916343 -0.0338414590805769 -68.83524040682236
1516 -0.03193841427564621 -69.34688938343908 -0.03375041149556637 -68.86899081831793
1517 -0.032000601198524235 -69.3788899846376 -0.032389573939144614 -68.90138039225707
1518 -0.031926286034286024 -69.41081627067189 -0.03355446085333824 -68.9349348531104
1519 -0.03180002588778734 -69.44261629655968 -0.03246922735124826 -68.96740408046165
1520 -0.031873917765915395 -69.4744902143256 -0.030740711838006973 -68.99814479229966
1521 -0.03192779533565045 -69.50641800966125 -0.03378172572702169 -69.03192651802668
1522 -0.031899817660450934 -69.53831782732169 -0.030188738740980624 -69.06211525676765
1523 -0.03182992059737444 -69.57014774791907 -0.0333390649408102 -69.09545432170846
1524 -0.03179283384233713 -69.6019405817614 -0.02673559430986643 -69.12218991601833
1525 -0.03209597058594227 -69.63403655234734 -0.03185345269739628 -69.15404336871572
1526 -0.03204557914286852 -69.66608213149021 -0.026506832614541054 -69.18055020133026
1527 -0.032253929600119594 -69.69833606109033 -0.03791130967438221 -69.21846151100465
1528 -0.03190819807350635 -69.73024425916384 -0.030152296740561725 -69.24861380774522
1529 -0.0319873932749033 -69.76223165243874 -0.032797098904848096 -69.28141090665007
1530 -0.0318719576112926 -69.79410361005003 -0.03504717294126749 -69.31645807959133
1531 -0.03190047200769186 -69.82600408205772 -0.03172550816088915 -69.34818358775222
1532 -0.031854082457721235 -69.85785816451545 -0.03522420898079872 -69.38340779673301
1533 -0.03177354857325554 -69.8896317130887 -0.028088333643972875 -69.41149613037699
1534 -0.03190666176378727 -69.92153837485249 -0.02933885920792818 -69.44083498958491
1535 -0.03206532672047615 -69.95360370157296 -0.029306045547127724 -69.47014103513204
1536 -0.032097265124320984 -69.98570096669728 -0.032752253115177155 -69.50289328824722
1537 -0.03198940213769674 -70.01769036883498 -0.03023368399590254 -69.53312697224312
1538 -0.03192474115639925 -70.04961510999138 -0.038944600336253646 -69.57207157257938
1539 -0.031624585296958684 -70.08123969528833 -0.03680225796997547 -69.60887383054936
1540 -0.03191550252959132 -70.11315519781792 -0.04009353872388601 -69.64896736927324
1541 -0.03163119331002236 -70.14478639112794 -0.028306960128247738 -69.67727432940148
1542 -0.03175359554588795 -70.17653998667383 -0.03132016407325864 -69.70859449347475
1543 -0.03170715030282736 -70.20824713697665 -0.03058500587940216 -69.73917949935415
1544 -0.0317616019397974 -70.24000873891644 -0.034914756566286086 -69.77409425592043
1545 -0.031580266915261744 -70.2715890058317 -0.028996151871979237 -69.80309040779241
1546 -0.03170243240892887 -70.30329143824063 -0.032418749295175076 -69.83550915708759
1547 -0.03172705732285976 -70.33501849556349 -0.03137295404449105 -69.86688211113207
1548 -0.03181017190217972 -70.36682866746567 -0.033496711589396 -69.90037882272146
1549 -0.03165561873465776 -70.39848428620033 -0.03202016465365887 -69.93239898737512
1550 -0.03158972887322307 -70.43007401507356 -0.02818528115749359 -69.96058426853261
1551 -0.031795815005898474 -70.46186983007945 -0.03780356403440237 -69.99838783256702
1552 -0.031684786453843115 -70.49355461653329 -0.024891054071485997 -70.02327888663851
1553 -0.03170525915920734 -70.5252598756925 -0.02788302395492792 -70.05116191059344
1554 -0.03191170915961265 -70.55717158485211 -0.03285664580762386 -70.08401855640106
1555 -0.031898618675768375 -70.58907020352788 -0.031753812544047834 -70.11577236894512
1556 -0.03189918212592602 -70.62096938565381 -0.031606876850128175 -70.14737924579525
1557 -0.03189619593322277 -70.65286558158704 -0.03141539096832276 -70.17879463676357
1558 -0.031854266207665204 -70.6847198477947 -0.03408550918102264 -70.2128801459446
1559 -0.031768161710351704 -70.71648800950504 -0.026982136908918618 -70.23986228285351
1560 -0.03194194380193949 -70.74842995330698 -0.031434116512537004 -70.27129639936605
1561 -0.03180845901370048 -70.78023841232068 -0.031037974823266267 -70.30233437418931
1562 -0.031965055502951145 -70.81220346782364 -0.030728773307055236 -70.33306314749638
1563 -0.032030950486660006 -70.8442344183103 -0.03490648102015257 -70.36796962851653
1564 -0.03191074766218662 -70.87614516597247 -0.030290661565959453 -70.39826029008249
1565 -0.032117423880845306 -70.90826258985332 -0.02821160089224577 -70.42647189097474
1566 -0.032022923789918424 -70.94028551364325 -0.03539496287703514 -70.46186685385177
1567 -0.031978640146553515 -70.9722641537898 -0.03227361366152763 -70.4941404675133
1568 -0.0319505725055933 -71.00421472629539 -0.032520428858697416 -70.52666089637201
1569 -0.03193609528243542 -71.03615082157782 -0.03431987091898918 -70.560980767291
1570 -0.031888946518301965 -71.06803976809613 -0.033358972333371636 -70.59433973962437
1571 -0.03186003025621176 -71.09989979835234 -0.030122020095586777 -70.62446175971996
1572 -0.03191594500094652 -71.13181574335329 -0.029670703783631326 -70.6541324635036
1573 -0.03194517064839601 -71.16376091400168 -0.032366426475346086 -70.68649888997895
1574 -0.03201550785452127 -71.19577642185621 -0.031489247828722 -70.71798813780767
1575 -0.03191371187567711 -71.22769013373188 -0.02593213589861989 -70.74392027370628
1576 -0.03228025566786528 -71.25997038939975 -0.027872062847018243 -70.7717923365533
1577 -0.032203571312129496 -71.29217396071188 -0.03231154810637236 -70.80410388465968
1578 -0.03211045749485493 -71.32428441820673 -0.034978823736310005 -70.83908270839599
1579 -0.03216384816914797 -71.35644826637588 -0.03141024354845286 -70.87049295194444
1580 -0.032070262171328065 -71.38851852854721 -0.030148837342858316 -70.9006417892873
1581 -0.032258084043860435 -71.42077661259107 -0.038044553995132444 -70.93868634328244
1582 -0.03198021035641432 -71.45275682294748 -0.0399563929066062 -70.97864273618904
1583 -0.031801017187535766 -71.48455784013501 -0.030631508398801088 -71.00927424458784
1584 -0.03185268044471741 -71.51641052057973 -0.029626927990466356 -71.0389011725783
1585 -0.031807349622249605 -71.54821787020198 -0.03518639355897903 -71.07408756613728
1586 -0.03180522872135043 -71.58002309892333 -0.03296375293284655 -71.10705131907012
1587 -0.031787203066051005 -71.61181030198938 -0.033963911980390546 -71.14101523105052
1588 -0.03184288050979376 -71.64365318249918 -0.03608397953212261 -71.17709921058264
1589 -0.0317773032002151 -71.6754304856994 -0.03646225836127996 -71.21356146894392
1590 -0.031645810883492234 -71.70707629658288 -0.03406629636883736 -71.24762776531276
1591 -0.03161927759647369 -71.73869557417936 -0.027773091476410626 -71.27540085678916
1592 -0.031670278031378986 -71.77036585221074 -0.027113318908959627 -71.30251417569812
1593 -0.031763093546032906 -71.80212894575678 -0.030741080176085234 -71.3332552558742
1594 -0.031745963357388975 -71.83387490911417 -0.033332844451069835 -71.36658810032527
1595 -0.0319414883852005 -71.86581639749937 -0.03405850995332003 -71.4006466102786
1596 -0.03180223572999239 -71.89761863322937 -0.029702389892190696 -71.43034900017079
1597 -0.03178085926920175 -71.92939949249858 -0.03073359662666917 -71.46108259679747
1598 -0.03178176935762167 -71.9611812618562 -0.03256058171391487 -71.49364317851138
1599 -0.03179082963615656 -71.99297209149235 -0.03147590849548578 -71.52511908700686
1600 -0.031776678189635275 -72.02474876968198 -0.03164317645132542 -71.55676226345818
1601 -0.03190966509282589 -72.0566584347748 -0.029716141801327468 -71.58647840525951
1602 -0.031850424408912656 -72.08850885918372 -0.034947778284549716 -71.62142618354406
1603 -0.031691916100680825 -72.1202007752844 -0.027965750731527805 -71.64939193427558
1604 -0.03187766056507826 -72.15207843584948 -0.032456001825630666 -71.68184793610122
1605 -0.03188761547207832 -72.18396605132155 -0.03360889796167612 -71.71545683406289
1606 -0.03183531239628792 -72.21580136371783 -0.03320932984352112 -71.7486661639064
1607 -0.03191356854513287 -72.24771493226297 -0.02506663640961051 -71.77373280031601
1608 -0.032016975805163383 -72.27973190806813 -0.030385205801576377 -71.80411800611759
1609 -0.0320374995470047 -72.31176940761513 -0.032253225706517695 -71.8363712318241
1610 -0.03195123989135027 -72.34372064750649 -0.03713177386671305 -71.87350300569082
1611 -0.03190285749733448 -72.37562350500382 -0.028386928699910642 -71.90188993439074
1612 -0.032010267674922946 -72.40763377267874 -0.027953615132719278 -71.92984354952345
1613 -0.03208309505134821 -72.43971686773008 -0.029942257702350615 -71.9597858072258
1614 -0.03214768953621387 -72.4718645572663 -0.03054498750716448 -71.99033079473297
1615 -0.032185975834727286 -72.50405053310102 -0.02947455970570445 -72.01980535443867
1616 -0.032243169471621515 -72.53629370257265 -0.030130615551024677 -72.0499359699897
1617 -0.032244862802326676 -72.56853856537498 -0.030839210376143456 -72.08077518036585
1618 -0.03226834814995527 -72.60080691352493 -0.03521856814622879 -72.11599374851208
1619 -0.03220555018633604 -72.63301246371127 -0.031389376055449246 -72.14738312456753
1620 -0.0322633208706975 -72.66527578458197 -0.033826563693583014 -72.1812096882611
1621 -0.03216642290353775 -72.69744220748551 -0.03284090384840965 -72.21405059210952
1622 -0.032138416357338426 -72.72958062384285 -0.030016435589641333 -72.24406702769916
1623 -0.032157779298722745 -72.76173840314158 -0.029943557176738977 -72.2740105848759
1624 -0.03235913570970297 -72.79409753885128 -0.03755747992545366 -72.31156806480135
1625 -0.03220257367938757 -72.82630011253066 -0.03149595465511083 -72.34306401945646
1626 -0.032102088630199435 -72.85840220116086 -0.03115881299600005 -72.37422283245246
1627 -0.03212504386901856 -72.89052724502987 -0.02518268031999469 -72.39940551277246
1628 -0.032388850674033166 -72.92291609570391 -0.03217343371361494 -72.43157894648607
1629 -0.03233813531696796 -72.95525423102087 -0.03313656039535999 -72.46471550688143
1630 -0.032265272550284864 -72.98751950357116 -0.03763609528541565 -72.50235160216685
1631 -0.03215661495923996 -73.0196761185304 -0.037181278504431245 -72.53953288067129
1632 -0.03208836242556572 -73.05176448095597 -0.03191823232918978 -72.57145111300048
1633 -0.032128346525132655 -73.0838928274811 -0.03092396054416895 -72.60237507354465
1634 -0.03214692007750273 -73.1160397475586 -0.030584351904690266 -72.63295942544934
1635 -0.032202856987714766 -73.14824260454631 -0.02809945298358798 -72.66105887843293
1636 -0.03229268919676542 -73.18053529374308 -0.03001626143231988 -72.69107513986525
1637 -0.032334008067846295 -73.21286930181093 -0.03361460044980049 -72.72468974031504
1638 -0.03218197263777256 -73.2450512744487 -0.03460555821657181 -72.75929529853161
1639 -0.032184552401304245 -73.27723582685 -0.029286408703774212 -72.78858170723538
1640 -0.03224273156374693 -73.30947855841374 -0.03468327429145575 -72.82326498152683
1641 -0.03233029656112194 -73.34180885497487 -0.028319696988910438 -72.85158467851575
1642 -0.032315251603722575 -73.37412410657859 -0.032444742321968076 -72.88402942083772
1643 -0.03223164901137352 -73.40635575558997 -0.032176801934838295 -72.91620622277256
1644 -0.03214979078620672 -73.43850554637618 -0.03152460567653179 -72.9477308284491
1645 -0.03236247841268778 -73.47086802478887 -0.026298973895609378 -72.9740298023447
1646 -0.03234148900955915 -73.50320951379842 -0.027740657888352872 -73.00177046023306
1647 -0.032417997159063815 -73.53562751095748 -0.033128992095589636 -73.03489945232864
1648 -0.03251552805304527 -73.56814303901052 -0.03421473689377308 -73.06911418922242
1649 -0.0323798667639494 -73.60052290577447 -0.028376154229044916 -73.09749034345147
1650 -0.03252141978591681 -73.63304432556039 -0.030545066762715577 -73.12803541021418
1651 -0.03252639304846525 -73.66557071860886 -0.03239340223371982 -73.1604288124479
1652 -0.03258361369371414 -73.69815433230258 -0.032692968286573885 -73.19312178073447
1653 -0.032537448778748514 -73.73069178108133 -0.032357795536518096 -73.22547957627098
1654 -0.03266927246004343 -73.76336105354137 -0.03344584573060274 -73.25892542200158
1655 -0.03248411975800991 -73.79584517329938 -0.03296081461012364 -73.2918862366117
1656 -0.03243616763502359 -73.82828134093441 -0.03352070041000843 -73.32540693702171
1657 -0.03234068304300308 -73.86062202397741 -0.0340798432007432 -73.35948678022245
1658 -0.032097728550434114 -73.89271975252785 -0.029141098912805318 -73.38862787913526
1659 -0.03240161184221506 -73.92512136437007 -0.03521603588014841 -73.42384391501541
1660 -0.03241923246532678 -73.9575405968354 -0.03492391388863325 -73.45876782890404
1661 -0.03210691474378109 -73.98964751157918 -0.02966723246499896 -73.48843506136905
1662 -0.03218289110809565 -74.02183040268727 -0.03198158871382475 -73.52041665008286
1663 -0.03223836049437523 -74.05406876318165 -0.0324377853423357 -73.5528544354252
1664 -0.03220772743225098 -74.0862764906139 -0.03461784403771162 -73.58747227946292
1665 -0.032123349420726297 -74.11839984003463 -0.02918611029163003 -73.61665838975455
1666 -0.03222576305270195 -74.15062560308733 -0.027189287636429072 -73.64384767739098
1667 -0.03220472382381558 -74.18283032691114 -0.023575019929558037 -73.66742269732053
1668 -0.03249979075044394 -74.2153301176616 -0.03357795663177967 -73.7010006539523
1669 -0.032443920522928237 -74.24777403818452 -0.029259668849408626 -73.73026032280171
1670 -0.03259131330996752 -74.28036535149448 -0.03360700067132712 -73.76386732347304
1671 -0.03248393293470144 -74.31284928442918 -0.03506591860204935 -73.79893324207508
1672 -0.03243276309221983 -74.3452820475214 -0.03147882828488946 -73.83041207035997
1673 -0.03251294568181038 -74.37779499320321 -0.033386876620352265 -73.86379894698032
1674 -0.03239900954067707 -74.41019400274389 -0.03185860849916935 -73.89565755547949
1675 -0.03250157255679369 -74.44269557530069 -0.0343823267146945 -73.93003988219418
1676 -0.03245640732347965 -74.47515198262417 -0.03228678498417139 -73.96232666717835
1677 -0.03246619869023561 -74.5076181813144 -0.027529480028897525 -73.98985614720725
1678 -0.032607460394501686 -74.5402256417089 -0.03543317187577486 -74.02528931908303
1679 -0.032518997229635714 -74.57274463893853 -0.03671633508056402 -74.0620056541636
1680 -0.03240173272788525 -74.60514637166642 -0.03467567265033722 -74.09668132681394
1681 -0.032245265692472456 -74.63739163735889 -0.02867015115916729 -74.1253514779731
1682 -0.03234319407492876 -74.66973483143381 -0.02978958087041974 -74.15514105884351
1683 -0.03243078645318746 -74.702165617887 -0.031970960274338725 -74.18711201911785
1684 -0.032398372702300546 -74.73456399058931 -0.02934684595093131 -74.21645886506877
1685 -0.03242700453847647 -74.76699099512778 -0.03123417254537344 -74.24769303761414
1686 -0.03239601571112871 -74.79938701083891 -0.032312643527984616 -74.28000568114213
1687 -0.0325144587084651 -74.83190146954738 -0.031261388584971427 -74.3112670697271
1688 -0.03251393139362335 -74.864415400941 -0.03267676793038845 -74.34394383765748
1689 -0.03275702632963658 -74.89717242727063 -0.025859891157597303 -74.36980372881507
1690 -0.03280902896076441 -74.9299814562314 -0.027200050465762616 -74.39700377928084
1691 -0.03273108247667551 -74.96271253870808 -0.03296721205115318 -74.42997099133198
1692 -0.03267588056623936 -74.99538841927432 -0.031747452542185785 -74.46171844387418
1693 -0.03259688001126051 -75.02798529928558 -0.025577664934098722 -74.48729610880828
1694 -0.03275470454245806 -75.06074000382803 -0.036459524370729926 -74.52375563317901
1695 -0.032825383357703686 -75.09356538718573 -0.030563749093562364 -74.55431938227257
1696 -0.03286788649857044 -75.1264332736843 -0.034785122238099576 -74.58910450451067
1697 -0.03263608887791634 -75.15906936256222 -0.031679830886423586 -74.62078433539709
1698 -0.032682296074926856 -75.19175165863714 -0.033783418126404285 -74.6545677535235
1699 -0.03274120837450027 -75.22449286701165 -0.03331584446132183 -74.68788359798482
1700 -0.032711492665112016 -75.25720435967676 -0.039018664509058 -74.72690226249388
1701 -0.03240743726491928 -75.28961179694168 -0.0324351379647851 -74.75933740045866
1702 -0.03254629373550415 -75.32215809067719 -0.03616461846977472 -74.79550201892843
1703 -0.03236804064363241 -75.35452613132082 -0.029891440644860268 -74.82539345957329
1704 -0.03239451944828033 -75.3869206507691 -0.030218868982046843 -74.85561232855534
1705 -0.03255498465150595 -75.41947563542061 -0.03111442904919386 -74.88672675760454
1706 -0.03270888384431601 -75.45218451926493 -0.035002514347434045 -74.92172927195197
1707 -0.032375873811542985 -75.48456039307648 -0.03332620691508055 -74.95505547886705
1708 -0.03229898754507303 -75.51685938062155 -0.03142967075109482 -74.98648514961815
1709 -0.03239592388272285 -75.54925530450427 -0.03544740416109562 -75.02193255377924
1710 -0.032256297022104266 -75.58151160152637 -0.03275213427841663 -75.05468468805765
1711 -0.03216325119137764 -75.61367485271775 -0.03247589487582445 -75.08716058293348
1712 -0.0321256348863244 -75.64580048760408 -0.03327400032430887 -75.12043458325779
1713 -0.032147225178778174 -75.67794771278285 -0.029656412824988366 -75.15009099608278
1714 -0.03217873498797417 -75.71012644777083 -0.030791944079101085 -75.18088294016188
1715 -0.03242359794676304 -75.74255004571759 -0.03317516874521971 -75.2140581089071
1716 -0.03220704179257154 -75.77475708751017 -0.030367919709533453 -75.24442602861663
1717 -0.03235266599804163 -75.80710975350821 -0.02594135086983442 -75.27036737948646
1718 -0.032401281781494616 -75.8395110352897 -0.0341974351555109 -75.30456481464196
1719 -0.032315127365291116 -75.871826162655 -0.0329696437343955 -75.33753445837635
1720 -0.03232796136289835 -75.9041541240179 -0.02955935671925545 -75.36709381509561
1721 -0.03232887201011181 -75.936482996028 -0.03101897994056344 -75.39811279503618
1722 -0.03239043597131967 -75.96887343199933 -0.032383053563535213 -75.43049584859972
1723 -0.03236325010657311 -76.0012366821059 -0.03376228641718626 -75.4642581350169
1724 -0.032355294562876225 -76.03359197666877 -0.03347022105008364 -75.49772835606699
1725 -0.032268069498240945 -76.06586004616702 -0.03343573231250048 -75.53116408837948
1726 -0.03230686653405428 -76.09816691270107 -0.029931747820228338 -75.56109583619971
1727 -0.03256013225764036 -76.13072704495872 -0.04098588228225708 -75.60208171848197
1728 -0.032315758243203166 -76.16304280320192 -0.036432760581374166 -75.63851447906335
1729 -0.0321237538009882 -76.1951665570029 -0.03460680264979601 -75.67312128171314
1730 -0.03203159682452679 -76.22719815382743 -0.033769435808062555 -75.7068907175212
1731 -0.03203987684100866 -76.25923803066844 -0.03320388551801443 -75.74009460303922
1732 -0.0320203110575676 -76.291258341726 -0.03259522952139378 -75.77268983256062
1733 -0.032044528424739836 -76.32330287015074 -0.03217686470597982 -75.80486669726659
1734 -0.03199767600744963 -76.35530054615819 -0.03221609648317099 -75.83708279374976
1735 -0.031862334720790385 -76.38716288087898 -0.03380322065204382 -75.8708860144018
1736 -0.03194880075752735 -76.41911168163651 -0.03199634775519371 -75.902882362157
1737 -0.03189434800297022 -76.45100602963947 -0.030207482725381853 -75.93308984488239
1738 -0.03198177125304937 -76.48298780089252 -0.03374287560582161 -75.96683272048821
1739 -0.03189623467624188 -76.51488403556876 -0.033559813350439074 -76.00039253383865
1740 -0.03187558613717556 -76.54675962170593 -0.03321112468838692 -76.03360365852704
1741 -0.03181038293987513 -76.57857000464581 -0.030550533998757602 -76.0641541925258
1742 -0.031822175905108455 -76.61039218055092 -0.033453863486647605 -76.09760805601245
1743 -0.03185669202357531 -76.6422488725745 -0.030567444674670697 -76.12817550068712
1744 -0.031932261399924756 -76.67418113397443 -0.03612418379634619 -76.16429968448347
1745 -0.031815776322036984 -76.70599691029646 -0.03284601494669914 -76.19714569943017
1746 -0.03170159086585045 -76.73769850116231 -0.03528019823133945 -76.2324258976615
1747 -0.03157895980402827 -76.76927746096634 -0.02601196812465787 -76.25843786578616
1748 -0.03168736435472965 -76.80096482532106 -0.03001412469893694 -76.2884519904851
1749 -0.03184991348534823 -76.8328147388064 -0.03303283806890249 -76.321484828554
1750 -0.03186394963413477 -76.86467868844053 -0.03369554672390222 -76.35518037527791
1751 -0.031739932112395765 -76.89641862055294 -0.028156893979758024 -76.38333726925767
1752 -0.03187101818621159 -76.92828963873914 -0.032316726818680766 -76.41565399607634
1753 -0.03187349457293749 -76.96016313331208 -0.03211321774870157 -76.44776721382505
1754 -0.03194420356303453 -76.99210733687511 -0.026145165786147118 -76.47391237961119
1755 -0.03203374333679676 -77.0241410802119 -0.033169403485953805 -76.50708178309715
1756 -0.03201176300644874 -77.05615284321836 -0.03066584384068847 -76.53774762693784
1757 -0.03195276279002428 -77.08810560600838 -0.03121284516528249 -76.56896047210313
1758 -0.03185815792530775 -77.1199637639337 -0.028845723904669284 -76.5978061960078
1759 -0.03216403145343065 -77.15212779538713 -0.034665771946311 -76.6324719679541
1760 -0.03212201185524464 -77.18424980724238 -0.03608607444912195 -76.66855804240322
1761 -0.03194038774818182 -77.21619019499056 -0.0340839697048068 -76.70264201210803
1762 -0.03188627008348703 -77.24807646507405 -0.028578278701752426 -76.73122029080979
1763 -0.03194057028740645 -77.28001703536145 -0.03262474238872528 -76.7638450331985
1764 -0.03202524036169052 -77.31204227572314 -0.031468774378299716 -76.7953138075768
1765 -0.03226298131048679 -77.34430525703362 -0.02943019801750779 -76.82474400559431
1766 -0.032126402482390404 -77.37643165951602 -0.029698498360812665 -76.85444250395513
1767 -0.03222209326922894 -77.40865375278524 -0.032087399438023564 -76.88652990339315
1768 -0.03221790548413992 -77.44087165826939 -0.034076972492039205 -76.9206068758852
1769 -0.03198666255921125 -77.47285832082859 -0.033079223707318306 -76.95368609959252
1770 -0.03209337592124939 -77.50495169674984 -0.03181530367583037 -76.98550140326834
1771 -0.03218549881130457 -77.53713719556114 -0.03445169348269701 -77.01995309675104
1772 -0.032061089389026166 -77.56919828495018 -0.032316170260310174 -77.05226926701135
1773 -0.032252455689013006 -77.6014507406392 -0.021495124511420726 -77.07376439152277
1774 -0.03231401648372412 -77.63376475712292 -0.029236325807869435 -77.10300071733064
1775 -0.032364181615412234 -77.66612893873832 -0.029178442247211934 -77.13217915957786
1776 -0.032591515220701694 -77.69872045395903 -0.0375012706965208 -77.16968043027438
1777 -0.03234926778823137 -77.73106972174726 -0.03273237030953169 -77.20241280058391
1778 -0.032240648008883 -77.76331036975614 -0.031760438717901705 -77.23417323930181
1779 -0.03214638568460941 -77.79545675544075 -0.036748454160988334 -77.2709216934628
1780 -0.03212278001010418 -77.82757953545085 -0.03323840815573931 -77.30416010161854
1781 -0.03210700880736113 -77.85968654425821 -0.030480950139462948 -77.334641051758
1782 -0.03214648775756359 -77.89183303201577 -0.03305766638368368 -77.36769871814168
1783 -0.03212241642177105 -77.92395544843754 -0.03575354404747486 -77.40345226218916
1784 -0.032069888152182105 -77.95602533658972 -0.034821837209165096 -77.43827409939833
1785 -0.03212357219308615 -77.9881489087828 -0.028083159867674113 -77.466357259266
1786 -0.032141529582440855 -78.02029043836525 -0.02986130863428116 -77.49621856790029
1787 -0.03222062084823847 -78.05251105921349 -0.034863130934536454 -77.53108169883483
1788 -0.031926116161048415 -78.08443717537453 -0.030001990869641303 -77.56108368970446
1789 -0.03201964069157839 -78.1164568160661 -0.032968985848128796 -77.59405267555259
1790 -0.03198038376867771 -78.14843719983479 -0.03115056687965989 -77.62520324243225
1791 -0.03200858235359192 -78.18044578218839 -0.03208332303911447 -77.65728656547137
1792 -0.03209871156141162 -78.2125444937498 -0.02394679980352521 -77.68123336527489
1793 -0.03232639841735363 -78.24487089216716 -0.038833599723875525 -77.72006696499876
1794 -0.03201571553945541 -78.27688660770661 -0.0330031918361783 -77.75307015683494
1795 -0.03198369480669498 -78.30887030251331 -0.03334729839116335 -77.7864174552261
1796 -0.03207123037427664 -78.34094153288758 -0.03461731858551502 -77.82103477381162
1797 -0.03187706656754017 -78.37281859945513 -0.031776909902691844 -77.85281168371431
1798 -0.03196347784250975 -78.40478207729764 -0.033848698064684865 -77.886660381779
1799 -0.03193924110382795 -78.43672131840147 -0.03433609437197447 -77.92099647615098
1800 -0.0318813718855381 -78.468602690287 -0.028060666751116514 -77.94905714290209
1801 -0.03190284855663776 -78.50050553884364 -0.033443108387291434 -77.98250025128938
1802 -0.03194995578378439 -78.53245549462743 -0.033092043548822406 -78.0155922948382
1803 -0.031884544529020786 -78.56434003915645 -0.030532228387892248 -78.0461245232261
1804 -0.03189139496535063 -78.5962314341218 -0.030355989839881657 -78.07648051306597
1805 -0.03200890589505434 -78.62824034001686 -0.031954976916313174 -78.10843548998228
1806 -0.03195865694433451 -78.6601989969612 -0.03213410880416632 -78.14056959878646
1807 -0.03201510012149811 -78.6922140970827 -0.030264502111822366 -78.17083410089828
1808 -0.03187403120100498 -78.7240881282837 -0.03351110126823187 -78.20434520216651
1809 -0.032098594680428506 -78.75618672296413 -0.03173015955835581 -78.23607536172486
1810 -0.03201139811426401 -78.7881981210784 -0.035806425102055076 -78.27188178682691
1811 -0.03204139545559883 -78.82023951653399 -0.032455341517925264 -78.30433712834484
1812 -0.031860051397234204 -78.85209956793122 -0.03294031322002411 -78.33727744156486
1813 -0.03181908465921879 -78.88391865259044 -0.03251535315066576 -78.36979279471554
1814 -0.0318096537142992 -78.91572830630474 -0.031048951111733912 -78.40084174582726
1815 -0.03184838742017746 -78.94757669372493 -0.031098123732954265 -78.43193986956022
1816 -0.03198196552693844 -78.97955865925186 -0.034738742373883726 -78.46667861193411
1817 -0.03194734137505293 -79.01150600062692 -0.03116756761446595 -78.49784617954857
1818 -0.03189423363655806 -79.04340023426349 -0.03287611640989781 -78.53072229595847
1819 -0.031897420436143874 -79.07529765469963 -0.033408711478114125 -78.56413100743659
1820 -0.031612709257751705 -79.10691036395738 -0.02758375322446227 -78.59171476066105
1821 -0.03193352185189724 -79.13884388580928 -0.03229040279984474 -78.6240051634609
1822 -0.03198764193803072 -79.17083152774731 -0.03376647848635912 -78.65777164194725
1823 -0.031827710941433905 -79.20265923868874 -0.03142870822921395 -78.68920035017646
1824 -0.03181935027241707 -79.23447858896115 -0.03362240288406611 -78.72282275306053
1825 -0.03172550648450852 -79.26620409544566 -0.03044277587905526 -78.75326552893958
1826 -0.031860736571252345 -79.2980648320169 -0.02631994178518653 -78.77958547072477
1827 -0.03202994521707296 -79.33009477723398 -0.036161255463957785 -78.81574672618872
1828 -0.031918378174304964 -79.36201315540829 -0.033357763290405275 -78.84910448947913
1829 -0.031862490065395835 -79.39387564547368 -0.030625493079423905 -78.87972998255856
1830 -0.03189447224140167 -79.42577011771509 -0.03148583006113768 -78.9112158126197
1831 -0.03193433005362749 -79.45770444776872 -0.028230878990143538 -78.93944669160985
1832 -0.03193655926734209 -79.48964100703606 -0.028609568160027264 -78.96805625976987
1833 -0.032041826844215394 -79.52168283388028 -0.02788950502872467 -78.99594576479859
1834 -0.032172203063964844 -79.55385503694424 -0.03281738683581352 -79.02876315163441
1835 -0.03229462392628193 -79.58614966087052 -0.027504618093371392 -79.05626776972778
1836 -0.032240383327007294 -79.61839004419753 -0.03170424904674292 -79.08797201877452
1837 -0.03230907674878836 -79.65069912094631 -0.03136666510254145 -79.11933868387706
1838 -0.03232842683792114 -79.68302754778423 -0.03426460195332766 -79.15360328583039
1839 -0.03231573086231947 -79.71534327864656 -0.03096212651580572 -79.18456541234619
1840 -0.03228527624160051 -79.74762855488815 -0.034494067542254925 -79.21905947988844
1841 -0.03213007301092148 -79.77975862789907 -0.03087753104045987 -79.2499370109289
1842 -0.032180017046630385 -79.8119386449457 -0.03205178324133158 -79.28198879417023
1843 -0.03218129631131887 -79.84411994125702 -0.032421605475246904 -79.31441039964548
1844 -0.03216041307896376 -79.87628035433599 -0.03242490962147713 -79.34683530926696
1845 -0.03215536549687385 -79.90843571983287 -0.03492566794157028 -79.38176097720853
1846 -0.032183744572103025 -79.94061946440497 -0.030585036892443896 -79.41234601410098
1847 -0.03210441805422306 -79.97272388245919 -0.035432246141135694 -79.44777826024212
1848 -0.03206853251904249 -80.00479241497824 -0.03298336509615183 -79.48076162533827
1849 -0.031976282596588135 -80.03676869757483 -0.030134934838861226 -79.51089656017713
1850 -0.03207681514322758 -80.06884551271806 -0.032357203774154186 -79.54325376395128
1851 -0.03210590649396181 -80.10095141921202 -0.03392757531255484 -79.57718133926384
1852 -0.032101907208561896 -80.13305332642058 -0.02935654753819108 -79.60653788680203
1853 -0.03212816212326288 -80.16518148854384 -0.02850797977298498 -79.63504586657501
1854 -0.03227370027452707 -80.19745518881837 -0.03268301133066416 -79.66772887790567
1855 -0.032123123109340665 -80.22957831192771 -0.0328627698123455 -79.70059164771801
1856 -0.0319941645488143 -80.26157247647653 -0.032731424644589426 -79.73332307236261
1857 -0.03204385954886675 -80.2936163360254 -0.031804025359451774 -79.76512709772206
1858 -0.03205100018531084 -80.3256673362107 -0.02985061313956976 -79.79497771086163
1859 -0.03206345159560442 -80.3577307878063 -0.03276251964271069 -79.82774023050435
1860 -0.03220146559178829 -80.38993225339809 -0.03395178150385618 -79.8616920120082
1861 -0.03199871275573969 -80.42193096615382 -0.03191721271723509 -79.89360922472544
1862 -0.03212546948343516 -80.45405643563726 -0.03354061674326658 -79.9271498414687
1863 -0.03205531351268291 -80.48611174914994 -0.02972078397870064 -79.95687062544741
1864 -0.03208151459693909 -80.51819326374688 -0.029234709776937963 -79.98610533522435
1865 -0.032118862867355345 -80.55031212661423 -0.028428787365555763 -80.01453412258991
1866 -0.032185016013681886 -80.58249714262791 -0.03217236623167992 -80.04670648882158
1867 -0.03217397592961788 -80.61467111855754 -0.027150702010840178 -80.07385719083243
1868 -0.03236320558935404 -80.64703432414689 -0.03291321024298668 -80.10677040107541
1869 -0.032274921610951426 -80.67930924575784 -0.036200483702123164 -80.14297088477753
1870 -0.03225172013044357 -80.71156096588828 -0.03339977003633976 -80.17637065481387
1871 -0.032228893227875234 -80.74378985911616 -0.03325221873819828 -80.20962287355206
1872 -0.032245177775621414 -80.77603503689178 -0.031338034011423585 -80.24096090756349
1873 -0.032248109392821786 -80.80828314628461 -0.03152361698448658 -80.27248452454798
1874 -0.032256733439862725 -80.84053987972447 -0.0373960230499506 -80.30988054759793
1875 -0.03216570354998112 -80.87270558327445 -0.03353631775826216 -80.34341686535619
1876 -0.03201897609978914 -80.90472455937424 -0.027642192132771016 -80.37105905748896
1877 -0.03234525993466377 -80.9370698193089 -0.03419099412858486 -80.40525005161754
1878 -0.03218925818800926 -80.96925907749691 -0.03233700953423977 -80.43758706115179
1879 -0.03215983435511589 -81.00141891185203 -0.036214470863342285 -80.47380153201513
1880 -0.03199008405208588 -81.03340899590411 -0.031976768746972084 -80.5057783007621
1881 -0.03202895428985357 -81.06543795019397 -0.02955973530188203 -80.53533803606399
1882 -0.0321409996598959 -81.09757894985387 -0.035755137167871 -80.57109317323186
1883 -0.03202715404331684 -81.12960610389719 -0.033501068130135536 -80.604594241362
1884 -0.03200246412307024 -81.16160856802026 -0.03028362588956952 -80.63487786725156
1885 -0.03204101640731096 -81.19364958442756 -0.025346967112272977 -80.66022483436383
1886 -0.032287368178367616 -81.22593695260593 -0.034985788725316526 -80.69521062308915
1887 -0.03216384928673506 -81.25810080189267 -0.030529105011373757 -80.72573972810052
1888 -0.03217533472925425 -81.29027613662193 -0.02989974254742265 -80.75563947064795
1889 -0.03234171848744154 -81.32261785510937 -0.030824925936758518 -80.7864643965847
1890 -0.032193861156702044 -81.35481171626607 -0.03668160997331142 -80.82314600655802
1891 -0.032185659557580945 -81.38699737582365 -0.031538495980203154 -80.85468450253822
1892 -0.03215319365262985 -81.41915056947629 -0.032122620940208436 -80.88680712347843
1893 -0.03224277105182409 -81.45139334052811 -0.03460836783051491 -80.92141549130895
1894 -0.03203545399010181 -81.48342879451822 -0.03218474499881267 -80.95360023630776
1895 -0.03212373815476895 -81.51555253267298 -0.038575158640742305 -80.9921753949485
1896 -0.0319484181702137 -81.5475009508432 -0.031136322300881147 -81.02331171724938
1897 -0.03193994089961052 -81.5794408917428 -0.03256152290850878 -81.0558732401579
1898 -0.03210005182772875 -81.61154094357053 -0.03429555501788854 -81.09016879517579
1899 -0.03186977971345186 -81.64341072328398 -0.0311981363222003 -81.12136693149799
1900 -0.03194893579930067 -81.67535965908328 -0.031689892336726186 -81.15305682383472
1901 -0.031942674051970245 -81.70730233313526 -0.03217221610248089 -81.1852290399372
1902 -0.03193255327641964 -81.73923488641168 -0.037279700860381126 -81.22250874079758
1903 -0.03188522420823574 -81.77112011061992 -0.032775691151618956 -81.25528443194919
1904 -0.031801888905465606 -81.80292199952538 -0.03421834222972393 -81.28950277417891
1905 -0.03170828213915229 -81.83463028166453 -0.03540004622191191 -81.32490282040082
1906 -0.03162370407953859 -81.86625398574407 -0.028966462053358556 -81.35386928245418
1907 -0.03165233768522739 -81.8979063234293 -0.0301464319229126 -81.3840157143771
1908 -0.031849791295826435 -81.92975611472512 -0.027197534777224065 -81.41121324915433
1909 -0.031933702901005744 -81.96168981762612 -0.030624262150377037 -81.44183751130471
1910 -0.031907287798821925 -81.99359710542494 -0.029102533776313066 -81.47094004508102
1911 -0.03197252359241247 -82.02556962901735 -0.031307588797062635 -81.50224763387808
1912 -0.03192453142255545 -82.05749416043992 -0.032849543169140814 -81.53509717704722
1913 -0.032058481872081754 -82.089552642312 -0.037618787959218025 -81.57271596500644
1914 -0.03188367784023285 -82.12143632015223 -0.03341127727180719 -81.60612724227825
1915 -0.03187707122415304 -82.15331339137639 -0.028416590206325053 -81.63454383248457
1916 -0.031905776262283324 -82.18521916763866 -0.028965867403894664 -81.66350969988846
1917 -0.0320393405854702 -82.21725850822413 -0.031089774519205093 -81.69459947440767
1918 -0.032075056061148646 -82.24933356428528 -0.036256640963256356 -81.73085611537093
1919 -0.03191698864102364 -82.28125055292631 -0.034164488315582275 -81.76502060368651
1920 -0.03190650884062052 -82.31315706176693 -0.03228319231420755 -81.79730379600072
1921 -0.03188155498355627 -82.34503861675049 -0.03413504548370838 -81.83143884148443
1922 -0.03178161662071943 -82.3768202333712 -0.03222269639372825 -81.86366153787816
1923 -0.031771119125187396 -82.40859135249639 -0.03074227748438716 -81.89440381536255
1924 -0.03182699922472239 -82.4404183517211 -0.02966279573738575 -81.92406661109993
1925 -0.03184232525527477 -82.47226067697638 -0.03437836281955242 -81.95844497391948
1926 -0.03189207604154944 -82.50415275301792 -0.03539374992251396 -81.993838723842
1927 -0.03186155185103416 -82.53601430486896 -0.03332982286810875 -82.02716854671012
1928 -0.03168779332190752 -82.56770209819086 -0.03304058723151684 -82.06020913394163
1929 -0.03170939348638058 -82.59941149167724 -0.03130685146898031 -82.09151598541061
1930 -0.03181258672848344 -82.63122407840572 -0.025548619125038384 -82.11706460453564
1931 -0.031938042119145395 -82.66316212052487 -0.02843223623931408 -82.14549684077495
1932 -0.03184720426797867 -82.69500932479285 -0.03569074831902981 -82.18118758909398
1933 -0.03177865706384182 -82.72678798185669 -0.03098470438271761 -82.2121722934767
1934 -0.0317877434194088 -82.7585757252761 -0.03226069677621126 -82.2444329902529
1935 -0.03176074456423521 -82.79033646984034 -0.03380416426807642 -82.27823715452098
1936 -0.031748941726982595 -82.82208541156733 -0.029961191583424807 -82.3081983461044
1937 -0.03177635222673416 -82.85386176379406 -0.03378186915069818 -82.3419802152551
1938 -0.031679843366146085 -82.8855416071602 -0.029602879751473667 -82.37158309500659
1939 -0.031743416003882884 -82.91728502316408 -0.03493895493447781 -82.40652204994106
1940 -0.03175593893975019 -82.94904096210384 -0.03175830878317356 -82.43828035872423
1941 -0.031708183512091634 -82.98074914561593 -0.03150192517787218 -82.4697822839021
1942 -0.03171105980873108 -83.01246020542466 -0.028938507102429865 -82.49872079100453
1943 -0.03180421330034733 -83.044264418725 -0.0335121700540185 -82.53223296105855
1944 -0.0318293547257781 -83.07609377345078 -0.03430465310811996 -82.56653761416668
1945 -0.03206816101446748 -83.10816193446524 -0.03914734311401844 -82.6056849572807
1946 -0.03146966239437461 -83.13963159685962 -0.025604843441396952 -82.6312898007221
1947 -0.03153786463662982 -83.17116946149625 -0.03234674949198961 -82.6636365502141
1948 -0.031593297328799966 -83.20276275882505 -0.026902961544692516 -82.69053951175879
1949 -0.03171824691817164 -83.23448100574322 -0.030433910340070723 -82.72097342209885
1950 -0.0316828403621912 -83.26616384610541 -0.02813558401539922 -82.74910900611425
1951 -0.03189126159995794 -83.29805510770537 -0.03055469198152423 -82.77966369809577
1952 -0.03194083422422409 -83.3299959419296 -0.028986535035073757 -82.80865023313085
1953 -0.03207929953932762 -83.36207524146893 -0.030889412760734557 -82.83953964589158
1954 -0.03206341117620468 -83.39413865264514 -0.032896424271166326 -82.87243607016275
1955 -0.03211775030940771 -83.42625640295455 -0.028561997693032026 -82.90099806785578
1956 -0.0323230778798461 -83.4585794808344 -0.03427769728004933 -82.93527576513583
1957 -0.03209650367498398 -83.49067598450938 -0.03356168251484633 -82.96883744765067
1958 -0.03206828590482473 -83.52274427041421 -0.02948673963546753 -82.99832418728614
1959 -0.03203563392162323 -83.55477990433583 -0.030516883451491596 -83.02884107073764
1960 -0.03209990095347166 -83.5868798052893 -0.03413736298680305 -83.06297843372444
1961 -0.03199728913605213 -83.61887709442536 -0.030775304324924944 -83.09375373804936
1962 -0.03210354652255774 -83.65098064094792 -0.033056842908263204 -83.12681058095762
1963 -0.032035195268690586 -83.68301583621661 -0.03283367920666933 -83.1596442601643
1964 -0.03191412854939699 -83.71492996476601 -0.03341082017868757 -83.19305508034299
1965 -0.031978911720216274 -83.74690887648623 -0.02878347933292389 -83.22183855967592
1966 -0.03202670523896813 -83.7789355817252 -0.02895163530483842 -83.25079019498075
1967 -0.03216707874089479 -83.81110266046609 -0.034411074966192244 -83.28520126994694
1968 -0.03196815736591816 -83.84307081783201 -0.03398415595293045 -83.31918542589987
1969 -0.0319477753713727 -83.8750185932034 -0.03190527148544788 -83.35109069738532
1970 -0.032332304399460554 -83.90735089760285 -0.028996946569532157 -83.38008764395485
1971 -0.032189582288265225 -83.93954047989112 -0.031072490476071836 -83.41116013443093
1972 -0.03213979098945856 -83.97168027088058 -0.033151389099657536 -83.44431152353059
1973 -0.032145604491233826 -84.00382587537182 -0.0328086806461215 -83.47712020417671
1974 -0.03221252970397472 -84.03603840507579 -0.03209965955466032 -83.50921986373137
1975 -0.032200950756669046 -84.06823935583246 -0.03044956214725971 -83.53966942587863
1976 -0.032163526862859726 -84.10040288269532 -0.031777140125632285 -83.57144656600425
1977 -0.032219492644071576 -84.1326223753394 -0.034004369378089906 -83.60545093538235
1978 -0.03206009976565838 -84.16468247510505 -0.03202708587050438 -83.63747802125286
1979 -0.0322194853797555 -84.19690196048481 -0.03336615078151226 -83.67084417203438
1980 -0.03207194358110428 -84.22897390406591 -0.03540641479194164 -83.70625058682631
1981 -0.03204607870429754 -84.26101998277021 -0.03072852035984397 -83.73697910718616
1982 -0.03209844678640365 -84.29311842955661 -0.031333667878061536 -83.76831277506422
1983 -0.0319998387247324 -84.32511826828134 -0.033825547248125074 -83.80213832231235
1984 -0.0320548577234149 -84.35717312600475 -0.02888915566727519 -83.83102747797962
1985 -0.032091242261230946 -84.38926436826598 -0.035452359542250636 -83.86647983752187
1986 -0.03209008239209652 -84.42135445065809 -0.031553202867507936 -83.89803304038938
1987 -0.03202745448797941 -84.45338190514606 -0.03089083908125758 -83.92892387947063
1988 -0.03211419340223074 -84.4854960985483 -0.042712555080652234 -83.97163643455129
1989 -0.031867003068327904 -84.51736310161662 -0.03315286692231893 -84.00478930147361
1990 -0.03182417321950197 -84.54918727483613 -0.03178911153227091 -84.03657841300588
1991 -0.031770285218954086 -84.58095756005508 -0.03097241185605526 -84.06755082486194
1992 -0.03180205672979355 -84.61275961678487 -0.030090154334902763 -84.09764097919684
1993 -0.03180777654051781 -84.64456739332539 -0.03193108811974525 -84.12957206731659
1994 -0.03178480099886656 -84.67635219432425 -0.03041495569050312 -84.15998702300709
1995 -0.03192653767764568 -84.7082787320019 -0.03144255019724369 -84.19142957320433
1996 -0.03199548721313476 -84.74027421921504 -0.028464815579354763 -84.21989438878369
1997 -0.03203227315098047 -84.77230649236601 -0.02803832935169339 -84.24793271813537
1998 -0.03217258565127849 -84.8044790780173 -0.03513490129262209 -84.283067619428
1999 -0.0320704884827137 -84.83654956650001 -0.029325062315911053 -84.3123926817439
2000 -0.03211089372634888 -84.86866046022637 -0.03178681880235672 -84.34417950054626
