# Supplementary material for: Learning nonequilibrium statistical mechanics and dynamical phase transitions
Source: Nat Commun. 2024 Feb 6;15:1117. doi: 10.1038/s41467-024-45172-8 (PMC10847122; doi:10.1038/s41467-024-45172-8)
Supplement: Supplementary file 4 — Supplementary Data 1 [file 41467_2024_45172_MOESM4_ESM.zip › DPT-main/PlotTemplate/plot_KL_divergence/out/finite_time/SE/L6_D3W32K5_E100BS1k/logs-0.80/log.txt]

1 -0.12059582397341728 -0.12059582397341728 -0.12060201354324818 -0.12060201354324818
2 -0.12012375518679619 -0.24071957916021347 -0.12013148255646229 -0.24073349609971045
3 -0.11968831084668637 -0.3604078900068998 -0.11968919821083546 -0.3604226943105459
4 -0.11926928162574768 -0.4796771716326475 -0.11926997527480125 -0.4796926695853472
5 -0.11887529604136944 -0.5985524676740169 -0.1188917826861143 -0.5985844522714615
6 -0.11850088909268379 -0.7170533567667007 -0.11846498027443886 -0.7170494325459004
7 -0.11812549047172069 -0.8351788472384214 -0.1180946797132492 -0.8351441122591495
8 -0.11777009069919586 -0.9529489379376173 -0.11773293241858482 -0.9528770446777344
9 -0.11743217930197716 -1.0703811172395945 -0.1174562431871891 -1.0703332878649234
10 -0.11709650307893753 -1.187477620318532 -0.11706992164254189 -1.1874032095074654
11 -0.11678030602633953 -1.3042579263448715 -0.11677131280303002 -1.3041745223104955
12 -0.1164730753749609 -1.4207310017198325 -0.11645679287612438 -1.42063131518662
13 -0.11616614013910294 -1.5368971418589354 -0.11612415798008442 -1.5367554731667044
14 -0.11587709076702594 -1.6527742326259613 -0.11591528616845607 -1.6526707593351604
15 -0.11559275537729263 -1.768366988003254 -0.11557714752852917 -1.7682479068636896
16 -0.11531694419682026 -1.8836839322000742 -0.1153174176812172 -1.8835653245449069
17 -0.11502816267311573 -1.99871209487319 -0.11507014855742455 -1.9986354731023315
18 -0.1147704653441906 -2.113482560217381 -0.11476184837520123 -2.1133973214775326
19 -0.1145076546818018 -2.2279902148991826 -0.11454472541809083 -2.2279420468956235
20 -0.11424239799380302 -2.342232612892986 -0.1142430130392313 -2.3421850599348546
21 -0.11400162540376187 -2.4562342382967475 -0.11390111148357392 -2.4560861714184283
22 -0.11376854702830315 -2.5700027853250504 -0.11367367804050446 -2.569759849458933
23 -0.11353990435600281 -2.6835426896810533 -0.113606408983469 -2.683366258442402
24 -0.11330984234809875 -2.796852532029152 -0.11326457969844342 -2.7966308381408456
25 -0.11307510696351528 -2.9099276389926674 -0.11303348578512669 -2.909664323925972
26 -0.11283842101693153 -3.022766060009599 -0.11278477795422077 -3.0224491018801927
27 -0.11262539736926555 -3.1353914573788644 -0.11269944719970226 -3.135148549079895
28 -0.11239836812019348 -3.247789825499058 -0.11243010461330413 -3.247578653693199
29 -0.1121782787144184 -3.3599681042134764 -0.11237722411751747 -3.3599558778107164
30 -0.11196391619741916 -3.4719320204108954 -0.11196575798094273 -3.471921635791659
31 -0.1117535449564457 -3.583685565367341 -0.11173848360776902 -3.5836601193994277
32 -0.11155489236116409 -3.695240457728505 -0.11148637160658836 -3.695146491006016
33 -0.11135430261492729 -3.8065947603434322 -0.1113930057734251 -3.806539496779441
34 -0.11116592101752758 -3.91776068136096 -0.11114982888102531 -3.9176893256604663
35 -0.11096167340874671 -4.028722354769707 -0.11093478165566921 -4.028624107316135
36 -0.11076660752296448 -4.139488962292671 -0.11080400049686431 -4.139428107813
37 -0.11057251021265983 -4.250061472505331 -0.11045632399618625 -4.249884431809186
38 -0.11039469242095948 -4.3604561649262905 -0.11031720787286758 -4.360201639682054
39 -0.11020783856511115 -4.470664003491402 -0.10997916795313359 -4.470180807635187
40 -0.11003904901444912 -4.580703052505851 -0.11011848300695419 -4.580299290642142
41 -0.10983628146350384 -4.690539333969355 -0.10964431166648865 -4.68994360230863
42 -0.1096763338893652 -4.80021566785872 -0.10954604744911194 -4.799489649757742
43 -0.10947850681841373 -4.909694174677134 -0.10970325767993927 -4.909192907437681
44 -0.10930423960089683 -5.018998414278031 -0.10937990173697472 -5.018572809174656
45 -0.10911749340593815 -5.128115907683969 -0.10921848528087139 -5.127791294455528
46 -0.10893544256687164 -5.237051350250841 -0.1089735209941864 -5.236764815449714
47 -0.10877220258116722 -5.345823552832008 -0.10866242982447147 -5.345427245274186
48 -0.10861428156495094 -5.454437834396959 -0.10871699079871178 -5.4541442360728976
49 -0.10842063687741757 -5.562858471274376 -0.10834546647965908 -5.562489702552557
50 -0.10826124101877213 -5.671119712293148 -0.10816970579326153 -5.670659408345818
51 -0.1080836933106184 -5.779203405603766 -0.10837741866707802 -5.779036827012896
52 -0.10791827142238616 -5.887121677026153 -0.10763605087995529 -5.886672877892852
53 -0.1077604353427887 -5.994882112368941 -0.10779624879360199 -5.994469126686454
54 -0.10759598575532436 -6.102478098124266 -0.10771923065185547 -6.102188357338309
55 -0.10742173604667186 -6.209899834170938 -0.1079196210950613 -6.210107978433371
56 -0.1072316024452448 -6.317131436616182 -0.10711387507617473 -6.317221853509546
57 -0.1070600688457489 -6.424191505461931 -0.10666975677013397 -6.4238916102796795
58 -0.10693819522857666 -6.531129700690508 -0.10682330839335918 -6.530714918673039
59 -0.10677180215716361 -6.637901502847672 -0.10686485804617404 -6.637579776719213
60 -0.10660568177700043 -6.7445071846246725 -0.1067716933786869 -6.7443514700979
61 -0.10644811913371086 -6.850955303758384 -0.10645671263337135 -6.850808182731272
62 -0.1062834918498993 -6.957238795608283 -0.10621956884860992 -6.957027751579882
63 -0.10614018775522709 -7.06337898336351 -0.10529438182711601 -7.062322133406998
64 -0.10599207133054733 -7.169371054694057 -0.10558469183743 -7.167906825244429
65 -0.10584991946816444 -7.275220974162222 -0.10588822104036807 -7.273795046284797
66 -0.10568449720740318 -7.380905471369625 -0.10615269467234612 -7.379947740957143
67 -0.10550757087767124 -7.486413042247297 -0.10621831752359867 -7.486166058480742
68 -0.10532909445464611 -7.591742136701943 -0.10539025776088237 -7.591556316241625
69 -0.10519728437066078 -7.696939421072604 -0.10524209178984165 -7.696798408031467
70 -0.1050329390913248 -7.801972360163929 -0.1048611756414175 -7.801659583672884
71 -0.10488103963434696 -7.906853399798276 -0.1048028316348791 -7.906462415307764
72 -0.1047217719256878 -8.011575171723964 -0.10470634214580059 -8.011168757453564
73 -0.10456130132079125 -8.116136473044754 -0.10504303649067878 -8.116211793944244
74 -0.10440278053283691 -8.220539253577591 -0.10454540364444256 -8.220757197588686
75 -0.10425011850893498 -8.324789372086526 -0.10384560003876686 -8.324602797627453
76 -0.10410747341811658 -8.428896845504642 -0.10366164296865463 -8.428264440596108
77 -0.10395020693540573 -8.532847052440047 -0.10422234311699867 -8.532486783713106
78 -0.1037848137319088 -8.636631866171957 -0.10394875705242157 -8.636435540765527
79 -0.1036273803561926 -8.740259246528149 -0.10339605882763862 -8.739831599593165
80 -0.10349922440946102 -8.84375847093761 -0.10385399498045444 -8.84368559457362
81 -0.1033308044075966 -8.947089275345206 -0.10317597612738609 -8.946861570701005
82 -0.10318264067173004 -9.050271916016936 -0.10272451974451542 -9.049586090445521
83 -0.1030130423605442 -9.15328495837748 -0.10215730927884578 -9.151743399724367
84 -0.10289451070129871 -9.256179469078779 -0.10248440839350223 -9.25422780811787
85 -0.10272594094276429 -9.358905410021544 -0.10293751657009124 -9.35716532468796
86 -0.10257980972528458 -9.461485219746828 -0.10309477783739567 -9.460260102525355
87 -0.10242063105106354 -9.563905850797893 -0.10241048373281955 -9.562670586258175
88 -0.10226371958851814 -9.66616957038641 -0.10200592614710331 -9.66467651240528
89 -0.10209890566766262 -9.768268476054073 -0.1022525068372488 -9.766929019242529
90 -0.10195866152644158 -9.870227137580516 -0.1025155320763588 -9.869444551318887
91 -0.10180168114602565 -9.97202881872654 -0.10147641077637673 -9.970920962095263
92 -0.1016449622809887 -10.07367378100753 -0.10145463533699513 -10.07237559743226
93 -0.10148838236927986 -10.17516216337681 -0.10180753692984582 -10.174183134362105
94 -0.10130884759128093 -10.27647101096809 -0.10025565549731255 -10.274438789859417
95 -0.10117634013295174 -10.377647351101041 -0.10137479938566685 -10.375813589245084
96 -0.10102134235203267 -10.478668693453074 -0.1013192344456911 -10.477132823690775
97 -0.10085780024528504 -10.579526493698358 -0.10090942569077015 -10.578042249381545
98 -0.10070174112915993 -10.680228234827519 -0.10126029774546623 -10.67930254712701
99 -0.10054942443966866 -10.780777659267187 -0.10057067051529885 -10.77987321764231
100 -0.10040629021823406 -10.881183949485422 -0.09825727343559265 -10.878130491077902
101 -0.10024029314517975 -10.981424242630602 -0.09782660491764546 -10.975957095995549
102 -0.1001243021339178 -11.08154854476452 -0.10125255919992923 -11.077209655195478
103 -0.09994260892271996 -11.18149115368724 -0.09972338564693928 -11.176933040842417
104 -0.09979149140417576 -11.281282645091416 -0.10280009284615517 -11.279733133688573
105 -0.0996300794184208 -11.380912724509837 -0.09977610893547535 -11.37950924262405
106 -0.09944124072790146 -11.48035396523774 -0.099302601441741 -11.47881184406579
107 -0.09928148575127124 -11.579635450989011 -0.09906064942479134 -11.577872493490581
108 -0.0991317842155695 -11.67876723520458 -0.10055734179913997 -11.678429835289721
109 -0.09895610474050046 -11.77772333994508 -0.10024882592260838 -11.77867866121233
110 -0.09876746162772179 -11.876490801572801 -0.10029279664158822 -11.878971457853918
111 -0.09860762134194374 -11.975098422914746 -0.09969990402460098 -11.978671361878519
112 -0.09844480156898498 -12.07354322448373 -0.09866535887122155 -12.07733672074974
113 -0.09826347418129444 -12.171806698665025 -0.0971368219703436 -12.174473542720083
114 -0.09813256710767745 -12.269939265772702 -0.09830483309924602 -12.272778375819328
115 -0.09793988764286041 -12.367879153415563 -0.09957525916397572 -12.372353634983304
116 -0.09780627302825451 -12.465685426443818 -0.0979835357517004 -12.470337170735004
117 -0.09760458916425704 -12.563290015608075 -0.09670887365937234 -12.567046044394376
118 -0.09744933098554612 -12.66073934659362 -0.09705250598490238 -12.664098550379277
119 -0.09729248285293579 -12.758031829446557 -0.09890682771801948 -12.763005378097297
120 -0.097093540802598 -12.855125370249155 -0.09546026326715946 -12.858465641364457
121 -0.09697363153100014 -12.952099001780155 -0.09655070789158345 -12.955016349256042
122 -0.09680999666452408 -13.048908998444679 -0.09588276632130147 -13.050899115577343
123 -0.09659609273076057 -13.145505091175439 -0.09768618196249008 -13.148585297539833
124 -0.09643502980470657 -13.241940120980145 -0.09770637825131416 -13.246291675791147
125 -0.09625763222575187 -13.338197753205897 -0.09749833680689335 -13.34379001259804
126 -0.096071732416749 -13.434269485622647 -0.09779147505760193 -13.441581487655641
127 -0.0958781361579895 -13.530147621780635 -0.0950809147208929 -13.536662402376534
128 -0.09574375674128532 -13.62589137852192 -0.09582323469221592 -13.632485637068749
129 -0.09552704021334649 -13.721418418735267 -0.09412018842995167 -13.7266058254987
130 -0.09536317475140095 -13.816781593486668 -0.09309734366834163 -13.819703169167042
131 -0.09521923884749413 -13.912000832334163 -0.09868432879447937 -13.918387497961522
132 -0.0949818566441536 -14.006982688978317 -0.0988864116370678 -14.01727390959859
133 -0.09477469213306904 -14.101757381111385 -0.09622527547180652 -14.113499185070395
134 -0.0945751890540123 -14.196332570165398 -0.09278451725840568 -14.2062837023288
135 -0.09447109140455723 -14.290803661569955 -0.09559471346437931 -14.30187841579318
136 -0.09424439743161202 -14.385048059001567 -0.09419454783201217 -14.396072963625192
137 -0.09404851645231246 -14.47909657545388 -0.09539715610444546 -14.491470119729637
138 -0.0938760444521904 -14.572972619906071 -0.09737101048231125 -14.588841130211948
139 -0.09366980455815792 -14.666642424464229 -0.09344288930296898 -14.682284019514917
140 -0.09348593279719353 -14.760128357261422 -0.09609412513673306 -14.77837814465165
141 -0.09328432083129883 -14.85341267809272 -0.09405232593417168 -14.872430470585822
142 -0.0930870894342661 -14.946499767526987 -0.09201987683773041 -14.964450347423552
143 -0.09291784279048443 -15.039417610317471 -0.0901002112776041 -15.054550558701157
144 -0.09272631257772446 -15.132143922895196 -0.0926035262644291 -15.147154084965587
145 -0.0925535287708044 -15.224697451666 -0.09209030419588089 -15.239244389161469
146 -0.09232919476926327 -15.317026646435263 -0.0948101382702589 -15.334054527431727
147 -0.09216803424060345 -15.409194680675867 -0.09199354872107506 -15.426048076152801
148 -0.09191496632993221 -15.5011096470058 -0.08963220417499543 -15.515680280327796
149 -0.09176447391510009 -15.5928741209209 -0.08724026530981063 -15.602920545637607
150 -0.0916015136986971 -15.684475634619597 -0.09335528947412967 -15.696275835111736
151 -0.09137498140335083 -15.775850616022948 -0.08832941092550754 -15.784605246037243
152 -0.09118899293243884 -15.867039608955388 -0.09444346465170383 -15.879048710688947
153 -0.09097571857273579 -15.958015327528123 -0.09160040840506553 -15.970649119094013
154 -0.0907578568905592 -16.048773184418682 -0.09081701003015041 -16.061466129124163
155 -0.09055991470813751 -16.13933309912682 -0.09587553143501282 -16.157341660559176
156 -0.09032112173736095 -16.22965422086418 -0.08862472586333751 -16.245966386422513
157 -0.09010085351765156 -16.31975507438183 -0.0883377443999052 -16.334304130822417
158 -0.08991596288979053 -16.40967103727162 -0.08872563652694225 -16.42302976734936
159 -0.08973035328090191 -16.499401390552524 -0.08875806406140327 -16.51178783141076
160 -0.08950313106179238 -16.588904521614317 -0.09197475910186767 -16.603762590512627
161 -0.08932381868362427 -16.67822834029794 -0.09317949935793876 -16.696942089870564
162 -0.08904340378940105 -16.767271744087342 -0.08951019681990147 -16.786452286690466
163 -0.088792222738266 -16.85606396682561 -0.09341937527060509 -16.879871661961072
164 -0.08860225044190884 -16.944666217267518 -0.08750067353248596 -16.967372335493558
165 -0.08837551847100258 -17.03304173573852 -0.08881987705826759 -17.056192212551824
166 -0.08813535682857036 -17.12117709256709 -0.08487704321742058 -17.141069255769246
167 -0.0879761029034853 -17.209153195470577 -0.0894182238727808 -17.230487479642026
168 -0.08770100325345993 -17.296854198724038 -0.08567896448075771 -17.316166444122782
169 -0.08748476691544056 -17.38433896563948 -0.08811546787619591 -17.40428191199898
170 -0.08726192042231559 -17.471600886061793 -0.08841168619692326 -17.492693598195903
171 -0.0870438102632761 -17.558644696325068 -0.08967848196625709 -17.58237208016216
172 -0.08678029626607894 -17.645424992591145 -0.08416195027530193 -17.66653403043746
173 -0.0865384504199028 -17.731963443011047 -0.09012231901288033 -17.756656349450342
174 -0.08629717826843261 -17.818260621279478 -0.08787394315004349 -17.844530292600385
175 -0.08603637926280498 -17.904297000542282 -0.08699895776808261 -17.931529250368467
176 -0.08579386956989765 -17.99009087011218 -0.08728078939020634 -18.018810039758673
177 -0.08552304655313492 -18.075613916665315 -0.08356082178652287 -18.102370861545197
178 -0.0852743349969387 -18.160888251662254 -0.08297517076134682 -18.185346032306544
179 -0.08504170589148999 -18.245929957553745 -0.08378859981894493 -18.26913463212549
180 -0.08484783917665481 -18.3307777967304 -0.08059129379689693 -18.349725925922385
181 -0.08460702523589134 -18.41538482196629 -0.086386089771986 -18.43611201569437
182 -0.08434304669499397 -18.49972786866128 -0.08232841938734055 -18.51844043508171
183 -0.08412371464073658 -18.583851583302017 -0.07868008688092232 -18.597120521962633
184 -0.08381758145987987 -18.667669164761897 -0.07807593606412411 -18.675196458026758
185 -0.08365528434514999 -18.751324449107045 -0.0796849388629198 -18.754881396889676
186 -0.08340701013803482 -18.83473145924508 -0.08612193837761879 -18.841003335267295
187 -0.08314416743814945 -18.91787562668323 -0.08493538536131381 -18.925938720628608
188 -0.08288060054183007 -19.00075622722506 -0.08263771086931229 -19.00857643149792
189 -0.08261113837361336 -19.083367365598676 -0.08401398062705993 -19.09259041212498
190 -0.0823468029499054 -19.165714168548583 -0.08319826573133468 -19.175788677856314
191 -0.08204797208309174 -19.247762140631675 -0.08212835676968097 -19.257917034625994
192 -0.08176408112049102 -19.329526221752165 -0.08048626966774464 -19.338403304293738
193 -0.081521026045084 -19.41104724779725 -0.0864199846982956 -19.424823288992034
194 -0.08115526586771012 -19.49220251366496 -0.08002246841788292 -19.504845757409917
195 -0.08097824193537236 -19.573180755600333 -0.08102754168212414 -19.585873299092043
196 -0.08070522993803024 -19.653885985538363 -0.08154351636767387 -19.667416815459717
197 -0.08040691912174225 -19.734292904660105 -0.0819546826183796 -19.749371498078098
198 -0.08011246584355831 -19.814405370503664 -0.08610326834023 -19.83547476641833
199 -0.07983093075454235 -19.894236301258207 -0.08213380463421345 -19.917608571052543
200 -0.0795409470796585 -19.973777248337864 -0.0763810459524393 -19.99398961700498
201 -0.07932430915534497 -20.05310155749321 -0.06769230999052525 -20.061681926995508
202 -0.07906675897538662 -20.132168316468597 -0.07999452464282512 -20.141676451638332
203 -0.07879311479628086 -20.210961431264877 -0.08088484443724156 -20.222561296075575
204 -0.0784858949482441 -20.28944732621312 -0.07823071889579296 -20.300792014971368
205 -0.07827319540083408 -20.367720521613954 -0.08042396940290927 -20.381215984374276
206 -0.07790316678583623 -20.44562368839979 -0.07989804036915302 -20.461114024743427
207 -0.0776316575706005 -20.52325534597039 -0.07637933529913425 -20.53749336004256
208 -0.07733668833971023 -20.6005920343101 -0.07960785366594791 -20.61710121370851
209 -0.07700438126921653 -20.677596415579316 -0.07860984392464161 -20.69571105763315
210 -0.07674164697527885 -20.754338062554595 -0.07552533261477948 -20.771236390247932
211 -0.07646423280239105 -20.830802295356985 -0.07502403147518635 -20.84626042172312
212 -0.07614532746374607 -20.90694762282073 -0.0739630937576294 -20.92022351548075
213 -0.07588702142238617 -20.982834644243116 -0.07840962670743465 -20.998633142188183
214 -0.07558101862668991 -21.058415662869805 -0.07515572644770145 -21.073788868635884
215 -0.07520420923829078 -21.133619872108095 -0.07182877510786057 -21.145617643743744
216 -0.07496576569974422 -21.20858563780784 -0.07446559406816959 -21.220083237811913
217 -0.07472967877984046 -21.28331531658768 -0.07128655165433884 -21.291369789466252
218 -0.07438608333468437 -21.357701399922362 -0.07892969250679016 -21.370299481973042
219 -0.07411800101399421 -21.431819400936355 -0.07647811956703662 -21.446777601540077
220 -0.07376584708690644 -21.505585248023262 -0.07438899874687195 -21.52116660028695
221 -0.07349700257182121 -21.579082250595082 -0.07363358922302723 -21.59480018950998
222 -0.07315495721995831 -21.65223720781504 -0.07390977963805198 -21.66870996914803
223 -0.07282608784735203 -21.725063295662395 -0.0689200859516859 -21.737630055099714
224 -0.07255061194300652 -21.797613907605403 -0.07384891025722026 -21.811478965356933
225 -0.0722359623759985 -21.8698498699814 -0.07096746303141117 -21.882446428388345
226 -0.07190782278776169 -21.941757692769162 -0.07506073154509067 -21.957507159933435
227 -0.07165339067578316 -22.013411083444947 -0.07020852565765381 -22.02771568559109
228 -0.07131256610155105 -22.084723649546497 -0.07211893759667873 -22.099834623187768
229 -0.0710082270205021 -22.155731876567 -0.07540489882230758 -22.175239522010074
230 -0.07067689001560211 -22.2264087665826 -0.06996817030012607 -22.2452076923102
231 -0.07038614228367805 -22.29679490886628 -0.07239484451711178 -22.317602536827312
232 -0.0700339462608099 -22.36682885512709 -0.06935877948999405 -22.386961316317308
233 -0.06974271312355995 -22.43657156825065 -0.06760121621191502 -22.454562532529224
234 -0.06944207996129989 -22.506013648211947 -0.06520904786884785 -22.51977158039807
235 -0.06914594955742359 -22.57515959776937 -0.06898077949881554 -22.588752359896887
236 -0.06885380074381828 -22.644013398513188 -0.06764470674097538 -22.65639706663786
237 -0.06857383102178574 -22.712587229534975 -0.06704639568924904 -22.72344346232711
238 -0.06829789392650128 -22.780885123461477 -0.06898762099444866 -22.79243108332156
239 -0.06792269609868526 -22.84880781956016 -0.06508805677294731 -22.857519140094507
240 -0.0676815751940012 -22.916489394754162 -0.06558983437716961 -22.923108974471678
241 -0.06734216324985028 -22.983831558004013 -0.06766095720231532 -22.99076993167399
242 -0.06711901240050792 -23.05095057040452 -0.06610820181667805 -23.05687813349067
243 -0.0667665608227253 -23.117717131227245 -0.06872869618237018 -23.12560682967304
244 -0.06643961928784847 -23.184156750515093 -0.0662490900605917 -23.19185591973363
245 -0.06607252433896064 -23.250229274854053 -0.06883761696517468 -23.260693536698806
246 -0.0657410230487585 -23.315970297902812 -0.06567689701914788 -23.326370433717955
247 -0.06547561325132847 -23.38144591115414 -0.0613649120554328 -23.387735345773386
248 -0.0652650635689497 -23.446710974723093 -0.06583440005779266 -23.453569745831178
249 -0.06488378532230854 -23.5115947600454 -0.06290900483727455 -23.51647875066845
250 -0.06470443867146969 -23.57629919871687 -0.06305687315762043 -23.57953562382607
251 -0.06441735625267028 -23.64071655496954 -0.06337450332939625 -23.642910127155467
252 -0.06411203071475029 -23.70482858568429 -0.060409433022141454 -23.703319560177608
253 -0.06386564671993256 -23.768694232404222 -0.06847479566931725 -23.771794355846925
254 -0.06348590739071369 -23.832180139794936 -0.06470354832708836 -23.836497904174013
255 -0.06318918764591216 -23.895369327440847 -0.06746009290218354 -23.903957997076198
256 -0.06285366155207157 -23.95822298899292 -0.06406518071889877 -23.968023177795097
257 -0.06253227926790714 -24.020755268260825 -0.059895983524620534 -24.027919161319716
258 -0.06231337171047926 -24.083068639971305 -0.070222207903862 -24.098141369223576
259 -0.061938930116593835 -24.1450075700879 -0.059834248200058934 -24.157975617423634
260 -0.061666092835366726 -24.206673662923265 -0.06037339195609093 -24.218349009379725
261 -0.06130917780101299 -24.26798284072428 -0.06723948307335377 -24.28558849245308
262 -0.06105006244033575 -24.329032903164617 -0.058968715369701385 -24.34455720782278
263 -0.0607928330078721 -24.38982573617249 -0.060972164012491704 -24.40552937183527
264 -0.060465062782168386 -24.450290798954658 -0.06611399538815022 -24.47164336722342
265 -0.060174758359789846 -24.510465557314447 -0.060216404311358926 -24.53185977153478
266 -0.05989135019481182 -24.570356907509257 -0.06065137088298798 -24.592511142417766
267 -0.059538602456450464 -24.629895509965706 -0.06084603387862444 -24.653357176296392
268 -0.05928947571665048 -24.689184985682356 -0.05666691213846207 -24.710024088434853
269 -0.05907146185636521 -24.748256447538722 -0.060039205476641655 -24.770063293911495
270 -0.05881591904908419 -24.807072366587807 -0.055522537976503375 -24.825585831888
271 -0.05857474487274885 -24.865647111460557 -0.058598048985004425 -24.884183880873003
272 -0.058338666893541814 -24.923985778354098 -0.05853725150227547 -24.94272113237528
273 -0.058042865991592404 -24.98202864434569 -0.05839403104037046 -25.00111516341565
274 -0.057770727388560775 -25.03979937173425 -0.058557549491524696 -25.059672712907176
275 -0.05749031901359558 -25.097289690747846 -0.055141102895140647 -25.114813815802318
276 -0.05730796623975039 -25.154597656987598 -0.05622696317732334 -25.17104077897964
277 -0.05708829965442419 -25.21168595664202 -0.05515498723834753 -25.226195766217987
278 -0.0567998256534338 -25.268485782295457 -0.0574747733771801 -25.283670539595168
279 -0.056489838473498824 -25.324975620768956 -0.05196524281054735 -25.335635782405713
280 -0.0564319796860218 -25.381407600454978 -0.05920419190078974 -25.394839974306503
281 -0.056051279976964 -25.43745888043194 -0.058275039121508596 -25.45311501342801
282 -0.05588741414248943 -25.49334629457443 -0.05661146119236946 -25.50972647462038
283 -0.055555506981909274 -25.54890180155634 -0.050872978381812574 -25.56059945300219
284 -0.05537650715559721 -25.604278308711937 -0.05723444521427155 -25.61783389821646
285 -0.05511104837059975 -25.659389357082535 -0.05548445489257574 -25.673318353109035
286 -0.05478791035711765 -25.714177267439652 -0.05688942465931177 -25.730207777768346
287 -0.05455613844096661 -25.768733405880617 -0.05441269781440496 -25.784620475582752
288 -0.05438568107783794 -25.823119086958457 -0.05363858919590712 -25.838259064778658
289 -0.05414534546434879 -25.877264432422805 -0.06043687388300896 -25.898695938661668
290 -0.0539590809494257 -25.93122351337223 -0.05204766094684601 -25.950743599608515
291 -0.05375257469713688 -25.984976088069367 -0.05726930219680071 -26.008012901805316
292 -0.05346264429390431 -26.03843873236327 -0.05084916204214096 -26.058862063847457
293 -0.053377417288720606 -26.091816149651994 -0.05922004338353872 -26.118082107230997
294 -0.05305203814059496 -26.14486818779259 -0.05089150294661522 -26.168973610177613
295 -0.05286633372306824 -26.197734521515656 -0.05801094137132168 -26.226984551548934
296 -0.05261853318661451 -26.25035305470227 -0.05018423739820719 -26.27716878894714
297 -0.05247400011867285 -26.30282705482094 -0.05569367315620184 -26.332862462103343
298 -0.05220442023128271 -26.355031475052225 -0.047967061027884485 -26.380829523131226
299 -0.05205043144524098 -26.407081906497467 -0.05178137496113777 -26.432610898092364
300 -0.05186254307627678 -26.458944449573742 -0.059138568304479125 -26.491749466396843
301 -0.05153869818896055 -26.510483147762702 -0.046098196692764756 -26.537847663089607
302 -0.051364374533295634 -26.561847522296 -0.05934504326432943 -26.597192706353937
303 -0.05121194664388895 -26.613059468939888 -0.04128248114138842 -26.638475187495324
304 -0.05103735849261284 -26.664096827432502 -0.053445549309253694 -26.691920736804576
305 -0.050809595733881 -26.714906423166383 -0.057996350713074206 -26.74991708751765
306 -0.05056262351572514 -26.765469046682107 -0.05135211907327175 -26.801269206590923
307 -0.05032858178019524 -26.815797628462303 -0.044587974064052106 -26.845857180654974
308 -0.05021685231477022 -26.86601448077707 -0.055881726741790774 -26.901738907396766
309 -0.04996515773236752 -26.915979638509437 -0.05289707351475954 -26.954635980911526
310 -0.04974574837833643 -26.965725386887772 -0.04760209359228611 -27.00223807450381
311 -0.04960570093244314 -27.015331087820215 -0.056622539274394514 -27.058860613778204
312 -0.04939582161605358 -27.064726909436267 -0.05064330268651247 -27.109503916464718
313 -0.04928236920386553 -27.114009278640133 -0.054092570394277575 -27.163596486858996
314 -0.04907455407083035 -27.163083832710964 -0.05942336488515139 -27.223019851744148
315 -0.04867466613650322 -27.211758498847466 -0.04745555631816387 -27.27047540806231
316 -0.04849630258977413 -27.26025480143724 -0.0426248187199235 -27.313100226782232
317 -0.04846565909683705 -27.30872046053408 -0.050219480879604816 -27.363319707661837
318 -0.04828919880092144 -27.357009659335002 -0.04459568038582802 -27.407915388047666
319 -0.048163525946438315 -27.40517318528144 -0.042405934631824495 -27.45032132267949
320 -0.048091348819434644 -27.453264534100875 -0.04584336318075657 -27.496164685860247
321 -0.047995994053781035 -27.501260528154656 -0.04798128679394722 -27.544145972654196
322 -0.047795670479536055 -27.549056198634194 -0.040211455151438716 -27.584357427805635
323 -0.04773884434252977 -27.596795042976723 -0.048052771389484404 -27.63241019919512
324 -0.0475771602243185 -27.64437220320104 -0.04310226421803236 -27.675512463413153
325 -0.04751217849552632 -27.691884381696568 -0.046192754060029984 -27.721705217473183
326 -0.047392874769866464 -27.739277256466433 -0.05148689914494753 -27.77319211661813
327 -0.04724475182592869 -27.786522008292362 -0.041966241970658305 -27.81515835858879
328 -0.047220154851675036 -27.833742163144038 -0.04483292829245329 -27.859991286881243
329 -0.047045135870575905 -27.880787299014614 -0.044116299413144586 -27.904107586294387
330 -0.04683852028101683 -27.92762581929563 -0.04817261416465044 -27.952280200459036
331 -0.046768581867218016 -27.97439440116285 -0.04259428568184376 -27.99487448614088
332 -0.04658309705555439 -28.020977498218404 -0.05308760218322277 -28.047962088324102
333 -0.04658835176378488 -28.067565849982188 -0.05376939531415701 -28.101731483638257
334 -0.04620469566434622 -28.113770545646535 -0.04269380588084459 -28.144425289519102
335 -0.0460925567895174 -28.159863102436052 -0.03940705358982086 -28.18383234310892
336 -0.04606889449059963 -28.20593199692665 -0.05555309168994427 -28.239385434798866
337 -0.04592932146042585 -28.25186131838708 -0.03805869575589895 -28.277444130554766
338 -0.045868212915956975 -28.297729531303034 -0.05017781127244234 -28.327621941827207
339 -0.04579553455114364 -28.343525065854177 -0.04314008876681328 -28.37076203059402
340 -0.04582272060215473 -28.38934778645633 -0.057658199407160285 -28.42842023000118
341 -0.04540543276816607 -28.434753219224497 -0.05036350507289171 -28.47878373507407
342 -0.04527388066053391 -28.48002709988503 -0.048246664740145204 -28.527030399814215
343 -0.045232359506189826 -28.525259459391222 -0.0516478082165122 -28.578678208030727
344 -0.04497354459017515 -28.570233003981397 -0.03842696491628885 -28.617105172947017
345 -0.04489679746329785 -28.615129801444695 -0.0437279935926199 -28.660833166539636
346 -0.04480791874229908 -28.659937720186996 -0.037767645344138144 -28.698600811883775
347 -0.044931556656956674 -28.70486927684395 -0.06348105445504189 -28.762081866338818
348 -0.04439682029187679 -28.749266097135827 -0.047330068051815034 -28.80941193439063
349 -0.04425193443894386 -28.79351803157477 -0.04222132228314877 -28.85163325667378
350 -0.04419875741004944 -28.83771678898482 -0.04834847468882799 -28.899981731362608
351 -0.04405868146568537 -28.881775470450506 -0.05086771454662085 -28.950849445909228
352 -0.04386002849787474 -28.92563549894838 -0.04509165324270725 -28.995941099151935
353 -0.04375998489558697 -28.969395483843968 -0.04567234255373478 -29.04161344170567
354 -0.04367314092814922 -29.013068624772117 -0.04921353068202734 -29.0908269723877
355 -0.04344725925475359 -29.056515884026872 -0.044317434541881084 -29.13514440692958
356 -0.04333537388592958 -29.099851257912803 -0.04411292783915997 -29.17925733476874
357 -0.04317744709551334 -29.143028705008316 -0.04743492938578129 -29.22669226415452
358 -0.04319408982992172 -29.186222794838237 -0.047044847160577774 -29.273737111315096
359 -0.04308179896324873 -29.229304593801487 -0.03588216379284859 -29.309619275107945
360 -0.0428762162104249 -29.27218081001191 -0.050494955666363237 -29.360114230774307
361 -0.042783232592046264 -29.314964042603957 -0.031055960711091755 -29.3911701914854
362 -0.042909988574683665 -29.357874031178643 -0.04394146781414747 -29.435111659299547
363 -0.042909787781536576 -29.40078381896018 -0.032113683968782426 -29.46722534326833
364 -0.0428607989102602 -29.44364461787044 -0.04496088624000549 -29.512186229508334
365 -0.0427306680008769 -29.48637528587132 -0.05166888926178217 -29.563855118770118
366 -0.04252788424491882 -29.528903170116237 -0.037993577495217326 -29.601848696265336
367 -0.04259150736033916 -29.571494677476576 -0.04945807885378599 -29.65130677511912
368 -0.042327627167105676 -29.61382230464368 -0.044023370184004304 -29.695330145303124
369 -0.04236046392470598 -29.656182768568385 -0.03408283181488514 -29.72941297711801
370 -0.04227031636983156 -29.698453084938215 -0.04364740457385778 -29.773060381691867
371 -0.04228377323597669 -29.74073685817419 -0.031929373368620874 -29.804989755060486
372 -0.042210328951478006 -29.782947187125668 -0.04400265365839005 -29.848992408718875
373 -0.04224021565169096 -29.82518740277736 -0.02180371144786477 -29.87079612016674
374 -0.04227138068526983 -29.86745878346263 -0.03311960864812136 -29.903915728814862
375 -0.042360028438270095 -29.9098188119009 -0.0473126009106636 -29.951228329725527
376 -0.042217899672687055 -29.952036711573587 -0.04037529919296503 -29.991603628918494
377 -0.04206616226583719 -29.994102873839424 -0.04597934130579233 -30.037582970224285
378 -0.042167654074728486 -30.03627052791415 -0.053371623530983923 -30.09095459375527
379 -0.04172461573034525 -30.077995143644497 -0.045644227601587775 -30.13659882135686
380 -0.041598407179117204 -30.119593550823613 -0.049315564893186094 -30.185914386250044
381 -0.04144161865115166 -30.161035169474765 -0.03621063083410263 -30.222125017084146
382 -0.0415447786450386 -30.202579948119805 -0.03319507483392954 -30.255320091918076
383 -0.04144179914146662 -30.24402174726127 -0.05290176086127758 -30.308221852779354
384 -0.04147237632423639 -30.285494123585508 -0.04309228882193565 -30.35131414160129
385 -0.04119580909609795 -30.326689932681607 -0.05326627548784017 -30.40458041708913
386 -0.041113629937171936 -30.36780356261878 -0.04050573147833347 -30.445086148567462
387 -0.04110528212040663 -30.408908844739184 -0.030883337650448085 -30.47596948621791
388 -0.041011711955070494 -30.449920556694256 -0.05107926651835441 -30.527048752736263
389 -0.04088052697479725 -30.49080108366905 -0.033426490239799024 -30.56047524297606
390 -0.04107681792229414 -30.531877901591347 -0.04626007117331028 -30.606735314149372
391 -0.04075014181435108 -30.572628043405697 -0.04121757987886667 -30.64795289402824
392 -0.04076992031186819 -30.613397963717563 -0.06850945688784123 -30.716462350916082
393 -0.04017550814896822 -30.653573471866533 -0.03971441350877285 -30.756176764424854
394 -0.04015613924711943 -30.693729611113653 -0.03911111243069172 -30.795287876855546
395 -0.040133225917816165 -30.73386283703147 -0.03611226249486208 -30.831400139350407
396 -0.040111915580928324 -30.7739747526124 -0.04411647487431765 -30.875516614224725
397 -0.040017776936292646 -30.813992529548692 -0.0346356837078929 -30.91015229793262
398 -0.03994377087801695 -30.85393630042671 -0.03555074725300074 -30.94570304518562
399 -0.040076939202845094 -30.894013239629555 -0.05252023618668318 -30.998223281372304
400 -0.03986294437199831 -30.93387618400155 -0.04555823523551226 -31.043781516607815
401 -0.03974160589277744 -30.97361778989433 -0.03703079149127007 -31.080812308099084
402 -0.03975053634494543 -31.013368326239277 -0.03692301288247109 -31.117735320981556
403 -0.03971432913094759 -31.053082655370225 -0.04482161942869425 -31.16255694041025
404 -0.039626461640000346 -31.092709117010227 -0.04149661287665367 -31.204053553286904
405 -0.03952452894300222 -31.132233645953228 -0.04079592041671276 -31.244849473703617
406 -0.03943813033401966 -31.171671776287248 -0.04404772203415632 -31.288897195737775
407 -0.039439013600349425 -31.2111107898876 -0.04430653303861618 -31.33320372877639
408 -0.039262331835925576 -31.250373121723523 -0.037983305752277374 -31.371187034528667
409 -0.03911452051252127 -31.289487642236043 -0.03804424982517958 -31.409231284353847
410 -0.03912363667041063 -31.328611278906454 -0.046763713099062444 -31.45599499745291
411 -0.038941271044313906 -31.36755254995077 -0.04446206204593182 -31.50045705949884
412 -0.03892750982195139 -31.406480059772722 -0.036169751174747945 -31.536626810673585
413 -0.038907272182404994 -31.44538733195513 -0.0401709470897913 -31.576797757763376
414 -0.038890366069972516 -31.4842776980251 -0.039570463448762895 -31.616368221212138
415 -0.03880716376006603 -31.523084861785165 -0.04103454668074846 -31.657402767892886
416 -0.03872803971171379 -31.56181290149688 -0.036524266190826896 -31.693927034083714
417 -0.03875441160053015 -31.600567313097407 -0.039074728079140184 -31.733001762162854
418 -0.038619110360741615 -31.63918642345815 -0.035501049272716044 -31.76850281143557
419 -0.03874373976141214 -31.67793016321956 -0.0458258718252182 -31.81432868326079
420 -0.03869507145136595 -31.716625234670925 -0.0371840413659811 -31.851512724626772
421 -0.03869772087782621 -31.755322955548753 -0.04313420839607716 -31.894646933022848
422 -0.038700279965996745 -31.79402323551475 -0.031252916622906926 -31.925899849645756
423 -0.03866100814193487 -31.832684243656686 -0.03621776290237903 -31.962117612548134
424 -0.03873841892927885 -31.871422662585964 -0.04856992047280073 -32.010687533020935
425 -0.0385163264349103 -31.909938989020873 -0.04705667495727539 -32.05774420797821
426 -0.03824949767440557 -31.94818848669528 -0.03420226406306028 -32.09194647204127
427 -0.038296062499284744 -31.986484549194564 -0.03764132056385279 -32.12958779260512
428 -0.038312094286084175 -32.02479664348065 -0.03906599599868059 -32.168653788603805
429 -0.03831313233822584 -32.06310977581887 -0.03875189479440451 -32.20740568339821
430 -0.03835138883441687 -32.10146116465329 -0.036527440510690214 -32.243933123908896
431 -0.0381156487390399 -32.139576813392324 -0.04215057175606489 -32.28608369566496
432 -0.03814108856022358 -32.17771790195255 -0.02944954056292772 -32.31553323622789
433 -0.038135191053152086 -32.2158530930057 -0.04283318184316158 -32.35836641807106
434 -0.03812836576253176 -32.25398145876823 -0.03971699681133032 -32.398083414882386
435 -0.038043676130473617 -32.2920251348987 -0.042871191166341305 -32.44095460604873
436 -0.03797207456082106 -32.32999720945952 -0.039108763262629506 -32.48006336931136
437 -0.0380530621856451 -32.36805027164517 -0.03829746097326279 -32.51836083028462
438 -0.03782172054052353 -32.40587199218569 -0.03170105125755072 -32.55006188154217
439 -0.037857004813849925 -32.44372899699954 -0.044288188219070435 -32.59435006976124
440 -0.037772659212350845 -32.48150165621189 -0.03673977237194777 -32.631089842133186
441 -0.03775489199906588 -32.519256548210954 -0.03443830832839012 -32.665528150461576
442 -0.03772218432277441 -32.55697873253373 -0.04120236244052648 -32.706730512902105
443 -0.03774800784885883 -32.59472674038259 -0.03766477182507515 -32.74439528472718
444 -0.03771937359124422 -32.632446113973835 -0.046483827941119674 -32.7908791126683
445 -0.03756863456219435 -32.670014748536026 -0.03442110698670149 -32.825300219655
446 -0.03760290611535311 -32.70761765465138 -0.035564564354717734 -32.86086478400971
447 -0.037534520775079724 -32.74515217542646 -0.03743168469518423 -32.8982964687049
448 -0.03744898587465286 -32.782601161301116 -0.04297912362962961 -32.94127559233453
449 -0.037410675175488 -32.8200118364766 -0.033279220759868625 -32.97455481309439
450 -0.03737104143947363 -32.85738287791607 -0.03406322132796049 -33.008618034422355
451 -0.03728215415030718 -32.89466503206638 -0.03954922072589397 -33.04816725514825
452 -0.03734900876879692 -32.93201404083518 -0.03995335772633553 -33.08812061287458
453 -0.03722366895526648 -32.96923770979044 -0.046015037968754766 -33.13413565084334
454 -0.03710876107215881 -33.0063464708626 -0.03511296771466732 -33.16924861855801
455 -0.03710546791553497 -33.04345193877814 -0.032676648907363416 -33.20192526746537
456 -0.03715603332966566 -33.080607972107806 -0.0294149168767035 -33.23134018434207
457 -0.03714793212711811 -33.117755904234926 -0.038775784522295 -33.27011596886437
458 -0.037082007713615896 -33.15483791194854 -0.038825991563498974 -33.308941960427866
459 -0.037071970477700236 -33.19190988242624 -0.026382187101989984 -33.33532414752985
460 -0.037147255055606364 -33.229057137481846 -0.027023822907358407 -33.36234797043721
461 -0.03711466658860445 -33.26617180407045 -0.03703091237694025 -33.399378882814155
462 -0.03711036238819361 -33.303282166458644 -0.038301721587777136 -33.43768060440193
463 -0.0370800593867898 -33.34036222584543 -0.031250806711614135 -33.468931411113545
464 -0.037141500227153304 -33.37750372607258 -0.04053405076265335 -33.5094654618762
465 -0.03711726367473602 -33.41462098974732 -0.04546394236385822 -33.554929404240056
466 -0.03679111991077662 -33.451412109658094 -0.0371905205771327 -33.59211992481719
467 -0.036751181818544865 -33.48816329147664 -0.03430770728737116 -33.62642763210456
468 -0.03686235249042511 -33.52502564396706 -0.04030424375087023 -33.666731875855426
469 -0.036695409752428534 -33.56172105371949 -0.03896438404917717 -33.705696259904606
470 -0.03672479204833508 -33.59844584576782 -0.039201850444078444 -33.744898110348686
471 -0.03670025784522295 -33.635146103613046 -0.04787011928856373 -33.79276822963725
472 -0.03661350607872009 -33.67175960969177 -0.03265136368572712 -33.82541959332298
473 -0.036584359407424924 -33.7083439690992 -0.03467601202428341 -33.86009560534726
474 -0.036556674540042876 -33.74490064363924 -0.03750440776348114 -33.89760001311074
475 -0.03662385828793049 -33.78152450192717 -0.047842513956129554 -33.94544252706687
476 -0.03637439012527466 -33.81789889205245 -0.039927573129534724 -33.9853701001964
477 -0.03628360480070114 -33.85418249685315 -0.03618225920945406 -34.02155235940585
478 -0.03639324903488159 -33.89057574588803 -0.0264995320700109 -34.048051891475865
479 -0.036393181420862675 -33.92696892730889 -0.036205549724400043 -34.084257441200265
480 -0.03634627498686314 -33.96331520229575 -0.035797487385571 -34.12005492858584
481 -0.03638962283730507 -33.99970482513306 -0.0465702511370182 -34.16662517972286
482 -0.03601965326815844 -34.035724478401214 -0.0368852848187089 -34.203510464541566
483 -0.035971208848059176 -34.071695687249274 -0.032598804123699664 -34.23610926866527
484 -0.036069834046065806 -34.10776552129534 -0.0345620846375823 -34.27067135330285
485 -0.036150787584483625 -34.143916308879824 -0.048818071372807026 -34.31948942467566
486 -0.03592642154544592 -34.17984273042527 -0.028111484088003635 -34.34760090876366
487 -0.036100915260612966 -34.21594364568588 -0.040409122593700886 -34.38801003135736
488 -0.035985862649977204 -34.25192950833586 -0.02301687691360712 -34.41102690827097
489 -0.0360694732517004 -34.28799898158756 -0.030144274421036243 -34.441171182692
490 -0.03613787312060594 -34.32413685470817 -0.0409389803186059 -34.48211016301061
491 -0.036002566665411 -34.36013942137358 -0.04796012975275517 -34.53007029276336
492 -0.03585070967674255 -34.395990131050326 -0.03480864129960537 -34.56487893406297
493 -0.03585013542324304 -34.43184026647357 -0.03641540389508009 -34.601294337958045
494 -0.035738775692880156 -34.46757904216645 -0.027704082522541286 -34.628998420480585
495 -0.03588005118072033 -34.50345909334717 -0.030615003779530525 -34.659613424260115
496 -0.035817912220954894 -34.539277005568124 -0.04274724740535021 -34.70236067166547
497 -0.03593026474118233 -34.575207270309306 -0.027139567863196136 -34.72950023952866
498 -0.035905221663415435 -34.61111249197272 -0.03086103070527315 -34.760361270233936
499 -0.0359222736209631 -34.64703476559368 -0.03327198810875416 -34.79363325834269
500 -0.03600584417581558 -34.6830406097695 -0.03493886515498161 -34.82857212349767
501 -0.03584256824105978 -34.71888317801056 -0.03196901399642229 -34.860541137494096
502 -0.0362107340246439 -34.7550939120352 -0.018628383241593837 -34.87916952073569
503 -0.03629109784960747 -34.791385009884806 -0.04376879502087831 -34.92293831575657
504 -0.03600924592465162 -34.82739425580946 -0.035922652669250967 -34.95886096842582
505 -0.035995875298976895 -34.86339013110844 -0.037662815675139426 -34.99652378410096
506 -0.035966028459370136 -34.89935615956781 -0.03913713190704584 -35.035660916008005
507 -0.03590650931000709 -34.93526266887782 -0.02920446302741766 -35.064865379035425
508 -0.03595597557723522 -34.97121864445506 -0.03741609752178192 -35.10228147655721
509 -0.03602570202201605 -35.00724434647707 -0.034686738066375254 -35.136968214623586
510 -0.0359999617561698 -35.04324430823324 -0.03724202048033476 -35.17421023510392
511 -0.035934766940772536 -35.07917907517401 -0.03689187727868557 -35.211102112382605
512 -0.03587502688169479 -35.11505410205571 -0.035998723655939105 -35.24710083603854
513 -0.035891513153910634 -35.15094561520962 -0.04469783306121826 -35.29179866909976
514 -0.03574025612324476 -35.18668587133287 -0.02945641167461872 -35.32125508077438
515 -0.035904654674232005 -35.2225905260071 -0.05157600957900286 -35.37283109035338
516 -0.035443341732025145 -35.25803386773913 -0.029934095125645398 -35.402765185479026
517 -0.035472162812948224 -35.29350603055208 -0.033403977006673816 -35.4361691624857
518 -0.03543379344046116 -35.32893982399254 -0.03617219924926758 -35.47234136173496
519 -0.03541086558252573 -35.36435068957507 -0.03900590483099222 -35.511347266565956
520 -0.035325218364596365 -35.39967590793967 -0.035564384795725344 -35.54691165136168
521 -0.035412978008389474 -35.435088885948055 -0.03948594648391009 -35.58639759784559
522 -0.03528607077896595 -35.47037495672702 -0.03201860710978508 -35.61841620495537
523 -0.03539578728377819 -35.505770744010796 -0.029452574718743563 -35.64786877967412
524 -0.03540937229990959 -35.541180116310706 -0.03574329186230898 -35.68361207153643
525 -0.035352198965847494 -35.57653231527655 -0.042883570119738576 -35.72649564165617
526 -0.03536629639565945 -35.61189861167221 -0.04116750936955214 -35.76766315102572
527 -0.035241519846022126 -35.647140131518235 -0.03468029797077179 -35.802343448996496
528 -0.03519166205078363 -35.68233179356902 -0.03262307140976191 -35.834966520406255
529 -0.03527593314647674 -35.7176077267155 -0.03085416033864021 -35.865820680744896
530 -0.035389218106865884 -35.752996944822364 -0.03219677116721868 -35.89801745191212
531 -0.03543709702789784 -35.78843404185026 -0.04230448585003614 -35.94032193776216
532 -0.035308999754488465 -35.82374304160475 -0.02876207875087857 -35.96908401651304
533 -0.03520988654345274 -35.858952928148206 -0.03788948301225901 -36.006973499525294
534 -0.035182385519146916 -35.894135313667356 -0.043652437441051004 -36.05062593696635
535 -0.03501867074519396 -35.92915398441255 -0.03176700901240111 -36.08239294597875
536 -0.0348931023851037 -35.964047086797656 -0.02746584443375468 -36.1098587904125
537 -0.03501124996691942 -35.99905833676458 -0.032470686733722685 -36.14232947714623
538 -0.035075629130005836 -36.03413396589458 -0.03759626895189285 -36.17992574609812
539 -0.035165571980178355 -36.06929953787476 -0.04166388884186745 -36.22158963493999
540 -0.03514698389917612 -36.10444652177394 -0.04708921071141958 -36.26867884565141
541 -0.034815915115177634 -36.13926243688911 -0.03683604337275028 -36.30551488902416
542 -0.0351908203214407 -36.17445325721055 -0.015015371469780802 -36.32053026049394
543 -0.03508528992533684 -36.209538547135885 -0.043916762061417106 -36.36444702255535
544 -0.03499119710177183 -36.24452974423766 -0.0348743787035346 -36.39932140125889
545 -0.03489488232880831 -36.27942462656647 -0.0347505172714591 -36.43407191853035
546 -0.03492459207773209 -36.314349218644196 -0.03480751384049654 -36.46887943237085
547 -0.03482095468789339 -36.34917017333209 -0.0337987182661891 -36.50267815063704
548 -0.034948014095425604 -36.38411818742752 -0.03012547818943858 -36.53280362882648
549 -0.034836776368319985 -36.41895496379584 -0.029657906945794822 -36.56246153577227
550 -0.03492459040135145 -36.453879554197194 -0.04080149456858635 -36.603263030340855
551 -0.03473868854343891 -36.488618242740635 -0.03686623722314834 -36.64012926756401
552 -0.034766397438943386 -36.52338464017958 -0.03321280088275671 -36.673342068446765
553 -0.03472141996026039 -36.55810606013984 -0.03397137150168419 -36.70731343994845
554 -0.03468550685793161 -36.592791566997775 -0.04061282593756914 -36.74792626588602
555 -0.03459039144217968 -36.627381958439955 -0.03104985076934099 -36.778976116655365
556 -0.03461396936327219 -36.661995927803225 -0.04340657591819763 -36.82238269257356
557 -0.03442873321473598 -36.696424661017964 -0.037712516449391845 -36.86009520902295
558 -0.03448115643113851 -36.730905817449106 -0.03436698280274868 -36.8944621918257
559 -0.03440519943833351 -36.76531101688744 -0.035396942868828773 -36.92985913469453
560 -0.03442008905112744 -36.79973110593856 -0.03430279828608036 -36.96416193298061
561 -0.03434795122593641 -36.8340790571645 -0.036752799339592454 -37.000914732320204
562 -0.0344849118962884 -36.86856396906079 -0.030074800550937652 -37.03098953287114
563 -0.0344311086460948 -36.90299507770688 -0.024640716891735793 -37.05563024976288
564 -0.034560755267739295 -36.937555832974624 -0.033447390422225 -37.0890776401851
565 -0.03450919687747955 -36.972065029852104 -0.03186260554939509 -37.120940245734495
566 -0.03457933869212866 -37.00664436854423 -0.03809677213430405 -37.1590370178688
567 -0.03445237539708614 -37.04109674394132 -0.029836482647806407 -37.18887350051661
568 -0.034452584385871884 -37.07554932832719 -0.03920604754239321 -37.228079548059
569 -0.03448842968791723 -37.11003775801511 -0.030444771517068148 -37.25852431957607
570 -0.03437049649655819 -37.14440825451167 -0.03533021993935108 -37.29385453951542
571 -0.034407498128712175 -37.17881575264038 -0.03769301325082779 -37.33154755276625
572 -0.03415539264678955 -37.21297114528717 -0.03750585280358791 -37.369053405569844
573 -0.03406378887593746 -37.24703493416311 -0.03652275931090117 -37.40557616488074
574 -0.03408959601074457 -37.281124530173855 -0.043087954819202426 -37.44866411969994
575 -0.03405110351741314 -37.31517563369127 -0.02824743827804923 -37.47691155797799
576 -0.0340475182980299 -37.3492231519893 -0.03449336849153042 -37.511404926469524
577 -0.03396024610847235 -37.38318339809777 -0.034059297665953635 -37.54546422413548
578 -0.03392860870808363 -37.41711200680585 -0.035469445399940014 -37.58093366953542
579 -0.03389103431254625 -37.4510030411184 -0.03212554156780243 -37.61305921110322
580 -0.034198902919888495 -37.48520194403829 -0.030731616914272307 -37.643790828017494
581 -0.03399208299815655 -37.51919402703644 -0.032324152439832686 -37.67611498045733
582 -0.03395832814276219 -37.5531523551792 -0.028036976233124733 -37.70415195669045
583 -0.03403463773429394 -37.587186992913495 -0.03616725280880928 -37.74031920949926
584 -0.0339497372508049 -37.6211367301643 -0.030670566763728858 -37.770989776262994
585 -0.03400911372154951 -37.655145843885855 -0.034659683145582675 -37.80564945940858
586 -0.03414236456155777 -37.689288208447415 -0.04292519129812718 -37.8485746507067
587 -0.033741737715899944 -37.723029946163315 -0.032768914103508 -37.88134356481021
588 -0.03374609611928463 -37.7567760422826 -0.033423469960689546 -37.9147670347709
589 -0.03370225429534912 -37.79047829657795 -0.024195754993706943 -37.9389627897646
590 -0.03379638586193323 -37.824274682439885 -0.029059882182627915 -37.96802267194723
591 -0.03393457476049662 -37.85820925720038 -0.03267891388386488 -38.000701585831095
592 -0.033774249628186225 -37.891983506828566 -0.03332636971026659 -38.03402795554136
593 -0.03388035465031862 -37.92586386147889 -0.027216958254575728 -38.06124491379594
594 -0.03408028725534677 -37.95994414873424 -0.03221803419291973 -38.09346294798886
595 -0.03396752420812845 -37.99391167294237 -0.01620916686952114 -38.109672114858384
596 -0.03444008380174637 -38.028351756744115 -0.02725106794387102 -38.136923182802256
597 -0.034528460912406446 -38.06288021765652 -0.027341437991708517 -38.164264620793965
598 -0.03466288410127163 -38.09754310175779 -0.027259147074073554 -38.19152376786804
599 -0.03457167558372021 -38.13211477734151 -0.02664928250014782 -38.218173050368186
600 -0.034943562000989914 -38.1670583393425 -0.05133227426558733 -38.269505324633776
601 -0.03452782407402992 -38.201586163416536 -0.033383966982364656 -38.30288929161614
602 -0.03442871030420065 -38.236014873720734 -0.0352468878030777 -38.338136179419216
603 -0.03439392577856779 -38.2704087994993 -0.03493009936064482 -38.37306627877986
604 -0.034329322166740894 -38.30473812166604 -0.034154710918664934 -38.40722098969852
605 -0.03429635483771563 -38.339034476503755 -0.03749073259532452 -38.444711722293846
606 -0.034206470288336274 -38.373240946792095 -0.03464896399527788 -38.47936068628913
607 -0.03412006516009569 -38.40736101195219 -0.03133905567228794 -38.51069974196142
608 -0.03420477360486984 -38.44156578555706 -0.03190238457173109 -38.54260212653315
609 -0.03413860332220793 -38.475704388879265 -0.03590364698320627 -38.578505773516355
610 -0.034342145174741746 -38.510046534054005 -0.04787399787455797 -38.626379771390916
611 -0.033969531022012237 -38.544016065076015 -0.030520449951291086 -38.656900221342205
612 -0.034027767926454545 -38.57804383300247 -0.036333535239100455 -38.69323375658131
613 -0.03402614295482635 -38.6120699759573 -0.03322543222457171 -38.726459188805876
614 -0.033980483561754225 -38.64605045951905 -0.030388861149549484 -38.75684804995542
615 -0.03426896557211876 -38.68031942509117 -0.04293555561453104 -38.79978360556996
616 -0.03384379502385855 -38.714163220115026 -0.031566364131867884 -38.831349969701826
617 -0.03397021107375622 -38.74813343118878 -0.03619554992765188 -38.86754551962948
618 -0.03382680658251047 -38.781960237771294 -0.03033506516367197 -38.89788058479315
619 -0.03387665804475546 -38.81583689581605 -0.040389585122466085 -38.93827016991562
620 -0.03410898894071579 -38.849945884756764 -0.04556902404874563 -38.983839193964364
621 -0.0334417674690485 -38.883387652225814 -0.03466627262532711 -39.018505466589694
622 -0.03336175978183746 -38.916749412007654 -0.020678591821342705 -39.03918405841104
623 -0.03366696126759052 -38.950416373275246 -0.02851264476776123 -39.0676967031788
624 -0.03359030578285456 -38.9840066790581 -0.03851759117096663 -39.10621429434976
625 -0.03352478928864002 -39.01753146834674 -0.030227714125066994 -39.13644200847483
626 -0.03351685777306557 -39.051048326119805 -0.03585370723158121 -39.17229571570641
627 -0.033622425980865955 -39.08467075210067 -0.03823402617126703 -39.21052974187768
628 -0.033419112861156466 -39.118089864961824 -0.03174061626195908 -39.242270358139635
629 -0.033526218868792056 -39.15161608383062 -0.02818512236699462 -39.27045548050663
630 -0.03352472335100174 -39.18514080718162 -0.033890099823474885 -39.3043455803301
631 -0.03375030905008316 -39.2188911162317 -0.016421683598309755 -39.32076726392841
632 -0.033724403195083144 -39.25261551942678 -0.03631916251033544 -39.35708642643875
633 -0.03370415847748518 -39.28631967790427 -0.02997551131993532 -39.38706193775868
634 -0.03372580334544182 -39.32004548124971 -0.03244888111948967 -39.41951081887817
635 -0.03375845830887556 -39.35380393955858 -0.035974458791315556 -39.45548527766949
636 -0.03373539485037327 -39.387539334408956 -0.03446212392300367 -39.489947401592495
637 -0.03368095066398382 -39.42122028507294 -0.03419746588915586 -39.52414486748165
638 -0.03360641337931156 -39.45482669845225 -0.03153982693329453 -39.55568469441495
639 -0.03363907989114523 -39.4884657783434 -0.0268189687281847 -39.582503663143136
640 -0.03366506733000278 -39.5221308456734 -0.032155134715139866 -39.614658797858276
641 -0.0337760079652071 -39.55590685363861 -0.031212100479751825 -39.645870898338025
642 -0.033728933334350585 -39.58963578697296 -0.0287344372831285 -39.67460533562115
643 -0.03376489859074354 -39.62340068556371 -0.03299134969711304 -39.707596685318265
644 -0.0338928023353219 -39.65729348789903 -0.03961233347654343 -39.747209018794806
645 -0.033636340871453285 -39.690929828770486 -0.0432399345561862 -39.79044895335099
646 -0.03337519485503435 -39.72430502362552 -0.03544504214078188 -39.82589399549177
647 -0.03321951441466808 -39.75752453804019 -0.0331081697717309 -39.8590021652635
648 -0.03323941119015217 -39.79076394923034 -0.03638546336442232 -39.89538762862792
649 -0.03317484185099602 -39.82393879108133 -0.021388052590191366 -39.91677568121811
650 -0.03344661314040422 -39.85738540422174 -0.025762408133596183 -39.94253808935171
651 -0.03343473169952631 -39.89082013592127 -0.03221166860312223 -39.97474975795483
652 -0.033829225972294805 -39.924649361893565 -0.04850987382233143 -40.023259631777165
653 -0.033267983607947825 -39.957917345501514 -0.03722650855779648 -40.06048614033496
654 -0.033090639300644396 -39.99100798480216 -0.028924430813640357 -40.0894105711486
655 -0.03314367942512035 -40.02415166422728 -0.032015536539256574 -40.12142610768785
656 -0.033197656832635404 -40.05734932105992 -0.03526130467653275 -40.156687412364384
657 -0.033229136280715464 -40.090578457340634 -0.0374893119558692 -40.19417672432025
658 -0.03341949433088302 -40.12399795167152 -0.03936613630503416 -40.233542860625285
659 -0.03311951104551554 -40.15711746271703 -0.03406016528606415 -40.26760302591135
660 -0.032896210066974164 -40.190013672784005 -0.037768300250172616 -40.30537132616152
661 -0.03283106610178947 -40.2228447388858 -0.02502336474135518 -40.33039469090288
662 -0.03295879252254963 -40.25580353140835 -0.029083263035863637 -40.35947795393874
663 -0.03314744234085083 -40.288950973749195 -0.03011166900396347 -40.38958962294271
664 -0.033068329654634 -40.32201930340383 -0.03819035217165947 -40.42777997511437
665 -0.03317096810787916 -40.35519027151171 -0.03240226395428181 -40.46018223906865
666 -0.033043396472930905 -40.38823366798464 -0.02936489339917898 -40.48954713246783
667 -0.033087261766195294 -40.42132092975084 -0.029358896519988777 -40.518906028987814
668 -0.03309914246201515 -40.454420072212855 -0.03338052500039339 -40.55228655398821
669 -0.033048881217837334 -40.48746895343069 -0.03176028709858656 -40.584046841086796
670 -0.032971454225480555 -40.520440407656174 -0.035741034895181656 -40.61978787598198
671 -0.03305853046476841 -40.553498938120946 -0.032419111020863055 -40.65220698700284
672 -0.033192848414182664 -40.58669178653513 -0.03042978933081031 -40.68263677633365
673 -0.03312586136162281 -40.61981764789675 -0.03853610008955002 -40.7211728764232
674 -0.03293715827167034 -40.652754806168424 -0.03219390492886305 -40.753366781352064
675 -0.03299425859004259 -40.68574906475847 -0.03315353505313397 -40.786520316405195
676 -0.03310319241136313 -40.71885225716983 -0.03037878666073084 -40.81689910306593
677 -0.03304346594959497 -40.751895723119425 -0.0356772817671299 -40.85257638483306
678 -0.03308963049203158 -40.784985353611454 -0.03574048243463039 -40.88831686726769
679 -0.03321885634213686 -40.81820420995359 -0.045307524502277374 -40.93362439176997
680 -0.032718989066779613 -40.85092319902037 -0.03403041176497936 -40.96765480353495
681 -0.03264406733214855 -40.88356726635252 -0.03279323149472475 -41.00044803502967
682 -0.03270824905484915 -40.91627551540737 -0.0311599874868989 -41.03160802251657
683 -0.03266055211424827 -40.94893606752162 -0.035293715074658394 -41.06690173759123
684 -0.032559914886951445 -40.981495982408575 -0.03342064488679171 -41.10032238247802
685 -0.03274313509464264 -41.014239117503216 -0.0371256036683917 -41.13744798614641
686 -0.03268164247274399 -41.04692075997596 -0.019329797010868788 -41.15677778315728
687 -0.032856698520481585 -41.079777458496444 -0.029061711113899946 -41.18583949427118
688 -0.032943147048354146 -41.1127206055448 -0.022819242160767316 -41.20865873643194
689 -0.03306304961442948 -41.14578365515923 -0.03836112674325705 -41.2470198631752
690 -0.03297429531812668 -41.178757950477355 -0.03454558718949556 -41.281565450364695
691 -0.03294348642230034 -41.21170143689965 -0.0352725051343441 -41.31683795549904
692 -0.03283895552158356 -41.244540392421236 -0.03463282100856304 -41.351470776507604
693 -0.032810993306338784 -41.27735138572758 -0.038208060152828696 -41.38967883666043
694 -0.0329135226085782 -41.31026490833616 -0.030094472132623194 -41.419773308793054
695 -0.032762712240219115 -41.34302762057638 -0.03605506028980017 -41.45582836908285
696 -0.03275833483785391 -41.37578595541423 -0.02788017662242055 -41.48370854570527
697 -0.03278741557151079 -41.40857337098574 -0.039406071044504644 -41.52311461674977
698 -0.032607398182153705 -41.44118076916789 -0.03888706732541323 -41.562001684075184
699 -0.03240428641438484 -41.47358505558228 -0.03472915384918451 -41.59673083792437
700 -0.03239351008087397 -41.50597856566315 -0.034960834123194215 -41.631691672047566
701 -0.03237558975815773 -41.53835415542131 -0.03323729764670134 -41.664928969694266
702 -0.032394534721970555 -41.57074869014328 -0.030566794518381356 -41.695495764212644
703 -0.032325762510299685 -41.60307445265358 -0.027439993992447852 -41.72293575820509
704 -0.032752526365220545 -41.6358269790188 -0.04259130153805017 -41.76552705974314
705 -0.032493436336517335 -41.66832041535532 -0.03765297662466764 -41.80318003636781
706 -0.032347678765654565 -41.70066809412097 -0.030403185915201903 -41.83358322228302
707 -0.03239129222929478 -41.73305938635026 -0.031034081988036633 -41.86461730427106
708 -0.032220466248691085 -41.76527985259895 -0.02915370399132371 -41.893771008262384
709 -0.03236754443496466 -41.79764739703391 -0.02817397816106677 -41.92194498642345
710 -0.032444548420608045 -41.83009194545452 -0.03335676696151495 -41.955301753384965
711 -0.032473493739962576 -41.86256543919448 -0.03090933049097657 -41.98621108387594
712 -0.03245399296283722 -41.89501943215732 -0.03481809534132481 -42.021029179217265
713 -0.03239775765687227 -41.92741718981419 -0.03248513787984848 -42.05351431709711
714 -0.032522676326334474 -41.95993986614053 -0.041280153393745425 -42.094794470490854
715 -0.03234949745237827 -41.99228936359291 -0.02882551299408078 -42.123619983484936
716 -0.032351046614348886 -42.02464041020726 -0.03282520156353712 -42.156445185048476
717 -0.03238424602895975 -42.05702465623622 -0.03139656009152532 -42.18784174514
718 -0.032539731822907925 -42.08956438805913 -0.027811117563396694 -42.215652862703394
719 -0.032507913373410705 -42.12207230143254 -0.02864313805475831 -42.244296000758155
720 -0.032573225907981396 -42.15464552734052 -0.03283237125724554 -42.2771283720154
721 -0.03263971768319607 -42.187285245023716 -0.023138147220015524 -42.300266519235414
722 -0.03269553910940885 -42.21998078413313 -0.0357277425006032 -42.33599426173602
723 -0.03271611500531435 -42.25269689913844 -0.0352421572431922 -42.37123641897921
724 -0.032771655544638637 -42.28546855468308 -0.026601069420576096 -42.39783748839979
725 -0.03275938294827938 -42.318227937631356 -0.030486461892724036 -42.42832395029251
726 -0.03285522721707821 -42.35108316484843 -0.041372130252420904 -42.46969608054493
727 -0.032407363131642344 -42.38349052798007 -0.0286812256090343 -42.49837730615396
728 -0.03262615837156772 -42.41611668635164 -0.0330679027363658 -42.531445208890325
729 -0.03257348258048296 -42.448690168932124 -0.03184972107410431 -42.56329492996443
730 -0.03249147068709135 -42.481181639619216 -0.03520722780376673 -42.598502157768195
731 -0.03256536405533552 -42.51374700367455 -0.03273330181837082 -42.63123545958656
732 -0.03252621423453093 -42.54627321790908 -0.04235049914568663 -42.67358595873225
733 -0.03220164589583874 -42.57847486380492 -0.039060705527663234 -42.71264666425991
734 -0.03212027084082365 -42.61059513464574 -0.03342974148690701 -42.74607640574681
735 -0.03215419165790081 -42.642749326303644 -0.028585248719900848 -42.77466165446671
736 -0.03214238118380308 -42.67489170748745 -0.03407531082630157 -42.808736965293015
737 -0.03210847191512585 -42.70700017940257 -0.02778372783213854 -42.83652069312515
738 -0.03218385260552168 -42.73918403200809 -0.030507857911288738 -42.86702855103644
739 -0.03207335583865643 -42.771257387846745 -0.03039208138361573 -42.89742063242006
740 -0.03214975092560053 -42.80340713877234 -0.03251941688358784 -42.929940049303646
741 -0.03217452112585306 -42.835581659898196 -0.03308430016040802 -42.96302434946406
742 -0.032164359092712404 -42.86774601899091 -0.028411595057696103 -42.991435944521754
743 -0.032267697528004645 -42.90001371651891 -0.0344448970630765 -43.02588084158483
744 -0.03227747194468975 -42.9322911884636 -0.03092878656461835 -43.056809628149445
745 -0.0324513416737318 -42.964742530137336 -0.03353287745267153 -43.090342505602116
746 -0.032236946560442445 -42.99697947669778 -0.031176275480538605 -43.121518781082656
747 -0.03227855004370213 -43.02925802674148 -0.03552046399563551 -43.157039245078295
748 -0.032208708859980104 -43.06146673560146 -0.03707887418568134 -43.194118119263976
749 -0.03227625694125891 -43.09374299254272 -0.02484095683321357 -43.21895907609719
750 -0.032310974039137366 -43.12605396658186 -0.026532945036888123 -43.24549202113408
751 -0.03239064607769251 -43.15844461265955 -0.028292877972126006 -43.27378489910621
752 -0.032461751624941824 -43.190906364284494 -0.03487356752157211 -43.30865846662778
753 -0.0324070842936635 -43.22331344857816 -0.034217710793018344 -43.3428761774208
754 -0.03228446692228317 -43.255597915500445 -0.035829066298902035 -43.3787052437197
755 -0.03230535127222538 -43.28790326677267 -0.03154865987598896 -43.41025390359569
756 -0.03231528326869011 -43.32021855004136 -0.036108602024614814 -43.4463625056203
757 -0.032292520813643935 -43.352511070855 -0.028945762664079666 -43.47530826828438
758 -0.03225222304463386 -43.38476329389964 -0.033021791465580465 -43.50833005974996
759 -0.032229572907090186 -43.41699286680673 -0.03298067077994347 -43.5413107305299
760 -0.03228631634265185 -43.44927918314938 -0.03285313956439495 -43.574163870094296
761 -0.03244131114333868 -43.481720494292716 -0.02245234986767173 -43.596616219961966
762 -0.03245712500065565 -43.51417761929337 -0.02807126771658659 -43.62468748767855
763 -0.032445576041936874 -43.54662319533531 -0.03387573659420014 -43.65856322427275
764 -0.032394150644540785 -43.57901734597985 -0.027723552472889424 -43.68628677674564
765 -0.03243227023631334 -43.61144961621616 -0.03540007956326008 -43.7216868563089
766 -0.03246618863195181 -43.64391580484811 -0.026539779826998712 -43.7482266361359
767 -0.032445320300757884 -43.67636112514887 -0.03300593923777342 -43.78123257537367
768 -0.03243615422397852 -43.70879727937285 -0.03392608761787415 -43.81515866299154
769 -0.032445665635168555 -43.74124294500802 -0.03280970398336649 -43.84796836697491
770 -0.03235327191650868 -43.773596216924524 -0.029762365855276585 -43.87773073283019
771 -0.032512746192514895 -43.80610896311704 -0.03569437935948372 -43.91342511218967
772 -0.03238997794687748 -43.83849894106392 -0.036391237564384935 -43.94981634975406
773 -0.0323257552459836 -43.8708246963099 -0.03780758287757635 -43.987623932631635
774 -0.032432119734585284 -43.90325681604449 -0.019651235453784464 -44.00727516808542
775 -0.032319382205605506 -43.9355761982501 -0.03119659600779414 -44.03847176409322
776 -0.032462365366518496 -43.968038563616616 -0.027369495201855897 -44.06584125929507
777 -0.03252897057682276 -44.000567534193436 -0.02798315966501832 -44.09382441896009
778 -0.03260474987328053 -44.033172284066715 -0.03257192298769951 -44.12639634194779
779 -0.032560246624052526 -44.06573253069077 -0.028124688006937505 -44.15452102995473
780 -0.03279975522309542 -44.09853228591386 -0.03366808947175741 -44.18818911942649
781 -0.032612796686589715 -44.131145082600455 -0.026917813438922168 -44.21510693286541
782 -0.032772861793637274 -44.16391794439409 -0.03538848180323839 -44.25049541466865
783 -0.032570297457277776 -44.19648824185137 -0.03769892044365406 -44.2881943351123
784 -0.03269318826496601 -44.229181430116334 -0.02372781028971076 -44.311922145402015
785 -0.03283352237194777 -44.26201495248828 -0.030786593537777664 -44.34270873893979
786 -0.03278269916772843 -44.294797651656005 -0.03371438030153513 -44.37642311924132
787 -0.03272580970078707 -44.32752346135679 -0.03172844815999269 -44.40815156740132
788 -0.03266829755157232 -44.360191758908364 -0.030404806975275277 -44.438556374376596
789 -0.03275924399495125 -44.39295100290332 -0.03773174230009317 -44.47628811667669
790 -0.032573085837066175 -44.42552408874038 -0.03438491299748421 -44.51067302967417
791 -0.03268315177410841 -44.45820724051449 -0.025366390123963356 -44.536039419798136
792 -0.032638552226126195 -44.490845792740615 -0.03293899856507778 -44.568978418363216
793 -0.03272694032639265 -44.523572733067006 -0.035006900504231456 -44.603985318867444
794 -0.032695021480321884 -44.55626775454733 -0.03495972584933042 -44.63894504471678
795 -0.032502593100070955 -44.5887703476474 -0.027233375050127507 -44.66617841976691
796 -0.032666641473770144 -44.621436989121165 -0.03384891860187054 -44.70002733836878
797 -0.032609323412179946 -44.654046312533346 -0.04058289937674999 -44.74061023774553
798 -0.03236059378832579 -44.68640690632167 -0.03731367569416762 -44.77792391343969
799 -0.03220122903585434 -44.71860813535753 -0.03147769123315811 -44.80940160467285
800 -0.03231972195208073 -44.750927857309605 -0.030193207319825888 -44.839594811992676
801 -0.0323528291657567 -44.783280686475365 -0.03458653427660465 -44.87418134626928
802 -0.032200300879776475 -44.815480987355144 -0.03418399840593338 -44.90836534467522
803 -0.03228572104126215 -44.847766708396406 -0.025046144798398017 -44.93341148947361
804 -0.032298452034592626 -44.880065160431 -0.03167724292725325 -44.965088732400865
805 -0.032121345214545724 -44.91218650564555 -0.030270625092089175 -44.99535935749295
806 -0.03227624744176864 -44.94446275308732 -0.032737310975790024 -45.02809666846874
807 -0.03221629783511162 -44.976679050922435 -0.03517643660306931 -45.06327310507181
808 -0.03212401755154133 -45.00880306847397 -0.02952382918447256 -45.09279693425628
809 -0.032140133529901506 -45.040943202003874 -0.018722404912114143 -45.11151933916839
810 -0.03221064675599337 -45.073153848759866 -0.029729038290679455 -45.14124837745907
811 -0.032257808931171895 -45.105411657691036 -0.034529274329543114 -45.175777651788614
812 -0.03218237198889255 -45.13759402967993 -0.03628360498696566 -45.21206125677558
813 -0.032174588460475204 -45.16976861814041 -0.025122679024934768 -45.23718393580051
814 -0.032230238802731036 -45.20199885694314 -0.029850873351097106 -45.2670348091516
815 -0.032300105690956114 -45.2342989626341 -0.0338633069768548 -45.30089811612846
816 -0.032328311912715436 -45.26662727454681 -0.030270274076610804 -45.33116839020507
817 -0.032379206642508505 -45.29900648118932 -0.029977809637784958 -45.36114619984286
818 -0.03229966722428799 -45.33130614841361 -0.03601768631488085 -45.397163886157735
819 -0.03226441349834204 -45.36357056191195 -0.038730007410049436 -45.43589389356779
820 -0.0321416636928916 -45.39571222560484 -0.03629616014659405 -45.47219005371438
821 -0.03209048230201006 -45.42780270790685 -0.02723759412765503 -45.49942764784203
822 -0.03214691262692213 -45.45994962053377 -0.026720903906971218 -45.526148551749
823 -0.03229505084455013 -45.49224467137832 -0.03551293965429068 -45.56166149140329
824 -0.03221937026828527 -45.52446404164661 -0.03511516302824021 -45.59677665443153
825 -0.0322691410779953 -45.55673318272461 -0.03250926490873098 -45.62928591934026
826 -0.03232332430779934 -45.5890565070324 -0.026626369915902615 -45.655912289256165
827 -0.03231780715286732 -45.62137431418527 -0.03485154993832111 -45.69076383919449
828 -0.032303411886096 -45.653677726071365 -0.033257638663053514 -45.72402147785754
829 -0.0323344562202692 -45.686012182291634 -0.03173984475433826 -45.75576132261188
830 -0.03220479805022478 -45.71821698034186 -0.03125438150018454 -45.787015704112065
831 -0.0322906818240881 -45.750507662165944 -0.03233642578125 -45.81935212989332
832 -0.032402310706675055 -45.782909972872616 -0.028716064244508743 -45.848068194137824
833 -0.032379940152168274 -45.815289913024785 -0.03514188677072525 -45.88321008090855
834 -0.03231690265238285 -45.84760681567717 -0.03180994540452957 -45.91502002631308
835 -0.03222216404974461 -45.87982897972691 -0.03211844470351934 -45.9471384710166
836 -0.03220476545393467 -45.91203374518084 -0.03171955067664385 -45.97885802169324
837 -0.0321675093844533 -45.94420125456529 -0.03664858229458332 -46.015506603987824
838 -0.032116076163947585 -45.97631733072924 -0.0313288951292634 -46.04683549911709
839 -0.03217527531087398 -46.008492606040114 -0.035545400343835354 -46.08238089946092
840 -0.032229761406779286 -46.0407223674469 -0.026690312568098305 -46.10907121202902
841 -0.03214478436857462 -46.07286715181547 -0.030070109013468026 -46.13914132104249
842 -0.03228938803076744 -46.10515653984624 -0.0297150700353086 -46.168856391077796
843 -0.0322730103507638 -46.137429550197005 -0.03101118393242359 -46.19986757501022
844 -0.032235368900001046 -46.16966491909701 -0.027216417621821164 -46.22708399263204
845 -0.03231889568269253 -46.2019838147797 -0.03271350152790546 -46.25979749415995
846 -0.03232052978128195 -46.23430434456098 -0.038244455493986605 -46.298041949653935
847 -0.03209433928132057 -46.266398683842304 -0.03861142303794622 -46.336653372691885
848 -0.03190645650029182 -46.2983051403426 -0.031140519212931393 -46.36779389190482
849 -0.03201050478965044 -46.33031564513225 -0.02823828933760524 -46.396032181242425
850 -0.032035164162516595 -46.36235080929477 -0.034636225737631324 -46.430668406980054
851 -0.03204353377223015 -46.394394343067 -0.0322465417906642 -46.46291494877072
852 -0.032066955044865605 -46.42646129811187 -0.027436040341854095 -46.49035098911257
853 -0.032127988338470456 -46.45858928645034 -0.03846599478274584 -46.52881698389532
854 -0.03194564674049616 -46.49053493319084 -0.03384164720773697 -46.562658631103055
855 -0.03193189967423678 -46.52246683286507 -0.0355838492512703 -46.59824248035432
856 -0.03175868727266788 -46.55422552013774 -0.027528195921331645 -46.62577067627566
857 -0.03182899206876755 -46.58605451220651 -0.03397865314036608 -46.65974932941602
858 -0.03187412153929472 -46.617928633745805 -0.03216682355850935 -46.691916152974535
859 -0.03198372572660446 -46.64991235947241 -0.03559558819979429 -46.72751174117433
860 -0.031781022995710374 -46.68169338246812 -0.03167115114629269 -46.759182892320624
861 -0.031822509877383706 -46.713515892345505 -0.03379546105861664 -46.79297835337924
862 -0.03174125421792269 -46.745257146563425 -0.03074616566300392 -46.823724519042244
863 -0.031799839809536934 -46.77705698637296 -0.03193988557904959 -46.855664404621294
864 -0.03179808836430311 -46.80885507473727 -0.03388464394956827 -46.88954904857086
865 -0.03162562716752291 -46.84048070190479 -0.03492363560944796 -46.92447268418031
866 -0.03176381792873144 -46.87224451983352 -0.026317536551505327 -46.95079022073181
867 -0.0317032752558589 -46.90394779508938 -0.02833861792460084 -46.979128838656415
868 -0.031842277850955725 -46.935790072940335 -0.0379049576818943 -47.01703379633831
869 -0.03163779526948929 -46.967427868209825 -0.02757885940372944 -47.04461265574204
870 -0.03186086555942893 -46.999288733769255 -0.03331528995186091 -47.0779279456939
871 -0.031843928061425684 -47.03113266183068 -0.030858234129846097 -47.108786179823745
872 -0.031864302791655065 -47.062996964622336 -0.03696096446365118 -47.1457471442874
873 -0.03191170077770948 -47.09490866540005 -0.026037950348109008 -47.17178509463551
874 -0.03179188249632716 -47.12670054789638 -0.03858426455408335 -47.21036935918959
875 -0.03171091452240944 -47.15841146241878 -0.03331906199455261 -47.243688421184146
876 -0.03165305526927113 -47.19006451768806 -0.032680325768888 -47.27636874695303
877 -0.03166677858680487 -47.22173129627486 -0.033654616214334965 -47.31002336316737
878 -0.03185157719999552 -47.253582873474855 -0.030212634801864625 -47.34023599796923
879 -0.03164931256324053 -47.285232186038094 -0.03083762973546982 -47.3710736277047
880 -0.03176243333145976 -47.31699461936955 -0.03390014749020338 -47.404973775194904
881 -0.03151983553543687 -47.348514454904986 -0.0316574590280652 -47.43663123422297
882 -0.03159813107922673 -47.380112585984214 -0.02780230073258281 -47.46443353495555
883 -0.03154745288193226 -47.411660038866145 -0.03370391018688679 -47.49813744514244
884 -0.03158538900315762 -47.4432454278693 -0.020885039865970612 -47.51902248500841
885 -0.03172150561586022 -47.47496693348516 -0.028998656198382378 -47.548021141206796
886 -0.031948067061603067 -47.50691500054677 -0.035300204530358315 -47.583321345737154
887 -0.03189210072159767 -47.53880710126837 -0.028414158150553703 -47.61173550388771
888 -0.03182380199432373 -47.57063090326269 -0.02727348068729043 -47.639008984575
889 -0.03186193276196718 -47.60249283602466 -0.031964095495641234 -47.67097308007064
890 -0.03187964223325253 -47.63437247825791 -0.028825047239661217 -47.6997981273103
891 -0.03186037549749017 -47.666232853755396 -0.024968583323061466 -47.72476671063336
892 -0.032043234817683695 -47.69827608857308 -0.034717972949147226 -47.75948468358251
893 -0.03201462551951408 -47.7302907140926 -0.03167052641510963 -47.79115520999762
894 -0.03189993100240827 -47.762190645095004 -0.029111816454678772 -47.8202670264523
895 -0.031975104473531246 -47.794165749568535 -0.02845779648050666 -47.84872482293281
896 -0.03199122603982687 -47.82615697560836 -0.0337474113330245 -47.88247223426583
897 -0.031961609981954096 -47.85811858559032 -0.03280647657811642 -47.91527871084395
898 -0.03182657361030579 -47.88994515920062 -0.03611247334629297 -47.95139118419024
899 -0.031734674237668514 -47.92167983343829 -0.033653073757886884 -47.98504425794813
900 -0.0319035679101944 -47.95358340134848 -0.025565134640783072 -48.01060939258892
901 -0.032054475229233506 -47.98563787657771 -0.029662578646093608 -48.040271971235015
902 -0.03194111809134483 -48.01757899466906 -0.030261365976184607 -48.0705333372112
903 -0.03198193795979023 -48.04956093262885 -0.03294525630772114 -48.10347859351892
904 -0.032006037700921294 -48.081566970329774 -0.03639121409505606 -48.13986980761398
905 -0.03185788858681917 -48.113424858916595 -0.031247052177786828 -48.171116859791766
906 -0.031878835149109365 -48.1453036940657 -0.029191508330404757 -48.20030836812217
907 -0.03189121522009373 -48.177194909285795 -0.033518791943788526 -48.233827160065964
908 -0.03191968966275453 -48.20911459894855 -0.0382119532674551 -48.27203911333342
909 -0.03177524004131556 -48.240889838989865 -0.03234443850815296 -48.304383551841575
910 -0.03179475050419569 -48.27268458949406 -0.030260751117020847 -48.334644302958594
911 -0.0317011771723628 -48.30438576666643 -0.0317211028188467 -48.366365405777444
912 -0.031804515048861504 -48.33619028171529 -0.020336423348635436 -48.38670182912608
913 -0.032014035433530805 -48.36820431714882 -0.03994008582085371 -48.426641914946934
914 -0.0319479601457715 -48.400152277294595 -0.024572150129824877 -48.45121406507676
915 -0.03194109220057726 -48.43209336949517 -0.02891532117500901 -48.48012938625177
916 -0.03196040745824576 -48.46405377695341 -0.030254217330366373 -48.510383603582135
917 -0.03198415115475654 -48.49603792810817 -0.033663188107311726 -48.544046791689446
918 -0.031970246229320765 -48.528008174337494 -0.030134976282715796 -48.57418176797216
919 -0.03212612811475992 -48.560134302452255 -0.028771414421498775 -48.60295318239366
920 -0.0321461983025074 -48.59228050075476 -0.026003368850797414 -48.62895655124446
921 -0.03217078875750303 -48.624451289512265 -0.03156373016536236 -48.660520281409816
922 -0.03219416998326778 -48.656645459495536 -0.0380678890272975 -48.69858817043711
923 -0.03199148457497358 -48.68863694407051 -0.029706081189215184 -48.72829425162633
924 -0.032190507464110854 -48.72082745153462 -0.034007873572409156 -48.76230212519874
925 -0.031971007212996484 -48.75279845874761 -0.032017690129578114 -48.794319815328315
926 -0.03214757870882749 -48.78494603745644 -0.025542989186942578 -48.81986280451526
927 -0.032081658579409124 -48.81702769603585 -0.033049852773547175 -48.852912657288805
928 -0.0321381501853466 -48.8491658462212 -0.036758525855839254 -48.88967118314464
929 -0.03197964578866959 -48.881145492009864 -0.03175809346139431 -48.921429276606034
930 -0.031958498805761335 -48.91310399081563 -0.030269285943359137 -48.951698562549396
931 -0.032118370197713374 -48.94522236101334 -0.028493440151214598 -48.98019200270061
932 -0.0320733867585659 -48.97729574777191 -0.03199947401881218 -49.01219147671942
933 -0.032091954723000526 -49.00938770249491 -0.035792738758027555 -49.04798421547745
934 -0.03194418270140886 -49.04133188519632 -0.03213837891817093 -49.08012259439562
935 -0.03192689530551433 -49.07325878050184 -0.03294662814587355 -49.11306922254149
936 -0.03186668325215578 -49.10512546375399 -0.029175142478197812 -49.142244365019685
937 -0.03203981351107359 -49.13716527726507 -0.02946615908294916 -49.171710524102636
938 -0.032050371915102 -49.169215649180174 -0.03010207023471594 -49.201812594337355
939 -0.032312390580773356 -49.201528039760944 -0.04334301631897688 -49.24515561065633
940 -0.03167961724102497 -49.23320765700197 -0.021836481522768736 -49.2669920921791
941 -0.031860710307955745 -49.26506836730992 -0.030425918567925692 -49.29741801074703
942 -0.03204009160399437 -49.29710845891392 -0.03379856571555138 -49.33121657646258
943 -0.031899509392678736 -49.3290079683066 -0.03270602989941836 -49.363922606361996
944 -0.0319645076058805 -49.360972475912476 -0.028698826674371958 -49.39262143303637
945 -0.03192144762724638 -49.392893923539724 -0.03172942772507668 -49.42435086076144
946 -0.03193418271839619 -49.42482810625812 -0.043990127928555015 -49.468340988689995
947 -0.0316968061029911 -49.45652491236111 -0.026798305753618478 -49.49513929444361
948 -0.031810853909701106 -49.488335766270815 -0.035225252620875835 -49.53036454706449
949 -0.03164263106882572 -49.51997839733964 -0.03133608680218458 -49.56170063386667
950 -0.031788055412471296 -49.55176645275211 -0.02998514296486974 -49.59168577683154
951 -0.031925493851304054 -49.583691946603416 -0.027534048724919557 -49.619219825556456
952 -0.031772450916469096 -49.61546439751989 -0.03301541712135077 -49.652235242677804
953 -0.031836378015577795 -49.64730077553546 -0.03629471957683563 -49.68852996225464
954 -0.03166620917618275 -49.67896698471164 -0.028286630753427744 -49.71681659300807
955 -0.03171055819839239 -49.710677542910034 -0.028506712708622216 -49.74532330571669
956 -0.031610691267997024 -49.742288234178034 -0.02375412993133068 -49.76907743564802
957 -0.03210486983880401 -49.77439310401684 -0.040840201638638975 -49.80991763728666
958 -0.03184373881667853 -49.80623684283351 -0.034669534489512446 -49.84458717177617
959 -0.03186418805271387 -49.83810103088623 -0.030650523118674756 -49.87523769489484
960 -0.031831678561866285 -49.86993270944809 -0.03010111264884472 -49.905338807543686
961 -0.031855320744216445 -49.90178803019231 -0.03407617919147014 -49.93941498673516
962 -0.031880434788763526 -49.93366846498107 -0.03951546251773834 -49.9789304492529
963 -0.031623059324920176 -49.96529152430599 -0.02967643886804581 -50.008606888120944
964 -0.031619802303612235 -49.9969113266096 -0.0264895043335855 -50.03509639245453
965 -0.03170633353292942 -50.02861766014253 -0.03033712226897478 -50.0654335147235
966 -0.03171568047255278 -50.06033334061508 -0.033234348706901076 -50.0986678634304
967 -0.03173005832359195 -50.09206339893867 -0.031613710708916186 -50.13028157413932
968 -0.031757665984332564 -50.123821064923 -0.02634530970826745 -50.156626883847586
969 -0.031715444289147854 -50.15553650921215 -0.03355762418359518 -50.19018450803118
970 -0.03177517987787724 -50.18731168909002 -0.03289744798094034 -50.22308195601212
971 -0.03188650561496616 -50.21919819470499 -0.03769845757633448 -50.260780413588456
972 -0.03175225593149662 -50.25095045063648 -0.03478448130190372 -50.29556489489036
973 -0.03153349477797747 -50.282483945414455 -0.032793063297867776 -50.32835795818823
974 -0.031515055987983945 -50.313999001402436 -0.028729610331356525 -50.35708756851958
975 -0.03160471078008413 -50.34560371218252 -0.028106546308845282 -50.38519411482843
976 -0.031619288586080076 -50.3772230007686 -0.03322297390550375 -50.41841708873393
977 -0.03174252603203058 -50.408965526800635 -0.04032022617757321 -50.4587373149115
978 -0.03145131003111601 -50.44041683683175 -0.035005204007029535 -50.49374251891853
979 -0.03139419369399547 -50.47181103052575 -0.032583442702889445 -50.52632596162142
980 -0.031260527204722166 -50.50307155773047 -0.02769756466150284 -50.55402352628292
981 -0.03136791903525591 -50.534439476765726 -0.028329175431281328 -50.5823527017142
982 -0.031509417295455935 -50.56594889406118 -0.035349727421998975 -50.6177024291362
983 -0.031420092470943926 -50.597368986532125 -0.027025382779538632 -50.64472781191574
984 -0.031551305949687955 -50.628920292481816 -0.03090927954763174 -50.67563709146337
985 -0.03139345403760672 -50.66031374651942 -0.02447248212993145 -50.7001095735933
986 -0.031697886623442174 -50.69201163314286 -0.025942068826407195 -50.72605164241971
987 -0.031753919646143915 -50.723765552789004 -0.029846777953207494 -50.75589842037292
988 -0.03185634296387434 -50.75562189575288 -0.0373196741566062 -50.79321809452953
989 -0.03162274388596416 -50.78724463963884 -0.03456731289625168 -50.82778540742578
990 -0.03157283896580339 -50.81881747860464 -0.03063725270330906 -50.85842266012909
991 -0.031705464236438274 -50.85052294284108 -0.023221823293715714 -50.881644483422804
992 -0.03183000329881906 -50.8823529461399 -0.03762232530862093 -50.91926680873142
993 -0.03165562935173512 -50.914008575491636 -0.033114746958017346 -50.95238155568944
994 -0.03165507707744837 -50.94566365256908 -0.032465892098844054 -50.98484744778828
995 -0.03165888013318181 -50.97732253270226 -0.03383111860603094 -51.018678566394314
996 -0.031720958184450865 -51.00904349088671 -0.022764104511588813 -51.0414426709059
997 -0.03179049305617809 -51.04083398394289 -0.028930432442575694 -51.07037310334848
998 -0.031740517169237134 -51.07257450111213 -0.030273525323718787 -51.1006466286722
999 -0.03173655662685633 -51.10431105773898 -0.031066659651696683 -51.1317132883239
1000 -0.03176017180085182 -51.13607122953984 -0.027701522316783668 -51.15941481064068
1001 -0.03190233763307333 -51.16797356717291 -0.031042171642184258 -51.19045698228287
1002 -0.031872181408107284 -51.19984574858101 -0.028669389244168998 -51.21912637152704
1003 -0.03193023148924112 -51.23177598007025 -0.028724815882742404 -51.24785118740978
1004 -0.031959857977926734 -51.26373583804818 -0.034463610500097275 -51.282314797909876
1005 -0.03208693265914917 -51.295822770707325 -0.028412341605871916 -51.31072713951575
1006 -0.0320342967286706 -51.32785706743599 -0.02800004193559289 -51.33872718145134
1007 -0.03222280573099852 -51.36007987316699 -0.029940446373075247 -51.368667627824415
1008 -0.03217045124620199 -51.39225032441319 -0.025739677622914313 -51.39440730544733
1009 -0.03279181197285652 -51.42504213638605 -0.015461465483531356 -51.40986877093086
1010 -0.03252161480486393 -51.45756375119091 -0.03542031794786453 -51.44528908887873
1011 -0.032465506345033646 -51.490029257535944 -0.03352641202509403 -51.47881550090383
1012 -0.03243711683899164 -51.522466374374936 -0.02999990005046129 -51.50881540095429
1013 -0.03251315113157034 -51.5549795255065 -0.027330580912530423 -51.536145981866824
1014 -0.032487419247627256 -51.587466944754134 -0.03347426671534777 -51.56962024858217
1015 -0.032463683001697066 -51.61993062775583 -0.03119459990411997 -51.60081484848629
1016 -0.03273318950086832 -51.652663817256695 -0.023205339908599854 -51.62402018839489
1017 -0.032612168788909913 -51.6852759860456 -0.03314172122627497 -51.65716190962116
1018 -0.032616763934493066 -51.717892749980095 -0.033392871357500555 -51.69055478097866
1019 -0.032700531743466855 -51.75059328172356 -0.03500021807849407 -51.72555499905715
1020 -0.03246279172599316 -51.78305607344955 -0.03421364836394787 -51.7597686474211
1021 -0.03238411471247673 -51.81544018816203 -0.03140447624027729 -51.79117312366137
1022 -0.03234970364719629 -51.84778989180923 -0.031039796024560928 -51.82221291968593
1023 -0.032510782778263095 -51.88030067458749 -0.04008692279458046 -51.86229984248051
1024 -0.032338051963597535 -51.91263872655109 -0.03951147217303515 -51.90181131465354
1025 -0.0318365104496479 -51.94447523700074 -0.03522325232625008 -51.93703456697979
1026 -0.03188492748886347 -51.9763601644896 -0.03333101961761713 -51.97036558659741
1027 -0.031727210059762 -52.00808737454936 -0.030100000370293856 -52.00046558696771
1028 -0.03186047729104757 -52.03994785184041 -0.035040237940847874 -52.035505824908554
1029 -0.031731081940233705 -52.071678933780646 -0.034357523918151854 -52.06986334882671
1030 -0.031650906521826984 -52.10332984030247 -0.03285924345254898 -52.10272259227926
1031 -0.031815181113779546 -52.13514502141625 -0.03794464766979218 -52.140667239949046
1032 -0.03138750186190009 -52.16653252327815 -0.039358234219253066 -52.180025474168296
1033 -0.03133817333728075 -52.19787069661543 -0.032896714843809606 -52.212922189012104
1034 -0.031251217145472764 -52.229121913760906 -0.027729145903140306 -52.24065133491524
1035 -0.03135593431070447 -52.26047784807161 -0.029897396080195905 -52.270548730995436
1036 -0.03134940527379513 -52.2918272533454 -0.03176844473928213 -52.30231717573472
1037 -0.03131379242986441 -52.323141045775266 -0.031190098263323307 -52.333507273998045
1038 -0.031300635915249585 -52.35444168169052 -0.03731712605804205 -52.37082440005609
1039 -0.03123636608943343 -52.38567804777995 -0.03415578585118055 -52.40498018590727
1040 -0.03113087946549058 -52.41680892724544 -0.030113350506871937 -52.43509353641414
1041 -0.031122178211808203 -52.44793110545725 -0.02996017774567008 -52.465053714159815
1042 -0.031214196979999543 -52.47914530243725 -0.032328187488019466 -52.497381901647834
1043 -0.031196422595530748 -52.51034172503278 -0.03029758557677269 -52.52767948722461
1044 -0.03115800768136978 -52.54149973271415 -0.030676486901938915 -52.55835597412655
1045 -0.03126224996522069 -52.572761982679374 -0.03146791737526655 -52.589823891501815
1046 -0.031389605905860665 -52.60415158858523 -0.03169338162988424 -52.6215172731317
1047 -0.03130519753322005 -52.63545678611845 -0.03812962658703327 -52.65964689971874
1048 -0.031241392903029918 -52.66669817902148 -0.02251944737508893 -52.682166347093826
1049 -0.031221146509051324 -52.697919325530535 -0.033941704966127875 -52.71610805205995
1050 -0.031191251799464227 -52.72911057733 -0.036147855781018735 -52.75225590784097
1051 -0.031116200238466264 -52.76022677756846 -0.029845211748033763 -52.782101119589
1052 -0.031114286091178656 -52.791341063659644 -0.026773814391344786 -52.80887493398035
1053 -0.031266191694885495 -52.82260725535453 -0.028813470620661974 -52.83768840460101
1054 -0.031359742302447556 -52.853966997656975 -0.029147920571267603 -52.86683632517228
1055 -0.03132778517901898 -52.88529478283599 -0.03199955206364393 -52.898835877235925
1056 -0.031354203913360836 -52.91664898674935 -0.03013944560661912 -52.92897532284255
1057 -0.031510765012353656 -52.94815975176171 -0.03757638931274414 -52.966551712155294
1058 -0.03128070281818509 -52.979440454579894 -0.030810451600700617 -52.997362163755994
1059 -0.0312376968562603 -53.01067815143615 -0.03363849148154259 -53.031000655237534
1060 -0.03149780202656984 -53.042175953462724 -0.014748865645378828 -53.045749520882914
1061 -0.031521799881011246 -53.07369775334374 -0.0302001329138875 -53.075949653796805
1062 -0.03156795743852854 -53.10526571078226 -0.03483705222606659 -53.11078670602287
1063 -0.03158747805282473 -53.13685318883509 -0.02866782424971461 -53.13945453027259
1064 -0.03168146116659045 -53.16853465000168 -0.029269344825297593 -53.16872387509788
1065 -0.03163322117179632 -53.20016787117348 -0.02834519213065505 -53.19706906722854
1066 -0.03172820545732975 -53.231896076630804 -0.029518280923366547 -53.22658734815191
1067 -0.03175723263993859 -53.263653309270744 -0.026616404205560683 -53.25320375235747
1068 -0.03187420666217804 -53.295527515932925 -0.03103437591344118 -53.284238128270914
1069 -0.0317768769338727 -53.3273043928668 -0.027967170532792806 -53.312205298803704
1070 -0.03192234355956316 -53.359226736426365 -0.03147143619135022 -53.34367673499506
1071 -0.03200964331626892 -53.39123637974264 -0.029496657382696866 -53.37317339237775
1072 -0.03212394844740629 -53.42336032819004 -0.029573116824030875 -53.40274650920178
1073 -0.03199341408908367 -53.45535374227913 -0.03278794288635254 -53.435534452088135
1074 -0.03195496872067451 -53.487308710999805 -0.02796056680381298 -53.46349501889195
1075 -0.031987360864877704 -53.51929607186468 -0.02649434581398964 -53.489989364705934
1076 -0.03230091035366058 -53.55159698221834 -0.02676477562636137 -53.516754140332296
1077 -0.03227913286536932 -53.58387611508371 -0.03500615134835243 -53.55176029168065
1078 -0.0321198551915586 -53.61599597027527 -0.039027353003621104 -53.59078764468427
1079 -0.03199994675815106 -53.64799591703342 -0.029047338385134937 -53.6198349830694
1080 -0.032077806256711486 -53.68007372329013 -0.031230260152369738 -53.65106524322177
1081 -0.03214205075055361 -53.71221577404068 -0.02536792289465666 -53.67643316611643
1082 -0.032196883112192154 -53.74441265715287 -0.02934941779822111 -53.705782583914655
1083 -0.032267083413898945 -53.77667974056677 -0.03111881045624614 -53.7369013943709
1084 -0.03229363113641739 -53.80897337170319 -0.026420814357697962 -53.7633222087286
1085 -0.032323131896555425 -53.84129650359974 -0.028437530249357225 -53.79175973897796
1086 -0.03255852200090885 -53.873855025600655 -0.03137779915705323 -53.823137538135015
1087 -0.03235772643238306 -53.906212752033035 -0.032352017052471635 -53.85548955518749
1088 -0.03219938110560179 -53.938412133138634 -0.03485520649701357 -53.8903447616845
1089 -0.03226899709552526 -53.97068113023416 -0.03685414232313633 -53.92719890400764
1090 -0.032092771120369436 -54.00277390135453 -0.03566078953444958 -53.962859693542086
1091 -0.032054761238396165 -54.03482866259293 -0.03289129938930273 -53.99575099293139
1092 -0.031982276029884814 -54.066810938622815 -0.03713682983070612 -54.0328878227621
1093 -0.03187686949968338 -54.0986878081225 -0.03155168723315001 -54.064439509995246
1094 -0.032166764698922636 -54.13085457282142 -0.02553383344784379 -54.08997334344309
1095 -0.03202328234910965 -54.16287785517053 -0.03424686584621668 -54.124220209289305
1096 -0.03199078850448132 -54.19486864367501 -0.031027109548449516 -54.15524731883775
1097 -0.03192218467593193 -54.22679082835094 -0.03193959798663855 -54.18718691682439
1098 -0.0319895165041089 -54.258780344855055 -0.03139438759535551 -54.21858130441974
1099 -0.03196448087692261 -54.29074482573198 -0.03430849686264992 -54.25288980128239
1100 -0.032068303972482684 -54.32281312970446 -0.042426162585616115 -54.295315963868006
1101 -0.031754001323133704 -54.35456713102759 -0.026697436347603798 -54.32201340021561
1102 -0.031714254058897495 -54.38628138508649 -0.029806367214769126 -54.35181976743038
1103 -0.031887918896973136 -54.41816930398346 -0.02463921010494232 -54.37645897753532
1104 -0.03186672190204263 -54.4500360258855 -0.03854519259184599 -54.41500417012717
1105 -0.03195458874106407 -54.48199061462657 -0.02654059398919344 -54.441544764116365
1106 -0.03198142927139998 -54.513972043897965 -0.03313104789704084 -54.47467581201341
1107 -0.03181465454399586 -54.54578669844196 -0.032092972099781035 -54.50676878411319
1108 -0.03180473567917943 -54.57759143412114 -0.0295294682495296 -54.53629825236272
1109 -0.03187453765422106 -54.60946597177536 -0.0331084905192256 -54.569406742881945
1110 -0.03178361840546131 -54.64124959018082 -0.0306920962408185 -54.600098839122765
1111 -0.03189865909516811 -54.67314824927599 -0.03100919397547841 -54.63110803309824
1112 -0.03184808548539877 -54.70499633476139 -0.033044824935495855 -54.66415285803374
1113 -0.031850867159664634 -54.73684720192105 -0.030815476831048728 -54.69496833486479
1114 -0.03182985838502646 -54.768677060306075 -0.03202000111341476 -54.726988335978206
1115 -0.031751556880772115 -54.800428617186846 -0.03033791044726968 -54.75732624642548
1116 -0.03168664304539561 -54.83211526023224 -0.03128351718187332 -54.788609763607354
1117 -0.03175077885389328 -54.86386603908613 -0.03146218853071332 -54.820071952138065
1118 -0.031772231496870515 -54.89563827058301 -0.031008525751531124 -54.851080477889596
1119 -0.031849436648190024 -54.927487707231194 -0.03336456306278705 -54.884445040952386
1120 -0.03184586651623249 -54.95933357374743 -0.02946699382737279 -54.913912034779756
1121 -0.03168691489845514 -54.99102048864589 -0.03181751407682896 -54.94572954885658
1122 -0.03162051439285278 -55.02264100303874 -0.033451955765485764 -54.97918150462207
1123 -0.0315831582993269 -55.05422416133807 -0.032153975963592527 -55.011335480585664
1124 -0.03169221393764019 -55.08591637527571 -0.025138086173683405 -55.03647356675935
1125 -0.03182809250429273 -55.11774446778 -0.0246560868807137 -55.06112965364006
1126 -0.031811426393687725 -55.14955589417369 -0.03382426127791405 -55.09495391491797
1127 -0.0318401824682951 -55.18139607664198 -0.03300902750343084 -55.127962942421405
1128 -0.03183199800550938 -55.21322807464749 -0.03194175790995359 -55.15990470033136
1129 -0.031903335452079774 -55.24513141009957 -0.030701805278658865 -55.19060650561002
1130 -0.03178909718990326 -55.27692050728947 -0.030449817329645155 -55.22105632293967
1131 -0.03178653065115213 -55.30870703794062 -0.033501147478818896 -55.25455747041848
1132 -0.031724503915756944 -55.340431541856375 -0.035027076862752436 -55.28958454728124
1133 -0.031718104518949984 -55.37214964637533 -0.032645958848297595 -55.322230506129536
1134 -0.031714565213769676 -55.403864211589095 -0.03642932176589966 -55.35865982789544
1135 -0.03165760459378362 -55.43552181618288 -0.032288016937673095 -55.39094784483311
1136 -0.03147852709516883 -55.467000343278045 -0.04096029754728079 -55.43190814238039
1137 -0.03131979247555137 -55.498320135753595 -0.03085840819403529 -55.46276655057442
1138 -0.031286646891385314 -55.52960678264498 -0.034413176216185094 -55.497179726790606
1139 -0.03129732431843877 -55.56090410696342 -0.033742360211908816 -55.530922087002516
1140 -0.031203364208340644 -55.59210747117176 -0.03003957336768508 -55.560961660370204
1141 -0.031184859946370123 -55.62329233111813 -0.03018316449597478 -55.59114482486618
1142 -0.03125142371281982 -55.65454375483095 -0.030868133157491685 -55.62201295802367
1143 -0.03124708291143179 -55.68579083774238 -0.028357834089547396 -55.650370792113215
1144 -0.03120679026469588 -55.71699762800708 -0.028492758609354497 -55.67886355072257
1145 -0.03130860235542059 -55.7483062303625 -0.029988833516836167 -55.70885238423941
1146 -0.031774936430156234 -55.780081166792655 -0.011795610236003996 -55.720647994475414
1147 -0.03183059543371201 -55.811911762226366 -0.03063197312876582 -55.75127996760418
1148 -0.03181612389162183 -55.84372788611799 -0.03364303819835186 -55.784923005802526
1149 -0.031798573955893514 -55.875526460073885 -0.029330854676663874 -55.81425386047919
1150 -0.031866686418652534 -55.90739314649254 -0.032460319437086584 -55.846714179916276
1151 -0.031824235804378986 -55.93921738229692 -0.027546402905136345 -55.874260582821414
1152 -0.03192052412778139 -55.9711379064247 -0.031715497747063635 -55.90597608056848
1153 -0.0318409038707614 -56.00297881029546 -0.029506198316812515 -55.93548227888529
1154 -0.03186664506793022 -56.03484545536339 -0.03073870800435543 -55.966220986889645
1155 -0.03193372059613466 -56.066779175959525 -0.0351845245808363 -56.00140551147048
1156 -0.03178954776376486 -56.09856872372329 -0.029355958104133606 -56.030761469574614
1157 -0.031869104504585265 -56.130437828227876 -0.03278642781078815 -56.063547897385405
1158 -0.033007911033928396 -56.1634457392618 -0.04270484521985054 -56.10625274260526
1159 -0.03147150883451104 -56.19491724809632 -0.034041207283735275 -56.14029394988899
1160 -0.031564765609800816 -56.22648201370612 -0.031874290108680724 -56.172168239997674
1161 -0.031494089402258396 -56.257976103108376 -0.031214764527976512 -56.20338300452565
1162 -0.031540452782064674 -56.289516555890444 -0.03323052451014519 -56.23661352903579
1163 -0.03147906512022018 -56.32099562101067 -0.032789763435721396 -56.269403292471516
1164 -0.03142061410471797 -56.352416235115385 -0.03080963557586074 -56.30021292804738
1165 -0.03135743709281087 -56.38377367220819 -0.03399359304457903 -56.33420652109196
1166 -0.03132145283743739 -56.41509512504563 -0.03534946665167808 -56.36955598774364
1167 -0.031286392360925674 -56.44638151740656 -0.03121644528582692 -56.400772433029466
1168 -0.03136463053524494 -56.4777461479418 -0.032523428089916706 -56.43329586111938
1169 -0.03132286770269275 -56.50906901564449 -0.029223180375993252 -56.462519041495376
1170 -0.03128634169697762 -56.54035535734147 -0.03510713763535023 -56.49762617913073
1171 -0.03120193937793374 -56.571557296719405 -0.03338794838637114 -56.531014127517096
1172 -0.031304240319877864 -56.60286153703928 -0.029141670744866132 -56.56015579826196
1173 -0.0315047156997025 -56.634366252738985 -0.02119208564981818 -56.581347883911775
1174 -0.03149886270985007 -56.66586511544884 -0.03417891971766949 -56.61552680362944
1175 -0.03145974799990654 -56.69732486344874 -0.026317595969885588 -56.64184439959933
1176 -0.03149899952113629 -56.728823862969875 -0.03186932560056448 -56.673713725199896
1177 -0.03156970916315913 -56.76039357213303 -0.029392549023032188 -56.703106274222925
1178 -0.03157668886706233 -56.791970261000095 -0.02793321814388037 -56.731039492366804
1179 -0.03172477632761002 -56.8236950373277 -0.032998550496995446 -56.7640380428638
1180 -0.03162321392446756 -56.85531825125217 -0.025168091524392366 -56.789206134388195
1181 -0.031608984153717753 -56.88692723540589 -0.03495470304042101 -56.824160837428614
1182 -0.03175564678385854 -56.91868288218975 -0.03272749111056328 -56.85688832853918
1183 -0.03168223379179835 -56.95036511598155 -0.03259582128375769 -56.889484149822934
1184 -0.03166738860309124 -56.98203250458464 -0.029947643633931875 -56.919431793456866
1185 -0.031730510853230955 -57.01376301543787 -0.030826935078948736 -56.950258728535815
1186 -0.03162253759801388 -57.04538555303588 -0.03277447652071715 -56.98303320505653
1187 -0.031640577130019665 -57.0770261301659 -0.03474193066358566 -57.017775135720115
1188 -0.03151303008198738 -57.10853916024789 -0.03345671463757753 -57.051231850357695
1189 -0.03156953193247318 -57.14010869218036 -0.02856733314692974 -57.079799183504626
1190 -0.031650479231029746 -57.171759171411395 -0.028488628286868333 -57.10828781179149
1191 -0.03169612288475036 -57.20345529429615 -0.027372426819056273 -57.13566023861055
1192 -0.031763145513832566 -57.235218439809984 -0.03507998734712601 -57.17074022595767
1193 -0.031655456870794296 -57.26687389668078 -0.02472798088565469 -57.19546820684333
1194 -0.03187025301158428 -57.29874414969236 -0.03162120990455151 -57.22708941674788
1195 -0.03184693120419979 -57.33059108089656 -0.032693405635654926 -57.259782822383535
1196 -0.03187156450003385 -57.3624626453966 -0.029292548540979624 -57.289075370924515
1197 -0.03184886034578085 -57.39431150574238 -0.0320555817335844 -57.3211309526581
1198 -0.03181912638247013 -57.42613063212485 -0.03162787612527609 -57.35275882878338
1199 -0.03171849455684424 -57.457849126681694 -0.029018469899892808 -57.381777298683275
1200 -0.03183906301856041 -57.48968818970025 -0.0351401885971427 -57.416917487280415
1201 -0.03178241476416588 -57.52147060446442 -0.034369087964296344 -57.45128657524471
1202 -0.031842563021928075 -57.553313167486344 -0.023580765165388585 -57.4748673404101
1203 -0.03183564394712448 -57.58514881143347 -0.028440399933606385 -57.50330774034371
1204 -0.03201768416911364 -57.61716649560258 -0.03510452881455421 -57.538412269158265
1205 -0.031916731223464015 -57.64908322682604 -0.03149507064372301 -57.569907339801986
1206 -0.03190046101808548 -57.680983687844126 -0.028661579918116332 -57.5985689197201
1207 -0.03196627851575613 -57.71294996635988 -0.032530737295746806 -57.631099657015845
1208 -0.03203179705888033 -57.74498176341876 -0.03251643311232329 -57.663616090128166
1209 -0.03196311946958304 -57.77694488288834 -0.034948128275573254 -57.69856421840374
1210 -0.031830976344645025 -57.80877585923298 -0.03600054308772087 -57.73456476149146
1211 -0.03173206457868218 -57.840507923811664 -0.02943921284750104 -57.76400397433896
1212 -0.031775252893567085 -57.87228317670523 -0.03315550331026316 -57.797159477649224
1213 -0.03180945571511984 -57.90409263242035 -0.03687562830746174 -57.83403510595669
1214 -0.031548991333693266 -57.935641623754044 -0.03144445540383458 -57.86547956136052
1215 -0.0315604530274868 -57.96720207678153 -0.029747291561216117 -57.89522685292174
1216 -0.03156369188800454 -57.998765768669536 -0.031227042246609927 -57.92645389516835
1217 -0.03160968702286482 -58.0303754556924 -0.03285620231181383 -57.95931009748016
1218 -0.031569131556898354 -58.0619445872493 -0.033334162458777426 -57.99264425993894
1219 -0.03161339219659567 -58.0935579794459 -0.02762930290773511 -58.020273562846675
1220 -0.03166934233158827 -58.12522732177749 -0.030907605402171613 -58.051181168248846
1221 -0.03163163382560015 -58.156858955603084 -0.03232960905879736 -58.083510777307644
1222 -0.03156708758324385 -58.188426043186325 -0.03209974300116301 -58.115610520308806
1223 -0.03156416974961758 -58.21999021293594 -0.03401152528822422 -58.14962204559703
1224 -0.03146374579519033 -58.25145395873113 -0.031651609018445014 -58.181273654615474
1225 -0.03151921145617962 -58.28297317018731 -0.03314303737133741 -58.21441669198681
1226 -0.03143580527976155 -58.314408975467074 -0.030984609201550484 -58.245401301188366
1227 -0.03142528207972646 -58.3458342575468 -0.0347321379929781 -58.28013343918134
1228 -0.03151189824566245 -58.37734615579246 -0.03504229821264744 -58.315175737393986
1229 -0.03129285452887416 -58.40863901032133 -0.03022157968953252 -58.34539731708352
1230 -0.03135126354172826 -58.43999027386306 -0.0323384802788496 -58.37773579736237
1231 -0.031301050819456576 -58.47129132468252 -0.03231003675609827 -58.41004583411847
1232 -0.03135885931551456 -58.502650183998036 -0.032290438376367095 -58.442336272494835
1233 -0.03123619044199586 -58.53388637444003 -0.03360362350940704 -58.47593989600424
1234 -0.031203069631010293 -58.56508944407104 -0.026331347413361073 -58.5022712434176
1235 -0.031373235117644074 -58.59646267918868 -0.028110343124717475 -58.53038158654232
1236 -0.03129061469808221 -58.62775329388676 -0.03181638140231371 -58.562197967944634
1237 -0.031365827098488806 -58.65911912098525 -0.022934966161847113 -58.58513293410648
1238 -0.03141110436990857 -58.69053022535516 -0.034859259985387324 -58.61999219409187
1239 -0.031528083700686695 -58.722058309055846 -0.031188648380339145 -58.65118084247221
1240 -0.03140802178531885 -58.753466330841164 -0.03050286853685975 -58.681683711009065
1241 -0.03149871556088328 -58.78496504640205 -0.03399064391851425 -58.71567435492758
1242 -0.031342644989490506 -58.81630769139154 -0.031127232126891613 -58.74680158705447
1243 -0.03143714610487223 -58.847744837496414 -0.026803390868008137 -58.77360497792248
1244 -0.031256562937051056 -58.87900140043347 -0.04017405323684216 -58.81377903115932
1245 -0.031196413934230803 -58.9101978143677 -0.032589446566998956 -58.84636847772632
1246 -0.03117811996489763 -58.9413759343326 -0.029460875131189824 -58.875829352857515
1247 -0.031122292671352626 -58.97249822700395 -0.02907979963347316 -58.90490915249099
1248 -0.031265472527593374 -59.00376369953155 -0.030917683988809584 -58.9358268364798
1249 -0.03128865025937557 -59.035052349790924 -0.03086684560403228 -58.96669368208383
1250 -0.031319836247712375 -59.066372186038635 -0.0327132536098361 -58.99940693569366
1251 -0.03133727237582207 -59.09770945841446 -0.02797875814139843 -59.027385693835065
1252 -0.03144228924065828 -59.129151747655115 -0.03019711161032319 -59.057582805445385
1253 -0.031566462572664024 -59.16071821022778 -0.03375482801347971 -59.09133763345886
1254 -0.031464575603604314 -59.192182785831385 -0.030713279172778128 -59.12205091263164
1255 -0.0314812395721674 -59.22366402540355 -0.029374271538108586 -59.15142518416975
1256 -0.03154019741341472 -59.255204222816964 -0.03362614531069994 -59.18505132948045
1257 -0.03139586867764592 -59.28660009149461 -0.03366393838077784 -59.21871526786123
1258 -0.03131950665265322 -59.31791959814726 -0.02968522310256958 -59.248400490963796
1259 -0.031496327463537456 -59.3494159256108 -0.032933293282985686 -59.28133378424678
1260 -0.03130896976217627 -59.38072489537298 -0.03132952973246574 -59.31266331397925
1261 -0.031401620246469975 -59.41212651561945 -0.028987103141844273 -59.341650417121095
1262 -0.03139264080673456 -59.443519156426184 -0.03313902691006661 -59.37478944403116
1263 -0.03158978093415499 -59.47510893736034 -0.030693305656313896 -59.40548274968747
1264 -0.031392212584614755 -59.50650114994495 -0.029854004736989737 -59.43533675442446
1265 -0.031393337342888114 -59.53789448728784 -0.031614840403199194 -59.46695159482766
1266 -0.03151572430506348 -59.56941021159291 -0.03959764428436756 -59.50654923911203
1267 -0.03137371186167002 -59.60078392345458 -0.032128711231052876 -59.538677950343086
1268 -0.03111433796584606 -59.631898261420424 -0.02975101172924042 -59.568428962072325
1269 -0.03117351271212101 -59.66307177413255 -0.022484724409878254 -59.5909136864822
1270 -0.031487088464200494 -59.69455886259675 -0.03307102080434561 -59.623984707286546
1271 -0.0313465085811913 -59.725905371177944 -0.02975906487554312 -59.65374377216209
1272 -0.031438252329826354 -59.75734362350777 -0.03131902040913701 -59.68506279257122
1273 -0.0314238048158586 -59.78876742832363 -0.026327702775597574 -59.71139049534682
1274 -0.03140968102961779 -59.820177109353246 -0.03106694696471095 -59.74245744231153
1275 -0.03141640946269035 -59.85159351881594 -0.03825465999543667 -59.78071210230697
1276 -0.03160839527845383 -59.88320191409439 -0.04163718894124031 -59.82234929124821
1277 -0.0310844000428915 -59.914286314137286 -0.026923340745270252 -59.84927263199348
1278 -0.031227699480950832 -59.94551401361824 -0.02936928505077958 -59.878641917044256
1279 -0.031161838304251434 -59.97667585192249 -0.031155178509652614 -59.909797095553905
1280 -0.031244263518601656 -60.00792011544109 -0.029409991484135388 -59.93920708703804
1281 -0.031222284212708472 -60.0391423996538 -0.031698713451623915 -59.97090580048967
1282 -0.031178042478859424 -60.070320442132655 -0.033324125595390795 -60.00422992608506
1283 -0.03137286501005292 -60.10169330714271 -0.026727626100182533 -60.03095755218524
1284 -0.031245214864611626 -60.13293852200732 -0.02737792134284973 -60.05833547352809
1285 -0.03134186919778585 -60.16428039120511 -0.03225868828594684 -60.09059416181404
1286 -0.031427831016480924 -60.19570822222159 -0.03384231440722942 -60.12443647622127
1287 -0.031192072480916978 -60.22690029470251 -0.03290581926703453 -60.157342295488306
1288 -0.03132495386525989 -60.25822524856777 -0.03669869489967823 -60.19404099038798
1289 -0.031093660928308963 -60.289318909496075 -0.032249978929758075 -60.22629096931774
1290 -0.031031307950615882 -60.32035021744669 -0.028634544182568788 -60.254925513500304
1291 -0.031164190266281366 -60.35151440771297 -0.029323547054082154 -60.28424906055439
1292 -0.03130390262231231 -60.38281831033528 -0.03502677995711565 -60.3192758405115
1293 -0.03117936784401536 -60.4139976781793 -0.03317650631070137 -60.352452346822204
1294 -0.031176226027309895 -60.44517390420661 -0.032498852163553235 -60.38495119898576
1295 -0.030991410929709674 -60.47616531513632 -0.032218140363693235 -60.417169339349456
1296 -0.031018198188394307 -60.50718351332471 -0.03280286956578493 -60.44997220891524
1297 -0.030946436524391174 -60.5381299498491 -0.033813733607530594 -60.48378594252277
1298 -0.030805952940136196 -60.568935902789235 -0.031036297976970672 -60.51482224049974
1299 -0.03096169512718916 -60.599897597916424 -0.03014400154352188 -60.54496624204326
1300 -0.030945917777717113 -60.63084351569414 -0.03297299239784479 -60.577939234441104
1301 -0.0308275293558836 -60.66167104505002 -0.030898119788616896 -60.60883735422972
1302 -0.030902836844325064 -60.69257388189435 -0.033443900756537914 -60.64228125498626
1303 -0.03104450460523367 -60.72361838649958 -0.030778345186263323 -60.67305960017252
1304 -0.030776036996394397 -60.754394423495974 -0.02879148628562689 -60.70185108645815
1305 -0.03100299397483468 -60.78539741747081 -0.029132813215255737 -60.730983899673404
1306 -0.030920948088169097 -60.81631836555898 -0.028614750038832425 -60.75959864971224
1307 -0.030981378443539143 -60.84729974400252 -0.027176026813685895 -60.78677467652592
1308 -0.03110162718221545 -60.87840137118474 -0.024860426690429448 -60.811635103216354
1309 -0.03118280591443181 -60.90958417709917 -0.02566559808328748 -60.83730070129964
1310 -0.03128184759989381 -60.94086602469906 -0.030705518461763857 -60.868006219761405
1311 -0.031301502138376236 -60.97216752683744 -0.033144026063382626 -60.90115024582479
1312 -0.031337025575339794 -61.00350455241278 -0.026010483875870703 -60.92716072970066
1313 -0.031428349949419496 -61.0349329023622 -0.028891441971063615 -60.95605217167172
1314 -0.031332547310739756 -61.06626544967294 -0.03131705736741423 -60.98736922903914
1315 -0.03151632091030478 -61.097781770583246 -0.03124632416293025 -61.01861555320207
1316 -0.03138549607247114 -61.12916726665572 -0.030994879361242057 -61.04961043256331
1317 -0.031512828823179004 -61.1606800954789 -0.03320259004831314 -61.082813022611624
1318 -0.031489175371825696 -61.19216927085073 -0.03226775582879782 -61.11508077844042
1319 -0.03141427515074611 -61.22358354600147 -0.031008416227996348 -61.14608919466842
1320 -0.03146206438541412 -61.25504561038689 -0.030356472916901113 -61.17644566758532
1321 -0.03140955548733473 -61.28645516587422 -0.02769785178825259 -61.204143519373574
1322 -0.03147286046296358 -61.317928026337185 -0.03634959440678358 -61.24049311378036
1323 -0.03127347007393837 -61.349201496411126 -0.02910174848511815 -61.26959486226548
1324 -0.03152371412143111 -61.38072521053256 -0.03266421016305685 -61.302259072428534
1325 -0.03121472420170903 -61.41193993473427 -0.03426816314458847 -61.33652723557312
1326 -0.03135441048070788 -61.44329434521498 -0.03498210646212101 -61.371509342035246
1327 -0.031124344654381277 -61.47441868986936 -0.03594485353678465 -61.40745419557203
1328 -0.031097603496164083 -61.505516293365524 -0.037099472060799596 -61.44455366763283
1329 -0.03103634575381875 -61.53655263911934 -0.030647449754178525 -61.47520111738701
1330 -0.031069300696253778 -61.567621939815595 -0.030160851683467625 -61.50536196907048
1331 -0.031078391801565887 -61.59870033161716 -0.03147543799132109 -61.536837407061796
1332 -0.03107150075957179 -61.62977183237673 -0.029718238953500987 -61.566555646015296
1333 -0.03111303150653839 -61.66088486388327 -0.03128125416114926 -61.597836900176446
1334 -0.03106510890647769 -61.69194997278974 -0.031985030882060526 -61.62982193105851
1335 -0.031119197979569434 -61.723069170769314 -0.03311136271804571 -61.662933293776554
1336 -0.031038650870323183 -61.754107821639636 -0.03228157386183739 -61.69521486763839
1337 -0.031105347350239752 -61.78521316898988 -0.026537684723734856 -61.721752552362126
1338 -0.031010169722139835 -61.816223338712014 -0.030846168659627436 -61.752598721021755
1339 -0.03110263906419277 -61.84732597777621 -0.034762221947312356 -61.787360942969066
1340 -0.030933746974915265 -61.878259724751125 -0.033438006229698655 -61.82079894919877
1341 -0.031086025480180978 -61.9093457502313 -0.03275315035134554 -61.853552099550114
1342 -0.030899539403617383 -61.94024528963492 -0.030031340103596448 -61.88358343965371
1343 -0.030858539417386054 -61.97110382905231 -0.02902372060343623 -61.912607160257146
1344 -0.031117961183190344 -62.0022217902355 -0.03679416701197624 -61.94940132726912
1345 -0.03092716159299016 -62.033148951828494 -0.028781607281416655 -61.97818293455054
1346 -0.0309326209127903 -62.06408157274129 -0.02596393143758178 -62.00414686598812
1347 -0.031104564759880306 -62.095186137501166 -0.03154247682541609 -62.035689342813534
1348 -0.03096237713471055 -62.12614851463588 -0.033165345154702666 -62.06885468796823
1349 -0.031018511112779378 -62.157167025748656 -0.03092556344345212 -62.09978025141169
1350 -0.03089690813794732 -62.1880639338866 -0.03052250063046813 -62.130302752042155
1351 -0.03098567482084036 -62.219049608707444 -0.028014838881790637 -62.15831759092394
1352 -0.031148285884410144 -62.25019789459186 -0.03283458799123764 -62.19115217891518
1353 -0.03110806904733181 -62.28130596363919 -0.033763854578137395 -62.22491603349332
1354 -0.03096683556213975 -62.31227279920133 -0.02744345720857382 -62.2523594907019
1355 -0.031139121484011413 -62.34341192068534 -0.03278839346021414 -62.285147884162114
1356 -0.031106825824826954 -62.37451874651017 -0.03826028760522604 -62.32340817176734
1357 -0.031065657548606396 -62.40558440405878 -0.03671715091913939 -62.36012532268648
1358 -0.030832089856266974 -62.43641649391505 -0.03129888353869319 -62.391424206225174
1359 -0.030958712846040726 -62.46737520676109 -0.034347761608660224 -62.42577196783383
1360 -0.030815970059484242 -62.498191176820576 -0.02989237755537033 -62.4556643453892
1361 -0.030916966125369073 -62.529108142945944 -0.029162254836410283 -62.48482660022561
1362 -0.031028155237436295 -62.56013629818338 -0.026164177805185318 -62.510990778030795
1363 -0.031039318162947895 -62.59117561634633 -0.0296605970710516 -62.540651375101845
1364 -0.031043860595673323 -62.622219476942 -0.02854409785941243 -62.569195472961255
1365 -0.031032403372228144 -62.65325188031423 -0.031049038376659156 -62.60024451133791
1366 -0.031071886140853166 -62.68432376645508 -0.029592995531857014 -62.62983750686977
1367 -0.031123103015124796 -62.715446869470206 -0.02947008153423667 -62.659307588404005
1368 -0.031178802717477083 -62.74662567218768 -0.02970944084227085 -62.68901702924627
1369 -0.03110263543203473 -62.77772830761972 -0.024357495922595264 -62.71337452516887
1370 -0.031660095881670715 -62.80938840350139 -0.04629080723971128 -62.75966533240858
1371 -0.030955865047872066 -62.84034426854926 -0.03617032524198294 -62.795835657650564
1372 -0.030938993394374847 -62.87128326194363 -0.033753113076090815 -62.82958877072665
1373 -0.030770420096814632 -62.902053682040446 -0.02752149710431695 -62.85711026783097
1374 -0.03093271842226386 -62.93298640046271 -0.03317069821059704 -62.890280966041566
1375 -0.03081212779507041 -62.96379852825778 -0.03143786713480949 -62.92171883317638
1376 -0.03078789869323373 -62.99458642695102 -0.028848649002611637 -62.95056748217899
1377 -0.03083356935530901 -63.025419996306326 -0.031509508937597276 -62.982076991116585
1378 -0.03073673564940691 -63.05615673195573 -0.030690608080476522 -63.01276759919706
1379 -0.03087276704609394 -63.08702949900182 -0.033502561040222645 -63.046270160237285
1380 -0.030869200360029936 -63.11789869936185 -0.03285738006234169 -63.07912754029962
1381 -0.03088977010920644 -63.14878846947106 -0.03433648142963648 -63.11346402172926
1382 -0.030744271259754895 -63.179532740730814 -0.03710333351045847 -63.150567355239716
1383 -0.030707354191690683 -63.210240094922504 -0.03208152949810028 -63.182648884737816
1384 -0.030621458124369384 -63.24086155304688 -0.03133422238752246 -63.21398310712534
1385 -0.030649770237505435 -63.27151132328438 -0.027662054263055326 -63.24164516138839
1386 -0.030656450521200897 -63.30216777380558 -0.03137804577127099 -63.27302320715966
1387 -0.030700774490833284 -63.33286854829641 -0.031469477154314515 -63.30449268431398
1388 -0.030659566540271042 -63.36352811483668 -0.032110925763845444 -63.33660361007782
1389 -0.030589909479022025 -63.3941180243157 -0.02987384842708707 -63.36647745850491
1390 -0.030804166011512278 -63.424922190327216 -0.030973087623715402 -63.397450546128624
1391 -0.03057161280885339 -63.45549380313607 -0.029498648829758167 -63.42694919495838
1392 -0.030657197814434767 -63.48615100095051 -0.032429243251681325 -63.45937843821007
1393 -0.030631399154663085 -63.51678240010517 -0.03289792668074369 -63.49227636489081
1394 -0.03065017145127058 -63.54743257155644 -0.027563595585525034 -63.51983996047634
1395 -0.03085233550518751 -63.57828490706163 -0.025871364772319792 -63.54571132524866
1396 -0.031012505292892456 -63.60929741235452 -0.035190445370972157 -63.58090177061963
1397 -0.03078473936766386 -63.64008215172218 -0.03092201752588153 -63.611823788145514
1398 -0.030774905160069466 -63.670857056882255 -0.032157508097589015 -63.643981296243105
1399 -0.030762075819075106 -63.70161913270133 -0.03842378258705139 -63.68240507883016
1400 -0.03052824819460511 -63.73214738089594 -0.030299101304262877 -63.71270418013442
1401 -0.030588231422007083 -63.76273561231795 -0.03432886246591806 -63.74703304260034
1402 -0.03058178136125207 -63.793317393679196 -0.03173347357660532 -63.77876651617695
1403 -0.030616164114326237 -63.823933557793524 -0.027661499660462142 -63.80642801583741
1404 -0.030797111243009566 -63.854730669036535 -0.035166060552001 -63.84159407638941
1405 -0.030562063679099083 -63.885292732715634 -0.029478358570486307 -63.8710724349599
1406 -0.03063122685998678 -63.91592395957562 -0.038634604588150975 -63.90970703954805
1407 -0.030519797652959823 -63.94644375722858 -0.028693259041756392 -63.93840029858981
1408 -0.030558184441179036 -63.977001941669755 -0.03413916267454624 -63.97253946126436
1409 -0.030495057068765163 -64.00749699873852 -0.03643880598247051 -64.00897826724683
1410 -0.030363147146999836 -64.03786014588552 -0.02961988253518939 -64.03859814978202
1411 -0.030413105618208647 -64.06827325150373 -0.028181757032871246 -64.06677990681489
1412 -0.030607423558831216 -64.09888067506256 -0.026803107745945454 -64.09358301456083
1413 -0.030507465545088052 -64.12938814060765 -0.02317438116297126 -64.11675739572381
1414 -0.031056980602443218 -64.16044512121009 -0.04471876583993435 -64.16147616156374
1415 -0.030248623434454204 -64.19069374464455 -0.03324059564620256 -64.19471675720995
1416 -0.03020049287006259 -64.22089423751461 -0.030143861006945372 -64.2248606182169
1417 -0.030233162362128495 -64.25112739987674 -0.03047487633302808 -64.25533549454993
1418 -0.03021765109151602 -64.28134505096826 -0.0245854583568871 -64.2799209529068
1419 -0.03042112970724702 -64.3117661806755 -0.029202472791075705 -64.30912342569788
1420 -0.030393975973129272 -64.34216015664863 -0.03476894348859787 -64.34389236918648
1421 -0.03036085795611143 -64.37252101460474 -0.03248724304139614 -64.37637961222788
1422 -0.030347876623272894 -64.40286889122801 -0.025911847595125437 -64.402291459823
1423 -0.030450812261551618 -64.43331970348956 -0.03504950031638145 -64.43734096013938
1424 -0.030313187185674904 -64.46363289067523 -0.029519627336412668 -64.4668605874758
1425 -0.030435694381594658 -64.49406858505682 -0.03437183015048504 -64.50123241762628
1426 -0.03026990359649062 -64.52433848865331 -0.026070484425872564 -64.52730290205216
1427 -0.030342904292047022 -64.55468139294535 -0.029747403878718614 -64.55705030593087
1428 -0.0304840087890625 -64.58516540173441 -0.030587113834917544 -64.58763741976578
1429 -0.030492878053337336 -64.61565827978775 -0.027899550274014473 -64.6155369700398
1430 -0.030482050217688083 -64.64614033000544 -0.02833238374441862 -64.64386935378421
1431 -0.030640489794313906 -64.67678081979975 -0.027582892309874298 -64.67145224609409
1432 -0.030650484096258878 -64.707431303896 -0.02976202927529812 -64.7012142753694
1433 -0.030711095314472914 -64.73814239921047 -0.02745187785476446 -64.72866615322415
1434 -0.030785586684942245 -64.76892798589542 -0.030236051324754952 -64.7589022045489
1435 -0.030749056581407787 -64.79967704247683 -0.031855921074748036 -64.79075812562365
1436 -0.030789695773273708 -64.83046673825011 -0.030516235157847404 -64.8212743607815
1437 -0.030543461907655 -64.86101020015776 -0.02600595783442259 -64.84728031861593
1438 -0.030847500916570424 -64.89185770107433 -0.03726942837238312 -64.88454974698831
1439 -0.030656608659774064 -64.9225143097341 -0.030568777583539486 -64.91511852457185
1440 -0.03065630290657282 -64.95317061264068 -0.02793700397014618 -64.943055528542
1441 -0.030714815575629474 -64.98388542821631 -0.032448081858456136 -64.97550361040047
1442 -0.030694405455142258 -65.01457983367145 -0.031148853432387113 -65.00665246383285
1443 -0.030732558015733956 -65.04531239168718 -0.030983111634850503 -65.0376355754677
1444 -0.030667527951300143 -65.07597991963847 -0.03041178910061717 -65.06804736456832
1445 -0.03068613205105066 -65.10666605168952 -0.0326704578474164 -65.10071782241573
1446 -0.03071379205211997 -65.13737984374164 -0.02793355528265238 -65.12865137769839
1447 -0.03077534157782793 -65.16815518531946 -0.034418690018355846 -65.16307006771675
1448 -0.030736660957336424 -65.1988918462768 -0.02618195191025734 -65.189252019627
1449 -0.030767136719077826 -65.22965898299587 -0.03181553650647402 -65.22106755613348
1450 -0.03083545258268714 -65.26049443557856 -0.03585433196276426 -65.25692188809624
1451 -0.03068738179281354 -65.29118181737138 -0.032873905077576634 -65.28979579317382
1452 -0.030688209086656572 -65.32187002645804 -0.03329787962138653 -65.32309367279521
1453 -0.0305701844394207 -65.35244021089747 -0.032451136596500875 -65.35554480939172
1454 -0.030560417752712964 -65.38300062865018 -0.03193851541727781 -65.387483324809
1455 -0.03062692005187273 -65.41362754870205 -0.02986989002674818 -65.41735321483574
1456 -0.030583905801177026 -65.44421145450323 -0.02269231602549553 -65.44004553086124
1457 -0.030836594570428134 -65.47504804907366 -0.0345980316400528 -65.4746435625013
1458 -0.030694853607565166 -65.50574290268123 -0.03233854211866856 -65.50698210461996
1459 -0.030649060010910036 -65.53639196269215 -0.032969900965690614 -65.53995200558566
1460 -0.030617149360477925 -65.56700911205263 -0.029501373041421176 -65.56945337862709
1461 -0.03065106077119708 -65.59766017282382 -0.029691847786307336 -65.5991452264134
1462 -0.030616048816591503 -65.62827622164042 -0.032422582432627675 -65.63156780884603
1463 -0.030780060309916736 -65.65905628195034 -0.024508505966514348 -65.65607631481254
1464 -0.030805827304720878 -65.68986210925506 -0.02664861474186182 -65.6827249295544
1465 -0.03089866563677788 -65.72076077489184 -0.03019208265468478 -65.71291701220908
1466 -0.031021201610565187 -65.75178197650241 -0.02554410705342889 -65.73846111926251
1467 -0.03108755322173238 -65.78286952972415 -0.030638493504375218 -65.76909961276688
1468 -0.03110020365566015 -65.8139697333798 -0.029811339266598225 -65.79891095203348
1469 -0.03096623979508877 -65.8449359731749 -0.03395165000110865 -65.8328626020346
1470 -0.030944579001516103 -65.87588055217641 -0.030590822082012893 -65.86345342411661
1471 -0.031002914439886807 -65.90688346661629 -0.028334130067378283 -65.89178755418399
1472 -0.030979768931865694 -65.93786323554816 -0.030039078276604413 -65.9218266324606
1473 -0.031010231748223305 -65.96887346729639 -0.024564417917281388 -65.94639105037787
1474 -0.031104962155222893 -65.99997842945162 -0.030219528544694185 -65.97661057892256
1475 -0.031270759832113984 -66.03124918928373 -0.02987141953781247 -66.00648199846037
1476 -0.031233783066272735 -66.06248297235 -0.031983917020261286 -66.03846591548063
1477 -0.03141260566189885 -66.0938955780119 -0.037039933539927 -66.07550584902056
1478 -0.031139965821057557 -66.12503554383295 -0.03262918498367071 -66.10813503400423
1479 -0.03114802185446024 -66.15618356568741 -0.03181160241365433 -66.13994663641789
1480 -0.031103315018117427 -66.18728688070553 -0.029362182319164275 -66.16930881873705
1481 -0.031155303213745357 -66.21844218391928 -0.033582310564816 -66.20289112930186
1482 -0.03114808276295662 -66.24959026668223 -0.03038414092734456 -66.2332752702292
1483 -0.031240829173475503 -66.2808310958557 -0.02809448502957821 -66.26136975525878
1484 -0.031158569548279048 -66.31198966540398 -0.03371362388134003 -66.29508337914012
1485 -0.031314518116414544 -66.3433041835204 -0.03614154011011124 -66.33122491925023
1486 -0.031047586351633072 -66.37435176987204 -0.028169041592627765 -66.35939396084287
1487 -0.03098927717655897 -66.4053410470486 -0.031160269677639008 -66.39055423052051
1488 -0.03097927002236247 -66.43632031707095 -0.03265500906854868 -66.42320923958906
1489 -0.031046169623732568 -66.46736648669469 -0.03094188580289483 -66.45415112539195
1490 -0.03103619134053588 -66.49840267803522 -0.030143179651349782 -66.48429430504329
1491 -0.031038207188248634 -66.52944088522347 -0.028224244154989718 -66.51251854919828
1492 -0.03112976811826229 -66.56057065334173 -0.0278120469301939 -66.54033059612847
1493 -0.031225105933845042 -66.59179575927557 -0.03150397203862667 -66.57183456816709
1494 -0.031227305252104997 -66.62302306452767 -0.03026832630857825 -66.60210289447566
1495 -0.03114731563255191 -66.65417038016022 -0.03742406349629164 -66.63952695797195
1496 -0.031126702763140203 -66.68529708292337 -0.02976401736959815 -66.66929097534155
1497 -0.03117901077494025 -66.7164760936983 -0.03234443012624979 -66.7016354054678
1498 -0.03107848046347499 -66.74755457416178 -0.02987542599439621 -66.73151083146219
1499 -0.031127406377345325 -66.77868198053913 -0.030304678063839675 -66.76181550952603
1500 -0.031081158574670552 -66.8097631391138 -0.028706244844943284 -66.79052175437097
1501 -0.031181270629167555 -66.84094440974296 -0.025806643441319464 -66.81632839781228
1502 -0.0313231360167265 -66.87226754575968 -0.026878622081130742 -66.84320701989341
1503 -0.031389438174664976 -66.90365698393435 -0.030222410336136818 -66.87342943022955
1504 -0.031368050072342155 -66.9350250340067 -0.03452766109257936 -66.90795709132213
1505 -0.03138800729066134 -66.96641304129736 -0.03055106829851866 -66.93850815962065
1506 -0.03141437834128737 -66.99782741963864 -0.03512994349002838 -66.97363810311069
1507 -0.03120419569313526 -67.02903161533177 -0.032964781299233435 -67.00660288440992
1508 -0.031345156207680705 -67.06037677153945 -0.02618193095549941 -67.03278481536542
1509 -0.03162633925676346 -67.09200311079621 -0.03368457444012165 -67.06646938980553
1510 -0.031333690602332355 -67.12333680139855 -0.034239109978079794 -67.10070849978361
1511 -0.031255319621413945 -67.15459212101996 -0.03459709212183952 -67.13530559190545
1512 -0.031083354167640208 -67.1856754751876 -0.03591631166636944 -67.17122190357182
1513 -0.030999183468520642 -67.21667465865612 -0.028190970700234175 -67.19941287427206
1514 -0.031108312588185073 -67.2477829712443 -0.02832148503512144 -67.22773435930718
1515 -0.03112579360604286 -67.27890876485034 -0.028739629965275525 -67.25647398927245
1516 -0.031138198729604483 -67.31004696357995 -0.030607618484646083 -67.2870816077571
1517 -0.031175022944808006 -67.34122198652476 -0.030299336463212968 -67.31738094422032
1518 -0.031279644649475816 -67.37250163117423 -0.029324573650956153 -67.34670551787127
1519 -0.03129697507247329 -67.40379860624671 -0.02916040802374482 -67.37586592589501
1520 -0.031358376052230595 -67.43515698229893 -0.03232348579913378 -67.40818941169415
1521 -0.031238259747624397 -67.46639524204656 -0.03317885864526034 -67.44136827033941
1522 -0.0313788334839046 -67.49777407553046 -0.028038773871958255 -67.46940704421137
1523 -0.03127676909789443 -67.52905084462836 -0.03944418225437403 -67.50885122646574
1524 -0.031185516342520713 -67.56023636097088 -0.03245222698897123 -67.5413034534547
1525 -0.031167905312031507 -67.59140426628291 -0.02859798902645707 -67.56990144248115
1526 -0.03116680756211281 -67.62257107384502 -0.03362736683338881 -67.60352880931454
1527 -0.031095865555107592 -67.65366693940013 -0.029192592576146127 -67.63272140189069
1528 -0.031169955711811782 -67.68483689511194 -0.03444222267717123 -67.66716362456786
1529 -0.031151103135198355 -67.71598799824714 -0.030475102923810483 -67.69763872749168
1530 -0.031166553683578967 -67.74715455193072 -0.03052825527265668 -67.72816698276434
1531 -0.031217461545020343 -67.77837201347575 -0.0297745986841619 -67.75794158144849
1532 -0.031287232507020236 -67.80965924598277 -0.03062855638563633 -67.78857013783413
1533 -0.031157244741916657 -67.84081649072469 -0.028142050374299288 -67.81671218820843
1534 -0.03124012881889939 -67.87205661954359 -0.03370243813842535 -67.85041462634685
1535 -0.0310679423622787 -67.90312456190587 -0.031050299387425186 -67.88146492573428
1536 -0.0311550660058856 -67.93427962791175 -0.030613213777542114 -67.91207813951182
1537 -0.03112115114927292 -67.96540077906103 -0.029196083638817073 -67.94127422315064
1538 -0.03108801515772939 -67.99648879421876 -0.036732090264558794 -67.97800631341521
1539 -0.031065164227038623 -68.02755395844581 -0.03411781843751669 -68.01212413185273
1540 -0.031029119063168763 -68.05858307750897 -0.031787505745887755 -68.04391163759861
1541 -0.031020871642977 -68.08960394915195 -0.03159302864223719 -68.07550466624085
1542 -0.030981886945664883 -68.12058583609762 -0.027198195550590755 -68.10270286179144
1543 -0.03104134164750576 -68.15162717774513 -0.027849999163299798 -68.13055286095474
1544 -0.031162980198860168 -68.18279015794398 -0.031341935973614454 -68.16189479692835
1545 -0.031187081430107354 -68.21397723937409 -0.033178433403372766 -68.19507323033173
1546 -0.031156591419130564 -68.24513383079322 -0.02969416892156005 -68.2247673992533
1547 -0.031168168317526578 -68.27630199911074 -0.02980912020429969 -68.2545765194576
1548 -0.031216750014573337 -68.30751874912532 -0.031509642489254475 -68.28608616194686
1549 -0.031189484428614377 -68.33870823355393 -0.0291324520483613 -68.31521861399521
1550 -0.031240365002304316 -68.36994859855623 -0.030202042032033204 -68.34542065602724
1551 -0.03133824532851577 -68.40128684388475 -0.03622599225491285 -68.38164664828216
1552 -0.03117389865219593 -68.43246074253695 -0.032664426043629645 -68.41431107432578
1553 -0.03119725650176406 -68.46365799903872 -0.03659654315561056 -68.45090761748139
1554 -0.03100209543481469 -68.49466009447353 -0.02952479850500822 -68.4804324159864
1555 -0.03104285066947341 -68.52570294514301 -0.03063633879646659 -68.51106875478287
1556 -0.031059319991618393 -68.55676226513462 -0.033189143240451816 -68.54425789802332
1557 -0.031036482378840446 -68.58779874751346 -0.030188531428575516 -68.5744464294519
1558 -0.031020527798682453 -68.61881927531215 -0.03511296100914478 -68.60955939046104
1559 -0.031032878439873457 -68.64985215375202 -0.028253820911049842 -68.63781321137209
1560 -0.030995578039437532 -68.68084773179146 -0.028614675160497427 -68.66642788653259
1561 -0.03101619044318795 -68.71186392223464 -0.02995203984901309 -68.6963799263816
1562 -0.0311906848102808 -68.74305460704493 -0.03242805395275354 -68.72880798033435
1563 -0.031084318924695254 -68.77413892596962 -0.024877605307847262 -68.7536855856422
1564 -0.03136943280696869 -68.80550835877659 -0.029315917007625102 -68.78300150264982
1565 -0.0311926837079227 -68.83670104248452 -0.03005199758335948 -68.81305350023318
1566 -0.031140338350087404 -68.8678413808346 -0.03558908309787512 -68.84864258333106
1567 -0.031101479195058346 -68.89894286002966 -0.03203756883740425 -68.88068015216847
1568 -0.031163014471530914 -68.9301058745012 -0.030996054224669934 -68.91167620639314
1569 -0.03106531659141183 -68.9611711910926 -0.029534179344773294 -68.94121038573792
1570 -0.03110899031162262 -68.99228018140423 -0.027290747314691544 -68.96850113305261
1571 -0.031182372476905584 -69.02346255388113 -0.03270929902791977 -69.00121043208053
1572 -0.03112788191065192 -69.05459043579178 -0.03493964355438948 -69.03615007563492
1573 -0.031088743451982738 -69.08567917924377 -0.03868194315582514 -69.07483201879074
1574 -0.03079767394810915 -69.11647685319188 -0.03004208654165268 -69.1048741053324
1575 -0.03093528561294079 -69.14741213880482 -0.033020322769880296 -69.13789442810229
1576 -0.030883365031331777 -69.17829550383615 -0.030153278820216657 -69.16804770692251
1577 -0.030985088273882865 -69.20928059211003 -0.03243709355592728 -69.20048480047843
1578 -0.030868071783334016 -69.24014866389336 -0.028861731849610807 -69.22934653232805
1579 -0.030927522759884595 -69.27107618665325 -0.02924093557521701 -69.25858746790327
1580 -0.03093312382698059 -69.30200931048023 -0.032321488671004775 -69.29090895657427
1581 -0.030963103007525205 -69.33297241348775 -0.030661121476441622 -69.32157007805071
1582 -0.03084991965442896 -69.36382233314218 -0.02877589864656329 -69.35034597669727
1583 -0.03085441645234823 -69.39467674959452 -0.031104229111224412 -69.38145020580849
1584 -0.03111433321610093 -69.42579108281062 -0.04180918075144291 -69.42325938655993
1585 -0.030803967919200658 -69.45659505072982 -0.02763045486062765 -69.45088984142056
1586 -0.03081458630040288 -69.48740963703023 -0.035519607923924924 -69.48640944934449
1587 -0.030792932771146298 -69.51820256980137 -0.030913702584803103 -69.51732315192929
1588 -0.03073197081685066 -69.54893454061822 -0.027023712918162347 -69.54434686484745
1589 -0.030777976289391516 -69.5797125169076 -0.026738107670098543 -69.57108497251755
1590 -0.03094583246856928 -69.61065834937618 -0.03242091406136751 -69.60350588657892
1591 -0.030955137312412263 -69.6416134866886 -0.03257612641900778 -69.63608201299792
1592 -0.030907602980732918 -69.67252108966933 -0.02763129407539964 -69.66371330707332
1593 -0.030928448680788277 -69.70344953835011 -0.035430459678173064 -69.69914376675149
1594 -0.0307911716401577 -69.73424070999027 -0.037246682308614255 -69.73639044906011
1595 -0.030850023124367 -69.76509073311465 -0.03369483184069395 -69.7700852809008
1596 -0.030740282125771047 -69.79583101524042 -0.03154312502592802 -69.80162840592673
1597 -0.030777384992688894 -69.82660840023311 -0.03444363810122013 -69.83607204402796
1598 -0.03070654598996043 -69.85731494622307 -0.027479288913309575 -69.86355133294127
1599 -0.030736231803894044 -69.88805117802697 -0.029435100313276053 -69.89298643325455
1600 -0.03077856721356511 -69.91882974524053 -0.02411841582506895 -69.91710484907962
1601 -0.030922111682593824 -69.94975185692313 -0.035186865366995335 -69.95229171444662
1602 -0.03081607548519969 -69.98056793240833 -0.034698516875505445 -69.98699023132212
1603 -0.03072798838838935 -70.01129592079673 -0.026864938624203204 -70.01385516994632
1604 -0.030813967529684304 -70.04210988832641 -0.03317312002182007 -70.04702828996814
1605 -0.030786355119198562 -70.07289624344561 -0.025510634668171404 -70.0725389246363
1606 -0.030820564087480306 -70.10371680753309 -0.03268699087202549 -70.10522591550833
1607 -0.03075736090540886 -70.1344741684385 -0.028236734960228205 -70.13346265046856
1608 -0.030962994415313007 -70.16543716285382 -0.03517393488436937 -70.16863658535293
1609 -0.03078633463010192 -70.19622349748393 -0.031116071995347737 -70.19975265734827
1610 -0.03073468469083309 -70.22695818217476 -0.02850983161479235 -70.22826248896307
1611 -0.031007661018520594 -70.25796584319328 -0.02949219709262252 -70.25775468605569
1612 -0.030924362316727638 -70.28889020551 -0.029278973769396543 -70.28703365982508
1613 -0.030916023626923562 -70.31980622913693 -0.030523384641855954 -70.31755704446694
1614 -0.031151635479182004 -70.3509578646161 -0.022403596341609953 -70.33996064080854
1615 -0.031300277542322875 -70.38225814215843 -0.029053183179348706 -70.36901382398788
1616 -0.03128131590783596 -70.41353945806627 -0.03366649765521288 -70.4026803216431
1617 -0.03120403029024601 -70.44474348835651 -0.030239109601825475 -70.43291943124493
1618 -0.031175142899155617 -70.47591863125567 -0.03673080038279295 -70.46965023162772
1619 -0.03114808741956949 -70.50706671867523 -0.03063817247748375 -70.5002884041052
1620 -0.030967839155346157 -70.53803455783058 -0.03215089254081249 -70.53243929664602
1621 -0.031061563827097415 -70.56909612165768 -0.031630740873515605 -70.56407003751953
1622 -0.031070316582918166 -70.60016643824059 -0.037209410965442655 -70.60127944848497
1623 -0.03091429304331541 -70.6310807312839 -0.03202407509088516 -70.63330352357586
1624 -0.030936991889029743 -70.66201772317294 -0.02991818096488714 -70.66322170454075
1625 -0.030832730047404767 -70.69285045322034 -0.03786663226783275 -70.70108833680858
1626 -0.03064535968005657 -70.7234958129004 -0.028878028225153684 -70.72996636503373
1627 -0.03074296275153756 -70.75423877565193 -0.028832449112087488 -70.75879881414582
1628 -0.031092533189803363 -70.78533130884173 -0.025071268901228905 -70.78387008304705
1629 -0.031007747910916806 -70.81633905675265 -0.03410340566188097 -70.81797348870893
1630 -0.030923207849264146 -70.84726226460192 -0.030603602435439824 -70.84857709114436
1631 -0.03089976906776428 -70.87816203366968 -0.031587837263941765 -70.8801649284083
1632 -0.030931328982114793 -70.9090933626518 -0.03257189504802227 -70.91273682345633
1633 -0.030880803521722556 -70.93997416617353 -0.031091143656522036 -70.94382796711285
1634 -0.030842525232583285 -70.97081669140611 -0.031095759198069572 -70.97492372631092
1635 -0.03084859438240528 -71.00166528578852 -0.02847057431936264 -71.00339430063028
1636 -0.030745812971144915 -71.03241109875967 -0.03017614847049117 -71.03357044910076
1637 -0.030900187883526088 -71.0633112866432 -0.031324668787419796 -71.06489511788818
1638 -0.030892063211649657 -71.09420334985485 -0.03226518891751766 -71.0971603068057
1639 -0.030996683146804573 -71.12520003300166 -0.026234840974211693 -71.12339514777992
1640 -0.03133536791428924 -71.15653540091596 -0.0274092735722661 -71.15080442135218
1641 -0.031162646412849427 -71.18769804732881 -0.032716691866517066 -71.18352111321869
1642 -0.03111087866127491 -71.21880892599009 -0.03321059141308069 -71.21673170463177
1643 -0.031072665750980378 -71.24988159174107 -0.03314551915973425 -71.2498772237915
1644 -0.031009287107735872 -71.28089087884881 -0.031305175833404066 -71.28118239962491
1645 -0.03098370311781764 -71.31187458196662 -0.028362064249813558 -71.30954446387473
1646 -0.03114785300567746 -71.3430224349723 -0.030092558171600104 -71.33963702204633
1647 -0.03109552012756467 -71.37411795509986 -0.03392590451985598 -71.3735629265662
1648 -0.03095274483785033 -71.40507069993771 -0.02767349248751998 -71.40123641905372
1649 -0.03107494758442044 -71.43614564752212 -0.033700304478406905 -71.43493672353212
1650 -0.031051874440163375 -71.46719752196229 -0.02820153012871742 -71.46313825366083
1651 -0.03113885885104537 -71.49833638081334 -0.02616851357743144 -71.48930676723826
1652 -0.031229178328067063 -71.5295655591414 -0.028051077481359245 -71.51735784471963
1653 -0.03128254115581512 -71.56084810029722 -0.03162077013403177 -71.54897861485365
1654 -0.03126917071640491 -71.59211727101362 -0.02877665152773261 -71.57775526638139
1655 -0.03139377189800143 -71.62351104291162 -0.030643842089921235 -71.6083991084713
1656 -0.03139775302261114 -71.65490879593423 -0.031906018406152724 -71.64030512687745
1657 -0.03128231260925531 -71.68619110854348 -0.02841089479625225 -71.6687160216737
1658 -0.031326870527118446 -71.7175179790706 -0.027659923303872347 -71.69637594497758
1659 -0.031587183568626644 -71.74910516263924 -0.03452917765825987 -71.73090512263583
1660 -0.0313920134678483 -71.78049717610709 -0.02870538141578436 -71.75961050405162
1661 -0.03137868130579591 -71.81187585741289 -0.03228096514940262 -71.79189146920102
1662 -0.0314347205683589 -71.84331057798124 -0.03377448376268148 -71.8256659529637
1663 -0.03136084182187915 -71.87467141980312 -0.03108046380802989 -71.85674641677173
1664 -0.03137865196913481 -71.90605007177226 -0.03226413149386644 -71.88901054826559
1665 -0.03148238612338901 -71.93753245789564 -0.026404924504458905 -71.91541547277005
1666 -0.03146092323586345 -71.96899338113151 -0.03082487601786852 -71.94624034878792
1667 -0.03152938401326537 -72.00052276514478 -0.028555137850344182 -71.97479548663827
1668 -0.03163976464420557 -72.03216252978899 -0.03477680087089539 -72.00957228750917
1669 -0.03147731442004442 -72.06363984420904 -0.029392897617071867 -72.03896518512624
1670 -0.03147587850689888 -72.09511572271593 -0.029227865766733883 -72.06819305089297
1671 -0.03150860713794827 -72.12662432985388 -0.03016445441171527 -72.09835750530469
1672 -0.031527559459209445 -72.15815188931309 -0.030083753261715175 -72.12844125856641
1673 -0.03156024543568492 -72.18971213474877 -0.033504357933998107 -72.1619456165004
1674 -0.03155158394947648 -72.22126371869825 -0.03127263756468892 -72.19321825406509
1675 -0.031665549892932174 -72.25292926859119 -0.040933719091117385 -72.2341519731562
1676 -0.03139451695606112 -72.28432378554724 -0.03119362248107791 -72.26534559563729
1677 -0.03133277539163828 -72.31565656093888 -0.03014612440019846 -72.29549172003749
1678 -0.03134875176474452 -72.34700531270362 -0.03126704515889287 -72.32675876519639
1679 -0.03128317799419165 -72.37828849069781 -0.029686024691909552 -72.3564447898883
1680 -0.031419195048511026 -72.40970768574633 -0.030949892941862345 -72.38739468283016
1681 -0.031269431486725806 -72.44097711723305 -0.03344196751713753 -72.4208366503473
1682 -0.031357135623693466 -72.47233425285674 -0.02701279642060399 -72.4478494467679
1683 -0.031476056296378375 -72.50381030915312 -0.030719468276947735 -72.47856891504485
1684 -0.031423569470643994 -72.53523387862377 -0.030395062919706107 -72.50896397796456
1685 -0.03150746570900083 -72.56674134433277 -0.0291197931393981 -72.53808377110396
1686 -0.03160808142274618 -72.59834942575552 -0.033344787545502186 -72.57142855864946
1687 -0.03145082239061594 -72.62980024814613 -0.02989059342071414 -72.60131915207018
1688 -0.03148731021210551 -72.66128755835823 -0.0299223305657506 -72.63124148263593
1689 -0.031526646576821804 -72.69281420493505 -0.034079980850219724 -72.66532146348615
1690 -0.03154182499274612 -72.72435602992779 -0.029870608262717722 -72.69519207174886
1691 -0.03150247186422348 -72.75585850179202 -0.032769876159727575 -72.7279619479086
1692 -0.031490107998251915 -72.78734860979027 -0.028383656032383443 -72.75634560394099
1693 -0.031561645213514566 -72.81891025500379 -0.03314260542392731 -72.78948820936492
1694 -0.031483910698443654 -72.85039416570223 -0.03338130172342062 -72.82286951108834
1695 -0.031533199828118086 -72.88192736553034 -0.029967626463621853 -72.85283713755196
1696 -0.03143596928566694 -72.91336333481601 -0.032788767479360104 -72.88562590503132
1697 -0.031653253547847274 -72.94501658836386 -0.022633401956409217 -72.90825930698773
1698 -0.03166554179042578 -72.97668213015429 -0.03265916928648949 -72.94091847627422
1699 -0.03158045783638954 -73.00826258799067 -0.03338379580527544 -72.9743022720795
1700 -0.03153970371931791 -73.03980229170999 -0.034784447588026526 -73.00908671966752
1701 -0.03146803881973028 -73.07127033052971 -0.031765892542898654 -73.04085261221041
1702 -0.03148000063374638 -73.10275033116346 -0.03189219255000353 -73.07274480476042
1703 -0.03155189342796803 -73.13430222459144 -0.027102087903767825 -73.09984689266419
1704 -0.031587461568415166 -73.16588968615986 -0.032973306626081465 -73.13282019929026
1705 -0.031491901632398366 -73.19738158779225 -0.03005653088912368 -73.16287673017939
1706 -0.03152544014155865 -73.22890702793381 -0.03153770174831152 -73.1944144319277
1707 -0.031573662720620635 -73.26048069065443 -0.03228051718324423 -73.22669494911094
1708 -0.03149049440398812 -73.29197118505842 -0.029540623631328346 -73.25623557274227
1709 -0.03153719510883093 -73.32350838016724 -0.0298684342764318 -73.28610400701871
1710 -0.03152795135974884 -73.35503633152699 -0.034114260040223596 -73.32021826705893
1711 -0.031475032959133384 -73.38651136448613 -0.03240736797451973 -73.35262563503345
1712 -0.03148622354492545 -73.41799758803106 -0.03070922726765275 -73.3833348623011
1713 -0.031595253851264715 -73.44959284188232 -0.03447362519800663 -73.4178084874991
1714 -0.03164199311286211 -73.48123483499518 -0.027352268621325494 -73.44516075612043
1715 -0.031521954014897345 -73.51275678901007 -0.030828877259045838 -73.47598963337947
1716 -0.0315424021333456 -73.54429919114341 -0.03083336241543293 -73.5068229957949
1717 -0.031504102237522605 -73.57580329338093 -0.030199983064085244 -73.53702297885899
1718 -0.031525170896202326 -73.60732846427713 -0.030255000665783884 -73.56727797952477
1719 -0.031493871472775936 -73.63882233574991 -0.03002141313627362 -73.59729939266104
1720 -0.031515855342149734 -73.67033819109206 -0.029436149448156358 -73.6267355421092
1721 -0.03149986630305648 -73.70183805739511 -0.02799113132059574 -73.65472667342979
1722 -0.031724176555871966 -73.73356223395098 -0.03048775587230921 -73.6852144293021
1723 -0.031710377894341946 -73.76527261184532 -0.036563959904015064 -73.72177838920612
1724 -0.03159102434292436 -73.79686363618825 -0.03413087371736765 -73.7559092629235
1725 -0.03144964724779129 -73.82831328343605 -0.03685164079070091 -73.7927609037142
1726 -0.03114192383363843 -73.85945520726969 -0.035311032086610794 -73.8280719358008
1727 -0.031134687643498183 -73.89058989491319 -0.03128513544797897 -73.85935707124878
1728 -0.031130972411483528 -73.92172086732468 -0.030572410300374032 -73.88992948154916
1729 -0.03125222185626626 -73.95297308918094 -0.03166972901672125 -73.92159921056589
1730 -0.03129980331286788 -73.9842728924938 -0.03190015722066164 -73.95349936778655
1731 -0.03118224199861288 -74.01545513449241 -0.030691046081483365 -73.98419041386803
1732 -0.031257867347449064 -74.04671300183986 -0.020299328584223987 -74.00448974245226
1733 -0.0315521907992661 -74.07826519263912 -0.03231606390327215 -74.03680580635553
1734 -0.03136020228266716 -74.10962539492179 -0.03549732249230146 -74.07230312884784
1735 -0.03139732647687197 -74.14102272139867 -0.030946579575538636 -74.10324970842338
1736 -0.03141129016876221 -74.17243401156743 -0.03056970639154315 -74.13381941481492
1737 -0.031407181080430745 -74.20384119264786 -0.030423830449581146 -74.1642432452645
1738 -0.03138256259262562 -74.23522375524048 -0.03176061362028122 -74.19600385888478
1739 -0.031204677931964398 -74.26642843317245 -0.03042645277455449 -74.22643031165933
1740 -0.031371211912482974 -74.29779964508494 -0.03949907273054123 -74.26592938438986
1741 -0.031073701474815606 -74.32887334655975 -0.03255523163825273 -74.29848461602812
1742 -0.031015437003225087 -74.35988878356297 -0.030485196970403194 -74.32896981299852
1743 -0.031053167302161455 -74.39094195086513 -0.02887479355558753 -74.35784460655411
1744 -0.031107141822576522 -74.4220490926877 -0.026766423601657152 -74.38461103015577
1745 -0.03125524735078215 -74.45330434003849 -0.03128343131393194 -74.4158944614697
1746 -0.03140859985724091 -74.48471293989573 -0.028645310550928116 -74.44453977202063
1747 -0.031444143038243055 -74.51615708293397 -0.031973030790686606 -74.47651280281131
1748 -0.031285449862480164 -74.54744253279645 -0.03079750407487154 -74.50731030688618
1749 -0.03138716500252485 -74.57882969779898 -0.029639086313545705 -74.53694939319973
1750 -0.03150005964562297 -74.6103297574446 -0.035403643548488614 -74.57235303674823
1751 -0.03137705139815807 -74.64170680884276 -0.03072208324447274 -74.6030751199927
1752 -0.031306345481425524 -74.67301315432418 -0.03117390312254429 -74.63424902311525
1753 -0.03130267411470413 -74.70431582843888 -0.02979618515819311 -74.66404520827344
1754 -0.03133862623944879 -74.73565445467833 -0.031743495352566244 -74.69578870362601
1755 -0.031304292101413014 -74.76695874677974 -0.03145812377333641 -74.72724682739934
1756 -0.031244083028286695 -74.79820282980802 -0.03217518534511328 -74.75942201274445
1757 -0.031199794076383115 -74.8294026238844 -0.029766110982745887 -74.7891881237272
1758 -0.03120089042931795 -74.86060351431372 -0.01831709183752537 -74.80750521556473
1759 -0.031671103183180095 -74.89227461749691 -0.03301522191613913 -74.84052043748088
1760 -0.03152611283585429 -74.92380073033276 -0.034957658313214776 -74.8754780957941
1761 -0.03142689308151603 -74.95522762341427 -0.03242633324116469 -74.90790442903526
1762 -0.03142734384164214 -74.98665496725592 -0.029549851175397636 -74.93745428021066
1763 -0.0314425335265696 -75.01809750078249 -0.02927032867446542 -74.96672460888513
1764 -0.03148760767653584 -75.04958510845903 -0.03264448959380388 -74.99936909847894
1765 -0.031365365255624056 -75.08095047371465 -0.03751317821443081 -75.03688227669336
1766 -0.031482689827680585 -75.11243316354233 -0.037818368151783945 -75.07470064484515
1767 -0.031165124103426933 -75.14359828764576 -0.030982097890228034 -75.10568274273538
1768 -0.031182150915265085 -75.17478043856103 -0.03187080323696136 -75.13755354597234
1769 -0.031191710941493513 -75.20597214950253 -0.028506082948297262 -75.16605962892064
1770 -0.031212456338107587 -75.23718460584064 -0.029944797232747077 -75.19600442615338
1771 -0.03130067428573966 -75.26848528012638 -0.02995657455176115 -75.22596100070514
1772 -0.03128699753433466 -75.29977227766072 -0.03132650349289179 -75.25728750419803
1773 -0.03128035683184862 -75.33105263449256 -0.02942362641915679 -75.28671113061719
1774 -0.03133988371118903 -75.36239251820375 -0.027959853503853084 -75.31467098412105
1775 -0.03139179013669491 -75.39378430834044 -0.03409351948648691 -75.34876450360754
1776 -0.03148298999294639 -75.4252672983334 -0.03628040030598641 -75.38504490391352
1777 -0.03131387289613485 -75.45658117122953 -0.03126289984211326 -75.41630780375564
1778 -0.03128491463139653 -75.48786608586093 -0.031001194566488265 -75.44730899832213
1779 -0.03139819605275988 -75.51926428191369 -0.03085840567946434 -75.4781674040016
1780 -0.031412288174033166 -75.55067657008773 -0.03282598853111267 -75.51099339253271
1781 -0.03129854891449213 -75.58197511900222 -0.027501494623720646 -75.53849488715643
1782 -0.03136201063171029 -75.61333712963393 -0.03185139764100313 -75.57034628479744
1783 -0.03136137630790472 -75.64469850594183 -0.030040035583078863 -75.60038632038052
1784 -0.0314387209713459 -75.67613722691318 -0.03227848745882511 -75.63266480783935
1785 -0.03133707074448466 -75.70747429765767 -0.03177548795938492 -75.66444029579873
1786 -0.03144673639908433 -75.73892103405676 -0.028836975153535605 -75.69327727095227
1787 -0.03142124684527516 -75.77034228090203 -0.02614523218944669 -75.71942250314171
1788 -0.03153301607817412 -75.8018752969802 -0.03024988332763314 -75.74967238646934
1789 -0.0314820465631783 -75.83335734354338 -0.02885654317215085 -75.7785289296415
1790 -0.03158462829887867 -75.86494197184226 -0.033072050847113135 -75.8116009804886
1791 -0.03174621807411313 -75.89668818991638 -0.02493899641558528 -75.83653997690419
1792 -0.031804845482110974 -75.92849303539849 -0.022690588608384132 -75.85923056551258
1793 -0.031972837075591086 -75.96046587247407 -0.03626911323517561 -75.89549967874775
1794 -0.03177739605307579 -75.99224326852715 -0.033211941458284856 -75.92871162020604
1795 -0.03171135978773236 -76.02395462831488 -0.04005817398428917 -75.96876979419034
1796 -0.03156421110033989 -76.05551883941523 -0.029994212090969086 -75.9987640062813
1797 -0.03152133338153362 -76.08704017279676 -0.03181108757853508 -76.03057509385984
1798 -0.0315501868724823 -76.11859035966924 -0.0326361108571291 -76.06321120471696
1799 -0.031573355477303264 -76.15016371514655 -0.03552187066525221 -76.09873307538221
1800 -0.03142143422737718 -76.18158514937393 -0.028336132969707252 -76.12706920835193
1801 -0.03146654944866896 -76.2130516988226 -0.03140582535415888 -76.15847503370608
1802 -0.031444516498595476 -76.24449621532119 -0.03188283145427704 -76.19035786516037
1803 -0.03148315800353885 -76.27597937332473 -0.029549377411603926 -76.21990724257196
1804 -0.031529144011437894 -76.30750851733617 -0.028744349163025616 -76.24865159173498
1805 -0.0314869225025177 -76.3389954398387 -0.030276699643582105 -76.27892829137856
1806 -0.03152755256742239 -76.37052299240612 -0.029574647545814514 -76.30850293892438
1807 -0.03153575919568539 -76.40205875160181 -0.0315469928085804 -76.34004993173296
1808 -0.031588198710232974 -76.43364695031205 -0.031291952822357416 -76.37134188455532
1809 -0.031546189449727535 -76.46519313976178 -0.032235733792185785 -76.40357761834751
1810 -0.03153800899162888 -76.49673114875341 -0.0317950239405036 -76.43537264228802
1811 -0.03151927925646305 -76.52825042800987 -0.03020297158509493 -76.46557561387311
1812 -0.03138282187283039 -76.5596332498827 -0.0347975829616189 -76.50037319683473
1813 -0.03124971901997924 -76.59088296890268 -0.03227940276265144 -76.53265259959738
1814 -0.031196422595530748 -76.6220793914982 -0.027511130087077618 -76.56016372968446
1815 -0.031550240144133566 -76.65362963164233 -0.02903236448764801 -76.58919609417211
1816 -0.031504844035953286 -76.68513447567828 -0.031547353602945805 -76.62074344777506
1817 -0.03146962448954582 -76.71660410016783 -0.03142802156507969 -76.65217146934013
1818 -0.03141701277345419 -76.74802111294129 -0.03000633595511317 -76.68217780529524
1819 -0.031338817067444326 -76.77935993000874 -0.030646401550620796 -76.71282420684587
1820 -0.031417795829474925 -76.81077772583821 -0.028938753344118596 -76.74176296018999
1821 -0.031451326049864295 -76.84222905188807 -0.03455806989222765 -76.77632103008222
1822 -0.03135757325217128 -76.87358662514023 -0.03377938885241747 -76.81010041893464
1823 -0.03133664196357131 -76.90492326710381 -0.0332334166392684 -76.8433338355739
1824 -0.03136783801019192 -76.93629110511401 -0.033721611835062504 -76.87705544740896
1825 -0.031178141385316847 -76.96746924649932 -0.03335194364190101 -76.91040739105087
1826 -0.031176768615841864 -76.99864601511516 -0.032391912303864956 -76.94279930335473
1827 -0.031081139855086804 -77.02972715497025 -0.03320576213300228 -76.97600506548774
1828 -0.031096314918249844 -77.06082346988849 -0.029924686532467604 -77.00592975202021
1829 -0.031145561952143908 -77.09196903184063 -0.0317955631762743 -77.03772531519648
1830 -0.03107732767239213 -77.12304635951303 -0.029592520743608474 -77.06731783594009
1831 -0.031158638559281825 -77.1542049980723 -0.03236250653862953 -77.09968034247872
1832 -0.031203582510352136 -77.18540858058266 -0.03859112095087767 -77.1382714634296
1833 -0.03100947681814432 -77.2164180574008 -0.0304770328104496 -77.16874849624006
1834 -0.031076724547892808 -77.24749478194869 -0.02563674608245492 -77.19438524232251
1835 -0.031115708500146867 -77.27861049044884 -0.03493200708180666 -77.22931724940432
1836 -0.031056079640984537 -77.30966657008983 -0.031334764882922174 -77.26065201428725
1837 -0.031192216370254756 -77.34085878646009 -0.028188448492437602 -77.28884046277969
1838 -0.031172077730298044 -77.37203086419039 -0.03340968638658524 -77.32225014916628
1839 -0.031164753157645463 -77.40319561734803 -0.031074620597064496 -77.35332476976335
1840 -0.031081032194197177 -77.43427664954223 -0.03097241697832942 -77.38429718674168
1841 -0.031193671375513078 -77.46547032091775 -0.03185963034629822 -77.41615681708798
1842 -0.031093701161444186 -77.49656402207918 -0.029084783419966696 -77.44524160050794
1843 -0.03104611495509744 -77.52761013703429 -0.028225933481007815 -77.47346753398895
1844 -0.031191387306898834 -77.55880152434119 -0.034549175575375554 -77.50801670956433
1845 -0.031066727824509144 -77.5898682521657 -0.028536439687013627 -77.53655314925135
1846 -0.031067332066595555 -77.6209355842323 -0.034160191193223 -77.57071334044457
1847 -0.03110331976786256 -77.65203890400016 -0.035269341245293614 -77.60598268168987
1848 -0.030903817154467106 -77.68294272115463 -0.03278176467865705 -77.63876444636853
1849 -0.031027212738990784 -77.71396993389362 -0.029703117068856956 -77.66846756343739
1850 -0.031081099715083837 -77.7450510336087 -0.029902187082916497 -77.6983697505203
1851 -0.0310786634683609 -77.77612969707707 -0.0302651128731668 -77.72863486339347
1852 -0.03118081819266081 -77.80731051526973 -0.03394731543958187 -77.76258217883304
1853 -0.031092286761850118 -77.83840280203158 -0.033820042945444585 -77.7964022217785
1854 -0.030999825336039066 -77.86940262736762 -0.03193609341979027 -77.82833831519828
1855 -0.030841475166380406 -77.900244102534 -0.03171455264091492 -77.8600528678392
1856 -0.030809886753559113 -77.93105398928756 -0.03148396536707878 -77.89153683320627
1857 -0.03076452687382698 -77.96181851616139 -0.03157539814710617 -77.92311223135339
1858 -0.030803922656923534 -77.99262243881832 -0.03157089930027723 -77.95468313065366
1859 -0.03078122269362211 -78.02340366151194 -0.03258931115269661 -77.98727244180635
1860 -0.030765994638204574 -78.05416965615014 -0.03149710819125175 -78.0187695499976
1861 -0.030747918412089348 -78.08491757456223 -0.031477677077054976 -78.05024722707465
1862 -0.030681658256798982 -78.11559923281902 -0.03091871803626418 -78.08116594511091
1863 -0.030681909713894128 -78.14628114253291 -0.0283291251398623 -78.10949507025077
1864 -0.030765941087156534 -78.17704708362007 -0.027189538069069385 -78.13668460831984
1865 -0.030914258677512407 -78.20796134229758 -0.0318586515262723 -78.16854325984612
1866 -0.03090093806385994 -78.23886228036145 -0.03439405802637339 -78.2029373178725
1867 -0.030796576477587222 -78.26965885683903 -0.0243348715826869 -78.22727218945518
1868 -0.031042088568210603 -78.30070094540724 -0.02997538195922971 -78.25724757141441
1869 -0.030911859963089226 -78.33161280537033 -0.030362861324101688 -78.28761043273852
1870 -0.030911823641508816 -78.36252462901183 -0.03117131758481264 -78.31878175032332
1871 -0.030844789743423463 -78.39336941875526 -0.03326924499124288 -78.35205099531457
1872 -0.030922416783869266 -78.42429183553912 -0.02899611247703433 -78.3810471077916
1873 -0.031010478641837834 -78.45530231418095 -0.030373033694922925 -78.41142014148653
1874 -0.030964261014014484 -78.48626657519497 -0.03206124436110258 -78.44348138584763
1875 -0.031002809572964907 -78.51726938476794 -0.034282172471284865 -78.47776355831891
1876 -0.030938754323869944 -78.54820813909181 -0.03025856288149953 -78.50802212120041
1877 -0.030898833461105824 -78.57910697255292 -0.03260588925331831 -78.54062801045373
1878 -0.030875752121210097 -78.60998272467413 -0.02630236530676484 -78.56693037576049
1879 -0.03107085535302758 -78.64105358002715 -0.03192757871001959 -78.59885795447052
1880 -0.031024651508778332 -78.67207823153592 -0.03550663273781538 -78.63436458720834
1881 -0.031005780026316643 -78.70308401156224 -0.031173866335302593 -78.66553845354365
1882 -0.030937606934458017 -78.7340216184967 -0.028967889305204154 -78.69450634284885
1883 -0.03090922683477402 -78.76493084533148 -0.031847503036260605 -78.72635384588511
1884 -0.03097500028088689 -78.79590584561237 -0.03204403091222048 -78.75839787679733
1885 -0.030853720474988224 -78.82675956608736 -0.033812989480793476 -78.79221086627813
1886 -0.030868226010352374 -78.85762779209772 -0.03136502727866173 -78.8235758935568
1887 -0.030873582139611243 -78.88850137423732 -0.029454321879893542 -78.85303021543669
1888 -0.03097449177876115 -78.91947586601609 -0.037181119248270986 -78.89021133468496
1889 -0.0307858775369823 -78.95026174355307 -0.03127143317833543 -78.9214827678633
1890 -0.030676270835101604 -78.98093801438817 -0.030656597483903168 -78.9521393653472
1891 -0.03081673923879862 -79.01175475362697 -0.027764555439352988 -78.97990392078654
1892 -0.030791159253567457 -79.04254591288054 -0.03011951958760619 -79.01002344037414
1893 -0.030800578463822604 -79.07334649134437 -0.02769177025184035 -79.03771521062598
1894 -0.03085856819525361 -79.10420505953962 -0.03418740388005972 -79.07190261450603
1895 -0.030888243671506645 -79.13509330321114 -0.03388343527913094 -79.10578604978517
1896 -0.030728935729712248 -79.16582223894085 -0.030206436943262815 -79.13599248672843
1897 -0.030724701937288046 -79.19654694087814 -0.029674806725233795 -79.16566729345367
1898 -0.030758457165211438 -79.22730539804334 -0.026234920136630535 -79.1919022135903
1899 -0.030825170408934354 -79.25813056845227 -0.029664026480168103 -79.22156624007046
1900 -0.030854064226150512 -79.28898463267842 -0.022694895416498183 -79.24426113548695
1901 -0.03105604136362672 -79.32004067404205 -0.03563029803335667 -79.2798914335203
1902 -0.03099238546565175 -79.3510330595077 -0.029390463791787624 -79.30928189731209
1903 -0.031072231102734806 -79.38210529061044 -0.03002513563260436 -79.33930703294469
1904 -0.031071081664413212 -79.41317637227485 -0.031474070996046065 -79.37078110394073
1905 -0.03133113160729408 -79.44450750388214 -0.024329585116356613 -79.39511068905709
1906 -0.031151565071195365 -79.47565906895333 -0.036360152810811994 -79.4314708418679
1907 -0.031070660054683685 -79.50672972900801 -0.029530697874724864 -79.46100153974263
1908 -0.031064649112522602 -79.53779437812054 -0.030594330746680498 -79.4915958704893
1909 -0.031079598423093557 -79.56887397654363 -0.03112701317295432 -79.52272288366225
1910 -0.03113360032439232 -79.60000757686802 -0.03219299502670765 -79.55491587868896
1911 -0.031031072419136763 -79.63103864928716 -0.02964498559013009 -79.58456086427908
1912 -0.031122895888984203 -79.66216154517615 -0.03023669943213463 -79.61479756371122
1913 -0.031082293204963207 -79.69324383838111 -0.032507270388305184 -79.64730483409953
1914 -0.03111225599423051 -79.72435609437534 -0.03721166402101517 -79.68451649812054
1915 -0.03108657607808709 -79.75544267045342 -0.027143379766494037 -79.71165987788704
1916 -0.030965722817927598 -79.78640839327134 -0.02839741753414273 -79.74005729542118
1917 -0.03110993579030037 -79.81751832906164 -0.031419745087623595 -79.7714770405088
1918 -0.031217898428440093 -79.84873622749008 -0.034699111431837085 -79.80617615194063
1919 -0.031062551960349082 -79.87979877945043 -0.027962648775428534 -79.83413880071606
1920 -0.031048295088112354 -79.91084707453854 -0.03435749150812626 -79.8684962922242
1921 -0.031017452664673328 -79.94186452720321 -0.029365355055779217 -79.89786164727997
1922 -0.031102365255355834 -79.97296689245856 -0.02887096730992198 -79.9267326145899
1923 -0.03118285732343793 -80.004149749782 -0.027649423759430646 -79.95438203834932
1924 -0.03132864097133279 -80.03547839075334 -0.034117757342755795 -79.98849979569208
1925 -0.0313104510307312 -80.06678884178407 -0.02753475829958916 -80.01603455399167
1926 -0.03136728629469872 -80.09815612807877 -0.026894765067845584 -80.04292931905952
1927 -0.03132017105817795 -80.12947629913695 -0.03160129636526108 -80.07453061542479
1928 -0.031321309879422186 -80.16079760901637 -0.030784950684756042 -80.10531556610955
1929 -0.03126966450363398 -80.19206727352001 -0.03151195328682661 -80.13682751939638
1930 -0.03136518113315105 -80.22343245465316 -0.03327749613672495 -80.1701050155331
1931 -0.031292402930557725 -80.25472485758372 -0.028550607897341252 -80.19865562343044
1932 -0.031359091587364676 -80.28608394917109 -0.029291308484971523 -80.22794693191541
1933 -0.03155521042644978 -80.31763915959753 -0.03330778367817402 -80.26125471559358
1934 -0.031403813511133194 -80.34904297310867 -0.032303915545344355 -80.29355863113892
1935 -0.03142745988443494 -80.3804704329931 -0.030937600322067736 -80.32449623146098
1936 -0.03134139347821474 -80.41181182647132 -0.029553761519491673 -80.35404999298048
1937 -0.03135474119335413 -80.44316656766468 -0.02775070210918784 -80.38180069508967
1938 -0.03149613533169031 -80.47466270299637 -0.029611417278647422 -80.41141211236831
1939 -0.03158050933852792 -80.5062432123349 -0.029525625240057706 -80.44093773760837
1940 -0.031664992310106756 -80.537908204645 -0.028988531418144704 -80.46992626902652
1941 -0.03177523296326399 -80.56968343760828 -0.028367647249251605 -80.49829391627577
1942 -0.03175979219377041 -80.60144322980204 -0.03159309569746256 -80.52988701197323
1943 -0.03174343165010214 -80.63318666145214 -0.0324338112026453 -80.56232082317588
1944 -0.03169402554631233 -80.66488068699846 -0.033034978061914445 -80.5953558012378
1945 -0.031823959480971095 -80.69670464647943 -0.04571113418787718 -80.64106693542568
1946 -0.031357535161077976 -80.72806218164051 -0.028374208230525257 -80.66944114365621
1947 -0.03137056166306138 -80.75943274330358 -0.03127630446106196 -80.70071744811727
1948 -0.03135579628869891 -80.79078853959227 -0.033793680183589456 -80.73451112830087
1949 -0.03128238348290324 -80.82207092307517 -0.03230407517403364 -80.7668152034749
1950 -0.031283256225287916 -80.85335417930047 -0.02982768015936017 -80.79664288363426
1951 -0.031406662054359914 -80.88476084135483 -0.029360561352223157 -80.82600344498648
1952 -0.03136888602748513 -80.91612972738231 -0.030352432932704686 -80.85635587791919
1953 -0.03143397886306047 -80.94756370624538 -0.03612541109323501 -80.89248128901242
1954 -0.03120050374418497 -80.97876420998956 -0.027031105291098357 -80.91951239430352
1955 -0.031230629328638314 -81.0099948393182 -0.02923079077154398 -80.94874318507507
1956 -0.03142571626231074 -81.0414205555805 -0.032179494947195054 -80.98092268002227
1957 -0.03141739703714848 -81.07283795261765 -0.030644901376217604 -81.0115675813985
1958 -0.03147597592324018 -81.10431392854089 -0.02883698157966137 -81.04040456297815
1959 -0.03143602795898914 -81.13574995649988 -0.030519172083586454 -81.07092373506174
1960 -0.031430728267878294 -81.16718068476776 -0.03112409133464098 -81.10204782639639
1961 -0.03151448462158442 -81.19869516938934 -0.030010005924850702 -81.13205783232124
1962 -0.03153483010828495 -81.23022999949762 -0.03378967549651861 -81.16584750781776
1963 -0.031530349887907504 -81.26176034938553 -0.033140252344310284 -81.19898776016207
1964 -0.031440525129437444 -81.29320087451497 -0.0294376278296113 -81.22842538799168
1965 -0.03148075547069311 -81.32468162998566 -0.031104560010135174 -81.25952994800181
1966 -0.031420256942510605 -81.35610188692817 -0.024786005541682244 -81.2843159535435
1967 -0.031555605586618185 -81.38765749251479 -0.0310038547962904 -81.3153198083398
1968 -0.03163573173806071 -81.41929322425285 -0.028542783670127393 -81.34386259200993
1969 -0.03169540520757437 -81.45098862946043 -0.030284241680055855 -81.37414683368998
1970 -0.03168335184454918 -81.48267198130497 -0.031436517089605334 -81.40558335077958
1971 -0.0316170210018754 -81.51428900230685 -0.03233739044517279 -81.43792074122476
1972 -0.03162325043231249 -81.54591225273917 -0.03160851020365953 -81.46952925142841
1973 -0.03156658308580518 -81.57747883582498 -0.033518738485872744 -81.50304798991428
1974 -0.032062106486409905 -81.60954094231138 -0.026313300523906947 -81.52936129043819
1975 -0.03175169471651316 -81.6412926370279 -0.026295365393161775 -81.55565665583136
1976 -0.031848684325814246 -81.67314132135371 -0.0316085135564208 -81.58726516938778
1977 -0.031813733465969565 -81.70495505481968 -0.030910731945186853 -81.61817590133296
1978 -0.031845875270664695 -81.73680093009034 -0.030758738797158004 -81.64893464013012
1979 -0.03187138643115759 -81.7686723165215 -0.027999219950288534 -81.67693386008041
1980 -0.031884157098829746 -81.80055647362033 -0.03325232733041048 -81.71018618741083
1981 -0.031911342218518254 -81.83246781583885 -0.03608853723853826 -81.74627472464937
1982 -0.03164119478315115 -81.864109010622 -0.026484197843819855 -81.77275892249318
1983 -0.03184473644942045 -81.89595374707142 -0.03094071913510561 -81.80369964162828
1984 -0.031893957126885655 -81.9278477041983 -0.03323083836585283 -81.83693047999414
1985 -0.03171476703137159 -81.95956247122967 -0.03021924141794443 -81.86714972141208
1986 -0.03174363095313311 -81.9913061021828 -0.032090490125119685 -81.89924021153719
1987 -0.03174470728263259 -82.02305080946543 -0.027442413754761218 -81.92668262529195
1988 -0.031790995877236126 -82.05484180534266 -0.03412911016494036 -81.96081173545689
1989 -0.031753993779420855 -82.08659579912208 -0.032708915509283544 -81.99352065096618
1990 -0.03172401729971171 -82.11831981642179 -0.029455708898603918 -82.02297635986478
1991 -0.03166772611439228 -82.14998754253618 -0.03323010224848986 -82.05620646211328
1992 -0.03149604490026832 -82.18148358743645 -0.028158811386674643 -82.08436527349996
1993 -0.03162695690989494 -82.21311054434634 -0.029811344388872386 -82.11417661788883
1994 -0.03159403754398227 -82.24470458189032 -0.03579535260796547 -82.1499719704968
1995 -0.03159053344279528 -82.27629511533311 -0.03431138508021832 -82.18428335557701
1996 -0.031456480361521245 -82.30775159569464 -0.03022563047707081 -82.21450898605408
1997 -0.031476497277617456 -82.33922809297226 -0.029889238346368075 -82.24439822440046
1998 -0.03151807626709342 -82.37074616923935 -0.030108624044805764 -82.27450684844526
1999 -0.031513977237045764 -82.4022601464764 -0.028142074961215256 -82.30264892340647
2000 -0.03165887407958508 -82.43391902055598 -0.03483917098492384 -82.33748809439139
