# Supplementary material for: Learning nonequilibrium statistical mechanics and dynamical phase transitions
Source: Nat Commun. 2024 Feb 6;15:1117. doi: 10.1038/s41467-024-45172-8 (PMC10847122; doi:10.1038/s41467-024-45172-8)
Supplement: Supplementary file 4 — Supplementary Data 1 [file 41467_2024_45172_MOESM4_ESM.zip › DPT-main/PlotTemplate/plot_KL_divergence/out/finite_time/SE/L6_D3W32K5_E100BS1k/logs-0.85/log.txt]

1 -0.1077102042734623 -0.1077102042734623 -0.10771623626351357 -0.10771623626351357
2 -0.1073301773518324 -0.2150403816252947 -0.10733432471752166 -0.21505056098103523
3 -0.10698546729981899 -0.3220258489251137 -0.10699427016079426 -0.32204483114182947
4 -0.10665929913520814 -0.4286851480603219 -0.10666816011071205 -0.42871299125254153
5 -0.10634333565831185 -0.5350284837186338 -0.10636531561613083 -0.5350783068686724
6 -0.10604607984423638 -0.6410745635628702 -0.10604768544435501 -0.6411259923130275
7 -0.10575056225061416 -0.7468251258134844 -0.10573189444839955 -0.7468578867614271
8 -0.10546866692602634 -0.8522937927395107 -0.10544640347361564 -0.8523042902350427
9 -0.10519985742866993 -0.9574936501681806 -0.10519734509289265 -0.9575016353279354
10 -0.10494698993861676 -1.0624406401067974 -0.1049324158579111 -1.0624340511858466
11 -0.1046891923993826 -1.16712983250618 -0.10471253320574761 -1.1671465843915942
12 -0.10444592200219631 -1.2715757545083763 -0.10441150553524495 -1.2715580899268393
13 -0.10421026386320591 -1.3757860183715822 -0.10421094670891762 -1.375769036635757
14 -0.10397918112576007 -1.4797651994973422 -0.10397167317569256 -1.4797407098114495
15 -0.10376431047916412 -1.5835295099765063 -0.10379473268985748 -1.5835354425013068
16 -0.10353428646922111 -1.6870637964457273 -0.10352966114878655 -1.6870651036500934
17 -0.10331534072756768 -1.790379137173295 -0.10332177765667439 -1.7903868813067678
18 -0.10311198718845845 -1.8934911243617536 -0.10310594402253628 -1.8934928253293042
19 -0.10291019454598427 -1.9964013189077379 -0.10288270488381386 -1.996375530213118
20 -0.10271071344614029 -2.099112032353878 -0.10267864130437374 -2.099054171517492
21 -0.10251789465546608 -2.201629927009344 -0.10248169712722302 -2.201535868644715
22 -0.10233534537255765 -2.3039652723819017 -0.10229234397411346 -2.3038282126188285
23 -0.1021533977240324 -2.406118670105934 -0.1021469458937645 -2.405975158512593
24 -0.10197786837816239 -2.5080965384840965 -0.1020522553473711 -2.5080274138599643
25 -0.1017888568341732 -2.60988539531827 -0.10180984288454056 -2.609837256744505
26 -0.1016084123402834 -2.7114938076585533 -0.10170133039355278 -2.7115385871380577
27 -0.10143091753125191 -2.8129247251898053 -0.10138922035694123 -2.812927807494999
28 -0.10126673616468906 -2.9141914613544944 -0.10129616111516952 -2.9142239686101687
29 -0.10109316967427731 -3.0152846310287718 -0.10100337192416191 -3.015227340534331
30 -0.10093987137079238 -3.116224502399564 -0.10089709125459194 -3.116124431788923
31 -0.10077416934072972 -3.216998671740294 -0.10075758025050163 -3.2168820120394246
32 -0.10061532482504845 -3.3176139965653424 -0.10063718669116498 -3.3175191987305896
33 -0.10046866610646248 -3.418082662671805 -0.10050435923039913 -3.418023557960989
34 -0.1003190740942955 -3.5184017367661005 -0.10030492730438709 -3.518328485265376
35 -0.10016554147005081 -3.618567278236151 -0.10005667619407177 -3.6183851614594476
36 -0.10001811571419239 -3.7185853939503435 -0.10001218505203724 -3.718397346511485
37 -0.09987070076167584 -3.8184560947120194 -0.09992440491914749 -3.8183217514306325
38 -0.09972172565758228 -3.9181778203696016 -0.1000459861010313 -3.9183677375316637
39 -0.09957787916064262 -4.017755699530245 -0.09960583485662937 -4.017973572388293
40 -0.09942257925868034 -4.117178278788925 -0.0992487221956253 -4.117222294583918
41 -0.09928388968110084 -4.216462168470026 -0.09911995939910412 -4.216342253983022
42 -0.09915846288204193 -4.315620631352068 -0.09904864840209485 -4.315390902385117
43 -0.09901237972080708 -4.414633011072875 -0.09901947751641274 -4.414410379901529
44 -0.0988875687122345 -4.5135205797851095 -0.09873263388872147 -4.51314301379025
45 -0.09874892830848694 -4.612269508093596 -0.09898255281150341 -4.612125566601754
46 -0.09860779382288457 -4.71087730191648 -0.09874776042997838 -4.710873327031732
47 -0.09847313314676284 -4.8093504350632434 -0.09862679950892925 -4.809500126540661
48 -0.09835116788744927 -4.907701602950692 -0.09844599701464177 -4.907946123555303
49 -0.09821107424795628 -5.005912677198649 -0.09815473034977913 -5.006100853905082
50 -0.09808052368462086 -5.103993200883269 -0.09787933938205243 -5.103980193287134
51 -0.09795987345278263 -5.201953074336052 -0.098272043466568 -5.202252236753702
52 -0.09782950952649117 -5.299782583862543 -0.09769560098648071 -5.2999478377401825
53 -0.09769612178206444 -5.397478705644607 -0.09769791066646576 -5.3976457484066485
54 -0.0975804165005684 -5.495059122145175 -0.0976936750113964 -5.495339423418045
55 -0.09746155887842178 -5.592520681023597 -0.0980494912713766 -5.593388914689422
56 -0.09731754064559936 -5.689838221669197 -0.0973215002566576 -5.690710414946079
57 -0.0971805676817894 -5.787018789350986 -0.09703897945582866 -5.787749394401908
58 -0.09706968776881694 -5.884088477119803 -0.09713397324085235 -5.884883367642761
59 -0.09694043211638928 -5.981028909236192 -0.09709122888743878 -5.9819745965302
60 -0.0968221977353096 -6.077851106971502 -0.0966667328029871 -6.078641329333187
61 -0.09671083986759185 -6.174561946839094 -0.09701694324612617 -6.175658272579313
62 -0.09657980874180794 -6.271141755580902 -0.09687231071293353 -6.272530583292247
63 -0.09646942391991616 -6.367611179500818 -0.09642468579113483 -6.368955269083382
64 -0.09633815102279186 -6.46394933052361 -0.0964525893330574 -6.465407858416439
65 -0.09623663090169429 -6.560185961425304 -0.09658711701631546 -6.5619949754327545
66 -0.09610451348125934 -6.656290474906564 -0.09596399627625943 -6.6579589717090135
67 -0.09597813673317432 -6.752268611639739 -0.09618505127727986 -6.754144022986293
68 -0.095869255438447 -6.848137867078186 -0.0958534475415945 -6.849997470527888
69 -0.0957705833017826 -6.943908450379968 -0.0956868950277567 -6.945684365555644
70 -0.09564618915319442 -7.039554639533163 -0.09538710005581379 -7.041071465611458
71 -0.09552831873297692 -7.13508295826614 -0.09587068744003772 -7.136942153051496
72 -0.09542284868657588 -7.230505806952716 -0.09582367576658726 -7.232765828818083
73 -0.09529110789299011 -7.325796914845706 -0.09528065584599972 -7.328046484664083
74 -0.09518513977527618 -7.420982054620983 -0.09556024521589279 -7.4236067298799755
75 -0.09506623186171055 -7.516048286482693 -0.09511455371975899 -7.518721283599734
76 -0.09495123773813248 -7.6109995242208255 -0.09425338692963123 -7.612974670529366
77 -0.0948545303195715 -7.705854054540397 -0.09573959037661553 -7.708714260905981
78 -0.09471622444689273 -7.80057027898729 -0.0947828434407711 -7.803497104346752
79 -0.09461024031043053 -7.89518051929772 -0.09412790685892106 -7.8976250112056725
80 -0.09452250711619854 -7.989703026413919 -0.09448061808943749 -7.99210562929511
81 -0.09440522491931916 -8.084108251333237 -0.09420008882880211 -8.086305718123912
82 -0.094308290630579 -8.178416541963816 -0.0935833889991045 -8.179889107123016
83 -0.09419803507626057 -8.272614577040077 -0.09511521235108375 -8.2750043194741
84 -0.0940810963511467 -8.366695673391224 -0.0931434977799654 -8.368147817254066
85 -0.09396684542298317 -8.460662518814207 -0.09398765005171299 -8.462135467305778
86 -0.09384868778288365 -8.554511206597091 -0.09437245950102806 -8.556507926806805
87 -0.09372198581695557 -8.648233192414047 -0.09249048531055451 -8.64899841211736
88 -0.09361124485731125 -8.741844437271357 -0.0947648037225008 -8.743763215839861
89 -0.09350576139986515 -8.835350198671222 -0.09403010047972202 -8.837793316319583
90 -0.09340820871293545 -8.928758407384157 -0.09383920878171921 -8.931632525101303
91 -0.09328284375369549 -9.022041251137852 -0.09397695139050484 -9.025609476491809
92 -0.09315746836364269 -9.115198719501494 -0.0932143658399582 -9.118823842331768
93 -0.09304594695568084 -9.208244666457174 -0.0930500615388155 -9.211873903870583
94 -0.09294958785176277 -9.301194254308937 -0.09345676302909851 -9.305330666899682
95 -0.09282510280609131 -9.39401935711503 -0.0930407214909792 -9.398371388390661
96 -0.09271652847528458 -9.486735885590313 -0.09336399808526039 -9.491735386475922
97 -0.09259876720607281 -9.579334652796387 -0.0922575231641531 -9.583992909640076
98 -0.09249329827725887 -9.671827951073645 -0.0924983773380518 -9.676491286978127
99 -0.09238657839596272 -9.764214529469609 -0.09193304628133774 -9.768424333259464
100 -0.09228096976876259 -9.85649549923837 -0.09121237844228744 -9.859636711701752
101 -0.09216870032250882 -9.948664199560879 -0.09284950904548168 -9.952486220747234
102 -0.09207661710679531 -10.040740816667673 -0.09202969409525394 -10.044515914842489
103 -0.09197313822805882 -10.132713954895733 -0.09248457849025726 -10.137000493332746
104 -0.0918355967849493 -10.224549551680683 -0.09240982905030251 -10.229410322383048
105 -0.09172756373882293 -10.316277115419506 -0.0918783601373434 -10.321288682520391
106 -0.09159798249602318 -10.407875097915529 -0.09126231968402862 -10.41255100220442
107 -0.0914850428700447 -10.499360140785573 -0.09052103087306022 -10.50307203307748
108 -0.09138939455151558 -10.590749535337089 -0.09022613167762757 -10.593298164755108
109 -0.09129408560693264 -10.682043620944022 -0.09231742434203624 -10.685615589097145
110 -0.09115096218883992 -10.773194583132861 -0.09186394214630127 -10.777479531243445
111 -0.09105005972087384 -10.864244642853736 -0.09185691885650157 -10.869336450099947
112 -0.09092640914022923 -10.955171051993965 -0.09135479107499123 -10.960691241174938
113 -0.09080664962530136 -11.045977701619266 -0.09112731218338013 -11.051818553358318
114 -0.090695184096694 -11.13667288571596 -0.09141782894730568 -11.143236382305624
115 -0.09056229554116726 -11.227235181257127 -0.08911623470485211 -11.232352617010475
116 -0.09047848358750343 -11.31771366484463 -0.09191698729991912 -11.324269604310395
117 -0.09033960551023483 -11.408053270354864 -0.08964131325483322 -11.413910917565229
118 -0.09023689962923527 -11.4982901699841 -0.08952200151979924 -11.503432919085029
119 -0.09013291411101818 -11.588423084095119 -0.08867660202085972 -11.592109521105888
120 -0.09000569507479668 -11.678428779169916 -0.08822440952062607 -11.680333930626514
121 -0.08993756361305713 -11.768366342782974 -0.08955143466591835 -11.769885365292431
122 -0.08981152437627316 -11.858177867159247 -0.09086586870253086 -11.860751233994963
123 -0.08968148790299893 -11.947859355062246 -0.08925647996366023 -11.950007713958623
124 -0.08956074565649033 -12.037420100718736 -0.09155241623520852 -12.041560130193831
125 -0.08945094272494317 -12.126871043443678 -0.08823669701814651 -12.129796827211978
126 -0.08932135254144669 -12.216192395985125 -0.0897925216704607 -12.219589348882439
127 -0.08920420296490192 -12.305396598950027 -0.08968552649021148 -12.30927487537265
128 -0.08910221606492996 -12.394498815014957 -0.08857433646917343 -12.397849211841823
129 -0.08897262066602707 -12.483471435680984 -0.08847826160490513 -12.486327473446728
130 -0.08886288814246654 -12.572334323823451 -0.08830012530088424 -12.574627598747613
131 -0.08874225504696369 -12.661076578870414 -0.09005058854818344 -12.664678187295797
132 -0.08861947506666183 -12.749696053937075 -0.08824659958481788 -12.752924786880614
133 -0.0884601391851902 -12.838156193122266 -0.08396002054214477 -12.83688480742276
134 -0.08840001709759235 -12.926556210219859 -0.08897791914641857 -12.925862726569179
135 -0.08825267925858497 -13.014808889478443 -0.0874559760093689 -13.013318702578548
136 -0.08813019283115864 -13.102939082309602 -0.09051904827356339 -13.103837750852112
137 -0.08800595328211784 -13.190945035591719 -0.08620874248445035 -13.190046493336562
138 -0.08786284737288952 -13.278807882964609 -0.08859690502285958 -13.27864339835942
139 -0.08774323724210262 -13.366551120206712 -0.08654551208019257 -13.365188910439613
140 -0.08762071579694748 -13.45417183600366 -0.08752248510718345 -13.452711395546796
141 -0.08750546313822269 -13.541677299141883 -0.08775590620934963 -13.540467301756145
142 -0.08738842085003853 -13.629065719991921 -0.09027511440217495 -13.63074241615832
143 -0.0872641872614622 -13.716329907253384 -0.08332916721701622 -13.714071583375336
144 -0.08714256323873996 -13.803472470492123 -0.08878754787147045 -13.802859131246807
145 -0.08700789287686347 -13.890480363368987 -0.08752682879567146 -13.890385960042478
146 -0.08684465177357197 -13.977325015142558 -0.0884290762245655 -13.978815036267044
147 -0.08673391528427601 -14.064058930426834 -0.08720651604235172 -14.066021552309396
148 -0.08655929863452912 -14.150618229061363 -0.08653124049305916 -14.152552792802455
149 -0.086445027962327 -14.23706325702369 -0.08805146850645543 -14.24060426130891
150 -0.08629681766033173 -14.323360074684022 -0.08645454458892346 -14.327058805897833
151 -0.08617573231458664 -14.409535806998608 -0.08960478082299232 -14.416663586720825
152 -0.08602944165468215 -14.49556524865329 -0.08448789827525616 -14.50115148499608
153 -0.08590471036732197 -14.581469959020612 -0.08378988094627857 -14.58494136594236
154 -0.08576543852686883 -14.667235397547481 -0.08754755035042763 -14.672488916292787
155 -0.08564044386148453 -14.752875841408965 -0.08075697682797908 -14.753245893120766
156 -0.08555171191692353 -14.83842755332589 -0.08454539179801941 -14.837791284918787
157 -0.0854036595672369 -14.923831212893127 -0.08590302616357803 -14.923694311082365
158 -0.08529151417315006 -15.009122727066277 -0.0852314654737711 -15.008925776556136
159 -0.08513016737997532 -15.094252894446253 -0.08335912078619004 -15.092284897342326
160 -0.0849989891052246 -15.179251883551478 -0.085642284527421 -15.177927181869746
161 -0.0848702635616064 -15.264122147113085 -0.08476005159318448 -15.26268723346293
162 -0.08474511802196502 -15.34886726513505 -0.08556805439293384 -15.348255287855864
163 -0.08458032086491585 -15.433447585999966 -0.0778337124735117 -15.426089000329375
164 -0.08448276370763778 -15.517930349707603 -0.08557471372187138 -15.511663714051247
165 -0.0843259084969759 -15.602256258204578 -0.0815279345959425 -15.59319164864719
166 -0.08424432873725891 -15.686500586941838 -0.08183656707406044 -15.67502821572125
167 -0.08407454006373882 -15.770575127005577 -0.08363263942301273 -15.758660855144262
168 -0.0839462373405695 -15.854521364346146 -0.084352782741189 -15.84301363788545
169 -0.08380021415650844 -15.938321578502654 -0.08235370479524136 -15.925367342680692
170 -0.08364693112671376 -16.021968509629367 -0.08520212396979332 -16.010569466650487
171 -0.08350097946822643 -16.105469489097594 -0.08489530384540558 -16.095464770495894
172 -0.08333343900740146 -16.188802928104995 -0.08563388101756572 -16.18109865151346
173 -0.08313736692070961 -16.271940295025704 -0.08569700419902801 -16.266795655712485
174 -0.08300617896020412 -16.35494647398591 -0.08226507641375065 -16.349060732126237
175 -0.08286043927073479 -16.437806913256644 -0.0826095562428236 -16.43167028836906
176 -0.08272078670561314 -16.52052769996226 -0.08470692895352841 -16.51637721732259
177 -0.08255904614925384 -16.60308674611151 -0.08688884787261486 -16.603266065195204
178 -0.08237330615520477 -16.685460052266716 -0.08528745211660863 -16.688553517311814
179 -0.08216772340238095 -16.767627775669098 -0.08225492015480995 -16.770808437466624
180 -0.0820375770330429 -16.84966535270214 -0.08280769400298596 -16.85361613146961
181 -0.08187769167125225 -16.93154304437339 -0.08017682917416095 -16.93379296064377
182 -0.08173791281878948 -17.01328095719218 -0.08364904373884201 -17.017442004382612
183 -0.08156593181192875 -17.09484688900411 -0.07783474251627923 -17.095276746898893
184 -0.08141436129808426 -17.176261250302193 -0.08016115240752697 -17.17543789930642
185 -0.08126233145594597 -17.25752358175814 -0.0745965626090765 -17.250034461915497
186 -0.08111990615725517 -17.338643487915395 -0.08064590878784657 -17.330680370703345
187 -0.08098420575261116 -17.419627693668005 -0.08134435713291169 -17.412024727836258
188 -0.08079986050724983 -17.500427554175253 -0.0795947838574648 -17.491619511693724
189 -0.08066196106374264 -17.581089515238997 -0.08176441937685013 -17.573383931070573
190 -0.0804427970200777 -17.661532312259073 -0.07807290554046631 -17.65145683661104
191 -0.08030009306967259 -17.741832405328747 -0.07763544470071793 -17.729092281311758
192 -0.08018022701144219 -17.82201263234019 -0.07158655859529972 -17.800678839907057
193 -0.08003704808652401 -17.902049680426714 -0.08192201778292656 -17.882600857689983
194 -0.07986559495329856 -17.98191527538001 -0.07836198173463345 -17.960962839424617
195 -0.07970075830817222 -18.061616033688182 -0.07275425121188164 -18.0337170906365
196 -0.07957037650048733 -18.14118641018867 -0.08162571527063847 -18.11534280590714
197 -0.07937170304358006 -18.22055811323225 -0.07932040616869926 -18.194663212075838
198 -0.07918559163808822 -18.299743704870338 -0.08381802141666413 -18.278481233492503
199 -0.07896437607705593 -18.378708080947394 -0.08122830577194691 -18.35970953926445
200 -0.0788281213492155 -18.45753620229661 -0.08027194365859032 -18.43998148292304
201 -0.07861839793622494 -18.536154600232834 -0.08306965231895447 -18.523051135241996
202 -0.07842992916703224 -18.614584529399867 -0.07673877701163292 -18.59978991225363
203 -0.07823638021945953 -18.692820909619325 -0.08035741411149502 -18.680147326365127
204 -0.07805804796516895 -18.770878957584493 -0.07375571094453334 -18.75390303730966
205 -0.07789169698953628 -18.84877065457403 -0.08106796108186246 -18.834970998391523
206 -0.07769341394305229 -18.92646406851708 -0.07988865859806538 -18.914859656989588
207 -0.0775031290948391 -19.00396719761192 -0.07753319926559925 -18.992392856255186
208 -0.07731460742652416 -19.081281805038444 -0.08043395765125752 -19.072826813906445
209 -0.07709184028208256 -19.158373645320527 -0.07829722352325916 -19.151124037429703
210 -0.07689626701176167 -19.23526991233229 -0.07374445013701916 -19.224868487566724
211 -0.07674245871603488 -19.312012371048322 -0.08011303320527077 -19.304981520771996
212 -0.07652163319289684 -19.38853400424122 -0.08453587852418423 -19.38951739929618
213 -0.07632631249725819 -19.464860316738477 -0.07793951742351055 -19.46745691671969
214 -0.076082419231534 -19.54094273597001 -0.07529271915555 -19.54274963587524
215 -0.07589712180197239 -19.616839857771982 -0.06923275887966156 -19.6119823947549
216 -0.07572341784834861 -19.69256327562033 -0.07744265608489513 -19.689425050839795
217 -0.07554646022617817 -19.768109735846508 -0.07813673317432404 -19.76756178401412
218 -0.07531718127429485 -19.8434269171208 -0.076308723539114 -19.843870507553234
219 -0.07512599676847458 -19.918552913889275 -0.07854251153767108 -19.922413019090904
220 -0.07486971840262413 -19.9934226322919 -0.07375930361449719 -19.9961723227054
221 -0.07471748553216458 -20.068140117824065 -0.07244038581848145 -20.068612708523883
222 -0.07450692839920521 -20.14264704622327 -0.06518754195421934 -20.133800250478103
223 -0.07431552484631539 -20.216962571069587 -0.07117436565458775 -20.20497461613269
224 -0.07413627430796624 -20.291098845377554 -0.06973546482622624 -20.27471008095892
225 -0.07397680170834064 -20.365075647085895 -0.07245915085077285 -20.34716923180969
226 -0.07378595173358918 -20.438861598819486 -0.07748736254870892 -20.4246565943584
227 -0.07350276969373226 -20.512364368513218 -0.07341616228222847 -20.498072756640628
228 -0.07330235838890076 -20.58566672690212 -0.07688319087028503 -20.57495594751091
229 -0.07306955456733703 -20.658736281469455 -0.07363797724246979 -20.64859392475338
230 -0.07281434535980225 -20.731550626829257 -0.07500007823109626 -20.723594002984477
231 -0.07262513041496277 -20.80417575724422 -0.07359422370791435 -20.79718822669239
232 -0.07239335589110851 -20.87656911313533 -0.07373531088232994 -20.870923537574722
233 -0.07219161540269851 -20.948760728538026 -0.07264340184628963 -20.94356693942101
234 -0.07196445018053055 -21.020725178718557 -0.0716185536235571 -21.01518549304457
235 -0.07168303355574608 -21.092408212274304 -0.06871689781546593 -21.083902390860036
236 -0.07150373049080372 -21.163911942765107 -0.07161776311695575 -21.15552015397699
237 -0.07126526460051537 -21.235177207365624 -0.07967225089669228 -21.235192404873683
238 -0.07094502225518226 -21.306122229620804 -0.07283477485179901 -21.30802717972548
239 -0.0707306820899248 -21.376852911710728 -0.07311745323240756 -21.381144632957888
240 -0.07046963907778263 -21.44732255078851 -0.07483126483857631 -21.455975897796463
241 -0.07016807645559311 -21.517490627244104 -0.06745043843984604 -21.52342633623631
242 -0.06994513608515263 -21.587435763329257 -0.0677102942019701 -21.591136630438278
243 -0.06971434466540813 -21.657150107994664 -0.07083155699074269 -21.66196818742902
244 -0.06946731805801391 -21.726617426052677 -0.0751965694129467 -21.737164756841967
245 -0.06919455789029598 -21.795811983942972 -0.06812398135662079 -21.805288738198588
246 -0.06897967010736465 -21.864791654050336 -0.06992219649255275 -21.87521093469114
247 -0.06871905364096165 -21.933510707691298 -0.07203348651528359 -21.947244421206424
248 -0.06847585402429104 -22.00198656171559 -0.06658376045525075 -22.013828181661676
249 -0.06825703419744969 -22.07024359591304 -0.07019483000040054 -22.084023011662076
250 -0.06799612790346146 -22.138239723816504 -0.07008148171007633 -22.154104493372152
251 -0.06772781908512115 -22.205967542901625 -0.06488431282341481 -22.21898880619557
252 -0.06748597770929336 -22.273453520610918 -0.0648737870156765 -22.283862593211246
253 -0.06726293005049229 -22.34071645066141 -0.05836639925837517 -22.34222899246962
254 -0.06706527136266231 -22.407781722024072 -0.06851652264595032 -22.410745515115572
255 -0.06685104928910732 -22.47463277131318 -0.06640839986503125 -22.477153914980605
256 -0.06658121310174465 -22.541213984414924 -0.06675087548792362 -22.543904790468527
257 -0.06634522639214993 -22.607559210807075 -0.06352821812033653 -22.607433008588863
258 -0.06607079394161701 -22.67363000474869 -0.06718001887202263 -22.674613027460886
259 -0.0658561147749424 -22.739486119523633 -0.06314591579139232 -22.737758943252278
260 -0.06559294685721398 -22.80507906638085 -0.06665794886648654 -22.804416892118763
261 -0.06528799049556255 -22.87036705687641 -0.06501227468252183 -22.869429166801286
262 -0.06509997583925724 -22.935467032715668 -0.06251442227512598 -22.93194358907641
263 -0.06489409543573857 -23.000361128151408 -0.06558270864188671 -22.9975262977183
264 -0.06463968679308892 -23.065000814944497 -0.07557137124240398 -23.073097668960703
265 -0.06429379917681217 -23.12929461412131 -0.06399657428264618 -23.13709424324335
266 -0.06413852646946908 -23.19343314059078 -0.061971728876233104 -23.199065972119584
267 -0.06388086900115013 -23.25731400959193 -0.06492346748709679 -23.263989439606682
268 -0.06364534050226212 -23.320959350094192 -0.06283368244767189 -23.326823122054353
269 -0.06342930309474468 -23.384388653188935 -0.06453252956271172 -23.391355651617065
270 -0.06315793357789516 -23.44754658676683 -0.057970920018851756 -23.44932657163592
271 -0.06288216039538383 -23.510428747162212 -0.06630594544112682 -23.515632517077044
272 -0.06263438928872347 -23.573063136450937 -0.06385416835546494 -23.57948668543251
273 -0.062457571364939214 -23.635520707815875 -0.06360274218022824 -23.64308942761274
274 -0.06221270356327295 -23.697733411379147 -0.06988096982240677 -23.712970397435146
275 -0.06188038866966963 -23.759613800048818 -0.06035082247108221 -23.77332121990623
276 -0.06168284323066473 -23.82129664327948 -0.06219375673681497 -23.835514976643044
277 -0.061420686542987823 -23.88271732982247 -0.05935366228222847 -23.89486863892527
278 -0.061145049147307874 -23.943862378969776 -0.06298790872097015 -23.95785654764624
279 -0.06089351009577513 -24.00475588906555 -0.06122517473995685 -24.019081722386197
280 -0.060723071545362474 -24.06547896061091 -0.06004850585013628 -24.079130228236334
281 -0.06048286464065313 -24.125961825251565 -0.06097561754286289 -24.140105845779196
282 -0.06024584136903286 -24.186207666620597 -0.056265749596059324 -24.196371595375254
283 -0.060037283413112166 -24.24624495003371 -0.0549489039927721 -24.251320499368028
284 -0.059767418541014194 -24.306012368574724 -0.052727906964719296 -24.304048406332747
285 -0.059627848118543623 -24.36564021669327 -0.057098124921321866 -24.361146531254068
286 -0.05932890102267265 -24.424969117715943 -0.05860981829464436 -24.419756349548713
287 -0.059132196195423606 -24.484101313911367 -0.06642470359802247 -24.486181053146737
288 -0.058817038871347906 -24.542918352782713 -0.06656996831297875 -24.552751021459716
289 -0.0585291625931859 -24.6014475153759 -0.06269836369901896 -24.615449385158737
290 -0.05832008440047502 -24.659767599776373 -0.06370887756347657 -24.679158262722215
291 -0.057962078228592874 -24.717729678004964 -0.05203477423638105 -24.731193036958597
292 -0.05778374969959259 -24.775513427704556 -0.06011357847601175 -24.79130661543461
293 -0.057504966482520105 -24.833018394187075 -0.0589945200830698 -24.85030113551768
294 -0.05725030228495598 -24.89026869647203 -0.047586193308234215 -24.897887328825913
295 -0.05716003440320492 -24.947428730875234 -0.058383623510599135 -24.956270952336514
296 -0.056908054277300835 -25.004336785152535 -0.06386279091238975 -25.020133743248902
297 -0.056633857823908326 -25.060970642976443 -0.05454261526465416 -25.074676358513557
298 -0.05636863205581903 -25.11733927503226 -0.06201333403587341 -25.13668969254943
299 -0.0561586182564497 -25.17349789328871 -0.055896269902586934 -25.192585962452018
300 -0.05591382123529911 -25.229411714524012 -0.051767729595303534 -25.244353692047323
301 -0.05573176145553589 -25.28514347597955 -0.04852945432066917 -25.29288314636799
302 -0.055508597008883956 -25.340652072988433 -0.05968106109648943 -25.352564207464482
303 -0.055377136915922165 -25.396029209904356 -0.05445507597178221 -25.407019283436263
304 -0.055082487873733044 -25.45111169777809 -0.053634727373719215 -25.460654010809982
305 -0.05492019057273865 -25.506031888350826 -0.05947986878454685 -25.52013387959453
306 -0.054666920378804204 -25.56069880872963 -0.05288257319480181 -25.57301645278933
307 -0.0544614190235734 -25.615160227753204 -0.05665837600827217 -25.6296748287976
308 -0.05428049098700285 -25.66944071874021 -0.05760753266513348 -25.687282361462735
309 -0.0541360080242157 -25.723576726764424 -0.047461923025548455 -25.734744284488283
310 -0.053867269307374954 -25.7774439960718 -0.05427311696112156 -25.789017401449403
311 -0.05371321924030781 -25.831157215312107 -0.052926080860197545 -25.8419434823096
312 -0.05352321919053793 -25.884680434502645 -0.05945413112640381 -25.901397613436004
313 -0.053254859521985054 -25.93793529402463 -0.05781451519578695 -25.95921212863179
314 -0.05294957030564547 -25.990884864330276 -0.06238628197461367 -26.021598410606405
315 -0.05269643925130367 -26.04358130358158 -0.04281921293586492 -26.06441762354227
316 -0.052489413879811764 -26.09607071746139 -0.05379093829542399 -26.118208561837694
317 -0.052285535633563994 -26.148356253094956 -0.04995501320809126 -26.168163575045785
318 -0.05207850243896246 -26.20043475553392 -0.04612430296838284 -26.21428787801417
319 -0.0518967604264617 -26.252331515960382 -0.051652748882770536 -26.26594062689694
320 -0.051785865984857085 -26.30411738194524 -0.05009863339364529 -26.316039260290584
321 -0.05161919109523296 -26.355736573040474 -0.047711670957505704 -26.363750931248088
322 -0.05146464537829161 -26.407201218418766 -0.04572443645447492 -26.409475367702562
323 -0.05136712584644556 -26.458568344265213 -0.05521594285964966 -26.464691310562213
324 -0.05110276751220226 -26.509671111777415 -0.05192644465714693 -26.51661775521936
325 -0.05092289615422487 -26.56059400793164 -0.055836635455489156 -26.57245439067485
326 -0.050786918587982656 -26.611380926519622 -0.052589437924325466 -26.625043828599175
327 -0.05060611516237259 -26.661987041681996 -0.05051512271165848 -26.675558951310833
328 -0.050343768671154976 -26.71233081035315 -0.04726997315883637 -26.72282892446967
329 -0.050263534672558306 -26.76259434502571 -0.04934612698853016 -26.772175051458202
330 -0.050064859166741374 -26.812659204192453 -0.051522422768175605 -26.82369747422638
331 -0.049913053028285505 -26.862572257220737 -0.052706155367195605 -26.876403629593575
332 -0.04973539002239704 -26.912307647243136 -0.04936463683843613 -26.925768266432012
333 -0.049588012509047985 -26.961895659752184 -0.05776025522500276 -26.983528521657014
334 -0.04919763598591089 -27.011093295738096 -0.04697056002914905 -27.030499081686163
335 -0.04911450371146202 -27.060207799449557 -0.05557757057249546 -27.086076652258658
336 -0.048875251039862636 -27.10908305048942 -0.048291117511689664 -27.134367769770346
337 -0.04869037754833698 -27.157773428037757 -0.05105739627033472 -27.18542516604068
338 -0.04856823328882456 -27.206341661326583 -0.050668983906507495 -27.23609414994719
339 -0.04839145448058844 -27.25473311580717 -0.045287143997848035 -27.281381293945035
340 -0.048260962776839736 -27.30299407858401 -0.04596452526748181 -27.327345819212518
341 -0.04822013210505247 -27.35121421068906 -0.0503207728266716 -27.37766659203919
342 -0.04781533498317003 -27.39902954567223 -0.051928712986409664 -27.4295953050256
343 -0.04772406984120607 -27.446753615513437 -0.050882361084222796 -27.480477666109824
344 -0.04753333888947964 -27.494286954402916 -0.04536149296909571 -27.52583915907892
345 -0.047341687604784966 -27.5416286420077 -0.051749815978109834 -27.57758897505703
346 -0.047216708585619924 -27.58884535059332 -0.044384371303021905 -27.62197334636005
347 -0.047118979319930074 -27.63596432991325 -0.05084650348871946 -27.67281984984877
348 -0.046863353066146377 -27.682827682979397 -0.050172482058405875 -27.72299233190718
349 -0.046780138090252874 -27.72960782106965 -0.05633586402982473 -27.779328195937005
350 -0.0464460102841258 -27.776053831353774 -0.039472296833992004 -27.818800492770997
351 -0.04635511506348848 -27.822408946417262 -0.044401787035167214 -27.863202279806163
352 -0.04628476481884718 -27.86869371123611 -0.04265852440148592 -27.90586080420765
353 -0.04620909802615643 -27.914902809262266 -0.047745860554277895 -27.953606664761928
354 -0.04602006636559963 -27.960922875627865 -0.04343246705830097 -27.99703913182023
355 -0.045875873416662216 -28.006798749044528 -0.048895088769495484 -28.045934220589725
356 -0.04578003417700529 -28.052578783221534 -0.05520748700946569 -28.10114170759919
357 -0.045497148670256136 -28.098075931891792 -0.0472574369981885 -28.148399144597377
358 -0.04543053302913904 -28.143506464920932 -0.04778760485351086 -28.196186749450888
359 -0.04521483778953552 -28.18872130271047 -0.05041245371103287 -28.24659920316192
360 -0.04510459154844284 -28.233825894258914 -0.03908315356820822 -28.285682356730128
361 -0.0450631495565176 -28.278889043815433 -0.03637951966375112 -28.322061876393878
362 -0.04504028204828501 -28.323929325863716 -0.03594765905290842 -28.358009535446786
363 -0.04490041397511959 -28.368829739838837 -0.0495443057268858 -28.407553841173673
364 -0.044795199669897555 -28.413624939508736 -0.04289025776088238 -28.450444098934554
365 -0.04459843989461661 -28.458223379403353 -0.0469431122764945 -28.49738721121105
366 -0.044433039426803586 -28.502656418830156 -0.046138411946594717 -28.54352562315764
367 -0.04439663197845221 -28.547053050808607 -0.0490277724340558 -28.592553395591697
368 -0.04423110745847225 -28.59128415826708 -0.04230042789131403 -28.63485382348301
369 -0.04415639284998178 -28.63544055111706 -0.044194217026233676 -28.679048040509244
370 -0.04403174128383398 -28.679472292400895 -0.042482591420412066 -28.721530631929657
371 -0.04388444758951664 -28.72335673999041 -0.035461165383458136 -28.756991797313116
372 -0.04385169018059969 -28.76720843017101 -0.04519438706338406 -28.8021861843765
373 -0.04374986458569765 -28.81095829475671 -0.039491780661046506 -28.841677965037544
374 -0.04360451269894838 -28.854562807455657 -0.03414182011038065 -28.875819785147925
375 -0.04358822572976351 -28.89815103318542 -0.03973873611539602 -28.91555852126332
376 -0.04356212038546801 -28.941713153570888 -0.036510825902223584 -28.952069347165544
377 -0.04351516030728817 -28.985228313878174 -0.04699813462793827 -28.99906748179348
378 -0.043422963470220566 -29.028651277348395 -0.037472791783511636 -29.036540273576993
379 -0.043392732180655 -29.07204400952905 -0.040799495205283164 -29.077339768782277
380 -0.04335501082241535 -29.115399020351468 -0.06094305496662855 -29.138282823748906
381 -0.0432452380657196 -29.158644258417187 -0.04805067032575607 -29.186333494074663
382 -0.04312963522970677 -29.201773893646894 -0.044576058723032476 -29.230909552797694
383 -0.04299304634332657 -29.24476693999022 -0.043935784883797166 -29.27484533768149
384 -0.04284117985516787 -29.287608119845387 -0.0409731300547719 -29.315818467736264
385 -0.04288967028260231 -29.33049779012799 -0.03558453544974327 -29.351403003186007
386 -0.042765683494508266 -29.373263473622497 -0.04076118264347315 -29.39216418582948
387 -0.042674660496413705 -29.41593813411891 -0.04362441264092922 -29.43578859847041
388 -0.04250096678733826 -29.458439100906247 -0.04087984580546618 -29.476668444275877
389 -0.04259482119232416 -29.50103392209857 -0.042237629555165766 -29.518906073831044
390 -0.042494472302496436 -29.54352839440107 -0.03358300533145666 -29.552489079162502
391 -0.0423656752333045 -29.585894069634374 -0.03179162628948688 -29.584280705451988
392 -0.042427758872509005 -29.628321828506884 -0.047521389275789264 -29.631802094727778
393 -0.04230807200074196 -29.670629900507627 -0.04669570680707693 -29.678497801534856
394 -0.04222447872161865 -29.712854379229245 -0.04443813618272543 -29.722935937717583
395 -0.04203264489769935 -29.754887024126944 -0.044637351855635644 -29.767573289573217
396 -0.041998217813670635 -29.796885241940615 -0.01923087630420923 -29.786804165877427
397 -0.04217456094920635 -29.83905980288982 -0.05159089099615812 -29.838395056873587
398 -0.041914633847773074 -29.880974436737596 -0.03440215531736612 -29.872797212190953
399 -0.041898616775870326 -29.922873053513467 -0.03866003379225731 -29.91145724598321
400 -0.041848063468933105 -29.9647211169824 -0.042885479517281055 -29.954342725500492
401 -0.0418735146522522 -30.006594631634652 -0.04030512645840645 -29.9946478519589
402 -0.04182758722454309 -30.048422218859194 -0.05540929511189461 -30.050057147070792
403 -0.04151836633682251 -30.089940585196018 -0.03371404707431793 -30.08377119414511
404 -0.041486344486474994 -30.131426929682494 -0.04039923045784235 -30.124170424602955
405 -0.0413158543407917 -30.172742784023285 -0.04315040335059166 -30.167320827953546
406 -0.041232895106077194 -30.213975679129362 -0.047627194598317144 -30.214948022551862
407 -0.04107053186744451 -30.255046210996806 -0.04106888063251972 -30.25601690318438
408 -0.040972442366182804 -30.29601865336299 -0.03781647011637688 -30.293833373300757
409 -0.040955189429223535 -30.33697384279221 -0.03397907018661499 -30.32781244348737
410 -0.04088040087372065 -30.377854243665933 -0.03548543788492679 -30.363297881372297
411 -0.04093486648052931 -30.418789110146463 -0.032412010803818704 -30.395709892176114
412 -0.04097266551107168 -30.459761775657533 -0.04833133351057768 -30.444041225686693
413 -0.04060606025159359 -30.500367835909127 -0.0445758193731308 -30.488617045059822
414 -0.04052014946937561 -30.540887985378504 -0.027250184305012227 -30.515867229364833
415 -0.0406134819611907 -30.581501467339695 -0.04025068301707506 -30.556117912381907
416 -0.04049738459289074 -30.621998851932585 -0.045312906801700595 -30.60143081918361
417 -0.04044209886342287 -30.662440950796007 -0.03531198892742395 -30.636742808111034
418 -0.04045934546738863 -30.702900296263397 -0.04080352559685707 -30.67754633370789
419 -0.040460759028792384 -30.74336105529219 -0.05513738803565502 -30.732683721743545
420 -0.040254838205873965 -30.783615893498066 -0.02364878272637725 -30.75633250446992
421 -0.04042049739509821 -30.824036390893163 -0.0424166526645422 -30.798749157134463
422 -0.04016499519348145 -30.864201386086645 -0.04568331614136696 -30.84443247327583
423 -0.04022460877895355 -30.904425994865598 -0.05526046864688396 -30.899692941922716
424 -0.039993985742330554 -30.94441998060793 -0.03509231749922037 -30.934785259421936
425 -0.039950646460056305 -30.984370627067985 -0.04652677346020937 -30.981312032882144
426 -0.03970884755253792 -31.024079474620525 -0.03453866057097912 -31.015850693453125
427 -0.039677788689732554 -31.063757263310258 -0.04024507720023394 -31.056095770653357
428 -0.03964304160326719 -31.103400304913524 -0.03125057108700276 -31.08734634174036
429 -0.03972713965922594 -31.14312744457275 -0.04202827736735344 -31.129374619107715
430 -0.03949493691325188 -31.182622381486002 -0.03868149593472481 -31.16805611504244
431 -0.03963134232908487 -31.222253723815086 -0.04531497023999691 -31.213371085282436
432 -0.0395138505846262 -31.261767574399713 -0.042970129288733006 -31.25634121457117
433 -0.03938574660569429 -31.30115332100541 -0.046875927969813345 -31.303217142540984
434 -0.0393078388646245 -31.34046115987003 -0.047601284086704256 -31.350818426627686
435 -0.03903082516044378 -31.379491985030477 -0.03962249886244536 -31.390440925490132
436 -0.03903245534747839 -31.418524440377954 -0.042492340132594106 -31.432933265622726
437 -0.03893002700060606 -31.45745446737856 -0.035874251089990136 -31.468807516712715
438 -0.038863574340939525 -31.4963180417195 -0.03756771963089704 -31.50637523634361
439 -0.038864456675946714 -31.535182498395447 -0.044610158912837504 -31.55098539525645
440 -0.03867419324815273 -31.5738566916436 -0.03274066895246506 -31.583726064208914
441 -0.038729223795235156 -31.612585915438835 -0.043459161557257174 -31.627185225766173
442 -0.03866618536412716 -31.651252100802964 -0.04521669372916222 -31.672401919495336
443 -0.03869289979338646 -31.68994500059635 -0.04318734593689442 -31.71558926543223
444 -0.03849830366671085 -31.72844330426306 -0.038952195644378663 -31.754541461076606
445 -0.03828678671270609 -31.766730090975766 -0.03108155382797122 -31.785623014904576
446 -0.038316020555794236 -31.80504611153156 -0.04399005752056837 -31.829613072425143
447 -0.03835507221519947 -31.84340118374676 -0.04246848616749048 -31.872081558592633
448 -0.038193623162806035 -31.881594806909565 -0.03479846436530352 -31.906880022957935
449 -0.038197470270097254 -31.919792277179663 -0.029766617994755506 -31.93664664095269
450 -0.038308552093803884 -31.958100829273466 -0.03502159733325243 -31.971668238285943
451 -0.038210270926356316 -31.996311100199822 -0.041452154889702796 -32.01312039317565
452 -0.03815274592489004 -32.03446384612471 -0.01836703233420849 -32.03148742550986
453 -0.03816065676510334 -32.07262450288981 -0.046565591171383855 -32.078053016681245
454 -0.038213355094194414 -32.110837857984 -0.0356343150138855 -32.11368733169513
455 -0.038094115629792216 -32.14893197361379 -0.04629960618913174 -32.15998693788426
456 -0.037979809939861296 -32.186911783553654 -0.03649438917636871 -32.19648132706063
457 -0.037999980710446836 -32.2249117642641 -0.055242504179477694 -32.251723831240106
458 -0.037676227279007435 -32.26258799154311 -0.023656425718218087 -32.27538025695832
459 -0.03800034355372191 -32.300588335096826 -0.03978102616965771 -32.31516128312798
460 -0.03783662859350443 -32.33842496369033 -0.04222641158849001 -32.357387694716465
461 -0.037695077061653134 -32.376120040751985 -0.03487632740288973 -32.392264022119356
462 -0.03774631414562464 -32.41386635489761 -0.03907851446419954 -32.43134253658356
463 -0.03765998277813196 -32.45152633767574 -0.032277275994420054 -32.463619812577974
464 -0.03772308100014925 -32.48924941867589 -0.03697949163615703 -32.500599304214134
465 -0.03785470724105835 -32.52710412591695 -0.035285331308841705 -32.535884635522976
466 -0.03775142412632704 -32.564855550043276 -0.04057172648608685 -32.57645636200906
467 -0.037719169072806834 -32.602574719116085 -0.03784716092050076 -32.61430352292956
468 -0.037558304518461226 -32.64013302363455 -0.035723038390278815 -32.65002656131984
469 -0.03760872036218643 -32.677741743996734 -0.05197432730346918 -32.70200088862331
470 -0.037437216565012935 -32.715178960561744 -0.047040688991546634 -32.749041577614854
471 -0.037306428886950016 -32.752485389448694 -0.039825952425599095 -32.788867530040456
472 -0.037154396250844005 -32.789639785699535 -0.03199880626052618 -32.82086633630098
473 -0.037250942923128604 -32.826890728622665 -0.036013107560575006 -32.85687944386156
474 -0.03719802051782608 -32.86408874914049 -0.0428964389488101 -32.89977588281037
475 -0.03716244101524353 -32.90125119015573 -0.02138552125543356 -32.9211614040658
476 -0.03723789528012276 -32.938489085435855 -0.0531233087182045 -32.974284712784005
477 -0.03705755658447742 -32.97554664202033 -0.035413585416972634 -33.00969829820098
478 -0.037001338228583334 -33.01254798024892 -0.036979283578693865 -33.046677581779676
479 -0.036995161324739456 -33.04954314157366 -0.032295853830873966 -33.07897343561055
480 -0.03701402172446251 -33.08655716329812 -0.04188465252518654 -33.12085808813573
481 -0.03686150163412094 -33.12341866493224 -0.03700582571327686 -33.15786391384901
482 -0.03675823919475078 -33.16017690412699 -0.03398790806531906 -33.191851821914334
483 -0.03681461159139872 -33.19699151571839 -0.044118318147957324 -33.23597014006229
484 -0.0367242818698287 -33.23371579758822 -0.04104631040245295 -33.27701645046474
485 -0.036743424087762835 -33.27045922167598 -0.04341093860566616 -33.32042738907041
486 -0.03652001302689314 -33.30697923470287 -0.03360908441245556 -33.354036473482864
487 -0.036487057246267794 -33.34346629194914 -0.033190932124853134 -33.38722740560772
488 -0.036544081568717954 -33.38001037351786 -0.03744549173861742 -33.42467289734633
489 -0.03648950029164553 -33.41649987380951 -0.03462596088647842 -33.45929885823281
490 -0.03645647242665291 -33.45295634623616 -0.04503465052694082 -33.50433350875976
491 -0.03625213913619518 -33.48920848537235 -0.03285775631666184 -33.537191265076416
492 -0.036432244814932346 -33.525640730187284 -0.02738504521548748 -33.564576310291905
493 -0.0364284984767437 -33.56206922866403 -0.029157180711627005 -33.59373349100353
494 -0.03644819296896458 -33.59851742163299 -0.024565381277352572 -33.61829887228089
495 -0.03654452823102474 -33.63506194986402 -0.03775236178189516 -33.65605123406279
496 -0.03657953273504973 -33.671641482599064 -0.03039121488109231 -33.68644244894388
497 -0.03638606686145067 -33.70802754946052 -0.040270625986158846 -33.72671307493004
498 -0.03649091143161058 -33.74451846089213 -0.022720474284142256 -33.74943354921418
499 -0.03648476749658584 -33.78100322838872 -0.03002478666603565 -33.779458335880214
500 -0.03654002100229263 -33.817543249391015 -0.03810532316565514 -33.81756365904587
501 -0.03650165554136038 -33.85404490493237 -0.025838082283735277 -33.8434017413296
502 -0.036527122184634206 -33.89057202711701 -0.040952879935503006 -33.8843546212651
503 -0.03634893801063299 -33.92692096512764 -0.030994611233472823 -33.91534923249858
504 -0.0364150645211339 -33.96333602964878 -0.047174538113176824 -33.96252377061175
505 -0.03631806112825871 -33.999654090777035 -0.03392837736755609 -33.99645214797931
506 -0.03627297338098288 -34.03592706415802 -0.036969727464020254 -34.03342187544333
507 -0.036195752397179606 -34.07212281655519 -0.034752780199050905 -34.06817465564238
508 -0.036172049678862096 -34.108294866234054 -0.042656262032687665 -34.11083091767507
509 -0.036094855889678 -34.144389722123734 -0.02926344918087125 -34.14009436685594
510 -0.036233278922736645 -34.18062300104647 -0.033907483145594594 -34.17400185000154
511 -0.03619340136647224 -34.216816402412945 -0.03854162525385618 -34.212543475255394
512 -0.03606667667627335 -34.252883079089216 -0.025030634924769403 -34.23757411018016
513 -0.03620653115212917 -34.28908961024135 -0.019437642116099597 -34.257011752296265
514 -0.036425946094095704 -34.325515556335446 -0.029487381502985955 -34.28649913379925
515 -0.03631622903048992 -34.361831785365936 -0.03305375110358 -34.31955288490283
516 -0.0364393699914217 -34.39827115535736 -0.045662504807114604 -34.365215389709945
517 -0.036202672868967056 -34.434473828226324 -0.032861755415797236 -34.39807714512574
518 -0.036218710243701935 -34.470692538470026 -0.0392595274373889 -34.43733667256313
519 -0.03614918664097786 -34.506841725111 -0.041131760366261004 -34.47846843292939
520 -0.036162031814455986 -34.54300375692546 -0.02909842561930418 -34.50756685854869
521 -0.03621513023972511 -34.57921888716518 -0.033358769863843916 -34.54092562841254
522 -0.03629789184778929 -34.61551677901297 -0.030839035846292974 -34.57176466425883
523 -0.036340218223631385 -34.6518569972366 -0.02408498162403703 -34.595849645882865
524 -0.0363616805523634 -34.68821867778896 -0.047446311078965665 -34.64329595696183
525 -0.03618958871811628 -34.724408266507076 -0.03986785337328911 -34.68316381033512
526 -0.03618518430739641 -34.760593450814476 -0.03263338189572096 -34.71579719223084
527 -0.03625465147197247 -34.79684810228645 -0.040324818901717664 -34.756122011132554
528 -0.036246399581432345 -34.833094501867876 -0.044267244450747964 -34.800389255583305
529 -0.03590308967977762 -34.868997591547654 -0.039910071156919004 -34.84029932674022
530 -0.035895873233675955 -34.90489346478133 -0.039285455644130704 -34.879584782384356
531 -0.03583003431558609 -34.94072349909692 -0.020861434936523437 -34.90044621732088
532 -0.03581367824226618 -34.97653717733918 -0.036828215979039666 -34.93727443329992
533 -0.035787996649742124 -35.01232517398893 -0.03565872311592102 -34.97293315641584
534 -0.035778905265033245 -35.04810407925396 -0.036174237914383414 -35.00910739433022
535 -0.03579092249274254 -35.083895001746704 -0.036176604218780994 -35.045283998549
536 -0.03574519697576761 -35.11964019872247 -0.03480159770697355 -35.08008559625598
537 -0.03580825310200453 -35.155448451824476 -0.04062793105840683 -35.120713527314386
538 -0.0356219494715333 -35.19107040129601 -0.021358159836381674 -35.14207168715077
539 -0.03586356919258833 -35.226933970488595 -0.03996824938803911 -35.18203993653881
540 -0.03578109927475452 -35.26271506976335 -0.03334098029881716 -35.215380916837624
541 -0.03584567904472351 -35.29856074880808 -0.03656277526170015 -35.251943692099324
542 -0.035714025050401686 -35.33427477385848 -0.038931448198854926 -35.290875140298176
543 -0.035546937957406044 -35.36982171181589 -0.030509496945887803 -35.321384637244066
544 -0.03560653291642666 -35.40542824473231 -0.0445731520652771 -35.36595778930934
545 -0.03540729023516178 -35.440835534967476 -0.04100881852209568 -35.406966607831436
546 -0.035282567888498303 -35.47611810285598 -0.028327014949172735 -35.435293622780605
547 -0.03522155918180943 -35.511339662037784 -0.03308909460902214 -35.46838271738963
548 -0.03526818342506886 -35.54660784546285 -0.037951447628438474 -35.50633416501807
549 -0.03518708404153585 -35.58179492950439 -0.03203249648213387 -35.5383666615002
550 -0.035313977114856246 -35.617108906619244 -0.03619465511292219 -35.57456131661312
551 -0.035340066999197006 -35.65244897361844 -0.022870757337659597 -35.59743207395078
552 -0.0354323647916317 -35.68788133841007 -0.03332535345107317 -35.63075742740185
553 -0.03566767740994692 -35.72354901582002 -0.05523614548146725 -35.68599357288332
554 -0.034997367300093174 -35.75854638312011 -0.03881606254726648 -35.72480963543059
555 -0.03482010532170534 -35.79336648844182 -0.030031834729015827 -35.754841470159604
556 -0.03496083766222 -35.82832732610404 -0.04200890939682722 -35.79685037955643
557 -0.03475583773106337 -35.8630831638351 -0.03666524272412062 -35.83351562228055
558 -0.03486978150904178 -35.897952945344144 -0.03160404115915298 -35.86511966343971
559 -0.03481213487684727 -35.93276508022099 -0.029564098827540873 -35.89468376226725
560 -0.034971350058913234 -35.9677364302799 -0.03185217045247555 -35.92653593271972
561 -0.03499094471335411 -36.002727374993256 -0.03597080111503601 -35.96250673383476
562 -0.0348190288990736 -36.03754640389233 -0.05260224025696516 -36.015108974091724
563 -0.034637081623077395 -36.0721834855154 -0.038809269480407235 -36.053918243572134
564 -0.03466579858213663 -36.10684928409754 -0.03192209452390671 -36.08584033809604
565 -0.03461076244711876 -36.14146004654466 -0.03098348928615451 -36.1168238273822
566 -0.03459203131496906 -36.17605207785963 -0.03296862859278917 -36.14979245597499
567 -0.03461087923496962 -36.2106629570946 -0.04038852397352457 -36.190180979948515
568 -0.0345653373748064 -36.245228294469406 -0.04098331704735756 -36.23116429699587
569 -0.034523749724030495 -36.27975204419344 -0.041773132607340814 -36.27293742960321
570 -0.03445893842726946 -36.31421098262071 -0.03584317769855261 -36.30878060730176
571 -0.03425190858542919 -36.34846289120614 -0.03282092418521643 -36.34160153148698
572 -0.03439635653048754 -36.382859247736626 -0.0411978080868721 -36.38279933957385
573 -0.03423837199807167 -36.4170976197347 -0.02809487981721759 -36.41089421939107
574 -0.03420021068304777 -36.451297830417744 -0.03770644832402468 -36.44860066771509
575 -0.03416627235710621 -36.48546410277485 -0.037332762219011786 -36.4859334299341
576 -0.03415230587124825 -36.519616408646094 -0.027582194190472364 -36.51351562412457
577 -0.034197372011840345 -36.55381378065793 -0.03975870665162802 -36.5532743307762
578 -0.03404509760439396 -36.587858878262324 -0.032556732278317214 -36.58583106305451
579 -0.03424925357103348 -36.62210813183336 -0.030956843122839927 -36.61678790617735
580 -0.03433881029486656 -36.65644694212823 -0.032038579881191256 -36.64882648605854
581 -0.034390668384730816 -36.69083761051296 -0.034031612984836104 -36.68285809904337
582 -0.03431871272623539 -36.72515632323919 -0.043019726499915124 -36.725877825543286
583 -0.03436084371060133 -36.75951716694979 -0.03646994698792696 -36.762347772531214
584 -0.03421273902058601 -36.79372990597038 -0.030684218276292086 -36.793031990807506
585 -0.03419356606900692 -36.82792347203939 -0.03304217252880335 -36.82607416333631
586 -0.0343579376116395 -36.862281409651025 -0.04748009368777275 -36.87355425702408
587 -0.034143347106873986 -36.8964247567579 -0.0411579042673111 -36.91471216129139
588 -0.03412484228610992 -36.930549599044014 -0.02496997956186533 -36.93968214085326
589 -0.03430538140237331 -36.96485498044639 -0.017845675721764563 -36.95752781657502
590 -0.0343368761241436 -36.99919185657053 -0.031911350600421426 -36.98943916717545
591 -0.034367666207253934 -37.033559522777786 -0.03345006071031094 -37.022889227885756
592 -0.03426241874694824 -37.067821941524734 -0.02770709479227662 -37.05059632267803
593 -0.034304737113416195 -37.10212667863815 -0.029810257628560065 -37.080406580306594
594 -0.034612002596259114 -37.13673868123441 -0.014580103568732738 -37.09498668387533
595 -0.03448731005191803 -37.17122599128633 -0.03414877578616142 -37.12913545966149
596 -0.034508587792515755 -37.20573457907884 -0.033697884902358054 -37.16283334456385
597 -0.03456671498715878 -37.240301294066 -0.03340861219912768 -37.196241956762975
598 -0.03447136711329222 -37.27477266117929 -0.03527163174003363 -37.231513588503006
599 -0.0345506863668561 -37.30932334754615 -0.04347818400710821 -37.27499177251011
600 -0.034335015155375 -37.343658362701525 -0.039926358684897426 -37.31491813119501
601 -0.034296459332108495 -37.37795482203364 -0.04072078168392181 -37.35563891287893
602 -0.034091509878635406 -37.41204633191227 -0.03277688007801771 -37.38841579295695
603 -0.03427318036556244 -37.44631951227783 -0.04093830119818449 -37.42935409415513
604 -0.03406402245163918 -37.48038353472947 -0.030137469992041588 -37.45949156414717
605 -0.03416381161659956 -37.51454734634607 -0.0334562910720706 -37.49294785521924
606 -0.0339727682992816 -37.54852011464535 -0.024361398071050644 -37.51730925329029
607 -0.034249420277774334 -37.58276953492312 -0.045189305953681466 -37.56249855924398
608 -0.03387583363801241 -37.61664536856114 -0.026206172537058592 -37.588704731781036
609 -0.03391641341149807 -37.650561781972634 -0.03627546858042478 -37.62498020036146
610 -0.033874647319316865 -37.68443642929195 -0.031097973883152007 -37.65607817424461
611 -0.033930512890219686 -37.71836694218217 -0.03236769456416368 -37.68844586880878
612 -0.033864323422312735 -37.752231265604486 -0.03354335241019726 -37.721989221218976
613 -0.03390060905367136 -37.78613187465816 -0.03058122396469116 -37.752570445183665
614 -0.033980393782258034 -37.82011226844042 -0.03950235638767481 -37.79207280157134
615 -0.03390954602509737 -37.85402181446552 -0.02521107830107212 -37.817283879872406
616 -0.03391728065907955 -37.8879390951246 -0.03506672475486994 -37.852350604627276
617 -0.03406309634447098 -37.92200219146907 -0.027560212928801776 -37.87991081755608
618 -0.033972421661019325 -37.95597461313009 -0.027659048233181237 -37.90756986578926
619 -0.033940121345221994 -37.98991473447531 -0.035822349973022936 -37.94339221576229
620 -0.03398286998271942 -38.023897604458035 -0.03721514642238617 -37.98060736218467
621 -0.033885947242379186 -38.05778355170042 -0.04085796792060137 -38.02146533010527
622 -0.03385430388152599 -38.09163785558194 -0.04530439004302025 -38.066769720148294
623 -0.03360218890011311 -38.125240044482055 -0.03080215649679303 -38.097571876645084
624 -0.03357443418353796 -38.15881447866559 -0.03110039560124278 -38.12867227224633
625 -0.03366466201841831 -38.19247914068401 -0.033411788567900655 -38.16208406081423
626 -0.03378730360418558 -38.22626644428819 -0.028315885178744792 -38.19039994599297
627 -0.033784378319978714 -38.26005082260817 -0.031187483575195074 -38.22158742956817
628 -0.03374138697981834 -38.29379220958799 -0.03509577196091414 -38.25668320152908
629 -0.033814368583261964 -38.327606578171256 -0.04487112797796726 -38.30155432950705
630 -0.033422012254595755 -38.36102859042585 -0.03263818137347698 -38.33419251088053
631 -0.03360416628420353 -38.39463275671006 -0.029318026173859833 -38.36351053705439
632 -0.0335083058103919 -38.42814106252045 -0.03391177486628294 -38.39742231192067
633 -0.03371422197669745 -38.46185528449715 -0.03435129057615995 -38.43177360249683
634 -0.0336144495755434 -38.49546973407269 -0.0243448150344193 -38.45611841753125
635 -0.03380584791302681 -38.52927558198572 -0.040441219508647916 -38.4965596370399
636 -0.03353033438324928 -38.56280591636897 -0.038415030017495154 -38.5349746670574
637 -0.033441930823028085 -38.596247847192004 -0.03724383153021336 -38.57221849858761
638 -0.03333672191947699 -38.62958456911148 -0.03392002489417791 -38.60613852348179
639 -0.033441040106117724 -38.6630256092176 -0.03824819251894951 -38.64438671600074
640 -0.03321191892027855 -38.69623752813788 -0.03364631850272417 -38.678033034503464
641 -0.03324213195592165 -38.7294796600938 -0.03657378703355789 -38.714606821537025
642 -0.03323637414723635 -38.76271603424104 -0.05017072204500437 -38.76477754358203
643 -0.03298205528408289 -38.79569808952512 -0.032663502357900144 -38.79744104593993
644 -0.03302734829485417 -38.82872543781997 -0.029173476714640857 -38.826614522654566
645 -0.03299395199865103 -38.86171938981862 -0.03175017908215523 -38.85836470173672
646 -0.03309456538408995 -38.89481395520271 -0.03240346610546112 -38.89076816784218
647 -0.0330252893269062 -38.927839244529615 -0.03435823395848274 -38.92512640180067
648 -0.033053884841501714 -38.960893129371115 -0.029377715196460485 -38.95450411699713
649 -0.033137702755630015 -38.99403083212675 -0.036913756653666495 -38.991417873650796
650 -0.03311265055090189 -39.02714348267765 -0.029580475762486458 -39.02099834941328
651 -0.033093695715069774 -39.06023717839272 -0.03060288615524769 -39.05160123556853
652 -0.03314286656677723 -39.093380044959495 -0.037837122194468976 -39.089438357763
653 -0.0329725343734026 -39.126352579332895 -0.03707715030759573 -39.1265155080706
654 -0.033193844743072985 -39.15954642407597 -0.04556502718478441 -39.17208053525538
655 -0.0328945491462946 -39.19244097322226 -0.03423771001398564 -39.206318245269365
656 -0.032692639715969564 -39.22513361293823 -0.02761962851509452 -39.23393787378446
657 -0.03281617052853107 -39.25794978346676 -0.03368126172572374 -39.26761913551019
658 -0.03281726557761431 -39.290767049044376 -0.03357742056250572 -39.301196556072696
659 -0.03282732143998146 -39.32359437048436 -0.030251318495720624 -39.33144787456842
660 -0.03286702558398247 -39.35646139606834 -0.03579542301595211 -39.36724329758437
661 -0.032696028240025043 -39.389157424308365 -0.026598022598773242 -39.39384132018315
662 -0.032838229276239875 -39.4219956535846 -0.03305443041026592 -39.42689575059342
663 -0.03300279024988413 -39.454998443834484 -0.0286147334612906 -39.455510484054706
664 -0.03291406761854887 -39.48791251145303 -0.03232391234487295 -39.48783439639958
665 -0.033083508163690566 -39.520996019616724 -0.028872304409742356 -39.51670670080932
666 -0.0329394431784749 -39.5539354627952 -0.03707635123282671 -39.55378305204215
667 -0.03280378300696611 -39.58673924580217 -0.03401074036955833 -39.58779379241171
668 -0.03306484669446945 -39.61980409249664 -0.034708180278539655 -39.62250197269025
669 -0.03288877196609974 -39.65269286446274 -0.03157253209501505 -39.654074504785264
670 -0.032894164137542245 -39.68558702860029 -0.04442548733204603 -39.69849999211731
671 -0.032689353451132774 -39.71827638205142 -0.02994279433041811 -39.72844278644773
672 -0.0327081311494112 -39.750984513200834 -0.03649321086704731 -39.76493599731478
673 -0.03284174185246229 -39.7838262550533 -0.012391041591763496 -39.77732703890654
674 -0.03291556872427463 -39.816741823777576 -0.03503367528319359 -39.81236071418974
675 -0.0328333992511034 -39.84957522302868 -0.0289962119422853 -39.84135692613202
676 -0.03281779494136572 -39.882393017970045 -0.035312173143029216 -39.87666909927505
677 -0.03285708222538233 -39.91525010019543 -0.034083924070000646 -39.91075302334505
678 -0.03279920779168606 -39.94804930798711 -0.03262312896549702 -39.94337615231055
679 -0.03278214354068041 -39.98083145152779 -0.03146979752928018 -39.97484594983983
680 -0.032854666374623774 -40.01368611790242 -0.037860450148582456 -40.01270639998842
681 -0.03270044103264809 -40.04638655893506 -0.0372033279389143 -40.04990972792733
682 -0.03262852802872658 -40.079015086963786 -0.038123390451073644 -40.088033118378405
683 -0.032629383727908134 -40.111644470691694 -0.040621342882514 -40.12865446126092
684 -0.03249677214771509 -40.14414124283941 -0.023034669551998378 -40.15168913081292
685 -0.03264528345316649 -40.176786526292574 -0.026984715554863214 -40.17867384636778
686 -0.0329361516982317 -40.209722677990804 -0.05008188132196665 -40.228755727689745
687 -0.032447154819965365 -40.24216983281077 -0.03448561169207096 -40.263241339381814
688 -0.032472116872668266 -40.274641949683435 -0.03260240126401186 -40.29584374064583
689 -0.032461564242839816 -40.30710351392627 -0.034265356883406636 -40.33010909752924
690 -0.03237626701593399 -40.339479780942206 -0.03595364484935999 -40.366062742378595
691 -0.032411801628768444 -40.371891582570974 -0.031499797478318214 -40.397562539856914
692 -0.03238861095160246 -40.404280193522574 -0.025659234914928674 -40.42322177477184
693 -0.032438039779663086 -40.43671823330224 -0.03609341476112604 -40.459315189532965
694 -0.032416314259171485 -40.46913454756141 -0.03412637785077095 -40.493441567383734
695 -0.032387847825884816 -40.5015223953873 -0.03654682300984859 -40.529988390393584
696 -0.032413453049957755 -40.53393584843725 -0.030422237794846298 -40.56041062818843
697 -0.03228214345872402 -40.566217991895975 -0.03335179518908262 -40.59376242337751
698 -0.03228137958794832 -40.598499371483925 -0.032580377906560896 -40.626342801284075
699 -0.03232884723693132 -40.63082821872086 -0.02801593504846096 -40.65435873633253
700 -0.03235339391976595 -40.66318161264062 -0.02838218817487359 -40.68274092450741
701 -0.03237068355083465 -40.69555229619146 -0.018680822011083363 -40.70142174651849
702 -0.03237327486276627 -40.72792557105422 -0.02855504248291254 -40.729976789001405
703 -0.03266119100153446 -40.76058676205576 -0.03243298064917326 -40.76240976965058
704 -0.032641554996371266 -40.79322831705213 -0.027716481126844883 -40.790126250777426
705 -0.032712398655712606 -40.825940715707844 -0.02485743658617139 -40.8149836873636
706 -0.03288288787007332 -40.85882360357792 -0.028978463634848593 -40.84396215099845
707 -0.03266048468649387 -40.89148408826441 -0.0433403292670846 -40.88730248026553
708 -0.03254643362015486 -40.92403052188457 -0.03480978459119797 -40.92211226485673
709 -0.03266709223389626 -40.95669761411846 -0.03558807987719774 -40.95770034473393
710 -0.03253634013235569 -40.989233954250814 -0.0405898354947567 -40.998290180228686
711 -0.03244337849318981 -41.021677332744005 -0.03206912782043218 -41.03035930804912
712 -0.03241655379533768 -41.05409388653934 -0.028750708699226378 -41.05911001674835
713 -0.032527283392846586 -41.08662116993219 -0.03755924496799708 -41.09666926171634
714 -0.03246552944183349 -41.11908669937402 -0.029083317797631025 -41.12575257951397
715 -0.03243514485657215 -41.151521844230594 -0.02990341726690531 -41.15565599678088
716 -0.03246356640011072 -41.183985410630704 -0.031050128489732744 -41.18670612527061
717 -0.03263898566365242 -41.21662439629436 -0.04320628196001053 -41.22991240723062
718 -0.0323663791641593 -41.248990775458516 -0.030533888097852468 -41.26044629532847
719 -0.03233842421323061 -41.281329199671745 -0.03428751081228256 -41.294733806140755
720 -0.03226099610328674 -41.313590195775035 -0.038008539006114006 -41.33274234514687
721 -0.03222149610519409 -41.34581169188023 -0.03485947847366333 -41.36760182362053
722 -0.03223643340170383 -41.378048125281936 -0.0320261187851429 -41.39962794240567
723 -0.03221245277673006 -41.41026057805867 -0.026835733838379384 -41.426463676244055
724 -0.03238820694386959 -41.44264878500254 -0.027609778754413127 -41.454073454998465
725 -0.03262708988040686 -41.475275874882946 -0.029496116656810047 -41.48356957165527
726 -0.03241161685436964 -41.507687491737315 -0.02858683643862605 -41.5121564080939
727 -0.032409893721342085 -41.54009738545866 -0.03136886395514012 -41.54352527204904
728 -0.03237427137792111 -41.572471656836576 -0.03514383602887392 -41.57866910807791
729 -0.03247389532625675 -41.60494555216283 -0.028222920931875707 -41.606892029009785
730 -0.032366111129522326 -41.63731166329235 -0.03548906408250332 -41.64238109309229
731 -0.03245232757180929 -41.66976399086416 -0.028075788076967 -41.67045688116926
732 -0.0323700487613678 -41.70213403962553 -0.029882750008255243 -41.70033963117751
733 -0.032575171627104285 -41.73470921125263 -0.03969431649893522 -41.74003394767645
734 -0.0324880650267005 -41.767197276279326 -0.026233106665313245 -41.76626705434177
735 -0.03251509796828032 -41.799712374247605 -0.03486648164689541 -41.80113353598866
736 -0.03234253004193306 -41.832054904289535 -0.033292374759912494 -41.83442591074857
737 -0.03226266745477915 -41.864317571744316 -0.02803859133273363 -41.8624645020813
738 -0.03233000300824642 -41.89664757475256 -0.03459624312818051 -41.89706074520948
739 -0.032272952049970625 -41.928920526802536 -0.024913673661649226 -41.92197441887113
740 -0.032390859164297583 -41.96131138596683 -0.028737562987953425 -41.95071198185909
741 -0.032410493865609166 -41.99372187983244 -0.02844182960689068 -41.97915381146598
742 -0.03247845768928528 -42.02620033752173 -0.02961699990555644 -42.008770811371534
743 -0.03246046844869852 -42.058660805970426 -0.029304084461182357 -42.038074895832715
744 -0.03248271197080612 -42.091143517941234 -0.0358678350225091 -42.07394273085522
745 -0.03240078594535589 -42.12354430388659 -0.02681817961856723 -42.10076091047379
746 -0.032516053132712844 -42.1560603570193 -0.028180666826665403 -42.12894157730045
747 -0.03240015674382448 -42.188460513763125 -0.033017128705978394 -42.16195870600643
748 -0.03250378947705031 -42.22096430324017 -0.024916801508516072 -42.18687550751495
749 -0.03242540061473846 -42.253389703854914 -0.03516293838620186 -42.22203844590115
750 -0.032379449903965 -42.28576915375888 -0.032169418223202226 -42.25420786412435
751 -0.03229300826787949 -42.318062162026756 -0.0309595356695354 -42.28516739979389
752 -0.032424127124249934 -42.35048628915101 -0.0345271147787571 -42.319694514572646
753 -0.03243558667600155 -42.38292187582701 -0.02611877927556634 -42.34581329384821
754 -0.03231138717383146 -42.41523326300084 -0.039381809532642365 -42.38519510338085
755 -0.03230314999818802 -42.44753641299903 -0.03205548636615276 -42.417250589747006
756 -0.032287844270467755 -42.4798242572695 -0.031198235973715783 -42.448448825720725
757 -0.032230870611965654 -42.51205512788147 -0.03377891536802054 -42.48222774108874
758 -0.032110527716577054 -42.54416565559804 -0.02447820920497179 -42.506705950293714
759 -0.03238679841160774 -42.57655245400965 -0.03890108298510313 -42.54560703327882
760 -0.032296845503151414 -42.608849299512805 -0.03457190003246069 -42.58017893331128
761 -0.03213404528796673 -42.64098334480077 -0.03078133249655366 -42.61096026580783
762 -0.03229843731969595 -42.67328178212047 -0.026464407984167337 -42.637424673792
763 -0.03207315122708678 -42.70535493334756 -0.028647397831082343 -42.66607207162308
764 -0.03234628867357969 -42.73770122202114 -0.03657835442572832 -42.702650426048805
765 -0.03218850232660771 -42.76988972434774 -0.03347569573670626 -42.73612612178551
766 -0.0320974238216877 -42.80198714816943 -0.024303067289292813 -42.760429189074806
767 -0.0324179083108902 -42.83440505648032 -0.034929842315614225 -42.79535903139042
768 -0.03220241498202085 -42.866607471462345 -0.033884123899042606 -42.82924315528946
769 -0.03220690283924341 -42.89881437430159 -0.0323757641017437 -42.861618919391205
770 -0.032312750443816186 -42.9311271247454 -0.03818129040300846 -42.899800209794215
771 -0.03195363460108638 -42.96308075934649 -0.01928322771564126 -42.919083437509855
772 -0.03221884090453386 -42.99529960025102 -0.03039608569815755 -42.94947952320801
773 -0.032248851656913755 -43.02754845190794 -0.03186118490993976 -42.981340708117955
774 -0.03225658405572176 -43.05980503596366 -0.03902000989764929 -43.0203607180156
775 -0.03215400092303753 -43.0919590368867 -0.026796610001474618 -43.04715732801708
776 -0.032279173471033575 -43.12423821035773 -0.031189826130867005 -43.07834715414795
777 -0.03218118771910668 -43.156419398076835 -0.032323471084237096 -43.11067062523219
778 -0.032173674926161765 -43.188593073003 -0.03306248225271702 -43.143733107484906
779 -0.03212025836110115 -43.2207133313641 -0.02853984832763672 -43.172272955812545
780 -0.03220897186547518 -43.252922303229575 -0.032398870773613454 -43.20467182658616
781 -0.032091622427105906 -43.28501392565668 -0.029392250627279282 -43.23406407721344
782 -0.03214728813618421 -43.317161213792865 -0.03100175689905882 -43.2650658341125
783 -0.032124434411525724 -43.34928564820439 -0.0359964469447732 -43.30106228105727
784 -0.03213893380016088 -43.381424582004556 -0.02467912994325161 -43.32574141100052
785 -0.032256843708455565 -43.41368142571301 -0.027858567237854005 -43.35359997823838
786 -0.032233776338398454 -43.44591520205141 -0.03012675726786256 -43.383726735506244
787 -0.032279880903661254 -43.47819508295507 -0.03400578703731298 -43.41773252254356
788 -0.032204145565629005 -43.5103992285207 -0.026057845447212458 -43.44379036799077
789 -0.032353419624269006 -43.54275264814497 -0.03557686284184456 -43.479367230832615
790 -0.03208962008357048 -43.57484226822854 -0.030229077395051717 -43.509596308227664
791 -0.032178806327283385 -43.60702107455582 -0.028919759020209313 -43.538516067247876
792 -0.0322246627882123 -43.63924573734403 -0.027241596858948468 -43.565757664106826
793 -0.03220668882131576 -43.671452426165345 -0.026837062928825615 -43.59259472703565
794 -0.03233046028763056 -43.70378288645298 -0.03308910895138979 -43.62568383598704
795 -0.032483205944299695 -43.73626609239728 -0.03930855672806501 -43.66499239271511
796 -0.03204192779958248 -43.76830802019686 -0.02888487884774804 -43.693877271562855
797 -0.032183589041233064 -43.800491609238094 -0.029599616304039955 -43.723476887866894
798 -0.03213661648333073 -43.83262822572142 -0.026415078807622193 -43.74989196667452
799 -0.03222385253757239 -43.86485207825899 -0.03429648708552122 -43.78418845376004
800 -0.0322809811681509 -43.89713305942714 -0.03334378059953451 -43.817532234359575
801 -0.03221232909709215 -43.92934538852423 -0.037108891643583775 -43.85464112600316
802 -0.03218421246856451 -43.9615296009928 -0.0365015646442771 -43.891142690647435
803 -0.031921816803514955 -43.993451417796315 -0.030800761468708516 -43.921943452116146
804 -0.0319161131978035 -44.02536753099412 -0.036734549701213835 -43.95867800181736
805 -0.03178397323936224 -44.05715150423348 -0.03319342695176601 -43.99187142876913
806 -0.03183830380439758 -44.08898980803788 -0.03491033688187599 -44.02678176565101
807 -0.03190429788082838 -44.12089410591871 -0.023939128406345843 -44.050720894057356
808 -0.032014175225049256 -44.15290828114376 -0.024787247646600008 -44.075508141703956
809 -0.03194627575576305 -44.18485455689952 -0.027030123956501485 -44.102538265660456
810 -0.03200141843408346 -44.21685597533361 -0.024501335620880128 -44.12703960128134
811 -0.03217967357486486 -44.249035648908475 -0.03255562949925661 -44.159595230780596
812 -0.03205032926052809 -44.281085978169 -0.02938435086980462 -44.1889795816504
813 -0.032051881588995454 -44.313137859758 -0.034443612582981585 -44.22342319423338
814 -0.032127012684941295 -44.34526487244294 -0.038789885304868224 -44.26221307953825
815 -0.032012632489204405 -44.377277504932145 -0.027495886944234372 -44.289708966482486
816 -0.03190405424684286 -44.40918155917899 -0.03523549772799015 -44.324944464210475
817 -0.03202582690864801 -44.44120738608764 -0.025906545110046864 -44.35085100932052
818 -0.0320405350998044 -44.47324792118744 -0.031966953352093694 -44.38281796267262
819 -0.03195517016574741 -44.50520309135319 -0.03148590959608555 -44.414303872268704
820 -0.03201248403638601 -44.537215575389574 -0.03338579572737217 -44.44768966799607
821 -0.032159102894365785 -44.56937467828394 -0.019640267733484505 -44.46732993572956
822 -0.032150186598300934 -44.60152486488224 -0.02874007811769843 -44.49607001384726
823 -0.03216720223426819 -44.63369206711651 -0.034467845037579534 -44.53053785888484
824 -0.03214942067861557 -44.66584148779513 -0.03323917556554079 -44.56377703445038
825 -0.03206911068409681 -44.697910598479226 -0.024188935942947864 -44.58796597039333
826 -0.032189214043319224 -44.730099812522546 -0.02942747501656413 -44.61739344540989
827 -0.032166476175189015 -44.76226628869774 -0.027879202086478472 -44.64527264749637
828 -0.03222259264439344 -44.79448888134213 -0.029835114441812038 -44.67510776193818
829 -0.032383272610604766 -44.826872153952735 -0.038667287491261956 -44.713775049429444
830 -0.03200187869369984 -44.85887403264643 -0.03347789887338877 -44.74725294830283
831 -0.03200420960783958 -44.890878242254274 -0.02946917191147804 -44.77672212021431
832 -0.03210279885679483 -44.92298104111107 -0.03206567261368036 -44.80878779282799
833 -0.03204372301697731 -44.95502476412805 -0.020425982121378184 -44.82921377494937
834 -0.03231006246060133 -44.98733482658865 -0.030675573274493217 -44.85988934822387
835 -0.032150241546332836 -45.01948506813498 -0.034729845263063906 -44.89461919348693
836 -0.03221483584493399 -45.051699903979916 -0.030570837389677762 -44.92519003087661
837 -0.03219021279364824 -45.08389011677357 -0.030965401884168388 -44.956155432760774
838 -0.03228883463889361 -45.11617895141246 -0.03061746247112751 -44.9867728952319
839 -0.03223425168544054 -45.148413203097896 -0.034967948123812674 -45.021740843355715
840 -0.032023757509887216 -45.180436960607786 -0.040676222555339335 -45.062417065911056
841 -0.032026995159685615 -45.21246395576747 -0.0353864386677742 -45.09780350457883
842 -0.03192229988053441 -45.244386255648 -0.029262422025203703 -45.12706592660403
843 -0.03205949272960425 -45.276445748377604 -0.031875574588775636 -45.15894150119281
844 -0.031994002871215343 -45.30843975124882 -0.028917995281517506 -45.187859496474324
845 -0.03203871827572584 -45.34047846952455 -0.030121407005935907 -45.21798090348026
846 -0.03211226612329483 -45.37259073564784 -0.03989884052425623 -45.25787974400452
847 -0.03199200723320246 -45.40458274288104 -0.03897717092186213 -45.29685691492638
848 -0.03178409095853567 -45.43636683383958 -0.02742841998115182 -45.32428533490753
849 -0.03186571020632982 -45.46823254404591 -0.03189525902271271 -45.35618059393024
850 -0.03175221513956785 -45.49998475918548 -0.03473732750862837 -45.39091792143887
851 -0.031865811161696914 -45.531850570347174 -0.03102174000814557 -45.42193966144701
852 -0.031877482682466506 -45.56372805302964 -0.03178946431726217 -45.453729125764276
853 -0.03178686173632741 -45.59551491476597 -0.04385860078036785 -45.497587726544644
854 -0.03164978856220842 -45.62716470332818 -0.03998822122812271 -45.537575947772766
855 -0.03151873117312789 -45.658683434501306 -0.028355493769049646 -45.565931441541814
856 -0.031473467126488686 -45.690156901627795 -0.032841479778289794 -45.598772921320105
857 -0.03140080412849784 -45.72155770575629 -0.030611436069011688 -45.629384357389114
858 -0.031534388195723295 -45.75309209395201 -0.025137548241764306 -45.65452190563088
859 -0.031721984036266804 -45.78481407798828 -0.03923297543078661 -45.693754881061665
860 -0.031499456986784934 -45.816313534975066 -0.032861790619790554 -45.726616671681455
861 -0.03145876908674836 -45.84777230406181 -0.026970283780246972 -45.7535869554617
862 -0.03140959963202476 -45.87918190369384 -0.028650021459907294 -45.78223697692161
863 -0.03146090442314744 -45.91064280811699 -0.024360457714647055 -45.80659743463626
864 -0.031521981954574584 -45.942164790071566 -0.039321936666965485 -45.845919371303225
865 -0.031336328759789464 -45.97350111883136 -0.0332400107756257 -45.87915938207885
866 -0.031327647529542445 -46.0048287663609 -0.03167891893535853 -45.91083830101421
867 -0.031359832640737294 -46.03618859900164 -0.031485770270228385 -45.94232407128444
868 -0.03131225928664207 -46.067500858288284 -0.02399097066372633 -45.966315041948164
869 -0.031398906372487545 -46.09889976466077 -0.024636905081570147 -45.990951947029735
870 -0.03144975854083896 -46.13034952320161 -0.03735864888876676 -46.028310595918505
871 -0.031451162043958904 -46.16180068524557 -0.040068690478801725 -46.06837928639731
872 -0.03134130146354437 -46.19314198670911 -0.02757622692734003 -46.09595551332465
873 -0.03133000191301107 -46.22447198862212 -0.029428895004093646 -46.12538440832874
874 -0.03143188953399658 -46.25590387815612 -0.03353614192456007 -46.1589205502533
875 -0.0312954212538898 -46.287199299410005 -0.03780479673296213 -46.19672534698626
876 -0.03120199916884303 -46.31840129857885 -0.031149874534457923 -46.22787522152072
877 -0.03133310545235872 -46.34973440403121 -0.032021916657686236 -46.2598971381784
878 -0.03131826212629676 -46.38105266615751 -0.0372649684548378 -46.29716210663324
879 -0.031157303787767886 -46.41220996994527 -0.03127399729564786 -46.32843610392889
880 -0.03116010343655944 -46.443370073381836 -0.026519244723021983 -46.354955348651906
881 -0.03127134852111339 -46.47464142190295 -0.025679096672683956 -46.38063444532459
882 -0.03138578161597252 -46.506027203518926 -0.037764768302440646 -46.418399213627026
883 -0.03138052336871624 -46.53740772688764 -0.021407285518944264 -46.43980649914597
884 -0.031240815203636883 -46.56864854209128 -0.028295795246958733 -46.468102294392935
885 -0.031329221464693545 -46.59997776355598 -0.025705725606530904 -46.49380801999946
886 -0.03145550237968564 -46.63143326593566 -0.025875254534184933 -46.51968327453365
887 -0.03148483214899898 -46.66291809808466 -0.027203263062983752 -46.546886537596635
888 -0.03178817937150598 -46.69470627745616 -0.02240694724023342 -46.56929348483687
889 -0.031664257496595384 -46.72637053495276 -0.03519123867154121 -46.60448472350841
890 -0.03153604883700609 -46.75790658378976 -0.02949228314682841 -46.63397700665524
891 -0.03166971001774073 -46.7895762938075 -0.03457089811563492 -46.668547904770875
892 -0.031603785790503026 -46.821180079598 -0.03410276286303997 -46.70265066763392
893 -0.031547594163566825 -46.85272767376157 -0.03027870338410139 -46.73292937101802
894 -0.031672552693635225 -46.884400226455206 -0.023549090046435593 -46.756478461064454
895 -0.031890048552304505 -46.91629027500751 -0.027450111508369446 -46.783928572572826
896 -0.03178872726857662 -46.94807900227609 -0.02991206469014287 -46.81384063726297
897 -0.03173158774152398 -46.979810590017614 -0.03268680330365896 -46.84652744056663
898 -0.031839043274521826 -47.01164963329214 -0.034577887132763864 -46.881105327699395
899 -0.03181383144110441 -47.04346346473324 -0.023273988999426364 -46.90437931669882
900 -0.03189685335382819 -47.07536031808707 -0.027046900894492864 -46.93142621759331
901 -0.031779100000858304 -47.10713941808793 -0.03160898592323065 -46.96303520351654
902 -0.031807233672589065 -47.13894665176052 -0.030328706465661527 -46.9933639099822
903 -0.03174014929682016 -47.17068680105734 -0.031603625044226646 -47.02496753502643
904 -0.03183092437684536 -47.20251772543419 -0.027911624126136302 -47.05287915915256
905 -0.03183514345437288 -47.234352868888564 -0.03564644400030374 -47.08852560315287
906 -0.03183368612080813 -47.26618655500937 -0.03666181582957506 -47.12518741898244
907 -0.03170357793569565 -47.297890132945064 -0.030941977351903915 -47.15612939633434
908 -0.03164356444031 -47.32953369738537 -0.02254483699798584 -47.17867423333233
909 -0.03188014943152666 -47.3614138468169 -0.035445588454604146 -47.21411982178694
910 -0.03174241334199905 -47.393156260158904 -0.03512948043644428 -47.24924930222338
911 -0.03174520684406161 -47.42490146700297 -0.02192798275500536 -47.271177284978386
912 -0.03168118111789227 -47.45658264812086 -0.033370375633239746 -47.304547660611625
913 -0.03186225388199091 -47.48844490200285 -0.04128250926733017 -47.34583016987896
914 -0.031541260238736865 -47.51998616224159 -0.027316822297871114 -47.37314699217683
915 -0.03139977185055613 -47.551385934092146 -0.03016392355784774 -47.40331091573468
916 -0.03158508306369186 -47.582971017155835 -0.0316415324807167 -47.4349524482154
917 -0.03164552440866828 -47.6146165415645 -0.028215673565864564 -47.463168121781266
918 -0.031696990877389905 -47.646313532441894 -0.036813539639115336 -47.49998166142038
919 -0.03160200919955969 -47.677915541641454 -0.028558546863496303 -47.52854020828387
920 -0.03152086269110441 -47.70943640433256 -0.031103784311562778 -47.55964399259543
921 -0.031530918460339306 -47.7409673227929 -0.0303085601888597 -47.58995255278429
922 -0.03161416621878743 -47.772581489011685 -0.031115434877574445 -47.62106798766187
923 -0.031527907308191064 -47.80410939631987 -0.030059256218373777 -47.65112724388024
924 -0.03148337183520198 -47.835592768155074 -0.030679230764508247 -47.681806474644745
925 -0.03163520935922861 -47.867227977514304 -0.03567272946238518 -47.71747920410713
926 -0.031615217588841914 -47.89884319510315 -0.02825491102412343 -47.74573411513125
927 -0.03166747260838747 -47.93051066771154 -0.032719670422375204 -47.77845378555362
928 -0.03164091985672712 -47.962151587568265 -0.032467682659626004 -47.81092146821325
929 -0.031673512794077395 -47.99382510036234 -0.02477167993783951 -47.835693148151094
930 -0.031738692242652175 -48.025563792605 -0.0334883876144886 -47.869181535765584
931 -0.03165148887783289 -48.05721528148283 -0.033417416550219056 -47.902598952315806
932 -0.03173304237425327 -48.08894832385709 -0.033590194024145606 -47.93618914633995
933 -0.03182675158604979 -48.12077507544314 -0.039873809553682804 -47.97606295589363
934 -0.03134649638086558 -48.152121571824004 -0.03146574404090643 -48.00752869993454
935 -0.03150183530524373 -48.18362340712925 -0.028646002616733314 -48.03617470255127
936 -0.03152781706303358 -48.21515122419228 -0.025958955474197864 -48.062133658025466
937 -0.03165562227368355 -48.246806846465965 -0.03734933696687222 -48.099482994992336
938 -0.03162751598283649 -48.2784343624488 -0.03298687133938074 -48.13246986633172
939 -0.03154551712796092 -48.30997987957676 -0.03477420937269926 -48.16724407570442
940 -0.03136241706088185 -48.34134229663764 -0.029833287559449674 -48.197077363263865
941 -0.03143762163817883 -48.37277991827582 -0.03275104835629463 -48.22982841162016
942 -0.03128346437588334 -48.4040633826517 -0.032355697453022005 -48.26218410907318
943 -0.03127981005236506 -48.43534319270407 -0.02816717103123665 -48.29035128010442
944 -0.03129850281402469 -48.46664169551809 -0.033219661004841326 -48.32357094110926
945 -0.03132130960002542 -48.497963005118116 -0.031071068439632653 -48.35464200954889
946 -0.03128246711567044 -48.52924547223379 -0.030542149767279626 -48.38518415931617
947 -0.03136172145605087 -48.56060719368984 -0.027351342607289553 -48.41253550192346
948 -0.031327985040843484 -48.59193517873069 -0.03174056280404329 -48.444276064727504
949 -0.0312776324339211 -48.623212811164606 -0.03166533559560776 -48.47594140032311
950 -0.031363857351243495 -48.65457666851585 -0.03637846112251282 -48.51231986144562
951 -0.031231402792036532 -48.68580807130789 -0.030364455934613944 -48.542684317380235
952 -0.03120809653773904 -48.71701616784563 -0.04182129465043545 -48.58450561203067
953 -0.03112550117075443 -48.748141669016384 -0.028422592114657162 -48.61292820414533
954 -0.03114047972485423 -48.77928214874124 -0.034086673706769946 -48.647014877852094
955 -0.03112069731578231 -48.81040284605702 -0.025656551122665405 -48.67267142897476
956 -0.03105629440397024 -48.84145914046099 -0.02931797122582793 -48.70198940020059
957 -0.031192622892558575 -48.87265176335355 -0.042300842329859735 -48.74429024253045
958 -0.031030786596238612 -48.90368254994979 -0.031681235134601596 -48.775971477665045
959 -0.031013602577149867 -48.93469615252694 -0.03220306560397148 -48.80817454326902
960 -0.031049603689461948 -48.9657457562164 -0.0299463152885437 -48.83812085855756
961 -0.031028993241488934 -48.99677474945789 -0.03273745868355036 -48.87085831724111
962 -0.030931804329156876 -49.02770655378705 -0.031225054431706666 -48.902083371672816
963 -0.03101892415434122 -49.05872547794139 -0.02792913978919387 -48.93001251146201
964 -0.030953518580645323 -49.08967899652203 -0.026874739583581685 -48.95688725104559
965 -0.031212109327316283 -49.120891105849346 -0.0240969511680305 -48.98098420221363
966 -0.031271055433899166 -49.15216216128324 -0.03636321853846312 -49.01734742075209
967 -0.03117942214012146 -49.18334158342336 -0.018285502027720214 -49.03563292277981
968 -0.031382727157324555 -49.214724310580685 -0.03306654486805201 -49.06869946764786
969 -0.031292860861867666 -49.24601717144255 -0.031495759077370164 -49.10019522672523
970 -0.03136164089664817 -49.2773788123392 -0.030725907441228627 -49.130921134166464
971 -0.031137987691909074 -49.30851680003111 -0.03100751359015703 -49.16192864775662
972 -0.03125165132805705 -49.33976845135916 -0.03129512080922723 -49.193223768565844
973 -0.03129159444943071 -49.37106004580859 -0.024943841714411975 -49.218167610280254
974 -0.03134132446721196 -49.402401370275804 -0.029840737208724023 -49.24800834748898
975 -0.031438942439854144 -49.43384031271566 -0.023144055809825658 -49.2711524032988
976 -0.03141161678358913 -49.465251929499246 -0.031281369458884004 -49.30243377275768
977 -0.03146730568259955 -49.49671923518184 -0.03255588673055172 -49.33498965948823
978 -0.03160156412050128 -49.52832079930234 -0.03750269394367933 -49.37249235343191
979 -0.031369663588702676 -49.55969046289105 -0.03566179871559143 -49.4081541521475
980 -0.031223658844828604 -49.59091412173588 -0.026274889521300793 -49.43442904166881
981 -0.031284365244209765 -49.62219848698009 -0.03036137716844678 -49.464790418837254
982 -0.03133930126205087 -49.65353778824214 -0.03543668705970049 -49.500227105896954
983 -0.03127576075494289 -49.684813548997084 -0.02621877109631896 -49.52644587699327
984 -0.031236029509454966 -49.71604957850654 -0.029961724672466515 -49.55640760166574
985 -0.03149747475981712 -49.74754705326636 -0.04168163444846869 -49.598089236114205
986 -0.031131515465676784 -49.77867856873203 -0.030531227495521306 -49.62862046360973
987 -0.031087692733854054 -49.80976626146589 -0.031041515059769154 -49.6596619786695
988 -0.03104003081098199 -49.84080629227687 -0.032091434113681316 -49.69175341278318
989 -0.031143416929990054 -49.871949709206866 -0.0452825965359807 -49.73703600931916
990 -0.030877486523240804 -49.902827195730104 -0.027346214558929206 -49.764382223878094
991 -0.03094228794798255 -49.933769483678084 -0.029388273134827614 -49.79377049701292
992 -0.030984395928680897 -49.96475387960677 -0.03005118351429701 -49.82382168052722
993 -0.030925692152231933 -49.995679571759 -0.026670904830098152 -49.850492585357316
994 -0.030908256769180298 -50.02658782852818 -0.02993977852165699 -49.880432363878974
995 -0.030977690406143666 -50.057565518934325 -0.029337298683822156 -49.909769662562795
996 -0.031222771853208542 -50.088788290787534 -0.03253791015595198 -49.94230757271875
997 -0.03103589275851846 -50.11982418354605 -0.030474195443093776 -49.97278176816184
998 -0.030974916648119688 -50.15079910019417 -0.03081990433856845 -50.00360167250041
999 -0.03105940194800496 -50.18185850214218 -0.03363668452948332 -50.03723835702989
1000 -0.03096364801749587 -50.212822150159674 -0.031469360925257206 -50.06870771795515
1001 -0.030933376867324114 -50.243755527027 -0.03409144543111324 -50.102799163386265
1002 -0.030826140753924848 -50.27458166778092 -0.034073200263082984 -50.136872363649346
1003 -0.03080954561010003 -50.30539121339102 -0.03126080827787518 -50.168133171927224
1004 -0.030766599159687758 -50.33615781255071 -0.03479497339576483 -50.202928145322986
1005 -0.03075737887993455 -50.36691519143064 -0.02773371236398816 -50.230661857686975
1006 -0.03079741969704628 -50.39771261112769 -0.034049615077674386 -50.26471147276465
1007 -0.030784270074218512 -50.42849688120191 -0.029812040645629166 -50.29452351341028
1008 -0.030775788333266975 -50.459272669535174 -0.025020615477114917 -50.3195441288874
1009 -0.03099293652921915 -50.49026560606439 -0.02633306970819831 -50.3458771985956
1010 -0.031014345958828925 -50.52127995202322 -0.02985232202336192 -50.37572952061896
1011 -0.030926538910716773 -50.55220649093394 -0.03595707081258297 -50.41168659143155
1012 -0.03086554454639554 -50.583072035480335 -0.0334890516474843 -50.44517564307903
1013 -0.03064123122021556 -50.61371326670055 -0.021797294449061155 -50.46697293752809
1014 -0.03107756655663252 -50.64479083325718 -0.03290613554418087 -50.49987907307227
1015 -0.0308577798306942 -50.67564861308788 -0.03205627426505089 -50.531935347337324
1016 -0.030880028288811444 -50.70652864137669 -0.03047762708738446 -50.56241297442471
1017 -0.03089359849691391 -50.73742223987361 -0.030968174524605274 -50.59338114894931
1018 -0.030941613670438527 -50.768363853544045 -0.029911370296031237 -50.62329251924535
1019 -0.031129150930792094 -50.79949300447484 -0.032841612957417964 -50.656134132202766
1020 -0.03087048977613449 -50.830363494250975 -0.029729660134762526 -50.68586379233753
1021 -0.030825311411172153 -50.861188805662145 -0.02832939410582185 -50.71419318644335
1022 -0.031081692408770324 -50.892270498070914 -0.023811154533177614 -50.73800434097653
1023 -0.03109275670722127 -50.92336325477814 -0.032044215500354765 -50.77004855647689
1024 -0.031100361421704293 -50.954463616199845 -0.029353773407638072 -50.79940232988452
1025 -0.03111140551045537 -50.985575021710304 -0.026960155274719 -50.826362485159244
1026 -0.03119412800297141 -51.01676914971328 -0.021865816321223974 -50.84822830148047
1027 -0.031213719863444567 -51.04798286957672 -0.02768800314515829 -50.875916304625626
1028 -0.03139309380203485 -51.07937596337876 -0.03477020058780909 -50.910686505213434
1029 -0.03119432497769594 -51.110570288356456 -0.02632387736812234 -50.937010382581555
1030 -0.031233425810933114 -51.14180371416739 -0.02665514061227441 -50.96366552319383
1031 -0.03134027980268002 -51.173143993970065 -0.03352330550551415 -50.99718882869934
1032 -0.03128232471644878 -51.204426318686515 -0.03032181579619646 -51.02751064449554
1033 -0.0311498180963099 -51.235576136782825 -0.02921293452382088 -51.05672357901936
1034 -0.031440033484250306 -51.26701617026708 -0.026532107964158058 -51.08325568698352
1035 -0.031560367718338964 -51.29857653798542 -0.03491841349750757 -51.11817410048103
1036 -0.03140413286164403 -51.329980670847064 -0.03251178842037916 -51.15068588890141
1037 -0.031381855811923744 -51.361362526658986 -0.030019874591380356 -51.18070576349279
1038 -0.03131237803027034 -51.39267490468926 -0.0273356718942523 -51.20804143538704
1039 -0.031298385467380285 -51.42397329015664 -0.036677795462310314 -51.24471923084935
1040 -0.03123678481206298 -51.455210074968704 -0.031062845140695572 -51.275782075990044
1041 -0.03122306978330016 -51.486433144752006 -0.03120946642011404 -51.30699154241016
1042 -0.031260556541383266 -51.51769370129339 -0.03124648900702596 -51.338238031417184
1043 -0.03136312933638692 -51.54905683062977 -0.02181980451568961 -51.36005783593287
1044 -0.031368478387594226 -51.580425309017365 -0.03266910016536713 -51.392726936098235
1045 -0.0313476993702352 -51.6117730083876 -0.029117624368518592 -51.42184456046675
1046 -0.031335672549903396 -51.6431086809375 -0.028274907451123 -51.45011946791787
1047 -0.03140583615750074 -51.674514517095005 -0.03276511151343584 -51.48288457943131
1048 -0.0314655564725399 -51.705980073567545 -0.025460044108331203 -51.508344623539635
1049 -0.03134221332147717 -51.737322286889025 -0.031584452278912066 -51.53992907581855
1050 -0.0314746149815619 -51.76879690187059 -0.030012020748108624 -51.56994109656666
1051 -0.03145202891901135 -51.8002489307896 -0.031972084939479825 -51.60191318150614
1052 -0.03148112520575523 -51.83173005599536 -0.029477879777550696 -51.63139106128369
1053 -0.03160331258550286 -51.86333336858086 -0.02953521693125367 -51.660926278214944
1054 -0.031563698779791594 -51.89489706736065 -0.03158894795924425 -51.69251522617419
1055 -0.031453471444547174 -51.9263505388052 -0.029973750840872525 -51.72248897701506
1056 -0.03173022950068116 -51.958080768305884 -0.03268054332584143 -51.7551695203409
1057 -0.031454808078706264 -51.98953557638459 -0.0269700706936419 -51.78213959103454
1058 -0.031585365813225505 -52.02112094219782 -0.033399534225463864 -51.81553912526001
1059 -0.03148520868271589 -52.052606150880536 -0.030516763124614953 -51.846055888384626
1060 -0.031440998520702125 -52.084047149401236 -0.03541756421327591 -51.8814734525979
1061 -0.03144105644896626 -52.115488205850205 -0.03169589973986149 -51.91316935233776
1062 -0.03124868841841817 -52.14673689426862 -0.0328569708392024 -51.946026323176966
1063 -0.031348052248358724 -52.17808494651698 -0.028596935141831637 -51.9746232583188
1064 -0.03141386387869716 -52.20949881039568 -0.03183264210820198 -52.006455900427
1065 -0.03140112962573767 -52.240899940021414 -0.03232203647494316 -52.038777936901944
1066 -0.031420931592583655 -52.272320871614 -0.031673642620444295 -52.07045157952239
1067 -0.031303721386939286 -52.30362459300094 -0.030848962347954513 -52.101300541870344
1068 -0.03135871700942516 -52.334983310010365 -0.0264321256428957 -52.12773266751324
1069 -0.0313581227324903 -52.36634143274286 -0.024521539080888034 -52.15225420659413
1070 -0.03154591387137771 -52.39788734661423 -0.034656649082899095 -52.18691085567703
1071 -0.031365054193884134 -52.42925240080812 -0.028292708192020656 -52.215203563869046
1072 -0.031482539046555756 -52.460734939854675 -0.0335778946056962 -52.248781458474745
1073 -0.03146045068278909 -52.49219539053746 -0.03615095298737288 -52.284932411462115
1074 -0.03126427512615919 -52.52345966566362 -0.027912909537553786 -52.31284532099967
1075 -0.031400065403431654 -52.554859731067054 -0.032601969130337236 -52.34544729013001
1076 -0.03128313571214676 -52.5861428667792 -0.03225687127560377 -52.37770416140562
1077 -0.031308514159172775 -52.61745138093837 -0.03051027748733759 -52.408214438892955
1078 -0.03121702540665865 -52.64866840634503 -0.026094028353691102 -52.434308467246645
1079 -0.031399551779031754 -52.68006795812406 -0.028906067088246345 -52.46321453433489
1080 -0.03145903907716274 -52.711526997201226 -0.026830977853387596 -52.490045512188274
1081 -0.031466737296432255 -52.74299373449766 -0.03156339526176453 -52.52160890745004
1082 -0.031515694223344326 -52.774509428721004 -0.035467495769262315 -52.5570764032193
1083 -0.031494556460529566 -52.80600398518153 -0.03416443280875683 -52.59124083602806
1084 -0.03137038229033351 -52.83737436747187 -0.035475172102451324 -52.62671600813051
1085 -0.03129024989902973 -52.8686646173709 -0.02975198728963733 -52.656467995420144
1086 -0.031264406815171245 -52.899929024186065 -0.0307274735532701 -52.687195468973414
1087 -0.03127106102183461 -52.9312000852079 -0.03144870158284903 -52.71864417055626
1088 -0.03134996863082051 -52.96255005383872 -0.03383550643920898 -52.75247967699547
1089 -0.031194867007434367 -52.993744920846154 -0.036293396912515166 -52.78877307390798
1090 -0.031240028608590365 -53.02498494945475 -0.0337991863489151 -52.8225722602569
1091 -0.031159731466323136 -53.05614468092107 -0.033667745999991894 -52.85624000625689
1092 -0.030881893821060658 -53.08702657474213 -0.02989228516817093 -52.886132291425064
1093 -0.03084082342684269 -53.117867398168976 -0.027765019424259664 -52.91389731084932
1094 -0.030921690911054612 -53.14878908908003 -0.030563864577561616 -52.94446117542688
1095 -0.03088986286893487 -53.179678951948965 -0.02515052808448672 -52.96961170351137
1096 -0.030995872057974338 -53.21067482400694 -0.028853627759963273 -52.99846533127133
1097 -0.031201792787760495 -53.2418766167947 -0.026828886475414038 -53.02529421774675
1098 -0.031125740520656107 -53.273002357315356 -0.02780829006806016 -53.053102507814806
1099 -0.031430703680962326 -53.30443306099632 -0.04262575376778841 -53.09572826158259
1100 -0.03101815888658166 -53.3354512198829 -0.03951021060347557 -53.13523847218607
1101 -0.03066083798184991 -53.36611205786475 -0.03639038149267435 -53.17162885367874
1102 -0.030590241216123103 -53.39670229908087 -0.02961495416238904 -53.20124380784113
1103 -0.030557381827384232 -53.42725968090826 -0.033936466462910174 -53.23518027430404
1104 -0.030524207185953854 -53.45778388809421 -0.03096291609108448 -53.26614319039513
1105 -0.03061934933066368 -53.488403237424876 -0.03404243290424347 -53.30018562329937
1106 -0.03049717303365469 -53.51890041045853 -0.03012611661106348 -53.330311739910435
1107 -0.03046067738905549 -53.549361087847586 -0.02767895320430398 -53.357990693114736
1108 -0.030448788218200205 -53.57980987606579 -0.026853069849312305 -53.384843762964046
1109 -0.030653486773371697 -53.61046336283916 -0.03262615147978067 -53.41746991444383
1110 -0.030720587726682423 -53.641183950565846 -0.03244670312851668 -53.44991661757234
1111 -0.030632203631103038 -53.67181615419695 -0.027931968681514263 -53.477848586253856
1112 -0.030818696599453688 -53.7026348507964 -0.029420155193656684 -53.50726874144751
1113 -0.030718251969665288 -53.73335310276607 -0.030557578522711994 -53.53782631997022
1114 -0.030776875838637353 -53.76412997860471 -0.029669238533824683 -53.56749555850405
1115 -0.03073738869279623 -53.794867367297506 -0.02950503509491682 -53.59700059359896
1116 -0.030778837949037553 -53.82564620524654 -0.0317581893876195 -53.62875878298658
1117 -0.030804989393800497 -53.85645119464034 -0.022084024734795094 -53.650842807721375
1118 -0.030909231491386892 -53.88736042613173 -0.03259089719504118 -53.68343370491642
1119 -0.030919546168297528 -53.91827997230003 -0.03215531576424837 -53.71558902068067
1120 -0.030949028860777616 -53.9492290011608 -0.026279086992144585 -53.741868107672815
1121 -0.031005630362778903 -53.98023463152358 -0.03140596579760313 -53.77327407347042
1122 -0.03109542354941368 -54.011330055072996 -0.024347839038819076 -53.797621912509236
1123 -0.031203482951968908 -54.04253353802496 -0.031368082575500014 -53.82898999508473
1124 -0.031097559444606303 -54.073631097469566 -0.028835988882929087 -53.857825983967665
1125 -0.03115343302488327 -54.10478453049445 -0.027689837850630283 -53.885515821818295
1126 -0.0313311405479908 -54.13611567104244 -0.031021022982895375 -53.91653684480119
1127 -0.031204319186508657 -54.16731999022895 -0.0325574578717351 -53.949094302672925
1128 -0.031351016461849214 -54.198671006690795 -0.029235849529504775 -53.97833015220243
1129 -0.03114298786967993 -54.22981399456047 -0.03185638524591923 -54.01018653744835
1130 -0.031221834290772677 -54.26103582885125 -0.0317100590094924 -54.04189659645784
1131 -0.03125138422474265 -54.292287213075994 -0.03789953682571649 -54.07979613328356
1132 -0.031046154722571374 -54.32333336779857 -0.03770619593560696 -54.117502329219164
1133 -0.030837216693907977 -54.35417058449248 -0.029880026541650295 -54.14738235576081
1134 -0.03096812553703785 -54.385138710029516 -0.030806306935846805 -54.178188662696655
1135 -0.030991115514189004 -54.416129825543706 -0.03324820231646299 -54.21143686501312
1136 -0.030996846593916418 -54.44712667213762 -0.03162296861410141 -54.24305983362722
1137 -0.030934591963887214 -54.478061264101505 -0.026485231425613164 -54.26954506505283
1138 -0.03102020248770714 -54.509081466589215 -0.03187426440417766 -54.30141932945701
1139 -0.03097369447350502 -54.54005516106272 -0.03269852828234434 -54.33411785773936
1140 -0.03092979183420539 -54.57098495289692 -0.029410908371210097 -54.36352876611057
1141 -0.0311086212284863 -54.602093574125405 -0.03439211864024401 -54.39792088475081
1142 -0.030849521979689598 -54.632943096105095 -0.032739498652517796 -54.43066038340333
1143 -0.030747386254370214 -54.66369048235946 -0.03537071328610182 -54.46603109668943
1144 -0.030672452598810195 -54.69436293495827 -0.02911124685779214 -54.49514234354722
1145 -0.03069210294634104 -54.72505503790461 -0.02435867441818118 -54.5195010179654
1146 -0.030913369730114937 -54.755968407634725 -0.029984147101640702 -54.54948516506705
1147 -0.030908756237477065 -54.786877163872205 -0.026298822741955517 -54.575783987809004
1148 -0.03094696244224906 -54.817824126314456 -0.024737715162336825 -54.60052170297134
1149 -0.031093152426183223 -54.848917278740636 -0.04132229015231133 -54.64184399312365
1150 -0.030915432050824164 -54.87983271079146 -0.033958110585808755 -54.67580210370946
1151 -0.03065692288801074 -54.910489633679475 -0.03458562605082989 -54.710387729760285
1152 -0.03056260384619236 -54.94105223752567 -0.032772723212838174 -54.74316045297312
1153 -0.030725586321204902 -54.97177782384687 -0.02844246719032526 -54.771602920163446
1154 -0.030677908193320037 -55.00245573204019 -0.03362981230020523 -54.80523273246365
1155 -0.030664143059402703 -55.033119875099594 -0.02597325565293431 -54.83120598811659
1156 -0.030791932623833417 -55.06391180772343 -0.035128981620073316 -54.86633496973666
1157 -0.030814542807638644 -55.09472635053107 -0.03968580085784197 -54.9060207705945
1158 -0.03046718565747142 -55.12519353618854 -0.031069747637957335 -54.93709051823246
1159 -0.030349707789719106 -55.15554324397826 -0.028894847352057697 -54.965985365584515
1160 -0.0304514498449862 -55.18599469382325 -0.029141439776867627 -54.99512680536138
1161 -0.030483355466276407 -55.21647804928952 -0.03451063837856054 -55.029637443739944
1162 -0.03043778408318758 -55.24691583337271 -0.028805518802255393 -55.0584429625422
1163 -0.03053010180592537 -55.27744593517863 -0.03597356863319874 -55.0944165311754
1164 -0.030343479104340078 -55.30778941428297 -0.030033189710229634 -55.12444972088563
1165 -0.030341084580868483 -55.33813049886384 -0.03491360899060965 -55.159363329876236
1166 -0.030293932184576988 -55.36842443104842 -0.031111896224319934 -55.19047522610055
1167 -0.030314929876476528 -55.39873936092489 -0.03125139055773616 -55.22172661665829
1168 -0.030260431952774523 -55.42899979287767 -0.03168775495141744 -55.25341437160971
1169 -0.03018958643078804 -55.459189379308455 -0.03321227859705687 -55.28662665020676
1170 -0.03022819235920906 -55.489417571667666 -0.03725085891783238 -55.32387750912459
1171 -0.030038763117045165 -55.519456334784714 -0.026801438257098197 -55.35067894738169
1172 -0.030021024402230978 -55.549477359186945 -0.02753950757905841 -55.378218454960745
1173 -0.03007973050698638 -55.57955708969393 -0.030069494806230068 -55.40828794976697
1174 -0.030190636683255435 -55.609747726377186 -0.026977162528783082 -55.43526511229575
1175 -0.030190560687333345 -55.63993828706452 -0.032129888981580736 -55.46739500127733
1176 -0.030219002347439527 -55.670157289411954 -0.03194447346031666 -55.499339474737646
1177 -0.030133182182908058 -55.70029047159486 -0.030254069808870555 -55.529593544546515
1178 -0.030074123200029133 -55.73036459479489 -0.02851722277700901 -55.55811076732353
1179 -0.030152492597699164 -55.76051708739259 -0.031232174020260572 -55.58934294134379
1180 -0.030157954152673482 -55.79067504154526 -0.02769510792568326 -55.61703804926947
1181 -0.030224289931356906 -55.82089933147662 -0.02925624679774046 -55.64629429606721
1182 -0.030474258959293364 -55.85137359043591 -0.02502234894782305 -55.67131664501503
1183 -0.03035907419398427 -55.881732664629894 -0.019116058852523564 -55.69043270386756
1184 -0.030498676095157863 -55.91223134072505 -0.03256872650235891 -55.72300143036992
1185 -0.030426478013396263 -55.94265781873845 -0.030963193625211716 -55.75396462399513
1186 -0.030478676687926053 -55.973136495426374 -0.02539255591109395 -55.77935717990623
1187 -0.03060026317834854 -56.003736758604724 -0.029494351986795665 -55.808851531893026
1188 -0.03053859593346715 -56.03427535453819 -0.030953793693333863 -55.83980532558636
1189 -0.030633258260786535 -56.06490861279897 -0.03479179963469505 -55.87459712522106
1190 -0.030375748593360185 -56.09528436139233 -0.03327352628111839 -55.90787065150218
1191 -0.030477753654122353 -56.125762115046456 -0.035755214467644694 -55.94362586596982
1192 -0.030407758709043265 -56.1561698737555 -0.024123916868120432 -55.96774978283794
1193 -0.03051539221778512 -56.18668526597329 -0.0290444104000926 -55.99679419323803
1194 -0.030409280955791474 -56.21709454692908 -0.028862620517611504 -56.025656813755646
1195 -0.030561917182058095 -56.24765646411114 -0.03350510746240616 -56.05916192121805
1196 -0.03042467441409826 -56.27808113852524 -0.029917645454406738 -56.08907956667245
1197 -0.030627463944256306 -56.308708602469494 -0.02443786570802331 -56.113517432380476
1198 -0.03054033312946558 -56.33924893559896 -0.03241853527724743 -56.14593596765772
1199 -0.030550816096365452 -56.369799751695325 -0.032588550634682176 -56.178524518292406
1200 -0.030446866247802972 -56.400246617943125 -0.030238940939307214 -56.20876345923171
1201 -0.030453704483807086 -56.43070032242693 -0.028491843678057193 -56.237255302909766
1202 -0.030487893149256706 -56.461188215576186 -0.03150029629468918 -56.268755599204454
1203 -0.030633844994008542 -56.49182206057019 -0.02876350786536932 -56.297519107069824
1204 -0.030576005205512048 -56.522398065775704 -0.02034219354391098 -56.317861300613735
1205 -0.030764359328895808 -56.5531624251046 -0.03132793577387929 -56.349189236387616
1206 -0.03068086300045252 -56.58384328810506 -0.031081074476242067 -56.38027031086386
1207 -0.03062213435769081 -56.61446542246275 -0.028720144554972647 -56.40899045541883
1208 -0.030587523058056832 -56.64505294552081 -0.02409506207332015 -56.43308551749215
1209 -0.030737681686878203 -56.67579062720769 -0.02838846193626523 -56.46147397942842
1210 -0.03088800674304366 -56.70667863395073 -0.02186049344018102 -56.4833344728686
1211 -0.030979906022548676 -56.73765853997328 -0.03265333119779825 -56.5159878040664
1212 -0.030861956253647804 -56.76852049622693 -0.02952272808179259 -56.54551053214819
1213 -0.03090477120131254 -56.79942526742824 -0.02999422587454319 -56.57550475802274
1214 -0.030914780218154192 -56.830340047646395 -0.02947438359260559 -56.604979141615345
1215 -0.030900616012513638 -56.86124066365891 -0.03000925462692976 -56.63498839624228
1216 -0.030966461263597013 -56.89220712492251 -0.02508986499160528 -56.660078261233885
1217 -0.03105252292007208 -56.92325964784258 -0.032188881933689115 -56.69226714316758
1218 -0.03107297057285905 -56.954332618415435 -0.024797915015369654 -56.717065058182946
1219 -0.031204985361546277 -56.98553760377698 -0.030680674966424702 -56.74774573314937
1220 -0.031292672641575335 -57.01683027641856 -0.034045024588704106 -56.78179075773808
1221 -0.031175595708191395 -57.04800587212675 -0.034487915225327015 -56.816278672963406
1222 -0.031006285455077887 -57.07901215758183 -0.02980310395359993 -56.846081776917
1223 -0.030996907595545055 -57.11000906517737 -0.029904492478817702 -56.875986269395824
1224 -0.030986832454800606 -57.14099589763217 -0.032961621321737765 -56.90894789071756
1225 -0.03093567779287696 -57.17193157542505 -0.028945761360228063 -56.93789365207779
1226 -0.030959955230355263 -57.20289153065541 -0.030871352646499872 -56.96876500472429
1227 -0.030925924889743328 -57.23381745554515 -0.032792721316218375 -57.00155772604051
1228 -0.03102060975506902 -57.26483806530022 -0.03220867719501257 -57.033766403235525
1229 -0.030808965861797332 -57.29564703116201 -0.032290071994066236 -57.066056475229594
1230 -0.03078443594276905 -57.32643146710478 -0.028983149304986 -57.09503962453458
1231 -0.030810440704226495 -57.35724190780901 -0.0244692524895072 -57.11950887702409
1232 -0.03097468111664057 -57.38821658892565 -0.02988146785646677 -57.14939034488056
1233 -0.031074210721999406 -57.41929079964765 -0.025602837651968004 -57.174993182532525
1234 -0.03107398422434926 -57.450364783872 -0.02975225355476141 -57.204745436087286
1235 -0.031180233880877494 -57.48154501775287 -0.02118909154087305 -57.22593452762816
1236 -0.0312690107151866 -57.51281402846806 -0.036413350887596604 -57.26234787851576
1237 -0.031176294945180417 -57.54399032341324 -0.029529733303934335 -57.29187761181969
1238 -0.031086514797061683 -57.5750768382103 -0.032474993728101254 -57.324352605547794
1239 -0.031072182301431894 -57.60614902051173 -0.03182185143232345 -57.35617445698012
1240 -0.031061272695660593 -57.63721029320739 -0.029584614653140308 -57.38575907163326
1241 -0.031202373374253512 -57.668412666581645 -0.03319226950407028 -57.41895134113733
1242 -0.03107447801157832 -57.69948714459322 -0.033352001942694186 -57.452303343080025
1243 -0.030922737531363965 -57.73040988212458 -0.03055716948583722 -57.482860512565864
1244 -0.030900495778769254 -57.76131037790335 -0.03581913486123085 -57.51867964742709
1245 -0.030889855325222017 -57.79220023322857 -0.02687420919537544 -57.54555385662247
1246 -0.030969961173832418 -57.8231701944024 -0.032503603026270866 -57.57805745964874
1247 -0.031105297897011042 -57.854275492299415 -0.026343335583806037 -57.60440079523254
1248 -0.031039386056363583 -57.88531487835578 -0.025542186200618745 -57.62994298143316
1249 -0.031103516276925803 -57.91641839463271 -0.026390795782208442 -57.656333777215366
1250 -0.03123623002320528 -57.94765462465591 -0.0226524218916893 -57.67898619910706
1251 -0.03134545469656587 -57.979000079352474 -0.030746880546212198 -57.70973307965327
1252 -0.03131572939455509 -58.01031580874703 -0.024113072827458382 -57.73384615248073
1253 -0.0314973333850503 -58.04181314213208 -0.03107178946956992 -57.7649179419503
1254 -0.03139703422784805 -58.07321017635993 -0.030548681691288947 -57.79546662364159
1255 -0.03144721956923604 -58.104657395929166 -0.03322992641478777 -57.82869655005638
1256 -0.03137304084375501 -58.13603043677292 -0.030826989188790323 -57.85952353924517
1257 -0.03151981476694345 -58.167550251539865 -0.030500277783721684 -57.89002381702889
1258 -0.031513248942792414 -58.19906350048266 -0.03145690355449915 -57.92148072058339
1259 -0.031497813481837514 -58.23056131396449 -0.020102432742714883 -57.94158315332611
1260 -0.031682938989251855 -58.26224425295374 -0.030227149836719036 -57.971810303162826
1261 -0.03150505917146802 -58.29374931212521 -0.03005171222612262 -58.00186201538895
1262 -0.031617316883057356 -58.325366629008265 -0.034216794185340405 -58.03607880957429
1263 -0.031468636635690925 -58.35683526564396 -0.03329578433185816 -58.06937459390615
1264 -0.03144537573680282 -58.38828064138076 -0.030026870127767325 -58.09940146403392
1265 -0.03146386919543147 -58.419744510576194 -0.028416398167610168 -58.127817862201525
1266 -0.031531907897442576 -58.45127641847364 -0.033857430517673495 -58.161675292719195
1267 -0.03146875156089664 -58.48274517003453 -0.03198824524879455 -58.19366353796799
1268 -0.03138308478519321 -58.514128254819724 -0.029130081366747617 -58.22279361933474
1269 -0.031356809101998805 -58.545485063921724 -0.027995869424194096 -58.25078948875893
1270 -0.03147431779652834 -58.576959381718254 -0.031049741338938473 -58.28183923009787
1271 -0.03145597307011485 -58.60841535478837 -0.0347432866692543 -58.31658251676713
1272 -0.031705759651958945 -58.640121114440326 -0.027669788897037507 -58.34425230566416
1273 -0.03150945529341698 -58.67163056973374 -0.030843921564519407 -58.37509622722868
1274 -0.031481194868683816 -58.703111764602426 -0.03138778619468212 -58.406484013423366
1275 -0.03134027095511556 -58.73445203555754 -0.03150180708616972 -58.43798582050954
1276 -0.03133169934153557 -58.765783734899074 -0.03415530472993851 -58.472141125239474
1277 -0.031237264536321162 -58.7970209994354 -0.02843045461922884 -58.5005715798587
1278 -0.03135674884542823 -58.82837774828082 -0.029092229064553977 -58.52966380892325
1279 -0.03129551718011499 -58.859673265460934 -0.03000489566475153 -58.559668704588006
1280 -0.031300004199147226 -58.89097326966008 -0.037266837805509566 -58.59693554239352
1281 -0.03131826482713222 -58.922291534487215 -0.028662001993507148 -58.62559754438703
1282 -0.03129121232777834 -58.953582746814995 -0.026571519020944834 -58.652169063407975
1283 -0.031406650226563214 -58.98498939704156 -0.028992412239313127 -58.681161475647286
1284 -0.031322662625461815 -59.01631205966702 -0.030010033585131168 -58.711171509232415
1285 -0.03129129130393267 -59.04760335097095 -0.026204353664070368 -58.737375862896485
1286 -0.03150571370497346 -59.079109064675926 -0.02969764210283756 -58.767073504999324
1287 -0.03163535604253411 -59.11074442071846 -0.03003969555720687 -58.79711320055653
1288 -0.03141057752072811 -59.14215499823919 -0.02583845155313611 -58.822951652109666
1289 -0.03165196627378464 -59.17380696451298 -0.022141517978161572 -58.84509317008783
1290 -0.03160522915422916 -59.20541219366721 -0.03354055043309927 -58.87863372052093
1291 -0.03165324879810214 -59.23706544246531 -0.02941653607413173 -58.90805025659506
1292 -0.031585476081818345 -59.268650918547124 -0.03408746384084225 -58.9421377204359
1293 -0.031579975690692666 -59.300230894237814 -0.03598641827702522 -58.97812413871293
1294 -0.03153783306479454 -59.33176872730261 -0.030486134719103573 -59.00861027343203
1295 -0.031430607475340364 -59.36319933477795 -0.03136950396001339 -59.03997977739205
1296 -0.0314719807356596 -59.39467131551361 -0.033907360211014745 -59.073887137603066
1297 -0.03154558725655079 -59.426216902770165 -0.03449141476303339 -59.1083785523661
1298 -0.031395656801760194 -59.45761255957193 -0.03146438533440232 -59.1398429377005
1299 -0.031292999535799025 -59.48890555910773 -0.034918712079524995 -59.174761649780024
1300 -0.031189235113561153 -59.520094794221286 -0.030401317216455937 -59.20516296699648
1301 -0.031233349908143283 -59.55132814412943 -0.025766927190124987 -59.23092989418661
1302 -0.03127302825450897 -59.58260117238394 -0.032399445027112964 -59.26332933921372
1303 -0.031242651119828223 -59.613843823503764 -0.030782278254628183 -59.294111617468346
1304 -0.031256537325680255 -59.645100360829446 -0.03366031050682068 -59.327771927975164
1305 -0.03117103800177574 -59.67627139883122 -0.030352684669196606 -59.35812461264436
1306 -0.03110385686159134 -59.70737525569281 -0.03142858054488897 -59.38955319318925
1307 -0.031177479401230813 -59.73855273509404 -0.0286254589445889 -59.41817865213384
1308 -0.03125650016590953 -59.76980923525995 -0.03214157018810511 -59.45032022232194
1309 -0.031092088483273984 -59.800901323743226 -0.026415880769491196 -59.47673610309143
1310 -0.031299478467553855 -59.83220080221078 -0.021797970961779357 -59.49853407405321
1311 -0.031303538102656604 -59.86350434031343 -0.03028413550928235 -59.528818209562495
1312 -0.03122234558686614 -59.8947266859003 -0.03508186023682356 -59.56390006979932
1313 -0.031269476562738416 -59.92599616246304 -0.0299782725982368 -59.59387834239755
1314 -0.031225527171045542 -59.95722168963409 -0.03599784411489963 -59.629876186512455
1315 -0.0310883279889822 -59.98831001762307 -0.03243928886950016 -59.66231547538195
1316 -0.03114451477304101 -60.01945453239611 -0.03345561604946852 -59.69577109143142
1317 -0.031052594445645808 -60.05050712684176 -0.03106269147247076 -59.72683378290389
1318 -0.031012994050979615 -60.08152012089274 -0.03205645736306906 -59.75889024026696
1319 -0.03105431329458952 -60.11257443418733 -0.03213686887174845 -59.7910271091387
1320 -0.031015514116734266 -60.14358994830406 -0.034299944154918195 -59.82532705329362
1321 -0.03088519275188446 -60.17447514105594 -0.03004253003746271 -59.85536958333108
1322 -0.030958886537700892 -60.20543402759365 -0.030896396934986116 -59.88626598026607
1323 -0.031037965696305035 -60.23647199328995 -0.034352393820881844 -59.92061837408695
1324 -0.030939448997378348 -60.26741144228733 -0.024388332944363357 -59.94500670703131
1325 -0.030999358650296925 -60.29841080093763 -0.03372160010039806 -59.97872830713171
1326 -0.03094006571918726 -60.32935086665682 -0.031441354751586915 -60.010169661883296
1327 -0.03097593104466796 -60.36032679770148 -0.03083652202039957 -60.0410061839037
1328 -0.030955812614411115 -60.39128261031589 -0.03193912375718355 -60.07294530766088
1329 -0.030925406143069267 -60.42220801645896 -0.03224755320698023 -60.10519286086786
1330 -0.030931180994957685 -60.453139197453915 -0.028568390104919673 -60.13376125097278
1331 -0.03096440276131034 -60.48410360021523 -0.031379254348576066 -60.16514050532136
1332 -0.030951198376715183 -60.51505479859194 -0.0383350944146514 -60.20347559973601
1333 -0.030757924262434243 -60.54581272285437 -0.031115013267844917 -60.23459061300385
1334 -0.030685276351869108 -60.57649799920624 -0.03330065216869116 -60.267891265172544
1335 -0.0306790042668581 -60.6071770034731 -0.030228705890476704 -60.298119971063024
1336 -0.030728092510253192 -60.63790509598335 -0.03406655043363571 -60.33218652149666
1337 -0.030670203361660243 -60.66857529934501 -0.03343692738562822 -60.36562344888229
1338 -0.030624974239617585 -60.69920027358462 -0.036268741637468335 -60.40189219051976
1339 -0.030423678271472455 -60.7296239518561 -0.028818380273878574 -60.430710570793636
1340 -0.030499921087175606 -60.760123872943275 -0.032326882146298884 -60.463037452939936
1341 -0.030616241227835416 -60.79074011417111 -0.031198115181177856 -60.49423556812111
1342 -0.030481363460421563 -60.82122147763153 -0.030230723787099123 -60.52446629190821
1343 -0.030464976839721204 -60.851686454471256 -0.0349957287311554 -60.559462020639366
1344 -0.030292374826967717 -60.88197882929823 -0.029688426572829486 -60.5891504472122
1345 -0.030475335009396077 -60.912454164307626 -0.028432534635066987 -60.617582981847264
1346 -0.030366817116737367 -60.94282098142436 -0.03210234511643648 -60.6496853269637
1347 -0.030543653666973113 -60.973364635091336 -0.030612738616764546 -60.680298065580466
1348 -0.030435606278479098 -61.00380024136982 -0.03042778605595231 -60.71072585163642
1349 -0.030530466604977845 -61.034330707974796 -0.035632163472473624 -60.74635801510889
1350 -0.030370492953807116 -61.0647012009286 -0.029012565035372972 -60.77537058014426
1351 -0.030250208918005228 -61.09495140984661 -0.03199162166565657 -60.807362201809916
1352 -0.030244428012520076 -61.12519583785913 -0.03351176865398884 -60.8408739704639
1353 -0.030337883066385983 -61.15553372092552 -0.030939163826406 -60.871813134290306
1354 -0.030283064395189286 -61.18581678532071 -0.029444624949246646 -60.901257759239556
1355 -0.03024929724633694 -61.216066082567046 -0.028143221884965895 -60.92940098112452
1356 -0.030470040254294874 -61.24653612282134 -0.027613804303109647 -60.95701478542763
1357 -0.030524838715791702 -61.27706096153713 -0.0159154306165874 -60.97293021604422
1358 -0.03059083428233862 -61.30765179581947 -0.027810597606003285 -61.000740813650225
1359 -0.030645140446722507 -61.33829693626619 -0.03184046465903521 -61.03258127830926
1360 -0.030719924718141556 -61.36901686098433 -0.03417052701115608 -61.066751805320415
1361 -0.030757001880556346 -61.39977386286489 -0.02279185112565756 -61.089543656446075
1362 -0.03066363800317049 -61.43043750086806 -0.0404943834990263 -61.1300380399451
1363 -0.030567365512251855 -61.461004866380314 -0.03412268087267876 -61.164160720817776
1364 -0.030385403614491224 -61.4913902699948 -0.028909156657755376 -61.19306987747553
1365 -0.030330432392656804 -61.52172070238746 -0.027004232071340083 -61.22007410954687
1366 -0.030521212331950664 -61.55224191471941 -0.02965012127533555 -61.24972423082221
1367 -0.030480828229337932 -61.58272274294875 -0.027413794584572316 -61.277138025406785
1368 -0.030475526675581933 -61.61319826962433 -0.03207284715026617 -61.30921087255705
1369 -0.03128104032948613 -61.644479309953816 -0.042993711307644844 -61.3522045838647
1370 -0.030261160526424646 -61.67474047048024 -0.03332326989620924 -61.385527853760905
1371 -0.030187672935426235 -61.704928143415664 -0.028385947085916997 -61.41391380084682
1372 -0.030197152867913246 -61.73512529628358 -0.02816373584792018 -61.44207753669474
1373 -0.030203126184642316 -61.76532842246822 -0.025923492573201656 -61.46800102926794
1374 -0.030443728249520064 -61.795772150717745 -0.03339030910283327 -61.50139133837077
1375 -0.030336967762559654 -61.8261091184803 -0.027850404288619755 -61.529241742659394
1376 -0.03038677675649524 -61.8564958952368 -0.02599145006388426 -61.55523319272328
1377 -0.030499174259603024 -61.8869950694964 -0.029048142302781344 -61.58428133502606
1378 -0.03055308759212494 -61.917548157088525 -0.02709272727370262 -61.61137406229977
1379 -0.030745210591703653 -61.94829336768023 -0.02167055746540427 -61.63304461976517
1380 -0.030845346115529537 -61.979138713795756 -0.03788417130708695 -61.67092879107226
1381 -0.03071290496736765 -62.00985161876312 -0.033128466084599496 -61.704057257156855
1382 -0.0306236338801682 -62.04047525264329 -0.02988656274974346 -61.7339438199066
1383 -0.03063884088769555 -62.07111409353099 -0.033664964325726035 -61.76760878423232
1384 -0.03062443481758237 -62.10173852834857 -0.03188089653849602 -61.79948968077082
1385 -0.030538381636142732 -62.13227690998471 -0.028341131191700696 -61.82783081196252
1386 -0.03051827196031809 -62.16279518194503 -0.02992874216288328 -61.8577595541254
1387 -0.03052777163684368 -62.19332295358187 -0.02755211926996708 -61.88531167339537
1388 -0.03068250874057412 -62.224005462322445 -0.032146578468382356 -61.917458251863756
1389 -0.030626410990953444 -62.2546318733134 -0.03210276253521442 -61.949561014398974
1390 -0.03055263413116336 -62.28518450744456 -0.033787826821208 -61.983348841220185
1391 -0.03055748101323843 -62.3157419884578 -0.033646672032773495 -62.01699551325296
1392 -0.03049193834885955 -62.34623392680666 -0.03478408269584179 -62.0517795959488
1393 -0.03036476131528616 -62.376598688121945 -0.026254632603377105 -62.07803422855218
1394 -0.030373450089246034 -62.40697213821119 -0.02719961302354932 -62.105233841575725
1395 -0.030443315114825963 -62.43741545332601 -0.02987271212041378 -62.13510655369614
1396 -0.030494014639407395 -62.46790946796542 -0.03321827612817287 -62.168324829824314
1397 -0.030456886906176806 -62.4983663548716 -0.029568917769938707 -62.19789374759425
1398 -0.030459120217710734 -62.52882547508931 -0.026097218226641416 -62.22399096582089
1399 -0.03047301061451435 -62.55929848570383 -0.03459031134843826 -62.25858127716933
1400 -0.030365150328725575 -62.589663636032554 -0.03159561511129141 -62.29017689228062
1401 -0.030407153628766538 -62.62007078966132 -0.028698371443897485 -62.318875263724514
1402 -0.030425915587693454 -62.65049670524901 -0.029611327033489943 -62.34848659075801
1403 -0.030460478644818066 -62.68095718389383 -0.03026708783581853 -62.378753678593824
1404 -0.030443579610437154 -62.711400763504265 -0.024773171078413724 -62.40352684967224
1405 -0.03042539516463876 -62.74182615866891 -0.0317794581875205 -62.43530630785976
1406 -0.030577832460403444 -62.77240399112931 -0.026294748298823833 -62.461601056158585
1407 -0.030626662727445363 -62.80303065385675 -0.0291806697845459 -62.49078172594313
1408 -0.030531370546668768 -62.83356202440342 -0.033424562960863116 -62.52420628890399
1409 -0.03050745939835906 -62.86406948380178 -0.03617520928382874 -62.560381498187816
1410 -0.030428531859070063 -62.89449801566085 -0.027181450743228197 -62.587562948931044
1411 -0.030628863256424665 -62.925126878917276 -0.029892925545573233 -62.61745587447662
1412 -0.03053940022364259 -62.95566627914092 -0.03171567171812058 -62.64917154619474
1413 -0.030510056111961604 -62.986176335252885 -0.03245696499943733 -62.68162851119418
1414 -0.030462029203772546 -63.01663836445666 -0.027170180343091488 -62.70879869153727
1415 -0.030550769157707693 -63.04718913361437 -0.03579492550343275 -62.7445936170407
1416 -0.030516268219798803 -63.077705401834166 -0.03573172576725483 -62.780325342807956
1417 -0.03033128855749965 -63.108036690391664 -0.030431917123496532 -62.81075725993145
1418 -0.030274286586791276 -63.13831097697845 -0.025319648440927267 -62.83607690837238
1419 -0.030344344954937697 -63.16865532193339 -0.027999758999794722 -62.864076667372174
1420 -0.030390853900462388 -63.19904617583386 -0.028726776596158743 -62.89280344396833
1421 -0.030475171562284232 -63.229521347396144 -0.032247744500637054 -62.92505118846897
1422 -0.030326518788933755 -63.259847866185076 -0.029058360029011965 -62.95410954849798
1423 -0.03043523970991373 -63.29028310589499 -0.0347695704549551 -62.98887911895294
1424 -0.030458207055926324 -63.32074131295092 -0.03213891722261906 -63.021018036175555
1425 -0.0302475742995739 -63.350988887250494 -0.031630602478981015 -63.05264863865454
1426 -0.030344696994870902 -63.38133358424537 -0.03578106462955475 -63.08842970328409
1427 -0.030227911844849586 -63.411561496090215 -0.03093015942722559 -63.11935986271132
1428 -0.030251094419509173 -63.44181259050973 -0.028910232707858086 -63.14827009541918
1429 -0.030225614551454782 -63.47203820506118 -0.03796086106449366 -63.18623095648367
1430 -0.030116792023181915 -63.50215499708436 -0.03698339760303497 -63.22321435408671
1431 -0.02989995377138257 -63.532054950855745 -0.028941966034471987 -63.25215632012118
1432 -0.029940172843635083 -63.56199512369938 -0.030856273788958787 -63.283012593910136
1433 -0.0299471378326416 -63.591942261532026 -0.030988133046776056 -63.31400072695691
1434 -0.029934145230799913 -63.62187640676282 -0.028439574409276247 -63.34244030136619
1435 -0.02994598764926195 -63.651822394412086 -0.029632640164345504 -63.37207294153053
1436 -0.030054667685180902 -63.681877062097264 -0.021749710198491812 -63.393822651729025
1437 -0.03010777207091451 -63.71198483416818 -0.03219933658838272 -63.42602198831741
1438 -0.030026693549007177 -63.74201152771718 -0.028406512830406426 -63.45442850114782
1439 -0.030060641933232546 -63.772072169650414 -0.03140816781669855 -63.48583666896452
1440 -0.029968474991619587 -63.802040644642034 -0.030207962077111006 -63.51604463104163
1441 -0.030077961552888156 -63.832118606194925 -0.03154101390391588 -63.54758564494555
1442 -0.030190569721162318 -63.86230917591609 -0.037860415130853656 -63.5854460600764
1443 -0.02992471233010292 -63.89223388824619 -0.030721830669790506 -63.61616789074619
1444 -0.029997960291802885 -63.92223184853799 -0.03322876561433077 -63.64939665636052
1445 -0.029868887178599833 -63.95210073571659 -0.030344712268561124 -63.67974136862908
1446 -0.03010116647928953 -63.98220190219588 -0.03387798778712749 -63.71361935641621
1447 -0.029728262964636088 -64.01193016516052 -0.0287327847443521 -63.74235214116056
1448 -0.02983760219067335 -64.04176776735119 -0.031403613090515134 -63.77375575425108
1449 -0.029816856235265733 -64.07158462358646 -0.030371087789535522 -63.80412684204061
1450 -0.02985047921538353 -64.10143510280184 -0.03373693712055683 -63.83786377916117
1451 -0.029744289442896844 -64.13117939224475 -0.030832943506538868 -63.86869672266771
1452 -0.02976428298279643 -64.16094367522754 -0.027185696456581355 -63.89588241912429
1453 -0.0297598690725863 -64.19070354430013 -0.03537243474274874 -63.93125485386704
1454 -0.02971185715869069 -64.22041540145882 -0.03030184833332896 -63.96155670220037
1455 -0.02970288014039397 -64.25011828159921 -0.028027823194861412 -63.98958452539523
1456 -0.02982213255017996 -64.2799404141494 -0.035915039293467996 -64.0254995646887
1457 -0.029716502223163844 -64.30965691637256 -0.03232584279030561 -64.057825407479
1458 -0.029721446987241506 -64.3393783633598 -0.02975757997483015 -64.08758298745383
1459 -0.029733329359441996 -64.36911169271924 -0.029554243572056292 -64.11713723102588
1460 -0.029794851783663034 -64.3989065445029 -0.028108454123139382 -64.14524568514902
1461 -0.02977290712296963 -64.42867945162588 -0.030235054902732372 -64.17548074005175
1462 -0.029780898801982404 -64.45846035042787 -0.031009466852992773 -64.20649020690475
1463 -0.029786211252212525 -64.48824656168009 -0.029759061709046363 -64.23624926861379
1464 -0.02979556331411004 -64.5180421249942 -0.03058153185993433 -64.26683080047373
1465 -0.03001707112416625 -64.54805919611836 -0.028734000585973262 -64.2955648010597
1466 -0.02984985588118434 -64.57790905199954 -0.031785907410085204 -64.32735070846978
1467 -0.029805711470544338 -64.60771476347009 -0.03009495520964265 -64.35744566367943
1468 -0.029713190719485284 -64.63742795418958 -0.029106063302606344 -64.38655172698203
1469 -0.029854855593293907 -64.66728280978288 -0.029671034216880797 -64.41622276119891
1470 -0.029950118623673916 -64.69723292840655 -0.035585305839776996 -64.45180806703868
1471 -0.02981342002749443 -64.72704634843404 -0.02796288775280118 -64.47977095479149
1472 -0.029999388102442025 -64.75704573653648 -0.02468989072367549 -64.50446084551517
1473 -0.029966975189745428 -64.78701271172623 -0.03153153657913208 -64.5359923820943
1474 -0.030030835699290038 -64.81704354742553 -0.03159139305353165 -64.56758377514784
1475 -0.029954445082694292 -64.84699799250822 -0.028891758620738985 -64.59647553376858
1476 -0.029952667746692897 -64.87695066025492 -0.02719567734748125 -64.62367121111606
1477 -0.03011177442967892 -64.9070624346846 -0.030338418390601873 -64.65400962950666
1478 -0.030094545613974334 -64.93715698029858 -0.025372304767370225 -64.67938193427403
1479 -0.030129627883434297 -64.96728660818202 -0.027812428027391433 -64.70719436230142
1480 -0.030304580088704826 -64.99759118827073 -0.030736791901290417 -64.73793115420271
1481 -0.03014616807922721 -65.02773735634996 -0.030378793086856603 -64.76830994728957
1482 -0.030228290893137454 -65.0579656472431 -0.030092139821499587 -64.79840208711107
1483 -0.03048646356910467 -65.0884521108122 -0.04009999353438616 -64.83850208064545
1484 -0.02998472722247243 -65.11843683803467 -0.030354149267077447 -64.86885622991254
1485 -0.0299568397924304 -65.1483936778271 -0.030618610605597497 -64.89947484051814
1486 -0.030084098782390357 -65.1784777766095 -0.03547795210033655 -64.93495279261847
1487 -0.02985021723434329 -65.20832799384384 -0.02868238678202033 -64.9636351794005
1488 -0.029878555424511434 -65.23820654926836 -0.03174389898777008 -64.99537907838827
1489 -0.029907128773629665 -65.26811367804198 -0.0305105016566813 -65.02588958004495
1490 -0.029936714563518763 -65.2980503926055 -0.027986511308699846 -65.05387609135364
1491 -0.03007468832656741 -65.32812508093207 -0.02787722395732999 -65.08175331531098
1492 -0.030104610696434976 -65.35822969162851 -0.03171251490712166 -65.1134658302181
1493 -0.029991849698126315 -65.38822154132663 -0.03528018891811371 -65.14874601913621
1494 -0.029863031674176456 -65.41808457300081 -0.01874201400205493 -65.16748803313827
1495 -0.030364387016743422 -65.44844896001756 -0.026472118310630323 -65.1939601514489
1496 -0.030201264843344688 -65.4786502248609 -0.02920115543529391 -65.2231613068842
1497 -0.03026886023581028 -65.50891908509671 -0.03237509038299322 -65.25553639726719
1498 -0.03011196814477444 -65.53903105324149 -0.030183414928615093 -65.28571981219581
1499 -0.030180971883237363 -65.56921202512473 -0.03002215186133981 -65.31574196405715
1500 -0.030129677895456553 -65.59934170302019 -0.032764599099755286 -65.3485065631569
1501 -0.030174139887094498 -65.62951584290728 -0.031813554279506204 -65.38032011743641
1502 -0.03020507963374257 -65.65972092254103 -0.02367653315886855 -65.40399665059527
1503 -0.03026738753542304 -65.68998831007644 -0.0293755660764873 -65.43337221667176
1504 -0.030210597440600395 -65.72019890751704 -0.034088087268173695 -65.46746030393993
1505 -0.03019737107679248 -65.75039627859384 -0.030702479649335146 -65.49816278358927
1506 -0.03015110455453396 -65.78054738314837 -0.02785361520946026 -65.52601639879873
1507 -0.030357317812740803 -65.81090470096112 -0.025132164545357227 -65.55114856334409
1508 -0.030423351842910052 -65.84132805280403 -0.03431832231581211 -65.5854668856599
1509 -0.0303286861628294 -65.87165673896686 -0.027961421571671963 -65.61342830723157
1510 -0.03041357798501849 -65.90207031695188 -0.027159644197672604 -65.64058795142924
1511 -0.030435353610664607 -65.93250567056255 -0.03365139327943325 -65.67423934470867
1512 -0.03043984854593873 -65.96294551910849 -0.032830940745770934 -65.70707028545444
1513 -0.030458772368729115 -65.99340429147722 -0.030437197908759116 -65.73750748336319
1514 -0.03043995415791869 -66.02384424563513 -0.029257149994373323 -65.76676463335757
1515 -0.0305177197791636 -66.0543619654143 -0.02642348939552903 -65.7931881227531
1516 -0.030586569756269454 -66.08494853517057 -0.033339147455990314 -65.82652727020908
1517 -0.030540565401315688 -66.11548910057188 -0.03250746857374907 -65.85903473878284
1518 -0.030458685010671616 -66.14594778558255 -0.02941601937636733 -65.88845075815921
1519 -0.03044615425169468 -66.17639393983424 -0.027408483438193798 -65.9158592415974
1520 -0.030569924227893352 -66.20696386406213 -0.03782815560698509 -65.95368739720439
1521 -0.030332070402801038 -66.23729593446494 -0.031102431658655404 -65.98478982886304
1522 -0.030266970954835416 -66.26756290541978 -0.026271762419492008 -66.01106159128254
1523 -0.030439205188304185 -66.29800211060808 -0.033114229701459406 -66.044175820984
1524 -0.030460256151854992 -66.32846236675994 -0.027983096521347763 -66.07215891750535
1525 -0.03043083744123578 -66.35889320420117 -0.030589728336781263 -66.10274864584213
1526 -0.03046790985390544 -66.38936111405508 -0.0317622434347868 -66.13451088927691
1527 -0.03034008266404271 -66.41970119671912 -0.028694618307054044 -66.16320550758397
1528 -0.03039102703332901 -66.45009222375245 -0.029528344236314296 -66.19273385182028
1529 -0.03045557262375951 -66.48054779637621 -0.03012246135622263 -66.22285631317651
1530 -0.030362851172685622 -66.5109106475489 -0.03069729721173644 -66.25355361038824
1531 -0.030532694421708584 -66.5414433419706 -0.030692449025809764 -66.28424605941404
1532 -0.03041325928643346 -66.57185660125704 -0.02777577852830291 -66.31202183794235
1533 -0.030413825530558825 -66.6022704267876 -0.029178132582455874 -66.34119997052481
1534 -0.030533184576779605 -66.63280361136438 -0.02791665131226182 -66.36911662183708
1535 -0.030566401313990355 -66.66337001267837 -0.028756598569452764 -66.39787322040654
1536 -0.03055742001160979 -66.69392743268997 -0.03345795441418886 -66.43133117482073
1537 -0.03062721211463213 -66.72455464480461 -0.021746648382395505 -66.45307782320312
1538 -0.030769958253949882 -66.75532460305857 -0.027236462198197843 -66.48031428540132
1539 -0.03078092643991113 -66.78610552949849 -0.03004109226167202 -66.51035537766299
1540 -0.030740512907505034 -66.81684604240598 -0.02308200392872095 -66.53343738159171
1541 -0.03095393059775233 -66.84779997300373 -0.03156158942729235 -66.56499897101901
1542 -0.030890825390815734 -66.87869079839454 -0.03374617863446474 -66.59874514965347
1543 -0.030831366777420044 -66.90952216517196 -0.03032746519893408 -66.6290726148524
1544 -0.030846027284860612 -66.94036819245683 -0.03272179011255503 -66.66179440496497
1545 -0.03075145147740841 -66.97111964393424 -0.030223296862095593 -66.69201770182706
1546 -0.030763645190745592 -67.00188328912499 -0.03234806526452303 -66.72436576709158
1547 -0.03075628262013197 -67.03263957174512 -0.03539681732654572 -66.75976258441813
1548 -0.030567198619246484 -67.06320677036437 -0.03100736467167735 -66.7907699490898
1549 -0.030725760199129582 -67.0939325305635 -0.03373033870011568 -66.82450028778992
1550 -0.03045680932700634 -67.12438933989051 -0.029505647253245115 -66.85400593504316
1551 -0.030552631989121438 -67.15494197187964 -0.029912326764315367 -66.88391826180748
1552 -0.030657697282731534 -67.18559966916237 -0.026623820420354605 -66.91054208222783
1553 -0.03063070559874177 -67.21623037476111 -0.029556634929031135 -66.94009871715687
1554 -0.0306582554243505 -67.24688863018547 -0.033168899826705456 -66.97326761698358
1555 -0.030575509089976548 -67.27746413927544 -0.026254590041935442 -66.9995222070255
1556 -0.030698969308286906 -67.30816310858373 -0.026387622579932213 -67.02590982960544
1557 -0.03075129436329007 -67.33891440294701 -0.024854440614581107 -67.05076427022001
1558 -0.030907811876386405 -67.3698222148234 -0.03563978020101786 -67.08640405042104
1559 -0.030831565521657466 -67.40065378034505 -0.027781649306416512 -67.11418569972746
1560 -0.030769304279237984 -67.43142308462429 -0.032932492531836034 -67.1471181922593
1561 -0.030940832942724227 -67.462363917567 -0.024982938542962074 -67.17210113080226
1562 -0.030950143933296204 -67.4933140615003 -0.032257003523409364 -67.20435813432567
1563 -0.03085956759750843 -67.5241736290978 -0.0347091868519783 -67.23906732117766
1564 -0.030670822691172363 -67.55484445178898 -0.029841980338096617 -67.26890930151575
1565 -0.030666624940931798 -67.58551107672992 -0.03600120153278112 -67.30491050304853
1566 -0.03066246137022972 -67.61617353810014 -0.028834945894777773 -67.3337454489433
1567 -0.030670609138906003 -67.64684414723905 -0.02893804246559739 -67.3626834914089
1568 -0.030527518969029187 -67.67737166620807 -0.031917824596166613 -67.39460131600507
1569 -0.03081905422732234 -67.7081907204354 -0.02573700314387679 -67.42033831914894
1570 -0.03069490296766162 -67.73888562340306 -0.031557620503008366 -67.45189593965195
1571 -0.030687918327748774 -67.76957354173081 -0.030454512406140565 -67.48235045205809
1572 -0.030688187479972838 -67.80026172921077 -0.03315831385552883 -67.51550876591361
1573 -0.03059283262118697 -67.83085456183196 -0.02778757093474269 -67.54329633684836
1574 -0.030738491006195544 -67.86159305283815 -0.03189728371798992 -67.57519362056635
1575 -0.030675989482551812 -67.89226904232069 -0.03033680822700262 -67.60553042879336
1576 -0.030644495412707327 -67.9229135377334 -0.03010135516524315 -67.6356317839586
1577 -0.03056536167860031 -67.95347889941199 -0.028849145490676166 -67.66448092944928
1578 -0.030621405877172946 -67.98410030528916 -0.031129809096455574 -67.69561073854574
1579 -0.030623100232332945 -68.0147234055215 -0.029326646123081446 -67.72493738466882
1580 -0.030700293369591236 -68.04542369889108 -0.025965086184442043 -67.75090247085326
1581 -0.030740366782993078 -68.07616406567408 -0.028206421062350273 -67.77910889191561
1582 -0.030871625803411008 -68.10703569147749 -0.026930120401084424 -67.8060390123167
1583 -0.030877606011927128 -68.13791329748942 -0.030872790422290564 -67.836911802739
1584 -0.03090821551159024 -68.168821513001 -0.032877694256603716 -67.8697894969956
1585 -0.030747765954583884 -68.1995692789556 -0.03081689979881048 -67.9006063967944
1586 -0.030764627922326326 -68.23033390687792 -0.031160222738981246 -67.93176661953338
1587 -0.030753063783049584 -68.26108697066097 -0.027656893897801637 -67.95942351343118
1588 -0.030792436562478542 -68.29187940722345 -0.0349769501015544 -67.99440046353273
1589 -0.030737615190446377 -68.3226170224139 -0.02962458897382021 -68.02402505250654
1590 -0.030602048709988595 -68.35321907112389 -0.030757318902760743 -68.0547823714093
1591 -0.030718543473631142 -68.38393761459751 -0.031632507033646104 -68.08641487844295
1592 -0.030668069422245026 -68.41460568401976 -0.028193354606628418 -68.11460823304958
1593 -0.030735901650041343 -68.44534158566981 -0.02975628189742565 -68.144364514947
1594 -0.030769672058522702 -68.47611125772833 -0.028962965309619903 -68.17332748025662
1595 -0.03081322545185685 -68.50692448318019 -0.02862469321116805 -68.20195217346779
1596 -0.030847919452935458 -68.53777240263312 -0.039854304119944575 -68.24180647758773
1597 -0.03057325752452016 -68.56834566015765 -0.030340256169438362 -68.27214673375717
1598 -0.030455725733190775 -68.59880138589084 -0.029975948482751848 -68.30212268223993
1599 -0.030527787376195194 -68.62932917326704 -0.03070597453042865 -68.33282865677036
1600 -0.03052069656550884 -68.65984986983254 -0.030523567087948324 -68.36335222385831
1601 -0.030559753347188235 -68.69040962317973 -0.029277503956109285 -68.39262972781442
1602 -0.030621760059148073 -68.72103138323888 -0.029319864604622124 -68.42194959241904
1603 -0.030609519314020874 -68.75164090255291 -0.03113874141126871 -68.45308833383031
1604 -0.030551585368812084 -68.78219248792172 -0.03356058709323406 -68.48664892092354
1605 -0.030518992710858582 -68.81271148063257 -0.024473569914698602 -68.51112249083825
1606 -0.030598405748605728 -68.84330988638118 -0.02888133693486452 -68.5400038277731
1607 -0.030631399340927602 -68.87394128572211 -0.03453848343342543 -68.57454231120653
1608 -0.030493561271578075 -68.9044348469937 -0.0305847242474556 -68.60512703545399
1609 -0.03053917344659567 -68.9349740204403 -0.028368627466261388 -68.63349566292025
1610 -0.03047806117683649 -68.96545208161713 -0.0323913874104619 -68.66588705033071
1611 -0.03049246184527874 -68.99594454346241 -0.02964297467842698 -68.69553002500913
1612 -0.030556891672313215 -69.02650143513473 -0.01686050947755575 -68.71239053448669
1613 -0.030766582116484642 -69.05726801725122 -0.03262081313878298 -68.74501134762546
1614 -0.03077170392498374 -69.0880397211762 -0.03227859698235989 -68.77728994460783
1615 -0.030687784869223834 -69.11872750604543 -0.03297298476099968 -68.81026292936883
1616 -0.030534608662128447 -69.14926211470755 -0.026909930631518364 -68.83717286000035
1617 -0.03063938217237592 -69.17990149687994 -0.027887936495244504 -68.8650607964956
1618 -0.030670224130153655 -69.21057172101008 -0.0317120511084795 -68.89677284760408
1619 -0.03073116997256875 -69.24130289098265 -0.03236490171402693 -68.92913774931812
1620 -0.030597288440912963 -69.27190017942357 -0.027340545691549777 -68.95647829500966
1621 -0.030738843139261007 -69.30263902256283 -0.029106561187654735 -68.98558485619732
1622 -0.030759349651634692 -69.33339837221446 -0.03154593724757433 -69.01713079344489
1623 -0.03071129582822323 -69.36410966804269 -0.03299051206558943 -69.05012130551049
1624 -0.03065800406038761 -69.39476767210307 -0.026510204840451478 -69.07663151035094
1625 -0.030603185389190914 -69.42537085749227 -0.03533151820302009 -69.11196302855396
1626 -0.030498043354600667 -69.45586890084687 -0.027445967961102723 -69.13940899651506
1627 -0.030630622152239086 -69.48649952299911 -0.030285157449543475 -69.1696941539646
1628 -0.030879004392772913 -69.51737852739188 -0.03993174098432064 -69.20962589494891
1629 -0.030395472701638938 -69.54777400009353 -0.029761030245572327 -69.23938692519448
1630 -0.0304474039003253 -69.57822140399385 -0.0291529992595315 -69.26853992445402
1631 -0.0304405284114182 -69.60866193240527 -0.032201528735458854 -69.30074145318947
1632 -0.03053921554237604 -69.63920114794765 -0.03192445058375597 -69.33266590377323
1633 -0.03039424614980817 -69.66959539409746 -0.030006886925548315 -69.36267279069878
1634 -0.030486099235713483 -69.70008149333317 -0.02744850805029273 -69.39012129874908
1635 -0.030526604689657687 -69.73060809802283 -0.03125868104398251 -69.42137997979306
1636 -0.030591079220175742 -69.761199177243 -0.03279717247933149 -69.4541771522724
1637 -0.03044999996200204 -69.791649177205 -0.0319434778764844 -69.48612063014887
1638 -0.03051657173782587 -69.82216574894282 -0.027728286013007163 -69.51384891616188
1639 -0.030674991849809884 -69.85284074079263 -0.02672039018943906 -69.54056930635132
1640 -0.030593648459762333 -69.88343438925239 -0.03229340426623821 -69.57286271061756
1641 -0.030611190479248762 -69.91404557973163 -0.028658148460090162 -69.60152085907765
1642 -0.030716119706630705 -69.94476169943826 -0.0318620540201664 -69.63338291309782
1643 -0.03058409234508872 -69.97534579178335 -0.03540754653513432 -69.66879045963296
1644 -0.03051781849935651 -70.00586361028272 -0.026472193002700806 -69.69526265263566
1645 -0.030503460951149464 -70.03636707123387 -0.02950113993138075 -69.72476379256705
1646 -0.030530161038041116 -70.06689723227191 -0.02983211511746049 -69.7545959076845
1647 -0.03066699644550681 -70.09756422871742 -0.024264211114495993 -69.778860118799
1648 -0.030676671024411916 -70.12824089974183 -0.03412990588694811 -69.81299002468594
1649 -0.03063247362151742 -70.15887337336335 -0.03376540448516607 -69.84675542917111
1650 -0.030528001580387355 -70.18940137494374 -0.03020876655355096 -69.87696419572467
1651 -0.030556461960077285 -70.21995783690382 -0.030799536500126123 -69.9077637322248
1652 -0.030574341397732498 -70.25053217830155 -0.03236028347164392 -69.94012401569644
1653 -0.030441851541399955 -70.28097402984295 -0.03340183813124895 -69.9735258538277
1654 -0.03039108868688345 -70.31136511852984 -0.027978101465851068 -70.00150395529354
1655 -0.030521615594625472 -70.34188673412446 -0.03139938469976187 -70.03290333999331
1656 -0.030367570091038944 -70.3722543042155 -0.0347802659496665 -70.06768360594297
1657 -0.030362913105636834 -70.40261721732114 -0.03211729787290096 -70.09980090381588
1658 -0.030359878111630677 -70.43297709543276 -0.030823628697544337 -70.13062453251342
1659 -0.030316060036420824 -70.46329315546919 -0.029556788690388202 -70.16018132120381
1660 -0.030392848141491412 -70.49368600361068 -0.028741380013525487 -70.18892270121734
1661 -0.030388002935796975 -70.52407400654647 -0.025247976742684843 -70.21417067796003
1662 -0.03047806853428483 -70.55455207508075 -0.03571239337325096 -70.24988307133327
1663 -0.03038683729246259 -70.58493891237322 -0.02909637177363038 -70.2789794431069
1664 -0.030352659802883864 -70.6152915721761 -0.031059612799435855 -70.31003905590634
1665 -0.030384907498955727 -70.64567647967506 -0.028836130257695915 -70.33887518616405
1666 -0.030434267967939375 -70.676110747643 -0.0334590706974268 -70.37233425686148
1667 -0.03032786902040243 -70.70643861666339 -0.024857873655855657 -70.39719213051734
1668 -0.03030443312600255 -70.7367430497894 -0.027683071792125702 -70.42487520230947
1669 -0.03049546731635928 -70.76723851710575 -0.03518462833017111 -70.46005983063964
1670 -0.030518696084618567 -70.79775721319037 -0.0379844568669796 -70.49804428750662
1671 -0.030246669054031373 -70.8280038822444 -0.03188744839280844 -70.52993173589942
1672 -0.030272526573389767 -70.85827640881779 -0.03189262989908457 -70.56182436579851
1673 -0.030195318907499314 -70.88847172772529 -0.02736024046316743 -70.58918460626168
1674 -0.03024055352434516 -70.91871228124964 -0.037330012768507004 -70.62651461903019
1675 -0.030137912649661303 -70.9488501938993 -0.028992456290870904 -70.65550707532105
1676 -0.03024552119895816 -70.97909571509827 -0.031961212120950225 -70.687468287442
1677 -0.030190824437886475 -71.00928653953615 -0.03294706530869007 -70.72041535275069
1678 -0.030079714115709068 -71.03936625365186 -0.02911987192928791 -70.74953522467997
1679 -0.030236701015383005 -71.06960295466725 -0.033791258744895455 -70.78332648342487
1680 -0.029961674939841032 -71.09956462960709 -0.031221615429967643 -70.81454809885484
1681 -0.029950832575559617 -71.12951546218265 -0.02409054720774293 -70.83863864606259
1682 -0.03007959770038724 -71.15959505988305 -0.03273644652217626 -70.87137509258477
1683 -0.030017927568405867 -71.18961298745145 -0.029154931008815766 -70.90053002359359
1684 -0.0301316493190825 -71.21974463677054 -0.031768645346164706 -70.93229866893975
1685 -0.03010860541835427 -71.24985324218889 -0.02826656885445118 -70.9605652377942
1686 -0.0298835807479918 -71.27973682293688 -0.020361797139048576 -70.98092703493325
1687 -0.030234558694064616 -71.30997138163094 -0.034675764851272106 -71.01560279978452
1688 -0.03000007513910532 -71.33997145677004 -0.027807651925832032 -71.04341045171034
1689 -0.030181960389018058 -71.37015341715906 -0.02968752449378371 -71.07309797620412
1690 -0.030235328525304795 -71.40038874568437 -0.032482091896235944 -71.10558006810037
1691 -0.030221374332904817 -71.43061012001728 -0.027414568420499563 -71.13299463652086
1692 -0.030226989090442656 -71.46083710910771 -0.030821316968649627 -71.16381595348952
1693 -0.030170639418065547 -71.49100774852577 -0.02890222445130348 -71.19271817794082
1694 -0.030269448459148408 -71.52127719698493 -0.030110790114849805 -71.22282896805567
1695 -0.030280144419521093 -71.55155734140445 -0.03447426296770573 -71.25730323102337
1696 -0.030329051055014135 -71.58188639245947 -0.03192479591816664 -71.28922802694154
1697 -0.030072861909866334 -71.61195925436934 -0.03100642589852214 -71.32023445284007
1698 -0.030101565551012753 -71.64206081992035 -0.031120798364281655 -71.35135525120435
1699 -0.030090499110519885 -71.67215131903086 -0.02851547934114933 -71.3798707305455
1700 -0.030188769288361072 -71.70234008831922 -0.027169643063098194 -71.40704037360861
1701 -0.030262136831879616 -71.7326022251511 -0.03643992692232132 -71.44348030053094
1702 -0.030032854713499545 -71.7626350798646 -0.031699908152222636 -71.47518020868316
1703 -0.030087155383080245 -71.79272223524768 -0.01746705509722233 -71.49264726378038
1704 -0.030367951840162277 -71.82309018708784 -0.028387368470430375 -71.52103463225082
1705 -0.030248631723225117 -71.85333881881107 -0.028973581828176977 -71.550008214079
1706 -0.030294094886630773 -71.8836329136977 -0.02446718644350767 -71.5744754005225
1707 -0.0305105609819293 -71.91414347467962 -0.0303608980961144 -71.60483629861862
1708 -0.030382409412413835 -71.94452588409203 -0.030259034503251313 -71.63509533312187
1709 -0.030391117837280036 -71.97491700192931 -0.02732230443507433 -71.66241763755694
1710 -0.030408843699842692 -72.00532584562916 -0.03132125930860639 -71.69373889686555
1711 -0.030437170155346395 -72.03576301578451 -0.03199848644435406 -71.7257373833099
1712 -0.03042334020137787 -72.06618635598589 -0.03138397131115198 -71.75712135462106
1713 -0.03042062744498253 -72.09660698343087 -0.03057440845295787 -71.78769576307403
1714 -0.03039858937263489 -72.12700557280351 -0.028148790076375007 -71.8158445531504
1715 -0.030521074030548333 -72.15752664683406 -0.033964275196194646 -71.8498088283466
1716 -0.030508531164377926 -72.18803517799843 -0.03195580840110779 -71.8817646367477
1717 -0.030357077065855265 -72.21839225506429 -0.03327974788844586 -71.91504438463615
1718 -0.030290407501161097 -72.24868266256544 -0.031476527079939844 -71.94652091171609
1719 -0.030325760878622533 -72.27900842344407 -0.03512239307165146 -71.98164330478774
1720 -0.030192122235894202 -72.30920054567996 -0.030209124833345414 -72.01185242962109
1721 -0.030080571211874484 -72.33928111689183 -0.028205102682113646 -72.0400575323032
1722 -0.030282387603074314 -72.3695635044949 -0.025422569829970598 -72.06548010213317
1723 -0.03032287834212184 -72.39988638283702 -0.03163897395133972 -72.09711907608451
1724 -0.03027170104905963 -72.43015808388608 -0.02830751184374094 -72.12542658792825
1725 -0.030359789449721574 -72.4605178733358 -0.029849592316895723 -72.15527618024514
1726 -0.03031100519001484 -72.49082887852582 -0.03388327229768038 -72.18915945254282
1727 -0.03029372813180089 -72.52112260665761 -0.030444936733692883 -72.21960438927651
1728 -0.030182437505573034 -72.55130504416319 -0.029927869141101838 -72.24953225841762
1729 -0.030324734374880792 -72.58162977853807 -0.027353736013174056 -72.27688599443078
1730 -0.030366542097181082 -72.61199632063526 -0.028673473000526428 -72.30555946743131
1731 -0.030417808890342714 -72.6424141295256 -0.03149049282073975 -72.33704996025205
1732 -0.030438645277172327 -72.67285277480278 -0.03453275188803673 -72.37158271214008
1733 -0.030257127806544305 -72.70310990260933 -0.03128118496388197 -72.40286389710397
1734 -0.030346975848078727 -72.7334568784574 -0.031592629943042995 -72.43445652704702
1735 -0.03033103821799159 -72.7637879166754 -0.03058591540902853 -72.46504244245605
1736 -0.030327453557401896 -72.7941153702328 -0.03128790659829974 -72.49633034905435
1737 -0.030399370193481445 -72.82451474042628 -0.033742406964302064 -72.53007275601865
1738 -0.030126844253391027 -72.85464158467967 -0.026358607690781355 -72.55643136370944
1739 -0.03016111012548208 -72.88480269480515 -0.03228150941431522 -72.58871287312375
1740 -0.030130420811474323 -72.91493311561662 -0.02968701599165797 -72.61839988911541
1741 -0.03024714086204767 -72.94518025647866 -0.028588461689651012 -72.64698835080506
1742 -0.030321221612393857 -72.97550147809106 -0.030480160005390645 -72.67746851081046
1743 -0.03037342382594943 -73.00587490191701 -0.026571652665734292 -72.7040401634762
1744 -0.030456561222672464 -73.03633146313969 -0.02237347373738885 -72.72641363721358
1745 -0.030446987506002186 -73.06677845064569 -0.02986164381727576 -72.75627528103085
1746 -0.030552930384874343 -73.09733138103056 -0.028417299780994654 -72.78469258081185
1747 -0.03051557606086135 -73.12784695709142 -0.024148535449057817 -72.80884111626091
1748 -0.03082910580560565 -73.15867606289703 -0.0335384652018547 -72.84237958146277
1749 -0.03066005716100335 -73.18933612005803 -0.026545788068324326 -72.86892536953108
1750 -0.030706296674907207 -73.22004241673294 -0.033908730186522004 -72.90283409971761
1751 -0.030586409382522106 -73.25062882611546 -0.0324801055714488 -72.93531420528906
1752 -0.030698101222515106 -73.28132692733797 -0.03617806024849415 -72.97149226553755
1753 -0.030463667772710323 -73.31179059511068 -0.03746630512177944 -73.00895857065933
1754 -0.03028521342203021 -73.34207580853271 -0.03414468318223953 -73.04310325384156
1755 -0.030259193480014802 -73.37233500201273 -0.0326165210455656 -73.07571977488713
1756 -0.030193200893700124 -73.40252820290644 -0.029695283994078635 -73.1054150588812
1757 -0.03006920050829649 -73.43259740341473 -0.030313396267592906 -73.1357284551488
1758 -0.030176124535501003 -73.46277352795023 -0.031096633430570363 -73.16682508857936
1759 -0.030255915038287638 -73.49302944298852 -0.025276551395654677 -73.19210163997501
1760 -0.03022504225373268 -73.52325448524225 -0.03224933315068483 -73.2243509731257
1761 -0.030216854903846978 -73.55347134014609 -0.02357616079971194 -73.2479271339254
1762 -0.030383841320872306 -73.58385518146696 -0.029089253302663563 -73.27701638722806
1763 -0.03039783090353012 -73.61425301237048 -0.030202005803585053 -73.30721839303165
1764 -0.030420792195945977 -73.64467380456642 -0.02685385514050722 -73.33407224817215
1765 -0.03034726735204458 -73.67502107191847 -0.03632007390260696 -73.37039232207475
1766 -0.030365443509072065 -73.70538651542753 -0.0321510411798954 -73.40254336325465
1767 -0.030335231311619283 -73.73572174673916 -0.02999803898856044 -73.43254140224322
1768 -0.030315002147108316 -73.76603674888626 -0.02864300776273012 -73.46118441000594
1769 -0.030479200091212987 -73.79651594897747 -0.02952021062374115 -73.49070462062969
1770 -0.030444606207311153 -73.82696055518478 -0.03204294983297586 -73.52274757046266
1771 -0.03035868089646101 -73.85731923608124 -0.034051647409796715 -73.55679921787245
1772 -0.030352407321333884 -73.88767164340257 -0.0385898994281888 -73.59538911730064
1773 -0.030108447652310133 -73.91778009105488 -0.028852581046521664 -73.62424169834716
1774 -0.030203572008758783 -73.94798366306364 -0.03282933682203293 -73.6570710351692
1775 -0.030081337969750165 -73.97806500103339 -0.03149757981300354 -73.6885686149822
1776 -0.030046674143522977 -74.0081116751769 -0.02766490848734975 -73.71623352346955
1777 -0.030178728699684142 -74.03829040387659 -0.03624800220131874 -73.75248152567087
1778 -0.030140519700944425 -74.06843092357754 -0.02911878367885947 -73.78160030934973
1779 -0.030096042342483996 -74.09852696592002 -0.031090198922902344 -73.81269050827262
1780 -0.03007726613432169 -74.12860423205434 -0.030954022891819477 -73.84364453116444
1781 -0.030122286919504405 -74.15872651897385 -0.03190189264714718 -73.87554642381158
1782 -0.03018915094435215 -74.1889156699182 -0.03612570725381374 -73.9116721310654
1783 -0.029911360703408718 -74.21882703062161 -0.029330010805279017 -73.94100214187068
1784 -0.029943702928721904 -74.24877073355033 -0.02880269633606076 -73.96980483820674
1785 -0.029857483319938184 -74.27862821687027 -0.032157011702656745 -74.00196184990939
1786 -0.02995580518618226 -74.30858402205645 -0.02959658009931445 -74.0315584300087
1787 -0.0298995416611433 -74.33848356371759 -0.02850351491943002 -74.06006194492814
1788 -0.02997947596013546 -74.36846303967772 -0.028450109995901585 -74.08851205492404
1789 -0.030115898326039316 -74.39857893800377 -0.034863398596644404 -74.12337545352068
1790 -0.02987355450168252 -74.42845249250544 -0.031116226594895123 -74.15449168011557
1791 -0.029948845133185388 -74.45840133763863 -0.030062692984938622 -74.18455437310051
1792 -0.029917605686932802 -74.48831894332557 -0.028284370247274638 -74.21283874334779
1793 -0.03010533209890127 -74.51842427542447 -0.03257906474173069 -74.24541780808951
1794 -0.02995316693559289 -74.54837744236006 -0.032181760668754576 -74.27759956875826
1795 -0.030021827761083843 -74.57839927012115 -0.03592084795236587 -74.31352041671063
1796 -0.029998529609292744 -74.60839779973044 -0.02956420984119177 -74.34308462655183
1797 -0.029859148524701597 -74.63825694825515 -0.03059208681806922 -74.3736767133699
1798 -0.029847642313688992 -74.66810459056883 -0.03452550955116749 -74.40820222292108
1799 -0.029662930592894553 -74.69776752116172 -0.033745356276631354 -74.4419475791977
1800 -0.029809015337377787 -74.7275765364991 -0.03305804952979088 -74.47500562872749
1801 -0.029597349092364313 -74.75717388559147 -0.02970081102102995 -74.50470643974852
1802 -0.029622788541018963 -74.78679667413249 -0.02376622287556529 -74.52847266262408
1803 -0.029785945452749728 -74.81658261958523 -0.03308098744601011 -74.5615536500701
1804 -0.029776705522090198 -74.84635932510733 -0.031825132109224795 -74.59337878217931
1805 -0.02970967311412096 -74.87606899822146 -0.033511079289019106 -74.62688986146833
1806 -0.02961865598335862 -74.90568765420481 -0.02973685096949339 -74.65662671243783
1807 -0.029534735064953566 -74.93522238926977 -0.032382932305335996 -74.68900964474317
1808 -0.02956046974286437 -74.96478285901263 -0.029573834128677846 -74.71858347887185
1809 -0.029627168085426092 -74.99441002709806 -0.025936552416533233 -74.74452003128839
1810 -0.02971159778535366 -75.0241216248834 -0.029908404126763342 -74.77442843541515
1811 -0.029706314951181412 -75.05382793983459 -0.02683548368513584 -74.80126391910028
1812 -0.029685117956250905 -75.08351305779084 -0.030200380086898803 -74.83146429918718
1813 -0.029679326992481946 -75.11319238478332 -0.03034780900925398 -74.86181210819643
1814 -0.029662621952593327 -75.14285500673591 -0.02844783440232277 -74.89025994259876
1815 -0.029716219659894703 -75.1725712263958 -0.02692916924133897 -74.9171891118401
1816 -0.029768302105367184 -75.20233952850117 -0.027285161707550288 -74.94447427354766
1817 -0.02986933374777436 -75.23220886224894 -0.032857035472989085 -74.97733130902064
1818 -0.029810613952577114 -75.26201947620152 -0.028397937398403884 -75.00572924641905
1819 -0.0298458032310009 -75.29186527943251 -0.0324620321393013 -75.03819127855836
1820 -0.029726693406701088 -75.32159197283922 -0.026147655863314866 -75.06433893442167
1821 -0.02985624158754945 -75.35144821442677 -0.02303758207708597 -75.08737651649875
1822 -0.030110543314367532 -75.38155875774113 -0.030502212792634965 -75.11787872929139
1823 -0.029911117069423197 -75.41146987481055 -0.031177514139562844 -75.14905624343095
1824 -0.029911520332098006 -75.44138139514264 -0.028898314107209444 -75.17795455753816
1825 -0.029950418695807456 -75.47133181383845 -0.02978892531245947 -75.20774348285062
1826 -0.029948504362255334 -75.5012803182007 -0.03094385489821434 -75.23868733774883
1827 -0.02999659804627299 -75.53127691624697 -0.030990644171833993 -75.26967798192067
1828 -0.029965859837830067 -75.5612427760848 -0.03150446824729443 -75.30118245016796
1829 -0.029965161439031364 -75.59120793752383 -0.0323100071400404 -75.333492457308
1830 -0.0299185155890882 -75.62112645311292 -0.03245715890079737 -75.3659496162088
1831 -0.0298282447271049 -75.65095469784002 -0.030456861946731806 -75.39640647815553
1832 -0.02976912781596184 -75.68072382565599 -0.029121141973882915 -75.42552762012942
1833 -0.02993023646995425 -75.71065406212594 -0.0323092782869935 -75.4578368984164
1834 -0.02972725862637162 -75.7403813207523 -0.03349536973983049 -75.49133226815623
1835 -0.029647038970142602 -75.77002835972245 -0.031222715601325036 -75.52255498375756
1836 -0.02963861543685198 -75.7996669751593 -0.030225239042192698 -75.55278022279975
1837 -0.02968010352924466 -75.82934707868854 -0.02991064330562949 -75.58269086610538
1838 -0.029663884732872247 -75.85901096342141 -0.029737463779747488 -75.61242832988513
1839 -0.029680765978991986 -75.8886917294004 -0.027812703419476746 -75.6402410333046
1840 -0.029803682398051024 -75.91849541179846 -0.03479558434337378 -75.67503661764798
1841 -0.029686010163277387 -75.94818142196173 -0.023108485341072082 -75.69814510298905
1842 -0.029786787927150726 -75.97796820988889 -0.027837376948446034 -75.72598247993749
1843 -0.02979076923802495 -76.0077589791269 -0.030970461014658213 -75.75695294095215
1844 -0.02971380138769746 -76.0374727805146 -0.03251933697611094 -75.78947227792825
1845 -0.029758292715996504 -76.0672310732306 -0.03173147682100534 -75.82120375474926
1846 -0.02972893724218011 -76.09696001047278 -0.0288421880453825 -75.85004594279465
1847 -0.02987238671630621 -76.12683239718909 -0.0329524414613843 -75.88299838425604
1848 -0.029596497118473054 -76.15642889430757 -0.02890695845708251 -75.91190534271313
1849 -0.02963749337941408 -76.18606638768698 -0.03034438705071807 -75.94224972976384
1850 -0.02965593971312046 -76.2157223274001 -0.031620084308087826 -75.97386981407193
1851 -0.029658294469118118 -76.24538062186922 -0.028342394251376392 -76.00221220832331
1852 -0.029777844063937665 -76.27515846593316 -0.028299114760011436 -76.03051132308333
1853 -0.029856621008366346 -76.30501508694152 -0.025417182967066763 -76.05592850605039
1854 -0.02988275922834873 -76.33489784616987 -0.031211659777909517 -76.0871401658283
1855 -0.029961660876870154 -76.36485950704673 -0.034080406092107295 -76.1212205719204
1856 -0.0299369883723557 -76.39479649541909 -0.03291190080344677 -76.15413247272384
1857 -0.02974948100745678 -76.42454597642654 -0.02888903133571148 -76.18302150405955
1858 -0.02980636144056916 -76.4543523378671 -0.031150078121572732 -76.21417158218112
1859 -0.02975050248205662 -76.48410284034917 -0.030272710882127286 -76.24444429306325
1860 -0.02971998732537031 -76.51382282767453 -0.03125092573463917 -76.27569521879789
1861 -0.029730670060962437 -76.54355349773549 -0.024052861705422403 -76.29974808050332
1862 -0.029829295445233585 -76.57338279318073 -0.03011457584798336 -76.32986265635131
1863 -0.029926188010722398 -76.60330898119145 -0.029945995658636093 -76.35980865200995
1864 -0.02986308643594384 -76.63317206762738 -0.029492373019456862 -76.3893010250294
1865 -0.02983166156336665 -76.66300372919075 -0.030996278673410416 -76.42029730370281
1866 -0.02988998228684068 -76.6928937114776 -0.02916706129908562 -76.4494643650019
1867 -0.029873228259384633 -76.72276693973699 -0.027904498763382433 -76.47736886376528
1868 -0.029931204859167337 -76.75269814459615 -0.03179542887955904 -76.50916429264484
1869 -0.02988725360482931 -76.78258539820098 -0.02806894164532423 -76.53723323429017
1870 -0.029883425030857325 -76.81246882323184 -0.031195175740867852 -76.56842841003103
1871 -0.029923507943749428 -76.84239233117559 -0.02941933274269104 -76.59784774277372
1872 -0.03031053738668561 -76.87270286856227 -0.04319844264537096 -76.6410461854191
1873 -0.02976457020267844 -76.90246743876494 -0.03363878894597292 -76.67468497436508
1874 -0.02954381434246898 -76.93201125310742 -0.028562029637396336 -76.70324700400248
1875 -0.02959437044337392 -76.9616056235508 -0.027210532408207654 -76.73045753641068
1876 -0.02967458441853523 -76.99128020796933 -0.03087601764127612 -76.76133355405196
1877 -0.029703078977763652 -77.02098328694709 -0.028475492261350155 -76.78980904631331
1878 -0.029726810567080975 -77.05071009751417 -0.028129892982542516 -76.81793893929586
1879 -0.029677883442491292 -77.08038798095666 -0.028281308617442845 -76.8462202479133
1880 -0.02983039589598775 -77.11021837685264 -0.02810744186863303 -76.87432768978192
1881 -0.030036090314388274 -77.14025446716703 -0.022735980153083802 -76.89706366993501
1882 -0.030107695516198872 -77.17036216268322 -0.029949968680739403 -76.92701363861575
1883 -0.030122671369463207 -77.20048483405269 -0.033526142314076426 -76.96053978092982
1884 -0.02994705680757761 -77.23043189086026 -0.028885252866894008 -76.98942503379672
1885 -0.030010266229510307 -77.26044215708977 -0.029101511742919684 -77.01852654553964
1886 -0.030053162761032582 -77.2904953198508 -0.035203182697296144 -77.05372972823695
1887 -0.029949468839913607 -77.32044478869072 -0.027081645093858242 -77.0808113733308
1888 -0.029954708088189362 -77.3503994967789 -0.027709558326750993 -77.10852093165755
1889 -0.03001927910372615 -77.38041877588263 -0.030517811235040427 -77.1390387428926
1890 -0.030063258577138187 -77.41048203445978 -0.02908322811126709 -77.16812197100386
1891 -0.03007295122370124 -77.44055498568348 -0.028187265526503323 -77.19630923653035
1892 -0.02999346535652876 -77.47054845104 -0.0318347355350852 -77.22814397206544
1893 -0.03009522510692477 -77.50064367614692 -0.029332968313246964 -77.25747694037868
1894 -0.030086216516792774 -77.53072989266371 -0.03024158924818039 -77.28771852962686
1895 -0.03009666530415416 -77.56082655796787 -0.031656020786613226 -77.31937455041347
1896 -0.03009650679305196 -77.59092306476093 -0.03010606998577714 -77.34948062039925
1897 -0.030116143357008695 -77.62103920811794 -0.030730385147035123 -77.38021100554629
1898 -0.0301693432033062 -77.65120855132125 -0.029152013827115297 -77.4093630193734
1899 -0.03006275463849306 -77.68127130595974 -0.030668784771114586 -77.44003180414451
1900 -0.030151034984737635 -77.71142234094448 -0.026255904976278544 -77.46628770912079
1901 -0.03021770203486085 -77.74164004297934 -0.031694582849740985 -77.49798229197053
1902 -0.030265417229384185 -77.77190546020873 -0.026327078696340322 -77.52430937066687
1903 -0.03038731627166271 -77.80229277648039 -0.028410403709858655 -77.55271977437673
1904 -0.030485644284635783 -77.83277842076502 -0.038294514454901216 -77.59101428883163
1905 -0.030236649233847855 -77.86301506999887 -0.03481896072626114 -77.62583324955789
1906 -0.03016266506165266 -77.89317773506052 -0.03084039641544223 -77.65667364597333
1907 -0.030089963041245938 -77.92326769810177 -0.028852047678083182 -77.68552569365141
1908 -0.030214768182486296 -77.95348246628426 -0.029533196706324816 -77.71505889035774
1909 -0.030270540993660687 -77.98375300727791 -0.023509774170815945 -77.73856866452856
1910 -0.030264819134026767 -78.01401782641194 -0.03115457259118557 -77.76972323711975
1911 -0.030211044009774923 -78.04422887042172 -0.03786649629473686 -77.80758973341449
1912 -0.030064993537962437 -78.07429386395968 -0.03061289144679904 -77.83820262486128
1913 -0.030111667327582838 -78.10440553128727 -0.031078376248478888 -77.86928100110975
1914 -0.030156411230564117 -78.13456194251783 -0.030206787772476672 -77.89948778888223
1915 -0.030079057347029446 -78.16464099986486 -0.028055080119520424 -77.92754286900174
1916 -0.03015461517497897 -78.19479561503984 -0.0314172656275332 -77.95896013462928
1917 -0.030196785274893046 -78.22499240031473 -0.02694771410897374 -77.98590784873825
1918 -0.030268897768110037 -78.25526129808284 -0.03496714662760496 -78.02087499536586
1919 -0.030114731471985578 -78.28537602955483 -0.03035433916375041 -78.05122933452961
1920 -0.030077203735709192 -78.31545323329054 -0.031081521790474652 -78.08231085632008
1921 -0.030076949391514063 -78.34553018268205 -0.027465060260146855 -78.10977591658022
1922 -0.03024569069966674 -78.37577587338173 -0.03503455966711044 -78.14481047624733
1923 -0.03009574431926012 -78.40587161770098 -0.031692443788051604 -78.17650292003538
1924 -0.029979432374238967 -78.43585105007521 -0.02868236741051078 -78.20518528744589
1925 -0.03017284218221903 -78.46602389225744 -0.029952012561261655 -78.23513730000715
1926 -0.030092702060937882 -78.49611659431838 -0.026695015281438826 -78.26183231528859
1927 -0.030129795800894497 -78.52624639011927 -0.029265139438211917 -78.2910974547268
1928 -0.030194015987217427 -78.55644040610649 -0.028362945653498173 -78.3194604003803
1929 -0.030362986959517002 -78.586803393066 -0.03652474544942379 -78.35598514582972
1930 -0.029967801831662654 -78.61677119489767 -0.02900928696617484 -78.38499443279589
1931 -0.030026053823530675 -78.6467972487212 -0.028320789523422717 -78.41331522231931
1932 -0.03004000084474683 -78.67683724956595 -0.02992306062951684 -78.44323828294883
1933 -0.030078321415930986 -78.70691557098188 -0.03024199828505516 -78.47348028123388
1934 -0.03001620005816221 -78.73693177104003 -0.02721411846578121 -78.50069439969965
1935 -0.0300925362855196 -78.76702430732556 -0.030334464646875857 -78.53102886434652
1936 -0.030101634655147792 -78.79712594198071 -0.029473883844912053 -78.56050274819144
1937 -0.030126853473484518 -78.8272527954542 -0.029360100347548723 -78.58986284853898
1938 -0.030246471520513296 -78.85749926697471 -0.029665805492550136 -78.61952865403154
1939 -0.030273812543600797 -78.88777307951831 -0.034846378676593306 -78.65437503270813
1940 -0.030181770492345095 -78.91795485001066 -0.02911167675629258 -78.68348670946442
1941 -0.030156882014125586 -78.94811173202478 -0.03156812004745006 -78.71505482951187
1942 -0.030226717330515386 -78.9783384493553 -0.03344552628695965 -78.74850035579883
1943 -0.03009040793403983 -79.00842885728935 -0.021881839260458946 -78.77038219505928
1944 -0.03035359615460038 -79.03878245344394 -0.0332314420491457 -78.80361363710843
1945 -0.03027729094028473 -79.06905974438423 -0.02928043156862259 -78.83289406867705
1946 -0.030297841411083937 -79.09935758579532 -0.032807609625160696 -78.86570167830222
1947 -0.030227874312549828 -79.12958546010786 -0.03146228026598692 -78.8971639585682
1948 -0.030294201336801052 -79.15987966144466 -0.03786475695669651 -78.9350287155249
1949 -0.030107909068465232 -79.18998757051313 -0.03069452028721571 -78.9657232358121
1950 -0.03007475854828954 -79.22006232906142 -0.030778701324015854 -78.99650193713612
1951 -0.030099468491971492 -79.25016179755339 -0.031060794554650783 -79.02756273169076
1952 -0.03015853213146329 -79.28032032968486 -0.03130738735198975 -79.05887011904275
1953 -0.03007335253059864 -79.31039368221545 -0.03086076369509101 -79.08973088273784
1954 -0.030159619357436895 -79.34055330157288 -0.036978636868298054 -79.12670951960614
1955 -0.029876002483069895 -79.37042930405595 -0.028021180536597967 -79.15473070014274
1956 -0.030013101641088724 -79.40044240569704 -0.03203135747462511 -79.18676205761736
1957 -0.02990186857059598 -79.43034427426763 -0.03204678725451231 -79.21880884487187
1958 -0.029977600276470184 -79.46032187454409 -0.029906363133341073 -79.24871520800521
1959 -0.0299391133710742 -79.49026098791516 -0.03094610311090946 -79.27966131111612
1960 -0.029941141605377197 -79.52020212952054 -0.02994540296494961 -79.30960671408107
1961 -0.0299517972394824 -79.55015392676002 -0.029318323358893394 -79.33892503743996
1962 -0.0299315701238811 -79.5800854968839 -0.027914021629840136 -79.3668390590698
1963 -0.02993177520111203 -79.610017272085 -0.029002851620316506 -79.39584191069012
1964 -0.030024166591465472 -79.64004143867646 -0.03521024882793426 -79.43105215951806
1965 -0.029823469929397106 -79.66986490860586 -0.03267833776772022 -79.46373049728578
1966 -0.029988473653793334 -79.69985338225965 -0.023382949735969306 -79.48711344702176
1967 -0.030033397767692805 -79.72988678002734 -0.0309817710891366 -79.51809521811089
1968 -0.030009676795452835 -79.7598964568228 -0.029754385445266963 -79.54784960355616
1969 -0.0300123012624681 -79.78990875808528 -0.030248982086777686 -79.57809858564293
1970 -0.030122977308928968 -79.82003173539421 -0.032435040548443796 -79.61053362619138
1971 -0.029964852053672074 -79.84999658744788 -0.03137215161696076 -79.64190577780835
1972 -0.03001262657344341 -79.88000921402131 -0.029275907296687366 -79.67118168510504
1973 -0.02996448492631316 -79.90997369894762 -0.03278566561639309 -79.70396735072143
1974 -0.030098771583288907 -79.94007247053091 -0.026184954773634674 -79.73015230549507
1975 -0.03011466087773442 -79.97018713140864 -0.031132417917251586 -79.76128472341232
1976 -0.030104344990104438 -80.00029147639874 -0.030963325034826995 -79.79224804844715
1977 -0.030097572598606348 -80.03038904899735 -0.031012301333248615 -79.8232603497804
1978 -0.030123076029121877 -80.06051212502648 -0.03246515430510044 -79.8557255040855
1979 -0.030111885443329812 -80.09062401046981 -0.030970714706927537 -79.88669621879242
1980 -0.030001366510987282 -80.1206253769808 -0.03253201264888048 -79.91922823144131
1981 -0.030008499696850776 -80.15063387667765 -0.030289374850690366 -79.949517606292
1982 -0.0300713243894279 -80.18070520106707 -0.02527912091463804 -79.97479672720664
1983 -0.030204462073743343 -80.21090966314081 -0.03217462636530399 -80.00697135357194
1984 -0.0301093396730721 -80.24101900281389 -0.03291101790964603 -80.03988237148158
1985 -0.02994944676756859 -80.27096844958146 -0.029364605993032457 -80.06924697747462
1986 -0.029983733035624027 -80.30095218261708 -0.03239476922899485 -80.10164174670362
1987 -0.03000687584280968 -80.3309590584599 -0.02518562916666269 -80.12682737587028
1988 -0.030087785515934228 -80.36104684397583 -0.030666783172637224 -80.15749415904291
1989 -0.03004453592002392 -80.39109137989585 -0.03103227782994509 -80.18852643687286
1990 -0.03001839406788349 -80.42110977396374 -0.032245237939059736 -80.22077167481193
1991 -0.029998561926186086 -80.45110833588993 -0.030373622849583625 -80.25114529766151
1992 -0.0300290004350245 -80.48113733632495 -0.030282095819711686 -80.28142739348122
1993 -0.03001012420281768 -80.51114746052777 -0.028061620052903892 -80.30948901353413
1994 -0.029980562254786493 -80.54112802278256 -0.03099646857008338 -80.34048548210421
1995 -0.03003879599273205 -80.5711668187753 -0.030693706963211297 -80.37117918906742
1996 -0.030112674366682766 -80.60127949314197 -0.02855091681703925 -80.39973010588446
1997 -0.030150252487510444 -80.63142974562949 -0.02788833910599351 -80.42761844499046
1998 -0.030110741220414638 -80.6615404868499 -0.03240093551576138 -80.46001938050622
1999 -0.030092696845531463 -80.69163318369543 -0.0323268374428153 -80.49234621794903
2000 -0.03007301902398467 -80.72170620271942 -0.02863394943997264 -80.52098016738901
