# Supplementary material for: Learning nonequilibrium statistical mechanics and dynamical phase transitions
Source: Nat Commun. 2024 Feb 6;15:1117. doi: 10.1038/s41467-024-45172-8 (PMC10847122; doi:10.1038/s41467-024-45172-8)
Supplement: Supplementary file 4 — Supplementary Data 1 [file 41467_2024_45172_MOESM4_ESM.zip › DPT-main/PlotTemplate/plot_KL_divergence/out/finite_time/SE/L6_D3W32K5_E100BS1k/logs-0.90/log.txt]

1 -0.09617561995983123 -0.09617561995983123 -0.09618387743830681 -0.09618387743830681
2 -0.09586637988686561 -0.19204199984669684 -0.09585816003382205 -0.19204203747212886
3 -0.09560747742652893 -0.28764947727322576 -0.09560986533761025 -0.2876519028097391
4 -0.09534657634794712 -0.3829960536211729 -0.09534888043999672 -0.38300078324973585
5 -0.095104169100523 -0.4781002227216959 -0.09510500654578209 -0.47810578979551793
6 -0.09486884847283364 -0.5729690711945296 -0.09485433660447598 -0.5729601263999939
7 -0.09464293904602528 -0.6676120102405548 -0.09463380798697471 -0.6675939343869687
8 -0.09441759251058102 -0.7620296027511358 -0.09440860822796822 -0.7620025426149369
9 -0.0942032877355814 -0.8562328904867172 -0.09422163777053356 -0.8562241803854705
10 -0.09400277361273765 -0.9502356640994549 -0.09397925436496735 -0.9502034347504379
11 -0.09379252716898918 -1.0440281912684442 -0.09381097704172134 -1.0440144117921593
12 -0.09360401667654514 -1.1376322079449892 -0.09359905421733856 -1.1376134660094979
13 -0.09342036321759224 -1.2310525711625815 -0.0934365376830101 -1.231050003692508
14 -0.09324036911129951 -1.324292940273881 -0.09320676326751709 -1.3242567669600251
15 -0.09307500198483468 -1.4173679422587158 -0.09309940561652183 -1.417356172576547
16 -0.09288600645959377 -1.5102539487183095 -0.0928464826196432 -1.51020265519619
17 -0.0927243985235691 -1.6029783472418786 -0.09277180694043637 -1.6029744621366264
18 -0.09255320951342583 -1.6955315567553044 -0.09253210872411728 -1.6955065708607437
19 -0.09239891320466995 -1.7879304699599743 -0.09237820208072663 -1.7878847729414704
20 -0.09224322848021985 -1.8801736984401942 -0.09218194596469402 -1.8800667189061644
21 -0.09210187271237373 -1.972275571152568 -0.0920445505529642 -1.9721112694591285
22 -0.0919564574956894 -2.064232028648257 -0.09194407016038894 -2.0640553396195176
23 -0.09181495979428292 -2.15604698844254 -0.0918138176202774 -2.155869157239795
24 -0.09166924841701984 -2.24771623685956 -0.09173574447631835 -2.2476049017161133
25 -0.0915238194167614 -2.3392400562763216 -0.09153102301061153 -2.3391359247267247
26 -0.09138621985912324 -2.430626276135445 -0.09145361557602882 -2.4305895403027535
27 -0.09125644452869892 -2.5218827206641437 -0.09132230021059513 -2.5219118405133485
28 -0.09111871980130673 -2.6130014404654505 -0.09118034318089485 -2.6130921836942433
29 -0.0909785632044077 -2.7039800036698582 -0.0909098133444786 -2.704001997038722
30 -0.09086132161319256 -2.7948413252830506 -0.0908535685390234 -2.7948555655777456
31 -0.09072926193475724 -2.8855705872178077 -0.09068373404443264 -2.8855392996221783
32 -0.09060622304677964 -2.976176810264587 -0.09059160612523556 -2.976130905747414
33 -0.09049710594117641 -3.0666739162057635 -0.09040139131247997 -3.066532297059894
34 -0.09038737900555134 -3.1570612952113146 -0.0903636135160923 -3.156895910575986
35 -0.0902765728533268 -3.2473378680646414 -0.0901727095246315 -3.2470686201006176
36 -0.09015418365597724 -3.3374920517206186 -0.09015895128250122 -3.337227571383119
37 -0.09003938660025597 -3.4275314383208744 -0.09013642258942127 -3.4273639939725404
38 -0.08992609083652496 -3.5174575291573995 -0.09006189405918122 -3.5174258880317217
39 -0.08980719447135925 -3.607264723628759 -0.08975775428116321 -3.607183642312885
40 -0.08970387689769269 -3.6969686005264517 -0.08968386203050613 -3.696867504343391
41 -0.08959068842232228 -3.786559288948774 -0.08975738771259785 -3.786624892055989
42 -0.08948406018316746 -3.8760433491319413 -0.089345208927989 -3.8759701009839778
43 -0.08937844969332218 -3.9654217988252634 -0.08949936293065548 -3.965469463914633
44 -0.08927848860621453 -4.054700287431478 -0.08921426013112069 -4.054683724045754
45 -0.08916950151324272 -4.143869788944721 -0.08927047699689865 -4.143954201042653
46 -0.08905899487435817 -4.232928783819079 -0.08903369158506394 -4.232987892627716
47 -0.08897195793688298 -4.321900741755962 -0.08901463150978088 -4.322002524137497
48 -0.08886906504631042 -4.410769806802272 -0.08901600055396557 -4.411018524691463
49 -0.0887628797441721 -4.499532686546444 -0.0887879453599453 -4.499806470051408
50 -0.08866337388753891 -4.588196060433983 -0.08855278864502907 -4.588359258696437
51 -0.08855891972780228 -4.676754980161785 -0.08847841992974281 -4.67683767862618
52 -0.08848201148211957 -4.765236991643905 -0.0883219588547945 -4.765159637480974
53 -0.08838170655071735 -4.853618698194622 -0.088309770449996 -4.85346940793097
54 -0.08829580880701542 -4.941914507001638 -0.08834610395133495 -4.9418155118823055
55 -0.08819756284356117 -5.030112069845199 -0.08855473399162292 -5.030370245873929
56 -0.08809718526899815 -5.118209255114197 -0.08798432871699333 -5.1183545745909225
57 -0.08800253011286259 -5.206211785227059 -0.08794351033866406 -5.206298084929586
58 -0.08790554329752923 -5.294117328524588 -0.08796045258641243 -5.294258537515999
59 -0.087809843942523 -5.381927172467111 -0.0878255844116211 -5.38208412192762
60 -0.08772886395454407 -5.469656036421655 -0.0874060995876789 -5.469490221515299
61 -0.08764848671853542 -5.55730452314019 -0.08793812245130539 -5.557428343966604
62 -0.0875463116914034 -5.644850834831593 -0.08737464696168899 -5.6448029909282935
63 -0.08746684677898883 -5.732317681610582 -0.08715991042554379 -5.731962901353837
64 -0.08738405518233776 -5.81970173679292 -0.0871785644441843 -5.819141465798022
65 -0.08731825388967991 -5.9070199906826 -0.08745725639164448 -5.906598722189666
66 -0.08721238300204277 -5.994232373684643 -0.08720585890114307 -5.993804581090809
67 -0.0871242642402649 -6.081356637924907 -0.08758975602686406 -6.081394337117673
68 -0.08702993765473366 -6.168386575579641 -0.08678033463656902 -6.168174671754242
69 -0.08695151880383492 -6.255338094383475 -0.08715462684631348 -6.2553292986005555
70 -0.08685915507376193 -6.342197249457238 -0.08691091574728489 -6.34224021434784
71 -0.08676455467939377 -6.428961804136631 -0.08661263138055801 -6.428852845728398
72 -0.08669109977781772 -6.515652903914449 -0.08646993935108185 -6.51532278507948
73 -0.08659852966666222 -6.602251433581111 -0.08667638190090657 -6.601999166980386
74 -0.08652268834412098 -6.688774121925232 -0.08650391027331353 -6.688503077253699
75 -0.08644265718758107 -6.775216779112813 -0.0864608246833086 -6.774963901937008
76 -0.08635815270245076 -6.861574931815263 -0.08622428476810455 -6.861188186705113
77 -0.08628569804131984 -6.947860629856583 -0.08673046566545964 -6.947918652370572
78 -0.08618461117148399 -7.034045241028068 -0.0862256322056055 -7.034144284576178
79 -0.08611516542732715 -7.120160406455395 -0.0855926163494587 -7.119736900925637
80 -0.08602535873651504 -7.20618576519191 -0.08544704355299473 -7.205183944478631
81 -0.08595651052892209 -7.292142275720832 -0.08608730360865594 -7.291271248087287
82 -0.08587549403309822 -7.378017769753931 -0.08559844605624675 -7.376869694143534
83 -0.08578187599778175 -7.463799645751712 -0.08500068560242653 -7.46187037974596
84 -0.08573392480611801 -7.549533570557831 -0.08545518293976784 -7.547325562685728
85 -0.08564607277512551 -7.635179643332956 -0.08670581355690957 -7.634031376242637
86 -0.08555216826498509 -7.720731811597941 -0.08554544001817703 -7.7195768162608145
87 -0.08546592630445957 -7.806197737902401 -0.08569934628903866 -7.805276162549853
88 -0.08537747338414192 -7.8915752112865425 -0.08573314398527146 -7.891009306535124
89 -0.08529072403907775 -7.976865935325621 -0.08541287183761596 -7.97642217837274
90 -0.08522300757467746 -8.062088942900298 -0.08568969331681728 -8.062111871689558
91 -0.08515152148902416 -8.147240464389322 -0.08489871323108673 -8.147010584920645
92 -0.0850665669888258 -8.232307031378147 -0.08507888577878475 -8.23208947069943
93 -0.08496464304625988 -8.317271674424406 -0.08520625233650207 -8.317295723035931
94 -0.08490056991577148 -8.402172244340177 -0.08502313904464245 -8.402318862080573
95 -0.08480550162494183 -8.486977745965119 -0.08492694348096848 -8.487245805561543
96 -0.08471675775945187 -8.57169450372457 -0.08458100855350495 -8.571826814115047
97 -0.08465451337397098 -8.656349017098542 -0.0844958059489727 -8.656322620064019
98 -0.08455572575330735 -8.74090474285185 -0.08397284783422947 -8.740295467898248
99 -0.08450996540486813 -8.825414708256718 -0.08457884415984154 -8.824874312058089
100 -0.08442528806626796 -8.909839996322985 -0.08431759066879749 -8.909191902726887
101 -0.08433887176215649 -8.994178868085141 -0.08464100137352944 -8.993832904100417
102 -0.08429248854517937 -9.07847135663032 -0.08294178172945976 -9.076774685829877
103 -0.08420175686478615 -9.162673113495106 -0.08427235186100006 -9.161047037690876
104 -0.08411540798842906 -9.246788521483536 -0.08355612382292747 -9.244603161513803
105 -0.08405146151781082 -9.330839983001347 -0.08445804417133332 -9.329061205685136
106 -0.08395878933370113 -9.414798772335049 -0.08319546356797218 -9.412256669253107
107 -0.08389915972948074 -9.498697932064529 -0.0839647337794304 -9.496221403032537
108 -0.08382526151835919 -9.582523193582889 -0.08401774205267429 -9.580239145085212
109 -0.08374676741659641 -9.666269960999484 -0.0836645569652319 -9.663903702050444
110 -0.08367119878530502 -9.74994115978479 -0.08387023992836476 -9.747773941978808
111 -0.08356841392815113 -9.833509573712941 -0.08396753147244454 -9.831741473451252
112 -0.08349500447511674 -9.917004578188058 -0.08408514000475406 -9.915826613456007
113 -0.0834235180169344 -10.000428096204992 -0.08460324183106423 -10.000429855287072
114 -0.08331315591931343 -10.083741252124305 -0.08317186981439591 -10.083601725101468
115 -0.0832312848418951 -10.1669725369662 -0.0830307137221098 -10.166632438823578
116 -0.08316389322280884 -10.25013643018901 -0.08250447250902652 -10.249136911332604
117 -0.08308001197874545 -10.333216442167755 -0.08299369886517524 -10.33213061019778
118 -0.08301449231803418 -10.416230934485789 -0.08297892361879348 -10.415109533816572
119 -0.08294104710221291 -10.499171981588002 -0.08374274596571922 -10.498852279782291
120 -0.08285498656332493 -10.582026968151327 -0.08300858400762082 -10.581860863789911
121 -0.08278234638273715 -10.664809314534065 -0.0811151884496212 -10.662976052239532
122 -0.08270720019936562 -10.74751651473343 -0.08277919627726078 -10.745755248516794
123 -0.08263035528361798 -10.830146870017048 -0.08231822326779366 -10.828073471784588
124 -0.08255450576543807 -10.912701375782486 -0.0824878267943859 -10.910561298578974
125 -0.08248223476111889 -10.995183610543606 -0.082963253185153 -10.993524551764127
126 -0.08237814195454121 -11.077561752498147 -0.08161398246884347 -11.07513853423297
127 -0.08231044113636017 -11.159872193634508 -0.08410470560193062 -11.1592432398349
128 -0.082241265848279 -11.242113459482786 -0.08214935846626759 -11.241392598301168
129 -0.08213828727602959 -11.324251746758815 -0.08182500451803207 -11.3232176028192
130 -0.08208196461200715 -11.406333711370822 -0.08049975410103798 -11.403717356920238
131 -0.08200212679803372 -11.488335838168856 -0.08218630813062192 -11.48590366505086
132 -0.08192431218922139 -11.570260150358077 -0.08167947456240654 -11.567583139613266
133 -0.08182905875146389 -11.65208920910954 -0.08056234382092953 -11.648145483434195
134 -0.08176716640591622 -11.733856375515456 -0.08351505361497402 -11.73166053704917
135 -0.08167205080389976 -11.815528426319355 -0.08232349455356598 -11.813984031602736
136 -0.08160242065787315 -11.897130846977229 -0.08086729757487773 -11.894851329177614
137 -0.08148633725941182 -11.97861718423664 -0.08199368119239807 -11.976845010370011
138 -0.08140630759298802 -12.060023491829629 -0.08171663656830788 -12.058561646938319
139 -0.0813375972211361 -12.141361089050765 -0.07952778488397598 -12.138089431822294
140 -0.08127081729471683 -12.222631906345482 -0.08023189306259156 -12.218321324884887
141 -0.08117580376565456 -12.303807710111137 -0.07919920720160008 -12.297520532086487
142 -0.08113950528204442 -12.384947215393181 -0.07524222172796727 -12.372762753814454
143 -0.08107187263667584 -12.466019088029856 -0.0825397402048111 -12.455302494019266
144 -0.08100762069225312 -12.54702670872211 -0.08526420593261719 -12.540566699951883
145 -0.08087110184133053 -12.62789781056344 -0.08125820606946946 -12.621824906021352
146 -0.0807820737361908 -12.708679884299631 -0.08001497276127338 -12.701839878782625
147 -0.08069237023591995 -12.78937225453555 -0.08051872961223125 -12.782358608394857
148 -0.08060045391321183 -12.869972708448762 -0.0798137679696083 -12.862172376364464
149 -0.08051473796367645 -12.950487446412438 -0.08036328181624412 -12.942535658180708
150 -0.08044337667524815 -13.030930823087687 -0.08045846782624722 -13.022994126006955
151 -0.08037232011556625 -13.111303143203253 -0.07996254563331603 -13.102956671640271
152 -0.08029667064547538 -13.191599813848729 -0.0797474093735218 -13.182704081013792
153 -0.08020452708005905 -13.271804340928789 -0.07970810234546662 -13.26241218335926
154 -0.08010444976389408 -13.351908790692683 -0.07977605797350407 -13.342188241332764
155 -0.08004390113055707 -13.43195269182324 -0.08438154757022857 -13.426569788902992
156 -0.07990708351135253 -13.511859775334592 -0.08178538866341115 -13.508355177566402
157 -0.0798047237098217 -13.591664499044414 -0.08042687438428402 -13.588782051950686
158 -0.07974410802125931 -13.671408607065674 -0.07962487563490868 -13.668406927585595
159 -0.07962539754807949 -13.751034004613754 -0.07953993417322636 -13.747946861758821
160 -0.07953422367572785 -13.830568228289481 -0.07721286863088608 -13.825159730389707
161 -0.07948214188218117 -13.910050370171662 -0.08096571713685989 -13.906125447526566
162 -0.07935489565134049 -13.989405265823002 -0.07991803586483001 -13.986043483391397
163 -0.07925899028778076 -14.068664256110782 -0.07746935859322548 -14.063512841984622
164 -0.07919161580502987 -14.147855871915812 -0.07729717306792735 -14.14081001505255
165 -0.07907967083156109 -14.226935542747373 -0.07607471570372581 -14.216884730756275
166 -0.07901446968317032 -14.305950012430543 -0.08419370651245117 -14.301078437268727
167 -0.07889337502419949 -14.384843387454742 -0.08055837042629718 -14.381636807695024
168 -0.07882296741008758 -14.463666354864829 -0.07944267801940441 -14.461079485714428
169 -0.0787038590759039 -14.542370213940734 -0.0779015950858593 -14.538981080800287
170 -0.07861619591712951 -14.620986409857863 -0.07968391850590706 -14.618664999306194
171 -0.07852477803826333 -14.699511187896126 -0.07820754162967206 -14.696872540935866
172 -0.07842975705862046 -14.777940944954747 -0.07894598878920078 -14.775818529725067
173 -0.07833748571574688 -14.856278430670493 -0.07857495397329331 -14.85439348369836
174 -0.0782508622854948 -14.934529292955988 -0.07743494585156441 -14.931828429549924
175 -0.07815616093575954 -15.012685453891747 -0.07809203453361988 -15.009920464083544
176 -0.07805651016533374 -15.09074196405708 -0.07598357051610946 -15.085904034599654
177 -0.07795691452920436 -15.168698878586286 -0.0806639850139618 -15.166568019613615
178 -0.07785576656460762 -15.246554645150892 -0.0784287441521883 -15.244996763765803
179 -0.07776102311909198 -15.324315668269984 -0.07800242751836776 -15.32299919128417
180 -0.07765558660030365 -15.401971254870288 -0.0757254607975483 -15.398724652081718
181 -0.07758044563233853 -15.479551700502627 -0.07440758906304837 -15.473132241144766
182 -0.07751112543046475 -15.557062825933093 -0.08033103905618191 -15.553463280200948
183 -0.07737425714731216 -15.634437083080405 -0.07555388137698174 -15.629017161577929
184 -0.07728035897016525 -15.71171744205057 -0.07639989703893661 -15.705417058616865
185 -0.07719160765409469 -15.788909049704666 -0.07525587752461434 -15.78067293614148
186 -0.07710444293916226 -15.866013492643829 -0.07753438167273999 -15.85820731781422
187 -0.07696551568806172 -15.942979008331891 -0.0725639134645462 -15.930771231278765
188 -0.07689563482999802 -16.019874643161888 -0.07934923693537713 -16.010120468214144
189 -0.07680206410586835 -16.096676707267758 -0.08124107532203198 -16.091361543536177
190 -0.07666640467941761 -16.173343111947176 -0.07400922775268555 -16.165370771288863
191 -0.07663741931319237 -16.24998053126037 -0.07667570412158967 -16.242046475410454
192 -0.07651782110333442 -16.326498352363704 -0.07278832420706749 -16.314834799617522
193 -0.07641815803945065 -16.402916510403156 -0.07619519717991352 -16.391029996797435
194 -0.0762913603335619 -16.47920787073672 -0.07109737768769264 -16.462127374485128
195 -0.07623724453151226 -16.55544511526823 -0.07608280777931213 -16.53821018226444
196 -0.07613263688981534 -16.631577752158048 -0.07108144871890545 -16.609291630983346
197 -0.07606813013553619 -16.707645882293583 -0.08116242960095406 -16.6904540605843
198 -0.0758914154022932 -16.783537297695876 -0.07375979535281658 -16.76421385593712
199 -0.0757723644375801 -16.859309662133455 -0.07445992939174176 -16.83867378532886
200 -0.07570398598909378 -16.93501364812255 -0.07956852987408639 -16.91824231520295
201 -0.07556558288633823 -17.010579231008887 -0.07396123483777046 -16.99220355004072
202 -0.07546660304069519 -17.08604583404958 -0.07573054060339927 -17.06793409064412
203 -0.0753404188901186 -17.1613862529397 -0.07742030061781406 -17.145354391261932
204 -0.07524523809552193 -17.236631491035222 -0.07390696816146373 -17.219261359423395
205 -0.07515129558742047 -17.311782786622643 -0.07210222370922566 -17.291363583132622
206 -0.075024289265275 -17.38680707588792 -0.0774899560958147 -17.368853539228436
207 -0.07487695403397084 -17.46168402992189 -0.07621289864182472 -17.44506643787026
208 -0.07473591081798077 -17.536419940739872 -0.07367412224411965 -17.51874056011438
209 -0.07464959025382996 -17.611069530993703 -0.07397627606987953 -17.59271683618426
210 -0.07453594654798508 -17.68560547754169 -0.07741470970213413 -17.67013154588639
211 -0.07441664859652519 -17.760022126138214 -0.07670318558812142 -17.746834731474515
212 -0.07428388968110085 -17.834306015819315 -0.07441812753677368 -17.821252859011288
213 -0.0741793517023325 -17.90848536752165 -0.07537356615066529 -17.896626425161955
214 -0.07404364459216595 -17.982529012113815 -0.07124422527849675 -17.967870650440453
215 -0.07392268069088459 -18.0564516928047 -0.07963179834187031 -18.047502448782325
216 -0.07376460433006286 -18.130216297134762 -0.0771623995155096 -18.124664848297833
217 -0.07366336844861507 -18.203879665583376 -0.07238599546253681 -18.19705084376037
218 -0.07353475242853165 -18.277414418011908 -0.07500518374145031 -18.27205602750182
219 -0.07338684722781182 -18.35080126523972 -0.07278009988367558 -18.344836127385495
220 -0.07323782816529274 -18.424039093405014 -0.07186434492468834 -18.416700472310183
221 -0.07318508699536323 -18.497224180400377 -0.06452046856284141 -18.481220940873023
222 -0.0730772364884615 -18.57030141688884 -0.07267001047730445 -18.553890951350326
223 -0.07291697263717652 -18.643218389526016 -0.06466767154633998 -18.618558622896664
224 -0.07286244221031665 -18.71608083173633 -0.07219352647662163 -18.690752149373285
225 -0.07273962460458279 -18.788820456340915 -0.07170002534985542 -18.76245217472314
226 -0.07258813828229904 -18.861408594623214 -0.07505629286170006 -18.83750846758484
227 -0.07246075682342053 -18.933869351446635 -0.08005103878676892 -18.91755950637161
228 -0.0723369900137186 -19.006206341460352 -0.07944847755134106 -18.997007983922952
229 -0.0721165556460619 -19.078322897106414 -0.07361982464790344 -19.070627808570855
230 -0.07201055251061916 -19.150333449617033 -0.06851500160992145 -19.139142810180775
231 -0.07185797058045865 -19.222191420197493 -0.07202419824898243 -19.211167008429758
232 -0.07170514725148677 -19.29389656744898 -0.0749848060309887 -19.286151814460748
233 -0.0715712308883667 -19.365467798337345 -0.07088355086743832 -19.357035365328187
234 -0.07146945111453533 -19.43693724945188 -0.07351681478321552 -19.430552180111402
235 -0.07125859931111336 -19.508195848762995 -0.0713980432599783 -19.50195022337138
236 -0.07115012109279632 -19.57934596985579 -0.07148966789245606 -19.57343989126384
237 -0.07105703242123126 -19.65040300227702 -0.0702927265316248 -19.643732617795465
238 -0.07085858583450318 -19.721261588111524 -0.061639224737882616 -19.705371842533346
239 -0.07078390568494797 -19.792045493796472 -0.06802386753261089 -19.773395710065955
240 -0.07062289044260979 -19.862668384239083 -0.06976407095789909 -19.843159781023854
241 -0.07050487101078033 -19.933173255249862 -0.06950661018490792 -19.912666391208763
242 -0.07038827016949653 -20.003561525419357 -0.07205758541822434 -19.984723976626988
243 -0.07023658007383346 -20.07379810549319 -0.06904858462512493 -20.053772561252114
244 -0.07007759511470794 -20.143875700607897 -0.06707674376666546 -20.12084930501878
245 -0.0699863363057375 -20.213862036913635 -0.07111534290015697 -20.191964647918937
246 -0.06980000175535679 -20.283662038668993 -0.07194331847131252 -20.26390796639025
247 -0.06966544725000859 -20.353327485919003 -0.06843527629971505 -20.332343242689966
248 -0.06949941031634807 -20.42282689623535 -0.0718973521143198 -20.404240594804286
249 -0.06934794336557389 -20.492174839600924 -0.07587304562330247 -20.48011364042759
250 -0.06918238773941994 -20.561357227340345 -0.07443712055683135 -20.55455076098442
251 -0.06901499666273594 -20.630372224003082 -0.054557650536298755 -20.60910841152072
252 -0.06892072893679142 -20.699292952939874 -0.06531457006931304 -20.67442298159003
253 -0.06878928989171981 -20.768082242831593 -0.07107690498232841 -20.745499886572357
254 -0.06859721019864082 -20.836679453030232 -0.0687740370631218 -20.81427392363548
255 -0.06844114735722542 -20.90512060038746 -0.07261371314525604 -20.886887636780735
256 -0.06826760582625865 -20.973388206213716 -0.07079442627727986 -20.957682063058016
257 -0.06809393540024758 -21.041482141613965 -0.06661291383206844 -21.024294976890083
258 -0.06793761774897575 -21.10941975936294 -0.06746716462075711 -21.09176214151084
259 -0.06778864674270153 -21.177208406105642 -0.06475941613316535 -21.156521557644005
260 -0.0676651008427143 -21.244873506948355 -0.07278128638863564 -21.22930284403264
261 -0.06745919659733772 -21.312332703545692 -0.06616411879658698 -21.295466962829227
262 -0.06728984490036964 -21.37962254844606 -0.0705351609736681 -21.366002123802897
263 -0.06706982925534248 -21.446692377701403 -0.06805617772042752 -21.434058301523326
264 -0.0669482048600912 -21.513640582561493 -0.07377516441047191 -21.507833465933796
265 -0.06669490598142147 -21.580335488542914 -0.06920059062540532 -21.577034056559203
266 -0.06650255545973778 -21.646838044002653 -0.06505530439317227 -21.642089360952376
267 -0.06637669317424297 -21.713214737176894 -0.0735669944435358 -21.71565635539591
268 -0.06617651842534542 -21.77939125560224 -0.0628338010981679 -21.77849015649408
269 -0.06598320491611957 -21.845374460518357 -0.06299921087920665 -21.841489367373285
270 -0.06582843624055386 -21.911202896758912 -0.06228067446500063 -21.903770041838285
271 -0.06569945029914379 -21.976902347058054 -0.06407847292721272 -21.9678485147655
272 -0.06552051678299904 -22.042422863841054 -0.06431168094277381 -22.032160195708272
273 -0.06530013233423233 -22.107722996175287 -0.06792902499437332 -22.100089220702646
274 -0.0651789229363203 -22.172901919111606 -0.07278866246342659 -22.172877883166073
275 -0.06492927968502045 -22.237831198796627 -0.06392991356551647 -22.23680779673159
276 -0.06476789489388465 -22.30259909369051 -0.06809832230210304 -22.304906119033692
277 -0.06452425047755242 -22.367123344168064 -0.06394469402730465 -22.368850813060998
278 -0.0643891055136919 -22.431512449681755 -0.06969379223883151 -22.43854460529983
279 -0.06416506059467793 -22.495677510276433 -0.059757533669471743 -22.4983021389693
280 -0.0640199389308691 -22.559697449207302 -0.07376653403043747 -22.572068672999738
281 -0.0637652538716793 -22.62346270307898 -0.06183275878429413 -22.633901431784032
282 -0.06363330073654652 -22.68709600381553 -0.0683065552264452 -22.70220798701048
283 -0.06341440118849277 -22.75051040500402 -0.06261988766491414 -22.764827874675394
284 -0.06316116265952587 -22.813671567663548 -0.059410654753446576 -22.82423852942884
285 -0.06305437721312046 -22.876725944876668 -0.06305676102638244 -22.88729529045522
286 -0.06282514110207557 -22.939551085978742 -0.06241635046899319 -22.949711640924214
287 -0.06274853572249413 -23.002299621701237 -0.0710653617978096 -23.020777002722024
288 -0.0624482112005353 -23.064747832901773 -0.060495966114103794 -23.081272968836128
289 -0.062253266014158724 -23.127001098915933 -0.061114040203392506 -23.14238700903952
290 -0.06211125496774912 -23.189112353883683 -0.06145621258765459 -23.203843221627174
291 -0.06192512959241867 -23.2510374834761 -0.07414450980722904 -23.277987731434404
292 -0.06164184845983982 -23.31267933193594 -0.06613921411335469 -23.34412694554776
293 -0.061410661600530145 -23.37408999353647 -0.06410502605140209 -23.40823197159916
294 -0.06125981099903584 -23.435349804535505 -0.06575052663683892 -23.473982498236
295 -0.0610010776668787 -23.496350882202385 -0.06644576638936997 -23.540428264625373
296 -0.060776752233505246 -23.55712763443589 -0.05601339749991894 -23.59644166212529
297 -0.06057932823896408 -23.617706962674855 -0.05612842831760645 -23.652570090442897
298 -0.060433363541960716 -23.678140326216816 -0.06379639320075511 -23.71636648364365
299 -0.06022718362510204 -23.73836750984192 -0.05707283690571785 -23.773439320549368
300 -0.060043770261108874 -23.79841128010303 -0.05615713968873024 -23.829596460238097
301 -0.05990725457668304 -23.85831853467971 -0.06290798671543599 -23.892504446953534
302 -0.059635962918400766 -23.91795449759811 -0.06152635365724564 -23.95403080061078
303 -0.05947028174996376 -23.977424779348073 -0.05668306313455105 -24.01071386374533
304 -0.059260505996644494 -24.036685285344717 -0.057758172042667866 -24.068472035787998
305 -0.05909470319747925 -24.095779988542198 -0.056920666620135306 -24.125392702408135
306 -0.05892906989902258 -24.15470905844122 -0.0589887373149395 -24.184381439723076
307 -0.05860316213220358 -24.213312220573425 -0.05461780279874802 -24.238999242521825
308 -0.05850819628685713 -24.271820416860283 -0.06065949834883213 -24.299658740870658
309 -0.058343423530459404 -24.330163840390743 -0.05775982979685068 -24.35741857066751
310 -0.05813877265900373 -24.388302613049746 -0.06152909230440855 -24.418947662971917
311 -0.05789044834673405 -24.446193061396478 -0.04763790834695101 -24.466585571318866
312 -0.05780635587871075 -24.50399941727519 -0.05513646136969328 -24.521722032688558
313 -0.057615867257118224 -24.56161528453231 -0.061118021793663505 -24.582840054482222
314 -0.057422712072730066 -24.619037996605037 -0.05800186730921268 -24.640841921791434
315 -0.05724220424890518 -24.67628020085394 -0.05931631401181221 -24.700158235803247
316 -0.05693525020033121 -24.733215451054274 -0.05433246437460184 -24.75449070017785
317 -0.05679167751222849 -24.790007128566504 -0.054902348667383194 -24.809393048845234
318 -0.056638654321432114 -24.846645782887936 -0.061154084838926794 -24.87054713368416
319 -0.05645364988595247 -24.90309943277389 -0.050120561569929126 -24.92066769525409
320 -0.05625336114317179 -24.95935279391706 -0.05886879600584507 -24.979536491259935
321 -0.05606569144874811 -25.015418485365807 -0.05564659498631954 -25.035183086246256
322 -0.05588094126433134 -25.071299426630137 -0.060797561146318915 -25.095980647392576
323 -0.055644247867167 -25.126943674497305 -0.05621380396187305 -25.15219445135445
324 -0.055448395945131776 -25.182392070442436 -0.05658115912228823 -25.20877561047674
325 -0.05525146778672933 -25.237643538229165 -0.050390993244946 -25.259166603721685
326 -0.05512501616030931 -25.292768554389475 -0.04659544825553894 -25.305762051977222
327 -0.05498810205608606 -25.34775665644556 -0.05506263878196478 -25.360824690759188
328 -0.05472718961536884 -25.40248384606093 -0.05718574002385139 -25.41801043078304
329 -0.05455546546727419 -25.457039311528206 -0.05788649581372738 -25.475896926596764
330 -0.05434702020138502 -25.51138633172959 -0.056684098578989504 -25.532581025175755
331 -0.05405248124152422 -25.565438812971113 -0.05420844946056604 -25.586789474636323
332 -0.05389077924191952 -25.61932959221303 -0.05509267132729292 -25.641882145963617
333 -0.053751008957624434 -25.673080601170657 -0.054260586574673655 -25.69614273253829
334 -0.053551756963133815 -25.72663235813379 -0.0568674324080348 -25.753010164946325
335 -0.05335584804415703 -25.779988206177947 -0.05690464954823256 -25.809914814494558
336 -0.05316251143813133 -25.83315071761608 -0.053430515341460705 -25.86334532983602
337 -0.052934092469513416 -25.886084810085592 -0.05091078728437424 -25.91425611712039
338 -0.0527841417118907 -25.93886895179748 -0.052415486238896844 -25.966671603359288
339 -0.052571194060146806 -25.991440145857627 -0.05256971064954996 -26.019241314008838
340 -0.052360978350043295 -26.043801124207672 -0.04658805988729 -26.06582937389613
341 -0.052217410691082475 -26.096018534898754 -0.052731862850487234 -26.118561236746615
342 -0.05205627363175154 -26.148074808530506 -0.056922951526939866 -26.175484188273554
343 -0.05192942917346954 -26.200004237703975 -0.05415494702756405 -26.229639135301117
344 -0.051597938686609265 -26.251602176390584 -0.05583869982510805 -26.285477835126226
345 -0.05144582949578762 -26.30304800588637 -0.05788036119192839 -26.343358196318153
346 -0.05122622642666101 -26.35427423231303 -0.05184670034796 -26.39520489666611
347 -0.05107745062559843 -26.40535168293863 -0.04537218008190393 -26.440577076748017
348 -0.05095497090369463 -26.456306653842326 -0.05196722373366356 -26.49254430048168
349 -0.0507608063519001 -26.507067460194225 -0.05053828507661819 -26.5430825855583
350 -0.05060979425907135 -26.557677254453296 -0.05518571436405182 -26.59826829992235
351 -0.050382080115377904 -26.608059334568672 -0.041624202765524386 -26.639892502687875
352 -0.05036949589848518 -26.65842883046716 -0.04180117342621088 -26.681693676114087
353 -0.05024517923593521 -26.708674009703095 -0.06292961388826371 -26.74462329000235
354 -0.049932639859616754 -26.75860664956271 -0.051909567415714265 -26.796532857418065
355 -0.049735547974705696 -26.808342197537417 -0.043457402288913725 -26.83999025970698
356 -0.049566541239619254 -26.857908738777038 -0.05110413208603859 -26.89109439179302
357 -0.0493911724537611 -26.907299911230798 -0.05263735987246036 -26.943731751665478
358 -0.04923761505633593 -26.956537526287132 -0.047301320172846315 -26.991033071838324
359 -0.049090321734547616 -27.00562784802168 -0.053154910914599895 -27.044187982752923
360 -0.04891308043152094 -27.0545409284532 -0.05082036685198545 -27.09500834960491
361 -0.0487053444609046 -27.103246272914106 -0.04082753267139196 -27.135835882276304
362 -0.04862140975892544 -27.151867682673032 -0.04585306029766798 -27.18168894257397
363 -0.048460966907441616 -27.200328649580474 -0.0586779311299324 -27.240366873703902
364 -0.04818829707801342 -27.248516946658487 -0.050132669135928155 -27.29049954283983
365 -0.048055734112858774 -27.296572680771344 -0.04962769765406847 -27.340127240493896
366 -0.047906570322811606 -27.344479251094157 -0.051209716312587264 -27.391336956806484
367 -0.04768161792308092 -27.39216086901724 -0.04692934714257717 -27.43826630394906
368 -0.04761332720518112 -27.43977419622242 -0.04970046505331993 -27.48796676900238
369 -0.04738705158233643 -27.487161247804757 -0.0511660935357213 -27.5391328625381
370 -0.04723707009106874 -27.534398317895825 -0.04216126371175051 -27.58129412624985
371 -0.047078829072415826 -27.58147714696824 -0.049439525976777074 -27.630733652226628
372 -0.04689370729029178 -27.62837085425853 -0.05240691788494587 -27.683140570111572
373 -0.04673298671841621 -27.67510384097695 -0.04814472962170839 -27.73128529973328
374 -0.04656921774148941 -27.721673058718437 -0.0473545677959919 -27.77863986752927
375 -0.046426810696721076 -27.76809986941516 -0.057346162386238575 -27.83598602991551
376 -0.046191157400608064 -27.814291026815766 -0.05015363115817308 -27.886139661073685
377 -0.046027465164661406 -27.86031849198043 -0.040942763350903986 -27.92708242442459
378 -0.04595261439681053 -27.90627110637724 -0.048883596807718276 -27.97596602123231
379 -0.04582241997122764 -27.952093526348467 -0.04384726881980896 -28.01981329005212
380 -0.045684713125228885 -27.997778239473696 -0.04741300977766514 -28.067226299829784
381 -0.04553039185702801 -28.043308631330724 -0.040938558988273144 -28.108164858818057
382 -0.04542156960815191 -28.088730200938876 -0.044804743677377704 -28.152969602495435
383 -0.04534293077886105 -28.134073131717738 -0.050737356580793855 -28.20370695907623
384 -0.04513585809618235 -28.17920898981392 -0.056075195968151095 -28.25978215504438
385 -0.04484370797872543 -28.224052697792644 -0.04941122643649578 -28.309193381480878
386 -0.04478600025177002 -28.268838698044412 -0.03965388387441635 -28.348847265355293
387 -0.044685715436935426 -28.313524413481346 -0.04999799933284521 -28.398845264688138
388 -0.04458233509212732 -28.358106748573473 -0.04862472359091043 -28.44746998827905
389 -0.04438225533813238 -28.402489003911604 -0.042763040587306025 -28.490233028866356
390 -0.04426881149411201 -28.446757815405718 -0.04729627184569836 -28.537529300712055
391 -0.0442262714728713 -28.49098408687859 -0.0431344173848629 -28.58066371809692
392 -0.044049029052257535 -28.535033115930847 -0.035556344874203206 -28.61622006297112
393 -0.044040479138493537 -28.579073595069342 -0.00590479820384644 -28.622124861174967
394 -0.04410022534430027 -28.623173820413644 -0.04287971779704094 -28.66500457897201
395 -0.04406305551528931 -28.667236875928932 -0.0371056305244565 -28.702110209496468
396 -0.04402518458664417 -28.711262060515576 -0.030839202739298344 -28.732949412235765
397 -0.044084752164781096 -28.755346812680358 -0.051634244807064536 -28.78458365704283
398 -0.04388096649199724 -28.799227779172355 -0.04678133018314838 -28.831364987225978
399 -0.04368396792560816 -28.842911747097965 -0.0445113280788064 -28.875876315304783
400 -0.04357821103185415 -28.88648995812982 -0.04320210684090853 -28.91907842214569
401 -0.043440305069088934 -28.92993026319891 -0.03904065303504467 -28.958119075180736
402 -0.043388397246599195 -28.973318660445507 -0.04084437936544418 -28.998963454546182
403 -0.043341544829308985 -29.016660205274817 -0.04224249664694071 -29.041205951193124
404 -0.043301282823085784 -29.059961488097905 -0.0404857624322176 -29.081691713625343
405 -0.04320684764534235 -29.10316833574325 -0.04335715156048536 -29.12504886518583
406 -0.04319443926215172 -29.1463627750054 -0.04296306688338518 -29.168011932069213
407 -0.04299910273402929 -29.18936187773943 -0.04434619266539812 -29.21235812473461
408 -0.0429110923781991 -29.232272970117627 -0.04345371853560209 -29.255811843270212
409 -0.04273420348763466 -29.27500717360526 -0.04740027617663145 -29.303212119446844
410 -0.042630566470324996 -29.317637740075586 -0.04185138922184706 -29.34506350866869
411 -0.04260171037167311 -29.36023945044726 -0.04395020455121994 -29.38901371321991
412 -0.042483349330723286 -29.402722799777983 -0.0346014603972435 -29.423615173617154
413 -0.042373393289744855 -29.445096193067727 -0.03809854369610548 -29.46171371731326
414 -0.04234927501529455 -29.48744546808302 -0.015191208152100445 -29.47690492546536
415 -0.042576768808066844 -29.53002223689109 -0.03792536184191704 -29.514830287307277
416 -0.042615958489477634 -29.572638195380566 -0.049030974693596366 -29.563861262000874
417 -0.04228757228702307 -29.61492576766759 -0.04424079861491918 -29.608102060615792
418 -0.042211005464196205 -29.657136773131786 -0.048855140991508963 -29.6569572016073
419 -0.04207492768764496 -29.69921170081943 -0.04691049847751856 -29.70386770008482
420 -0.04198925569653511 -29.741200956515964 -0.0415838785469532 -29.745451578631773
421 -0.04187557436525822 -29.78307653088122 -0.03483697641640902 -29.78028855504818
422 -0.04213093519210816 -29.82520746607333 -0.020334359537810088 -29.80062291458599
423 -0.041932971030473706 -29.867140437103803 -0.037572932243347165 -29.838195846829336
424 -0.04202130045741796 -29.90916173756122 -0.026448113098740577 -29.864643959928078
425 -0.04196695927530527 -29.951128696836527 -0.04494187366217375 -29.909585833590253
426 -0.04191538374871016 -29.993044080585236 -0.045032580569386485 -29.95461841415964
427 -0.0416737662628293 -30.034717846848064 -0.04448277074843645 -29.999101184908078
428 -0.04160979595035315 -30.076327642798418 -0.04075793419033289 -30.03985911909841
429 -0.041509450785815714 -30.117837093584235 -0.04425376448780298 -30.08411288358621
430 -0.04139752984046936 -30.159234623424705 -0.03386150486767292 -30.117974388453884
431 -0.04142873752862215 -30.200663360953328 -0.0428041560575366 -30.16077854451142
432 -0.04127128887921572 -30.241934649832544 -0.039242029562592505 -30.200020574074014
433 -0.04118476007133722 -30.283119409903883 -0.0314999227412045 -30.231520496815218
434 -0.041315263509750365 -30.324434673413634 -0.04602329023182392 -30.27754378704704
435 -0.0410864494740963 -30.36552112288773 -0.04767382368445396 -30.325217610731496
436 -0.040976266376674175 -30.406497389264405 -0.0410460202023387 -30.366263630933833
437 -0.04096643850207329 -30.44746382776648 -0.034989826008677484 -30.40125345694251
438 -0.040910166874527934 -30.48837399464101 -0.040584328584373 -30.441837785526882
439 -0.04090418498963118 -30.52927817963064 -0.038531359285116196 -30.480369144812
440 -0.040801906026899815 -30.57008008565754 -0.03944640327244997 -30.51981554808445
441 -0.04079326186329126 -30.610873347520833 -0.038532482087612153 -30.55834803017206
442 -0.04080987721681595 -30.65168322473765 -0.03883916139602661 -30.597187191568086
443 -0.04085921011865139 -30.6925424348563 -0.032588023133575915 -30.629775214701663
444 -0.0406642347574234 -30.733206669613722 -0.04663021303713322 -30.676405427738796
445 -0.04065802972763777 -30.77386469934136 -0.04219857957214117 -30.718604007310937
446 -0.04062673877924681 -30.814491438120605 -0.03806549310684204 -30.75666950041778
447 -0.040535800717771055 -30.855027238838375 -0.035714609920978545 -30.79238411033876
448 -0.040488031692802906 -30.895515270531178 -0.0411364259198308 -30.83352053625859
449 -0.0403578732162714 -30.93587314374745 -0.051395417749881746 -30.88491595400847
450 -0.040273308753967285 -30.976146452501418 -0.03986070714890957 -30.92477666115738
451 -0.04018175005912781 -31.016328202560544 -0.03811910357326269 -30.962895764730643
452 -0.04022470209747553 -31.05655290465802 -0.046468107774853704 -31.009363872505496
453 -0.040079092234373094 -31.09663199689239 -0.042524241469800474 -31.051888113975295
454 -0.04003528114408254 -31.136667278036473 -0.03917656745761633 -31.09106468143291
455 -0.03995621297508478 -31.176623491011558 -0.05079427771270275 -31.141858959145615
456 -0.03984833247959614 -31.216471823491155 -0.04625047761946917 -31.188109436765085
457 -0.03951176963746548 -31.25598359312862 -0.038082828558981416 -31.226192265324066
458 -0.03944964855909348 -31.29543324168771 -0.03796826265752316 -31.264160527981588
459 -0.03946601059287787 -31.33489925228059 -0.03587381113320589 -31.300034339114795
460 -0.03940572123974562 -31.374304973520335 -0.03674506451934576 -31.33677940363414
461 -0.039419957995414735 -31.41372493151575 -0.04234704487025738 -31.379126448504397
462 -0.039388757199048996 -31.453113688714797 -0.029654935654252767 -31.40878138415865
463 -0.03929360993206501 -31.492407298646864 -0.03867893759161234 -31.447460321750263
464 -0.03932404983788729 -31.53173134848475 -0.03902787268161774 -31.48648819443188
465 -0.03926797993481159 -31.570999328419564 -0.048194962367415425 -31.534683156799296
466 -0.03922952488064766 -31.61022885330021 -0.038333559222519395 -31.573016716021815
467 -0.039136913418769834 -31.64936576671898 -0.036755836196243764 -31.609772552218057
468 -0.039177248068153855 -31.688543014787133 -0.035234717465937135 -31.645007269683994
469 -0.03910076972097158 -31.727643784508103 -0.03673657272011042 -31.681743842404103
470 -0.03916552867740393 -31.766809313185508 -0.043493794091045854 -31.725237636495148
471 -0.03900966979563236 -31.80581898298114 -0.042409728094935414 -31.767647364590083
472 -0.038779067993164065 -31.844598050974305 -0.04326016325503588 -31.810907527845117
473 -0.03872118331491947 -31.883319234289225 -0.03836793266236782 -31.849275460507485
474 -0.03874192219227553 -31.9220611564815 -0.03807606156915426 -31.88735152207664
475 -0.038596561178565025 -31.960657717660066 -0.03378800880163908 -31.92113953087828
476 -0.038585392758250237 -31.999243110418316 -0.045143148861825466 -31.966282679740104
477 -0.03851250074803829 -32.037755611166354 -0.038548285514116286 -32.00483096525422
478 -0.038503204844892024 -32.07625881601125 -0.024555684346705676 -32.02938664960093
479 -0.03850895967334509 -32.11476777568459 -0.029651055485010146 -32.05903770508594
480 -0.03861075043678284 -32.15337852612137 -0.06074427738785744 -32.119781982473796
481 -0.03816790860146284 -32.19154643472284 -0.0288094500079751 -32.14859143248177
482 -0.0382692389190197 -32.22981567364186 -0.03911354169249535 -32.18770497417427
483 -0.03815352283418179 -32.26796919647604 -0.034289511106908324 -32.22199448528117
484 -0.03821152970194817 -32.306180726177985 -0.04305855631828308 -32.26505304159946
485 -0.03815930336713791 -32.34434002954512 -0.035488654114305976 -32.30054169571376
486 -0.038219632022082804 -32.38255966156721 -0.034776839055120946 -32.33531853476888
487 -0.038187607750296594 -32.4207472693175 -0.028037811815738677 -32.36335634658462
488 -0.038213685154914856 -32.45896095447242 -0.025114510953426362 -32.388470857538046
489 -0.038180870935320854 -32.49714182540774 -0.033107691816985606 -32.42157854935503
490 -0.038274583593010905 -32.535416409000746 -0.03986295349895954 -32.461441502853994
491 -0.03813479095697403 -32.57355119995772 -0.03425712659955025 -32.49569862945354
492 -0.03814657479524612 -32.61169777475297 -0.041669519059360026 -32.537368148512904
493 -0.03818953316658735 -32.649887307919556 -0.04754733946174383 -32.58491548797465
494 -0.037917534448206426 -32.68780484236776 -0.03877072911709547 -32.623686217091745
495 -0.03782824631780386 -32.72563308868556 -0.04276567418128252 -32.66645189127303
496 -0.03772493153810501 -32.76335802022367 -0.04092737901955843 -32.707379270292584
497 -0.037643981911242005 -32.801002002134915 -0.031200500298291446 -32.738579770590874
498 -0.03762429058551788 -32.838626292720434 -0.019537827465683222 -32.75811759805656
499 -0.037675330974161626 -32.876301623694594 -0.04069387633353472 -32.79881147439009
500 -0.03747209776192904 -32.91377372145652 -0.044218202494084834 -32.84302967688418
501 -0.03755661863833666 -32.951330340094856 -0.04648570064455271 -32.88951537752873
502 -0.037210746109485625 -32.98854108620434 -0.03617001008242369 -32.92568538761115
503 -0.03739624954760075 -33.02593733575194 -0.03050326434895396 -32.956188651960105
504 -0.03728993963450193 -33.063227275386446 -0.036998696997761725 -32.99318734895787
505 -0.037418538704514503 -33.10064581409096 -0.042904543690383434 -33.03609189264825
506 -0.037203915417194366 -33.137849729508154 -0.04406238943338394 -33.08015428208164
507 -0.03729646634310484 -33.17514619585126 -0.05862870439887047 -33.13878298648051
508 -0.03682466614991427 -33.21197086200117 -0.035841596126556394 -33.174624582607066
509 -0.036846529319882394 -33.248817391321055 -0.027564689610153438 -33.20218927221722
510 -0.03684381432831287 -33.28566120564937 -0.03621241487562656 -33.238401687092846
511 -0.036814835108816626 -33.32247604075818 -0.03626110125333071 -33.27466278834618
512 -0.03670680783689022 -33.359182848595076 -0.04409496169537306 -33.31875775004155
513 -0.03651721682399511 -33.39570006541907 -0.03731921371072531 -33.35607696375227
514 -0.03660365734249353 -33.43230372276157 -0.013853247463703155 -33.36993021121597
515 -0.036786025390028954 -33.469089748151596 -0.03582876231521368 -33.405758973531185
516 -0.03671950940042734 -33.50580925755202 -0.028464289102703332 -33.434223262633886
517 -0.037108572013676164 -33.5429178295657 -0.0632208777591586 -33.49744414039304
518 -0.03647253923118114 -33.579390368796886 -0.03706832900643349 -33.53451246939947
519 -0.03636352960020304 -33.61575389839709 -0.039236817695200446 -33.57374928709467
520 -0.03639499694108963 -33.65214889533818 -0.04012836180627346 -33.613877648900946
521 -0.03629738613963127 -33.68844628147781 -0.035947285592556 -33.6498249344935
522 -0.036333260126411915 -33.72477954160422 -0.0449184313416481 -33.69474336583515
523 -0.03616984747350216 -33.76094938907772 -0.030092325620353223 -33.7248356914555
524 -0.036130599305033685 -33.797079988382755 -0.041948558017611506 -33.76678424947311
525 -0.03614308126270771 -33.83322306964546 -0.057376171462237835 -33.82416042093535
526 -0.03575679138302803 -33.86897986102849 -0.03704135231673718 -33.861201773252084
527 -0.03579047340899706 -33.90477033443749 -0.03650350272655487 -33.89770527597864
528 -0.035676777362823486 -33.94044711180031 -0.03361511044204235 -33.93132038642068
529 -0.03570993915200234 -33.97615705095231 -0.035240163654088975 -33.96656055007477
530 -0.035714969784021375 -34.011872020736334 -0.03396387323737145 -34.000524423312136
531 -0.03570199310779572 -34.04757401384413 -0.03775839973241091 -34.03828282304455
532 -0.03563839476555586 -34.08321240860968 -0.03886742759495974 -34.077150250639505
533 -0.03565515223890543 -34.118867560848585 -0.032570934668183324 -34.10972118530769
534 -0.0356025580316782 -34.15447011888026 -0.029536219779402018 -34.13925740508709
535 -0.03571499679237604 -34.19018511567264 -0.03365173246711493 -34.17290913755421
536 -0.03576100450009108 -34.22594612017273 -0.039132894948124886 -34.21204203250233
537 -0.0356242710724473 -34.26157039124518 -0.04049921296536922 -34.252541245467704
538 -0.03570850510150194 -34.29727889634668 -0.04485644195228815 -34.297397687419995
539 -0.035543037578463554 -34.332821933925146 -0.036850443296134475 -34.33424813071613
540 -0.03551534730941057 -34.36833728123456 -0.06141132153570652 -34.395659452251834
541 -0.035320590063929555 -34.40365787129849 -0.03231303971260786 -34.42797249196444
542 -0.03511105254292488 -34.438768923841415 -0.03677879199385643 -34.46475128395829
543 -0.03513886593282223 -34.47390778977424 -0.034615824930369854 -34.49936710888866
544 -0.03509308099746704 -34.50900087077171 -0.03410027716308832 -34.533467386051754
545 -0.03518047127872705 -34.544181342050436 -0.030294053629040717 -34.563761439680796
546 -0.03504740819334984 -34.579228750243786 -0.03490279503166675 -34.598664234712466
547 -0.03505128547549248 -34.614280035719275 -0.037699947506189345 -34.63636418221866
548 -0.03508917894214392 -34.64936921466142 -0.031582854501903054 -34.66794703672056
549 -0.03501268569380045 -34.68438190035522 -0.0304437012411654 -34.69839073796173
550 -0.03513903822749853 -34.71952093858272 -0.03129845317453146 -34.72968919113626
551 -0.03518174644559622 -34.75470268502831 -0.026783454604446887 -34.75647264574071
552 -0.035182333551347256 -34.78988501857966 -0.0278986987657845 -34.78437134450649
553 -0.035467731207609175 -34.82535274978727 -0.011944751627743245 -34.796316096134234
554 -0.035581694729626176 -34.8609344445169 -0.03432772923260927 -34.83064382536684
555 -0.03548726681619883 -34.8964217113331 -0.0372737679630518 -34.86791759332989
556 -0.035377887077629566 -34.93179959841073 -0.034550643526017666 -34.90246823685591
557 -0.03537678606808185 -34.96717638447881 -0.03391666319221258 -34.936384900048125
558 -0.03536057472229004 -35.0025369592011 -0.03173498623073101 -34.968119886278856
559 -0.0353208402171731 -35.037857799418276 -0.03285875599831343 -35.00097864227717
560 -0.035279864259064195 -35.07313766367734 -0.03841600958257914 -35.039394651859745
561 -0.03534666262567043 -35.108484326303014 -0.0312559668906033 -35.07065061875035
562 -0.03525494318455458 -35.14373926948757 -0.036451947316527365 -35.10710256606688
563 -0.03522864151746034 -35.17896791100503 -0.026215572282671927 -35.13331813834955
564 -0.03537815511226654 -35.2143460661173 -0.038337186351418494 -35.17165532470097
565 -0.03522764761000872 -35.24957371372731 -0.03604503180831671 -35.207700356509285
566 -0.03523124661296606 -35.284804960340274 -0.04075588677078486 -35.24845624328007
567 -0.03516591805964708 -35.31997087839992 -0.039594837464392185 -35.28805108074446
568 -0.034984344989061354 -35.354955223388984 -0.03059260789304972 -35.31864368863751
569 -0.03499359264969826 -35.38994881603868 -0.030995303206145762 -35.349638991843655
570 -0.03504958730190992 -35.424998403340595 -0.04177194312214851 -35.391410934965805
571 -0.03495272267609835 -35.45995112601669 -0.037718762457370755 -35.42912969742318
572 -0.03486027680337429 -35.49481140282006 -0.03856618870049715 -35.46769588612368
573 -0.034853126481175424 -35.529664529301236 -0.040572363138198855 -35.508268249261874
574 -0.034846219979226586 -35.564510749280466 -0.04854616727679968 -35.55681441653867
575 -0.034646333567798136 -35.599157082848265 -0.03733692206442356 -35.5941513386031
576 -0.03447302095592022 -35.63363010380419 -0.02700349213555455 -35.621154830738654
577 -0.034572265855967996 -35.66820236966016 -0.03710914123803377 -35.65826397197669
578 -0.03450799696147442 -35.70271036662163 -0.04149750862270594 -35.69976148059939
579 -0.03443739265203476 -35.73714775927367 -0.039917932264506815 -35.7396794128639
580 -0.03427907042205334 -35.77142682969572 -0.035833976790308954 -35.77551338965421
581 -0.03430705927312374 -35.805733888968845 -0.032026635762304065 -35.807540025416515
582 -0.03432521503418684 -35.84005910400303 -0.034027041867375374 -35.84156706728389
583 -0.034438210725784305 -35.87449731472881 -0.03406727742403746 -35.875634344707926
584 -0.03429632820188999 -35.9087936429307 -0.03085743561387062 -35.906491780321794
585 -0.034423401579260826 -35.943217044509964 -0.036730613000690936 -35.943222393322486
586 -0.03440017029643059 -35.97761721480639 -0.023935042694211005 -35.9671574360167
587 -0.0344975421205163 -36.01211475692691 -0.02989955972880125 -35.9970569957455
588 -0.0343437597155571 -36.04645851664247 -0.028585166111588477 -36.02564216185709
589 -0.03442340586334467 -36.08088192250581 -0.04076684694737196 -36.06640900880446
590 -0.03430489767342806 -36.11518682017924 -0.03211285853758454 -36.09852186734205
591 -0.03454362917691469 -36.149730449356156 -0.02198410015553236 -36.120505967497586
592 -0.03450921420007944 -36.184239663556234 -0.030329422932118176 -36.150835390429705
593 -0.034616796858608724 -36.21885646041484 -0.03634977824985981 -36.18718516867956
594 -0.034733019396662713 -36.2535894798115 -0.04117776211351156 -36.228362930793075
595 -0.03446318544447422 -36.288052665255975 -0.04792592842131853 -36.2762888592144
596 -0.03434295244514942 -36.322395617701126 -0.03003781447187066 -36.306326673686264
597 -0.03440043162554503 -36.35679604932667 -0.036452415958046915 -36.34277908964431
598 -0.03445670586079359 -36.39125275518746 -0.02995750531554222 -36.372736594959854
599 -0.034423668310046195 -36.42567642349751 -0.03580318484455347 -36.40853977980441
600 -0.03449261393398047 -36.460169037431484 -0.038561551459133626 -36.44710133126354
601 -0.034491803497076035 -36.49466084092856 -0.025498151034116744 -36.47259948229765
602 -0.03442973867058754 -36.52909057959915 -0.03922528736293316 -36.511824769660585
603 -0.03431315291672945 -36.56340373251588 -0.029216443467885257 -36.54104121312847
604 -0.03431158177554607 -36.59771531429143 -0.03794454503804445 -36.57898575816652
605 -0.03434480540454388 -36.63206011969597 -0.0338883901014924 -36.61287414826801
606 -0.03421621024608612 -36.66627632994206 -0.035615045204758645 -36.64848919347277
607 -0.03427177183330059 -36.70054810177536 -0.04551158286631107 -36.69400077633908
608 -0.03401157334446907 -36.73455967511983 -0.03081315467134118 -36.724813931010424
609 -0.034080018289387226 -36.76863969340922 -0.03315369691699743 -36.75796762792742
610 -0.034087096154689786 -36.80272678956391 -0.029601723421365023 -36.787569351348786
611 -0.03412783984094858 -36.83685462940486 -0.039247596822679046 -36.82681694817146
612 -0.03409878201782703 -36.87095341142269 -0.041644562222063544 -36.86846151039352
613 -0.03383936006575823 -36.904792771488445 -0.028237766958773135 -36.8966992773523
614 -0.03396864198148251 -36.938761413469926 -0.05510098934173584 -36.951800266694036
615 -0.03373516742140055 -36.972496580891324 -0.03168027214705944 -36.98348053884109
616 -0.033684470877051356 -37.00618105176837 -0.03510928489267826 -37.01858982373377
617 -0.03376072589308023 -37.039941777661454 -0.031267492659389974 -37.04985731639316
618 -0.033669326454401016 -37.073611104115855 -0.03613350465893746 -37.08599082105209
619 -0.03371829520910978 -37.10732939932497 -0.03762628976255655 -37.12361711081465
620 -0.03390097692608833 -37.14123037625106 -0.02608657777309418 -37.14970368858774
621 -0.033647064492106436 -37.17487744074317 -0.013519720919430257 -37.163223409507175
622 -0.03393378108739853 -37.208811221830565 -0.03749609254300594 -37.200719502050184
623 -0.03432153090834618 -37.24313275273891 -0.010519417468458414 -37.21123891951864
624 -0.03419427629560232 -37.27732702903451 -0.03700487669557333 -37.24824379621422
625 -0.034201103076338765 -37.31152813211085 -0.027733396738767624 -37.275977192952986
626 -0.034184916876256466 -37.34571304898711 -0.030171427968889476 -37.306148620921874
627 -0.03431034479290247 -37.38002339378001 -0.04187623150646687 -37.34802485242834
628 -0.034032337926328184 -37.414055731706334 -0.0324438888579607 -37.3804687412863
629 -0.03406319189816713 -37.448118923604504 -0.04688625931739807 -37.4273550006037
630 -0.03386574946343899 -37.48198467306794 -0.03377097211778164 -37.461125972721476
631 -0.03377931341528893 -37.51576398648323 -0.0366249842569232 -37.4977509569784
632 -0.03385953120887279 -37.549623517692105 -0.03706478625535965 -37.53481574323376
633 -0.033738012053072454 -37.583361529745176 -0.0387345040217042 -37.57355024725546
634 -0.0336500134319067 -37.617011543177085 -0.03588706385344267 -37.609437311108906
635 -0.03355106096714735 -37.650562604144234 -0.019960117526352406 -37.62939742863526
636 -0.03370783142745495 -37.68427043557169 -0.030994063895195722 -37.66039149253045
637 -0.03362679108977318 -37.717897226661464 -0.027806587517261505 -37.68819808004771
638 -0.033811211958527564 -37.75170843861999 -0.035905441269278526 -37.72410352131699
639 -0.03375680167227983 -37.785465240292275 -0.0329991826787591 -37.75710270399575
640 -0.033645357564091684 -37.819110597856366 -0.030933606252074242 -37.788036310247826
641 -0.033785040862858294 -37.852895638719225 -0.03926202282309532 -37.82729833307092
642 -0.03372866418212652 -37.88662430290135 -0.03373629152774811 -37.861034624598666
643 -0.033450542390346526 -37.9200748452917 -0.03791251666843891 -37.89894714126711
644 -0.033542143553495406 -37.9536169888452 -0.03921008743345737 -37.93815722870057
645 -0.03344535753130913 -37.987062346376504 -0.02542421529069543 -37.963581443991266
646 -0.033581222780048846 -38.020643569156555 -0.03719313200563192 -38.0007745759969
647 -0.0334863917902112 -38.05412996094677 -0.0312699425034225 -38.03204451850032
648 -0.03357662111520767 -38.087706582061976 -0.02891647769138217 -38.0609609961917
649 -0.03355668876320124 -38.121263270825175 -0.029430081509053706 -38.09039107770076
650 -0.03352557066828012 -38.154788841493456 -0.030710110254585744 -38.12110118795535
651 -0.03364447318017483 -38.18843331467363 -0.021582207176834345 -38.14268339513218
652 -0.03376077339053154 -38.222194088064164 -0.03456013947725296 -38.17724353460943
653 -0.03364997897297144 -38.25584406703714 -0.03438142258673906 -38.21162495719617
654 -0.033529970608651635 -38.28937403764579 -0.03852369096130133 -38.25014864815747
655 -0.03345296811312437 -38.32282700575892 -0.03961648121476173 -38.289765129372235
656 -0.03352226540446281 -38.35634927116338 -0.033012769743800165 -38.32277789911603
657 -0.03345529995858669 -38.38980457112197 -0.029427836928516627 -38.35220573604455
658 -0.03341596759855747 -38.42322053872053 -0.033065256848931315 -38.38527099289348
659 -0.03354613799601793 -38.45676667671655 -0.04072603825479746 -38.42599703114828
660 -0.03334898836910725 -38.49011566508565 -0.03687121383845806 -38.46286824498674
661 -0.0333245798945427 -38.52344024498019 -0.0365395238623023 -38.49940776884904
662 -0.03326805345714092 -38.556708298437336 -0.0353570431470871 -38.534764811996126
663 -0.033172822557389736 -38.589881120994725 -0.03133594561368227 -38.56610075760981
664 -0.03312414214015007 -38.62300526313488 -0.03872496820986271 -38.60482572581967
665 -0.033127466961741445 -38.65613273009662 -0.04004131238907575 -38.64486703820875
666 -0.03288635760545731 -38.68901908770208 -0.031830479577183726 -38.67669751778593
667 -0.03300433568656445 -38.72202342338864 -0.03389026671648025 -38.710587784502415
668 -0.03304280564188957 -38.75506622903053 -0.021601012069731952 -38.732188796572146
669 -0.03307280447334051 -38.788139033503874 -0.031044923607259987 -38.76323372017941
670 -0.03309939745813608 -38.82123843096201 -0.03525876197963953 -38.79849248215905
671 -0.033092289604246615 -38.85433072056626 -0.03911745902150869 -38.83760994118056
672 -0.03297606948763132 -38.88730679005389 -0.03398929666727781 -38.87159923784784
673 -0.03307726532220841 -38.9203840553761 -0.038023780658841135 -38.90962301850668
674 -0.03300196919590235 -38.953386024572 -0.029416853561997414 -38.939039872068676
675 -0.03304313365370035 -38.9864291582257 -0.029621834773570298 -38.96866170684225
676 -0.03297854121774435 -39.01940769944344 -0.052292430959641936 -39.02095413780189
677 -0.032882321253418924 -39.05229002069686 -0.03269391022622585 -39.053648048028116
678 -0.03283944241702556 -39.08512946311389 -0.034422582015395164 -39.08807063004351
679 -0.032734091952443124 -39.11786355506633 -0.03345468509942293 -39.12152531514293
680 -0.03289538100361824 -39.15075893606995 -0.03456687778234482 -39.15609219292528
681 -0.03270845841616392 -39.183467394486115 -0.026875520776957273 -39.18296771370223
682 -0.03281801901757717 -39.21628541350369 -0.02292537484318018 -39.205893088545416
683 -0.03293960615992546 -39.24922501966362 -0.03807940799742937 -39.243972496542845
684 -0.03276379238814116 -39.28198881205176 -0.0305710069835186 -39.27454350352637
685 -0.032776585407555105 -39.31476539745931 -0.03275873996317387 -39.30730224348954
686 -0.03290255255997181 -39.347667950019286 -0.0426494624465704 -39.34995170593611
687 -0.03262516409158707 -39.38029311411087 -0.03499518353492022 -39.384946889471024
688 -0.03252329360693693 -39.412816407717806 -0.03267891984432936 -39.41762580931535
689 -0.03254092298448086 -39.445357330702286 -0.032981479167938234 -39.45060728848329
690 -0.03245714418590069 -39.477814474888184 -0.03551508691161871 -39.486122375394906
691 -0.03248098939657211 -39.51029546428476 -0.029667453467845918 -39.51578982886275
692 -0.0328740069642663 -39.54316947124902 -0.0008642659251563601 -39.51665409478791
693 -0.032750250026583674 -39.5759197212756 -0.033670579083263874 -39.550324673871174
694 -0.032849681563675404 -39.60876940283928 -0.03433621879667044 -39.58466089266784
695 -0.03285775408148765 -39.64162715692077 -0.03163996543735266 -39.61630085810519
696 -0.03282463476061821 -39.674451791681385 -0.040693838708102704 -39.65699469681329
697 -0.03271448593586683 -39.707166277617254 -0.033211472630500796 -39.69020616944379
698 -0.03270666431635618 -39.73987294193361 -0.03598385024815798 -39.72619001969195
699 -0.03271000608801842 -39.77258294802163 -0.03533580396324396 -39.76152582365519
700 -0.03278506938368082 -39.80536801740531 -0.03876464422792196 -39.800290467883116
701 -0.03250127602368593 -39.837869293428994 -0.02808499289676547 -39.82837546077988
702 -0.03279189188033342 -39.87066118530933 -0.04336549434810877 -39.87174095512799
703 -0.03258094768971205 -39.90324213299904 -0.029146083071827887 -39.90088703819982
704 -0.03248874433338642 -39.935730877332425 -0.03861867543309927 -39.93950571363292
705 -0.03238511811941862 -39.968115995451846 -0.029143927432596684 -39.96864964106552
706 -0.03254334982484579 -40.000659345276695 -0.028200358245521785 -39.99684999931104
707 -0.03241510279476643 -40.03307444807146 -0.03692668341100216 -40.03377668272204
708 -0.03244447112083435 -40.06551891919229 -0.03587490525096655 -40.069651587973006
709 -0.032380961999297145 -40.09789988119159 -0.025100335478782654 -40.09475192345179
710 -0.03225852195173502 -40.13015840314332 -0.03512549754232168 -40.12987742099411
711 -0.03235352644696832 -40.16251192959029 -0.05242555812001228 -40.18230297911413
712 -0.03212467133998871 -40.194636600930274 -0.0358956340700388 -40.218198613184164
713 -0.03196643199771643 -40.22660303292799 -0.026820406038314103 -40.245019019222475
714 -0.032027949765324595 -40.25863098269331 -0.030067677423357964 -40.275086696645836
715 -0.032135845720767976 -40.29076682841408 -0.03239776119589806 -40.30748445784173
716 -0.03210488315671682 -40.3228717115708 -0.032785605266690256 -40.34027006310842
717 -0.03206263314932585 -40.35493434472012 -0.018979685939848424 -40.35924974904827
718 -0.032158853858709334 -40.38709319857883 -0.023096382804214954 -40.38234613185248
719 -0.032276502810418606 -40.41936970138925 -0.03605093210935593 -40.418397063961834
720 -0.03227278664708137 -40.451642488036335 -0.030286655575037003 -40.448683719536874
721 -0.032379384711384775 -40.48402187274772 -0.026252660620957612 -40.47493638015783
722 -0.03245468866080046 -40.51647656140852 -0.023887664079666138 -40.498824044237494
723 -0.03254872038960457 -40.54902528179812 -0.03090354837477207 -40.52972759261227
724 -0.032493735663592815 -40.581519017461716 -0.04071109890937805 -40.570438691521645
725 -0.03242621384561062 -40.613945231307326 -0.02714228965342045 -40.597580981175064
726 -0.03232585042715073 -40.646271081734476 -0.034249250404536725 -40.6318302315796
727 -0.032335701398551464 -40.67860678313303 -0.034160510264337064 -40.665990741843935
728 -0.032292642071843146 -40.71089942520487 -0.026064404286444187 -40.69205514613038
729 -0.03243526630103588 -40.74333469150591 -0.024419665709137915 -40.71647481183952
730 -0.032444228790700434 -40.77577892029661 -0.03182072397321463 -40.74829553581273
731 -0.03261656761169433 -40.80839548790831 -0.024949908442795276 -40.77324544425552
732 -0.032497559860348704 -40.84089304776865 -0.0308446210809052 -40.804090065336425
733 -0.03249182589352131 -40.873384873662175 -0.03466945309191942 -40.83875951842835
734 -0.0323529340326786 -40.905737807694855 -0.031121314503252506 -40.8698808329316
735 -0.03246108833700419 -40.93819889603186 -0.025955736823379993 -40.89583656975498
736 -0.03264877162873745 -40.97084766766059 -0.02653503427281976 -40.922371604027795
737 -0.032583034783601764 -41.00343070244419 -0.027252572868019343 -40.94962417689582
738 -0.03268336057662964 -41.03611406302082 -0.03052599960938096 -40.9801501765052
739 -0.03266433328390121 -41.06877839630472 -0.028865979984402657 -41.0090161564896
740 -0.03260584212839603 -41.10138423843312 -0.02564614163711667 -41.03466229812672
741 -0.032761342264711855 -41.13414558069783 -0.031052964832633735 -41.06571526295935
742 -0.03279020711779594 -41.16693578781563 -0.03404536750167608 -41.09976063046103
743 -0.03279588632285595 -41.19973167413849 -0.026163769140839576 -41.125924399601864
744 -0.03284182120114565 -41.232573495339636 -0.030152770318090917 -41.15607716991995
745 -0.03298128768801689 -41.26555478302765 -0.01841826606541872 -41.17449543598537
746 -0.03291786890476942 -41.29847265193242 -0.03493936099112034 -41.20943479697649
747 -0.03285329956561327 -41.33132595149804 -0.03382044211030007 -41.243255239086785
748 -0.03277753759175539 -41.36410348908979 -0.034937600046396254 -41.27819283913318
749 -0.032892892323434356 -41.396996381413224 -0.02965830434113741 -41.30785114347432
750 -0.03276896458119154 -41.42976534599442 -0.035741432942450045 -41.343592576416775
751 -0.032696473971009256 -41.46246181996543 -0.035196654871106146 -41.37878923128788
752 -0.03263003993779421 -41.49509185990322 -0.032403966039419176 -41.4111931973273
753 -0.032598030753433704 -41.52768989065665 -0.034599905647337434 -41.44579310297464
754 -0.032573102973401546 -41.560262993630054 -0.03235890362411738 -41.478152006598755
755 -0.032471117377281186 -41.59273411100734 -0.03431454505771399 -41.512466551656466
756 -0.03244387153536081 -41.6251779825427 -0.02950791073963046 -41.5419744623961
757 -0.032367111928761 -41.657545094471466 -0.03508196696639061 -41.577056429362486
758 -0.03229964077472687 -41.68984473524619 -0.024240750912576915 -41.60129718027506
759 -0.03242435902357101 -41.72226909426976 -0.035903462395071986 -41.63720064267013
760 -0.032388340681791306 -41.754657434951554 -0.037061095051467416 -41.6742617377216
761 -0.03223115261644125 -41.786888587567994 -0.027297257166355848 -41.701558994887954
762 -0.03230286315083504 -41.819191450718826 -0.035114722698926924 -41.73667371758688
763 -0.03227512035518885 -41.85146657107401 -0.025329243484884502 -41.762002961071765
764 -0.03235526606440544 -41.88382183713842 -0.03298972062766552 -41.79499268169943
765 -0.03226686529815197 -41.916088702436575 -0.03652063384652138 -41.831513315545955
766 -0.0322535939514637 -41.94834229638804 -0.04271154925227165 -41.87422486479823
767 -0.0322090208530426 -41.98055131724109 -0.034642442129552364 -41.90886730692778
768 -0.032009716518223284 -42.01256103375931 -0.031162730976939203 -41.94003003790472
769 -0.03202130850404501 -42.044582342263354 -0.034097717888653276 -41.974127755793376
770 -0.032065446861088275 -42.07664778912444 -0.031173382047563793 -42.00530113784094
771 -0.03210127055644989 -42.108749059680896 -0.04719883110374212 -42.05249996894468
772 -0.031850306689739226 -42.14059936637064 -0.028490659780800343 -42.08099062872548
773 -0.0318017927929759 -42.17240115916361 -0.026934861298650505 -42.10792549002413
774 -0.03187218513339758 -42.20427334429701 -0.03621682580560446 -42.14414231582973
775 -0.031827034428715706 -42.23610037872572 -0.026999037247151136 -42.171141353076884
776 -0.03177343122661114 -42.267873809952334 -0.03369407895952463 -42.20483543203641
777 -0.03185695437714457 -42.29973076432948 -0.03398572374135256 -42.238821155777764
778 -0.03170448029413819 -42.33143524462362 -0.03202005866914988 -42.27084121444691
779 -0.03177274260669947 -42.36320798723032 -0.026413984037935732 -42.29725519848485
780 -0.03181681092828512 -42.3950247981586 -0.04079519063234329 -42.33805038911719
781 -0.03168202117085457 -42.42670681932945 -0.03068544641137123 -42.36873583552856
782 -0.03161173481494188 -42.4583185541444 -0.032175227627158166 -42.40091106315572
783 -0.0314706401899457 -42.48978919433434 -0.03239916898310184 -42.43331023213882
784 -0.03161695841699839 -42.52140615275134 -0.033995029516518116 -42.46730526165534
785 -0.031507976725697516 -42.55291412947704 -0.03560739289969206 -42.50291265455503
786 -0.03143059276044369 -42.58434472223748 -0.03430034685879946 -42.53721300141383
787 -0.03152779806405306 -42.61587252030154 -0.03244386278092861 -42.56965686419476
788 -0.03152369819581509 -42.64739621849735 -0.025407293811440468 -42.5950641580062
789 -0.031567624490708115 -42.678963842988054 -0.02804530253633857 -42.623109460542544
790 -0.03162824269384146 -42.710592085681895 -0.030724500212818383 -42.653833960755364
791 -0.03164056045934558 -42.74223264614124 -0.031375397462397814 -42.68520935821776
792 -0.03161396645009518 -42.773846612591335 -0.029802026320248844 -42.71501138453801
793 -0.03163602175191045 -42.80548263434324 -0.03190866019576788 -42.74692004473378
794 -0.03157710433006287 -42.837059738673304 -0.036435169912874696 -42.783355214646654
795 -0.031609783228486774 -42.86866952190179 -0.02891146084293723 -42.81226667548959
796 -0.03167788665741682 -42.90034740855921 -0.02967084739357233 -42.841937522883164
797 -0.03166992738842964 -42.93201733594764 -0.025838914886116983 -42.86777643776928
798 -0.03166760765016079 -42.963684943597805 -0.03301895521581173 -42.90079539298509
799 -0.03162083150818944 -42.995305775106 -0.027402938716113566 -42.9281983317012
800 -0.03169646207243204 -43.02700223717843 -0.0332603270187974 -42.96145865872
801 -0.0316637933254242 -43.05866603050385 -0.03404837734997272 -42.995507036069974
802 -0.03162343967705965 -43.09028947018091 -0.032677211426198484 -43.02818424749617
803 -0.03164130281656981 -43.12193077299748 -0.03800036925822496 -43.0661846167544
804 -0.03146721599623561 -43.15339798899372 -0.029692476149648428 -43.09587709290405
805 -0.031548864860087636 -43.1849468538538 -0.036296588368713856 -43.13217368127276
806 -0.03146848464384675 -43.21641533849765 -0.02229115692898631 -43.15446483820175
807 -0.03167066155001521 -43.248086000047664 -0.030254070088267325 -43.184718908290016
808 -0.03166759191080928 -43.279753591958475 -0.040026135928928855 -43.22474504421894
809 -0.0314493739977479 -43.31120296595622 -0.0323272742331028 -43.257072318452046
810 -0.03136099688708782 -43.34256396284331 -0.028347059991210698 -43.28541937844326
811 -0.03146603209897876 -43.37402999494228 -0.026956902258098124 -43.31237628070136
812 -0.03142771096900106 -43.40545770591128 -0.03789366334676743 -43.35026994404812
813 -0.03134927721694112 -43.43680698312822 -0.027150914818048478 -43.377420858866174
814 -0.03149539604783058 -43.46830237917605 -0.03613437563180923 -43.413555234497984
815 -0.03142241835594177 -43.499724797532 -0.035712681524455545 -43.44926791602244
816 -0.03134051319211721 -43.53106531072412 -0.02987228222191334 -43.47914019824436
817 -0.031267874874174595 -43.56233318559829 -0.02632630933076143 -43.50546650757512
818 -0.031368561927229165 -43.59370174752552 -0.034425902739167215 -43.53989241031429
819 -0.03134405491873622 -43.625045802444255 -0.032306639663875106 -43.57219904997816
820 -0.031364319287240504 -43.6564101217315 -0.028137608245015145 -43.60033665822318
821 -0.03135302569717169 -43.68776314742867 -0.03319931495934725 -43.633535973182525
822 -0.03132824348285794 -43.71909139091153 -0.03597543723881245 -43.669511410421336
823 -0.03113612411543727 -43.750227515026964 -0.03207320347428322 -43.70158461389562
824 -0.031131792068481445 -43.78135930709544 -0.026589104626327752 -43.728173718521944
825 -0.03116397578269243 -43.81252328287813 -0.03625017199665308 -43.7644238905186
826 -0.031148719321936368 -43.843672002200066 -0.027665548399090766 -43.79208943891769
827 -0.031522851437330246 -43.875194853637396 -0.023829175904393197 -43.81591861482209
828 -0.03141851117834449 -43.90661336481574 -0.025863362569361927 -43.84178197739145
829 -0.03134041950106621 -43.937953784316804 -0.02883753478527069 -43.87061951217672
830 -0.03154247142374515 -43.96949625574055 -0.03158590756356716 -43.902205419740284
831 -0.03138420358300209 -44.000880459323554 -0.025988609157502653 -43.928194028897785
832 -0.03163679651916027 -44.03251725584271 -0.03574725352227688 -43.96394128242006
833 -0.03150890106335282 -44.06402615690607 -0.026424000784754754 -43.99036528320482
834 -0.03145914487540722 -44.09548530178147 -0.026564209442585706 -44.0169294926474
835 -0.031551707163453103 -44.127037008944924 -0.030133148934692145 -44.047062641582094
836 -0.0315631958656013 -44.158600204810526 -0.027065078541636468 -44.074127720123734
837 -0.03148036040365696 -44.19008056521418 -0.0387221185490489 -44.11284983867278
838 -0.031434151064604524 -44.22151471627878 -0.028939779940992595 -44.14178961861377
839 -0.03148338412865996 -44.252998100407446 -0.025186705496162178 -44.16697632410993
840 -0.031434032041579484 -44.28443213244903 -0.04394206646829844 -44.21091839057823
841 -0.03138910811394453 -44.31582124056297 -0.041637380793690684 -44.25255577137192
842 -0.031231898069381713 -44.34705313863235 -0.03185933660715819 -44.28441510797907
843 -0.03121681436896324 -44.37826995300131 -0.030616650450974704 -44.315031758430045
844 -0.031241412460803985 -44.40951136546211 -0.02997316038236022 -44.34500491881241
845 -0.031204837933182718 -44.44071620339529 -0.02967930631712079 -44.37468422512953
846 -0.031198610551655293 -44.471914813946945 -0.028508949745446443 -44.40319317487497
847 -0.03127069855108857 -44.503185512498035 -0.028213252499699592 -44.43140642737467
848 -0.03125687139108777 -44.53444238388912 -0.025720158684998752 -44.457126586059665
849 -0.03127591609954834 -44.56571829998867 -0.028301604837179185 -44.48542819089685
850 -0.031316067557781935 -44.59703436754645 -0.02562404852360487 -44.51105223942045
851 -0.03143818052485585 -44.62847254807131 -0.031002793554216625 -44.542055032974666
852 -0.03142157094553113 -44.65989411901684 -0.032349625043570994 -44.57440465801824
853 -0.031339349783957006 -44.691233468800796 -0.03498576804995537 -44.609390426068195
854 -0.03175230296328664 -44.72298577176408 -0.046651843935251236 -44.65604227000345
855 -0.03111564852297306 -44.75410142028705 -0.02580023379996419 -44.68184250380341
856 -0.031051290221512318 -44.78515271050856 -0.03591451197862625 -44.717757015782034
857 -0.031070902943611145 -44.81622361345217 -0.02939063049852848 -44.74714764628056
858 -0.031141437776386737 -44.84736505122856 -0.03074839971959591 -44.77789604600016
859 -0.03109682658687234 -44.87846187781543 -0.0256457039155066 -44.80354174991567
860 -0.031127780582755803 -44.90958965839819 -0.02751543065533042 -44.831057180570994
861 -0.03109354730695486 -44.94068320570514 -0.033770447969436644 -44.86482762854043
862 -0.031103077717125414 -44.97178628342227 -0.03177972510457039 -44.896607353645
863 -0.03113216394558549 -45.002918447367854 -0.023779001086950302 -44.92038635473195
864 -0.03131348574534058 -45.0342319331132 -0.03642207868397236 -44.95680843341592
865 -0.031054394505918025 -45.06528632761911 -0.028170048166066407 -44.98497848158199
866 -0.031209368631243704 -45.09649569625036 -0.026347268465906383 -45.011325750047895
867 -0.03125261161476374 -45.12774830786512 -0.035424386337399486 -45.04675013638529
868 -0.03112878818064928 -45.15887709604577 -0.03095452385023236 -45.077704660235526
869 -0.03111720522865653 -45.189994301274425 -0.03693119827657938 -45.1146358585121
870 -0.030995581578463317 -45.22098988285289 -0.030939911864697932 -45.1455757703768
871 -0.031021243985742332 -45.25201112683863 -0.031900223903357984 -45.17747599428016
872 -0.030948538798838854 -45.28295966563747 -0.029156178794801237 -45.20663217307496
873 -0.030972497537732124 -45.3139321631752 -0.024135392159223557 -45.23076756523418
874 -0.03113905815407634 -45.34507122132928 -0.03237890992313623 -45.26314647515732
875 -0.031180016323924066 -45.3762512376532 -0.031638754159212114 -45.29478522931653
876 -0.03096955195069313 -45.40722078960389 -0.028948247525841 -45.32373347684237
877 -0.031108956690877675 -45.43832974629477 -0.03191695772111416 -45.355650434563486
878 -0.031039051804691555 -45.46936879809946 -0.0424287935718894 -45.39807922813537
879 -0.030911640636622904 -45.500280438736084 -0.03169372659176588 -45.42977295472714
880 -0.030819032341241837 -45.531099471077326 -0.025411772727966308 -45.455184727455105
881 -0.03095811912789941 -45.56205759020523 -0.031155429687350987 -45.48634015714246
882 -0.03107227124273777 -45.59312986144796 -0.035183397307991984 -45.52152355445045
883 -0.030886357463896275 -45.62401621891186 -0.03231409247964621 -45.55383764693009
884 -0.031028192304074765 -45.65504441121594 -0.04011482521891594 -45.593952472149006
885 -0.03060119356960058 -45.68564560478554 -0.023125093523412944 -45.61707756567242
886 -0.030758176185190677 -45.71640378097073 -0.03504877407103777 -45.652126339743454
887 -0.03068026704713702 -45.74708404801787 -0.028327491134405136 -45.68045383087786
888 -0.030717316642403604 -45.77780136466027 -0.022617080342024566 -45.70307091121988
889 -0.03087555505335331 -45.808676919713626 -0.028192503750324248 -45.73126341497021
890 -0.030911658611148595 -45.83958857832477 -0.03177259303629398 -45.7630360080065
891 -0.03077334500849247 -45.87036192333326 -0.02677851337939501 -45.7898145213859
892 -0.030991789512336256 -45.9013537128456 -0.02728221518918872 -45.81709673657509
893 -0.03097592256963253 -45.93232963541523 -0.03352361638098955 -45.85062035295608
894 -0.030883852671831847 -45.963213488087064 -0.027632911875844 -45.87825326483192
895 -0.03096532803028822 -45.994178816117355 -0.032409447245299816 -45.91066271207722
896 -0.03094419715926051 -46.02512301327661 -0.034320205263793466 -45.944982917341015
897 -0.03094438128173351 -46.05606739455835 -0.03493910357356071 -45.97992202091458
898 -0.03086164891719818 -46.08692904347554 -0.029917711019515993 -46.00983973193409
899 -0.030841807927936317 -46.11777085140348 -0.026695308089256287 -46.03653504002335
900 -0.030863848235458135 -46.14863469963893 -0.03754269890487194 -46.074077738928224
901 -0.03085861513391137 -46.17949331477284 -0.028369033709168434 -46.10244677263739
902 -0.030845518223941326 -46.21033883299678 -0.03444522302597761 -46.13689199566337
903 -0.030826411303132774 -46.241165244299914 -0.027369565796107054 -46.164261561459476
904 -0.0309629469178617 -46.272128191217774 -0.029622625932097434 -46.193884187391575
905 -0.030848211608827114 -46.3029764028266 -0.031926225684583184 -46.22581041307616
906 -0.030884441547095777 -46.333860844373696 -0.03129841983318329 -46.257108832909346
907 -0.03080940116196871 -46.36467024553566 -0.03243097197264433 -46.28953980488199
908 -0.03077125297859311 -46.39544149851426 -0.03186913300305605 -46.321408937885046
909 -0.03105728654190898 -46.42649878505617 -0.04061508439481258 -46.36202402227986
910 -0.030639436654746534 -46.45713822171091 -0.030706613697111605 -46.392730635976974
911 -0.030424772202968596 -46.48756299391388 -0.02938679391518235 -46.422117429892154
912 -0.030602560471743347 -46.518165554385625 -0.03123332019895315 -46.453350750091104
913 -0.030627499613910914 -46.54879305399954 -0.028825565800070764 -46.482176315891174
914 -0.030500964540988208 -46.57929401854053 -0.0286605229601264 -46.5108368388513
915 -0.03061998588964343 -46.60991400443017 -0.022452433500438927 -46.53328927235174
916 -0.030686509143561125 -46.64060051357374 -0.026456497330218553 -46.55974576968195
917 -0.030701212212443353 -46.67130172578618 -0.030825422890484334 -46.59057119257244
918 -0.030809379741549493 -46.70211110552773 -0.023972746357321738 -46.614543938929764
919 -0.030971329472959042 -46.73308243500069 -0.027265967708081006 -46.641809906637846
920 -0.031033186241984367 -46.764115621242674 -0.040447790361940864 -46.682257696999784
921 -0.030857753288000823 -46.79497337453068 -0.027135048247873782 -46.709392745247655
922 -0.031111071910709144 -46.826084446441385 -0.022707624081522226 -46.732100369329174
923 -0.030989341717213393 -46.8570737881586 -0.026747402828186752 -46.75884777215736
924 -0.031035483349114656 -46.888109271507716 -0.03268034998327494 -46.79152812214063
925 -0.03094248566776514 -46.91905175717548 -0.03035780880600214 -46.821885930946635
926 -0.030945321824401618 -46.949997078999886 -0.023334231786429883 -46.845220162733064
927 -0.03107272433117032 -46.98106980333105 -0.029692437686026096 -46.87491260041909
928 -0.031055604852735997 -47.01212540818379 -0.02451371354982257 -46.89942631396891
929 -0.03122635604813695 -47.04335176423193 -0.034729253873229025 -46.93415556784214
930 -0.031188493873924018 -47.074540258105856 -0.03306785970926285 -46.9672234275514
931 -0.031096995621919633 -47.10563725372778 -0.026216845493763685 -46.99344027304517
932 -0.031182536017149688 -47.136819789744926 -0.02925277128815651 -47.02269304433332
933 -0.031205811817198992 -47.16802560156213 -0.0350432738661766 -47.0577363181995
934 -0.031210411805659533 -47.19923601336779 -0.03165625147521496 -47.089392569674715
935 -0.03114337529987097 -47.23037938866766 -0.029695453867316247 -47.119088023542034
936 -0.03145966539159417 -47.26183905405925 -0.046115154027938844 -47.16520317756997
937 -0.03083963580429554 -47.29267868986355 -0.03650226965546608 -47.201705447225436
938 -0.03084984691813588 -47.32352853678169 -0.03291776515543461 -47.23462321238087
939 -0.030737822595983743 -47.35426635937767 -0.026009022351354362 -47.26063223473222
940 -0.03081106273457408 -47.38507742211224 -0.02983068199828267 -47.290462916730505
941 -0.030799541063606738 -47.41587696317585 -0.03174153957515955 -47.32220445630566
942 -0.030770614556968213 -47.44664757773282 -0.032952927984297276 -47.35515738428996
943 -0.030887546204030513 -47.477535123936846 -0.04119459670037031 -47.39635198099033
944 -0.030658483784645797 -47.508193607721495 -0.030049137491732835 -47.42640111848206
945 -0.030640913732349874 -47.53883452145384 -0.030418404657393695 -47.45681952313946
946 -0.030604087840765716 -47.56943860929461 -0.027535121887922287 -47.48435464502738
947 -0.030739756301045418 -47.60017836559565 -0.029119186103343964 -47.513473831130725
948 -0.030726306047290562 -47.630904671642945 -0.028486787993460893 -47.54196061912418
949 -0.030725410673767328 -47.66163008231671 -0.031466690450906755 -47.57342730957509
950 -0.030755211785435676 -47.692385294102145 -0.02949000746011734 -47.60291731703521
951 -0.03067307760939002 -47.72305837171154 -0.03270693086087704 -47.63562424789608
952 -0.03074390711262822 -47.75380227882417 -0.027352738473564387 -47.66297698636965
953 -0.03078110804781318 -47.78458338687198 -0.034269363060593604 -47.697246349430245
954 -0.03067268608137965 -47.81525607295336 -0.030857096426188946 -47.72810344585643
955 -0.030810389760881664 -47.84606646271424 -0.03536661695688963 -47.763470062813326
956 -0.030534885451197626 -47.87660134816544 -0.020328496117144823 -47.78379855893047
957 -0.030682835169136523 -47.907284183334575 -0.032944233156740665 -47.81674279208721
958 -0.030906075425446034 -47.938190258760024 -0.04329194091260433 -47.860034732999814
959 -0.030747050978243352 -47.968937309738266 -0.04053068701177835 -47.900565420011596
960 -0.03034611325711012 -47.999283422995376 -0.03069741213694215 -47.93126283214854
961 -0.030330474860966204 -48.02961389785634 -0.031190719176083802 -47.96245355132462
962 -0.030206861160695552 -48.059820759017036 -0.034143776074051856 -47.996597327398675
963 -0.030224812868982553 -48.090045571886016 -0.02987375743687153 -48.02647108483555
964 -0.03030271641910076 -48.12034828830512 -0.02951394198462367 -48.055985026820174
965 -0.03026125840842724 -48.15060954671355 -0.04007438682019711 -48.09605941364037
966 -0.030162018071860076 -48.18077156478541 -0.03357953187078237 -48.129638945511154
967 -0.029984892718493937 -48.210756457503905 -0.025330191291868687 -48.154969136803025
968 -0.03017306635156274 -48.24092952385547 -0.02804734082892537 -48.18301647763195
969 -0.0302095596678555 -48.27113908352332 -0.03294504545629025 -48.21596152308824
970 -0.030090650264173745 -48.301229733787494 -0.026694104820489884 -48.24265562790873
971 -0.03021080857142806 -48.33144054235892 -0.02740632938221097 -48.27006195729094
972 -0.03030967703089118 -48.36175021938981 -0.028018278907984494 -48.29808023619893
973 -0.030266462173312903 -48.39201668156313 -0.029251906368881465 -48.32733214256781
974 -0.030292334966361523 -48.42230901652949 -0.02748453328385949 -48.35481667585167
975 -0.030361977964639665 -48.45267099449413 -0.03220903277397156 -48.38702570862564
976 -0.03040121737867594 -48.4830722118728 -0.0346104484051466 -48.42163615703079
977 -0.030233991984277963 -48.51330620385708 -0.03315936643630266 -48.45479552346709
978 -0.03029164895415306 -48.54359785281123 -0.034412069246172905 -48.489207592713264
979 -0.0301070430316031 -48.57370489584284 -0.035614464245736596 -48.524822056959
980 -0.029967662133276462 -48.60367255797611 -0.03103364249691367 -48.55585569945592
981 -0.029928047489374877 -48.63360060546549 -0.02845855625346303 -48.58431425570938
982 -0.030027451179921626 -48.66362805664541 -0.02968108858913183 -48.61399534429851
983 -0.029938360303640367 -48.69356641694905 -0.033779178932309153 -48.647774523230815
984 -0.029868463519960642 -48.72343488046901 -0.02943682633340359 -48.67721134956422
985 -0.030088658165186643 -48.75352353863419 -0.04107072502374649 -48.71828207458796
986 -0.029746569227427244 -48.78327010786162 -0.025201915204524993 -48.74348398979249
987 -0.029648594558238983 -48.81291870241986 -0.031460016034543514 -48.77494400582703
988 -0.02979744942858815 -48.84271615184844 -0.031376611441373825 -48.806320617268405
989 -0.02973064426332712 -48.87244679611177 -0.029459947906434535 -48.83578056517484
990 -0.029879933036863805 -48.90232672914863 -0.019062827341258526 -48.854843392516095
991 -0.029970941320061683 -48.93229767046869 -0.02773380232974887 -48.882577194845844
992 -0.030043782014399768 -48.962341452483095 -0.026967873610556126 -48.9095450684564
993 -0.030131849087774755 -48.99247330157087 -0.031363954208791255 -48.940909022665195
994 -0.030161365400999784 -49.02263466697187 -0.024547030963003636 -48.9654560536282
995 -0.030400469340384005 -49.05303513631225 -0.044848835468292235 -49.010304889096496
996 -0.02988670617341995 -49.082921842485675 -0.02760507380589843 -49.0379099629024
997 -0.03000705474987626 -49.11292889723555 -0.03142890762537718 -49.06933887052777
998 -0.029889307357370852 -49.14281820459292 -0.031164733320474626 -49.100503603848246
999 -0.02994145955890417 -49.172759664151826 -0.030219333432614803 -49.13072293728086
1000 -0.02993191173300147 -49.20269157588483 -0.0343473594635725 -49.16507029674443
1001 -0.029858851805329323 -49.23255042769016 -0.02043962087482214 -49.18550991761926
1002 -0.029911027941852807 -49.26246145563201 -0.029108278546482326 -49.21461819616574
1003 -0.030027089826762676 -49.29248854545877 -0.030037465412169694 -49.24465566157791
1004 -0.030077514983713628 -49.32256606044248 -0.03330117613077164 -49.27795683770868
1005 -0.030540746729820968 -49.3531068071723 -0.011683551175519825 -49.2896403888842
1006 -0.03023085668683052 -49.38333766385913 -0.03207565639168024 -49.321716045275885
1007 -0.030185156129300596 -49.41352281998843 -0.031003763526678087 -49.35271980880256
1008 -0.030055869184434415 -49.44357868917287 -0.029227516893297435 -49.38194732569586
1009 -0.030186145287007093 -49.47376483445987 -0.030710741691291333 -49.412658067387156
1010 -0.030246892292052508 -49.504011726751926 -0.03345375042408705 -49.44611181781124
1011 -0.030072705168277026 -49.534084431920206 -0.03465908896178007 -49.480770906773024
1012 -0.029986095242202283 -49.56407052716241 -0.03355140257626772 -49.51432230934929
1013 -0.030003397166728972 -49.59407392432914 -0.03118561254814267 -49.54550792189743
1014 -0.03000203976407647 -49.624075964093215 -0.02913452750071883 -49.57464244939815
1015 -0.029982927814126016 -49.65405889190734 -0.02671922417357564 -49.60136167357172
1016 -0.029977652709931135 -49.68403654461727 -0.0277307596988976 -49.62909243327062
1017 -0.030169647838920354 -49.71420619245619 -0.035608873888850215 -49.66470130715947
1018 -0.029944004211574792 -49.74415019666776 -0.034987828321754934 -49.69968913548122
1019 -0.029994365107268096 -49.77414456177503 -0.03229758329689503 -49.73198671877812
1020 -0.029947463981807233 -49.80409202575684 -0.034716492518782616 -49.7667032112969
1021 -0.029827636294066907 -49.8339196620509 -0.0322086937725544 -49.79891190506945
1022 -0.02984201367944479 -49.863761675730345 -0.030194764770567418 -49.82910666984002
1023 -0.02984371976926923 -49.89360539549961 -0.033069133199751376 -49.862175803039776
1024 -0.029720071237534285 -49.92332546673715 -0.03152803657576442 -49.89370383961554
1025 -0.02982984408736229 -49.953155310824506 -0.0354112945497036 -49.929115134165244
1026 -0.02969390656799078 -49.9828492173925 -0.02646249979734421 -49.95557763396259
1027 -0.029891258757561445 -50.01274047615006 -0.02566212071105838 -49.98123975467365
1028 -0.0296965173445642 -50.04243699349462 -0.02900670124217868 -50.01024645591583
1029 -0.029804070573300125 -50.07224106406792 -0.037688377499580386 -50.04793483341541
1030 -0.02979999119415879 -50.10204105526208 -0.03385433182120323 -50.081789165236614
1031 -0.02984232883900404 -50.13188338410108 -0.038317900709807874 -50.12010706594642
1032 -0.029625400993973018 -50.16150878509505 -0.03621656708419323 -50.15632363303062
1033 -0.029524354543536902 -50.19103313963859 -0.029757100716233255 -50.18608073374685
1034 -0.02955373339354992 -50.22058687303214 -0.02949369391426444 -50.21557442766111
1035 -0.0295153453014791 -50.250102218333616 -0.03746460154652596 -50.253039029207635
1036 -0.029513064492493867 -50.27961528282611 -0.02447880981490016 -50.277517839022536
1037 -0.02951952423900366 -50.309134807065114 -0.029103164002299307 -50.30662100302484
1038 -0.02941485298797488 -50.33854966005309 -0.032533750683069226 -50.33915475370791
1039 -0.02938343659043312 -50.367933096643526 -0.03219795115292072 -50.37135270486083
1040 -0.029355062171816826 -50.39728815881534 -0.02650565830990672 -50.39785836317074
1041 -0.029601179901510476 -50.426889338716855 -0.03461580649018288 -50.43247416966092
1042 -0.029331451654434203 -50.45622079037129 -0.02902101809158921 -50.46149518775251
1043 -0.029430955555289982 -50.48565174592658 -0.02523703584447503 -50.48673222359699
1044 -0.029472880624234678 -50.515124626550815 -0.025328990817070008 -50.51206121441406
1045 -0.029584436397999524 -50.54470906294881 -0.02974568186327815 -50.541806896277336
1046 -0.029600612167268992 -50.57430967511608 -0.028891881555318834 -50.57069877783265
1047 -0.029607487563043832 -50.603917162679124 -0.03149392250925302 -50.60219270034191
1048 -0.029588349163532257 -50.63350551184266 -0.030315959360450506 -50.63250865970236
1049 -0.029621948208659887 -50.663127460051314 -0.03235293626785278 -50.664861595970216
1050 -0.02956208111718297 -50.6926895411685 -0.03278157655149698 -50.697643172521715
1051 -0.029448640998452902 -50.72213818216695 -0.033488677628338334 -50.73113185015006
1052 -0.029506161343306303 -50.75164434351026 -0.02717935061082244 -50.75831120076088
1053 -0.02951127728447318 -50.78115562079473 -0.023708124179393053 -50.78201932494027
1054 -0.02965018143877387 -50.8108058022335 -0.02503346689045429 -50.80705279183073
1055 -0.029733860213309527 -50.840539662446815 -0.028003519214689732 -50.83505631104542
1056 -0.02967564109712839 -50.870215303543944 -0.030166946724057196 -50.86522325776948
1057 -0.029723453335464 -50.89993875687941 -0.033407605811953546 -50.89863086358143
1058 -0.029828327428549527 -50.929767084307954 -0.03367987666279078 -50.93231074024422
1059 -0.029752015974372624 -50.95951910028233 -0.028533037379384042 -50.9608437776236
1060 -0.02971725258976221 -50.98923635287209 -0.03372001796960831 -50.99456379559321
1061 -0.029628835152834654 -51.018865188024925 -0.026751657761633397 -51.021315453354845
1062 -0.029645896703004836 -51.04851108472793 -0.028276595380157234 -51.049592048735
1063 -0.029745111986994744 -51.078256196714925 -0.02919838409870863 -51.078790432833706
1064 -0.029713205993175507 -51.1079694027081 -0.037412129342556 -51.11620256217626
1065 -0.029651948437094688 -51.13762135114519 -0.02793566407635808 -51.14413822625262
1066 -0.029661385156214238 -51.16728273630141 -0.029492602124810217 -51.17363082837743
1067 -0.029671500623226165 -51.19695423692463 -0.028598308749496936 -51.20222913712693
1068 -0.029719072766602038 -51.226673309691236 -0.02704413076862693 -51.22927326789556
1069 -0.029841499403119087 -51.256514809094355 -0.03531097006052732 -51.264584237956086
1070 -0.029639942571520805 -51.286154751665876 -0.028484803438186646 -51.293069041394276
1071 -0.029696119856089352 -51.31585087152197 -0.030201268196105958 -51.323270309590384
1072 -0.029603258613497017 -51.345454130135465 -0.029192522447556258 -51.35246283203794
1073 -0.029690395388752223 -51.37514452552422 -0.027124405093491077 -51.37958723713143
1074 -0.02987268175929785 -51.40501720728352 -0.03747008629143238 -51.41705732342287
1075 -0.029562673158943654 -51.43457988044246 -0.02399639617651701 -51.44105371959938
1076 -0.02963229939341545 -51.464212179835876 -0.030350764654576777 -51.47140448425396
1077 -0.029732932243496178 -51.49394511207937 -0.03069036891683936 -51.502094853170796
1078 -0.02963270777836442 -51.523577819857735 -0.030288245249539613 -51.53238309842033
1079 -0.029519765637815 -51.55309758549555 -0.030693812016397714 -51.56307691043673
1080 -0.029711427073925732 -51.58280901256948 -0.01932655107229948 -51.582403461509024
1081 -0.030008151102811097 -51.61281716367229 -0.04087733384221792 -51.62328079535124
1082 -0.02956439470872283 -51.64238155838101 -0.027285687252879144 -51.65056648260412
1083 -0.029586679860949518 -51.67196823824196 -0.03115766476839781 -51.68172414737252
1084 -0.029550126381218435 -51.701518364623176 -0.03040457172319293 -51.712128719095716
1085 -0.029511251859366892 -51.731029616482544 -0.025682098045945168 -51.737810817141664
1086 -0.02966647418215871 -51.7606960906647 -0.023754654731601477 -51.76156547187327
1087 -0.029757788591086864 -51.790453879255786 -0.032367725670337674 -51.79393319754361
1088 -0.0296736572869122 -51.8201275365427 -0.02750373901799321 -51.821436936561604
1089 -0.029747340735048054 -51.84987487727775 -0.03843575231730938 -51.859872688878916
1090 -0.029603753704577684 -51.87947863098233 -0.027287429943680764 -51.8871601188226
1091 -0.029632076248526575 -51.90911070723085 -0.03364023473113775 -51.92080035355374
1092 -0.02962580993771553 -51.938736517168564 -0.031900577060878274 -51.95270093061462
1093 -0.02958384919911623 -51.96832036636768 -0.028003810439258814 -51.98070474105388
1094 -0.02983428705483675 -51.99815465342252 -0.03936488125473261 -52.02006962230861
1095 -0.029557789489626885 -52.02771244291215 -0.027578353602439164 -52.04764797591105
1096 -0.029404191207140683 -52.05711663411929 -0.028956184070557354 -52.076604159981606
1097 -0.029480048455297947 -52.08659668257459 -0.027938364259898662 -52.1045425242415
1098 -0.029496349953114988 -52.1160930325277 -0.03384323790669441 -52.1383857621482
1099 -0.029425769578665495 -52.145518802106366 -0.027890772186219694 -52.166276534334415
1100 -0.02944806730374694 -52.17496686941011 -0.02579303542152047 -52.19206956975594
1101 -0.029584783501923083 -52.20455165291204 -0.03268630485981703 -52.22475587461575
1102 -0.02949844440445304 -52.23405009731649 -0.024626154731959105 -52.249382029347714
1103 -0.029556791856884958 -52.263606889173374 -0.0281500743702054 -52.27753210371792
1104 -0.02949345139786601 -52.29310034057124 -0.035553788766264915 -52.31308589248418
1105 -0.02949821949005127 -52.322598560061294 -0.027216580137610434 -52.340302472621794
1106 -0.029544008895754814 -52.35214256895705 -0.03612860720604658 -52.37643107982784
1107 -0.029608984477818012 -52.38175155343487 -0.027143684681504965 -52.403574764509344
1108 -0.029524613451212645 -52.41127616688608 -0.03620277624577284 -52.43977754075512
1109 -0.029427650943398477 -52.44070381782948 -0.03423279281705618 -52.474010333572174
1110 -0.029299452528357507 -52.470003270357836 -0.028877419233322144 -52.5028877528055
1111 -0.02934778295457363 -52.49935105331241 -0.034996827505528925 -52.53788458031103
1112 -0.02932278085500002 -52.52867383416741 -0.03542461264878512 -52.57330919295981
1113 -0.02914620703086257 -52.55782004119827 -0.0312060154043138 -52.60451520836413
1114 -0.029266053438186647 -52.587086094636454 -0.03302890658378601 -52.637544114947914
1115 -0.029019806534051895 -52.616105901170506 -0.026053521502763032 -52.663597636450675
1116 -0.029316345509141684 -52.64542224667965 -0.023740658443421124 -52.6873382948941
1117 -0.02920442996546626 -52.67462667664512 -0.02840861724689603 -52.71574691214099
1118 -0.029369839187711477 -52.70399651583283 -0.029692811984568836 -52.74543972412556
1119 -0.02927499022334814 -52.73327150605618 -0.026850471179932354 -52.772290195305494
1120 -0.02965008495375514 -52.762921591009935 -0.04751560464501381 -52.81980579995051
1121 -0.029115450475364922 -52.7920370414853 -0.02985523696988821 -52.849661036920395
1122 -0.029053125996142626 -52.821090167481444 -0.030513939447700977 -52.880174976368096
1123 -0.029043556656688452 -52.85013372413813 -0.028985987044870855 -52.909160963412965
1124 -0.029207592271268366 -52.8793413164094 -0.02239236021414399 -52.93155332362711
1125 -0.02933041350916028 -52.90867172991856 -0.03336900826543569 -52.964922331892545
1126 -0.029175437055528164 -52.93784716697409 -0.028839410934597253 -52.99376174282714
1127 -0.029244864638894797 -52.967092031612985 -0.023185482248663902 -53.0169472250758
1128 -0.029247732367366552 -52.99633976398035 -0.0272814754396677 -53.04422870051547
1129 -0.02946480307728052 -53.025804567057634 -0.02517157169058919 -53.06940027220606
1130 -0.029489270597696304 -53.05529383765533 -0.03304728772491217 -53.10244755993097
1131 -0.029306635912507772 -53.08460047356783 -0.036217235028743744 -53.138664794959716
1132 -0.029246583580970764 -53.1138470571488 -0.025584104377776383 -53.164248899337494
1133 -0.029180817026644944 -53.143027874175445 -0.027942387294024228 -53.19219128663152
1134 -0.029429990146309138 -53.17245786432176 -0.036357293277978896 -53.2285485799095
1135 -0.029237719252705574 -53.20169558357446 -0.025097709149122238 -53.25364628905862
1136 -0.029258830659091472 -53.23095441423355 -0.02771498207002878 -53.28136127112865
1137 -0.029403384868055583 -53.260357799101605 -0.03477704282850027 -53.316138313957154
1138 -0.029246972501277925 -53.28960477160288 -0.02830528626218438 -53.344443600219336
1139 -0.029238550551235677 -53.318843322154116 -0.0331503139808774 -53.37759391420021
1140 -0.029272354766726495 -53.34811567692084 -0.02971506705507636 -53.40730898125529
1141 -0.029140607453882694 -53.377256284374724 -0.02872784426435828 -53.43603682551965
1142 -0.029255018290132283 -53.40651130266485 -0.029901349917054176 -53.465938175436705
1143 -0.029227983113378285 -53.43573928577823 -0.0293804369866848 -53.49531861242339
1144 -0.02931431299075484 -53.46505359876899 -0.03419887963682413 -53.529517492060215
1145 -0.029267970565706493 -53.494321569334694 -0.02638196907937527 -53.55589946113959
1146 -0.02930949004366994 -53.52363105937837 -0.029293226543813944 -53.5851926876834
1147 -0.029305021185427903 -53.552936080563796 -0.0324558800086379 -53.617648567692044
1148 -0.029225948732346296 -53.58216202929614 -0.028294039890170097 -53.645942607582214
1149 -0.02922017751261592 -53.611382206808756 -0.03460401501506567 -53.68054662259728
1150 -0.02920042546465993 -53.640582632273414 -0.027249217685312032 -53.707795840282586
1151 -0.029326465912163258 -53.66990909818558 -0.02734563248232007 -53.73514147276491
1152 -0.029252275265753268 -53.69916137345133 -0.0308633822016418 -53.76600485496655
1153 -0.02937186574563384 -53.72853323919696 -0.02581336088478565 -53.791818215851336
1154 -0.029525044187903405 -53.75805828338487 -0.024299840070307256 -53.81611805592164
1155 -0.029395648650825022 -53.787453932035696 -0.02769479127600789 -53.84381284719765
1156 -0.02953015612438321 -53.816984088160076 -0.02433394342660904 -53.86814679062426
1157 -0.029434389155358075 -53.84641847731543 -0.03241276629269123 -53.90055955691695
1158 -0.02956098783761263 -53.875979465153044 -0.032228154316544536 -53.932787711233495
1159 -0.02952033104375005 -53.90549979619679 -0.029430958069860937 -53.962218669303354
1160 -0.029424788430333138 -53.934924584627126 -0.029706399980932476 -53.991925069284285
1161 -0.02943482305854559 -53.96435940768567 -0.02439911477267742 -54.01632418405696
1162 -0.029452548176050187 -53.99381195586172 -0.02790174251422286 -54.04422592657119
1163 -0.02942410819232464 -54.023236064054046 -0.0289761146530509 -54.073202041224235
1164 -0.02944639530032873 -54.05268245935437 -0.027130685467272996 -54.100332726691505
1165 -0.02946191858500242 -54.08214437793937 -0.03254239670932293 -54.13287512340083
1166 -0.029479944612830877 -54.1116243225522 -0.029700249060988428 -54.162575372461816
1167 -0.02957677375525236 -54.141201096307455 -0.03381182327866554 -54.196387195740485
1168 -0.02943329969421029 -54.17063439600167 -0.03374482374638319 -54.23013201948687
1169 -0.029475599620491268 -54.20010999562216 -0.03207029942423105 -54.2622023189111
1170 -0.029481574427336454 -54.22959157004949 -0.030803625751286746 -54.29300594466239
1171 -0.02924430500715971 -54.258835875056654 -0.029083702806383373 -54.32208964746877
1172 -0.02930253203958273 -54.288138407096234 -0.0267716852016747 -54.348861332670445
1173 -0.029352102521806957 -54.31749050961804 -0.034650026075541976 -54.383511358745984
1174 -0.0293856437318027 -54.34687615334984 -0.027106060180813074 -54.4106174189268
1175 -0.02939231162890792 -54.37626846497875 -0.026452824752777816 -54.43707024367958
1176 -0.029441344924271105 -54.40570980990302 -0.031179417576640844 -54.468249661256216
1177 -0.029636307246983053 -54.435346117150004 -0.03748756479471922 -54.50573722605093
1178 -0.02944294363260269 -54.46478906078261 -0.025948207080364227 -54.531685433131294
1179 -0.029334004037082195 -54.49412306481969 -0.033986878022551535 -54.56567231115385
1180 -0.0292677135206759 -54.523390778340364 -0.031127367168664932 -54.59679967832251
1181 -0.0292925538495183 -54.55268333218988 -0.02598353149369359 -54.622783209816205
1182 -0.02942098993808031 -54.58210432212796 -0.030756307858973743 -54.65353951767518
1183 -0.029363802168518305 -54.61146812429648 -0.03724771235138178 -54.69078723002656
1184 -0.02913662064820528 -54.64060474494468 -0.03032812988385558 -54.721115359910414
1185 -0.02918445896357298 -54.66978920390825 -0.0314547304995358 -54.75257009040995
1186 -0.029171614814549683 -54.6989608187228 -0.029659787379205226 -54.78222987778915
1187 -0.02924766717478633 -54.72820848589759 -0.02630764003843069 -54.80853751782758
1188 -0.029169712867587804 -54.757378198765174 -0.03274190537631512 -54.84127942320389
1189 -0.029205852560698985 -54.786584051325875 -0.02730061337351799 -54.86858003657741
1190 -0.029175597429275512 -54.81575964875515 -0.025552363693714143 -54.894132400271126
1191 -0.029381378460675477 -54.845141027215824 -0.02728845179080963 -54.921420852061935
1192 -0.029416528157889844 -54.87455755537371 -0.031898378022015096 -54.95331923008395
1193 -0.02936967946588993 -54.9039272348396 -0.028472532425075768 -54.981791762509026
1194 -0.029292297828942538 -54.933219532668545 -0.02428688555955887 -55.00607864806859
1195 -0.029372010938823225 -54.96259154360737 -0.025716680753976106 -55.03179532882256
1196 -0.029543536622077225 -54.992135080229446 -0.025413521099835634 -55.0572088499224
1197 -0.02955140881240368 -55.02168648904185 -0.03165565337985754 -55.088864503302254
1198 -0.029495498258620502 -55.05118198730047 -0.02538867900148034 -55.114253182303734
1199 -0.02971626613289118 -55.08089825343336 -0.030785154737532138 -55.145038337041264
1200 -0.029646268021315335 -55.11054452145468 -0.02428588466718793 -55.16932422170845
1201 -0.029675749968737362 -55.140220271423416 -0.027381112799048424 -55.1967053345075
1202 -0.02978102881461382 -55.17000130023803 -0.03006642507389188 -55.22677175958139
1203 -0.029668700695037842 -55.19967000093307 -0.03227967042475939 -55.259051430006146
1204 -0.02977247117087245 -55.22944247210394 -0.02773974360898137 -55.28679117361513
1205 -0.029780704714357852 -55.259223176818296 -0.03288464825600386 -55.31967582187113
1206 -0.029753529746085406 -55.288976706564384 -0.028573174308985472 -55.34824899618012
1207 -0.029607959743589162 -55.31858466630797 -0.03340826034545898 -55.38165725652558
1208 -0.0297704104334116 -55.348355076741385 -0.031027945782989265 -55.412685202308566
1209 -0.029889426566660403 -55.378244503308046 -0.021021091472357513 -55.43370629378092
1210 -0.029862148594111203 -55.40810665190216 -0.03393009267747402 -55.467636386458395
1211 -0.02981905210763216 -55.43792570400979 -0.03206296022981405 -55.49969934668821
1212 -0.029763220250606535 -55.4676889242604 -0.025515657383948565 -55.52521500407216
1213 -0.02988242907449603 -55.4975713533349 -0.029307514149695634 -55.55452251822185
1214 -0.029868696257472037 -55.52744004959237 -0.024819279834628106 -55.57934179805648
1215 -0.029934267234057187 -55.557374316826426 -0.02900910610333085 -55.60835090415981
1216 -0.029936983343213798 -55.58731130016964 -0.027620751596987247 -55.6359716557568
1217 -0.030042098835110664 -55.61735339900475 -0.031746132485568526 -55.66771778824236
1218 -0.02994983959943056 -55.64730323860418 -0.02969805533066392 -55.697415843573026
1219 -0.030128228571265937 -55.677431467175445 -0.03346352819353342 -55.73087937176656
1220 -0.029933105409145355 -55.70736457258459 -0.03177216928452253 -55.762651541051085
1221 -0.029776057694107294 -55.737140630278695 -0.021854247245937587 -55.784505788297025
1222 -0.0301861310377717 -55.76732676131647 -0.028990664426237343 -55.813496452723264
1223 -0.030023003369569777 -55.79734976468604 -0.033298677392303945 -55.84679513011557
1224 -0.029895199183374643 -55.82724496386941 -0.03165834071114659 -55.87845347082671
1225 -0.02990922499448061 -55.857154188863895 -0.03212401438504457 -55.91057748521176
1226 -0.030085787922143937 -55.88723997678604 -0.03187952265143394 -55.9424570078632
1227 -0.029947005212306976 -55.91718698199835 -0.03283916804939509 -55.97529617591259
1228 -0.02980100279673934 -55.946987984795086 -0.0256108820438385 -56.000907057956425
1229 -0.030115479417145253 -55.977103464212234 -0.029853108059614896 -56.03076016601604
1230 -0.030026353150606155 -56.00712981736284 -0.02642662702128291 -56.05718679303732
1231 -0.030200537107884885 -56.037330354470726 -0.032600792683660985 -56.08978758572098
1232 -0.03005051929503679 -56.067380873765764 -0.0278742884285748 -56.117661874149555
1233 -0.030099267419427634 -56.097480141185194 -0.026522691175341607 -56.1441845653249
1234 -0.0300641524605453 -56.12754429364574 -0.034005962684750556 -56.17819052800965
1235 -0.030074545275419952 -56.15761883892116 -0.025578487571328877 -56.20376901558098
1236 -0.030175646301358938 -56.18779448522252 -0.032765749469399454 -56.23653476505038
1237 -0.03019572664052248 -56.21799021186304 -0.03297441806644201 -56.269509183116824
1238 -0.0300133952870965 -56.24800360715014 -0.02668410921469331 -56.296193292331516
1239 -0.030021019093692303 -56.278024626243834 -0.031295955553650855 -56.32748924788517
1240 -0.03007657900452614 -56.30810120524836 -0.03165384922176599 -56.35914309710694
1241 -0.029798209294676782 -56.33789941454304 -0.028449972812086343 -56.38759306991902
1242 -0.030153903272002937 -56.36805331781504 -0.03356996383517981 -56.4211630337542
1243 -0.02998504266142845 -56.39803836047647 -0.02996614556759596 -56.451129179321796
1244 -0.029746444802731274 -56.4277848052792 -0.033204255439341065 -56.48433343476114
1245 -0.029779806919395923 -56.457564612198595 -0.029020007234066725 -56.51335344199521
1246 -0.02988406363874674 -56.48744867583734 -0.03160619493573904 -56.54495963693095
1247 -0.029811136797070502 -56.517259812634414 -0.029104688670486212 -56.574064325601434
1248 -0.02992905518040061 -56.54718886781482 -0.029086429066956042 -56.60315075466839
1249 -0.029906552378088237 -56.577095420192904 -0.034055203385651114 -56.63720595805404
1250 -0.029684636928141116 -56.60678005712104 -0.03080990957096219 -56.668015867625
1251 -0.029698917269706727 -56.63647897439075 -0.030196381639689206 -56.69821224926469
1252 -0.029658994916826487 -56.66613796930758 -0.0273690240457654 -56.72558127331046
1253 -0.029852976184338333 -56.695990945491914 -0.02654542392119765 -56.75212669723166
1254 -0.029700265359133483 -56.725691210851046 -0.03210075460374355 -56.784227451835406
1255 -0.029912064876407386 -56.75560327572745 -0.020653440803289413 -56.80488089263869
1256 -0.02981399782001972 -56.78541727354747 -0.02990800840780139 -56.834788901046494
1257 -0.029890685714781283 -56.815307959262256 -0.029912456683814526 -56.86470135773031
1258 -0.029824337083846332 -56.8451322963461 -0.027842467464506627 -56.89254382519482
1259 -0.02980224844068289 -56.87493454478678 -0.033339915052056315 -56.925883740246874
1260 -0.02979000275954604 -56.90472454754633 -0.031614193506538865 -56.957497933753416
1261 -0.02976218266412616 -56.93448673021046 -0.03030190197750926 -56.987799835730925
1262 -0.029799568932503462 -56.96428629914296 -0.0268391533754766 -57.0146389891064
1263 -0.029930800758302213 -56.99421709990126 -0.03266463652253151 -57.047303625628935
1264 -0.029862925689667464 -57.02408002559093 -0.03396987784653902 -57.08127350347547
1265 -0.02978298272937536 -57.053863008320306 -0.02876984840258956 -57.11004335187806
1266 -0.029724569618701936 -57.08358757793901 -0.030181230418384074 -57.14022458229645
1267 -0.029695226438343526 -57.11328280437735 -0.030259598698467016 -57.17048418099491
1268 -0.029843060951679944 -57.143125865329026 -0.028999277390539646 -57.19948345838545
1269 -0.02977966843172908 -57.172905533760755 -0.02915057921782136 -57.22863403760327
1270 -0.029628316313028334 -57.202533850073785 -0.029689667280763388 -57.258323704884035
1271 -0.02963232258334756 -57.23216617265713 -0.03473687954246998 -57.293060584426506
1272 -0.02952612768858671 -57.261692300345715 -0.028557863924652337 -57.32161844835116
1273 -0.02946835719048977 -57.2911606575362 -0.02931949021294713 -57.35093793856411
1274 -0.029417673870921136 -57.32057833140713 -0.028650231193751097 -57.37958816975786
1275 -0.029446682054549457 -57.350025013461675 -0.03325863033533096 -57.41284680009319
1276 -0.0296176977455616 -57.37964271120724 -0.030682357121258975 -57.44352915721445
1277 -0.029522539861500264 -57.40916525106874 -0.028465037140995263 -57.471994194355446
1278 -0.02939125131815672 -57.4385565023869 -0.031889969296753404 -57.5038841636522
1279 -0.029469260293990374 -57.468025762680895 -0.029580804985016584 -57.53346496863722
1280 -0.02946983752772212 -57.497495600208616 -0.03357434179633856 -57.56703931043356
1281 -0.029373005963861942 -57.52686860617248 -0.026262901723384857 -57.59330221215694
1282 -0.0292868135496974 -57.556155419722174 -0.031549264397472146 -57.62485147655441
1283 -0.02946533476933837 -57.585620754491515 -0.029168017394840717 -57.65401949394925
1284 -0.029368411377072336 -57.614989165868586 -0.026633319072425367 -57.68065281302167
1285 -0.029435553308576345 -57.64442471917716 -0.02612982550635934 -57.70678263852803
1286 -0.029448225535452364 -57.67387294471261 -0.023111378587782384 -57.72989401711582
1287 -0.029720075894147158 -57.70359302060676 -0.029859907925128937 -57.75975392504095
1288 -0.029575391300022603 -57.73316841190678 -0.030426523368805646 -57.79018044840975
1289 -0.029518803115934134 -57.762687215022716 -0.02363768145442009 -57.81381812986417
1290 -0.029724869411438704 -57.792412084434154 -0.034399822168052194 -57.84821795203222
1291 -0.029495656304061414 -57.82190774073822 -0.031831766664981845 -57.8800497186972
1292 -0.029552438016980886 -57.8514601787552 -0.027300711069256068 -57.90735042976646
1293 -0.029511720314621924 -57.88097189906982 -0.03166642226278782 -57.93901685202925
1294 -0.029434562474489213 -57.91040646154431 -0.028379922453314065 -57.96739677448256
1295 -0.02958123227581382 -57.93998769382013 -0.028623929526656867 -57.99602070400922
1296 -0.029759079124778508 -57.96974677294491 -0.03937993198633194 -58.03540063599555
1297 -0.029401575680822134 -57.99914834862573 -0.03148566205054522 -58.06688629804609
1298 -0.029457917902618647 -58.02860626652835 -0.02589740538969636 -58.09278370343579
1299 -0.029442730639129878 -58.05804899716748 -0.03069201121106744 -58.12347571464686
1300 -0.02955805081874132 -58.087607047986225 -0.028316286392509937 -58.15179200103937
1301 -0.02935078237205744 -58.11695783035828 -0.033791981264948846 -58.185583982304315
1302 -0.029392858687788247 -58.146350689046066 -0.029201547987759112 -58.214785530292076
1303 -0.02946156421676278 -58.175812253262826 -0.02866319976747036 -58.24344873005955
1304 -0.0293520743958652 -58.20516432765869 -0.025205797515809536 -58.26865452757536
1305 -0.029378434550017117 -58.23454276220871 -0.029627597983926536 -58.29828212555928
1306 -0.02948888074606657 -58.26403164295478 -0.02675393335521221 -58.32503605891449
1307 -0.029507107473909854 -58.29353875042869 -0.03331423830240965 -58.3583502972169
1308 -0.02939303144812584 -58.32293178187681 -0.03160290494561195 -58.389953202162516
1309 -0.029534867126494647 -58.352466649003304 -0.0343166483566165 -58.42426985051913
1310 -0.029379177372902632 -58.38184582637621 -0.026249304041266443 -58.450519154560396
1311 -0.029448188934475185 -58.41129401531068 -0.0338724747300148 -58.484391629290414
1312 -0.029484989121556282 -58.44077900443224 -0.02521616518497467 -58.509607794475386
1313 -0.02937495307996869 -58.4701539575122 -0.02771849324926734 -58.53732628772465
1314 -0.029511562921106814 -58.49966552043331 -0.035889179818332194 -58.57321546754299
1315 -0.02937802327796817 -58.52904354371128 -0.028510064445436002 -58.60172553198842
1316 -0.029440169036388398 -58.55848371274767 -0.03139219339936972 -58.63311772538779
1317 -0.029346748255193233 -58.587830461002866 -0.02694810936227441 -58.660065834750064
1318 -0.029594920203089715 -58.617425381205955 -0.02799415998160839 -58.688059994731674
1319 -0.029500764422118665 -58.64692614562807 -0.020915774162858725 -58.70897576889453
1320 -0.029636052250862122 -58.67656219787894 -0.02975323023274541 -58.738728999127275
1321 -0.02960295379161835 -58.706165151670554 -0.028348872810602187 -58.76707787193788
1322 -0.0296162155456841 -58.73578136721624 -0.02665789648890495 -58.793735768426785
1323 -0.02964891940355301 -58.7654302866198 -0.03090077396482229 -58.82463654239161
1324 -0.02963099041953683 -58.79506127703933 -0.032212973944842814 -58.85684951633645
1325 -0.029688379727303982 -58.824749656766635 -0.0295499661937356 -58.88639948253019
1326 -0.029611105751246213 -58.85436076251788 -0.03296255134046078 -58.91936203387065
1327 -0.029529418889433147 -58.88389018140731 -0.029268491733819246 -58.948630525604464
1328 -0.029573367536067964 -58.913463548943376 -0.027571585867553948 -58.97620211147202
1329 -0.02960956608876586 -58.94307311503214 -0.03194121029227972 -59.0081433217643
1330 -0.029489675350487233 -58.97256279038263 -0.02822601329535246 -59.03636933505965
1331 -0.02966801468282938 -59.00223080506546 -0.02580793248489499 -59.06217726754455
1332 -0.029591645300388335 -59.031822450365844 -0.030604891199618577 -59.092782158744164
1333 -0.029571604821830987 -59.06139405518768 -0.033105097524821755 -59.12588725626899
1334 -0.029451383743435144 -59.09084543893111 -0.03620096333324909 -59.16208821960224
1335 -0.02943008141592145 -59.120275520347036 -0.0200867204926908 -59.18217494009493
1336 -0.02960823941975832 -59.149883759766794 -0.028562777023762465 -59.2107377171187
1337 -0.029655789583921434 -59.179539549350714 -0.027707401569932698 -59.23844511868863
1338 -0.029690539930015802 -59.20923008928073 -0.028861426562070847 -59.267306545250705
1339 -0.029653017595410346 -59.23888310687614 -0.028464019298553467 -59.29577056454926
1340 -0.02968105850741267 -59.26856416538355 -0.033787697181105615 -59.32955826173036
1341 -0.029770464822649955 -59.2983346302062 -0.03419218454509974 -59.36375044627546
1342 -0.029783399123698474 -59.3281180293299 -0.031017645075917245 -59.39476809135138
1343 -0.02938160439953208 -59.35749963372943 -0.02364003797993064 -59.41840812933131
1344 -0.02983022518455982 -59.38732985891399 -0.02097115097567439 -59.43937928030699
1345 -0.02969768876209855 -59.41702754767609 -0.026857143454253673 -59.46623642376124
1346 -0.02979474179446697 -59.44682228947056 -0.02702687932178378 -59.49326330308302
1347 -0.029705445840954782 -59.476527735311514 -0.027765612304210662 -59.52102891538723
1348 -0.029865260142832993 -59.50639299545435 -0.026080597005784512 -59.547109512393014
1349 -0.030312457494437693 -59.53670545294879 -0.03418555092066526 -59.58129506331368
1350 -0.02983969757333398 -59.566545150522124 -0.028488769941031934 -59.60978383325472
1351 -0.029892906825989485 -59.59643805734812 -0.029761369898915292 -59.63954520315363
1352 -0.029883328173309565 -59.62632138552143 -0.03750987723469734 -59.67705508038833
1353 -0.029787037149071695 -59.6561084226705 -0.029336573742330074 -59.706391654130655
1354 -0.029762196354568005 -59.68587061902507 -0.029420283064246176 -59.7358119371949
1355 -0.029778529424220324 -59.71564914844929 -0.03633950985968113 -59.77215144705458
1356 -0.029641538113355636 -59.74529068656264 -0.03419767841696739 -59.80634912547155
1357 -0.02961690379306674 -59.77490759035571 -0.03265871200710535 -59.839007837478654
1358 -0.029556713346391917 -59.804464303702105 -0.028138017654418944 -59.867145855133074
1359 -0.02973668109625578 -59.83420098479836 -0.036086106672883034 -59.90323196180596
1360 -0.02937123030424118 -59.8635722151026 -0.02804609024897218 -59.93127805205493
1361 -0.029432348720729352 -59.89300456382333 -0.03113197721540928 -59.96241002927034
1362 -0.029430198203772306 -59.9224347620271 -0.03155868975445628 -59.99396871902479
1363 -0.029418978933244945 -59.951853740960345 -0.030929855443537234 -60.02489857446833
1364 -0.02959991982206702 -59.981453660782414 -0.03913946356624365 -60.064038038034575
1365 -0.029308264423161746 -60.01076192520558 -0.03465817105025053 -60.09869620908483
1366 -0.029107746481895447 -60.03986967168748 -0.030730658397078513 -60.129426867481904
1367 -0.02906192308291793 -60.0689315947704 -0.032074885070323945 -60.161501752552226
1368 -0.029193523712456225 -60.098125118482855 -0.028675565030425787 -60.19017731758265
1369 -0.02907529715448618 -60.12720041563734 -0.027123872842639684 -60.21730119042529
1370 -0.029163963440805674 -60.15636437907815 -0.03307793792337179 -60.25037912834866
1371 -0.029120453260838987 -60.185484832338986 -0.0345689931884408 -60.284948121537106
1372 -0.028947528917342424 -60.21443236125633 -0.02972414130344987 -60.31467226284055
1373 -0.02903006663545966 -60.243462427891785 -0.027243070024996995 -60.34191533286555
1374 -0.029034513421356677 -60.27249694131314 -0.026538648921996356 -60.368453981787546
1375 -0.029021172411739828 -60.30151811372488 -0.026058417093008757 -60.39451239888056
1376 -0.02912040548399091 -60.330638519208875 -0.03061794228851795 -60.42513034116907
1377 -0.02916554845869541 -60.35980406766757 -0.025439183320850135 -60.45056952448992
1378 -0.02925362754613161 -60.3890576952137 -0.02673864020034671 -60.47730816469027
1379 -0.029355176910758018 -60.418412872124456 -0.027630388084799052 -60.50493855277507
1380 -0.029341644328087568 -60.44775451645254 -0.032131326757371424 -60.537069879532446
1381 -0.029238264448940753 -60.47699278090148 -0.036342311464250085 -60.5734121909967
1382 -0.02924964427947998 -60.506242425180965 -0.028842071071267128 -60.602254262067966
1383 -0.02924950197339058 -60.535491927154354 -0.02426968337967992 -60.626523945447644
1384 -0.029352303128689528 -60.56484423028304 -0.027406404074281455 -60.65393034952193
1385 -0.029464382398873567 -60.594308612681914 -0.02888566069304943 -60.68281601021498
1386 -0.029349594563245773 -60.62365820724516 -0.0326945099979639 -60.715510520212945
1387 -0.02933490853756666 -60.65299311578272 -0.026302034594118597 -60.74181255480706
1388 -0.02940487479791045 -60.68239799058063 -0.03358327969908714 -60.77539583450615
1389 -0.02927122889086604 -60.711669219471496 -0.03628117851912975 -60.81167701302528
1390 -0.029185042530298234 -60.7408542620018 -0.026882728282362222 -60.83855974130764
1391 -0.02915652357041836 -60.77001078557222 -0.02821096032857895 -60.86677070163622
1392 -0.029213076643645763 -60.79922386221586 -0.031667241081595424 -60.89843794271781
1393 -0.02930686455219984 -60.82853072676806 -0.028261579945683478 -60.9266995226635
1394 -0.029297459963709117 -60.857828186731766 -0.031472361832857135 -60.95817188449635
1395 -0.029192256927490234 -60.88702044365925 -0.033412005938589576 -60.99158389043494
1396 -0.02909761518239975 -60.916118058841654 -0.021195314917713405 -61.01277920535265
1397 -0.02933467971161008 -60.945452738553264 -0.02918523820117116 -61.04196444355382
1398 -0.029296879842877387 -60.97474961839614 -0.028625137358903884 -61.070589580912724
1399 -0.02928990786895156 -61.00403952626509 -0.028870425280183555 -61.099460006192906
1400 -0.02935795793309808 -61.03339748419819 -0.026099693775177003 -61.125559699968086
1401 -0.029480616096407175 -61.0628781002946 -0.02533401967957616 -61.15089371964766
1402 -0.029371279384940864 -61.09224937967954 -0.030220193974673747 -61.18111391362233
1403 -0.029338802490383387 -61.12158818216992 -0.02791315848007798 -61.20902707210241
1404 -0.02941228849813342 -61.15100047066806 -0.028100069239735605 -61.23712714134214
1405 -0.02942735468968749 -61.18042782535775 -0.02747518168762326 -61.26460232302976
1406 -0.029628236964344978 -61.21005606232209 -0.03629212137311697 -61.30089444440288
1407 -0.029475689586251973 -61.23953175190834 -0.027077372092753647 -61.327971816495634
1408 -0.029514995776116847 -61.269046747684456 -0.0322082057595253 -61.36018002225516
1409 -0.029616059735417366 -61.29866280741987 -0.019090500101447104 -61.379270522356606
1410 -0.029600767139345407 -61.328263574559216 -0.03285058308392763 -61.412121105440534
1411 -0.029763009585440158 -61.35802658414465 -0.02641325006261468 -61.43853435550315
1412 -0.029643979109823703 -61.387670563254474 -0.02921384312212467 -61.46774819862527
1413 -0.029678898584097623 -61.41734946183857 -0.02675408450886607 -61.49450228313414
1414 -0.02985907280817628 -61.44720853464675 -0.024937962647527456 -61.51944024578167
1415 -0.029647293221205472 -61.47685582786795 -0.03523788433521986 -61.55467813011688
1416 -0.029652221221476795 -61.506508049089426 -0.029353848099708556 -61.58403197821659
1417 -0.02966521605849266 -61.536173265147916 -0.028214261587709188 -61.6122462398043
1418 -0.02960732551291585 -61.56578059066083 -0.03399250041693449 -61.646238740221236
1419 -0.029728258214890956 -61.59550884887572 -0.02847026251256466 -61.6747090027338
1420 -0.029793197475373744 -61.62530204635109 -0.025196138117462397 -61.699905140851264
1421 -0.029779192060232162 -61.65508123841132 -0.03150120982900262 -61.73140635068027
1422 -0.029884711001068355 -61.68496594941239 -0.039973354898393154 -61.77137970557866
1423 -0.02956018028780818 -61.7145261297002 -0.030669141840189696 -61.80204884741885
1424 -0.029549453407526016 -61.74407558310772 -0.03063186416402459 -61.832680711582874
1425 -0.02952208500355482 -61.77359766811128 -0.03309002388268709 -61.86577073546556
1426 -0.02953500710427761 -61.80313267521556 -0.030021349526941778 -61.8957920849925
1427 -0.029476188588887453 -61.832608863804445 -0.03366687837988138 -61.92945896337238
1428 -0.029430316295474768 -61.86203918009992 -0.0369685722514987 -61.96642753562388
1429 -0.029358374886214733 -61.891397554986135 -0.02959767458960414 -61.99602521021348
1430 -0.029226610902696848 -61.92062416588883 -0.032967270165681836 -62.028992480379166
1431 -0.02919203247874975 -61.94981619836758 -0.025030584167689086 -62.054023064546854
1432 -0.029307091888040305 -61.97912329025562 -0.028957890067249536 -62.0829809546141
1433 -0.02927134223282337 -62.00839463248845 -0.02939365040510893 -62.11237460501921
1434 -0.029276873636990785 -62.037671506125434 -0.02852811701595783 -62.14090272203517
1435 -0.029288567043840884 -62.06696007316928 -0.02714143842458725 -62.16804416045976
1436 -0.029251372441649437 -62.096211445610926 -0.03375028949230909 -62.20179444995207
1437 -0.029213715251535176 -62.12542516086246 -0.027062080148607493 -62.22885653010068
1438 -0.02954417299479246 -62.15496933385725 -0.02888215994462371 -62.2577386900453
1439 -0.029485085513442755 -62.184454419370695 -0.02903270497918129 -62.28677139502448
1440 -0.029404484201222658 -62.21385890357192 -0.027046420704573394 -62.31381781572905
1441 -0.029650026094168426 -62.243508929666085 -0.02677718913182616 -62.34059500486088
1442 -0.029543255642056464 -62.27305218530814 -0.02999795787036419 -62.370592962731244
1443 -0.029442014917731286 -62.30249420022587 -0.03241868764162063 -62.40301165037287
1444 -0.029499700292944908 -62.33199390051882 -0.0321823762729764 -62.435194026645846
1445 -0.029385045170783997 -62.3613789456896 -0.026759475097060205 -62.461953501742904
1446 -0.029432248324155807 -62.39081119401376 -0.0311350766569376 -62.49308857839984
1447 -0.029379483498632907 -62.42019067751239 -0.02948173088952899 -62.52257030928937
1448 -0.02937542535364628 -62.44956610286604 -0.027192276529967786 -62.54976258581934
1449 -0.029579081013798712 -62.47914518387984 -0.026817318983376026 -62.57657990480271
1450 -0.02952275974676013 -62.5086679436266 -0.02568738702684641 -62.60226729182956
1451 -0.02960703345015645 -62.53827497707675 -0.03236836139112711 -62.63463565322069
1452 -0.029496398754417896 -62.56777137583117 -0.027264411374926568 -62.66190006459562
1453 -0.029634164273738862 -62.59740554010491 -0.03328739944845438 -62.695187464044075
1454 -0.029626579023897648 -62.627032119128806 -0.028028901387006044 -62.72321636543108
1455 -0.029603938292711972 -62.656636057421515 -0.026670724898576737 -62.74988709032966
1456 -0.02971823960542679 -62.686354297026945 -0.03419081550091505 -62.78407790583057
1457 -0.029593334626406433 -62.71594763165335 -0.027612476237118246 -62.81169038206769
1458 -0.029631697945296763 -62.74557932959865 -0.03242997601628304 -62.84412035808397
1459 -0.029621829744428396 -62.77520115934308 -0.0317472655326128 -62.875867623616585
1460 -0.02961562993004918 -62.804816789273126 -0.027968932688236237 -62.903836556304825
1461 -0.02959284307435155 -62.83440963234748 -0.028300125058740376 -62.932136681363566
1462 -0.02973495898768306 -62.86414459133516 -0.029863794799894094 -62.96200047616346
1463 -0.029654582869261502 -62.893799174204425 -0.03390257116407156 -62.99590304732753
1464 -0.029597326833754777 -62.92339650103818 -0.03078110031783581 -63.02668414764537
1465 -0.02961885938420892 -62.953015360422384 -0.027239241916686297 -63.05392338956206
1466 -0.02966982647776604 -62.98268518690015 -0.021392192132771014 -63.07531558169483
1467 -0.02978168921545148 -63.0124668761156 -0.0333987632766366 -63.10871434497147
1468 -0.029698389675468208 -63.04216526579107 -0.03039865717291832 -63.139113002144384
1469 -0.029684545751661063 -63.071849811542734 -0.02463064854964614 -63.16374365069403
1470 -0.029778205137699843 -63.101628016680436 -0.028367097675800323 -63.19211074836983
1471 -0.029916032496839762 -63.13154404917728 -0.029244263470172883 -63.221355011840004
1472 -0.029752113856375217 -63.161296163033654 -0.03384193517267704 -63.25519694701268
1473 -0.02971609588712454 -63.19101225892078 -0.027790520712733267 -63.28298746772541
1474 -0.02971057342365384 -63.220722832344435 -0.027349715773016214 -63.310337183498426
1475 -0.029873116593807935 -63.25059594893824 -0.021553061623126268 -63.33189024512155
1476 -0.029927956592291593 -63.28052390553053 -0.030853260215371846 -63.36274350533692
1477 -0.029980599228292704 -63.310504504758825 -0.028587533812969922 -63.39133103914989
1478 -0.029974239692091943 -63.34047874445092 -0.029067945200949907 -63.42039898435084
1479 -0.029916566982865333 -63.37039531143378 -0.026278150361031295 -63.44667713471187
1480 -0.029910523630678653 -63.40030583506446 -0.033835266903042796 -63.48051240161491
1481 -0.029981368221342564 -63.4302872032858 -0.030702033080160618 -63.51121443469507
1482 -0.02984344633296132 -63.46013064961876 -0.030960993096232414 -63.5421754277913
1483 -0.029811211861670017 -63.48994186148043 -0.028964066319167613 -63.57113949411047
1484 -0.02981844637542963 -63.51976030785586 -0.030946175660938026 -63.602085669771405
1485 -0.029894913733005523 -63.549655221588864 -0.021443056780844925 -63.62352872655225
1486 -0.03004527585580945 -63.579700497444676 -0.030465041194111107 -63.653993767746364
1487 -0.02995530189946294 -63.60965579934414 -0.029216079972684383 -63.68320984771905
1488 -0.03010112401098013 -63.63975692335512 -0.029407651629298925 -63.71261749934835
1489 -0.030020918138325213 -63.66977784149345 -0.029252379946410657 -63.74186987929476
1490 -0.030060924496501683 -63.69983876598995 -0.033996173180639744 -63.7758660524754
1491 -0.02997265858575702 -63.72981142457571 -0.03310687448829412 -63.8089729269637
1492 -0.029862399958074094 -63.759673824533785 -0.030368888191878794 -63.83934181515558
1493 -0.029859751649200916 -63.78953357618298 -0.028907434828579427 -63.86824924998416
1494 -0.02988025238737464 -63.819413828570354 -0.03136159190908074 -63.89961084189324
1495 -0.029866981972008943 -63.84928081054236 -0.030548805836588144 -63.93015964772983
1496 -0.029832666181027888 -63.87911347672339 -0.02953042471781373 -63.95969007244764
1497 -0.02974238879978657 -63.90885586552318 -0.03306082300841808 -63.99275089545606
1498 -0.029779621958732606 -63.93863548748191 -0.02419852018356323 -64.01694941563963
1499 -0.02980527691543102 -63.96844076439734 -0.03026282340288162 -64.04721223904251
1500 -0.02992910537868738 -63.99836986977603 -0.03265632335096598 -64.07986856239347
1501 -0.02978278500959277 -64.02815265478561 -0.03017354477196932 -64.11004210716544
1502 -0.02972574010491371 -64.05787839489052 -0.028267577476799487 -64.13830968464224
1503 -0.02971955658867955 -64.0875979514792 -0.028505849372595548 -64.16681553401483
1504 -0.029822990670800208 -64.11742094214999 -0.033429442718625066 -64.20024497673346
1505 -0.029641585424542427 -64.14706252757453 -0.030965306982398032 -64.23121028371585
1506 -0.0295493021607399 -64.17661182973528 -0.03070811219513416 -64.26191839591098
1507 -0.029636044520884752 -64.20624787425616 -0.030979381501674653 -64.29289777741266
1508 -0.029648909438401462 -64.23589678369457 -0.027488547656685115 -64.32038632506935
1509 -0.029910811223089695 -64.26580759491766 -0.019413179159164427 -64.33979950422851
1510 -0.029835196491330863 -64.295642791409 -0.027085510641336442 -64.36688501486985
1511 -0.029977382626384497 -64.32562017403538 -0.030649245902895927 -64.39753426077274
1512 -0.029891106020659208 -64.35551128005604 -0.03164331205189228 -64.42917757282464
1513 -0.029785994347184895 -64.38529727440321 -0.028493224922567607 -64.45767079774721
1514 -0.029815567750483753 -64.4151128421537 -0.03344698008149862 -64.4911177778287
1515 -0.029763130098581315 -64.44487597225229 -0.03278040569275618 -64.52389818352147
1516 -0.029684326332062482 -64.47456029858435 -0.02703555691987276 -64.55093374044134
1517 -0.029805016424506902 -64.50436531500885 -0.030028522852808236 -64.58096226329414
1518 -0.029702169261872767 -64.53406748427072 -0.028374134749174117 -64.60933639804331
1519 -0.029816324822604656 -64.56388380909333 -0.029201419744640588 -64.63853781778795
1520 -0.02968157771974802 -64.59356538681307 -0.03486677762120962 -64.67340459540915
1521 -0.0296608354896307 -64.6232262223027 -0.03340371362864971 -64.7068083090378
1522 -0.029493511468172074 -64.65271973377088 -0.027695878222584725 -64.73450418726038
1523 -0.029721752647310494 -64.68244148641818 -0.030942238215357066 -64.76544642547574
1524 -0.029512261040508747 -64.7119537474587 -0.030291797779500484 -64.79573822325524
1525 -0.029616703744977713 -64.74157045120367 -0.04592544212937355 -64.84166366538462
1526 -0.0292260873131454 -64.77079653851682 -0.028871905896812676 -64.87053557128142
1527 -0.02918509505689144 -64.79998163357371 -0.030186533369123934 -64.90072210465054
1528 -0.029193158634006976 -64.82917479220771 -0.03292617555707693 -64.93364828020762
1529 -0.029135708045214415 -64.85831050025293 -0.031477567926049235 -64.96512584813367
1530 -0.029132318496704102 -64.88744281874963 -0.03163620047271252 -64.99676204860639
1531 -0.029043048061430453 -64.91648586681106 -0.029495237860828638 -65.02625728646721
1532 -0.02912462195381522 -64.94561048876487 -0.025091454666107894 -65.05134874113332
1533 -0.029212084598839283 -64.97482257336371 -0.029240643978118895 -65.08058938511144
1534 -0.02920822249725461 -65.00403079586097 -0.0320249043405056 -65.11261428945194
1535 -0.029197368118911982 -65.03322816397989 -0.02662864848971367 -65.13924293794166
1536 -0.029112068470567465 -65.06234023245045 -0.031241276394575836 -65.17048421433624
1537 -0.0291461942717433 -65.0914864267222 -0.02905296701937914 -65.19953718135562
1538 -0.029158416017889977 -65.12064484274009 -0.028274619579315187 -65.22781180093494
1539 -0.02927857870236039 -65.14992342144245 -0.035696412436664104 -65.26350821337161
1540 -0.029186222329735757 -65.1791096437722 -0.018365227989852427 -65.28187344136145
1541 -0.029262111987918615 -65.20837175576011 -0.02921829428523779 -65.3110917356467
1542 -0.029287742357701062 -65.23765949811781 -0.03565574642270804 -65.3467474820694
1543 -0.02906999532133341 -65.26672949343914 -0.03388406075537205 -65.38063154282477
1544 -0.029148869682103395 -65.29587836312125 -0.025727940257638693 -65.40635948308241
1545 -0.029109298437833785 -65.32498766155908 -0.0300076263025403 -65.43636710938495
1546 -0.029124240670353175 -65.35411190222943 -0.0341915151104331 -65.47055862449538
1547 -0.02902211118489504 -65.38313401341433 -0.030545848980546 -65.50110447347593
1548 -0.028993702586740257 -65.41212771600108 -0.02838256359100342 -65.52948703706694
1549 -0.028949040081351997 -65.44107675608244 -0.028976249787956477 -65.5584632868549
1550 -0.029027440305799245 -65.47010419638823 -0.02990683065727353 -65.58837011751217
1551 -0.029001484997570513 -65.4991056813858 -0.027756334841251375 -65.61612645235343
1552 -0.028913503140211107 -65.52801918452602 -0.031112225633114575 -65.64723867798654
1553 -0.028996309917420148 -65.55701549444343 -0.03454343006014824 -65.68178210804669
1554 -0.028871338721364735 -65.58588683316479 -0.02730883937329054 -65.70909094741998
1555 -0.02899097204208374 -65.61487780520687 -0.02920946842059493 -65.73830041584057
1556 -0.02896276265382767 -65.6438405678607 -0.03248678501695394 -65.77078720085753
1557 -0.028898244723677635 -65.67273881258438 -0.028967547137290238 -65.79975474799481
1558 -0.02891659550368786 -65.70165540808807 -0.02721077874302864 -65.82696552673784
1559 -0.028951091691851616 -65.73060649977992 -0.03255112022161484 -65.85951664695945
1560 -0.028917026240378618 -65.7595235260203 -0.028909929003566502 -65.88842657596301
1561 -0.02901795767247677 -65.78854148369278 -0.02513662278652191 -65.91356319874953
1562 -0.029019132442772388 -65.81756061613555 -0.03101845532655716 -65.94458165407609
1563 -0.02895730147138238 -65.84651791760693 -0.028821574710309505 -65.9734032287864
1564 -0.029004071746021508 -65.87552198935295 -0.028861955832690002 -66.00226518461909
1565 -0.02895016362890601 -65.90447215298185 -0.032025845535099504 -66.0342910301542
1566 -0.02890547113493085 -65.93337762411679 -0.02825547754764557 -66.06254650770184
1567 -0.02924876380711794 -65.9626263879239 -0.022193001117557287 -66.0847395088194
1568 -0.029279091954231264 -65.99190547987814 -0.021983259450644256 -66.10672276827005
1569 -0.029262526985257865 -66.0211680068634 -0.03256074022501707 -66.13928350849507
1570 -0.029264184925705195 -66.05043219178911 -0.03273645732551813 -66.17201996582058
1571 -0.02917354991659522 -66.0796057417057 -0.030729554034769534 -66.20274951985535
1572 -0.029216770362108947 -66.10882251206782 -0.03042277004569769 -66.23317228990105
1573 -0.029065096378326417 -66.13788760844615 -0.026006900426000356 -66.25917919032705
1574 -0.029264026414602996 -66.16715163486076 -0.0326483741402626 -66.29182756446731
1575 -0.029145357944071294 -66.19629699280483 -0.03034927658736706 -66.32217684105468
1576 -0.029220399912446737 -66.22551739271728 -0.030895433854311705 -66.353072274909
1577 -0.029241515696048735 -66.25475890841332 -0.02661965163424611 -66.37969192654325
1578 -0.029356736689805984 -66.28411564510313 -0.02767753293737769 -66.40736945948062
1579 -0.02931858068332076 -66.31343422578645 -0.029403183609247208 -66.43677264308987
1580 -0.029250212665647268 -66.3426844384521 -0.031378848291933534 -66.4681514913818
1581 -0.029318291787058116 -66.37200273023916 -0.029757648054510356 -66.49790913943632
1582 -0.029172579105943442 -66.4011753093451 -0.03190468568354845 -66.52981382511986
1583 -0.029075674433261155 -66.43025098377836 -0.028910558111965655 -66.55872438323182
1584 -0.02914829449728131 -66.45939927827564 -0.031404629722237586 -66.59012901295405
1585 -0.02906118966639042 -66.48846046794203 -0.02708999803289771 -66.61721901098694
1586 -0.02916439427062869 -66.51762486221266 -0.027027671597898005 -66.64424668258484
1587 -0.029112694039940833 -66.5467375562526 -0.03443393055349588 -66.67868061313833
1588 -0.02921600202098489 -66.57595355827358 -0.030482298135757445 -66.70916291127408
1589 -0.0290446687489748 -66.60499822702256 -0.0260343998670578 -66.73519731114114
1590 -0.029082692600786685 -66.63408091962334 -0.028713418077677487 -66.76391072921881
1591 -0.029157644882798196 -66.66323856450614 -0.032043342292308805 -66.79595407151112
1592 -0.029237178992480038 -66.69247574349862 -0.02817881861701608 -66.82413289012814
1593 -0.02920863460749388 -66.72168437810612 -0.02978842370212078 -66.85392131383026
1594 -0.029227812588214875 -66.75091219069434 -0.030262385960668325 -66.88418369979092
1595 -0.029035142995417117 -66.77994733368975 -0.026304944604635238 -66.91048864439556
1596 -0.029243607353419066 -66.80919094104317 -0.03254242707043886 -66.943031071466
1597 -0.029104762710630894 -66.8382957037538 -0.0316580418497324 -66.97468911331573
1598 -0.029152259416878223 -66.86744796317068 -0.029247642774134875 -67.00393675608987
1599 -0.02933680349960923 -66.89678476667028 -0.03209673166275025 -67.03603348775262
1600 -0.029016837198287248 -66.92580160386856 -0.02698674751445651 -67.06302023526708
1601 -0.02925556283444166 -66.955057166703 -0.029192129988223313 -67.09221236525529
1602 -0.029127363115549088 -66.98418452981855 -0.03373388033360243 -67.12594624558889
1603 -0.029056303296238185 -67.01324083311479 -0.025397390034049748 -67.15134363562294
1604 -0.029151570796966553 -67.04239240391176 -0.03081182325258851 -67.18215545887553
1605 -0.029292612615972758 -67.07168501652774 -0.036205052956938745 -67.21836051183247
1606 -0.02916567251086235 -67.1008506890386 -0.02110333265736699 -67.23946384448983
1607 -0.029326783027499914 -67.1301774720661 -0.026634003315120936 -67.26609784780496
1608 -0.02917589982971549 -67.1593533718958 -0.026099641527980565 -67.29219748933293
1609 -0.029246379248797895 -67.18859975114461 -0.028373077884316443 -67.32057056721725
1610 -0.02930486323311925 -67.21790461437773 -0.02950571719557047 -67.35007628441282
1611 -0.029373354464769363 -67.2472779688425 -0.02719329306855798 -67.37726957748139
1612 -0.02930997433140874 -67.27658794317391 -0.02637834046036005 -67.40364791794174
1613 -0.029421902913600206 -67.3060098460875 -0.028349243570119143 -67.43199716151186
1614 -0.029445133917033673 -67.33545498000454 -0.03556026890873909 -67.4675574304206
1615 -0.029238879308104516 -67.36469385931265 -0.03216084726154804 -67.49971827768215
1616 -0.029316303972154855 -67.3940101632848 -0.030781083181500433 -67.53049936086364
1617 -0.029201712273061276 -67.42321187555787 -0.029825814720243215 -67.56032517558388
1618 -0.029285732284188272 -67.45249760784206 -0.026142405904829503 -67.58646758148872
1619 -0.0291848324239254 -67.48168244026598 -0.022510047443211077 -67.60897762893192
1620 -0.029364395793527363 -67.5110468360595 -0.030106760375201703 -67.63908438930713
1621 -0.02949624750763178 -67.54054308356714 -0.02943558692932129 -67.66851997623645
1622 -0.029363456182181835 -67.56990653974933 -0.031007736828178166 -67.69952771306463
1623 -0.029435675498098134 -67.59934221524742 -0.03554924894124269 -67.73507696200586
1624 -0.029265411663800478 -67.62860762691122 -0.02969630490988493 -67.76477326691575
1625 -0.02924792328849435 -67.65785555019971 -0.029972171038389207 -67.79474543795415
1626 -0.029133858252316715 -67.68698940845204 -0.03397588636726141 -67.8287213243214
1627 -0.02929272297769785 -67.71628213142974 -0.034411495365202424 -67.86313281968661
1628 -0.02908448949456215 -67.7453666209243 -0.03369350153952837 -67.89682632122614
1629 -0.02910725409165025 -67.77447387501596 -0.02963851122185588 -67.926464832448
1630 -0.029065607022494076 -67.80353948203845 -0.02654425548389554 -67.9530090879319
1631 -0.02906293710693717 -67.83260241914539 -0.029055104218423368 -67.98206419215033
1632 -0.029093090631067752 -67.86169550977645 -0.028642882872372866 -68.01070707502271
1633 -0.029178918432444335 -67.8908744282089 -0.03409536480903626 -68.04480243983174
1634 -0.02900845119729638 -67.9198828794062 -0.028372038155794144 -68.07317447798754
1635 -0.029104346968233587 -67.94898722637444 -0.0342875799164176 -68.10746205790396
1636 -0.02901264140382409 -67.97799986777827 -0.029072108305990697 -68.13653416620996
1637 -0.028927739430218934 -68.00692760720848 -0.029367330390959977 -68.16590149660091
1638 -0.028980080969631672 -68.03590768817811 -0.023708808049559594 -68.18961030465047
1639 -0.029125340189784764 -68.06503302836789 -0.024599809385836124 -68.2142101140363
1640 -0.029116385616362095 -68.09414941398425 -0.026371254958212374 -68.24058136899451
1641 -0.029145972430706026 -68.12329538641497 -0.026592642161995174 -68.26717401115651
1642 -0.02929620202630758 -68.15259158844127 -0.03188993539661169 -68.29906394655312
1643 -0.0292976388707757 -68.18188922731204 -0.031045957747846843 -68.33010990430097
1644 -0.029241361562162636 -68.2111305888742 -0.02049203757196665 -68.35060194187294
1645 -0.029474004078656434 -68.24060459295285 -0.022836720570921898 -68.37343866244386
1646 -0.029494566097855567 -68.2700991590507 -0.03192165289074182 -68.4053603153346
1647 -0.029508800990879536 -68.29960796004158 -0.033379240334033965 -68.43873955566863
1648 -0.029476524982601403 -68.32908448502418 -0.025995055958628655 -68.46473461162726
1649 -0.029832907766103745 -68.35891739279029 -0.01921361219137907 -68.48394822381864
1650 -0.029679866321384907 -68.38859725911168 -0.026006910391151904 -68.50995513420979
1651 -0.02974444441497326 -68.41834170352665 -0.030993955582380293 -68.54094908979216
1652 -0.029719446878880264 -68.44806115040554 -0.028075024485588074 -68.56902411427775
1653 -0.02976772328838706 -68.47782887369392 -0.028998592495918275 -68.59802270677368
1654 -0.029776103980839252 -68.50760497767476 -0.034802382439374925 -68.63282508921306
1655 -0.029603030998259783 -68.53720800867302 -0.026552410144358874 -68.65937749935742
1656 -0.029708103649318217 -68.56691611232233 -0.02882187198847532 -68.68819937134589
1657 -0.029718747176229954 -68.59663485949856 -0.03039014907553792 -68.71858952042143
1658 -0.029726555198431016 -68.626361414697 -0.02932657636702061 -68.74791609678846
1659 -0.029671037290245294 -68.65603245198724 -0.02574409367516637 -68.77366019046363
1660 -0.02983146933838725 -68.68586392132563 -0.03357684127986431 -68.8072370317435
1661 -0.029700135905295612 -68.71556405723094 -0.03270318042486906 -68.83994021216837
1662 -0.029723344556987285 -68.74528740178792 -0.0272910438477993 -68.86723125601617
1663 -0.02982662646099925 -68.77511402824892 -0.02268460988998413 -68.88991586590615
1664 -0.02973313769325614 -68.80484716594218 -0.031161306891590357 -68.92107717279774
1665 -0.02980301668867469 -68.83465018263085 -0.031612518802285196 -68.95268969160003
1666 -0.029717549309134485 -68.86436773193999 -0.030277300719171764 -68.9829669923192
1667 -0.030164975207298994 -68.89453270714729 -0.045260488614439966 -69.02822748093365
1668 -0.02935534967109561 -68.92388805681838 -0.027663959842175245 -69.05589144077582
1669 -0.029419321659952404 -68.95330737847834 -0.030792290717363356 -69.08668373149318
1670 -0.029449161142110825 -68.98275653962045 -0.02784319519996643 -69.11452692669315
1671 -0.029444587975740434 -69.0122011275962 -0.02621488692238927 -69.14074181361553
1672 -0.029574501793831587 -69.04177562939003 -0.02896902458742261 -69.16971083820296
1673 -0.02948348643258214 -69.07125911582261 -0.02725521055981517 -69.19696604876277
1674 -0.02957399720326066 -69.10083311302587 -0.031160536874085664 -69.22812658563686
1675 -0.02958748321980238 -69.13042059624567 -0.02843923131003976 -69.2565658169469
1676 -0.02942780191078782 -69.15984839815646 -0.031388493906706574 -69.2879543108536
1677 -0.02960459366440773 -69.18945299182086 -0.03003565836697817 -69.31798996922059
1678 -0.029502043314278126 -69.21895503513514 -0.02785574095323682 -69.34584571017383
1679 -0.029569349903613328 -69.24852438503875 -0.02592451823875308 -69.37177022841259
1680 -0.029678936954587697 -69.27820332199333 -0.026207748986780643 -69.39797797739936
1681 -0.029799739271402358 -69.30800306126473 -0.031210478860884905 -69.42918845626025
1682 -0.029540993459522723 -69.33754405472425 -0.0340733764693141 -69.46326183272956
1683 -0.029445593431591987 -69.36698964815584 -0.031143315602093935 -69.49440514833165
1684 -0.029393640346825123 -69.39638328850266 -0.026956051122397184 -69.52136119945405
1685 -0.029413143265992404 -69.42579643176866 -0.030316214356571437 -69.55167741381062
1686 -0.029508711025118827 -69.45530514279378 -0.029357102140784262 -69.5810345159514
1687 -0.029532847460359335 -69.48483799025414 -0.02337726205587387 -69.60441177800728
1688 -0.029579626582562923 -69.5144176168367 -0.027019863296300173 -69.63143164130358
1689 -0.02969821188598871 -69.54411582872268 -0.027171631064265966 -69.65860327236784
1690 -0.029647473897784948 -69.57376330262046 -0.02459082119166851 -69.68319409355951
1691 -0.02978522628545761 -69.60354852890592 -0.029725039098411798 -69.71291913265792
1692 -0.029750105645507573 -69.63329863455142 -0.030658005643635987 -69.74357713830155
1693 -0.029747166484594346 -69.66304580103602 -0.027188442554324864 -69.77076558085587
1694 -0.029745896439999343 -69.69279169747603 -0.029748246632516386 -69.80051382748839
1695 -0.02976205125451088 -69.72255374873053 -0.02835411000996828 -69.82886793749836
1696 -0.029779558908194302 -69.75233330763872 -0.023824292235076427 -69.85269222973344
1697 -0.02986691165715456 -69.78220021929587 -0.032672415301203725 -69.88536464503464
1698 -0.02978296931833029 -69.8119831886142 -0.03603673540055752 -69.9214013804352
1699 -0.029762866254895926 -69.8417460548691 -0.029524840880185366 -69.95092622131538
1700 -0.029667354095727204 -69.87141340896483 -0.029991212487220763 -69.9809174338026
1701 -0.029828866198658942 -69.90124227516348 -0.02940621804445982 -70.01032365184706
1702 -0.0297703611664474 -69.93101263632992 -0.03188824057579041 -70.04221189242286
1703 -0.029769108071923255 -69.96078174440184 -0.031282808538526295 -70.07349470096138
1704 -0.029676859360188247 -69.99045860376204 -0.031145819742232562 -70.10464052070361
1705 -0.02959500616416335 -70.0200536099262 -0.03203319478780031 -70.13667371549141
1706 -0.0296256928704679 -70.04967930279666 -0.02954025296494365 -70.16621396845636
1707 -0.029598645493388177 -70.07927794829006 -0.032353518344461915 -70.19856748680083
1708 -0.029524907656013965 -70.10880285594607 -0.029781502299010755 -70.22834898909984
1709 -0.029485610593110324 -70.13828846653918 -0.02638123445212841 -70.25473022355197
1710 -0.02952171377837658 -70.16781018031756 -0.030611423403024675 -70.285341646955
1711 -0.02958502760156989 -70.19739520791913 -0.02604310614988208 -70.31138475310489
1712 -0.02967934953048825 -70.22707455744961 -0.029667049832642078 -70.34105180293753
1713 -0.0297211186029017 -70.25679567605252 -0.025425147637724875 -70.36647695057525
1714 -0.02964136889204383 -70.28643704494456 -0.03029196346178651 -70.39676891403704
1715 -0.029763595107942818 -70.3162006400525 -0.03525243643671274 -70.43202135047375
1716 -0.029697579238563775 -70.34589821929106 -0.027953888289630413 -70.45997523876338
1717 -0.029488978441804647 -70.37538719773286 -0.026227401569485664 -70.48620264033286
1718 -0.02965280069038272 -70.40503999842325 -0.025322881434112786 -70.51152552176697
1719 -0.029731251765042543 -70.43477125018829 -0.02868113275617361 -70.54020665452315
1720 -0.029799948446452618 -70.46457119863474 -0.025811831187456846 -70.5660184857106
1721 -0.0298410682938993 -70.49441226692865 -0.032692613638937475 -70.59871109934954
1722 -0.029726427141577007 -70.52413869407023 -0.029301742557436228 -70.62801284190698
1723 -0.029800443071871997 -70.55393913714211 -0.03521087784320116 -70.66322371975018
1724 -0.029587540403008462 -70.58352667754512 -0.02932113576680422 -70.69254485551699
1725 -0.029678497929126024 -70.61320517547425 -0.02753877155482769 -70.72008362707182
1726 -0.029662058129906653 -70.64286723360415 -0.030959138460457326 -70.75104276553228
1727 -0.029568535555154086 -70.6724357691593 -0.028650363255292178 -70.77969312878757
1728 -0.029714005440473555 -70.70214977459977 -0.02283131591975689 -70.80252444470733
1729 -0.0300042605958879 -70.73215403519566 -0.030831001792103054 -70.83335544649944
1730 -0.029839119501411916 -70.76199315469708 -0.03167456015944481 -70.86503000665888
1731 -0.02979007624089718 -70.79178323093798 -0.029638216271996497 -70.89466822293087
1732 -0.02978718401864171 -70.82157041495662 -0.030431239493191244 -70.92509946242407
1733 -0.02978073200210929 -70.85135114695873 -0.028387165628373623 -70.95348662805245
1734 -0.029928223881870508 -70.8812793708406 -0.02848294945433736 -70.98196957750679
1735 -0.029933633282780647 -70.91121300412338 -0.026486402656883002 -71.00845598016367
1736 -0.029922276642173527 -70.94113528076555 -0.03245028778910637 -71.04090626795278
1737 -0.02986656129360199 -70.97100184205915 -0.027035653963685034 -71.06794192191646
1738 -0.029895157646387817 -71.00089699970555 -0.03616400696337223 -71.10410592887983
1739 -0.02982719214633107 -71.03072419185187 -0.025686936639249324 -71.12979286551908
1740 -0.029832406248897315 -71.06055659810077 -0.03057232014834881 -71.16036518566743
1741 -0.029759432934224606 -71.090316031035 -0.025078716967254878 -71.18544390263469
1742 -0.02987584928050637 -71.1201918803155 -0.026889370381832124 -71.21233327301653
1743 -0.029956983309239148 -71.15014886362474 -0.02147666970267892 -71.2338099427192
1744 -0.030166053026914597 -71.18031491665165 -0.02136477120220661 -71.2551747139214
1745 -0.030226539727300404 -71.21054145637895 -0.029107760079205035 -71.2842824740006
1746 -0.03041607644408941 -71.24095753282303 -0.02509849090129137 -71.30938096490189
1747 -0.03044975707307458 -71.2714072898961 -0.0274829369969666 -71.33686390189885
1748 -0.03044498348608613 -71.3018522733822 -0.03216866198927164 -71.36903256388813
1749 -0.030227906256914138 -71.3320801796391 -0.04084765501320362 -71.40988021890134
1750 -0.0301820064894855 -71.36226218612859 -0.0375632744282484 -71.44744349332959
1751 -0.029886623471975328 -71.39214880960057 -0.032685743272304536 -71.4801292366019
1752 -0.02994145480915904 -71.42209026440973 -0.030502716079354286 -71.51063195268125
1753 -0.02985037276521325 -71.45194063717494 -0.033425436727702616 -71.54405738940895
1754 -0.02985702771693468 -71.48179766489187 -0.02423264654353261 -71.56829003595249
1755 -0.029983878042548893 -71.51178154293441 -0.03104884773492813 -71.59933888368741
1756 -0.029915681295096874 -71.54169722422951 -0.031096513941884042 -71.6304353976293
1757 -0.029874638468027116 -71.57157186269754 -0.030484294705092906 -71.66091969233439
1758 -0.0298350527882576 -71.6014069154858 -0.030069743748754263 -71.69098943608314
1759 -0.029907828383147716 -71.63131474386894 -0.032997370697557926 -71.7239868067807
1760 -0.029758308455348013 -71.66107305232428 -0.03372445441782475 -71.75771126119852
1761 -0.029771941248327494 -71.69084499357261 -0.023698442988097666 -71.78140970418661
1762 -0.02991626728326082 -71.72076126085587 -0.024964358005672694 -71.80637406219229
1763 -0.029857792612165212 -71.75061905346803 -0.029688077326864005 -71.83606213951916
1764 -0.029997185058891773 -71.78061623852692 -0.02645371463149786 -71.86251585415066
1765 -0.029954199306666852 -71.81057043783359 -0.03265023026615381 -71.89516608441681
1766 -0.029849375877529383 -71.84041981371112 -0.030688867997378112 -71.9258549524142
1767 -0.029898456390947105 -71.87031827010208 -0.030855192616581918 -71.95671014503078
1768 -0.029770847968757154 -71.90008911807084 -0.03256336245685816 -71.98927350748764
1769 -0.029876984003931285 -71.92996610207477 -0.028511107340455054 -72.01778461482809
1770 -0.029847532138228418 -71.959813634213 -0.032246562838554385 -72.05003117766664
1771 -0.029751512687653303 -71.98956514690066 -0.030399393849074842 -72.08043057151572
1772 -0.029865236766636372 -72.0194303836673 -0.026353305485099555 -72.10678387700082
1773 -0.029957159887999296 -72.0493875435553 -0.03417560532689094 -72.14095948232772
1774 -0.029713272489607333 -72.0791008160449 -0.03214458972215652 -72.17310407204987
1775 -0.029648527409881352 -72.10874934345478 -0.03270732834935188 -72.20581140039921
1776 -0.029526783712208272 -72.13827612716699 -0.028944462072104216 -72.23475586247132
1777 -0.029655472841113806 -72.1679316000081 -0.034109695442020894 -72.26886555791334
1778 -0.029663098230957984 -72.19759469823906 -0.03528946209698915 -72.30415502001033
1779 -0.02935708649456501 -72.22695178473363 -0.03597554098814726 -72.34013056099847
1780 -0.02937401020899415 -72.25632579494263 -0.028246273938566446 -72.36837683493704
1781 -0.029394163843244316 -72.28571995878588 -0.02898868089541793 -72.39736551583246
1782 -0.029500546120107173 -72.31522050490598 -0.03246154170483351 -72.4298270575373
1783 -0.029405059944838285 -72.34462556485082 -0.027436571847647428 -72.45726362938494
1784 -0.029246131516993047 -72.37387169636781 -0.024746579769998788 -72.48201020915494
1785 -0.02947030123323202 -72.40334199760105 -0.026329934131354094 -72.50834014328629
1786 -0.029649150371551514 -72.4329911479726 -0.024996869545429946 -72.53333701283172
1787 -0.029657119140028953 -72.46264826711263 -0.02639169991016388 -72.55972871274189
1788 -0.02977542281150818 -72.49242368992414 -0.029569601733237506 -72.58929831447513
1789 -0.02977823717519641 -72.52220192709933 -0.027451246324926615 -72.61674956080006
1790 -0.029909468814730646 -72.55211139591407 -0.03638993501663208 -72.65313949581669
1791 -0.02962765619158745 -72.58173905210566 -0.03563841748982668 -72.68877791330651
1792 -0.029520386829972267 -72.61125943893563 -0.026539773494005204 -72.71531768680052
1793 -0.02970469743013382 -72.64096413636577 -0.02276472756639123 -72.73808241436691
1794 -0.029805205296725035 -72.67076934166249 -0.031344328355044124 -72.76942674272196
1795 -0.02967330664396286 -72.70044264830645 -0.02980334935709834 -72.79923009207906
1796 -0.02970655681565404 -72.7301492051221 -0.03264173567295074 -72.83187182775201
1797 -0.029797776509076356 -72.75994698163117 -0.030500061716884373 -72.86237188946889
1798 -0.029695073794573545 -72.78964205542574 -0.02670226339250803 -72.8890741528614
1799 -0.029882409423589707 -72.81952446484934 -0.027777858544141054 -72.91685201140554
1800 -0.029788180720061064 -72.8493126455694 -0.03260124009102583 -72.94945325149656
1801 -0.0298100546002388 -72.87912270016963 -0.03194440621882677 -72.98139765771539
1802 -0.029774509277194737 -72.90889720944682 -0.029501219931989908 -73.01089887764738
1803 -0.02979263663291931 -72.93868984607974 -0.029247322771698236 -73.04014620041907
1804 -0.029799956642091275 -72.96848980272183 -0.026110898703336716 -73.06625709912241
1805 -0.02985754357650876 -72.99834734629835 -0.02815958485007286 -73.09441668397248
1806 -0.029770824965089558 -73.02811817126343 -0.02802873859182 -73.1224454225643
1807 -0.02985060475766659 -73.0579687760211 -0.02957780547440052 -73.1520232280387
1808 -0.02987173739820719 -73.08784051341931 -0.02926831170916557 -73.18129153974786
1809 -0.029883762076497077 -73.1177242754958 -0.026400705613195897 -73.20769224536106
1810 -0.029871396347880365 -73.14759567184369 -0.03071706769987941 -73.23840931306094
1811 -0.030024585593491793 -73.17762025743718 -0.02841405961662531 -73.26682337267756
1812 -0.02993274750187993 -73.20755300493906 -0.026176022831350565 -73.29299939550891
1813 -0.02993842903524637 -73.2374914339743 -0.03221300672739744 -73.32521240223632
1814 -0.029864632710814475 -73.26735606668511 -0.027736019250005482 -73.35294842148632
1815 -0.02987774247303605 -73.29723380915814 -0.033324075117707255 -73.38627249660402
1816 -0.029862077347934245 -73.32709588650607 -0.028046822268515827 -73.41431931887254
1817 -0.029929295554757117 -73.35702518206082 -0.03344317805022001 -73.44776249692276
1818 -0.029850507620722055 -73.38687568968155 -0.030667742434889077 -73.47843023935765
1819 -0.02972582830116153 -73.41660151798271 -0.03262205384671688 -73.51105229320437
1820 -0.02962325857952237 -73.44622477656223 -0.02531261770054698 -73.53636491090492
1821 -0.029805274773389102 -73.47603005133563 -0.03554965555667877 -73.5719145664616
1822 -0.02969068577513099 -73.50572073711076 -0.022513621579855682 -73.59442818804146
1823 -0.029758497886359692 -73.53547923499713 -0.030961661785840987 -73.6253898498273
1824 -0.029814364109188318 -73.56529359910631 -0.026465475931763648 -73.65185532575906
1825 -0.02974553555250168 -73.59503913465882 -0.028603730257600546 -73.68045905601666
1826 -0.029817879572510718 -73.62485701423132 -0.02879501348361373 -73.70925406950028
1827 -0.029876421391963958 -73.65473343562329 -0.03581358566880226 -73.74506765516908
1828 -0.0297337775118649 -73.68446721313515 -0.02329944623634219 -73.76836710140542
1829 -0.029932444915175438 -73.71439965805033 -0.022121694497764112 -73.79048879590319
1830 -0.030102465953677892 -73.744502124004 -0.031517403572797774 -73.82200619947598
1831 -0.03002333324402571 -73.77452545724803 -0.029616076685488223 -73.85162227616146
1832 -0.029963505826890467 -73.80448896307492 -0.031999940797686574 -73.88362221695915
1833 -0.029980527143925427 -73.83446949021884 -0.03126690676435828 -73.91488912372351
1834 -0.03002007268369198 -73.86448956290253 -0.02923505688086152 -73.94412418060438
1835 -0.02997832391411066 -73.89446788681664 -0.03087725518271327 -73.97500143578709
1836 -0.029944495763629675 -73.92441238258027 -0.030919249262660743 -74.00592068504976
1837 -0.0300471811555326 -73.95445956373581 -0.030502120032906532 -74.03642280508267
1838 -0.030010074749588965 -73.9844696384854 -0.03311986401677132 -74.06954266909943
1839 -0.029892265610396863 -74.0143619040958 -0.03138122409582138 -74.10092389319526
1840 -0.029928077571094037 -74.04428998166689 -0.02456325013190508 -74.12548714332716
1841 -0.0299878447316587 -74.07427782639856 -0.027344986982643604 -74.1528321303098
1842 -0.03003050060942769 -74.10430832700798 -0.02594552468508482 -74.17877765499489
1843 -0.0300869669765234 -74.13439529398451 -0.033442423306405546 -74.2122200783013
1844 -0.030115754064172506 -74.16451104804868 -0.03998108971863985 -74.25220116801994
1845 -0.02989255227148533 -74.19440360032017 -0.042174339108169076 -74.29437550712811
1846 -0.02954511661082506 -74.22394871693099 -0.026947198435664177 -74.32132270556377
1847 -0.0294638242572546 -74.25341254118824 -0.030140720028430223 -74.3514634255922
1848 -0.0295013602823019 -74.28291390147054 -0.028664788603782652 -74.38012821419598
1849 -0.029547651391476394 -74.31246155286202 -0.03148073125630617 -74.41160894545229
1850 -0.029566574096679687 -74.3420281269587 -0.029347051214426757 -74.44095599666672
1851 -0.029501147195696832 -74.3715292741544 -0.02711784690618515 -74.4680738435729
1852 -0.029591919109225272 -74.40112119326362 -0.03066949173808098 -74.49874333531098
1853 -0.02958002984523773 -74.43070122310885 -0.02898175213485956 -74.52772508744583
1854 -0.029550858959555625 -74.46025208206841 -0.020190172363072634 -74.5479152598089
1855 -0.029648953676223756 -74.48990103574464 -0.02880575293675065 -74.57672101274565
1856 -0.02974250866100192 -74.51964354440564 -0.027294813189655542 -74.6040158259353
1857 -0.02977072475478053 -74.54941426916042 -0.03572441563010216 -74.6397402415654
1858 -0.029606437776237726 -74.57902070693666 -0.028244752436876297 -74.66798499400228
1859 -0.029657311365008356 -74.60867801830167 -0.0310737419873476 -74.69905873598962
1860 -0.029538088571280242 -74.63821610687296 -0.027090971544384956 -74.726149707534
1861 -0.029642444290220737 -74.66785855116318 -0.028644901048392058 -74.7547946085824
1862 -0.02958591664209962 -74.69744446780528 -0.030294216983020306 -74.78508882556542
1863 -0.029730912763625383 -74.72717538056891 -0.018171405140310525 -74.80326023070573
1864 -0.029751139506697655 -74.75692652007561 -0.0304326206445694 -74.8336928513503
1865 -0.029722394701093436 -74.7866489147767 -0.02559257233515382 -74.85928542368546
1866 -0.02982709100469947 -74.81647600578141 -0.03499317355453968 -74.89427859724
1867 -0.029739233199506998 -74.84621523898092 -0.031793872080743316 -74.92607246932074
1868 -0.029631901532411575 -74.87584714051333 -0.030450581666082145 -74.95652305098683
1869 -0.029608806222677232 -74.90545594673601 -0.02912450712174177 -74.98564755810857
1870 -0.02964087249711156 -74.93509681923312 -0.029836711287498475 -75.01548426939607
1871 -0.02963324701413512 -74.96473006624726 -0.02797579048201442 -75.04346005987809
1872 -0.029684265423566104 -74.99441433167082 -0.03189712837338447 -75.07535718825147
1873 -0.029763888474553822 -75.02417822014537 -0.02393194967880845 -75.09928913793028
1874 -0.02975160889327526 -75.05392982903865 -0.03223411720246076 -75.13152325513275
1875 -0.029667413793504238 -75.08359724283216 -0.028202592208981515 -75.15972584734173
1876 -0.029762858897447585 -75.1133601017296 -0.03152496106922627 -75.19125080841096
1877 -0.029742603469640017 -75.14310270519924 -0.02728297058492899 -75.21853377899589
1878 -0.029872224945575 -75.17297493014482 -0.03188263736665249 -75.25041641636254
1879 -0.029640879295766354 -75.20261580944059 -0.025003559328615664 -75.27541997569115
1880 -0.029823810514062642 -75.23243961995465 -0.03030679253861308 -75.30572676822976
1881 -0.0298306280747056 -75.26227024802935 -0.03212860487401485 -75.33785537310378
1882 -0.029833726678043605 -75.2921039747074 -0.02918860297650099 -75.36704397608028
1883 -0.029867664352059363 -75.32197163905946 -0.03285627234727144 -75.39990024842756
1884 -0.029835980851203203 -75.35180761991066 -0.03314321767538786 -75.43304346610294
1885 -0.0297414212487638 -75.38154904115942 -0.028039937000721694 -75.46108340310367
1886 -0.029856790881603958 -75.41140583204103 -0.028847012482583523 -75.48993041558626
1887 -0.02983949789777398 -75.4412453299388 -0.026361857168376447 -75.51629227275464
1888 -0.029790786746889352 -75.47103611668568 -0.02755093201994896 -75.54384320477459
1889 -0.02993346881121397 -75.50096958549689 -0.031463004648685455 -75.57530620942327
1890 -0.02983362404629588 -75.53080320954318 -0.03093032743781805 -75.60623653686109
1891 -0.02985714478418231 -75.56066035432737 -0.025399863626807927 -75.63163640048789
1892 -0.029954308830201625 -75.59061466315757 -0.028674279153347016 -75.66031067964124
1893 -0.029896272346377373 -75.62051093550394 -0.02740395637229085 -75.68771463601354
1894 -0.030009105522185563 -75.65052004102613 -0.027380462177097796 -75.71509509819063
1895 -0.02997206673026085 -75.6804921077564 -0.03168786223977804 -75.74678296043041
1896 -0.03014499545097351 -75.71063710320736 -0.031180190201848746 -75.77796315063226
1897 -0.030110092554241418 -75.7407471957616 -0.034732552245259285 -75.81269570287752
1898 -0.02986004836857319 -75.77060724413018 -0.02923894803971052 -75.84193465091722
1899 -0.029915005341172217 -75.80052224947134 -0.02891650013625622 -75.87085115105349
1900 -0.029923778679221868 -75.83044602815056 -0.029239413514733314 -75.90009056456822
1901 -0.029992885049432517 -75.8604389132 -0.029717818647623063 -75.92980838321584
1902 -0.029942048899829387 -75.89038096209983 -0.03248793538659811 -75.96229631860244
1903 -0.02988807512447238 -75.9202690372243 -0.03286553453654051 -75.99516185313898
1904 -0.029715880285948515 -75.94998491751025 -0.027022355981171132 -76.02218420912016
1905 -0.02995660128071904 -75.97994151879097 -0.030499941483139992 -76.0526841506033
1906 -0.029853257723152636 -76.00979477651411 -0.0274878503754735 -76.08017200097878
1907 -0.029847218096256255 -76.03964199461036 -0.02889020973816514 -76.10906221071694
1908 -0.029941747523844243 -76.06958374213421 -0.029698762204498054 -76.13876097292145
1909 -0.02983693117275834 -76.09942067330697 -0.02556578451767564 -76.16432675743913
1910 -0.029906203411519526 -76.12932687671848 -0.02689839033409953 -76.19122514777322
1911 -0.030036242585629223 -76.1593631193041 -0.028006329480558634 -76.21923147725379
1912 -0.030044846702367067 -76.18940796600647 -0.02616813303902745 -76.24539961029281
1913 -0.029963110107928514 -76.2193710761144 -0.028406913951039316 -76.27380652424385
1914 -0.03016707431524992 -76.24953815042964 -0.03036831496283412 -76.30417483920668
1915 -0.030067615304142238 -76.27960576573379 -0.03176335040479898 -76.33593818961148
1916 -0.03023350378498435 -76.30983926951878 -0.02967052171006799 -76.36560871132156
1917 -0.03018305040895939 -76.34002231992774 -0.03233910333365202 -76.39794781465521
1918 -0.029991934169083835 -76.37001425409683 -0.02710337983444333 -76.42505119448965
1919 -0.02990842331200838 -76.39992267740884 -0.033870041742920874 -76.45892123623257
1920 -0.029908182192593814 -76.42983085960144 -0.029196522384881973 -76.48811775861745
1921 -0.029916791431605815 -76.45974765103304 -0.03295877203345299 -76.5210765306509
1922 -0.029803275410085917 -76.48955092644313 -0.03052266510203481 -76.55159919575294
1923 -0.029917973931878804 -76.519468900375 -0.03237662855535746 -76.5839758243083
1924 -0.029973119031637907 -76.54944201940664 -0.022608597204089163 -76.60658442151238
1925 -0.030006455816328527 -76.57944847522297 -0.029169753286987544 -76.63575417479937
1926 -0.030009177420288323 -76.60945765264326 -0.032397054694592954 -76.66815122949397
1927 -0.029846671596169473 -76.63930432423943 -0.03000549543648958 -76.69815672493046
1928 -0.029945671558380127 -76.66924999579781 -0.029921864997595547 -76.72807858992805
1929 -0.0298514555208385 -76.69910145131865 -0.029673106223344802 -76.75775169615139
1930 -0.029840922541916372 -76.72894237386058 -0.030273800436407327 -76.78802549658779
1931 -0.029899437632411718 -76.75884181149299 -0.03097415128722787 -76.81899964787502
1932 -0.030180861428380012 -76.78902267292136 -0.011312732612714172 -76.83031238048773
1933 -0.030321629345417024 -76.81934430226679 -0.03012988232076168 -76.86044226280849
1934 -0.030113978125154973 -76.84945828039194 -0.029891546815633774 -76.89033380962412
1935 -0.030106497555971147 -76.87956477794792 -0.02751826960593462 -76.91785207923006
1936 -0.03011800143867731 -76.9096827793866 -0.02878517024219036 -76.94663724947225
1937 -0.03013579612597823 -76.93981857551258 -0.0312873812392354 -76.97792463071148
1938 -0.03013080945238471 -76.96994938496496 -0.03228706419467926 -77.01021169490616
1939 -0.03011917620897293 -77.00006856117393 -0.0286076195538044 -77.03881931445997
1940 -0.030016258265823124 -77.03008481943975 -0.03179524950683117 -77.0706145639668
1941 -0.030114508420228957 -77.06019932785998 -0.02934055859223008 -77.09995512255902
1942 -0.030002603121101857 -77.09020193098108 -0.031107887160032988 -77.13106300971906
1943 -0.029941700212657452 -77.12014363119374 -0.027653464768081903 -77.15871647448714
1944 -0.030095044057816267 -77.15023867525156 -0.02955733211711049 -77.18827380660424
1945 -0.030123557429760695 -77.18036223268132 -0.03150346130132675 -77.21977726790557
1946 -0.030043910536915065 -77.21040614321824 -0.027169200219213964 -77.24694646812479
1947 -0.030055314768105745 -77.24046145798634 -0.030082333274185656 -77.27702880139897
1948 -0.030101967975497246 -77.27056342596184 -0.02385726599022746 -77.3008860673892
1949 -0.030138583295047282 -77.30070200925688 -0.030842433404177427 -77.33172850079337
1950 -0.030149417743086816 -77.33085142699997 -0.034146097116172315 -77.36587459790955
1951 -0.03000247525051236 -77.36085390225048 -0.028995952755212783 -77.39487055066476
1952 -0.03003591252490878 -77.39088981477539 -0.028851731028407813 -77.42372228169317
1953 -0.030030361749231814 -77.42092017652462 -0.0235178311355412 -77.44724011282871
1954 -0.030306692142039536 -77.45122686866665 -0.03684645909816027 -77.48408657192687
1955 -0.030066162720322608 -77.48129303138697 -0.030295976903289557 -77.51438254883016
1956 -0.03007948016747832 -77.51137251155444 -0.02656259024515748 -77.54094513907532
1957 -0.03012383645400405 -77.54149634800845 -0.029017108492553234 -77.56996224756787
1958 -0.03007018445059657 -77.57156653245904 -0.028836260363459588 -77.59879850793133
1959 -0.029938900470733644 -77.60150543292978 -0.031069936323910953 -77.62986844425525
1960 -0.030067914351820945 -77.6315733472816 -0.028196496609598398 -77.65806494086485
1961 -0.029968467354774476 -77.66154181463638 -0.029015529714524747 -77.68708047057937
1962 -0.029988222103565932 -77.69153003673995 -0.029818824492394924 -77.71689929507177
1963 -0.030025683529675006 -77.72155572026962 -0.03281004410237074 -77.74970933917415
1964 -0.02999001191928983 -77.75154573218892 -0.034562868624925615 -77.78427220779908
1965 -0.029843795858323575 -77.78138952804724 -0.03185160625725984 -77.81612381405634
1966 -0.029753575660288335 -77.81114310370754 -0.02908594598993659 -77.84520976004627
1967 -0.02972905831411481 -77.84087216202165 -0.029409723822027445 -77.8746194838683
1968 -0.029887912236154078 -77.8707600742578 -0.030883759539574385 -77.90550324340788
1969 -0.02986379722133279 -77.90062387147914 -0.028053605835884808 -77.93355684924376
1970 -0.029817121848464013 -77.93044099332761 -0.03192045129835606 -77.96547730054212
1971 -0.029813136998564006 -77.96025413032618 -0.028969831205904482 -77.99444713174802
1972 -0.029736860748380424 -77.98999099107456 -0.02860584817826748 -78.02305297992629
1973 -0.02989121749997139 -78.01988220857453 -0.02222644118592143 -78.04527942111221
1974 -0.030106786359101533 -78.04998899493363 -0.028869924042373894 -78.07414934515458
1975 -0.030182869639247656 -78.08017186457288 -0.030698882602155208 -78.10484822775673
1976 -0.030043997522443532 -78.11021586209532 -0.03115211520344019 -78.13600034296017
1977 -0.030002752505242824 -78.14021861460056 -0.024311853293329477 -78.1603121962535
1978 -0.02998009268194437 -78.1701987072825 -0.03127250727266073 -78.19158470352616
1979 -0.030034832563251256 -78.20023353984574 -0.03458948507905006 -78.22617418860521
1980 -0.029735488165169955 -78.22996902801091 -0.033412365801632406 -78.25958655440685
1981 -0.029850609507411717 -78.25981963751832 -0.028000913094729185 -78.28758746750158
1982 -0.029852713365107773 -78.28967235088342 -0.02578273480758071 -78.31337020230916
1983 -0.029924562480300666 -78.31959691336372 -0.029892118833959102 -78.34326232114311
1984 -0.029947016015648843 -78.34954392937938 -0.026583465095609427 -78.36984578623873
1985 -0.0300379223190248 -78.3795818516984 -0.03565874770283699 -78.40550453394157
1986 -0.029901640396565198 -78.40948349209496 -0.03140552686527372 -78.43691006080684
1987 -0.029863848444074394 -78.43934734053904 -0.02722984291613102 -78.46413990372297
1988 -0.029903024528175594 -78.46925036506723 -0.02652494693174958 -78.49066485065471
1989 -0.030274198204278947 -78.4995245632715 -0.03962832521647215 -78.53029317587118
1990 -0.02985111018642783 -78.52937567345793 -0.0270962773822248 -78.5573894532534
1991 -0.029743002634495495 -78.55911867609242 -0.03075933214277029 -78.58814878539617
1992 -0.029751107562333345 -78.58886978365476 -0.028187194745987652 -78.61633598014215
1993 -0.02977975206449628 -78.61864953571926 -0.029842186998575927 -78.64617816714073
1994 -0.029686298221349716 -78.6483358339406 -0.029708169307559727 -78.67588633644829
1995 -0.02982307430356741 -78.67815890824417 -0.032064984738826754 -78.70795132118711
1996 -0.02983879530802369 -78.7079977035522 -0.039316965639591216 -78.7472682868267
1997 -0.029481087997555732 -78.73747879154975 -0.027824574895203114 -78.7750928617219
1998 -0.02943913163617253 -78.76691792318591 -0.036833007074892524 -78.81192586879679
1999 -0.029347537085413933 -78.79626546027133 -0.02858905801549554 -78.84051492681229
2000 -0.02934962175786495 -78.82561508202919 -0.028587008453905584 -78.8691019352662
