# Supplementary material for: Learning nonequilibrium statistical mechanics and dynamical phase transitions
Source: Nat Commun. 2024 Feb 6;15:1117. doi: 10.1038/s41467-024-45172-8 (PMC10847122; doi:10.1038/s41467-024-45172-8)
Supplement: Supplementary file 4 — Supplementary Data 1 [file 41467_2024_45172_MOESM4_ESM.zip › DPT-main/PlotTemplate/plot_KL_divergence/out/finite_time/SE/L6_D3W32K5_E100BS1k/logs-0.95/log.txt]

1 -0.08585432097315789 -0.08585432097315789 -0.08585648499429226 -0.08585648499429226
2 -0.08561631292104721 -0.17147063389420508 -0.08561076819896699 -0.17146725319325923
3 -0.08540950529277325 -0.25688013918697833 -0.08541031032800675 -0.256877563521266
4 -0.08520905561745167 -0.34208919480443 -0.08521483466029167 -0.3420923981815577
5 -0.0850139919668436 -0.4271031867712736 -0.08501081801950931 -0.427103216201067
6 -0.08483068645000458 -0.5119338732212781 -0.08482383191585541 -0.5119270481169225
7 -0.08464721851050853 -0.5965810917317866 -0.084630536288023 -0.5965575844049454
8 -0.08447152078151703 -0.6810526125133036 -0.08445114679634572 -0.6810087312012911
9 -0.08430138044059277 -0.7653539929538964 -0.08431471288204193 -0.7653234440833331
10 -0.08414693623781204 -0.8495009291917084 -0.08413478955626488 -0.8494582336395979
11 -0.08398229330778122 -0.9334832224994896 -0.08397644124925137 -0.9334346748888493
12 -0.08384057059884072 -1.0173237930983303 -0.08383961096405983 -1.0172742858529091
13 -0.08368502482771874 -1.101008817926049 -0.08364040367305278 -1.1009146895259618
14 -0.08354967124760151 -1.1845584891736507 -0.08350424207746983 -1.1844189316034317
15 -0.08342087790369987 -1.2679793670773505 -0.08346587084233761 -1.2678848024457694
16 -0.083277278393507 -1.3512566454708574 -0.08327727019786835 -1.3511620726436377
17 -0.08314186781644821 -1.4343985132873056 -0.08313706740736962 -1.4342991400510074
18 -0.08301540575921536 -1.517413919046521 -0.08303140960633755 -1.517330549657345
19 -0.08288817331194878 -1.6003020923584699 -0.08290149867534638 -1.6002320483326915
20 -0.08276384845376014 -1.68306594081223 -0.08268543221056461 -1.682917480543256
21 -0.08265300393104554 -1.7657189447432755 -0.08262646272778511 -1.7655439432710411
22 -0.08254742659628392 -1.8482663713395595 -0.0826241284608841 -1.8481680717319253
23 -0.0824300304055214 -1.930696401745081 -0.08236508257687092 -1.9305331543087962
24 -0.08231491148471833 -2.013011313229799 -0.08233775459229946 -2.0128709089010957
25 -0.08220400847494602 -2.095215321704745 -0.08221294097602368 -2.095083849877119
26 -0.08209110386669635 -2.1773064255714414 -0.08209869526326656 -2.177182545140386
27 -0.08199963010847569 -2.259306055679917 -0.08207727335393429 -2.25925981849432
28 -0.08189474307000637 -2.3412007987499237 -0.08196976035833359 -2.3412295788526536
29 -0.0817729264497757 -2.4229737251996992 -0.08168713860213757 -2.422916717454791
30 -0.08169422373175621 -2.5046679489314556 -0.08165304400026799 -2.504569761455059
31 -0.08158447667956352 -2.5862524256110193 -0.08150232881307602 -2.586072090268135
32 -0.08149701766669751 -2.667749443277717 -0.08135396726429463 -2.6674260575324293
33 -0.08142036683857441 -2.749169810116291 -0.08143748119473457 -2.748863538727164
34 -0.08132341131567955 -2.8304932214319707 -0.08133498542010784 -2.8301985241472716
35 -0.08122970722615719 -2.911722928658128 -0.08119852282106876 -2.9113970469683403
36 -0.08113943114876747 -2.9928623598068955 -0.08102999478578568 -2.992427041754126
37 -0.08104962334036828 -3.073911983147264 -0.08107251040637493 -3.073499552160501
38 -0.08096210844814777 -3.1548740915954117 -0.08079606704413891 -3.15429561920464
39 -0.08089684545993805 -3.23577093705535 -0.08094166852533817 -3.235237287729978
40 -0.08079211972653866 -3.3165630567818885 -0.080508728697896 -3.315746016427874
41 -0.0807283028960228 -3.397291359677911 -0.08067233562469482 -3.396418352052569
42 -0.08065339736640453 -3.4779447570443156 -0.0806262131780386 -3.4770445652306075
43 -0.08057181015610695 -3.5585165672004226 -0.08063084743916989 -3.557675412669777
44 -0.08048428781330585 -3.6390008550137285 -0.0805885411798954 -3.6382639538496724
45 -0.08039430640637875 -3.719395161420107 -0.08049213290214538 -3.7187560867518177
46 -0.0803086094558239 -3.799703770875931 -0.08020324744284153 -3.798959334194659
47 -0.08024366348981857 -3.8799474343657496 -0.08026141300797462 -3.8792207472026337
48 -0.08016759343445301 -3.9601150278002026 -0.08028798699378967 -3.9595087341964232
49 -0.08008556775748729 -4.04020059555769 -0.08010637648403644 -4.03961511068046
50 -0.08000776581466199 -4.1202083613723515 -0.07961311042308808 -4.119228221103548
51 -0.07995588816702366 -4.200164249539375 -0.07994053177535534 -4.199168752878903
52 -0.0798702023923397 -4.280034451931715 -0.08003897182643413 -4.279207724705337
53 -0.0797971561551094 -4.359831608086824 -0.07961717694997787 -4.358824901655315
54 -0.07973044738173485 -4.439562055468559 -0.07970353029668331 -4.438528431951998
55 -0.07966702505946159 -4.519229080528021 -0.07934802956879139 -4.51787646152079
56 -0.07959666848182678 -4.598825749009848 -0.07938223332166672 -4.5972586948424565
57 -0.07953060753643512 -4.678356356546283 -0.07942971922457218 -4.676688414067029
58 -0.07946285344660282 -4.757819209992886 -0.07937900424003601 -4.756067418307065
59 -0.07940200082957745 -4.837221210822463 -0.07928447797894478 -4.83535189628601
60 -0.07932824976742267 -4.916549460589886 -0.07928611487150192 -4.914638011157512
61 -0.07926665134727955 -4.995816111937166 -0.07949508279561997 -4.994133093953132
62 -0.07918026186525821 -5.074996373802424 -0.07918905913829803 -5.07332215309143
63 -0.07912266738712788 -5.154119041189552 -0.07900484316051007 -5.15232699625194
64 -0.07905358746647835 -5.23317262865603 -0.07889966890215874 -5.231226665154098
65 -0.07899833582341671 -5.312170964479447 -0.07932813726365566 -5.310554802417754
66 -0.07892469689249992 -5.3910956613719465 -0.07893516458570957 -5.389489967003464
67 -0.07886388190090657 -5.469959543272853 -0.07880879528820514 -5.46829876229167
68 -0.07879832424223424 -5.548757867515087 -0.07892032824456692 -5.547219090536236
69 -0.07872703447937965 -5.627484901994467 -0.07850951999425888 -5.625728610530495
70 -0.0786693874746561 -5.706154289469123 -0.07934637814760208 -5.705074988678097
71 -0.07857376299798488 -5.784728052467108 -0.07849470041692257 -5.78356968909502
72 -0.078521241620183 -5.863249294087291 -0.07815306149423122 -5.8617227505892515
73 -0.07847115360200405 -5.9417204476892955 -0.07819130644202232 -5.939914057031274
74 -0.07840759232640267 -6.020128040015698 -0.07870223671197892 -6.018616293743253
75 -0.0783363226801157 -6.098464362695814 -0.07869353219866752 -6.09730982594192
76 -0.07827483266592025 -6.176739195361734 -0.07797167636454105 -6.175281502306461
77 -0.07822448909282684 -6.2549636844545615 -0.07839426100254059 -6.253675763309002
78 -0.07815300710499287 -6.333116691559554 -0.07794219702482223 -6.3316179603338245
79 -0.07809763178229331 -6.411214323341848 -0.07809259183704853 -6.409710552170873
80 -0.07803799957036972 -6.489252322912217 -0.07837487235665322 -6.488085424527526
81 -0.07796297408640385 -6.567215296998621 -0.07825597152113914 -6.566341396048665
82 -0.07790880538523197 -6.645124102383853 -0.0779538918286562 -6.644295287877322
83 -0.07782201208174229 -6.7229461144655955 -0.07695025578141212 -6.721245543658734
84 -0.07780015282332897 -6.8007462672889245 -0.07795481123030186 -6.799200354889035
85 -0.07772534526884556 -6.87847161255777 -0.07824926637113094 -6.877449621260166
86 -0.07766716480255127 -6.956138777360321 -0.07757841795682907 -6.955028039216995
87 -0.07760894075036048 -7.033747718110682 -0.07761331424117088 -7.032641353458167
88 -0.07753867134451867 -7.1112863894552 -0.07779797613620758 -7.110439329594374
89 -0.07748016826808453 -7.188766557723285 -0.07708298787474632 -7.187522317469121
90 -0.07742701172828674 -7.266193569451572 -0.07733467258512974 -7.26485699005425
91 -0.07737115547060966 -7.343564724922182 -0.07706866264343262 -7.341925652697682
92 -0.07730697691440583 -7.420871701836587 -0.078146842867136 -7.420072495564819
93 -0.07725620046257972 -7.498127902299167 -0.07677532769739628 -7.496847823262215
94 -0.07720001265406609 -7.575327914953233 -0.07692240662872792 -7.573770229890942
95 -0.07713422700762748 -7.652462141960861 -0.07730093449354172 -7.651071164384484
96 -0.07707912065088748 -7.729541262611749 -0.07713231593370437 -7.7282034803181885
97 -0.07702772580087185 -7.806568988412621 -0.07608868554234505 -7.8042921658605335
98 -0.0769664216786623 -7.883535410091283 -0.07685534991323947 -7.881147515773773
99 -0.07691677995026111 -7.960452190041544 -0.07668131031095982 -7.957828826084733
100 -0.07686947248876094 -8.037321662530305 -0.07661065198481083 -8.034439478069544
101 -0.07680732607841492 -8.11412898860872 -0.07724327445030213 -8.111682752519846
102 -0.0767440315335989 -8.190873020142318 -0.07766456082463265 -8.189347313344479
103 -0.07668166607618332 -8.267554686218501 -0.07663765475153923 -8.265984968096019
104 -0.07661607563495636 -8.344170761853457 -0.07650684416294098 -8.34249181225896
105 -0.07655675299465656 -8.420727514848114 -0.07644211500883102 -8.41893392726779
106 -0.0765120629221201 -8.497239577770234 -0.07609004750847817 -8.495023974776268
107 -0.07645486667752266 -8.573694444447757 -0.07681072019040584 -8.571834694966673
108 -0.07639788277447224 -8.650092327222229 -0.07570430785417556 -8.64753900282085
109 -0.07634324505925179 -8.726435572281481 -0.07615295387804508 -8.723691956698895
110 -0.0762975461781025 -8.802733118459583 -0.0773438785225153 -8.80103583522141
111 -0.0762274730950594 -8.878960591554643 -0.07606431022286415 -8.877100145444276
112 -0.07618014328181744 -8.95514073483646 -0.07524293512105942 -8.952343080565335
113 -0.0761362574994564 -9.031276992335917 -0.0754015289247036 -9.027744609490039
114 -0.07609759606420993 -9.107374588400127 -0.07559166811406612 -9.103336277604106
115 -0.07603254243731498 -9.183407130837441 -0.07579879090189934 -9.179135068506005
116 -0.07599779777228832 -9.25940492860973 -0.07625904977321625 -9.255394118279222
117 -0.07593965418636799 -9.335344582796097 -0.07578435018658639 -9.331178468465808
118 -0.07587764002382755 -9.411222222819925 -0.07527406550943852 -9.406452533975246
119 -0.07583092115819454 -9.48705314397812 -0.07662213407456875 -9.483074668049815
120 -0.07576668448746204 -9.562819828465582 -0.07611251324415207 -9.559187181293966
121 -0.07570788152515888 -9.63852770999074 -0.07514481619000435 -9.63433199748397
122 -0.07566833570599556 -9.714196045696735 -0.07580039575695992 -9.710132393240931
123 -0.07559796385467052 -9.789794009551406 -0.07496139965951443 -9.785093792900446
124 -0.07554892748594284 -9.865342937037349 -0.07523862607777118 -9.860332418978217
125 -0.07548188306391239 -9.94082482010126 -0.07556147873401642 -9.935893897712234
126 -0.07543260380625724 -10.016257423907518 -0.07575858123600483 -10.011652478948239
127 -0.0753860518336296 -10.091643475741147 -0.0754785466939211 -10.08713102564216
128 -0.07534156329929828 -10.166985039040446 -0.07565463669598102 -10.162785662338141
129 -0.07526200786232948 -10.242247046902776 -0.0755320068448782 -10.238317669183019
130 -0.07522105351090431 -10.31746810041368 -0.07537649795413018 -10.313694167137148
131 -0.07515270337462425 -10.392620803788304 -0.07570012472569942 -10.389394291862848
132 -0.07509208656847477 -10.467712890356779 -0.07330603748559952 -10.462700329348447
133 -0.07505507096648216 -10.54276796132326 -0.07706011459231377 -10.53976044394076
134 -0.07496454678475857 -10.61773250810802 -0.07458646744489669 -10.614346911385658
135 -0.07492320463061333 -10.692655712738633 -0.07565175294876099 -10.68999866433442
136 -0.07483833841979504 -10.767494051158428 -0.07727815434336663 -10.767276818677786
137 -0.07478442341089249 -10.842278474569321 -0.07458541356027126 -10.841862232238057
138 -0.07472417503595352 -10.917002649605275 -0.0756423942744732 -10.91750462651253
139 -0.07465243861079215 -10.991655088216067 -0.07396142445504665 -10.991466050967576
140 -0.07460175715386867 -11.066256845369935 -0.07398112677037716 -11.065447177737953
141 -0.0745617251843214 -11.140818570554256 -0.07696735933423042 -11.142414537072183
142 -0.07450318112969398 -11.21532175168395 -0.07205992229282857 -11.214474459365011
143 -0.07445367239415646 -11.289775424078107 -0.07570921927690506 -11.290183678641917
144 -0.0744071926921606 -11.364182616770266 -0.0732654832303524 -11.36344916187227
145 -0.07436454109847546 -11.438547157868742 -0.07437067180871963 -11.437819833680988
146 -0.07427734173834324 -11.512824499607085 -0.07643481865525245 -11.514254652336241
147 -0.0742069698870182 -11.587031469494104 -0.07446434423327446 -11.588718996569515
148 -0.07415795996785164 -11.661189429461956 -0.07450091429054737 -11.663219910860063
149 -0.07410755679011345 -11.73529698625207 -0.07451919429004192 -11.737739105150105
150 -0.07403726018965244 -11.809334246441722 -0.07490650452673435 -11.812645609676839
151 -0.07396345809102059 -11.883297704532742 -0.07289221473038196 -11.885537824407221
152 -0.073930748924613 -11.957228453457356 -0.0757237110286951 -11.961261535435916
153 -0.07387019246816635 -12.031098645925523 -0.07303310148417949 -12.034294636920096
154 -0.07380961552262306 -12.104908261448147 -0.0733208280056715 -12.107615464925768
155 -0.07373085133731365 -12.17863911278546 -0.06326012127101421 -12.170875586196782
156 -0.07377206236124038 -12.2524111751467 -0.07429827563464642 -12.245173861831429
157 -0.07371550686657428 -12.326126682013273 -0.07215914279222488 -12.317333004623654
158 -0.07366635650396347 -12.399793038517236 -0.0724213819950819 -12.389754386618735
159 -0.07361544854938984 -12.473408487066626 -0.07344121970236302 -12.463195606321099
160 -0.0735550943762064 -12.546963581442833 -0.07277336157858372 -12.535968967899683
161 -0.0735099095851183 -12.620473491027951 -0.07364374734461307 -12.609612715244296
162 -0.07344800159335137 -12.693921492621303 -0.07238715551793576 -12.681999870762231
163 -0.07340020500123501 -12.767321697622538 -0.07277773581445217 -12.754777606576683
164 -0.07335514426231385 -12.840676841884852 -0.07345724925398826 -12.82823485583067
165 -0.07328506037592888 -12.91396190226078 -0.07095508500933648 -12.899189940840007
166 -0.07324519902467727 -12.987207101285458 -0.07313406281173229 -12.972324003651739
167 -0.07318642102181912 -13.060393522307278 -0.07142806462943554 -13.043752068281174
168 -0.07313520126044751 -13.133528723567725 -0.07153636664152145 -13.115288434922695
169 -0.07308616526424885 -13.206614888831973 -0.07266763560473918 -13.187956070527434
170 -0.07302156500518323 -13.279636453837156 -0.07331032864749432 -13.261266399174929
171 -0.0729784194380045 -13.352614873275162 -0.06762442886829376 -13.328890828043223
172 -0.07294346801936627 -13.425558341294527 -0.07076842822134495 -13.399659256264568
173 -0.07289680652320385 -13.498455147817731 -0.07216650843620301 -13.471825764700771
174 -0.07284301333129406 -13.571298161149025 -0.07177327610552311 -13.543599040806294
175 -0.07278571650385857 -13.644083877652884 -0.07117873281240464 -13.614777773618698
176 -0.0727178119122982 -13.716801689565182 -0.07256733886897564 -13.687345112487673
177 -0.07267082184553146 -13.789472511410713 -0.07172250188887119 -13.759067614376544
178 -0.07260170355439186 -13.862074214965105 -0.07149677388370038 -13.830564388260244
179 -0.07254714779555797 -13.934621362760662 -0.07042109332978726 -13.900985481590032
180 -0.07250786870718003 -14.007129231467843 -0.07430512383580208 -13.975290605425835
181 -0.07242303863167762 -14.079552270099521 -0.06967760697007179 -14.044968212395906
182 -0.0723550021648407 -14.151907272264362 -0.07149562127888202 -14.116463833674787
183 -0.07231458649039268 -14.224221858754754 -0.07351748123764992 -14.189981314912437
184 -0.07221275046467782 -14.296434609219432 -0.07278720997273921 -14.262768524885177
185 -0.07219345644116401 -14.368628065660596 -0.07166345268487931 -14.334431977570055
186 -0.07211767062544823 -14.440745736286045 -0.06923273019492626 -14.403664707764982
187 -0.07206646837294102 -14.512812204658987 -0.0719181515276432 -14.475582859292626
188 -0.07199581637978554 -14.584808021038773 -0.07284550070762634 -14.548428360000251
189 -0.07194377593696118 -14.656751796975735 -0.07409668788313865 -14.62252504788339
190 -0.07187495566904545 -14.72862675264478 -0.07244243659079075 -14.69496748447418
191 -0.07179287411272525 -14.800419626757506 -0.0731016829609871 -14.768069167435167
192 -0.07174211964011193 -14.872161746397618 -0.07001117616891861 -14.838080343604085
193 -0.07162512317299843 -14.943786869570616 -0.0814864993095398 -14.919566842913625
194 -0.07155151553452015 -15.015338385105135 -0.06943737231194973 -14.989004215225574
195 -0.07149276845157146 -15.086831153556707 -0.0673684112727642 -15.056372626498337
196 -0.0714492853730917 -15.158280438929799 -0.07259460538625717 -15.128967231884594
197 -0.07131162136793137 -15.22959206029773 -0.06127376016229391 -15.190240992046888
198 -0.07135301977396011 -15.30094508007169 -0.06845128126442432 -15.258692273311313
199 -0.07130113206803798 -15.372246212139729 -0.06964333616197109 -15.328335609473283
200 -0.07123520374298095 -15.44348141588271 -0.06582707203924656 -15.39416268151253
201 -0.07118920870125293 -15.514670624583962 -0.0709284447133541 -15.465091126225884
202 -0.07113185152411461 -15.585802476108077 -0.06871319673955441 -15.53380432296544
203 -0.07106009796261788 -15.656862574070695 -0.07333434857428074 -15.60713867153972
204 -0.07099379412829876 -15.727856368198994 -0.06966000869870186 -15.676798680238422
205 -0.07093356028199196 -15.798789928480986 -0.06979262009263039 -15.746591300331053
206 -0.07088837586343288 -15.869678304344419 -0.07055459059774875 -15.817145890928801
207 -0.0708016525954008 -15.94047995693982 -0.0673613641411066 -15.884507255069908
208 -0.0708002656698227 -16.011280222609642 -0.06379517428576946 -15.948302429355676
209 -0.070697508379817 -16.081977730989458 -0.06947540603578091 -16.017777835391456
210 -0.0706492867320776 -16.152627017721535 -0.07059626579284668 -16.088374101184304
211 -0.07055172137916088 -16.223178739100696 -0.0694456160068512 -16.157819717191156
212 -0.0705024141818285 -16.293681153282524 -0.0662994796410203 -16.224119196832177
213 -0.07044624201953412 -16.36412739530206 -0.07011809498071671 -16.294237291812895
214 -0.07035901583731174 -16.43448641113937 -0.07114477977156639 -16.36538207158446
215 -0.07028146199882031 -16.504767873138192 -0.06606189273297787 -16.431443964317438
216 -0.0702683437615633 -16.575036216899754 -0.06406653728336095 -16.495510501600798
217 -0.07014215998351574 -16.64517837688327 -0.06726347059011459 -16.56277397219091
218 -0.07014841847121715 -16.715326795354486 -0.0672511700540781 -16.63002514224499
219 -0.07007583566009998 -16.785402631014584 -0.06780461147427559 -16.697829753719265
220 -0.07000938430428505 -16.85541201531887 -0.06484192572534084 -16.762671679444605
221 -0.06997177377343178 -16.9253837890923 -0.0725503396242857 -16.83522201906889
222 -0.06988293305039406 -16.995266722142695 -0.0674592137336731 -16.902681232802564
223 -0.06980418525636196 -17.065070907399058 -0.07144580893218518 -16.97412704173475
224 -0.06975358948111535 -17.134824496880174 -0.07005519792437553 -17.044182239659126
225 -0.06967121176421642 -17.20449570864439 -0.07023300938308238 -17.114415249042207
226 -0.06957286410033703 -17.274068572744728 -0.06746587939560414 -17.181881128437812
227 -0.06952541545033455 -17.343593988195064 -0.07154603563249111 -17.253427164070303
228 -0.0694563265889883 -17.41305031478405 -0.07058429196476937 -17.324011456035073
229 -0.06936975978314877 -17.4824200745672 -0.07006405107676983 -17.394075507111843
230 -0.06932051293551922 -17.55174058750272 -0.06348751857876778 -17.45756302569061
231 -0.06924010664224625 -17.62098069414497 -0.07590559646487235 -17.533468622155482
232 -0.06911116018891335 -17.690091854333883 -0.06701760962605477 -17.600486231781538
233 -0.06909008324146271 -17.759181937575345 -0.06478865779936313 -17.6652748895809
234 -0.069032671302557 -17.828214608877904 -0.07462863735854626 -17.739903526939447
235 -0.0688794732093811 -17.897094082087285 -0.07025891840457917 -17.810162445344027
236 -0.06882773526012897 -17.965921817347414 -0.0699758406728506 -17.880138286016876
237 -0.06870280392467976 -18.034624621272094 -0.07150445878505707 -17.951642744801934
238 -0.06859243139624596 -18.10321705266834 -0.06389197204262018 -18.015534716844552
239 -0.06857221424579621 -18.17178926691414 -0.06517606191337108 -18.080710778757922
240 -0.0684827972203493 -18.240272064134487 -0.055716735869646074 -18.136427514627567
241 -0.06846666149795055 -18.308738725632438 -0.07472811229526996 -18.211155626922835
242 -0.06835729405283927 -18.377096019685276 -0.0701170552521944 -18.28127268217503
243 -0.06827326342463494 -18.445369283109912 -0.06734884604811668 -18.348621528223145
244 -0.06819304898381233 -18.513562332093723 -0.06538807190954685 -18.41400960013269
245 -0.06812318786978722 -18.58168551996351 -0.0689834013581276 -18.48299300149082
246 -0.06803158484399319 -18.649717104807504 -0.06753842122852802 -18.550531422719345
247 -0.06795916333794594 -18.71767626814545 -0.06753966063261033 -18.618071083351957
248 -0.06785033382475376 -18.785526601970204 -0.06581717245280742 -18.683888255804764
249 -0.06777379773557186 -18.853300399705777 -0.06848515272140503 -18.752373408526168
250 -0.06770029217004776 -18.921000691875825 -0.07746070735156536 -18.829834115877734
251 -0.06760635562241077 -18.988607047498235 -0.061497651226818564 -18.891331767104553
252 -0.06751387529075145 -19.056120922788985 -0.06516479700803757 -18.95649656411259
253 -0.06744604147970676 -19.12356696426869 -0.06635770350694656 -19.022854267619536
254 -0.06735953241586685 -19.190926496684558 -0.06855063997209072 -19.091404907591627
255 -0.06723412685096264 -19.25816062353552 -0.05340963490307331 -19.1448145424947
256 -0.06723183579742908 -19.32539245933295 -0.06888069100677967 -19.21369523350148
257 -0.06712041534483433 -19.392512874677784 -0.06750094145536423 -19.281196174956843
258 -0.06704435758292675 -19.45955723226071 -0.06969457492232323 -19.350890749879166
259 -0.06696089506149291 -19.526518127322202 -0.06955977007746697 -19.420450519956635
260 -0.06686201132833958 -19.59338013865054 -0.07012838236987591 -19.49057890232651
261 -0.066731808334589 -19.66011194698513 -0.06923409327864646 -19.559812995605157
262 -0.066667964681983 -19.726779911667112 -0.06669179275631905 -19.626504788361476
263 -0.06653988137841224 -19.793319793045523 -0.059448180720210075 -19.685952969081686
264 -0.06647734455764294 -19.859797137603167 -0.06010841261595488 -19.74606138169764
265 -0.06641300916671752 -19.926210146769883 -0.07154599912464618 -19.817607380822285
266 -0.06632094457745552 -19.992531091347338 -0.06696240939199924 -19.884569790214282
267 -0.06623826585710049 -20.05876935720444 -0.0699930839240551 -19.954562874138336
268 -0.06611540801823139 -20.12488476522267 -0.060017464123666285 -20.014580338262004
269 -0.06602357886731625 -20.190908344089987 -0.06985122002661229 -20.084431558288617
270 -0.0659303966909647 -20.256838740780953 -0.07062828876078128 -20.155059847049397
271 -0.06579673327505589 -20.32263547405601 -0.06732042096555232 -20.22238026801495
272 -0.06567269265651703 -20.388308166712527 -0.0664955049753189 -20.288875772990266
273 -0.06557720117270946 -20.453885367885235 -0.061554529890418055 -20.350430302880685
274 -0.0655239924788475 -20.519409360364083 -0.07242861054837704 -20.422858913429064
275 -0.06540581732988357 -20.584815177693965 -0.06536164470016956 -20.488220558129232
276 -0.06530398651957511 -20.65011916421354 -0.06310533471405506 -20.551325892843288
277 -0.06518196798861027 -20.71530113220215 -0.06846196539700031 -20.619787858240286
278 -0.06507442705333233 -20.780375559255482 -0.06433706618845463 -20.68412492442874
279 -0.06496407836675644 -20.84533963762224 -0.07079345136880874 -20.754918375797548
280 -0.064850340411067 -20.910189978033305 -0.07052727043628693 -20.825445646233835
281 -0.06472026817500591 -20.97491024620831 -0.06789162755012512 -20.89333727378396
282 -0.06455687321722507 -21.039467119425534 -0.06121492180973291 -20.954552195593692
283 -0.06448452994227409 -21.103951649367808 -0.06733849681913853 -21.021890692412832
284 -0.06437686122953892 -21.168328510597348 -0.06348694190382957 -21.08537763431666
285 -0.0642173495143652 -21.232545860111713 -0.07054926678538323 -21.155926901102045
286 -0.06413005702197552 -21.29667591713369 -0.06635609641671181 -21.222282997518757
287 -0.06398593112826348 -21.360661848261955 -0.05877911727875471 -21.28106211479751
288 -0.06394291408360005 -21.424604762345556 -0.06097124982625246 -21.342033364623763
289 -0.06377739682793618 -21.488382159173494 -0.05184474512934685 -21.39387810975311
290 -0.0637293230742216 -21.552111482247714 -0.07151742018759251 -21.465395529940704
291 -0.06362039670348167 -21.615731878951195 -0.06889025047421456 -21.53428578041492
292 -0.06348082460463048 -21.679212703555827 -0.05802521184086799 -21.592310992255786
293 -0.06338883489370346 -21.74260153844953 -0.06039971653372049 -21.652710708789506
294 -0.06328023485839367 -21.805881773307924 -0.054753553681075574 -21.70746426247058
295 -0.06320324391126633 -21.86908501721919 -0.06044415012001991 -21.7679084125906
296 -0.06307878084480763 -21.932163798064 -0.05881023742258549 -21.826718650013184
297 -0.0629709843546152 -21.995134782418614 -0.06682747304439544 -21.89354612305758
298 -0.06285709664225578 -22.057991879060868 -0.059154027700424196 -21.952700150758
299 -0.06269088983535767 -22.120682768896227 -0.06482850797474385 -22.017528658732747
300 -0.06258957535028457 -22.18327234424651 -0.0628677761182189 -22.080396434850964
301 -0.06245505418628454 -22.245727398432795 -0.06828526593744755 -22.148681700788412
302 -0.06229197550565004 -22.308019373938446 -0.06858009621500968 -22.21726179700342
303 -0.06220351010560989 -22.370222884044058 -0.05734977852553129 -22.27461157552895
304 -0.062081313133239745 -22.4323041971773 -0.06251738965511322 -22.337128965184064
305 -0.06194087658077478 -22.494245073758073 -0.060805109515786174 -22.39793407469985
306 -0.06180804297327995 -22.556053116731352 -0.060886604525148866 -22.458820679225
307 -0.06172900721430778 -22.61778212394566 -0.06172928400337696 -22.520549963228376
308 -0.06154088210314512 -22.679323006048804 -0.06220560315996408 -22.58275556638834
309 -0.061454208381474015 -22.740777214430278 -0.058329656906425956 -22.641085223294766
310 -0.06136221308261156 -22.802139427512888 -0.06542489528656006 -22.706510118581328
311 -0.061148997582495215 -22.863288425095384 -0.06437010951340198 -22.77088022809473
312 -0.06101898271590471 -22.924307407811288 -0.05771743357181549 -22.828597661666546
313 -0.06090738382190466 -22.985214791633194 -0.060820643417537214 -22.88941830508408
314 -0.06079411134123802 -23.04600890297443 -0.05665090661495924 -22.94606921169904
315 -0.060630385763943195 -23.106639288738375 -0.05299405083060264 -22.999063262529642
316 -0.06052442155778408 -23.16716371029616 -0.06219847593456507 -23.061261738464207
317 -0.06040763650089502 -23.227571346797053 -0.05586255975067615 -23.117124298214883
318 -0.060280437022447585 -23.2878517838195 -0.060585882142186166 -23.177710180357067
319 -0.060161991976201534 -23.348013775795703 -0.06458108797669411 -23.242291268333762
320 -0.05999792907387018 -23.408011704869573 -0.06226209606975317 -23.304553364403514
321 -0.059856531023979184 -23.46786823589355 -0.060175777040421964 -23.364729141443934
322 -0.05972860138863325 -23.527596837282186 -0.05931537393480539 -23.42404451537874
323 -0.05955231711268425 -23.58714915439487 -0.05887011513113975 -23.482914630509878
324 -0.059472749941051006 -23.64662190433592 -0.06697892993688584 -23.549893560446765
325 -0.05928935669362545 -23.705911261029545 -0.05984544437378645 -23.60973900482055
326 -0.0591275604441762 -23.76503882147372 -0.06052444390952587 -23.670263448730076
327 -0.059019929729402065 -23.824058751203122 -0.059568971209228036 -23.729832419939303
328 -0.058924698084592816 -23.882983449287714 -0.06251685749739408 -23.792349277436696
329 -0.0588003134354949 -23.941783762723208 -0.06739050894975662 -23.859739786386452
330 -0.05861588772386313 -24.000399650447072 -0.057695065066218375 -23.917434851452672
331 -0.05844511389732361 -24.058844764344396 -0.054205321706831455 -23.971640173159503
332 -0.0582949249073863 -24.117139689251783 -0.0617886072024703 -24.033428780361973
333 -0.05816321298480034 -24.175302902236584 -0.07581340372562409 -24.1092421840876
334 -0.057925383746623996 -24.23322828598321 -0.06002658363431692 -24.169268767721917
335 -0.05774934161454439 -24.290977627597755 -0.05499569717794657 -24.224264464899864
336 -0.05764545202255249 -24.348623079620307 -0.06303111668676138 -24.287295581586626
337 -0.057435312680900096 -24.406058392301208 -0.05402420442551374 -24.34131978601214
338 -0.05737754963338375 -24.46343594193459 -0.05573834478855133 -24.39705813080069
339 -0.05719457529485226 -24.520630517229442 -0.050540860183537005 -24.44759899098423
340 -0.05702908057719469 -24.577659597806637 -0.05634565260261297 -24.50394464358684
341 -0.05689049270004034 -24.63455009050668 -0.05329809468239546 -24.557242738269238
342 -0.056822114437818524 -24.691372204944496 -0.05699202381074429 -24.61423476207998
343 -0.056670783273875716 -24.748042988218373 -0.05610968247056007 -24.67034444455054
344 -0.05644859336316586 -24.804491581581537 -0.07106946706771851 -24.74141391161826
345 -0.056175827607512475 -24.86066740918905 -0.05509744863957167 -24.79651136025783
346 -0.05608208999037743 -24.916749499179424 -0.054564655385911466 -24.85107601564374
347 -0.0558744577690959 -24.97262395694852 -0.05742865391075611 -24.908504669554496
348 -0.05576306656002998 -25.02838702350855 -0.05996061861515045 -24.968465288169646
349 -0.05558358449488878 -25.08397060800344 -0.0572334386408329 -25.02569872681048
350 -0.05543996710330248 -25.139410575106744 -0.04327608495950699 -25.068974811769987
351 -0.055311339907348156 -25.194721915014092 -0.051330399699509144 -25.120305211469496
352 -0.05521650146692991 -25.249938416481022 -0.05326748080551624 -25.173572692275012
353 -0.055077913030982015 -25.305016329512004 -0.05746546033769846 -25.23103815261271
354 -0.054916342906653884 -25.35993267241866 -0.05435312800109386 -25.285391280613805
355 -0.054715479537844655 -25.414648151956502 -0.05057843551039696 -25.3359697161242
356 -0.05471144486218691 -25.469359596818688 -0.06398251987993717 -25.399952236004136
357 -0.05442310906946659 -25.523782705888156 -0.0570691367611289 -25.457021372765265
358 -0.05423403810709715 -25.578016743995253 -0.04869377110153437 -25.505715143866798
359 -0.054069319553673265 -25.632086063548925 -0.05306897852569818 -25.558784122392495
360 -0.053904929757118226 -25.685990993306042 -0.05755886938422918 -25.616342991776726
361 -0.05378913525491953 -25.739780128560962 -0.048764991387724874 -25.66510798316445
362 -0.0536405548453331 -25.793420683406296 -0.058115728013217446 -25.723223711177667
363 -0.053513638116419314 -25.846934321522717 -0.056712028570473194 -25.77993573974814
364 -0.053297326900064945 -25.900231648422782 -0.04809370748698712 -25.828029447235128
365 -0.05314608681946993 -25.953377735242253 -0.046483172476291655 -25.87451261971142
366 -0.05308486744761467 -26.00646260268987 -0.05485687926411629 -25.929369498975536
367 -0.05288522951304912 -26.059347832202917 -0.05928992107510567 -25.98865942005064
368 -0.05264068152755499 -26.111988513730473 -0.04140773005783558 -26.030067150108476
369 -0.05261239614337683 -26.16460090987385 -0.042353320866823196 -26.0724204709753
370 -0.05254326183348894 -26.21714417170734 -0.05959317311644554 -26.132013644091746
371 -0.052312512136995795 -26.269456683844336 -0.04725192990154028 -26.179265573993288
372 -0.05218217503279447 -26.32163885887713 -0.05086656156927347 -26.23013213556256
373 -0.05201190821826458 -26.373650767095395 -0.05254768021404743 -26.282679815776607
374 -0.05193286277353763 -26.42558362986893 -0.05224363766610622 -26.334923453442713
375 -0.05176054686307907 -26.47734417673201 -0.05338169001042843 -26.38830514345314
376 -0.05157158318907022 -26.52891575992108 -0.05152713730931282 -26.439832280762456
377 -0.051421151123940946 -26.58033691104502 -0.04661114811897278 -26.48644342888143
378 -0.05126239527016878 -26.631599306315188 -0.05608029942959547 -26.542523728311025
379 -0.05118207186460495 -26.682781378179794 -0.055661074630916116 -26.59818480294194
380 -0.0509308060631156 -26.733712184242908 -0.05240323413163424 -26.650588037073575
381 -0.05075728353112936 -26.784469467774038 -0.045769385248422625 -26.696357422322
382 -0.0506148936226964 -26.835084361396735 -0.05759770795702934 -26.753955130279028
383 -0.05051163677126169 -26.885595998167997 -0.03901276439428329 -26.79296789467331
384 -0.05034381467849016 -26.935939812846488 -0.04423973299562931 -26.83720762766894
385 -0.05022682473063469 -26.986166637577124 -0.04893541522324085 -26.88614304289218
386 -0.05006806533783674 -27.03623470291496 -0.05353642832487822 -26.939679471217058
387 -0.04988122154027223 -27.086115924455232 -0.0461612282320857 -26.985840699449145
388 -0.04977289121598005 -27.135888815671212 -0.047196225821971895 -27.033036925271116
389 -0.04968190211802721 -27.18557071778924 -0.04953612480312586 -27.08257305007424
390 -0.04944606237113476 -27.235016780160375 -0.049250227957963945 -27.131823278032204
391 -0.04938416834920645 -27.28440094850958 -0.049984893016517165 -27.181808171048722
392 -0.04925911761820316 -27.333660066127784 -0.05405053589493036 -27.235858706943652
393 -0.04908543489873409 -27.38274550102652 -0.05495996177196503 -27.290818668715616
394 -0.04889455679804087 -27.43164005782456 -0.04531089309602976 -27.336129561811646
395 -0.04872815124690533 -27.480368209071464 -0.05367339383810758 -27.389802955649753
396 -0.04861903190612793 -27.528987240977592 -0.04137433432042599 -27.43117728997018
397 -0.04847641121596098 -27.577463652193554 -0.045361198298633096 -27.47653848826881
398 -0.04835795760154724 -27.6258216097951 -0.04743281882256269 -27.523971307091376
399 -0.048225762136280534 -27.67404737193138 -0.04987342953681946 -27.573844736628196
400 -0.04816099684685469 -27.722208368778233 -0.050325377844274044 -27.62417011447247
401 -0.047854500636458394 -27.77006286941469 -0.04543948266655207 -27.669609597139022
402 -0.04778710454702377 -27.817849973961714 -0.04788091275840998 -27.71749050989743
403 -0.047550571709871294 -27.865400545671584 -0.04988580215722323 -27.767376312054655
404 -0.04744610320776701 -27.912846648879352 -0.044763038866221905 -27.812139350920877
405 -0.04735512044280767 -27.96020176932216 -0.04546622186899185 -27.85760557278987
406 -0.04722018409520388 -28.007421953417364 -0.05233374498784542 -27.909939317777713
407 -0.04709524679929018 -28.054517200216655 -0.05255232155323029 -27.962491639330942
408 -0.046960769779980184 -28.101477969996633 -0.04711117912083864 -28.009602818451782
409 -0.046703696809709074 -28.14818166680634 -0.054695050418376925 -28.06429786887016
410 -0.046622106805443764 -28.194803773611785 -0.05225822161883116 -28.11655609048899
411 -0.04649520330131054 -28.241298976913097 -0.03299988713115454 -28.149555977620146
412 -0.04639874640852213 -28.287697723321617 -0.04906531907618046 -28.198621296696327
413 -0.046343777887523176 -28.33404150120914 -0.046831051260232924 -28.24545234795656
414 -0.04611090887337923 -28.38015241008252 -0.045290336944162846 -28.290742684900724
415 -0.04598954543471336 -28.426141955517235 -0.0408361142501235 -28.331578799150847
416 -0.04589295089244842 -28.472034906409682 -0.052020637318491936 -28.38359943646934
417 -0.045781399309635165 -28.517816305719318 -0.04475139249116182 -28.4283508289605
418 -0.04571555070579052 -28.563531856425108 -0.029495288990437983 -28.45784611795094
419 -0.04553044531494379 -28.609062301740053 -0.04902804773300886 -28.50687416568395
420 -0.0455210417509079 -28.654583343490962 -0.03414398580789566 -28.541018151491844
421 -0.04539543557912111 -28.699978779070083 -0.0414040656760335 -28.582422217167878
422 -0.0451303593814373 -28.74510913845152 -0.058460704796016214 -28.640882921963893
423 -0.04498999807983637 -28.790099136531357 -0.04059237390756607 -28.681475295871458
424 -0.04493889063596725 -28.835038027167325 -0.037499729357659814 -28.718975025229117
425 -0.04481198471039534 -28.87985001187772 -0.04383813105523586 -28.762813156284352
426 -0.04480260368436575 -28.92465261556209 -0.04272023122757673 -28.80553338751193
427 -0.04479081518948078 -28.969443430751568 -0.0327725375071168 -28.838305925019046
428 -0.04468060024082661 -29.014124030992395 -0.0574882747605443 -28.89579419977959
429 -0.044525199383497235 -29.05864923037589 -0.043791722320020196 -28.93958592209961
430 -0.04436396099627018 -29.103013191372163 -0.04279330149292946 -28.982379223592538
431 -0.04426350742578507 -29.14727669879795 -0.04197565615177155 -29.02435487974431
432 -0.04418430887162685 -29.191461007669577 -0.04804585129022598 -29.072400731034534
433 -0.04394338093698025 -29.235404388606558 -0.03807322010397911 -29.110473951138513
434 -0.04394792206585407 -29.27935231067241 -0.041255788691341874 -29.151729739829854
435 -0.043796291947364806 -29.323148602619778 -0.041618024744093415 -29.193347764573947
436 -0.04370510466396808 -29.366853707283745 -0.04860413782298565 -29.24195190239693
437 -0.043630465492606164 -29.41048417277635 -0.0452775863930583 -29.28722948878999
438 -0.04348283410072327 -29.453967006877072 -0.042883950471878055 -29.33011343926187
439 -0.04344868771731854 -29.49741569459439 -0.0392758559435606 -29.36938929520543
440 -0.04335314929485321 -29.540768843889243 -0.03968417588621378 -29.409073471091645
441 -0.04330807365477085 -29.584076917544014 -0.047719011642038824 -29.456792482733682
442 -0.043173717334866524 -29.62725063487888 -0.045460850931704044 -29.502253333665386
443 -0.04308581948280334 -29.670336454361685 -0.04787689782679081 -29.550130231492176
444 -0.042895563691854474 -29.71323201805354 -0.0372629351913929 -29.58739316668357
445 -0.0428582102060318 -29.75609022825957 -0.04457330666482449 -29.631966473348392
446 -0.04272380359470844 -29.798814031854278 -0.04428543020039797 -29.67625190354879
447 -0.04264098722487688 -29.841455019079156 -0.04737366754561663 -29.723625571094406
448 -0.04247389435768127 -29.883928913436836 -0.03793855682015419 -29.76156412791456
449 -0.04238704163581133 -29.92631595507265 -0.04180602263659239 -29.803370150551153
450 -0.04224909096956253 -29.96856504604221 -0.05547673497349024 -29.858846885524642
451 -0.042119893431663516 -30.010684939473876 -0.0364325899630785 -29.89527947548772
452 -0.04212187398225069 -30.052806813456126 -0.03533773515373469 -29.930617210641454
453 -0.041994836367666724 -30.094801649823793 -0.044022670947015285 -29.97463988158847
454 -0.0418648449704051 -30.1366664947942 -0.03972345907241106 -30.014363340660882
455 -0.04191843047738075 -30.17858492527158 -0.037147313356399536 -30.05151065401728
456 -0.04187392257153988 -30.22045884784312 -0.043071021884679796 -30.09458167590196
457 -0.0417285880073905 -30.26218743585051 -0.0424977196380496 -30.13707939554001
458 -0.04160305000841617 -30.303790485858926 -0.036186810955405234 -30.173266206495416
459 -0.041592004522681233 -30.345382490381606 -0.03603410795331001 -30.209300314448726
460 -0.04146608784794807 -30.386848578229554 -0.03998419586569071 -30.249284510314418
461 -0.04132870379835367 -30.428177282027907 -0.03990711979568005 -30.289191630110096
462 -0.041532409749925135 -30.469709691777833 -0.03850889597088099 -30.327700526080978
463 -0.04123116433620453 -30.510940856114036 -0.0408361503854394 -30.368536676466416
464 -0.04121443722397089 -30.552155293338007 -0.05814621672034263 -30.426682893186758
465 -0.040977549739181995 -30.59313284307719 -0.04259953480213881 -30.469282427988897
466 -0.040881468541920186 -30.634014311619108 -0.03741552233695984 -30.506697950325858
467 -0.04106341265141964 -30.675077724270526 -0.0643005833029747 -30.57099853362883
468 -0.040686553344130516 -30.715764277614657 -0.03693554364144802 -30.60793407727028
469 -0.04057229794561863 -30.756336575560276 -0.03948951829224825 -30.64742359556253
470 -0.0405226431787014 -30.796859218738977 -0.04677311666309834 -30.694196712225626
471 -0.04036459140479565 -30.837223810143772 -0.04869963824748993 -30.742896350473117
472 -0.04022622928023338 -30.877450039424005 -0.03510066289454698 -30.777997013367663
473 -0.04016495645046234 -30.917614995874466 -0.04537846352905035 -30.823375476896715
474 -0.04006071742624044 -30.957675713300706 -0.03160520577803254 -30.854980682674746
475 -0.0400150066241622 -30.99769071992487 -0.03353133108466864 -30.888512013759414
476 -0.04011587668210268 -31.03780659660697 -0.03833269532769919 -30.926844709087113
477 -0.040189475379884244 -31.077996071986853 -0.05396772548556328 -30.980812434572677
478 -0.03987177275121212 -31.117867844738065 -0.04125484079122543 -31.022067275363902
479 -0.039880798384547236 -31.157748643122613 -0.040328222513198855 -31.0623954978771
480 -0.039736467972397806 -31.19748511109501 -0.034164665825665 -31.096560163702765
481 -0.0397987125441432 -31.237283823639153 -0.03996406029909849 -31.136524224001864
482 -0.039650877192616465 -31.27693470083177 -0.043226759880781174 -31.179750983882645
483 -0.039573270827531815 -31.316507971659302 -0.018928906600922345 -31.198679890483568
484 -0.03967748917639256 -31.356185460835693 -0.040101582370698455 -31.238781472854267
485 -0.039646525867283344 -31.395831986702976 -0.03541871253401041 -31.274200185388278
486 -0.039522248692810534 -31.43535423539579 -0.03333250507712364 -31.3075326904654
487 -0.03946437444537878 -31.47481860984117 -0.053114182129502294 -31.360646872594902
488 -0.03947555311024189 -31.514294162951412 -0.01785606499761343 -31.378502937592515
489 -0.0394788283854723 -31.553772991336885 -0.03467428218573332 -31.413177219778248
490 -0.039347154460847376 -31.593120145797734 -0.03605978451669216 -31.44923700429494
491 -0.03947469126433134 -31.632594837062065 -0.06156749539077282 -31.51080449968571
492 -0.0389894699677825 -31.671584307029846 -0.03460096791386604 -31.54540546759958
493 -0.03889600522816181 -31.710480312258007 -0.03448730576783419 -31.579892773367412
494 -0.03898028377443552 -31.749460596032442 -0.033165411464869975 -31.613058184832283
495 -0.038968580216169356 -31.788429176248613 -0.03982965126633644 -31.65288783609862
496 -0.03897428140044212 -31.827403457649055 -0.033778204768896106 -31.686666040867518
497 -0.03891108278185129 -31.866314540430906 -0.03268633913248777 -31.719352380000007
498 -0.038864539191126826 -31.905179079622034 -0.06114295031875372 -31.78049533031876
499 -0.038708579167723654 -31.94388765878976 -0.030139318201690912 -31.810634648520452
500 -0.038693417049944404 -31.982581075839704 -0.0359572833403945 -31.846591931860846
501 -0.038637084886431694 -32.021218160726136 -0.03673132788389921 -31.883323259744746
502 -0.03853052351623774 -32.05974868424237 -0.03600910305976868 -31.919332362804514
503 -0.03848527129739523 -32.09823395553977 -0.03811854813247919 -31.957450910936995
504 -0.038431637734174726 -32.136665593273946 -0.043372236751019956 -32.00082314768802
505 -0.03833887986838817 -32.17500447314234 -0.03083351068198681 -32.031656658370004
506 -0.038385046645998955 -32.213389519788336 -0.043253688514232634 -32.07491034688424
507 -0.03831151556223631 -32.25170103535057 -0.05188064388930798 -32.12679099077354
508 -0.03802385218441486 -32.28972488753499 -0.03644570205360651 -32.16323669282715
509 -0.03796352930366993 -32.327688416838654 -0.03596401810646057 -32.19920071093361
510 -0.03796386644244194 -32.365652283281094 -0.03756479974836111 -32.23676551068197
511 -0.03790676798671484 -32.403559051267806 -0.04513930305838585 -32.281904813740354
512 -0.03788890428841114 -32.441447955556214 -0.057823009230196475 -32.33972782297055
513 -0.03758255448192358 -32.479030510038136 -0.03387422598898411 -32.37360204895953
514 -0.03747132904827595 -32.51650183908641 -0.018136508576571942 -32.39173855753611
515 -0.03756966684013605 -32.554071505926544 -0.03621161133050919 -32.427950168866616
516 -0.03755009509623051 -32.59162160102277 -0.035083025321364404 -32.46303319418798
517 -0.03761672768741846 -32.629238328710194 -0.03690211717039347 -32.49993531135837
518 -0.03746076375246048 -32.66669909246266 -0.04074887167662382 -32.540684183035
519 -0.03733162228018046 -32.704030714742835 -0.038586370274424554 -32.57927055330942
520 -0.03729359414428472 -32.74132430888712 -0.042815368808805945 -32.622085922118224
521 -0.03731886390596628 -32.77864317279309 -0.04266398791223765 -32.66474991003046
522 -0.037164123728871346 -32.81580729652196 -0.04514733161777258 -32.70989724164823
523 -0.03706646785140037 -32.85287376437336 -0.04857935290783644 -32.758476594556065
524 -0.03692347146570683 -32.88979723583907 -0.04398342333734036 -32.8024600178934
525 -0.036960487440228465 -32.926757723279295 -0.05045719891786575 -32.85291721681127
526 -0.03667652122676372 -32.96343424450606 -0.03655466865748167 -32.88947188546875
527 -0.03675311952829361 -33.00018736403435 -0.03138822736218572 -32.92086011283094
528 -0.036675809696316716 -33.03686317373067 -0.033000447787344456 -32.95386056061828
529 -0.03667294420301914 -33.07353611793369 -0.017375123500823975 -32.97123568411911
530 -0.03680676911026239 -33.110342887043956 -0.03578079026192427 -33.00701647438103
531 -0.036821007169783114 -33.14716389421374 -0.046148369833827016 -33.05316484421486
532 -0.03669449537992477 -33.18385838959367 -0.035044437274336815 -33.0882092814892
533 -0.03669450413435697 -33.220552893728026 -0.03048836849629879 -33.1186976499855
534 -0.03663837462663651 -33.25719126835466 -0.028456358704715967 -33.147154008690215
535 -0.03674986846745014 -33.29394113682211 -0.041190249100327495 -33.18834425779054
536 -0.03664766773581505 -33.33058880455793 -0.02095997529104352 -33.20930423308158
537 -0.03664282523095608 -33.36723162978888 -0.050772510655224326 -33.2600767437368
538 -0.03656712807714939 -33.403798757866035 -0.03897678013890982 -33.29905352387571
539 -0.03643765300512314 -33.44023641087116 -0.04475670866668224 -33.343810232542396
540 -0.03643016219139099 -33.47666657306255 -0.029543498530983925 -33.37335373107338
541 -0.036370499059557915 -33.51303707212211 -0.04366315696388483 -33.41701688803727
542 -0.03629456087946892 -33.54933163300158 -0.04888590108603239 -33.4659027891233
543 -0.036284464225172994 -33.585616097226755 -0.032666741870343685 -33.49856953099364
544 -0.03622609283775091 -33.621842190064505 -0.03137101400643587 -33.52994054500008
545 -0.036149699427187446 -33.65799188949169 -0.028864454198628663 -33.558804999198706
546 -0.036127380654215814 -33.694119270145904 -0.03499810341745615 -33.593803102616164
547 -0.03613304775208235 -33.730252317897985 -0.036848438531160356 -33.63065154114732
548 -0.036112656630575654 -33.766364974528564 -0.0386082312092185 -33.66925977235654
549 -0.036004595644772056 -33.80236957017333 -0.03387873005121946 -33.70313850240776
550 -0.03594452477991581 -33.83831409495325 -0.029552608169615267 -33.73269111057738
551 -0.03604759853333235 -33.87436169348658 -0.01831107251346111 -33.75100218309084
552 -0.036171864904463294 -33.91053355839104 -0.03532503023743629 -33.78632721332828
553 -0.03602787554264068 -33.94656143393368 -0.030595965776592494 -33.81692317910487
554 -0.03600422982126474 -33.98256566375495 -0.027317038737237453 -33.844240217842106
555 -0.03601700682193041 -34.018582670576876 -0.02897264026105404 -33.87321285810316
556 -0.03619176726788283 -34.054774437844756 -0.05220831409096718 -33.92542117219413
557 -0.0359179874882102 -34.09069242533297 -0.03551848586648702 -33.96093965806062
558 -0.035850546695291995 -34.12654297202826 -0.03831710740923881 -33.99925676546986
559 -0.03583467304706574 -34.162377645075324 -0.036366240866482255 -34.035623006336344
560 -0.03596177268773317 -34.19833941776306 -0.055739041045308114 -34.09136204738165
561 -0.03571857437491417 -34.23405799213797 -0.03337552212178707 -34.12473756950344
562 -0.035626132413744925 -34.269684124551716 -0.04031106252223253 -34.16504863202567
563 -0.035525839775800705 -34.30520996432752 -0.03460019286721945 -34.19964882489289
564 -0.035596442967653276 -34.34080640729517 -0.03904762696474791 -34.238696451857635
565 -0.03552528079599142 -34.37633168809116 -0.031236088927835227 -34.26993254078547
566 -0.035556039027869704 -34.41188772711903 -0.03267281576991081 -34.30260535655538
567 -0.035623081587255 -34.447510808706284 -0.05246125627309084 -34.35506661282847
568 -0.03521957006305456 -34.48273037876934 -0.04325314611196518 -34.39831975894044
569 -0.03529140781611204 -34.51802178658545 -0.035087333805859086 -34.4334070927463
570 -0.035266210325062275 -34.55328799691051 -0.03454709034413099 -34.467954183090434
571 -0.035171470046043395 -34.58845946695656 -0.04201146792620421 -34.509965651016635
572 -0.03508122842758894 -34.62354069538414 -0.051758990809321406 -34.561724641825954
573 -0.03483220394700766 -34.65837289933115 -0.03250884898006916 -34.594233490806026
574 -0.034781438298523426 -34.69315433762967 -0.03163715284317732 -34.6258706436492
575 -0.0348551195114851 -34.728009457141155 -0.024509659316390753 -34.650380302965594
576 -0.03481947388499975 -34.76282893102616 -0.04016334973275661 -34.69054365269835
577 -0.03473512101918459 -34.79756405204534 -0.03192576486617327 -34.722469417564525
578 -0.03476166427135467 -34.832325716316696 -0.047121474519371986 -34.7695908920839
579 -0.03466514758765697 -34.866990863904356 -0.02911510169506073 -34.79870599377896
580 -0.034556573070585725 -34.901547436974944 -0.03545916061848402 -34.834165154397446
581 -0.03452086169272661 -34.93606829866767 -0.030364078376442193 -34.86452923277389
582 -0.03456670213490724 -34.97063500080258 -0.029586641397327185 -34.89411587417122
583 -0.034488369897007945 -35.005123370699586 -0.0236091498285532 -34.91772502399977
584 -0.03458765130490064 -35.03971102200449 -0.03119383230805397 -34.94891885630783
585 -0.034736540727317335 -35.074447562731805 -0.035557990148663524 -34.98447684645649
586 -0.034513017535209654 -35.108960580267016 -0.0382892619818449 -35.02276610843833
587 -0.03450411446392536 -35.143464694730945 -0.02485857140272856 -35.047624679841064
588 -0.03447503689676523 -35.17793973162771 -0.03700836263597011 -35.08463304247704
589 -0.03434296455234289 -35.212282696180054 -0.03041976038366556 -35.1150528028607
590 -0.034406532905995844 -35.24668922908605 -0.033678951859474185 -35.148731754720174
591 -0.03443293757736683 -35.281122166663415 -0.03714099302887917 -35.18587274774905
592 -0.034402829594910145 -35.315524996258326 -0.03346611727029085 -35.219338865019346
593 -0.034344610385596754 -35.34986960664392 -0.04768180474638939 -35.267020669765735
594 -0.03421657755970955 -35.38408618420363 -0.028786510415375232 -35.29580718018111
595 -0.034387586265802385 -35.41847377046943 -0.020895777735859156 -35.31670295791697
596 -0.03445062022656202 -35.452924390696 -0.037045827507972716 -35.35374878542494
597 -0.03436530325561762 -35.48728969395162 -0.04121153708547354 -35.394960322510414
598 -0.034317910112440585 -35.52160760406406 -0.028434430062770844 -35.42339475257319
599 -0.03426206428557634 -35.55586966834964 -0.026281048078089952 -35.44967580065128
600 -0.03423251044005156 -35.590102178789685 -0.033542129583656786 -35.483217930234936
601 -0.034523510560393336 -35.624625689350076 -0.06302523836493493 -35.54624316859987
602 -0.03409838043153286 -35.658724069781606 -0.03788245357573032 -35.584125622175605
603 -0.03402890712022781 -35.692752976901836 -0.03429674860090017 -35.61842237077651
604 -0.034008735604584214 -35.72676171250642 -0.040723224170506 -35.65914559494701
605 -0.0339455371722579 -35.76070724967868 -0.03633079472929239 -35.69547638967631
606 -0.033990354277193546 -35.794697603955875 -0.020159198343753813 -35.71563558802006
607 -0.03414762746542692 -35.828845231421305 -0.018743528053164482 -35.73437911607323
608 -0.03415443040430546 -35.86299966182561 -0.047016211412847043 -35.781395327486074
609 -0.034141132794320586 -35.89714079461993 -0.01327498210594058 -35.794670309592014
610 -0.03421374242752791 -35.931354537047454 -0.049260671436786654 -35.8439309810288
611 -0.033964493311941624 -35.965319030359396 -0.038892481662333014 -35.88282346269113
612 -0.03387048542499542 -35.999189515784394 -0.03058122508227825 -35.91340468777341
613 -0.033804419077932836 -36.032993934862326 -0.033025933988392354 -35.9464306217618
614 -0.03392296452075243 -36.06691689938308 -0.03642970137298107 -35.98286032313478
615 -0.03393757361918688 -36.100854473002265 -0.020132389105856418 -36.00299271224063
616 -0.034014839492738244 -36.134869312495006 -0.04213113598525524 -36.04512384822589
617 -0.03388681802898645 -36.168756130523995 -0.03565776012837887 -36.08078160835427
618 -0.03381904624402523 -36.20257517676802 -0.03792455624789 -36.11870616460216
619 -0.0337595047429204 -36.23633468151094 -0.037019768729805946 -36.155725933331965
620 -0.03370794001966715 -36.27004262153061 -0.024452819395810364 -36.18017875272778
621 -0.03386464659124613 -36.303907268121854 -0.029410942550748588 -36.209589695278524
622 -0.03385549448430538 -36.33776276260616 -0.03507592920213938 -36.24466562448066
623 -0.03383091427385807 -36.37159367688002 -0.043186667189002034 -36.287852291669665
624 -0.03371413722634316 -36.40530781410636 -0.0327105350792408 -36.320562826748905
625 -0.03368510138243437 -36.43899291548879 -0.04270864799618721 -36.36327147474509
626 -0.0335812620818615 -36.47257417757065 -0.033309570886194705 -36.39658104563129
627 -0.033596021495759486 -36.50617019906641 -0.03774647023528814 -36.43432751586658
628 -0.033637727983295916 -36.53980792704971 -0.03134193131700158 -36.46566944718358
629 -0.0336124412715435 -36.57342036832125 -0.03262912854552269 -36.4982985757291
630 -0.0335404546931386 -36.60696082301439 -0.033728400431573394 -36.53202697616067
631 -0.0336075596511364 -36.64056838266553 -0.034149779193103316 -36.56617675535377
632 -0.03360266089439392 -36.67417104355992 -0.029912870749831198 -36.596089626103605
633 -0.03360964860767126 -36.707780692167596 -0.03572919629514217 -36.63181882239875
634 -0.03379614558070898 -36.741576837748305 -0.04938190039247274 -36.681200722791225
635 -0.033323729410767555 -36.77490056715907 -0.03184429854154587 -36.71304502133277
636 -0.03329646103084087 -36.808197028189916 -0.03215624261647463 -36.74520126394924
637 -0.033349294774234296 -36.84154632296415 -0.030212172493338584 -36.77541343644258
638 -0.033363197930157185 -36.874909520894306 -0.04523513000458479 -36.82064856644716
639 -0.033200234174728394 -36.908109755069034 -0.026631239987909793 -36.84727980643507
640 -0.03317259345203638 -36.94128234852107 -0.035130785778164864 -36.88241059221323
641 -0.03328374996781349 -36.974566098488886 -0.034441066533327104 -36.91685165874656
642 -0.03322297353297472 -37.00778907202186 -0.03699550163000822 -36.95384716037657
643 -0.033398020640015603 -37.04118709266187 -0.03168507721275091 -36.98553223758932
644 -0.033158913254737854 -37.07434600591661 -0.03397306986153126 -37.01950530745085
645 -0.03316427599638701 -37.107510281912994 -0.02736376030370593 -37.04686906775456
646 -0.03321675639599562 -37.14072703830899 -0.028485732432454825 -37.075354800187014
647 -0.03318462036550045 -37.17391165867449 -0.037056061625480655 -37.11241086181249
648 -0.03327624853700399 -37.2071879072115 -0.0315180566161871 -37.14392891842868
649 -0.03310074508190155 -37.2402886522934 -0.025306481495499612 -37.169235399924176
650 -0.03313899412751198 -37.27342764642091 -0.037229467555880545 -37.20646486748006
651 -0.033072208240628245 -37.30649985466154 -0.0361012002453208 -37.24256606772538
652 -0.032941166684031485 -37.33944102134557 -0.02979571809992194 -37.2723617858253
653 -0.03313241768628359 -37.372573439031854 -0.04593623001128435 -37.31829801583658
654 -0.0328536756336689 -37.40542711466552 -0.03672657366842032 -37.355024589505
655 -0.03298485949635506 -37.43841197416187 -0.027970270439982414 -37.38299485994498
656 -0.03298997934907675 -37.47140195351095 -0.03517632205039263 -37.41817118199537
657 -0.033048524893820284 -37.50445047840477 -0.02055314350873232 -37.438724325504104
658 -0.03322747442871332 -37.537677952833484 -0.032438819855451585 -37.471163145359554
659 -0.033196997456252576 -37.570874950289735 -0.029458046704530717 -37.50062119206409
660 -0.03320951592177153 -37.6040844662115 -0.024402353446930647 -37.52502354551102
661 -0.033431471325457096 -37.63751593753696 -0.042387830093503 -37.56741137560452
662 -0.0332155941054225 -37.67073153164238 -0.03182271299883723 -37.59923408860336
663 -0.03313593585044146 -37.70386746749282 -0.026788301393389703 -37.62602238999675
664 -0.03322165757417679 -37.737089125066994 -0.03303521405905485 -37.6590576040558
665 -0.03311219867318869 -37.77020132374018 -0.03730362113565207 -37.69636122519145
666 -0.03312690332531929 -37.8033282270655 -0.029205712582916023 -37.72556693777437
667 -0.033174687437713145 -37.836502914503214 -0.03651243280619383 -37.76207937058056
668 -0.03321569822728634 -37.8697186127305 -0.04620587173849344 -37.80828524231905
669 -0.03319535404443741 -37.90291396677494 -0.02535403212532401 -37.83363927444437
670 -0.03304205127060413 -37.935956018045545 -0.03505977429449558 -37.86869904873887
671 -0.03323801811784506 -37.96919403616339 -0.01949705509468913 -37.88819610383356
672 -0.03312855940312147 -38.00232259556651 -0.034206464886665344 -37.92240256872022
673 -0.03319588415324688 -38.035518479719755 -0.03799916189163923 -37.96040173061186
674 -0.03316590692847967 -38.068684386648236 -0.03432006947696209 -37.994721800088826
675 -0.033073350042104724 -38.10175773669034 -0.039537045545876025 -38.0342588456347
676 -0.03295234851539135 -38.13471008520573 -0.04196623153984547 -38.07622507717455
677 -0.03297391254454851 -38.16768399775028 -0.03279548063874245 -38.10902055781329
678 -0.03292870968580246 -38.200612707436086 -0.034038810059428215 -38.143059367872716
679 -0.032991327717900275 -38.23360403515399 -0.05084996782243252 -38.193909335695146
680 -0.03267536573112011 -38.26627940088511 -0.027440844289958476 -38.2213501799851
681 -0.03267488535493612 -38.29895428624005 -0.04126642849296332 -38.26261660847806
682 -0.03252649288624525 -38.331480779126295 -0.0345765532925725 -38.297193161770636
683 -0.032578652165830134 -38.36405943129213 -0.03341929763555527 -38.33061245940619
684 -0.03256162311881781 -38.39662105441094 -0.028512371610850094 -38.35912483101704
685 -0.03269825391471386 -38.42931930832566 -0.019574797805398704 -38.37869962882244
686 -0.032740066200494765 -38.462059374526156 -0.04061926268041134 -38.41931889150285
687 -0.032638131827116015 -38.49469750635327 -0.03154005389660597 -38.45085894539945
688 -0.03264237269759178 -38.527339879050864 -0.03359030745923519 -38.48444925285869
689 -0.03262232784181833 -38.559962206892685 -0.0326891865581274 -38.51713843941682
690 -0.032832064852118495 -38.5927942717448 -0.011136011639609932 -38.528274451056426
691 -0.032697372138500214 -38.6254916438833 -0.03617733884602785 -38.564451789902456
692 -0.03265142887830734 -38.65814307276161 -0.025688531436026098 -38.59014032133848
693 -0.03267921656370163 -38.69082228932531 -0.03550856560468674 -38.62564888694317
694 -0.03276134729385376 -38.72358363661917 -0.03747707139700651 -38.663125958340174
695 -0.0327030498534441 -38.75628668647261 -0.025283423904329538 -38.6884093822445
696 -0.03280900791287422 -38.78909569438549 -0.048799168318510056 -38.73720855056301
697 -0.03251038454473019 -38.821606078930216 -0.04174800515174866 -38.77895655571476
698 -0.0325049165636301 -38.85411099549385 -0.021354117803275584 -38.800310673518034
699 -0.03246102891862392 -38.88657202441247 -0.033889409713447095 -38.83420008323148
700 -0.032541224546730516 -38.919113248959206 -0.036711801588535306 -38.87091188482002
701 -0.0325157780200243 -38.951629026979234 -0.03378092795610428 -38.90469281277612
702 -0.03251138962805271 -38.98414041660729 -0.0363832613453269 -38.94107607412145
703 -0.03233580645173788 -39.01647622305903 -0.025936162658035757 -38.96701223677948
704 -0.03260577693581581 -39.04908199999485 -0.048268350586295125 -39.01528058736578
705 -0.03227950781583786 -39.08136150781068 -0.029145109932869673 -39.04442569729865
706 -0.03238807190209627 -39.11374957971278 -0.027104484848678112 -39.07153018214733
707 -0.03220867086201906 -39.1459582505748 -0.0324765395373106 -39.10400672168464
708 -0.032303639128804205 -39.178261889703606 -0.03144941590726376 -39.1354561375919
709 -0.03227886147797108 -39.210540751181576 -0.02450045719742775 -39.15995659478933
710 -0.03238318767398596 -39.24292393885556 -0.028082067519426344 -39.188038662308756
711 -0.032517210394144055 -39.27544114924971 -0.02056018989533186 -39.20859885220409
712 -0.03250935841351747 -39.30795050766323 -0.03097285320982337 -39.239571705413915
713 -0.03244712129235268 -39.34039762895558 -0.027355206292122604 -39.26692691170604
714 -0.03241060338914394 -39.372808232344724 -0.02981193074956536 -39.2967388424556
715 -0.03249558489769697 -39.40530381724242 -0.02908096546307206 -39.32581980791868
716 -0.032646341063082215 -39.437950158305505 -0.017472592182457447 -39.343292400101134
717 -0.03274886701256037 -39.47069902531806 -0.015433958824723959 -39.35872635892586
718 -0.03297432493418455 -39.50367335025225 -0.04226649384945631 -39.40099285277531
719 -0.03265872057527304 -39.53633207082752 -0.03752123638987541 -39.43851408916519
720 -0.03258892465382814 -39.56892099548135 -0.03458575084805489 -39.47309984001324
721 -0.03273751381784677 -39.6016585092992 -0.025794579926878215 -39.49889441994012
722 -0.03267855979502201 -39.63433706909422 -0.03497536014765501 -39.53386978008778
723 -0.03273339085280895 -39.667070459947034 -0.028445730172097682 -39.56231551025987
724 -0.0325672248378396 -39.699637684784875 -0.0385069927200675 -39.60082250297994
725 -0.0324577895924449 -39.73209547437732 -0.0342548368498683 -39.635077339829806
726 -0.03252882044762373 -39.76462429482494 -0.03472410775721073 -39.66980144758702
727 -0.032528231106698516 -39.79715252593164 -0.0432511081919074 -39.71305255577893
728 -0.032225303910672666 -39.82937782984231 -0.0337558850646019 -39.74680844084353
729 -0.03225614931434393 -39.86163397915665 -0.03335538730025291 -39.780163828143785
730 -0.032098463550209996 -39.89373244270686 -0.03606991749256849 -39.81623374563635
731 -0.03197973575443029 -39.925712178461296 -0.03620629254728556 -39.85244003818364
732 -0.03221805654466152 -39.95793023500596 -0.049798141792416574 -39.90223817997605
733 -0.03173749968409538 -39.98966773469006 -0.031044782232493164 -39.933282962208544
734 -0.03184565640985966 -40.021513391099916 -0.028916160389781 -39.96219912259833
735 -0.03179686944931746 -40.05331026054923 -0.035587937384843824 -39.997787059983175
736 -0.03177391346544027 -40.085084174014675 -0.03165633156895638 -40.02944339155213
737 -0.03179984074085951 -40.116884014755534 -0.029816945269703864 -40.05926033682183
738 -0.031761853396892546 -40.14864586815243 -0.02880105599761009 -40.08806139281944
739 -0.03185637984424829 -40.18050224799668 -0.03773648161441088 -40.12579787443385
740 -0.03213110212236643 -40.21263335011904 -0.05205052830278874 -40.177848402736636
741 -0.03142339233309031 -40.24405674245213 -0.03483997527509928 -40.212688378011734
742 -0.03145705247297883 -40.27551379492511 -0.030425752978771925 -40.243114130990506
743 -0.03147433949634433 -40.30698813442145 -0.030824082158505916 -40.27393821314901
744 -0.03147044628858566 -40.33845858071004 -0.028635656740516425 -40.30257386988953
745 -0.03148231534287334 -40.36994089605291 -0.030456591863185167 -40.33303046175271
746 -0.03164542280137539 -40.401586318854285 -0.0264438065700233 -40.359474268322735
747 -0.03153898101300001 -40.433125299867285 -0.03020613854750991 -40.38968040687025
748 -0.03158417223021388 -40.464709472097496 -0.03352243397384882 -40.4232028408441
749 -0.031577642727643254 -40.49628711482514 -0.028374586440622806 -40.45157742728472
750 -0.03163768295198679 -40.527924797777125 -0.03097659144550562 -40.48255401873023
751 -0.03155723614618182 -40.55948203392331 -0.025226579140871765 -40.5077805978711
752 -0.0321100446395576 -40.59159207856287 0.0008733106328236318 -40.50690728723827
753 -0.03201286513358355 -40.62360494369645 -0.03237811326980591 -40.53928540050808
754 -0.03194594085216522 -40.65555088454862 -0.0316328851506114 -40.57091828565869
755 -0.03196119982749224 -40.68751208437611 -0.04257056750357151 -40.613488853162266
756 -0.03178402632474899 -40.71929611070086 -0.030740130320191385 -40.644228983482456
757 -0.03182188253849745 -40.751117993239355 -0.03339177407324314 -40.6776207575557
758 -0.03180448766797781 -40.78292248090733 -0.028994565736502408 -40.706615323292205
759 -0.03178006028756499 -40.8147025411949 -0.034320801869034766 -40.74093612516124
760 -0.03171230107545853 -40.846414842270356 -0.031244701705873013 -40.772180826867114
761 -0.031722631119191644 -40.87813747338955 -0.029559462424367668 -40.80174028929148
762 -0.03174721859395504 -40.90988469198351 -0.035954794846475124 -40.837695084137955
763 -0.03171917069703341 -40.94160386268054 -0.030908606201410293 -40.86860369033936
764 -0.03169614532962441 -40.97330000801016 -0.03284277655184269 -40.90144646689121
765 -0.03198821600526571 -41.00528822401543 -0.01539960615336895 -40.916846073044574
766 -0.03199309390038252 -41.03728131791581 -0.02765525709837675 -40.94450133014295
767 -0.031914614513516425 -41.06919593242933 -0.02358620325103402 -40.968087533393984
768 -0.031902686879038814 -41.10109861930837 -0.029266311880201103 -40.99735384527418
769 -0.03205122295767069 -41.133149842266036 -0.029625524301081896 -41.026979369575265
770 -0.03202493265271187 -41.165174774918746 -0.033620826154947284 -41.06060019573021
771 -0.03198401145637035 -41.19715878637512 -0.0361537104472518 -41.09675390617746
772 -0.03186657819896936 -41.22902536457409 -0.03535863421857357 -41.13211254039604
773 -0.03199595101177692 -41.26102131558587 -0.03963956460356712 -41.171752104999605
774 -0.03186037875711918 -41.29288169434299 -0.026639248058199883 -41.19839135305781
775 -0.031934632640331986 -41.32481632698332 -0.026823804527521134 -41.22521515758533
776 -0.031864563934504986 -41.35668089091782 -0.025626839604228735 -41.25084199718956
777 -0.031955527141690254 -41.38863641805951 -0.03887151200324297 -41.2897135091928
778 -0.031711113080382346 -41.420347531139896 -0.03206014242023229 -41.321773651613036
779 -0.03189415205270052 -41.4522416831926 -0.022271785978227855 -41.34404543759126
780 -0.031828029453754424 -41.48406971264635 -0.029024813789874315 -41.37307025138114
781 -0.031929248943924904 -41.51599896159028 -0.038813335448503496 -41.41188358682964
782 -0.031742559745907784 -41.547741521336185 -0.031572915986180304 -41.44345650281582
783 -0.03184715956449509 -41.57958868090068 -0.03274330850690603 -41.47619981132273
784 -0.03181965509429574 -41.61140833599497 -0.024680839199572802 -41.500880650522305
785 -0.03186918841674924 -41.64327752441172 -0.03788307625800371 -41.53876372678031
786 -0.03189419861882925 -41.67517172303055 -0.0257564190775156 -41.56452014585783
787 -0.0318545738235116 -41.70702629685406 -0.03176833707839251 -41.59628848293622
788 -0.03185092527419329 -41.73887722212825 -0.028330728691071273 -41.62461921162729
789 -0.03180979657918215 -41.770687018707434 -0.03523725382983685 -41.659856465457125
790 -0.031845657341182235 -41.802532676048614 -0.025348809268325567 -41.68520527472545
791 -0.03179902257397771 -41.83433169862259 -0.03870739322155714 -41.723912667947005
792 -0.031654866971075536 -41.865986565593666 -0.03170887380838394 -41.75562154175539
793 -0.03168514911085367 -41.89767171470452 -0.02804589308798313 -41.78366743484337
794 -0.03178939372301102 -41.92946110842753 -0.03240872360765934 -41.81607615845103
795 -0.03176902886480093 -41.96123013729233 -0.027848215773701668 -41.843924374224734
796 -0.0318307981826365 -41.99306093547497 -0.02210649475455284 -41.86603086897929
797 -0.031834646966308354 -42.02489558244128 -0.025437373854219913 -41.891468242833504
798 -0.03187859272584319 -42.05677417516713 -0.02045383434742689 -41.91192207718093
799 -0.03221083041280508 -42.088985005579936 -0.025578941963613034 -41.93750101914455
800 -0.03205668367445469 -42.12104168925439 -0.029862402565777303 -41.967363421710324
801 -0.03216134961694479 -42.15320303887133 -0.02004151586443186 -41.98740493757476
802 -0.03228633515536785 -42.1854893740267 -0.025027054082602262 -42.01243199165736
803 -0.03234586175531149 -42.21783523578201 -0.03180125337094068 -42.0442332450283
804 -0.03233814314007759 -42.25017337892209 -0.030165529903024436 -42.074398774931325
805 -0.03232013024389744 -42.28249350916599 -0.027050091419368982 -42.101448866350694
806 -0.032223253324627874 -42.31471676249062 -0.025629581511020662 -42.12707844786171
807 -0.03239733725786209 -42.34711409974848 -0.03278370536863804 -42.15986215323035
808 -0.03226798009127378 -42.37938207983976 -0.03374808300286532 -42.19361023623321
809 -0.032244113460183146 -42.41162619329994 -0.03241020143032074 -42.226020437663536
810 -0.032244822941720486 -42.44387101624166 -0.027434848714619875 -42.253455286378156
811 -0.03225572407245636 -42.476126740314115 -0.033038589917123315 -42.28649387629528
812 -0.032154393009841443 -42.508281133323955 -0.02800480294972658 -42.314498679245006
813 -0.03234063815325498 -42.54062177147721 -0.02830231161788106 -42.342800990862884
814 -0.03233539126813412 -42.57295716274535 -0.035969200916588305 -42.37877019177947
815 -0.03226827774196863 -42.60522544048732 -0.027685396000742914 -42.406455587780215
816 -0.03230251595377922 -42.6375279564411 -0.036310249008238316 -42.44276583678845
817 -0.032316526584327224 -42.66984448302542 -0.03202860914170742 -42.47479444593016
818 -0.032221768982708454 -42.70206625200813 -0.028627894539386033 -42.50342234046954
819 -0.032216733880341054 -42.73428298588847 -0.028818129282444715 -42.53224046975198
820 -0.03223420176655054 -42.76651718765502 -0.024563427455723284 -42.55680389720771
821 -0.032265555113554 -42.79878274276857 -0.042793330177664755 -42.599597227385374
822 -0.0322074169293046 -42.830990159697876 -0.03538891114294529 -42.63498613852832
823 -0.032111913152039054 -42.86310207284991 -0.032840282469987866 -42.66782642099831
824 -0.032038539089262484 -42.895140611939176 -0.02919182665646076 -42.69701824765477
825 -0.032087727822363375 -42.92722833976154 -0.03312877174466848 -42.73014701939944
826 -0.03216687794774771 -42.959395217709286 -0.02545495219528675 -42.75560197159473
827 -0.03206788934767246 -42.99146310705696 -0.03304523397237062 -42.7886472055671
828 -0.03203140553086996 -43.02349451258783 -0.03004951383918524 -42.81869671940629
829 -0.03205375019460917 -43.05554826278244 -0.032550358586013316 -42.851247077992305
830 -0.03204684555530548 -43.087595108337744 -0.03805386647582054 -42.889300944468125
831 -0.031998216174542904 -43.11959332451229 -0.02748115286231041 -42.91678209733043
832 -0.032070088759064676 -43.15166341327135 -0.02316716555505991 -42.93994926288549
833 -0.03210362028330564 -43.18376703355466 -0.034169990569353104 -42.974119253454845
834 -0.03206202574074268 -43.2158290592954 -0.03380664475262165 -43.00792589820747
835 -0.03207484316080809 -43.24790390245621 -0.0266895885579288 -43.0346154867654
836 -0.03228333815932274 -43.28018724061553 -0.026030497066676615 -43.060645983832075
837 -0.032102424278855325 -43.31228966489439 -0.02480877358466387 -43.08545475741674
838 -0.03214265238493681 -43.34443231727932 -0.024738010391592978 -43.110192767808336
839 -0.03222288321703672 -43.37665520049636 -0.03281138427555561 -43.14300415208389
840 -0.03212481345981359 -43.408780013956175 -0.028353057242929934 -43.17135720932682
841 -0.03209337182343006 -43.440873385779604 -0.029828547779470683 -43.201185757106295
842 -0.03209421057254076 -43.47296759635214 -0.03372900430113077 -43.234914761407424
843 -0.03219670932739973 -43.50516430567954 -0.0302644700743258 -43.26517923148175
844 -0.03219268769025803 -43.5373569933698 -0.03222093190997839 -43.29740016339173
845 -0.032158791273832324 -43.56951578464363 -0.033425572514534 -43.33082573590626
846 -0.032047577761113645 -43.60156336240474 -0.031009544618427753 -43.36183528052469
847 -0.03210295531898737 -43.63366631772373 -0.026164494454860687 -43.38799977497955
848 -0.03218443784862757 -43.66585075557236 -0.018944338243454695 -43.406944113223005
849 -0.03207978643476963 -43.69793054200713 -0.04197378009557724 -43.44891789331858
850 -0.03196997223421931 -43.72990051424135 -0.04393026139587164 -43.49284815471445
851 -0.031861045956611635 -43.76176156019796 -0.03857308626174927 -43.5314212409762
852 -0.03173280470073223 -43.79349436489869 -0.02945345938205719 -43.560874700358255
853 -0.031725365947932 -43.82521973084663 -0.036728424951434135 -43.59760312530969
854 -0.031729196198284626 -43.85694892704491 -0.028895479440689088 -43.62649860475038
855 -0.03169822469353676 -43.888647151738446 -0.03364313170313835 -43.66014173645352
856 -0.03153952416032553 -43.92018667589877 -0.03292390946298838 -43.693065645916505
857 -0.031591324135661125 -43.95177800003443 -0.037743546068668365 -43.73080919198517
858 -0.03144549438729882 -43.98322349442173 -0.03230876252055168 -43.763117954505724
859 -0.031418480630964044 -44.01464197505269 -0.030254888348281384 -43.793372842854005
860 -0.03139474457129836 -44.04603671962399 -0.04057639762759209 -43.833949240481594
861 -0.031445758789777754 -44.07748247841377 -0.04036687556654215 -43.874316116048135
862 -0.03130988283082843 -44.108792361244596 -0.021925712842494248 -43.89624182889063
863 -0.031318691466003655 -44.1401110527106 -0.036688806116580965 -43.93293063500721
864 -0.03132108459249139 -44.17143213730309 -0.02894166447222233 -43.96187229947943
865 -0.03126488830894232 -44.20269702561203 -0.028543073777109386 -43.99041537325654
866 -0.031340199150145055 -44.234037224762176 -0.027464506682008505 -44.01787987993855
867 -0.031241773907095195 -44.265278998669274 -0.03111106874421239 -44.04899094868276
868 -0.03126728609204292 -44.29654628476132 -0.037308060005307196 -44.086299008688066
869 -0.0312932888045907 -44.32783957356591 -0.022308958135545252 -44.10860796682361
870 -0.031381542794406414 -44.35922111636032 -0.038446365110576156 -44.147054331934186
871 -0.031244690902531146 -44.39046580726285 -0.03835782539099455 -44.18541215732518
872 -0.03112797923386097 -44.42159378649671 -0.03151336256414652 -44.21692551988933
873 -0.031109535507857798 -44.45270332200457 -0.03061003964394331 -44.247535559533276
874 -0.0311158686876297 -44.483819190692195 -0.03308774344623089 -44.28062330297951
875 -0.031145228911191224 -44.51496441960339 -0.040570130199193956 -44.3211934331787
876 -0.030850909277796747 -44.54581532888118 -0.028912720363587142 -44.350106153542285
877 -0.030863250698894264 -44.576678579580076 -0.0259275883436203 -44.376033741885905
878 -0.030995536129921675 -44.60767411571 -0.022575270850211382 -44.39860901273612
879 -0.031025164760649204 -44.63869928047065 -0.03597859852015972 -44.434587611256276
880 -0.03092170264571905 -44.66962098311637 -0.019828280620276927 -44.45441589187655
881 -0.03107388848438859 -44.70069487160075 -0.029476598370820284 -44.48389249024737
882 -0.031060189474374056 -44.73175506107513 -0.04016543291509152 -44.52405792316246
883 -0.030992428585886956 -44.76274748966102 -0.03064563972875476 -44.55470356289121
884 -0.030915397312492134 -44.79366288697351 -0.031396334245800975 -44.58609989713701
885 -0.031032954528927802 -44.82469584150243 -0.032183554209768775 -44.61828345134678
886 -0.030964547488838434 -44.85566038899127 -0.02231313306838274 -44.64059658441516
887 -0.031104274187237026 -44.886764663178504 -0.020689105987548827 -44.66128569040271
888 -0.03099709693342447 -44.91776176011193 -0.03712732009589672 -44.698413010498605
889 -0.0309949928894639 -44.94875675300139 -0.029889408219605684 -44.72830241871821
890 -0.030988944973796607 -44.97974569797519 -0.0399654820561409 -44.76826790077435
891 -0.030768890399485826 -45.010514588374676 -0.026880042627453804 -44.7951479434018
892 -0.030872556008398534 -45.04138714438307 -0.03514097556471825 -44.83028891896652
893 -0.030765468161553143 -45.07215261254463 -0.02892004083842039 -44.85920895980494
894 -0.030880029872059823 -45.103032642416686 -0.015720466384664178 -44.8749294261896
895 -0.030966111365705727 -45.13399875378239 -0.03180897850543261 -44.906738404695034
896 -0.030941060092300177 -45.164939813874696 -0.02833313960582018 -44.935071544300854
897 -0.030924505554139614 -45.195864319428836 -0.024650888238102197 -44.95972243253895
898 -0.031023975275456906 -45.226888294704295 -0.0294018654152751 -44.98912429795423
899 -0.03103676438331604 -45.25792505908761 -0.023340683430433273 -45.01246498138466
900 -0.030960123986005783 -45.28888518307362 -0.03602379225194454 -45.048488773636606
901 -0.031059536430984736 -45.319944719504605 -0.033808345533907415 -45.08229711917051
902 -0.030886793043464422 -45.35083151254807 -0.027041575964540245 -45.10933869513505
903 -0.030881379079073668 -45.381712891627146 -0.02615037653595209 -45.135489071671
904 -0.03097074367105961 -45.41268363529821 -0.027219955716282128 -45.16270902738729
905 -0.03102374542504549 -45.443707380723254 -0.03259096425026655 -45.195299991637555
906 -0.031061035580933094 -45.47476841630419 -0.03273059334605932 -45.228030584983614
907 -0.030945350229740144 -45.50571376653393 -0.03476214520633221 -45.26279273018994
908 -0.03085316363722086 -45.53656693017115 -0.030048231314867734 -45.29284096150481
909 -0.030892316345125438 -45.56745924651627 -0.02347249360755086 -45.31631345511236
910 -0.030969610158354043 -45.59842885667462 -0.03187592327594757 -45.348189378388305
911 -0.03100578710436821 -45.62943464377899 -0.024240199755877257 -45.372429578144185
912 -0.030948762875050308 -45.66038340665404 -0.03686334434896708 -45.40929292249315
913 -0.03085561441257596 -45.691239021066615 -0.02885806392878294 -45.43815098642193
914 -0.030758750811219215 -45.72199777187783 -0.03293053042143583 -45.47108151684337
915 -0.030924708303064107 -45.75292248018089 -0.029845209885388614 -45.50092672672876
916 -0.030938108265399934 -45.783860588446295 -0.017845268920063974 -45.51877199564882
917 -0.030978991370648145 -45.81483957981694 -0.031405127700418235 -45.550177123349236
918 -0.030988909397274257 -45.84582848921421 -0.03276224378496408 -45.5829393671342
919 -0.030938449874520303 -45.87676693908873 -0.027648617792874575 -45.61058798492708
920 -0.03099496550858021 -45.907761904597315 -0.0287943996489048 -45.63938238457598
921 -0.031012862175703048 -45.938774766773015 -0.024336651619523763 -45.6637190361955
922 -0.03104576179757714 -45.969820528570594 -0.024631697032600642 -45.688350733228106
923 -0.0311058041639626 -46.00092633273456 -0.031388371344655754 -45.71973910457276
924 -0.031047806795686483 -46.03197413953024 -0.03168779816478491 -45.75142690273754
925 -0.03105483129620552 -46.063028970826444 -0.034800980053842065 -45.78622788279139
926 -0.030880719795823096 -46.09390969062227 -0.03088998617604375 -45.81711786896743
927 -0.030964018311351538 -46.12487370893362 -0.031582855712622405 -45.84870072468005
928 -0.030928910337388517 -46.15580261927101 -0.022923668939620258 -45.87162439361967
929 -0.03101697750389576 -46.1868195967749 -0.033358844742178914 -45.90498323836185
930 -0.031009963154792784 -46.2178295599297 -0.029643561504781247 -45.934626799866635
931 -0.031058053113520147 -46.248887613043216 -0.03890753891319036 -45.97353433877983
932 -0.03085994767025113 -46.27974756071347 -0.033079353719949724 -46.006613692499776
933 -0.03077005557715893 -46.310517616290625 -0.027617198787629603 -46.03423089128741
934 -0.030785277392715214 -46.34130289368334 -0.03200494162738323 -46.06623583291479
935 -0.030861578043550254 -46.37216447172689 -0.029725584015250207 -46.095961416930045
936 -0.03106588600203395 -46.40323035772892 -0.040841410681605336 -46.13680282761165
937 -0.0307514525949955 -46.43398181032392 -0.026612026058137415 -46.16341485366979
938 -0.030824390333145858 -46.464806200657065 -0.03263844233006239 -46.19605329599985
939 -0.0306818226352334 -46.495488023292296 -0.030615181382745504 -46.226668477382596
940 -0.03073893366381526 -46.52622695695611 -0.028771059960126875 -46.255439537342724
941 -0.03079844666644931 -46.55702540362256 -0.04158475734293461 -46.297024294685656
942 -0.030515828356146812 -46.587541231978705 -0.03341994844377041 -46.33044424312943
943 -0.03065233025699854 -46.6181935622357 -0.031201130896806716 -46.36164537402623
944 -0.030506820976734163 -46.648700383212436 -0.0304274158552289 -46.39207278988146
945 -0.03053315505385399 -46.67923353826629 -0.030075982958078385 -46.42214877283954
946 -0.030584974214434624 -46.70981851248072 -0.027867920231074095 -46.450016693070616
947 -0.030527078546583652 -46.74034559102731 -0.02843347014859319 -46.47845016321921
948 -0.030688668694347145 -46.77103425972165 -0.021214749664068222 -46.499664912883276
949 -0.030645762756466865 -46.801680022478116 -0.02464663591235876 -46.52431154879564
950 -0.03066661413758993 -46.8323466366157 -0.026875516027212144 -46.55118706482285
951 -0.030582898855209352 -46.86292953547091 -0.03305176664143801 -46.58423883146428
952 -0.03062882088124752 -46.89355835635216 -0.03823613300919533 -46.622474964473476
953 -0.03059958079829812 -46.924157937150454 -0.02979042623192072 -46.652265390705395
954 -0.03049010494723916 -46.954648042097695 -0.02599321659654379 -46.67825860730194
955 -0.03051844919100404 -46.9851664912887 -0.034203349985182284 -46.712461957287125
956 -0.030361083056777715 -47.01552757434548 -0.0347693145275116 -46.747231271814634
957 -0.03038811879232526 -47.0459156931378 -0.03248810507357121 -46.7797193768882
958 -0.03040930610150099 -47.076324999239304 -0.032142147049307825 -46.81186152393751
959 -0.030304483976215123 -47.10662948321552 -0.02714260686188936 -46.839004130799395
960 -0.030365190282464028 -47.13699467349799 -0.02814243333414197 -46.867146564133535
961 -0.030239665973931552 -47.16723433947192 -0.034021468833088875 -46.90116803296662
962 -0.030288200732320546 -47.19752254020424 -0.02519540023058653 -46.92636343319721
963 -0.030434247571974993 -47.227956787776215 -0.026180554553866385 -46.95254398775108
964 -0.030452210735529662 -47.25840899851175 -0.036877901665866374 -46.989421889416946
965 -0.030279029812663793 -47.28868802832441 -0.02818676959723234 -47.01760865901418
966 -0.030307978671044112 -47.318996006995455 -0.02640080749988556 -47.04400946651406
967 -0.03032490434125066 -47.349320911336704 -0.033937177062034606 -47.0779466435761
968 -0.030462508089840412 -47.379783419426545 -0.02217389615252614 -47.10012053972862
969 -0.030427778605371714 -47.41021119803192 -0.030447924323379994 -47.130568464052004
970 -0.03039958728477359 -47.44061078531669 -0.03302504923194647 -47.16359351328395
971 -0.03039727872237563 -47.47100806403907 -0.02668425431475043 -47.1902777675987
972 -0.030549255851656198 -47.50155731989072 -0.021257482841610907 -47.21153525044031
973 -0.030538142658770084 -47.53209546254949 -0.018831111956387758 -47.2303663623967
974 -0.030659343209117652 -47.56275480575861 -0.029435517080128194 -47.25980187947683
975 -0.030690581165254117 -47.59344538692386 -0.028919678833335637 -47.288721558310165
976 -0.03067539306357503 -47.624120779987436 -0.02793127791956067 -47.31665283622973
977 -0.03077430259436369 -47.6548950825818 -0.02866055127233267 -47.34531338750206
978 -0.030810832139104606 -47.685705914720906 -0.03179121352732182 -47.37710460102938
979 -0.03076891079545021 -47.71647482551636 -0.03447697479277849 -47.41158157582216
980 -0.030720628798007965 -47.747195454314365 -0.0335728395730257 -47.44515441539519
981 -0.03074708078056574 -47.77794253509493 -0.02625277955085039 -47.47140719494604
982 -0.030826341640204192 -47.80876887673514 -0.04005167484283447 -47.511458869788875
983 -0.030526466388255357 -47.83929534312339 -0.031096545048058033 -47.54255541483693
984 -0.03051190059632063 -47.86980724371971 -0.02964461836963892 -47.57220003320657
985 -0.030476050544530155 -47.90028329426424 -0.028059544041752815 -47.60025957724832
986 -0.030588072258979082 -47.93087136652322 -0.03070713495835662 -47.63096671220668
987 -0.03044143784791231 -47.96131280437113 -0.03230992406606674 -47.66327663627275
988 -0.03047281475737691 -47.99178561912851 -0.03274608254432678 -47.696022718817076
989 -0.030358671303838493 -48.022144290432344 -0.032060990575701 -47.72808370939278
990 -0.030415967851877213 -48.052560258284224 -0.02475148644298315 -47.75283519583576
991 -0.03043722528964281 -48.08299748357387 -0.031808714009821416 -47.78464390984558
992 -0.030444527231156825 -48.113442010805024 -0.0320966811850667 -47.816740591030644
993 -0.03036947688087821 -48.1438114876859 -0.03704789225012064 -47.853788483280766
994 -0.030361738707870244 -48.17417322639377 -0.024313954822719096 -47.87810243810348
995 -0.030328203365206717 -48.20450142975898 -0.029590018652379514 -47.90769245675586
996 -0.03041934724897146 -48.23492077700795 -0.02610479509457946 -47.93379725185044
997 -0.03045263085514307 -48.265373407863095 -0.03225695975124836 -47.966054211601694
998 -0.030449363123625516 -48.29582277098672 -0.032475737296044825 -47.99852994889774
999 -0.0303745049983263 -48.326197275985045 -0.031729428470134734 -48.03025937736788
1000 -0.03029189808294177 -48.35648917406799 -0.03605721909552813 -48.0663165964634
1001 -0.030254452675580978 -48.386743626743566 -0.03119995864108205 -48.097516555104484
1002 -0.03014044715091586 -48.41688407389448 -0.030290226545184852 -48.12780678164967
1003 -0.030152724776417016 -48.447036798670894 -0.030030108522623777 -48.15783689017229
1004 -0.030165119376033545 -48.47720191804693 -0.030280304327607154 -48.188117194499895
1005 -0.030246511660516263 -48.507448429707445 -0.03145040366798639 -48.219567598167885
1006 -0.030246345978230237 -48.53769477568567 -0.027906761039048433 -48.24747435920693
1007 -0.030087142903357744 -48.56778191858903 -0.0340275390073657 -48.2815018982143
1008 -0.030157066602259874 -48.597938985191284 -0.025659692008048296 -48.30716159022235
1009 -0.03032887149602175 -48.62826785668731 -0.022160181868821384 -48.32932177209117
1010 -0.030479707941412925 -48.65874756462872 -0.021980564948171376 -48.35130233703934
1011 -0.03035968905314803 -48.68910725368187 -0.029950959701091052 -48.38125329674043
1012 -0.03042091364040971 -48.71952816732228 -0.0327342826873064 -48.41398757942774
1013 -0.030402682814747096 -48.74993085013703 -0.028384208399802446 -48.44237178782754
1014 -0.03044997975230217 -48.78038082988933 -0.03159265033900738 -48.47396443816655
1015 -0.030383190233260395 -48.81076402012259 -0.032704119198024274 -48.50666855736457
1016 -0.03032296346500516 -48.841086983587594 -0.027981138415634633 -48.5346496957802
1017 -0.030428845994174482 -48.87151582958177 -0.03055516807362437 -48.56520486385383
1018 -0.030372393131256104 -48.901888222713026 -0.030319810658693314 -48.595524674512525
1019 -0.030343490932136775 -48.932231713645166 -0.024431606847792865 -48.61995628136032
1020 -0.030489342100918294 -48.96272105574609 -0.03594407010823488 -48.65590035146855
1021 -0.030620709899812935 -48.9933417656459 -0.04197942838072777 -48.69787977984928
1022 -0.03032324044033885 -49.02366500608624 -0.029407521709799767 -48.72728730155908
1023 -0.030222783237695693 -49.05388778932394 -0.02920225802809 -48.75648955958717
1024 -0.030276911240071057 -49.08416470056401 -0.026156683545559646 -48.78264624313273
1025 -0.030259711667895317 -49.114424412231905 -0.03073932146653533 -48.813385564599265
1026 -0.030422131158411504 -49.144846543390315 -0.024509699363261462 -48.83789526396253
1027 -0.030267538595944644 -49.17511408198626 -0.03599825780838728 -48.87389352177092
1028 -0.030396632757037877 -49.2055107147433 -0.023180300276726483 -48.897073822047645
1029 -0.030444441083818673 -49.235955155827114 -0.03263355176895857 -48.929707373816605
1030 -0.030273845698684455 -49.2662290015258 -0.02981441430747509 -48.95952178812408
1031 -0.030343606136739254 -49.29657260766254 -0.03487926367670298 -48.99440105180078
1032 -0.030191849172115325 -49.32676445683465 -0.03343868851661682 -49.0278397403174
1033 -0.03017421839758754 -49.35693867523224 -0.034545148350298406 -49.062384888667694
1034 -0.03007076121866703 -49.38700943645091 -0.027064451947808266 -49.0894493406155
1035 -0.030176099203526974 -49.41718553565444 -0.029530379083007575 -49.11897971969851
1036 -0.030156283359974622 -49.44734181901441 -0.03558381982147694 -49.154563539519984
1037 -0.030068083480000497 -49.477409902494415 -0.02902004197239876 -49.183583581492385
1038 -0.03008213210850954 -49.507492034602926 -0.030094012059271334 -49.21367759355166
1039 -0.03001573160290718 -49.537507766205835 -0.03767666295170784 -49.25135425650337
1040 -0.029974799044430255 -49.567482565250266 -0.027438468765467405 -49.278792725268836
1041 -0.029978871904313566 -49.59746143715458 -0.03206957280635834 -49.31086229807519
1042 -0.02990639638155699 -49.627367833536134 -0.029295191820710897 -49.3401574898959
1043 -0.02980719953775406 -49.65717503307389 -0.02039945628494024 -49.36055694618084
1044 -0.0300712576135993 -49.68724629068749 -0.028294436912983657 -49.38885138309383
1045 -0.030113190598785877 -49.71735948128627 -0.026943234913051128 -49.41579461800688
1046 -0.03006043517962098 -49.747419916465894 -0.030626081861555576 -49.44642069986843
1047 -0.03011689418926835 -49.777536810655164 -0.028431013505905867 -49.47485171337434
1048 -0.030077197309583425 -49.807614007964744 -0.0367103673517704 -49.511562080726115
1049 -0.029931495152413844 -49.837545503117155 -0.03158374950289726 -49.543145830229015
1050 -0.02997346082702279 -49.86751896394418 -0.028102647978812456 -49.57124847820783
1051 -0.030040393769741058 -49.89755935771392 -0.03561274167150259 -49.60686121987933
1052 -0.029992513265460728 -49.92755187097938 -0.04086789209395647 -49.647729111973284
1053 -0.029893685691058637 -49.957445556670436 -0.029156420007348062 -49.67688553198063
1054 -0.02983491597697139 -49.987280472647406 -0.02702085906639695 -49.70390639104703
1055 -0.02982057873159647 -50.017101051379 -0.037770073488354684 -49.74167646453538
1056 -0.029833073541522027 -50.046934124920526 -0.025087106227874755 -49.76676357076325
1057 -0.02985931308940053 -50.07679343800993 -0.03326283693313599 -49.800026407696386
1058 -0.029849124513566493 -50.1066425625235 -0.03159077866002917 -49.83161718635642
1059 -0.029782340582460164 -50.136424903105954 -0.02997450139373541 -49.861591687750156
1060 -0.029866242222487925 -50.166291145328444 -0.027521404437720776 -49.88911309218788
1061 -0.029807922523468734 -50.19609906785191 -0.03289675079286099 -49.922009842980735
1062 -0.0297635099850595 -50.22586257783697 -0.030942240450531244 -49.95295208343126
1063 -0.029833112377673388 -50.255695690214644 -0.030801523383706807 -49.98375360681497
1064 -0.029855629708617926 -50.285551319923265 -0.0300968118943274 -50.013850418709296
1065 -0.02963041653856635 -50.31518173646183 -0.03807789850980044 -50.051928317219094
1066 -0.029761181585490702 -50.34494291804732 -0.0302648120559752 -50.08219312927507
1067 -0.029635440185666086 -50.37457835823299 -0.02900263126939535 -50.11119576054446
1068 -0.02973878113552928 -50.404317139368516 -0.028704087343066932 -50.13989984788753
1069 -0.029793325811624527 -50.43411046518014 -0.03164086882025004 -50.171540716707774
1070 -0.029728044755756855 -50.4638385099359 -0.03009063582867384 -50.201631352536445
1071 -0.029687788058072328 -50.49352629799397 -0.018498554825782776 -50.22012990736223
1072 -0.029708101693540812 -50.52323439968751 -0.026889496855437754 -50.24701940421767
1073 -0.02990054087713361 -50.55313494056465 -0.026674532145261765 -50.27369393636293
1074 -0.029811303969472645 -50.58294624453412 -0.028749308828264476 -50.3024432451912
1075 -0.029859228897839783 -50.61280547343196 -0.02742624972015619 -50.32986949491136
1076 -0.029828360863029958 -50.64263383429499 -0.0306326350197196 -50.36050212993108
1077 -0.029861205164343117 -50.672495039459335 -0.030648051761090755 -50.39115018169217
1078 -0.029915246367454528 -50.70241028582679 -0.026385232340544462 -50.41753541403271
1079 -0.029982004780322313 -50.73239229060711 -0.020059100165963174 -50.43759451419868
1080 -0.02989755878224969 -50.76228984938936 -0.03723294697701931 -50.4748274611757
1081 -0.030105379410088062 -50.79239522879945 -0.016266010189428925 -50.491093471365126
1082 -0.030001838132739066 -50.82239706693219 -0.02623703358694911 -50.51733050495208
1083 -0.03010781714692712 -50.85250488407912 -0.03288958054035902 -50.550220085492434
1084 -0.029950339067727327 -50.88245522314684 -0.029923954233527183 -50.58014403972596
1085 -0.029972887504845856 -50.91242811065169 -0.02818293645977974 -50.60832697618574
1086 -0.030132438614964487 -50.94256054926665 -0.02221141438931227 -50.63053839057505
1087 -0.030053896363824606 -50.97261444563048 -0.03234789557754993 -50.6628862861526
1088 -0.030109296180307867 -51.00272374181078 -0.02907485971227288 -50.69196114586487
1089 -0.030058355163782836 -51.032782096974564 -0.026534773595631122 -50.7184959194605
1090 -0.030156381893903017 -51.06293847886847 -0.028019527066498996 -50.746515446527
1091 -0.030180224403738975 -51.093118703272204 -0.03417542912065983 -50.78069087564766
1092 -0.03011641316115856 -51.123235116433364 -0.02983072744682431 -50.81052160309448
1093 -0.030033034179359673 -51.153268150612725 -0.030435195565223692 -50.840956798659704
1094 -0.03026574207469821 -51.18353389268742 -0.028269365150481462 -50.86922616381018
1095 -0.03001214750111103 -51.21354604018853 -0.03084998456761241 -50.90007614837779
1096 -0.03006704542785883 -51.24361308561639 -0.029556076414883135 -50.92963222479268
1097 -0.03016077624633908 -51.27377386186273 -0.030176417995244266 -50.95980864278792
1098 -0.03011218747124076 -51.30388604933397 -0.03518248293548822 -50.99499112572341
1099 -0.029952586349099874 -51.333838635683065 -0.02430044412612915 -51.019291569849536
1100 -0.030097629874944687 -51.36393626555801 -0.03366464581340552 -51.05295621566294
1101 -0.02990550668910146 -51.393841772247114 -0.03299526553601027 -51.08595148119895
1102 -0.029884196259081362 -51.4237259685062 -0.027401344012469055 -51.113352825211415
1103 -0.029869421385228634 -51.453595389891426 -0.038403357937932016 -51.151756183149345
1104 -0.029887091740965842 -51.48348248163239 -0.02838387181982398 -51.18014005496917
1105 -0.029901121091097594 -51.51338360272349 -0.02854101052507758 -51.20868106549425
1106 -0.02999687911942601 -51.54338048184292 -0.03415573462843895 -51.24283680012269
1107 -0.02985667996108532 -51.573237161804 -0.030634219478815793 -51.2734710196015
1108 -0.029810342565178873 -51.60304750436918 -0.029526805598288776 -51.30299782519979
1109 -0.0299765576608479 -51.633024062030024 -0.01915393304079771 -51.32215175824059
1110 -0.029854862205684184 -51.662878924235706 -0.029463507421314716 -51.3516152656619
1111 -0.029943643044680356 -51.69282256728039 -0.03778686076402664 -51.38940212642593
1112 -0.0299656268209219 -51.72278819410131 -0.02771789990365505 -51.417120026329584
1113 -0.02993871979415417 -51.752726913895465 -0.02938745738938451 -51.44650748371897
1114 -0.029945884365588427 -51.78267279826105 -0.02591777378693223 -51.4724252575059
1115 -0.02991946116089821 -51.812592259421955 -0.023530753143131734 -51.49595601064903
1116 -0.02994885165244341 -51.8425411110744 -0.032562156580388545 -51.52851816722942
1117 -0.02995994845405221 -51.872501059528446 -0.02467588186264038 -51.55319404909206
1118 -0.030003437772393227 -51.90250449730084 -0.033364756405353545 -51.58655880549742
1119 -0.029926366917788983 -51.93243086421863 -0.03149363901466131 -51.61805244451208
1120 -0.030004506185650825 -51.96243537040428 -0.03310419172048569 -51.651156636232564
1121 -0.029794447403401137 -51.99222981780768 -0.030770476069301368 -51.681927112301864
1122 -0.029879290610551834 -52.022109108418235 -0.034610737673938276 -51.7165378499758
1123 -0.029850032646209 -52.051959141064444 -0.028628113307058813 -51.74516596328286
1124 -0.029843988921493293 -52.081803129985936 -0.024780787248164415 -51.76994675053102
1125 -0.029828484728932382 -52.11163161471487 -0.030782246310263873 -51.800728996841286
1126 -0.029911309760063887 -52.14154292447493 -0.03178684264421463 -51.8325158394855
1127 -0.02994798393920064 -52.171490908414135 -0.038092700950801375 -51.8706085404363
1128 -0.029678001441061495 -52.2011689098552 -0.028591520618647337 -51.89920006105495
1129 -0.029704094026237728 -52.230873003881435 -0.03235025703907013 -51.93155031809402
1130 -0.029656521137803794 -52.26052952501924 -0.027329270355403425 -51.95887958844942
1131 -0.02969295671209693 -52.290222481731334 -0.028176321741193534 -51.98705591019061
1132 -0.02972829304635525 -52.31995077477769 -0.02936908956617117 -52.01642499975679
1133 -0.0297423854470253 -52.34969316022471 -0.03251185137778521 -52.04893685113457
1134 -0.029655870608985425 -52.379349030833694 -0.03142202869057655 -52.08035887982515
1135 -0.029600594844669103 -52.40894962567836 -0.02790723228827119 -52.10826611211342
1136 -0.029780596774071456 -52.438730222452435 -0.036130859330296514 -52.14439697144372
1137 -0.02952604815363884 -52.468256270606076 -0.032449661195278166 -52.176846632639
1138 -0.02953212196007371 -52.49778839256615 -0.031328417081385854 -52.20817504972038
1139 -0.029538768250495194 -52.52732716081665 -0.026016629952937364 -52.234191679673316
1140 -0.02963449377566576 -52.556961654592314 -0.0338876985013485 -52.26807937817466
1141 -0.029404529184103013 -52.58636618377642 -0.036311155557632445 -52.304390533732295
1142 -0.02945916075259447 -52.615825344529014 -0.031236057821661233 -52.335626591553954
1143 -0.029461977072060108 -52.645287321601074 -0.028529818821698427 -52.36415641037565
1144 -0.029299805127084255 -52.674587126728156 -0.02965403748676181 -52.393810447862414
1145 -0.02938087023794651 -52.7039679969661 -0.029780885484069586 -52.42359133334649
1146 -0.02935745008289814 -52.733325447049 -0.027488142903894185 -52.45107947625038
1147 -0.02930657332763076 -52.76263202037663 -0.03731200303882361 -52.4883914792892
1148 -0.029115274362266064 -52.7917472947389 -0.027221543621271847 -52.51561302291047
1149 -0.0291998322121799 -52.820947126951076 -0.026401856262236834 -52.54201487917271
1150 -0.02927354574203491 -52.85022067269311 -0.02932081902399659 -52.571335698196705
1151 -0.02927150232717395 -52.87949217502029 -0.0339988324791193 -52.605334530675826
1152 -0.029094702564179897 -52.90858687758447 -0.03443411216139793 -52.639768642837225
1153 -0.0291159194894135 -52.93770279707388 -0.023918174672871828 -52.6636868175101
1154 -0.02915961863473058 -52.96686241570861 -0.029367583524435758 -52.69305440103453
1155 -0.029249792359769343 -52.99611220806838 -0.03316300269216299 -52.72621740372669
1156 -0.02910334737971425 -53.0252155554481 -0.02183450972661376 -52.74805191345331
1157 -0.029179200902581214 -53.05439475635068 -0.03220461402088404 -52.780256527474194
1158 -0.029297920875251293 -53.08369267722593 -0.031905747205019 -52.81216227467921
1159 -0.02931128880009055 -53.11300396602602 -0.02806430859491229 -52.840226583274124
1160 -0.02927752658724785 -53.14228149261327 -0.024025300797075034 -52.8642518840712
1161 -0.02929606344550848 -53.17157755605878 -0.02974647656083107 -52.89399836063203
1162 -0.02936959555372596 -53.2009471516125 -0.020468597859144212 -52.914466958491175
1163 -0.029483591113239525 -53.230430742725744 -0.033881749399006365 -52.94834870789018
1164 -0.029275777842849494 -53.25970652056859 -0.022987965121865274 -52.97133667301205
1165 -0.029393301997333764 -53.28909982256592 -0.03297894466668368 -53.00431561767873
1166 -0.029279367998242378 -53.318379190564166 -0.02813186477869749 -53.03244748245743
1167 -0.029400164540857077 -53.347779355105025 -0.022021141182631255 -53.05446862364006
1168 -0.029485837463289498 -53.377265192568316 -0.02065863525494933 -53.07512725889501
1169 -0.029628635570406913 -53.40689382813872 -0.030599831137806177 -53.105727090032815
1170 -0.029552109353244305 -53.43644593749197 -0.030801896844059228 -53.136528986876876
1171 -0.02960568368434906 -53.46605162117632 -0.0364635281264782 -53.17299251500335
1172 -0.029534770362079143 -53.495586391538396 -0.03181340582668781 -53.20480592083004
1173 -0.029454665072262288 -53.52504105661066 -0.03310883454978466 -53.237914755379826
1174 -0.029381766449660063 -53.55442282306032 -0.028594062197953463 -53.26650881757778
1175 -0.029313339944928886 -53.58373616300525 -0.026596852391958237 -53.29310566996974
1176 -0.029691499937325717 -53.61342766294258 -0.010846782103180885 -53.30395245207292
1177 -0.029753218591213226 -53.64318088153379 -0.030423085764050485 -53.33437553783697
1178 -0.029617774579674006 -53.672798656113464 -0.030512326303869484 -53.36488786414084
1179 -0.02967955283820629 -53.70247820895167 -0.03022900577634573 -53.39511686991719
1180 -0.02952732313424349 -53.732005532085914 -0.03455007541924715 -53.429666945336436
1181 -0.029518590960651635 -53.76152412304656 -0.027997126523405313 -53.45766407185984
1182 -0.02945861518383026 -53.79098273823039 -0.02620665431022644 -53.48387072617007
1183 -0.029572357330471276 -53.82055509556086 -0.03173443395644426 -53.51560516012651
1184 -0.02951156785711646 -53.85006666341798 -0.0204945451579988 -53.536099705284514
1185 -0.029628263879567386 -53.87969492729754 -0.027830975037068127 -53.56393068032158
1186 -0.02959475014358759 -53.90928967744113 -0.02992203989997506 -53.593852720221555
1187 -0.029482528660446407 -53.938772206101575 -0.025697812903672457 -53.61955053312523
1188 -0.029562719445675612 -53.96833492554725 -0.025529017392545938 -53.64507955051777
1189 -0.029669736046344042 -53.9980046615936 -0.02973896274343133 -53.6748185132612
1190 -0.029535340052098034 -54.0275400016457 -0.033180222101509574 -53.70799873536271
1191 -0.02951447367668152 -54.05705447532238 -0.02696023229509592 -53.7349589676578
1192 -0.02961677648127079 -54.08667125180365 -0.03228642288595438 -53.767245390543756
1193 -0.029540942516177893 -54.11621219431983 -0.03509864490479231 -53.80234403544855
1194 -0.029488705471158026 -54.14570089979099 -0.028689839225262404 -53.831033874673814
1195 -0.029546265862882136 -54.17524716565387 -0.028289223182946445 -53.85932309785676
1196 -0.029628516640514135 -54.204875682294386 -0.027111013047397138 -53.886434110904155
1197 -0.029745807498693468 -54.23462148979308 -0.023825751338154077 -53.910259862242306
1198 -0.02992067765444517 -54.26454216744752 -0.03673813622444868 -53.946997998466756
1199 -0.029610923025757074 -54.29415309047328 -0.026147190388292073 -53.97314518885505
1200 -0.029617534298449755 -54.32377062477173 -0.033043692260980605 -54.00618888111603
1201 -0.029519241582602263 -54.35328986635434 -0.028123666159808637 -54.03431254727584
1202 -0.029578940011560917 -54.3828688063659 -0.026752798538655042 -54.06106534581449
1203 -0.029673750046640635 -54.41254255641254 -0.028793201595544816 -54.08985854741004
1204 -0.029602419678121807 -54.44214497609066 -0.02716131415218115 -54.11701986156222
1205 -0.029600983019918203 -54.47174595911058 -0.032917486503720284 -54.14993734806594
1206 -0.029763900954276324 -54.50150986006486 -0.038256383314728734 -54.18819373138067
1207 -0.0294958689250052 -54.53100572898986 -0.03023480661213398 -54.21842853799281
1208 -0.029465455282479524 -54.56047118427234 -0.030301326140761375 -54.248729864133566
1209 -0.029370796959847213 -54.58984198123218 -0.029048842191696168 -54.277778706325265
1210 -0.029400551598519085 -54.619242532830704 -0.02696530958637595 -54.30474401591164
1211 -0.02940567098557949 -54.648648203816286 -0.04267232622951269 -54.34741634214115
1212 -0.02930526826530695 -54.67795347208159 -0.0302572725340724 -54.377673614675224
1213 -0.02924971664324403 -54.70720318872483 -0.024556641280651093 -54.40223025595588
1214 -0.029289539344608782 -54.73649272806944 -0.02904329700395465 -54.43127355295983
1215 -0.029461177345365287 -54.76595390541481 -0.03407201934605837 -54.465345572305885
1216 -0.029286827053874732 -54.795240732468685 -0.02528953496366739 -54.490635107269554
1217 -0.029126857686787844 -54.824367590155475 -0.020445077028125525 -54.51108018429768
1218 -0.02968133529648185 -54.854048925451956 -0.012035492714494467 -54.52311567701218
1219 -0.02957773897796869 -54.883626664429926 -0.03368756119161844 -54.5568032382038
1220 -0.02954592537134886 -54.91317258980128 -0.0307318352162838 -54.587535073420085
1221 -0.029505814518779518 -54.942678404320056 -0.029007607139647007 -54.61654268055973
1222 -0.029722940269857646 -54.97240134458991 -0.027133738808333873 -54.64367641936806
1223 -0.02956999307498336 -55.0019713376649 -0.028671783953905107 -54.67234820332197
1224 -0.02962350770831108 -55.031594845373206 -0.02893591672182083 -54.70128412004379
1225 -0.029724022094160318 -55.061318867467364 -0.028645663522183895 -54.72992978356597
1226 -0.029871894977986813 -55.09119076244535 -0.044683361798524855 -54.7746131453645
1227 -0.02942071883007884 -55.12061148127543 -0.03347550146281719 -54.808088646827315
1228 -0.029214380867779256 -55.14982586214321 -0.028766577877104283 -54.83685522470442
1229 -0.029283830616623163 -55.17910969275983 -0.027915493492037056 -54.86477071819646
1230 -0.029240801092237236 -55.208350493852066 -0.028108155820518732 -54.89287887401698
1231 -0.02934303553774953 -55.237693529389816 -0.026164770126342773 -54.91904364414332
1232 -0.029308569617569447 -55.267002099007385 -0.030076969321817158 -54.94912061346514
1233 -0.029348475579172372 -55.296350574586555 -0.023189087491482498 -54.97230970095662
1234 -0.029411217477172614 -55.32576179206373 -0.027554619684815408 -54.999864320641436
1235 -0.029327948950231074 -55.35508974101396 -0.03331614378839731 -55.03318046442983
1236 -0.029366135876625777 -55.38445587689059 -0.03290199786424637 -55.06608246229408
1237 -0.029246225487440825 -55.41370210237803 -0.029010006599128245 -55.095092468893206
1238 -0.029299546405673026 -55.44300164878371 -0.03054934609681368 -55.12564181499002
1239 -0.029479583818465473 -55.47248123260217 -0.03339488003402948 -55.15903669502405
1240 -0.029352053720504045 -55.50183328632267 -0.03116467669606209 -55.190201371720114
1241 -0.029223325662314892 -55.53105661198499 -0.030019155517220498 -55.22022052723734
1242 -0.02918405532836914 -55.56024066731336 -0.02650553397834301 -55.24672606121568
1243 -0.02929318118840456 -55.589533848501766 -0.03200746160000563 -55.278733522815685
1244 -0.029226225148886443 -55.618760073650655 -0.030167393479496242 -55.30890091629518
1245 -0.02925534751266241 -55.648015421163315 -0.024645336624234914 -55.33354625291941
1246 -0.02935082232579589 -55.67736624348911 -0.022929792944341897 -55.35647604586375
1247 -0.029480536188930272 -55.70684677967804 -0.02438714811578393 -55.380863193979536
1248 -0.029511282034218312 -55.73635806171226 -0.021503592655062676 -55.4023667866346
1249 -0.02959680827334523 -55.765954869985606 -0.03360848296433687 -55.43597526959894
1250 -0.029514293745160104 -55.795469163730765 -0.024455024767667054 -55.46043029436661
1251 -0.02958643427118659 -55.82505559800195 -0.025741274189203977 -55.48617156855581
1252 -0.029576139897108077 -55.85463173789906 -0.02618421148508787 -55.5123557800409
1253 -0.029687231685966254 -55.88431896958503 -0.02349082548171282 -55.535846605522615
1254 -0.029769068583846092 -55.91408803816888 -0.03048407016322017 -55.56633067568583
1255 -0.029705917928367853 -55.943793956097245 -0.02836445774883032 -55.59469513343466
1256 -0.02964172475039959 -55.97343568084764 -0.033976959995925426 -55.62867209343059
1257 -0.029685236979275942 -56.00312091782692 -0.03526902329176664 -55.663941116722356
1258 -0.029609173722565173 -56.03273009154948 -0.026971048582345246 -55.6909121653047
1259 -0.02964652068912983 -56.06237661223861 -0.03605316337198019 -55.726965328676684
1260 -0.02949343863874674 -56.091870050877354 -0.032745837420225146 -55.759711166096906
1261 -0.02958795428276062 -56.121458005160115 -0.0376107482239604 -55.79732191432087
1262 -0.02942169737070799 -56.15087970253082 -0.027210342045873404 -55.824532256366744
1263 -0.029283385258167982 -56.18016308778899 -0.029776626359671356 -55.854308882726414
1264 -0.029358508158475162 -56.209521595947464 -0.03553447667509317 -55.88984335940151
1265 -0.029249098151922226 -56.23877069409939 -0.026871124282479286 -55.91671448368399
1266 -0.029297385644167662 -56.26806807974356 -0.027693100925534963 -55.94440758460952
1267 -0.029447286296635865 -56.297515366040194 -0.03629408273845911 -55.98070166734798
1268 -0.029312871769070624 -56.326828237809266 -0.02783205285668373 -56.00853372020466
1269 -0.029156764037907124 -56.35598500184717 -0.02910456629469991 -56.03763828649936
1270 -0.029187335073947905 -56.38517233692112 -0.031678672321140765 -56.0693169588205
1271 -0.029227963741868736 -56.41440030066299 -0.03451516423374414 -56.10383212305425
1272 -0.029208212438970805 -56.443608513101964 -0.02361142011359334 -56.12744354316784
1273 -0.02925707744434476 -56.472865590546306 -0.024657309986650944 -56.152100853154494
1274 -0.029298285953700542 -56.502163876500006 -0.023629137314856052 -56.17572999046935
1275 -0.029219605773687363 -56.5313834822737 -0.028853851929306985 -56.204583842398655
1276 -0.02924890872091055 -56.560632390994606 -0.028437361866235734 -56.233021204264894
1277 -0.029228052869439126 -56.58986044386405 -0.032733016461133954 -56.26575422072603
1278 -0.02927045775577426 -56.61913090161982 -0.028905101772397756 -56.294659322498426
1279 -0.029241280164569616 -56.64837218178439 -0.030720579158514737 -56.32537990165694
1280 -0.029268228728324176 -56.677640410512716 -0.028215343598276377 -56.353595245255214
1281 -0.029300052672624588 -56.70694046318534 -0.03510795570909977 -56.388703200964315
1282 -0.029126186296343802 -56.736066649481685 -0.03291879687458277 -56.4216219978389
1283 -0.029009710252285003 -56.76507635973397 -0.02935315975919366 -56.450975157598094
1284 -0.029086152277886867 -56.79416251201185 -0.029028987511992455 -56.48000414511009
1285 -0.029033795837312935 -56.823196307849166 -0.029349375888705252 -56.50935352099879
1286 -0.029191895574331283 -56.852388203423494 -0.03196385633200407 -56.5413173773308
1287 -0.029194117058068514 -56.88158232048156 -0.026067158672958612 -56.56738453600376
1288 -0.029107665177434683 -56.910689985659 -0.029907371662557126 -56.59729190766632
1289 -0.0292610508389771 -56.93995103649797 -0.02507471265271306 -56.62236662031903
1290 -0.02920770598575473 -56.96915874248373 -0.03045951947569847 -56.652826139794726
1291 -0.02920552184805274 -56.998364264331784 -0.03665245994925499 -56.68947859974398
1292 -0.029005051217973234 -57.027369315549755 -0.0307040941901505 -56.72018269393413
1293 -0.02907784851267934 -57.05644716406243 -0.032948149181902406 -56.75313084311603
1294 -0.02902325401082635 -57.08547041807326 -0.02299955617636442 -56.7761303992924
1295 -0.029174778051674365 -57.11464519612493 -0.02616559201851487 -56.80229599131091
1296 -0.02914290186017752 -57.14378809798511 -0.02592624379321933 -56.828222235104136
1297 -0.02924168249592185 -57.17302978048103 -0.030894706677645444 -56.85911694178178
1298 -0.029216108657419682 -57.20224588913845 -0.03114937348291278 -56.89026631526469
1299 -0.029197562020272017 -57.231443451158725 -0.025124635361135007 -56.91539095062583
1300 -0.029249519109725952 -57.26069297026845 -0.028422617074102163 -56.94381356769993
1301 -0.02916050348430872 -57.28985347375276 -0.0324086781591177 -56.97622224585904
1302 -0.02919104490429163 -57.31904451865705 -0.028453449811786415 -57.00467569567083
1303 -0.029236958548426627 -57.348281477205475 -0.022671326342970134 -57.0273470220138
1304 -0.029367267899215222 -57.37764874510469 -0.01986733665689826 -57.0472143586707
1305 -0.029429849702864885 -57.40707859480756 -0.02888889815658331 -57.07610325682728
1306 -0.02940217303112149 -57.43648076783868 -0.027119962871074675 -57.10322321969836
1307 -0.02955541033297777 -57.466036178171656 -0.025362832564860584 -57.128586052263216
1308 -0.029526703339070082 -57.49556288151073 -0.026521428301930428 -57.15510748056515
1309 -0.029590360913425685 -57.52515324242415 -0.026642709877341984 -57.18175019044249
1310 -0.029602161049842833 -57.554755403474 -0.034626124799251555 -57.216376315241746
1311 -0.029613288398832083 -57.58436869187283 -0.026268444303423167 -57.24264475954517
1312 -0.029632562678307293 -57.61400125455114 -0.02793537676334381 -57.27058013630852
1313 -0.02954179160296917 -57.64354304615411 -0.027108293119817974 -57.297688429428334
1314 -0.029575261659920214 -57.67311830781403 -0.026828473526984455 -57.32451690295532
1315 -0.02974387239664793 -57.70286218021068 -0.048862372525036335 -57.37337927548035
1316 -0.0292659018188715 -57.732128082029554 -0.028668672405183317 -57.402047947885535
1317 -0.02939121061936021 -57.76151929264891 -0.028257168456912042 -57.430305116342446
1318 -0.029389677941799162 -57.79090897059071 -0.029157726280391216 -57.459462842622834
1319 -0.029357694182544948 -57.82026666477326 -0.02908835969865322 -57.48855120232149
1320 -0.029355940409004688 -57.84962260518226 -0.024769796803593636 -57.513320999125085
1321 -0.029461774788796902 -57.87908437997106 -0.03489803876727819 -57.548219037892366
1322 -0.029399822279810906 -57.908484202250875 -0.026956785656511783 -57.575175823548875
1323 -0.029510121699422596 -57.9379943239503 -0.021034197136759757 -57.59621002068563
1324 -0.029571757931262255 -57.967566081881564 -0.025405481923371553 -57.621615502609004
1325 -0.02941608550027013 -57.99698216738184 -0.027189599815756083 -57.64880510242476
1326 -0.029558401741087436 -58.02654056912292 -0.02752026403322816 -57.67632536645799
1327 -0.029599140770733355 -58.05613970989366 -0.030483944807201624 -57.70680931126519
1328 -0.029606622643768787 -58.085746332537425 -0.03005908615887165 -57.73686839742406
1329 -0.02949018022045493 -58.11523651275788 -0.03288705106824637 -57.769755448492305
1330 -0.029526243824511765 -58.144762756582395 -0.02759960647672415 -57.79735505496903
1331 -0.029572780430316924 -58.17433553701271 -0.03448157366365194 -57.831836628632686
1332 -0.029492749273777007 -58.20382828628649 -0.03315300736576319 -57.86498963599845
1333 -0.029325160291045906 -58.23315344657753 -0.029675659164786337 -57.894665295163236
1334 -0.029352066665887834 -58.26250551324342 -0.03151632007211447 -57.92618161523535
1335 -0.029260423500090837 -58.29176593674351 -0.02725050039589405 -57.953432115631244
1336 -0.029407618381083012 -58.321173555124595 -0.02547732340171933 -57.97890943903296
1337 -0.02949665216729045 -58.350670207291884 -0.019657600205391645 -57.99856703923835
1338 -0.029486022517085077 -58.38015622980897 -0.02189533719792962 -58.020462376436285
1339 -0.029592324793338776 -58.40974855460231 -0.03183027524501085 -58.0522926516813
1340 -0.029601395316421985 -58.43934994991873 -0.024616440199315547 -58.076909091880616
1341 -0.029717465210705996 -58.46906741512944 -0.026733822003006936 -58.103642913883625
1342 -0.02975578447803855 -58.49882319960748 -0.04080027956515551 -58.14444319344878
1343 -0.029366205167025327 -58.5281894047745 -0.024028495699167252 -58.16847168914795
1344 -0.029442444909363985 -58.557631849683865 -0.032460031285882 -58.20093172043383
1345 -0.029560412280261517 -58.58719226196413 -0.033341582864522934 -58.23427330329835
1346 -0.029456314444541932 -58.61664857640867 -0.03413921091705561 -58.268412514215406
1347 -0.029567343555390833 -58.646215919964064 -0.034252405352890494 -58.302664919568294
1348 -0.0292744648642838 -58.67549038482835 -0.02943745981901884 -58.332102379387315
1349 -0.029302378930151463 -58.704792763758505 -0.02915437938645482 -58.36125675877377
1350 -0.029242377355694772 -58.7340351411142 -0.025471367128193378 -58.38672812590196
1351 -0.029327961336821317 -58.76336310245102 -0.03234779667109251 -58.41907592257305
1352 -0.02927494952455163 -58.792638051975565 -0.028640660922974348 -58.447716583496025
1353 -0.02946100626140833 -58.82209905823697 -0.025637471582740545 -58.473354055078765
1354 -0.0293378290720284 -58.851436887309 -0.033658221177756784 -58.507012276256525
1355 -0.029294991120696067 -58.88073187842969 -0.025515747349709274 -58.53252802360623
1356 -0.02921802969649434 -58.90994990812619 -0.030158180557191373 -58.56268620416343
1357 -0.029219734482467175 -58.939169642608654 -0.02913460014387965 -58.591820804307304
1358 -0.029392620828002692 -58.96856226343666 -0.03451703246682882 -58.626337836774134
1359 -0.029250849131494762 -58.99781311256815 -0.03244848772883415 -58.65878632450297
1360 -0.029082395136356354 -59.02689550770451 -0.028724908456206323 -58.687511232959174
1361 -0.029060548078268765 -59.05595605578278 -0.031229251343756915 -58.718740484302934
1362 -0.029108698945492506 -59.08506475472827 -0.028955855499953033 -58.747696339802886
1363 -0.02911332594230771 -59.11417808067058 -0.03249647468328476 -58.78019281448617
1364 -0.029203492496162654 -59.14338157316674 -0.0364229716360569 -58.81661578612223
1365 -0.02886921735480428 -59.172250790521545 -0.027852116897702218 -58.84446790301993
1366 -0.02900103759020567 -59.20125182811175 -0.029762939922511576 -58.874230842942445
1367 -0.029054639767855404 -59.23030646787961 -0.023771088756620883 -58.89800193169906
1368 -0.029076504427939652 -59.25938297230755 -0.029365795012563468 -58.92736772671163
1369 -0.02904773410409689 -59.288430706411646 -0.030131182819604873 -58.95749890953123
1370 -0.029112832993268965 -59.317543539404916 -0.03237185496836901 -58.9898707644996
1371 -0.02905673226341605 -59.34660027166833 -0.02746621621772647 -59.017336980717324
1372 -0.029011791478842495 -59.37561206314717 -0.02797887483611703 -59.04531585555344
1373 -0.028995983023196458 -59.40460804617037 -0.024640064779669048 -59.06995592033311
1374 -0.02917518503963947 -59.43378323121001 -0.033581902459263804 -59.10353782279237
1375 -0.02911454550921917 -59.462897776719224 -0.03044854709878564 -59.133986369891154
1376 -0.029044453892856835 -59.49194223061208 -0.0304679861292243 -59.16445435602038
1377 -0.02909370781853795 -59.52103593843062 -0.033499956503510474 -59.19795431252389
1378 -0.02911137407645583 -59.55014731250708 -0.022399433236569167 -59.22035374576046
1379 -0.029206019919365646 -59.57935333242644 -0.031211904529482127 -59.25156565028995
1380 -0.02908320361748338 -59.608436536043925 -0.02971418062224984 -59.2812798309122
1381 -0.02904928717762232 -59.637485823221546 -0.030542146507650615 -59.31182197741985
1382 -0.029103836975991726 -59.66658966019754 -0.027026426140218975 -59.338848403560064
1383 -0.029148364532738925 -59.695738024730275 -0.02832407262176275 -59.36717247618183
1384 -0.029077392444014548 -59.72481541717429 -0.029773126915097238 -59.396945603096924
1385 -0.0291419031098485 -59.75395732028414 -0.03439236097037792 -59.4313379640673
1386 -0.02896371390670538 -59.78292103419084 -0.03070526272058487 -59.46204322678789
1387 -0.02901422968134284 -59.811935263872186 -0.028072946611791848 -59.490116173399684
1388 -0.029045189265161753 -59.84098045313735 -0.03052583448588848 -59.52064200788557
1389 -0.02894844450056553 -59.86992889763791 -0.0250248109921813 -59.54566681887775
1390 -0.029122338350862264 -59.89905123598877 -0.028707578871399166 -59.574374397749146
1391 -0.02923217099159956 -59.92828340698037 -0.03368511088192463 -59.60805950863107
1392 -0.028898748196661474 -59.95718215517703 -0.027173484582453965 -59.63523299321353
1393 -0.028979490417987107 -59.98616164559502 -0.02721464801579714 -59.66244764122933
1394 -0.028886194713413714 -60.01504784030843 -0.03204026985913515 -59.694487911088466
1395 -0.029000258725136518 -60.04404809903357 -0.028371325880289077 -59.72285923696875
1396 -0.02898468477651477 -60.073032783810085 -0.028522632922977208 -59.75138186989173
1397 -0.02897223262116313 -60.10200501643125 -0.038737832009792326 -59.790119701901524
1398 -0.028841471206396817 -60.13084648763765 -0.03152836691588164 -59.8216480688174
1399 -0.02874363511800766 -60.15959012275565 -0.028538309037685394 -59.85018637785509
1400 -0.028761798050254583 -60.18835192080591 -0.024971055146306754 -59.8751574330014
1401 -0.028872201219201088 -60.21722412202511 -0.0345052158460021 -59.9096626488474
1402 -0.02883106879889965 -60.24605519082401 -0.031798061542212964 -59.94146071038961
1403 -0.02874483969062567 -60.27480003051463 -0.029294062219560147 -59.970754772609176
1404 -0.028716375678777696 -60.30351640619341 -0.02853365642949939 -59.99928842903868
1405 -0.028694918565452098 -60.33221132475886 -0.030756743904203177 -60.030045172942884
1406 -0.02863473501056433 -60.36084605976942 -0.03448046427220106 -60.064525637215084
1407 -0.028672399651259183 -60.38951845942068 -0.0322738079354167 -60.0967994451505
1408 -0.028609029576182367 -60.41812748899686 -0.024908416066318752 -60.12170786121682
1409 -0.028628591541200878 -60.44675608053806 -0.031136833224445583 -60.152844694441264
1410 -0.028731484059244396 -60.4754875645973 -0.015457354253157973 -60.16830204869442
1411 -0.02866072626784444 -60.504148290865146 -0.028483003191649914 -60.196785051886074
1412 -0.02875087335705757 -60.5328991642222 -0.02704699719324708 -60.22383204907932
1413 -0.0287427743896842 -60.561641938611885 -0.025828106980770826 -60.24966015606009
1414 -0.028890812862664463 -60.59053275147455 -0.031170784216374158 -60.28083094027646
1415 -0.028748113382607698 -60.61928086485715 -0.026151154655963182 -60.30698209493242
1416 -0.02883113417774439 -60.648111999034896 -0.03198441583663225 -60.338966510769055
1417 -0.0287810112349689 -60.676893010269865 -0.027256612107157706 -60.366223122876214
1418 -0.028914122376590967 -60.705807132646456 -0.02747960966080427 -60.393702732537015
1419 -0.029337412398308515 -60.73514454504476 -0.022503075655549765 -60.416205808192565
1420 -0.029139060340821744 -60.764283605385586 -0.036257697828114034 -60.45246350602068
1421 -0.028966757003217936 -60.793250362388804 -0.030477909464389087 -60.482941415485065
1422 -0.02890773368999362 -60.822158096078795 -0.026915089786052705 -60.50985650527112
1423 -0.02888223435729742 -60.85104033043609 -0.025083192996680735 -60.5349396982678
1424 -0.028933608531951906 -60.87997393896804 -0.029544407688081264 -60.56448410595588
1425 -0.02903553955256939 -60.90900947852061 -0.024548989441245794 -60.58903309539712
1426 -0.028987346962094308 -60.937996825482706 -0.037067107111215594 -60.62610020250833
1427 -0.028857851400971413 -60.96685467688368 -0.02918624272570014 -60.65528644523403
1428 -0.02889948068186641 -60.99575415756554 -0.029467070102691652 -60.68475351533672
1429 -0.028879180550575256 -61.02463333811612 -0.02028904315084219 -60.70504255848756
1430 -0.029029572010040285 -61.05366291012616 -0.027377093117684125 -60.73241965160525
1431 -0.028982259333133698 -61.08264516945929 -0.030479261931031943 -60.76289891353628
1432 -0.02898311335593462 -61.111628282815225 -0.03281598892062902 -60.795714902456915
1433 -0.029068867955356837 -61.140697150770585 -0.03320126924663782 -60.828916171703554
1434 -0.028928118851035835 -61.16962526962162 -0.027738107927143575 -60.856654279630696
1435 -0.028958344459533693 -61.19858361408115 -0.028123969305306674 -60.884778248936
1436 -0.02904272312298417 -61.227626337204136 -0.02409588694572449 -60.908874135881724
1437 -0.02910237479954958 -61.256728712003685 -0.028294077981263398 -60.93716821386299
1438 -0.029116378258913757 -61.2858450902626 -0.03232597801834345 -60.96949419188133
1439 -0.02909029321745038 -61.31493538348005 -0.02476198785007 -60.9942561797314
1440 -0.02900666240602732 -61.343942045886074 -0.0301902974024415 -61.02444647713384
1441 -0.029108488745987416 -61.373050534632064 -0.034609478525817396 -61.05905595565966
1442 -0.02914754841476679 -61.402198083046834 -0.030090927612036467 -61.089146883271695
1443 -0.028946314379572867 -61.43114439742641 -0.02508145207539201 -61.114228335347086
1444 -0.02904065018519759 -61.4601850476116 -0.031091132760047914 -61.14531946810713
1445 -0.028991361893713475 -61.48917640950532 -0.0283553684130311 -61.17367483652016
1446 -0.028952449467033146 -61.518128858972354 -0.029780888464301825 -61.203455724984465
1447 -0.028995818831026553 -61.54712467780338 -0.029314981028437614 -61.2327707060129
1448 -0.029027185775339602 -61.57615186357872 -0.03510969337075949 -61.26788039938366
1449 -0.028874646592885255 -61.605026510171605 -0.030163308419287205 -61.29804370780295
1450 -0.02894384367391467 -61.63397035384552 -0.029875462874770164 -61.32791917067772
1451 -0.029012465570122003 -61.66298281941564 -0.030269387923181058 -61.3581885586009
1452 -0.02893353970721364 -61.69191635912285 -0.030798014905303716 -61.3889865735062
1453 -0.02886474160477519 -61.72078110072763 -0.02980084577575326 -61.418787419281955
1454 -0.028867290820926428 -61.749648391548554 -0.02797641362994909 -61.446763832911905
1455 -0.02880085976794362 -61.778449251316495 -0.02621228890493512 -61.47297612181684
1456 -0.028849325235933067 -61.80729857655243 -0.02286256607621908 -61.49583868789306
1457 -0.02897327309474349 -61.83627184964717 -0.03374205715954304 -61.529580745052606
1458 -0.028854916524142026 -61.86512676617131 -0.02025403017178178 -61.54983477522439
1459 -0.02900621248409152 -61.8941329786554 -0.03196735475212335 -61.581802129976516
1460 -0.028932741098105907 -61.9230657197535 -0.026061408501118422 -61.60786353847764
1461 -0.02911178059875965 -61.95217750035226 -0.035869587771594526 -61.64373312624923
1462 -0.02886107163503766 -61.9810385719873 -0.028455093316733838 -61.67218821956597
1463 -0.028843037504702806 -62.009881609492 -0.03221915271133184 -61.7044073722773
1464 -0.028956164419651032 -62.03883777391165 -0.02916022054851055 -61.733567592825814
1465 -0.028788712248206137 -62.06762648615986 -0.030813714489340782 -61.764381307315155
1466 -0.028813696280121804 -62.096440182439984 -0.02838602811098099 -61.792767335426134
1467 -0.02884330591186881 -62.125283488351855 -0.028471721429377796 -61.82123905685551
1468 -0.028774436190724374 -62.15405792454258 -0.024905291572213172 -61.84614434842772
1469 -0.028922659158706666 -62.18298058370129 -0.03266163505613804 -61.87880598348386
1470 -0.02897917302325368 -62.21195975672454 -0.037281122617423536 -61.91608710610128
1471 -0.028708175849169494 -62.24066793257371 -0.030802508536726236 -61.946889614638
1472 -0.028795106057077646 -62.26946303863078 -0.028914833534508945 -61.97580444817251
1473 -0.028706205170601608 -62.29816924380138 -0.028312959987670184 -62.004117408160184
1474 -0.02870496492832899 -62.32687420872971 -0.026443156506866218 -62.03056056466705
1475 -0.028743555303663015 -62.355617764033376 -0.01920329947024584 -62.0497638641373
1476 -0.028783124405890703 -62.38440088843927 -0.03244199808686972 -62.082205862224164
1477 -0.028789403568953275 -62.41319029200822 -0.02975256945937872 -62.11195843168354
1478 -0.028810665383934973 -62.44200095739215 -0.027350195124745368 -62.13930862680829
1479 -0.02881858590990305 -62.470819543302056 -0.03185219932347536 -62.17116082613176
1480 -0.02884019212797284 -62.49965973543003 -0.0260863795876503 -62.197247205719414
1481 -0.02887200182303786 -62.52853173725307 -0.029026596900075675 -62.22627380261949
1482 -0.028967544157058 -62.557499281410124 -0.030544001236557962 -62.256817803856045
1483 -0.02881441917270422 -62.58631370058283 -0.03571152295917272 -62.29252932681522
1484 -0.028732232004404067 -62.61504593258723 -0.02936832755804062 -62.32189765437326
1485 -0.028706361446529625 -62.64375229403376 -0.029957405291497707 -62.35185505966476
1486 -0.028778861463069915 -62.67253115549683 -0.02909556161612272 -62.38095062128088
1487 -0.02881028698757291 -62.7013414424844 -0.03653208371251822 -62.4174827049934
1488 -0.028459110856056215 -62.72980055334045 -0.02694438276812434 -62.44442708776152
1489 -0.028528828453272582 -62.75832938179373 -0.029825959261506794 -62.474253047023026
1490 -0.028609028644859792 -62.78693841043859 -0.027194426953792573 -62.50144747397682
1491 -0.028658190835267307 -62.81559660127385 -0.02531438823789358 -62.52676186221471
1492 -0.028644596878439187 -62.84424119815229 -0.029583796206861735 -62.55634565842158
1493 -0.028666611295193434 -62.87290780944748 -0.025309694185853004 -62.58165535260743
1494 -0.028698054049164055 -62.90160586349665 -0.03203379586338997 -62.61368914847082
1495 -0.02843000814318657 -62.93003587163984 -0.036626283265650275 -62.650315431736466
1496 -0.02856071311980486 -62.95859658475964 -0.02748481007292867 -62.67780024180939
1497 -0.02861469779163599 -62.98721128255128 -0.027356493938714265 -62.705156735748105
1498 -0.02865837700664997 -63.01586965955793 -0.03160692797973752 -62.73676366372784
1499 -0.028584680892527102 -63.04445434045046 -0.030266051646322012 -62.767029715374164
1500 -0.02854290073737502 -63.072997241187835 -0.025657805614173412 -62.79268752098834
1501 -0.02860273774713278 -63.10159997893497 -0.028262544982135297 -62.82095006597047
1502 -0.028526309691369534 -63.13012628862634 -0.026887679193168878 -62.84783774516364
1503 -0.028688837215304373 -63.15881512584165 -0.030744279455393552 -62.87858202461903
1504 -0.028711420577019454 -63.18752654641867 -0.0288722132332623 -62.90745423785229
1505 -0.02871303791180253 -63.21623958433047 -0.026904674246907234 -62.9343589120992
1506 -0.028557235840708017 -63.244796820171175 -0.024418504815548657 -62.95877741691475
1507 -0.02867295816540718 -63.27346977833658 -0.02632132964208722 -62.98509874655684
1508 -0.028806209191679956 -63.30227598752826 -0.03318357523530722 -63.01828232179214
1509 -0.028706730995327234 -63.330982718523586 -0.028032745141535996 -63.04631506693368
1510 -0.028795998729765414 -63.35977871725335 -0.039731084182858464 -63.08604615111654
1511 -0.028512571565806867 -63.388291288819154 -0.0319858193397522 -63.11803197045629
1512 -0.02844375427812338 -63.416735043097276 -0.030769528355449438 -63.14880149881174
1513 -0.02856076192110777 -63.44529580501838 -0.030647146701812743 -63.17944864551355
1514 -0.028455323725938796 -63.47375112874432 -0.02794651873409748 -63.20739516424765
1515 -0.02852175021544099 -63.50227287895976 -0.027448598481714725 -63.23484376272936
1516 -0.02859551040455699 -63.530868389364315 -0.032315651699900624 -63.267159414429265
1517 -0.028470098879188298 -63.559338488243505 -0.03135691005736589 -63.298516324486634
1518 -0.028364232648164033 -63.58770272089167 -0.02707279156893492 -63.32558911605557
1519 -0.028395612258464098 -63.616098333150134 -0.030633569043129683 -63.3562226850987
1520 -0.028448535967618226 -63.644546869117754 -0.02786726290360093 -63.3840899480023
1521 -0.028448608797043563 -63.672995477914796 -0.025891168136149646 -63.40998111613845
1522 -0.02854070281609893 -63.7015361807309 -0.027836015727370978 -63.43781713186582
1523 -0.028572103753685952 -63.73010828448459 -0.029097141046077014 -63.4669142729119
1524 -0.02862766869366169 -63.758735953178245 -0.03457522243261337 -63.501489495344515
1525 -0.028378987964242697 -63.78711494114249 -0.02181320833042264 -63.523302703674936
1526 -0.02863623630255461 -63.815751177445044 -0.0321464017033577 -63.555449105378294
1527 -0.0284373190253973 -63.844188496470444 -0.02625022893771529 -63.581699334316006
1528 -0.02854307061061263 -63.872731567081054 -0.03120364621281624 -63.61290298052882
1529 -0.028641512058675288 -63.90137307913973 -0.023274774849414825 -63.636177755378235
1530 -0.02847834024578333 -63.929851419385514 -0.030980189703404902 -63.66715794508164
1531 -0.028496863879263402 -63.958348283264776 -0.026897517032921314 -63.69405546211456
1532 -0.02847547670826316 -63.98682375997304 -0.02493173573166132 -63.718987197846225
1533 -0.029146650806069374 -64.01597041077912 -0.04200561810284853 -63.76099281594907
1534 -0.028176894411444664 -64.04414730519056 -0.029734087456017733 -63.790726903405094
1535 -0.028267550095915795 -64.07241485528648 -0.02801412148401141 -63.81874102488911
1536 -0.028276457265019418 -64.1006913125515 -0.028914864268153907 -63.84765588915726
1537 -0.028303632885217665 -64.12899494543672 -0.031143615394830702 -63.87879950455209
1538 -0.028212047554552554 -64.15720699299126 -0.028976619988679887 -63.907776124540774
1539 -0.0282155878841877 -64.18542258087545 -0.026810406986624003 -63.9345865315274
1540 -0.02836627112701535 -64.21378885200247 -0.025571877229958774 -63.96015840875736
1541 -0.028346379939466714 -64.24213523194193 -0.02806355180218816 -63.98822196055955
1542 -0.02839219234883785 -64.27052742429076 -0.03031994793564081 -64.0185419084952
1543 -0.02839547609910369 -64.29892290038987 -0.023497316613793374 -64.042039225109
1544 -0.028556071035563946 -64.32747897142544 -0.02657768316566944 -64.06861690827466
1545 -0.028602003026753663 -64.35608097445218 -0.025075951032340525 -64.093692859307
1546 -0.0285326617769897 -64.38461363622918 -0.02984208520501852 -64.12353494451202
1547 -0.028588927816599607 -64.41320256404578 -0.025226041208952665 -64.14876098572097
1548 -0.02851840164512396 -64.4417209656909 -0.024207011703401803 -64.17296799742437
1549 -0.028678848315030335 -64.47039981400593 -0.026913147326558827 -64.19988114475092
1550 -0.028748082090169193 -64.4991478960961 -0.02381588229909539 -64.22369702705001
1551 -0.028839698247611522 -64.52798759434371 -0.02563996771350503 -64.24933699476351
1552 -0.028995453007519247 -64.55698304735124 -0.030777695961296557 -64.2801146907248
1553 -0.02899340810254216 -64.58597645545377 -0.03505220636725426 -64.31516689709206
1554 -0.02872918276116252 -64.61470563821494 -0.029569033533334732 -64.34473593062539
1555 -0.02876203814521432 -64.64346767636016 -0.028700778540223838 -64.37343670916562
1556 -0.028782634437084197 -64.67225031079724 -0.03312034979462623 -64.40655705896025
1557 -0.028704368602484466 -64.70095467939973 -0.024745653476566078 -64.43130271243682
1558 -0.0287148904055357 -64.72966956980527 -0.03131883786991239 -64.46262155030674
1559 -0.028679503966122864 -64.75834907377138 -0.028226890508085488 -64.49084844081482
1560 -0.028741979319602252 -64.78709105309099 -0.029176108166575433 -64.5200245489814
1561 -0.028752959240227936 -64.81584401233121 -0.027326386608183383 -64.54735093558958
1562 -0.028969846665859222 -64.84481385899707 -0.02300229240208864 -64.57035322799166
1563 -0.028866118192672728 -64.87367997718974 -0.02732334565371275 -64.59767657364537
1564 -0.028912862110882998 -64.90259283930062 -0.030587258748710155 -64.62826383239408
1565 -0.028821583651006222 -64.93141442295163 -0.02828541388735175 -64.65654924628143
1566 -0.029010035935789345 -64.96042445888742 -0.024658286571502687 -64.68120753285294
1567 -0.0289921254850924 -64.9894165843725 -0.02739507341757417 -64.70860260627052
1568 -0.029032136499881744 -65.01844872087239 -0.031018877867609262 -64.73962148413813
1569 -0.028937053866684437 -65.04738577473907 -0.028910817950963973 -64.76853230208908
1570 -0.029007953219115735 -65.07639372795819 -0.026426317542791365 -64.79495861963187
1571 -0.02894164388999343 -65.10533537184818 -0.02891365634277463 -64.82387227597465
1572 -0.029015791416168214 -65.13435116326436 -0.02467285469174385 -64.8485451306664
1573 -0.029057298600673676 -65.16340846186503 -0.02392221326008439 -64.87246734392647
1574 -0.029270767886191606 -65.19267922975122 -0.03542419523000717 -64.90789153915648
1575 -0.029086148273199795 -65.22176537802441 -0.03127129506319761 -64.93916283421967
1576 -0.029003770928829907 -65.25076914895324 -0.03210026696324349 -64.97126310118291
1577 -0.029113312531262637 -65.2798824614845 -0.01939374450594187 -64.99065684568886
1578 -0.029341777972877025 -65.30922423945738 -0.029101891070604326 -65.01975873675947
1579 -0.029230834916234016 -65.33845507437361 -0.029296757001429797 -65.0490554937609
1580 -0.02916772374883294 -65.36762279812244 -0.028551243338733913 -65.07760673709964
1581 -0.02920654006302357 -65.39682933818547 -0.0303458072245121 -65.10795254432415
1582 -0.029084184486418963 -65.42591352267189 -0.029847824480384588 -65.13780036880453
1583 -0.029218157194554804 -65.45513167986644 -0.03229770939797163 -65.1700980782025
1584 -0.029170637018978596 -65.48430231688542 -0.030517095513641835 -65.20061517371614
1585 -0.02910476317629218 -65.51340708006171 -0.0269010404124856 -65.22751621412863
1586 -0.02926702694967389 -65.54267410701138 -0.02528970129787922 -65.2528059154265
1587 -0.029251701291650535 -65.57192580830304 -0.032551472820341584 -65.28535738824685
1588 -0.029159637819975614 -65.60108544612301 -0.029325240198522805 -65.31468262844537
1589 -0.029146393481642007 -65.63023183960465 -0.02800727020949125 -65.34268989865485
1590 -0.029103636648505925 -65.65933547625315 -0.029001475498080253 -65.37169137415293
1591 -0.0290848845615983 -65.68842036081475 -0.02541231196373701 -65.39710368611667
1592 -0.029060630965977906 -65.71748099178072 -0.02882255120202899 -65.42592623731869
1593 -0.029114733822643755 -65.74659572560336 -0.03168382216244936 -65.45761005948114
1594 -0.02915308317169547 -65.77574880877505 -0.024123843852430583 -65.48173390333358
1595 -0.029133364092558622 -65.80488217286761 -0.028607336431741716 -65.51034123976532
1596 -0.029137993790209295 -65.83402016665782 -0.029314406402409076 -65.53965564616773
1597 -0.029164266772568226 -65.86318443343039 -0.02815491324290633 -65.56781055941063
1598 -0.02908004689961672 -65.89226448033001 -0.02367620887234807 -65.59148676828298
1599 -0.029290929343551396 -65.92155540967356 -0.028478388860821723 -65.6199651571438
1600 -0.029296101443469523 -65.95085151111702 -0.02868888508528471 -65.64865404222908
1601 -0.029395126551389695 -65.98024663766842 -0.025898886658251286 -65.67455292888734
1602 -0.029305316507816315 -66.00955195417623 -0.028453284315764903 -65.7030062132031
1603 -0.029323804564774035 -66.038875758741 -0.027991201728582382 -65.73099741493168
1604 -0.029384913761168717 -66.06826067250216 -0.026692902389913797 -65.75769031732159
1605 -0.02941339584067464 -66.09767406834284 -0.03408449199050665 -65.7917748093121
1606 -0.02939850827679038 -66.12707257661963 -0.029948729556053877 -65.82172353886816
1607 -0.029342935420572758 -66.1564155120402 -0.035307754576206204 -65.85703129344436
1608 -0.029077597428113222 -66.18549310946831 -0.025827757082879543 -65.88285905052724
1609 -0.029172479920089246 -66.2146655893884 -0.029872203432023525 -65.91273125395927
1610 -0.029248650558292864 -66.24391423994669 -0.02592871626839042 -65.93865997022766
1611 -0.029343076050281525 -66.27325731599697 -0.02043100157752633 -65.95909097180518
1612 -0.02954212697222829 -66.3027994429692 -0.03178013302385807 -65.99087110482904
1613 -0.029424737952649594 -66.33222418092186 -0.031457087490707636 -66.02232819231975
1614 -0.029282045736908912 -66.36150622665876 -0.028030890692025422 -66.05035908301177
1615 -0.02948089726269245 -66.39098712392145 -0.03110716361552477 -66.0814662466273
1616 -0.029317375365644695 -66.4203044992871 -0.03148585585877299 -66.11295210248608
1617 -0.029338281881064177 -66.44964278116817 -0.02637292491272092 -66.1393250273988
1618 -0.02927038408815861 -66.47891316525633 -0.030251571629196405 -66.16957659902799
1619 -0.029321964737027882 -66.50823512999335 -0.03249807171523571 -66.20207467074323
1620 -0.029263779427856206 -66.5374989094212 -0.031027957703918217 -66.23310262844714
1621 -0.02929245475679636 -66.566791364178 -0.029646883346140386 -66.26274951179329
1622 -0.0291992605663836 -66.59599062474439 -0.03515038136392832 -66.29789989315722
1623 -0.029096577409654857 -66.62508720215405 -0.029386483319103717 -66.32728637647632
1624 -0.029138549324125053 -66.65422575147818 -0.028471363801509143 -66.35575774027784
1625 -0.029080547299236058 -66.68330629877741 -0.027501357719302177 -66.38325909799714
1626 -0.02907922528684139 -66.71238552406425 -0.030630980152636766 -66.41389007814978
1627 -0.02912395615130663 -66.74150948021556 -0.02646049950271845 -66.4403505776525
1628 -0.029040276911109685 -66.77054975712666 -0.028442717902362347 -66.46879329555486
1629 -0.029191864654421806 -66.79974162178108 -0.023061401676386595 -66.49185469723125
1630 -0.029097842425107955 -66.82883946420618 -0.02783486871048808 -66.51968956594173
1631 -0.02914611790329218 -66.85798558210948 -0.02975783608853817 -66.54944740203027
1632 -0.029154499527066946 -66.88714008163655 -0.029118906147778033 -66.57856630817804
1633 -0.02910657599568367 -66.91624665763223 -0.024759948253631592 -66.60332625643167
1634 -0.029112422652542592 -66.94535908028477 -0.02943184683099389 -66.63275810326266
1635 -0.029144860059022903 -66.9745039403438 -0.030090630427002905 -66.66284873368966
1636 -0.029192841332405805 -67.0036967816762 -0.027500413823872805 -66.69034914751353
1637 -0.029254565853625535 -67.03295134752982 -0.029504910856485368 -66.71985405837002
1638 -0.029262954462319614 -67.06221430199214 -0.023092596139758826 -66.74294665450978
1639 -0.02938012145459652 -67.09159442344674 -0.029316497128456832 -66.77226315163824
1640 -0.02927823383361101 -67.12087265728034 -0.028839899878948926 -66.80110305151719
1641 -0.02930443063378334 -67.15017708791413 -0.030601836554706097 -66.8317048880719
1642 -0.029247175250202418 -67.17942426316434 -0.029139287862926723 -66.86084417593483
1643 -0.029288454446941614 -67.20871271761128 -0.02682354850694537 -66.88766772444177
1644 -0.029391915164887907 -67.23810463277617 -0.02207534285262227 -66.90974306729439
1645 -0.02940796231850982 -67.26751259509469 -0.027041826955974103 -66.93678489425037
1646 -0.029391837771981955 -67.29690443286667 -0.022110875695943832 -66.95889576994631
1647 -0.029663607571274044 -67.32656804043795 -0.03305251896381378 -66.99194828891012
1648 -0.029548826161772013 -67.35611686659972 -0.02881607972085476 -67.02076436863098
1649 -0.0295474112033844 -67.3856642778031 -0.02928176326677203 -67.05004613189774
1650 -0.02958029117435217 -67.41524456897746 -0.027413184475153684 -67.0774593163729
1651 -0.0295680720359087 -67.44481264101337 -0.028633840195834637 -67.10609315656873
1652 -0.029580562468618156 -67.474393203482 -0.030850315745919944 -67.13694347231466
1653 -0.029557352419942617 -67.50395055590194 -0.03292977511882782 -67.16987324743349
1654 -0.029675320908427238 -67.53362587681036 -0.024532796069979667 -67.19440604350346
1655 -0.029528849944472312 -67.56315472675483 -0.03347906973212957 -67.22788511323559
1656 -0.029461644310504197 -67.59261637106533 -0.02878223555162549 -67.25666734878722
1657 -0.029478880017995833 -67.62209525108332 -0.0294811581261456 -67.28614850691336
1658 -0.02957816142588854 -67.65167341250921 -0.02958056777715683 -67.31572907469052
1659 -0.029423642344772814 -67.68109705485398 -0.02600379902869463 -67.34173287371922
1660 -0.029645407851785422 -67.71074246270577 -0.032645372301340105 -67.37437824602057
1661 -0.029517027642577888 -67.74025949034835 -0.030784926656633616 -67.4051631726772
1662 -0.029510113596916198 -67.76976960394526 -0.03021762743592262 -67.43538080011312
1663 -0.029547441843897106 -67.79931704578917 -0.030282868165522815 -67.46566366827865
1664 -0.029515125695616005 -67.82883217148478 -0.030146926268935205 -67.49581059454759
1665 -0.029398388043046 -67.85823055952783 -0.02909507630392909 -67.52490567085152
1666 -0.02940986342728138 -67.8876404229551 -0.027563994750380516 -67.5524696656019
1667 -0.029482572432607414 -67.91712299538771 -0.03498050570487976 -67.58745017130678
1668 -0.029261737875640393 -67.94638473326336 -0.02477477481588721 -67.61222494612267
1669 -0.029472583532333375 -67.9758573167957 -0.0316048426553607 -67.64382978877802
1670 -0.029362041782587767 -68.00521935857829 -0.027017326559871435 -67.67084711533789
1671 -0.02931551607325673 -68.03453487465154 -0.034676024317741395 -67.70552313965564
1672 -0.02958412980660796 -68.06411900445815 -0.03340656515210867 -67.73892970480775
1673 -0.029205192998051643 -68.0933241974562 -0.03113070884719491 -67.77006041365495
1674 -0.02913178885355592 -68.12245598630976 -0.02475661477074027 -67.79481702842568
1675 -0.02925097607076168 -68.15170696238052 -0.03211037842556834 -67.82692740685125
1676 -0.029127062391489746 -68.18083402477201 -0.029004808887839316 -67.85593221573909
1677 -0.029157281201332808 -68.20999130597335 -0.02773875342682004 -67.8836709691659
1678 -0.029246009700000287 -68.23923731567335 -0.026150760985910893 -67.90982173015182
1679 -0.0291895454749465 -68.2684268611483 -0.02926321206614375 -67.93908494221796
1680 -0.02925252402201295 -68.29767938517031 -0.031394035741686824 -67.97047897795964
1681 -0.02938388902693987 -68.32706327419726 -0.03317460361868143 -68.00365358157832
1682 -0.029127438832074404 -68.35619071302933 -0.031375035643577576 -68.0350286172219
1683 -0.0291515345685184 -68.38534224759785 -0.033671843633055684 -68.06870046085496
1684 -0.028993992414325476 -68.41433624001218 -0.031141752284020184 -68.09984221313897
1685 -0.028975588642060755 -68.44331182865423 -0.0294187662191689 -68.12926097935814
1686 -0.02903538290411234 -68.47234721155834 -0.027196827251464127 -68.1564578066096
1687 -0.028921192325651646 -68.501268403884 -0.02752255816012621 -68.18398036476972
1688 -0.02900409195572138 -68.53027249583972 -0.02893214551731944 -68.21291251028704
1689 -0.028978362400084733 -68.5592508582398 -0.03496120795607567 -68.24787371824311
1690 -0.028902617841959 -68.58815347608177 -0.026384617295116188 -68.27425833553824
1691 -0.028853949159383774 -68.61700742524116 -0.026890642195940017 -68.30114897773417
1692 -0.028938914462924004 -68.64594633970408 -0.027132585365325212 -68.3282815630995
1693 -0.02895877920091152 -68.67490511890499 -0.025582294352352618 -68.35386385745184
1694 -0.028997876774519683 -68.70390299567951 -0.030127207469195127 -68.38399106492103
1695 -0.029172438848763704 -68.73307543452827 -0.02718564486131072 -68.41117670978234
1696 -0.02905130907893181 -68.76212674360721 -0.032197354920208456 -68.44337406470255
1697 -0.029032510053366423 -68.79115925366058 -0.03637599628418684 -68.47975006098675
1698 -0.02875385731458664 -68.81991311097516 -0.033964807912707326 -68.51371486889946
1699 -0.028831104468554258 -68.84874421544372 -0.028429271653294563 -68.54214414055275
1700 -0.02876854781061411 -68.87751276325433 -0.02554219253361225 -68.56768633308636
1701 -0.028818157315254212 -68.90633092056959 -0.027797480951994656 -68.59548381403835
1702 -0.028760906029492616 -68.93509182659908 -0.030826540291309358 -68.62631035432966
1703 -0.028783811535686255 -68.96387563813477 -0.026987397018820046 -68.65329775134848
1704 -0.0287408035248518 -68.99261644165962 -0.028024384379386903 -68.68132213572787
1705 -0.028847349528223275 -69.02146379118784 -0.025603890419006348 -68.70692602614687
1706 -0.0289940626360476 -69.05045785382389 -0.03173267859965563 -68.73865870474653
1707 -0.028862074948847294 -69.07931992877273 -0.0257505988702178 -68.76440930361674
1708 -0.028893928788602353 -69.10821385756134 -0.026941784005612136 -68.79135108762236
1709 -0.028988541569560766 -69.1372023991309 -0.03349783178418875 -68.82484891940655
1710 -0.02885345248505473 -69.16605585161595 -0.03736079894006252 -68.8622097183466
1711 -0.02863897420465946 -69.1946948258206 -0.026835688948631288 -68.88904540729524
1712 -0.028665863908827305 -69.22336068972943 -0.028854393120855092 -68.9178998004161
1713 -0.02873945850878954 -69.25210014823823 -0.021760534960776567 -68.93966033537687
1714 -0.028855171520262957 -69.28095531975849 -0.030800704564899205 -68.97046103994177
1715 -0.028836414311081172 -69.30979173406958 -0.03143707346171141 -69.00189811340348
1716 -0.02884299624711275 -69.33863473031668 -0.029646518360823392 -69.0315446317643
1717 -0.028786400426179172 -69.36742113074287 -0.027343409694731237 -69.05888804145904
1718 -0.02883371328935027 -69.39625484403221 -0.03113560052588582 -69.09002364198493
1719 -0.02876437297090888 -69.42501921700313 -0.03147375825792551 -69.12149740024286
1720 -0.028820065036416053 -69.45383928203954 -0.028026602510362864 -69.14952400275322
1721 -0.028974433429539204 -69.48281371546908 -0.025981727801263333 -69.17550573055449
1722 -0.028919924702495336 -69.51173364017157 -0.02721181930974126 -69.20271754986423
1723 -0.028940743207931517 -69.5406743833795 -0.027573900297284126 -69.23029145016152
1724 -0.02893159128725529 -69.56960597466676 -0.02610189011320472 -69.25639334027473
1725 -0.029042536020278932 -69.59864851068704 -0.021912542451173068 -69.2783058827259
1726 -0.02917842548340559 -69.62782693617045 -0.032901973277330396 -69.31120785600324
1727 -0.029038480017334223 -69.65686541618778 -0.02900188835337758 -69.34020974435661
1728 -0.029001637268811463 -69.68586705345659 -0.029129936173558236 -69.36933968053017
1729 -0.029061839170753955 -69.71492889262734 -0.024220459908246995 -69.39356014043842
1730 -0.02928103497251868 -69.74420992759985 -0.023306147009134293 -69.41686628744756
1731 -0.029248409997671844 -69.77345833759753 -0.029713295865803957 -69.44657958331337
1732 -0.02940955702215433 -69.80286789461968 -0.029647884611040353 -69.4762274679244
1733 -0.02923289593309164 -69.83210079055277 -0.03236467875540257 -69.5085921466798
1734 -0.029228987358510494 -69.86132977791128 -0.029090522881597282 -69.5376826695614
1735 -0.029156585037708283 -69.89048636294899 -0.02872286457568407 -69.56640553413709
1736 -0.029222350660711528 -69.91970871360971 -0.027386290952563286 -69.59379182508965
1737 -0.029254239331930876 -69.94896295294164 -0.032453974895179274 -69.62624579998483
1738 -0.029357945173978807 -69.97832089811563 -0.029500353150069714 -69.6557461531349
1739 -0.029214086756110192 -70.00753498487174 -0.02949960995465517 -69.68524576308955
1740 -0.029190514422953128 -70.03672549929469 -0.03196741808205843 -69.71721318117162
1741 -0.02917084125801921 -70.06589634055271 -0.025254393741488457 -69.7424675749131
1742 -0.029315000213682652 -70.0952113407664 -0.03704714272171259 -69.77951471763483
1743 -0.029019899014383555 -70.12423123978078 -0.027742707077413796 -69.80725742471223
1744 -0.029053419176489115 -70.15328465895728 -0.028588166739791632 -69.83584559145203
1745 -0.029148706514388324 -70.18243336547167 -0.02893451666459441 -69.86478010811662
1746 -0.02909007519483566 -70.2115234406665 -0.03181309327483177 -69.89659320139145
1747 -0.02909623421728611 -70.24061967488379 -0.032033088989555834 -69.928626290381
1748 -0.029115556087344886 -70.26973523097114 -0.031318194977939126 -69.95994448535895
1749 -0.028956625238060953 -70.2986918562092 -0.02428523851558566 -69.98422972387453
1750 -0.028996693529188634 -70.3276885497384 -0.020546032581478357 -70.00477575645601
1751 -0.029351838305592536 -70.35704038804398 -0.023462634067982435 -70.028238390524
1752 -0.029257126990705727 -70.38629751503468 -0.028746069967746736 -70.05698446049175
1753 -0.029298242833465337 -70.41559575786815 -0.02912474386394024 -70.0861092043557
1754 -0.02936384463682771 -70.44495960250498 -0.027394099999219178 -70.11350330435491
1755 -0.02924571419134736 -70.47420531669633 -0.027274599019438028 -70.14077790337434
1756 -0.02930276431143284 -70.50350808100777 -0.02963173305615783 -70.1704096364305
1757 -0.029369115456938745 -70.53287719646471 -0.024135784711688757 -70.1945454211422
1758 -0.029359703045338394 -70.56223689951005 -0.029279750306159258 -70.22382517144835
1759 -0.029373622592538597 -70.5916105221026 -0.030683512054383754 -70.25450868350273
1760 -0.0293474598787725 -70.62095798198138 -0.030530427396297456 -70.28503911089904
1761 -0.029272868297994137 -70.65023085027937 -0.028455734252929688 -70.31349484515196
1762 -0.029302296973764897 -70.67953314725314 -0.030163533333688975 -70.34365837848566
1763 -0.029236406087875366 -70.70876955334101 -0.02466204147785902 -70.36832041996351
1764 -0.0293317012488842 -70.73810125458989 -0.027458590641617774 -70.39577901060512
1765 -0.03007677588611841 -70.76817803047601 -0.0074722787598147985 -70.40325128936495
1766 -0.02985127791762352 -70.79802930839364 -0.02938930531963706 -70.43264059468459
1767 -0.029916542395949364 -70.82794585078959 -0.029388900101184844 -70.46202949478577
1768 -0.029819853138178587 -70.85776570392777 -0.02913102591410279 -70.49116052069986
1769 -0.029852153453975915 -70.88761785738174 -0.028830659482628106 -70.51999118018249
1770 -0.029844407085329296 -70.91746226446708 -0.030904160626232625 -70.55089534080872
1771 -0.0298833335749805 -70.94734559804206 -0.024931879620999096 -70.57582722042972
1772 -0.030026504397392274 -70.97737210243946 -0.03213539067655802 -70.60796261110627
1773 -0.03003460420295596 -71.00740670664241 -0.028251455072313546 -70.63621406617858
1774 -0.029878757428377867 -71.03728546407079 -0.035719957388937476 -70.67193402356752
1775 -0.029721754230558874 -71.06700721830136 -0.030241366662085056 -70.7021753902296
1776 -0.029836619552224875 -71.09684383785358 -0.03289740476757288 -70.73507279499717
1777 -0.029732429515570404 -71.12657626736916 -0.03119626212865114 -70.76626905712581
1778 -0.029661876428872348 -71.15623814379803 -0.029193282686173917 -70.79546233981199
1779 -0.029741558339446784 -71.18597970213749 -0.027881604619324207 -70.82334394443131
1780 -0.029676161240786314 -71.21565586337827 -0.02870615655556321 -70.85205010098687
1781 -0.029764820262789725 -71.24542068364106 -0.025370968878269194 -70.87742106986514
1782 -0.029751707892864944 -71.27517239153393 -0.03258937317878008 -70.91001044304392
1783 -0.029727019276469945 -71.30489941081039 -0.03100538905709982 -70.94101583210102
1784 -0.029559285938739778 -71.33445869674914 -0.028113830368965864 -70.96912966246998
1785 -0.029725873749703167 -71.36418457049884 -0.021740609407424928 -70.99087027187741
1786 -0.02979096435010433 -71.39397553484893 -0.029443909972906114 -71.02031418185032
1787 -0.029745341651141642 -71.42372087650007 -0.024868824891746043 -71.04518300674206
1788 -0.029803392477333546 -71.4535242689774 -0.032266099192202094 -71.07744910593426
1789 -0.03000551676377654 -71.48352978574118 -0.043374433554708956 -71.12082353948897
1790 -0.029443194810301065 -71.51297298055148 -0.028297000378370286 -71.14912053986734
1791 -0.029511932376772167 -71.54248491292826 -0.03544523809105158 -71.1845657779584
1792 -0.029453491792082787 -71.57193840472034 -0.028502135910093783 -71.21306791386849
1793 -0.02942628860473633 -71.60136469332508 -0.031062281131744383 -71.24413019500022
1794 -0.029383149929344654 -71.63074784325443 -0.029740798659622668 -71.27387099365984
1795 -0.029249418620020153 -71.65999726187445 -0.02872065603733063 -71.30259164969718
1796 -0.029317388031631707 -71.68931464990608 -0.026673934422433376 -71.32926558411961
1797 -0.029296990111470224 -71.71861164001756 -0.03046690281480551 -71.35973248693442
1798 -0.0293706800788641 -71.74798232009643 -0.026228173542767762 -71.38596066047718
1799 -0.029401670582592486 -71.77738399067901 -0.026735970191657542 -71.41269663066883
1800 -0.02938008224591613 -71.80676407292493 -0.031064690183848144 -71.44376132085269
1801 -0.029360081348568202 -71.8361241542735 -0.031407528556883335 -71.47516884940957
1802 -0.029448756761848927 -71.86557291103536 -0.03397226221859455 -71.50914111162817
1803 -0.029268699884414672 -71.89484161091977 -0.024427522998303176 -71.53356863462648
1804 -0.02931706914678216 -71.92415868006655 -0.02374173644930124 -71.55731037107577
1805 -0.029418075550347568 -71.95357675561691 -0.02661562291905284 -71.58392599399482
1806 -0.029420174472033978 -71.98299693008894 -0.027004560735076667 -71.6109305547299
1807 -0.029445935133844615 -72.0124428652228 -0.029743899963796137 -71.6406744546937
1808 -0.029474728647619484 -72.04191759387041 -0.032356176897883414 -71.67303063159157
1809 -0.029330451879650353 -72.07124804575005 -0.029818347096443175 -71.70284897868801
1810 -0.02935847295448184 -72.10060651870454 -0.02923322282731533 -71.73208220151533
1811 -0.029315314441919326 -72.12992183314645 -0.03148739458993077 -71.76356959610526
1812 -0.02917314590886235 -72.15909497905531 -0.03083017859607935 -71.79439977470133
1813 -0.029335015825927256 -72.18842999488123 -0.031928274780511856 -71.82632804948184
1814 -0.02923257676884532 -72.21766257165008 -0.029006125684827567 -71.85533417516667
1815 -0.029211166128516198 -72.2468737377786 -0.026689120661467315 -71.88202329582815
1816 -0.029226363822817802 -72.27610010160141 -0.02986501222476363 -71.91188830805291
1817 -0.02921683695167303 -72.30531693855309 -0.03074440686032176 -71.94263271491323
1818 -0.029175445809960364 -72.33449238436305 -0.030682567227631807 -71.97331528214086
1819 -0.02914281329140067 -72.36363519765445 -0.025380367133766412 -71.99869564927462
1820 -0.029233284294605255 -72.39286848194905 -0.03229537252336741 -72.03099102179799
1821 -0.029160962905734777 -72.42202944485479 -0.028942843340337275 -72.05993386513832
1822 -0.029259992763400078 -72.45128943761819 -0.024190698657184838 -72.0841245637955
1823 -0.029303816426545382 -72.48059325404473 -0.027440613880753518 -72.11156517767625
1824 -0.029356324300169944 -72.5099495783449 -0.027439568471163512 -72.13900474614742
1825 -0.02934369249269366 -72.53929327083759 -0.03105439869686961 -72.17005914484429
1826 -0.02933011008426547 -72.56862338092185 -0.028513055015355348 -72.19857219985964
1827 -0.029296891763806343 -72.59792027268566 -0.028784925118088722 -72.22735712497773
1828 -0.029396447353065014 -72.62731672003872 -0.03402471821755171 -72.26138184319528
1829 -0.029776630736887456 -72.65709335077561 -0.01380059919320047 -72.27518244238848
1830 -0.02967560216784477 -72.68676895294345 -0.03126509292051196 -72.30644753530899
1831 -0.029409379698336124 -72.71617833264179 -0.029019849840551615 -72.33546738514954
1832 -0.02941677924245596 -72.74559511188424 -0.029422866366803645 -72.36489025151634
1833 -0.029442060366272928 -72.77503717225052 -0.02929869145154953 -72.39418894296789
1834 -0.029391909763216973 -72.80442908201374 -0.02735477378591895 -72.4215437167538
1835 -0.0293845777399838 -72.83381365975373 -0.028667021077126265 -72.45021073783093
1836 -0.029451734386384487 -72.86326539414011 -0.030403482913970947 -72.4806142207449
1837 -0.02930249534547329 -72.89256788948559 -0.02650642329826951 -72.50712064404317
1838 -0.029393964167684316 -72.92196185365327 -0.03209100756794214 -72.53921165161111
1839 -0.02933634156361222 -72.95129819521688 -0.03449337463825941 -72.57370502624937
1840 -0.02929118275642395 -72.9805893779733 -0.027569871861487627 -72.60127489811086
1841 -0.02924568746238947 -73.0098350654357 -0.02983104418963194 -72.6311059423005
1842 -0.029293399676680563 -73.03912846511237 -0.027556374575942753 -72.65866231687643
1843 -0.029262364096939563 -73.0683908292093 -0.02687382036820054 -72.68553613724463
1844 -0.029401459824293853 -73.0977922890336 -0.02147609768435359 -72.70701223492898
1845 -0.02944206418469548 -73.1272343532183 -0.028962318878620864 -72.73597455380761
1846 -0.029491837415844203 -73.15672619063415 -0.029124912898987533 -72.7650994667066
1847 -0.029541762731969356 -73.18626795336611 -0.027910279203206302 -72.79300974590981
1848 -0.02945958133786917 -73.21572753470399 -0.025686802342534065 -72.81869654825235
1849 -0.029581581708043814 -73.24530911641203 -0.03248799275606871 -72.85118454100842
1850 -0.029549662582576276 -73.27485877899461 -0.03373203873634338 -72.88491657974477
1851 -0.02949849432334304 -73.30435727331796 -0.029115219600498676 -72.91403179934527
1852 -0.029443611018359662 -73.33380088433633 -0.02955069998279214 -72.94358249932806
1853 -0.02940131174400449 -73.36320219608034 -0.02880132244899869 -72.97238382177706
1854 -0.029426843952387573 -73.39262904003273 -0.027306560706347228 -72.99969038248341
1855 -0.02940359627828002 -73.42203263631102 -0.028248578030616044 -73.02793896051402
1856 -0.02933120559900999 -73.45136384191002 -0.03188889157027006 -73.0598278520843
1857 -0.029268637020140886 -73.48063247893016 -0.028758555091917513 -73.08858640717621
1858 -0.02943117180839181 -73.51006365073856 -0.028647377155721188 -73.11723378433193
1859 -0.02936048563569784 -73.53942413637425 -0.028250383865088224 -73.14548416819702
1860 -0.02924589775502682 -73.56867003412928 -0.028400372341275217 -73.1738845405383
1861 -0.029278253484517337 -73.5979482876138 -0.03157444261014462 -73.20545898314845
1862 -0.029260026291012764 -73.62720831390482 -0.027986241970211267 -73.23344522511866
1863 -0.02915973886847496 -73.65636805277329 -0.03270429577678442 -73.26614952089544
1864 -0.0291198437102139 -73.68548789648351 -0.031990356743335724 -73.29813987763877
1865 -0.02907607816159725 -73.7145639746451 -0.02809317009523511 -73.32623304773401
1866 -0.029114165622740985 -73.74367814026785 -0.029214402846992015 -73.355447450581
1867 -0.029116313438862562 -73.77279445370671 -0.030354522727429868 -73.38580197330843
1868 -0.02930541234090924 -73.80209986604761 -0.02236281577497721 -73.40816478908341
1869 -0.029198272991925477 -73.83129813903953 -0.029706051293760537 -73.43787084037717
1870 -0.029184943065047264 -73.86048308210458 -0.029825933929532766 -73.4676967743067
1871 -0.02911512004211545 -73.8895982021467 -0.03125026663765311 -73.49894704094436
1872 -0.029166851472109557 -73.91876505361881 -0.030754155665636062 -73.52970119660999
1873 -0.02911605667322874 -73.94788111029204 -0.025253157317638397 -73.55495435392763
1874 -0.02915379563346505 -73.9770349059255 -0.03079630760475993 -73.58575066153239
1875 -0.029168222192674877 -74.00620312811819 -0.026538432110100985 -73.61228909364249
1876 -0.029143893253058197 -74.03534702137125 -0.03107053628191352 -73.6433596299244
1877 -0.02910145465284586 -74.0644484760241 -0.02985767973586917 -73.67321730966027
1878 -0.029034086503088474 -74.09348256252719 -0.030356903839856387 -73.70357421350013
1879 -0.029129070602357386 -74.12261163312954 -0.030690389778465034 -73.7342646032786
1880 -0.02904354464262724 -74.15165517777217 -0.028234776668250562 -73.76249937994686
1881 -0.029086883086711167 -74.18074206085888 -0.024508087988942863 -73.78700746793581
1882 -0.02917023515328765 -74.20991229601216 -0.029512096010148526 -73.81651956394596
1883 -0.029076582193374632 -74.23898887820553 -0.028754460997879504 -73.84527402494383
1884 -0.029090802650898695 -74.26807968085643 -0.027693212032318115 -73.87296723697615
1885 -0.02919534808024764 -74.29727502893668 -0.03182437736541033 -73.90479161434156
1886 -0.02910093842074275 -74.32637596735742 -0.029046191647648812 -73.93383780598921
1887 -0.02908989805728197 -74.3554658654147 -0.028242477122694253 -73.9620802831119
1888 -0.02908728737384081 -74.38455315278854 -0.025056878104805946 -73.98713716121671
1889 -0.029213222675025463 -74.41376637546357 -0.034119957499206065 -74.02125711871591
1890 -0.02909032041206956 -74.44285669587563 -0.030498643592000007 -74.0517557623079
1891 -0.028972178418189286 -74.47182887429382 -0.027138878218829633 -74.07889464052674
1892 -0.029152658581733704 -74.50098153287556 -0.028890114463865756 -74.1077847549906
1893 -0.029134475253522397 -74.53011600812908 -0.03308588732033968 -74.14087064231094
1894 -0.029022343270480633 -74.55913835139957 -0.028602067939937116 -74.16947271025089
1895 -0.029039747081696987 -74.58817809848127 -0.027517397608608007 -74.19699010785949
1896 -0.029086333978921176 -74.61726443246019 -0.02868430335074663 -74.22567441121024
1897 -0.02907810118049383 -74.64634253364068 -0.03198307938873768 -74.25765749059897
1898 -0.02907086778432131 -74.675413401425 -0.024989661667495965 -74.28264715226646
1899 -0.02916424935683608 -74.70457765078184 -0.027983716502785683 -74.31063086876925
1900 -0.029172641690820456 -74.73375029247266 -0.02669656341895461 -74.3373274321882
1901 -0.02920387275516987 -74.76295416522784 -0.0297875490039587 -74.36711498119216
1902 -0.029211202543228863 -74.79216536777106 -0.029151102434843777 -74.396266083627
1903 -0.029129026364535092 -74.82129439413559 -0.030300280172377826 -74.42656636379938
1904 -0.029157337639480828 -74.85045173177507 -0.030606166739016772 -74.4571725305384
1905 -0.029163984674960376 -74.87961571645003 -0.02786405049264431 -74.48503658103104
1906 -0.029102802742272615 -74.9087185191923 -0.029603588860481977 -74.51464016989152
1907 -0.028972423914819957 -74.93769094310713 -0.029726427141577007 -74.5443665970331
1908 -0.029043150134384632 -74.96673409324151 -0.031309778615832326 -74.57567637564894
1909 -0.028872067388147116 -74.99560616062966 -0.02196413902565837 -74.5976405146746
1910 -0.02917009675875306 -75.02477625738841 -0.01918962588533759 -74.61683014055993
1911 -0.029320526216179133 -75.05409678360459 -0.03051328510046005 -74.64734342566038
1912 -0.029299419745802878 -75.08339620335039 -0.030321201123297215 -74.67766462678368
1913 -0.02927823532372713 -75.11267443867412 -0.03084725737571716 -74.70851188415939
1914 -0.029206764046102764 -75.14188120272023 -0.026451065298169853 -74.73496294945757
1915 -0.029254198353737593 -75.17113540107397 -0.02622049059718847 -74.76118344005475
1916 -0.029376340098679066 -75.20051174117265 -0.01867190022021532 -74.77985534027496
1917 -0.02951395623385906 -75.2300256974065 -0.024656559340655804 -74.80451189961562
1918 -0.029526001214981078 -75.25955169862148 -0.030023288819938897 -74.83453518843555
1919 -0.02951722899451852 -75.289068927616 -0.029893504921346903 -74.8644286933569
1920 -0.029456395655870438 -75.31852532327187 -0.024482156429439784 -74.88891084978634
1921 -0.0295217233709991 -75.34804704664288 -0.03029415812343359 -74.91920500790978
1922 -0.02954562222585082 -75.37759266886873 -0.029266993794590235 -74.94847200170437
1923 -0.02939179548993707 -75.40698446435867 -0.03322395328432322 -74.9816959549887
1924 -0.029458310175687074 -75.43644277453436 -0.0323029026389122 -75.01399885762761
1925 -0.029313927702605724 -75.46575670223696 -0.03518985025584698 -75.04918870788346
1926 -0.029244096390902995 -75.49500079862786 -0.029463719017803668 -75.07865242690126
1927 -0.02929901108145714 -75.52429980970932 -0.0260775625705719 -75.10472998947183
1928 -0.029302038252353668 -75.55360184796167 -0.032569047063589096 -75.13729903653542
1929 -0.029352196864783762 -75.58295404482645 -0.035253283381462094 -75.17255231991689
1930 -0.029125783313065767 -75.61207982813951 -0.02951218169182539 -75.20206450160872
1931 -0.02921223798766732 -75.64129206612718 -0.03125647874549031 -75.23332098035421
1932 -0.029070545081049205 -75.67036261120823 -0.023883874621242286 -75.25720485497546
1933 -0.029184930864721535 -75.69954754207295 -0.027809316758066416 -75.28501417173352
1934 -0.029205666575580835 -75.72875320864853 -0.028511784598231317 -75.31352595633176
1935 -0.02928110007196665 -75.7580343087205 -0.031556770019233224 -75.345082726351
1936 -0.029125935584306716 -75.7871602443048 -0.04064356125891209 -75.38572628760991
1937 -0.02912570768967271 -75.81628595199447 -0.030651230178773404 -75.41637751778869
1938 -0.029013197869062424 -75.84529914986354 -0.02933064829558134 -75.44570816608427
1939 -0.028909743949770927 -75.8742088938133 -0.03263964839279652 -75.47834781447708
1940 -0.028992486651986837 -75.90320138046529 -0.028007771540433168 -75.5063555860175
1941 -0.02891993327066302 -75.93212131373595 -0.029044115170836448 -75.53539970118834
1942 -0.028926798701286317 -75.96104811243724 -0.02632076432928443 -75.56172046551762
1943 -0.028894577454775573 -75.98994268989202 -0.024533380568027497 -75.58625384608565
1944 -0.029110092390328645 -76.01905278228234 -0.02679036883637309 -75.61304421492203
1945 -0.029123567137867214 -76.04817634942022 -0.027174048684537412 -75.64021826360657
1946 -0.02920866496860981 -76.07738501438882 -0.032282577268779276 -75.67250084087534
1947 -0.029116793349385262 -76.10650180773821 -0.02508915588259697 -75.69758999675794
1948 -0.02926319036632776 -76.13576499810453 -0.03531227093189955 -75.73290226768984
1949 -0.028912578336894514 -76.16467757644143 -0.029327591136097907 -75.76222985882593
1950 -0.02895212396979332 -76.19362970041122 -0.03001718670129776 -75.79224704552723
1951 -0.02886031586676836 -76.22249001627799 -0.028439097851514817 -75.82068614337875
1952 -0.028916487749665976 -76.25140650402766 -0.02768410285934806 -75.8483702462381
1953 -0.028906965255737306 -76.2803134692834 -0.02916488507762551 -75.87753513131572
1954 -0.028920563589781522 -76.30923403287318 -0.030641549825668336 -75.9081766811414
1955 -0.028933150786906482 -76.33816718366009 -0.029576989356428385 -75.93775367049783
1956 -0.028863918595016004 -76.36703110225511 -0.02698841504752636 -75.96474208554535
1957 -0.029011725820600985 -76.39604282807571 -0.032949735037982465 -75.99769182058334
1958 -0.02881480325013399 -76.42485763132584 -0.0337629746645689 -76.03145479524791
1959 -0.028757191076874734 -76.45361482240271 -0.027725547086447477 -76.05918034233436
1960 -0.02879943922162056 -76.48241426162433 -0.02863803571090102 -76.08781837804526
1961 -0.028860878944396973 -76.51127514056873 -0.026945526991039515 -76.1147639050363
1962 -0.028811971284449102 -76.54008711185318 -0.029819567780941726 -76.14458347281725
1963 -0.02887670798227191 -76.56896381983546 -0.02630930906161666 -76.17089278187886
1964 -0.02893916005268693 -76.59790297988815 -0.02902193898335099 -76.19991472086221
1965 -0.028891734965145587 -76.62679471485329 -0.028270654380321503 -76.22818537524253
1966 -0.028825354296714067 -76.65562006915 -0.022435291949659587 -76.2506206671922
1967 -0.028918811585754156 -76.68453888073576 -0.028313915710896254 -76.27893458290309
1968 -0.029027245938777924 -76.71356612667454 -0.030949502252042294 -76.30988408515513
1969 -0.029071044921875 -76.74263717159641 -0.029472083691507577 -76.33935616884663
1970 -0.028933302499353886 -76.77157047409577 -0.032955024391412735 -76.37231119323805
1971 -0.02892886074259877 -76.80049933483836 -0.026404772140085696 -76.39871596537813
1972 -0.028919223882257938 -76.82941855872062 -0.031761815026402476 -76.43047778040453
1973 -0.028875687252730133 -76.85829424597335 -0.03240288905799389 -76.46288066946252
1974 -0.02882822696119547 -76.88712247293455 -0.028292086627334356 -76.49117275608985
1975 -0.028778583463281392 -76.91590105639783 -0.02883426332846284 -76.52000701941832
1976 -0.028756819292902948 -76.94465787569074 -0.028411065880209207 -76.54841808529852
1977 -0.028878264781087636 -76.97353614047182 -0.02922194106504321 -76.57764002636357
1978 -0.028863564040511845 -77.00239970451233 -0.026471077743917704 -76.60411110410749
1979 -0.028849112149327994 -77.03124881666166 -0.02693018550053239 -76.63104128960802
1980 -0.029105117823928595 -77.06035393448559 -0.024169490952044726 -76.65521078056007
1981 -0.028995735477656125 -77.08934966996324 -0.02894884757697582 -76.68415962813704
1982 -0.028932981472462416 -77.1182826514357 -0.025805410277098418 -76.70996503841414
1983 -0.028953286446630956 -77.14723593788234 -0.030671153962612153 -76.74063619237675
1984 -0.028905907832086086 -77.17614184571443 -0.03171874657273292 -76.77235493894949
1985 -0.029094248171895744 -77.20523609388633 -0.03549832887947559 -76.80785326782896
1986 -0.028719386644661428 -77.233955480531 -0.028517524618655442 -76.83637079244761
1987 -0.02873304020613432 -77.26268852073713 -0.030511809140443803 -76.86688260158806
1988 -0.02889668783172965 -77.29158520856886 -0.026335972268134354 -76.89321857385619
1989 -0.02882468346506357 -77.32040989203392 -0.026991614792495965 -76.92021018864868
1990 -0.028799578174948694 -77.34920947020888 -0.029200714081525803 -76.94941090273021
1991 -0.028911401517689228 -77.37812087172657 -0.035726452991366384 -76.98513735572158
1992 -0.028619084414094685 -77.40673995614065 -0.030811005737632513 -77.01594836145921
1993 -0.028628014400601386 -77.43536797054125 -0.027245507389307023 -77.04319386884852
1994 -0.028606600780040025 -77.46397457132129 -0.026631244644522666 -77.06982511349304
1995 -0.028719705808907748 -77.4926942771302 -0.03345691617578268 -77.10328202966882
1996 -0.028405137080699205 -77.5210994142109 -0.025515182968229057 -77.12879721263705
1997 -0.028627705294638872 -77.54972711950553 -0.032731246948242185 -77.1615284595853
1998 -0.028500706516206266 -77.57822782602175 -0.030098943784832955 -77.19162740337013
1999 -0.02843023296445608 -77.6066580589862 -0.029482399206608535 -77.22110980257675
2000 -0.028446154203265905 -77.63510421318946 -0.02684730999171734 -77.24795711256847
