# Supplementary material for: Learning nonequilibrium statistical mechanics and dynamical phase transitions
Source: Nat Commun. 2024 Feb 6;15:1117. doi: 10.1038/s41467-024-45172-8 (PMC10847122; doi:10.1038/s41467-024-45172-8)
Supplement: Supplementary file 4 — Supplementary Data 1 [file 41467_2024_45172_MOESM4_ESM.zip › DPT-main/PlotTemplate/plot_KL_divergence/out/finite_time/SE/L6_D3W32K5_E100BS1k/logs-1.00/log.txt]

1 -0.07662680670619011 -0.07662680670619011 -0.07663084417581559 -0.07663084417581559
2 -0.07643787115812302 -0.15306467786431313 -0.07643699534237385 -0.15306783951818942
3 -0.07626791968941689 -0.22933259755373003 -0.07627035789191723 -0.22933819741010664
4 -0.07611481808125972 -0.3054474156349898 -0.07611704468727112 -0.30545524209737773
5 -0.0759617518633604 -0.3814091674983502 -0.07595784738659858 -0.38141308948397634
6 -0.07581575512886048 -0.45722492262721065 -0.07580797858536244 -0.45722106806933877
7 -0.07567556835711002 -0.5329004909843207 -0.07567412070930005 -0.5328951887786388
8 -0.07552921175956726 -0.608429702743888 -0.07551195472478867 -0.6084071435034275
9 -0.07539812065660953 -0.6838278234004975 -0.07541789263486862 -0.6838250361382961
10 -0.07527633309364319 -0.7591041564941408 -0.07527224719524384 -0.75909728333354
11 -0.0751435924321413 -0.8342477489262821 -0.07516691014170647 -0.8342641934752465
12 -0.0750332847237587 -0.9092810336500408 -0.0750263910740614 -0.9092905845493079
13 -0.07490552552044391 -0.9841865591704847 -0.0748729471117258 -0.9841635316610337
14 -0.07480551302433014 -1.058992072194815 -0.07480143532156944 -1.0589649669826031
15 -0.0747002936899662 -1.133692365884781 -0.07471226565539837 -1.1336772326380016
16 -0.07459305115044117 -1.2082854170352222 -0.07461237944662572 -1.2082896120846274
17 -0.07448072582483292 -1.2827661428600552 -0.07447143830358982 -1.2827610503882172
18 -0.07438023835420608 -1.3571463812142612 -0.07438047789037228 -1.3571415282785895
19 -0.07428516969084739 -1.4314315509051085 -0.07428913451731205 -1.4314306627959015
20 -0.07418491393327713 -1.5056164648383856 -0.07416395358741283 -1.5055946163833143
21 -0.07409314252436161 -1.5797096073627472 -0.0740822859108448 -1.579676902294159
22 -0.07400708273053169 -1.653716690093279 -0.07398661077022553 -1.6536635130643846
23 -0.07392717637121678 -1.7276438664644957 -0.07383806668221951 -1.7275015797466042
24 -0.07383901961147785 -1.8014828860759735 -0.07385364919900894 -1.8013552289456132
25 -0.07375408560037613 -1.8752369716763497 -0.07382753528654576 -1.875182764232159
26 -0.07366830036044121 -1.948905272036791 -0.0738217044621706 -1.9490044686943295
27 -0.07358350493013859 -2.0224887769669295 -0.0736679345369339 -2.0226724032312635
28 -0.07350064143538475 -2.0959894184023145 -0.07364401333034039 -2.0963164165616037
29 -0.07340094782412052 -2.169390366226435 -0.0733680173754692 -2.169684433937073
30 -0.07334019504487514 -2.24273056127131 -0.07331898137927055 -2.243003415316344
31 -0.07325584031641483 -2.315986401587725 -0.07323162220418453 -2.3162350375205283
32 -0.07318184934556485 -2.38916825093329 -0.07314202338457107 -2.3893770609050993
33 -0.07311173677444457 -2.4622799877077344 -0.07307778857648373 -2.462454849481583
34 -0.07304350733757019 -2.5353234950453047 -0.07302296608686447 -2.5354778155684476
35 -0.07297546379268169 -2.6082989588379863 -0.07301541268825532 -2.608493228256703
36 -0.0729070246219635 -2.6812059834599498 -0.07282728515565395 -2.681320513412357
37 -0.07282617501914501 -2.7540321584790948 -0.0727296344935894 -2.7540501479059465
38 -0.07277553305029869 -2.8268076915293934 -0.0728651013225317 -2.8269152492284784
39 -0.07271368876099586 -2.8995213802903894 -0.07256526127457619 -2.8994805105030546
40 -0.07264951281249524 -2.9721708931028847 -0.07260438054800034 -2.972084891051055
41 -0.07257854640483856 -3.0447494395077235 -0.07228252701461316 -3.044367418065668
42 -0.07253742553293704 -3.1172868650406604 -0.07248796299099922 -3.1168553810566673
43 -0.07247675023972988 -3.1897636152803903 -0.07251237556338311 -3.1893677566200505
44 -0.07240863926708699 -3.2621722545474774 -0.07236030995845795 -3.2617280665785082
45 -0.07235081233084202 -3.3345230668783192 -0.07221232540905476 -3.333940391987563
46 -0.07228594049811363 -3.4068090073764328 -0.0721290148794651 -3.406069406867028
47 -0.07223697863519192 -3.4790459860116245 -0.07220856621861457 -3.4782779730856426
48 -0.07218661829829216 -3.5512326043099165 -0.07202304527163506 -3.5503010183572776
49 -0.07212895080447197 -3.6233615551143883 -0.07223610952496529 -3.622537127882243
50 -0.07206234782934189 -3.6954239029437304 -0.07210062555968762 -3.6946377534419304
51 -0.07201613187789917 -3.7674400348216297 -0.0718914944678545 -3.766529247909785
52 -0.07194761745631695 -3.8393876522779466 -0.07213020697236061 -3.8386594548821455
53 -0.07189204171299934 -3.911279693990946 -0.07188630811870098 -3.9105457630008464
54 -0.07184196151793003 -3.983121655508876 -0.07221979089081287 -3.9827655538916593
55 -0.07176403440535069 -4.054885689914227 -0.07153640314936638 -4.054301957041026
56 -0.07172086983919143 -4.1266065597534185 -0.07138788476586341 -4.1256898418068895
57 -0.07168142087757587 -4.198287980630995 -0.07184289135038853 -4.197532733157278
58 -0.07162669226527214 -4.269914672896267 -0.07119859457015991 -4.268731327727438
59 -0.0715887799859047 -4.341503452882171 -0.07158301286399364 -4.340314340591432
60 -0.07153164111077785 -4.413035093992949 -0.07155128605663777 -4.411865626648069
61 -0.07147525399923324 -4.484510347992183 -0.0716315746307373 -4.483497201278807
62 -0.071413329616189 -4.555923677608372 -0.07148051895201206 -4.554977720230819
63 -0.07137579210102558 -4.627299469709397 -0.0713152013719082 -4.626292921602727
64 -0.07131910808384419 -4.698618577793241 -0.07125042490661145 -4.697543346509338
65 -0.07127372846007347 -4.769892306253315 -0.07091491557657718 -4.7684582620859155
66 -0.07122982069849967 -4.841122126951815 -0.07132779434323311 -4.839786056429149
67 -0.07118013724684716 -4.912302264198662 -0.07139467746019364 -4.911180733889342
68 -0.07112090140581132 -4.9834231656044725 -0.07102548442780972 -4.982206218317152
69 -0.0710825402289629 -5.054505705833435 -0.07099825851619243 -5.053204476833344
70 -0.07103010267019272 -5.125535808503628 -0.07128958776593208 -5.1244940645992765
71 -0.07096892632544041 -5.196504734829068 -0.07101882547140122 -5.1955128900706775
72 -0.07092338614165783 -5.267428120970726 -0.07099483273923397 -5.266507722809911
73 -0.07087770290672779 -5.3383058238774534 -0.07073296941816806 -5.33724069222808
74 -0.07082651481032372 -5.409132338687777 -0.07089299187064171 -5.408133684098721
75 -0.07078097276389599 -5.479913311451673 -0.07076494209468365 -5.478898626193405
76 -0.07074449583888054 -5.550657807290554 -0.07063812278211117 -5.549536748975516
77 -0.07069634199142456 -5.621354149281978 -0.07076502032577991 -5.620301769301296
78 -0.07064911015331746 -5.692003259435295 -0.07083769850432872 -5.691139467805625
79 -0.0705977849662304 -5.762601044401525 -0.07047305628657341 -5.7616125240921985
80 -0.07055253684520721 -5.833153581246733 -0.07050599157810211 -5.832118515670301
81 -0.07051208205521106 -5.903665663301944 -0.07045351229608059 -5.902572027966381
82 -0.07048013284802437 -5.974145796149968 -0.0703846801072359 -5.9729567080736174
83 -0.0704296175390482 -6.044575413689016 -0.07058555595576763 -6.043542264029385
84 -0.07038116976618766 -6.114956583455204 -0.07026035599410534 -6.113802620023491
85 -0.07033628225326538 -6.18529286570847 -0.06987466514110566 -6.183677285164596
86 -0.07030809484422207 -6.255600960552692 -0.06991629898548127 -6.253593584150077
87 -0.07027260139584542 -6.325873561948537 -0.07035873010754586 -6.323952314257623
88 -0.07021189108490944 -6.3960854530334466 -0.07020750977098941 -6.394159824028613
89 -0.07016943283379078 -6.4662548858672375 -0.07003543637692929 -6.464195260405542
90 -0.07012552581727505 -6.536380411684513 -0.07014499567449092 -6.534340256080033
91 -0.0700920008122921 -6.606472412496805 -0.07018884718418121 -6.604529103264214
92 -0.07005203776061535 -6.67652445025742 -0.06940674744546413 -6.673935850709679
93 -0.07002032585442067 -6.746544776111841 -0.06950457803905011 -6.743440428748729
94 -0.06998906433582305 -6.816533840447664 -0.06970993988215923 -6.813150368630888
95 -0.06993181295692921 -6.886465653404593 -0.07031483836472034 -6.883465206995608
96 -0.06989065483212471 -6.9563563082367175 -0.07004742659628391 -6.953512633591893
97 -0.06985118091106415 -7.026207489147781 -0.0698329895734787 -7.023345623165372
98 -0.06979873701930046 -7.0960062261670815 -0.0697584893554449 -7.093104112520817
99 -0.06976457238197327 -7.165770798549055 -0.06958574801683426 -7.162689860537651
100 -0.06972825080156327 -7.235499049350618 -0.06961194090545178 -7.232301801443103
101 -0.06968037486076355 -7.3051794242113814 -0.06965984553098678 -7.30196164697409
102 -0.06966523379087448 -7.374844658002256 -0.06950302049517632 -7.371464667469266
103 -0.06960522718727588 -7.444449885189532 -0.06948267556726932 -7.440947343036536
104 -0.06956678554415703 -7.514016670733689 -0.06902454644441605 -7.509971889480951
105 -0.0695296511054039 -7.583546321839092 -0.0694913249462843 -7.579463214427236
106 -0.0694985881447792 -7.653044909983872 -0.06932500340044498 -7.648788217827681
107 -0.06946037560701371 -7.722505285590885 -0.07011988386511803 -7.718908101692799
108 -0.06940941065549851 -7.791914696246383 -0.0690057422965765 -7.787913843989376
109 -0.06938004419207573 -7.861294740438459 -0.0697493601590395 -7.857663204148415
110 -0.0693399503827095 -7.930634690821169 -0.06884564496576787 -7.926508849114183
111 -0.06928458884358406 -7.999919279664753 -0.0691045880317688 -7.995613437145951
112 -0.06924917586147786 -8.069168455526231 -0.0694428775459528 -8.065056314691905
113 -0.06921526640653611 -8.138383721932767 -0.06921569183468819 -8.134272006526594
114 -0.06918109282851219 -8.207564814761279 -0.06810007877647876 -8.202372085303072
115 -0.06913581751286983 -8.276700632274148 -0.06896575912833214 -8.271337844431404
116 -0.06910442002117634 -8.345805052295324 -0.06910963132977485 -8.340447475761179
117 -0.06905249543488026 -8.414857547730204 -0.06851031482219697 -8.408957790583376
118 -0.0690536692738533 -8.483911217004056 -0.07098066732287407 -8.47993845790625
119 -0.06896290443837642 -8.552874121442432 -0.06902730502188206 -8.548965762928132
120 -0.06892078183591366 -8.621794903278346 -0.06886159181594849 -8.617827354744081
121 -0.06889298185706139 -8.690687885135407 -0.06932473592460156 -8.687152090668683
122 -0.06885355859994888 -8.759541443735356 -0.06895712614059449 -8.756109216809277
123 -0.06881180368363857 -8.828353247418995 -0.0688233058899641 -8.82493252269924
124 -0.06876640245318413 -8.89711964987218 -0.06839422434568405 -8.893326747044926
125 -0.06871155686676503 -8.965831206738944 -0.06765448972582817 -8.960981236770754
126 -0.06870670206844806 -9.034537908807392 -0.06870479173958302 -9.029686028510337
127 -0.06867581009864807 -9.10321371890604 -0.06813774555921555 -9.097823774069553
128 -0.06864732392132282 -9.171861042827363 -0.06874128058552742 -9.16656505465508
129 -0.06859455145895481 -9.240455594286317 -0.06810203567147255 -9.234667090326553
130 -0.06857422143220901 -9.309029815718526 -0.0683968760073185 -9.303063966333871
131 -0.06853225305676461 -9.37756206877529 -0.06921727769076824 -9.37228124402464
132 -0.0684928510338068 -9.446054919809097 -0.06906255148351192 -9.441343795508152
133 -0.06844811514019966 -9.514503034949296 -0.06865597330033779 -9.50999976880849
134 -0.06840966492891312 -9.582912699878209 -0.06837886087596416 -9.578378629684453
135 -0.06837279722094536 -9.651285497099154 -0.07009274251759053 -9.648471372202044
136 -0.06832207255065441 -9.719607569649808 -0.06575205847620964 -9.714223430678254
137 -0.06829706393182278 -9.78790463358163 -0.06849066838622093 -9.782714099064476
138 -0.06825497634708881 -9.856159609928719 -0.06897573322057723 -9.851689832285054
139 -0.06821400336921216 -9.92437361329793 -0.06802747286856174 -9.919717305153615
140 -0.06816407442092895 -9.99253768771886 -0.06812710128724575 -9.98784440644086
141 -0.06814594939351082 -10.060683637112371 -0.06768846325576305 -10.055532869696624
142 -0.06811460442841052 -10.128798241540782 -0.06802256926894187 -10.123555438965566
143 -0.06805181987583638 -10.196850061416619 -0.06967601738870144 -10.193231456354267
144 -0.06800826266407967 -10.264858324080699 -0.06836629062891006 -10.261597746983178
145 -0.06797627694904804 -10.332834601029747 -0.06849629692733288 -10.33009404391051
146 -0.06791833378374576 -10.400752934813493 -0.0680029507726431 -10.398096994683153
147 -0.06788859553635121 -10.468641530349844 -0.0677433717995882 -10.465840366482741
148 -0.06784668453037739 -10.53648821488022 -0.06685233041644097 -10.532692696899183
149 -0.06782575361430646 -10.604313968494527 -0.07027454264461994 -10.602967239543803
150 -0.06775318533182144 -10.672067153826347 -0.06702436245977879 -10.669991602003583
151 -0.06772452220320702 -10.739791676029554 -0.06756898015737534 -10.737560582160958
152 -0.06770355403423309 -10.807495230063788 -0.06778995394706726 -10.805350536108024
153 -0.06765017993748187 -10.87514541000127 -0.0676620289683342 -10.873012565076358
154 -0.06760329306125641 -10.942748703062527 -0.0670205995440483 -10.940033164620406
155 -0.06757697016000748 -11.010325673222535 -0.06810224205255508 -11.008135406672961
156 -0.06752857118844986 -11.077854244410986 -0.0666425995528698 -11.07477800622583
157 -0.06747557073831559 -11.145329815149301 -0.0649761464446783 -11.139754152670509
158 -0.06747210845351219 -11.212801923602813 -0.06945526152849198 -11.209209414199002
159 -0.06741267815232277 -11.280214601755135 -0.06577355265617371 -11.274982966855175
160 -0.06739585995674133 -11.347610461711877 -0.06769418567419053 -11.342677152529365
161 -0.06734148487448692 -11.414951946586363 -0.06759938225150108 -11.410276534780866
162 -0.06730821318924426 -11.482260159775608 -0.06654743105173111 -11.476823965832597
163 -0.06731270961463451 -11.549572869390243 -0.07005803994834423 -11.546882005780942
164 -0.06722845137119293 -11.616801320761436 -0.0669421374797821 -11.613824143260723
165 -0.06719577573239803 -11.683997096493833 -0.06709765568375588 -11.68092179894448
166 -0.0671586349606514 -11.751155731454485 -0.06805146038532257 -11.748973259329803
167 -0.06708906777203083 -11.818244799226516 -0.06654414758086205 -11.815517406910665
168 -0.067081393674016 -11.885326192900532 -0.06833987943828106 -11.883857286348945
169 -0.06702087484300137 -11.952347067743533 -0.06621271669864655 -11.950070003047593
170 -0.06699880361557006 -12.019345871359103 -0.06878907680511474 -12.018859079852707
171 -0.06694351844489574 -12.086289389804 -0.0642758172005415 -12.083134897053249
172 -0.06691813431680202 -12.153207524120802 -0.06610806211829186 -12.149242959171541
173 -0.06688293851912022 -12.220090462639922 -0.06671088971197606 -12.215953848883517
174 -0.06684025824069977 -12.28693072088062 -0.06430827714502811 -12.280262126028545
175 -0.06679419949650764 -12.353724920377129 -0.06561959907412529 -12.34588172510267
176 -0.06678166575729846 -12.420506586134428 -0.0668095514178276 -12.412691276520498
177 -0.06674369312822818 -12.487250279262655 -0.06641841903328896 -12.479109695553786
178 -0.06672117151319981 -12.553971450775855 -0.06898465640842914 -12.548094351962215
179 -0.06664830408990383 -12.620619754865759 -0.06651075780391694 -12.614605109766131
180 -0.06661441922187805 -12.687234174087637 -0.0661031350493431 -12.680708244815474
181 -0.06656496450304986 -12.753799138590686 -0.06656943224370479 -12.747277677059179
182 -0.06653453037142754 -12.820333668962114 -0.06668867208063603 -12.813966349139815
183 -0.0665056724101305 -12.886839341372244 -0.0660602230578661 -12.88002657219768
184 -0.06644821651279927 -12.953287557885044 -0.065329085662961 -12.945355657860642
185 -0.06642934493720531 -13.01971690282225 -0.06491408199071884 -13.01026973985136
186 -0.06640113517642021 -13.08611803799867 -0.06563536450266838 -13.075905104354028
187 -0.06636469773948192 -13.152482735738152 -0.06616044864058494 -13.142065552994612
188 -0.06632022634148597 -13.218802962079637 -0.06475424878299237 -13.206819801777606
189 -0.06629390679299832 -13.285096868872635 -0.06595931462943554 -13.27277911640704
190 -0.06624191328883171 -13.351338782161466 -0.06471241191029549 -13.337491528317337
191 -0.06621784716844559 -13.417556629329912 -0.06258578635752202 -13.400077314674858
192 -0.06620268784463405 -13.483759317174545 -0.06573074832558631 -13.465808063000445
193 -0.0661451943218708 -13.549904511496417 -0.06929342560470104 -13.535101488605147
194 -0.06610581465065479 -13.616010326147071 -0.0652798529714346 -13.60038134157658
195 -0.0660579539835453 -13.682068280130617 -0.06727965883910655 -13.667661000415688
196 -0.06600780934095382 -13.74807608947157 -0.0659319955855608 -13.73359299600125
197 -0.06595760025084019 -13.814033689722411 -0.06302936058491468 -13.796622356586164
198 -0.06593414284288883 -13.879967832565299 -0.06502423770725727 -13.861646594293422
199 -0.06592287346720696 -13.945890706032506 -0.06442465633153915 -13.926071250624961
200 -0.06583162359893321 -14.01172232963144 -0.05775475986301899 -13.98382601048798
201 -0.06586141288280487 -14.077583742514244 -0.0641307681798935 -14.047956778667874
202 -0.0658305749297142 -14.143414317443959 -0.06622847728431225 -14.114185255952187
203 -0.06583342552185059 -14.20924774296581 -0.07972900569438934 -14.193914261646576
204 -0.06569278091192246 -14.274940523877731 -0.06184933260083199 -14.255763594247409
205 -0.06565472930669784 -14.340595253184429 -0.06584874093532563 -14.321612335182735
206 -0.06561089269816875 -14.406206145882598 -0.06520472206175328 -14.386817057244489
207 -0.06557809934020042 -14.471784245222798 -0.06974314674735069 -14.45656020399184
208 -0.06549659296870232 -14.537280838191501 -0.06510854214429855 -14.521668746136138
209 -0.065470340102911 -14.602751178294412 -0.06406485456973314 -14.58573360070587
210 -0.06540940850973129 -14.668160586804143 -0.06441086400300264 -14.650144464708873
211 -0.06540253721177577 -14.73356312401592 -0.07087906002998352 -14.721023524738857
212 -0.06534464731812477 -14.798907771334044 -0.06577736996114254 -14.7868008947
213 -0.06530589163303376 -14.864213662967078 -0.06616115272045135 -14.852962047420451
214 -0.06524022296071053 -14.929453885927789 -0.06596863903105259 -14.918930686451503
215 -0.06519035212695598 -14.994644238054745 -0.06401349790394306 -14.982944184355446
216 -0.06515441462397575 -15.05979865267872 -0.06455488093197345 -15.04749906528742
217 -0.06513771414756775 -15.124936366826288 -0.06520097367465497 -15.112700038962075
218 -0.0650644425302744 -15.190000809356563 -0.06587628535926342 -15.178576324321337
219 -0.06502867005765438 -15.255029479414217 -0.06608620025217533 -15.244662524573513
220 -0.06498027592897415 -15.320009755343191 -0.06744339801371098 -15.312105922587225
221 -0.06492820642888546 -15.384937961772076 -0.06624007523059845 -15.378345997817824
222 -0.06485748775303364 -15.44979544952511 -0.06004407275468111 -15.438390070572506
223 -0.06484765708446502 -15.514643106609576 -0.060022023320198056 -15.498412093892703
224 -0.0648412823677063 -15.579484388977281 -0.06368737947195768 -15.562099473364661
225 -0.06478061638772488 -15.644265005365007 -0.060820271447300914 -15.622919744811963
226 -0.06477263905107974 -15.709037644416087 -0.06550260856747628 -15.688422353379439
227 -0.06469843164086342 -15.77373607605695 -0.06698553301393986 -15.755407886393378
228 -0.064654491096735 -15.838390567153686 -0.0628584649413824 -15.81826635133476
229 -0.06460222750902175 -15.902992794662708 -0.06427044756710529 -15.882536798901866
230 -0.06456233263015747 -15.967555127292865 -0.06826200596988201 -15.950798804871747
231 -0.06450066491961479 -16.03205579221248 -0.057246601581573485 -16.00804540645332
232 -0.06447907201945782 -16.096534864231938 -0.06797127611935139 -16.07601668257267
233 -0.06441507190465927 -16.160949936136596 -0.05886085499078035 -16.13487753756345
234 -0.0644400529563427 -16.22538998909294 -0.07114213705062866 -16.20601967461408
235 -0.06430641151964664 -16.289696400612584 -0.0631335398182273 -16.269153214432308
236 -0.06427638828754426 -16.35397278890013 -0.06301759332418441 -16.33217080775649
237 -0.0642012681812048 -16.418174057081334 -0.06497943755239248 -16.397150245308882
238 -0.06416174471378326 -16.482335801795116 -0.06351161114871502 -16.460661856457598
239 -0.06413902826607228 -16.54647483006119 -0.06018251106142998 -16.52084436751903
240 -0.06410020627081395 -16.610575036332005 -0.062094029225409034 -16.58293839674444
241 -0.06406960599124431 -16.674644642323248 -0.06219592373818159 -16.64513432048262
242 -0.06402512900531292 -16.73866977132856 -0.06344369929283858 -16.70857801977546
243 -0.06408723443746567 -16.802757005766026 -0.03752736644819379 -16.746105386223654
244 -0.06405614539980889 -16.866813151165836 -0.061923311278223994 -16.80802869750188
245 -0.06400343962013721 -16.930816590785973 -0.06464093811810016 -16.872669635619978
246 -0.06392380520701409 -16.994740395992988 -0.06293106954544783 -16.935600705165427
247 -0.06389632374048233 -17.05863671973347 -0.06385191679000854 -16.999452621955434
248 -0.06379172131419182 -17.122428441047663 -0.05405900646001101 -17.053511628415446
249 -0.0638397004455328 -17.186268141493198 -0.0688307262957096 -17.122342354711154
250 -0.06373620294034481 -17.250004344433542 -0.061730264127254485 -17.18407261883841
251 -0.06369158811867237 -17.313695932552214 -0.06110442150384188 -17.245177040342252
252 -0.0636613830924034 -17.377357315644616 -0.06344291046261788 -17.30861995080487
253 -0.06361057572066783 -17.440967891365283 -0.06512971222400665 -17.373749663028878
254 -0.06354362815618515 -17.50451151952147 -0.06243895795196295 -17.43618862098084
255 -0.06346939317882061 -17.56798091270029 -0.0613638149574399 -17.497552435938278
256 -0.06342367269098759 -17.631404585391277 -0.06785504519939423 -17.565407481137672
257 -0.06339733116328716 -17.694801916554564 -0.054789415933191775 -17.620196897070866
258 -0.06336290426552296 -17.758164820820088 -0.07176784053444862 -17.691964737605314
259 -0.06330987475812436 -17.821474695578214 -0.0599183751270175 -17.751883112732333
260 -0.06324640065431594 -17.88472109623253 -0.06551556400954724 -17.81739867674188
261 -0.06320531032979489 -17.947926406562324 -0.08903361894190312 -17.906432295683786
262 -0.06310978457331658 -18.01103619113564 -0.06326259169727563 -17.96969488738106
263 -0.06302747055888176 -18.074063661694524 -0.06450053621083499 -18.034195423591896
264 -0.06301566362380981 -18.137079325318332 -0.07039727941155434 -18.10459270300345
265 -0.06290728412568569 -18.199986609444018 -0.0636123564094305 -18.16820505941288
266 -0.06288213357329368 -18.26286874301731 -0.0653589904308319 -18.23356404984371
267 -0.06283354684710503 -18.325702289864417 -0.049613028019666675 -18.283177077863378
268 -0.06279905997216702 -18.388501349836584 -0.06161546651273966 -18.34479254437612
269 -0.06270500048995017 -18.451206350326533 -0.07024028673768043 -18.4150328311138
270 -0.06268097944557667 -18.51388732977211 -0.059106045961380006 -18.474138877075177
271 -0.06260648556053638 -18.576493815332647 -0.06356704104691743 -18.537705918122093
272 -0.0625391909852624 -18.63903300631791 -0.05648051835596561 -18.594186436478058
273 -0.06251085456460714 -18.701543860882516 -0.062001440674066544 -18.656187877152124
274 -0.06247436664998531 -18.764018227532503 -0.059375619515776634 -18.7155634966679
275 -0.06244746763259172 -18.826465695165094 -0.05869743600487709 -18.774260932672778
276 -0.062385468371212484 -18.888851163536305 -0.06265825275331735 -18.836919185426094
277 -0.06228339318186045 -18.951134556718166 -0.06302866302430629 -18.8999478484504
278 -0.062232365272939204 -19.013366921991107 -0.06047399640083313 -18.960421844851233
279 -0.062205830588936806 -19.075572752580044 -0.0653648741543293 -19.025786719005563
280 -0.06215172037482262 -19.137724472954865 -0.05993457399308681 -19.08572129299865
281 -0.062090846337378026 -19.19981531929224 -0.06938985884189605 -19.155111151840543
282 -0.06197604574263096 -19.261791365034874 -0.05494991727173328 -19.210061069112278
283 -0.0619249451905489 -19.32371631022542 -0.06934155188500882 -19.27940262099729
284 -0.061854892410337925 -19.38557120263576 -0.05799056775867939 -19.337393188755968
285 -0.06181130427867174 -19.44738250691443 -0.06161144766956568 -19.399004636425534
286 -0.06172376777976751 -19.509106274694197 -0.06321754809468985 -19.462222184520225
287 -0.061704404279589654 -19.570810678973785 -0.0628163117915392 -19.525038496311765
288 -0.06164270378649235 -19.63245338276028 -0.06061926931142807 -19.585657765623193
289 -0.061560845375061034 -19.69401422813534 -0.06350326985120773 -19.6491610354744
290 -0.061512675136327744 -19.75552690327167 -0.05214186273515224 -19.70130289820955
291 -0.06148482635617256 -19.81701172962784 -0.07370575107634067 -19.77500864928589
292 -0.06133588720113039 -19.87834761682897 -0.06342981364578008 -19.83843846293167
293 -0.06128553934395313 -19.939633156172924 -0.05934349782764912 -19.897781960759318
294 -0.06125104799866676 -20.00088420417159 -0.06356175281107426 -19.961343713570393
295 -0.061202730238437655 -20.06208693441003 -0.06471567265689374 -20.02605938622729
296 -0.061291652359068395 -20.123378586769096 -0.1066079806536436 -20.13266736688093
297 -0.06092726867645979 -20.184305855445555 -0.05717485956847668 -20.189842226449407
298 -0.06089684776961803 -20.245202703215174 -0.05731515251100063 -20.24715737896041
299 -0.060819583386182784 -20.306022286601358 -0.06050196308642626 -20.307659342046836
300 -0.060766979679465295 -20.366789266280822 -0.06303402073681355 -20.37069336278365
301 -0.060682088136672974 -20.427471354417495 -0.06501626148819924 -20.43570962427185
302 -0.06057703606784344 -20.48804839048534 -0.061215944774448874 -20.4969255690463
303 -0.060542789101600644 -20.54859117958694 -0.06305377800017595 -20.559979347046475
304 -0.060470450483262536 -20.6090616300702 -0.05446495953947306 -20.61444430658595
305 -0.06045565288513899 -20.66951728295534 -0.05930155385285616 -20.673745860438803
306 -0.06038486883044243 -20.729902151785783 -0.057424289733171464 -20.731170150171973
307 -0.060344854928553106 -20.790247006714335 -0.0629900487139821 -20.794160198885955
308 -0.06019886080175638 -20.85044586751609 -0.04690485540777445 -20.84106505429373
309 -0.06025487370789051 -20.91070074122398 -0.04651488270610571 -20.887579936999835
310 -0.06019568741321564 -20.970896428637197 -0.06475250869989395 -20.952332445699728
311 -0.06009299997240305 -21.0309894286096 -0.0585962837561965 -21.010928729455923
312 -0.060048609226942065 -21.091038037836544 -0.05867674257606268 -21.069605472031984
313 -0.0599663270637393 -21.151004364900285 -0.05879035871475935 -21.128395830746744
314 -0.05990206729620695 -21.21090643219649 -0.0488661389797926 -21.177261969726537
315 -0.059827849827706815 -21.270734282024197 -0.045890994183719155 -21.223152963910255
316 -0.05980753432959318 -21.33054181635379 -0.05587670523673296 -21.27902966914699
317 -0.05978011973202228 -21.39032193608581 -0.06242659166455269 -21.341456260811544
318 -0.05966203473508358 -21.449983970820895 -0.06096699871122837 -21.402423259522774
319 -0.05956950057297945 -21.509553471393875 -0.057906723767519 -21.460329983290293
320 -0.05951248202472925 -21.569065953418605 -0.05518736466765404 -21.515517347957946
321 -0.05943744909018278 -21.628503402508787 -0.059139621816575526 -21.574656969774523
322 -0.05936440397053957 -21.68786780647933 -0.05711687281727791 -21.6317738425918
323 -0.05931466221809387 -21.74718246869742 -0.060247534327208994 -21.692021376919012
324 -0.05922284871339798 -21.806405317410817 -0.05801815874874592 -21.750039535667756
325 -0.05913906767964363 -21.865544385090462 -0.062013982236385344 -21.812053517904143
326 -0.05903187766671181 -21.924576262757174 -0.06712388172745705 -21.8791773996316
327 -0.05896988660097122 -21.983546149358144 -0.05531375911086798 -21.934491158742468
328 -0.058918526768684386 -22.04246467612683 -0.07107631005346775 -22.005567468795935
329 -0.05880566909909248 -22.101270345225924 -0.05862780399620533 -22.06419527279214
330 -0.058704151026904586 -22.15997449625283 -0.059944707155227664 -22.12413997994737
331 -0.05864895060658455 -22.218623446859414 -0.062117581441998485 -22.186257561389368
332 -0.05854310505092144 -22.277166551910337 -0.06162153016775847 -22.247879091557127
333 -0.05844874158501625 -22.335615293495355 -0.0635672476142645 -22.311446339171393
334 -0.05832137782126665 -22.39393667131662 -0.06086314115673304 -22.372309480328127
335 -0.05825844034552574 -22.452195111662146 -0.05589609686285257 -22.42820557719098
336 -0.0582344451919198 -22.510429556854067 -0.07378043904900551 -22.501986016239986
337 -0.058016300201416016 -22.568445857055483 -0.05980010405182838 -22.561786120291814
338 -0.05797498188912868 -22.62642083894461 -0.056565561704337596 -22.618351681996153
339 -0.057886078022420406 -22.68430691696703 -0.06022447496652603 -22.678576156962677
340 -0.057788617350161074 -22.742095534317194 -0.05661450419574976 -22.735190661158427
341 -0.0577274426817894 -22.799822976998982 -0.05452832765877247 -22.7897189888172
342 -0.057656746543943885 -22.857479723542927 -0.05169282183051109 -22.84141181064771
343 -0.05756708160042763 -22.915046805143355 -0.06304245498031377 -22.904454265628022
344 -0.05739823747426272 -22.97244504261762 -0.060785275511443616 -22.965239541139464
345 -0.05730714686214924 -23.02975218947977 -0.056523139216005804 -23.02176268035547
346 -0.05726087801158428 -23.087013067491352 -0.061673101596534254 -23.083435781952
347 -0.057230709865689275 -23.14424377735704 -0.019275231449864805 -23.102711013401866
348 -0.05718818623572588 -23.201431963592768 -0.05421043913811445 -23.15692145253998
349 -0.05705266743898392 -23.258484631031752 -0.05047179870307446 -23.207393251243055
350 -0.05697980728000403 -23.315464438311757 -0.04554684162139892 -23.252940092864453
351 -0.056994506157934666 -23.37245894446969 -0.06493510752916336 -23.317875200393615
352 -0.05687753446400166 -23.429336478933692 -0.05066944994032383 -23.368544650333938
353 -0.056778670847415925 -23.486115149781106 -0.06037191152572632 -23.428916561859666
354 -0.05669627133756876 -23.542811421118675 -0.05989611428231001 -23.488812676141976
355 -0.05653952434659004 -23.599350945465265 -0.05968579687178135 -23.54849847301376
356 -0.05633924752473831 -23.655690192990004 -0.025901137478649618 -23.574399610492407
357 -0.05644227601587772 -23.712132469005883 -0.05875929836183787 -23.633158908854245
358 -0.056370610184967515 -23.76850307919085 -0.05788968373090029 -23.691048592585144
359 -0.05626954846084118 -23.82477262765169 -0.06208911947906017 -23.753137712064206
360 -0.05615553501993418 -23.880928162671623 -0.04881501775234938 -23.801952729816556
361 -0.05603463314473629 -23.93696279581636 -0.057983224652707575 -23.859935954469265
362 -0.05598340928554535 -23.992946205101905 -0.05654234923422337 -23.91647830370349
363 -0.05587807297706604 -24.04882427807897 -0.058763487637043 -23.975241791340533
364 -0.055789075791835785 -24.104613353870807 -0.04509690497070551 -24.02033869631124
365 -0.05571551397442818 -24.160328867845234 -0.061713962070643905 -24.082052658381883
366 -0.05554754436016083 -24.215876412205393 -0.05877212323248386 -24.140824781614366
367 -0.0554727615788579 -24.27134917378425 -0.053709985315799715 -24.194534766930165
368 -0.0554042624309659 -24.326753436215217 -0.05233104843646288 -24.24686581536663
369 -0.05528951846063137 -24.38204295467585 -0.0560488561168313 -24.30291467148346
370 -0.055175925977528094 -24.43721888065338 -0.05452333688735962 -24.35743800837082
371 -0.05511258356273174 -24.49233146421611 -0.0591894892975688 -24.41662749766839
372 -0.054980788752436636 -24.54731225296855 -0.061573888175189495 -24.47820138584358
373 -0.05485328324139118 -24.60216553620994 -0.05938933100551367 -24.537590716849092
374 -0.054739886149764064 -24.656905422359706 -0.05417939871549606 -24.59177011556459
375 -0.054704087786376476 -24.711609510146083 -0.060839038155972955 -24.65260915372056
376 -0.0545405387878418 -24.766150048933923 -0.05469112992286682 -24.707300283643427
377 -0.05441961884498596 -24.82056966777891 -0.05441204309463501 -24.761712326738063
378 -0.05426313225179911 -24.874832800030706 -0.04777596183121204 -24.809488288569277
379 -0.05420201178640127 -24.929034811817107 -0.053440073318779466 -24.862928361888056
380 -0.05408082939684391 -24.983115641213953 -0.06959776729345321 -24.932526129181507
381 -0.05391982272267341 -25.037035463936625 -0.05773688443005085 -24.990263013611557
382 -0.053806737810373303 -25.090842201746998 -0.050720502994954585 -25.040983516606513
383 -0.05372630693018436 -25.14456850867718 -0.05260011963546276 -25.093583636241977
384 -0.053619072400033475 -25.198187581077214 -0.04965996034443378 -25.143243596586412
385 -0.053494245000183585 -25.251681826077398 -0.05761872585862875 -25.20086232244504
386 -0.053399488888680936 -25.305081314966078 -0.05229637362062931 -25.253158696065668
387 -0.053250410966575144 -25.358331725932654 -0.052865700982511046 -25.30602439704818
388 -0.053210406005382536 -25.411542131938038 -0.046281378529965875 -25.352305775578145
389 -0.053093737736344335 -25.46463586967438 -0.05549096465110779 -25.40779674022925
390 -0.05295295063406229 -25.517588820308443 -0.04880463033914566 -25.456601370568396
391 -0.05282950401306152 -25.570418324321505 -0.0475232096388936 -25.50412458020729
392 -0.05275932122021913 -25.623177645541723 -0.052221857197582724 -25.556346437404873
393 -0.052684614062309267 -25.67586225960403 -0.05403865911066532 -25.61038509651554
394 -0.05251538101583719 -25.72837764061987 -0.048680230602622034 -25.65906532711816
395 -0.05244031958281994 -25.78081796020269 -0.05087851919233799 -25.709943846310498
396 -0.05233287140727043 -25.83315083160996 -0.05183142088353634 -25.761775267194036
397 -0.05219278652220964 -25.88534361813217 -0.04746695403009653 -25.80924222122413
398 -0.052156444452702996 -25.93750006258487 -0.05896997917443514 -25.868212200398567
399 -0.05200441759079695 -25.98950448017567 -0.05807573609054088 -25.926287936489107
400 -0.05182544253766537 -26.041329922713334 -0.05735529940575361 -25.98364323589486
401 -0.05164843536913395 -26.09297835808247 -0.05045438949018717 -26.034097625385048
402 -0.05155014507472515 -26.144528503157193 -0.05348028913140297 -26.08757791451645
403 -0.05140367913991213 -26.195932182297106 -0.05398890413343906 -26.141566818649892
404 -0.051360223814845084 -26.247292406111953 -0.0420632004737854 -26.183630019123676
405 -0.05137520302087069 -26.298667609132824 -0.06755096502602101 -26.2511809841497
406 -0.051123158819973466 -26.349790767952797 -0.0481030460447073 -26.299284030194407
407 -0.05096460487693548 -26.40075537282973 -0.039691051468253136 -26.33897508166266
408 -0.05098488163203001 -26.45174025446176 -0.05907877087593079 -26.39805385253859
409 -0.05077337343245745 -26.502513627894217 -0.05209261104464531 -26.450146463583238
410 -0.05056011341512203 -26.55307374130934 -0.05118665751069784 -26.501333121093936
411 -0.05042614694684744 -26.603499888256188 -0.057629833556711675 -26.558962954650646
412 -0.05029748436063528 -26.653797372616822 -0.05478670485317707 -26.613749659503824
413 -0.05014286488294602 -26.70394023749977 -0.0490876279771328 -26.662837287480958
414 -0.05004790257662535 -26.753988140076395 -0.05710770804435015 -26.719944995525307
415 -0.04986235518008471 -26.80385049525648 -0.05142570398747921 -26.771370699512786
416 -0.049734481051564215 -26.853584976308046 -0.051167719066143036 -26.82253841857893
417 -0.04964972175657749 -26.903234698064622 -0.04764390494674444 -26.870182323525675
418 -0.04952460043132305 -26.952759298495945 -0.05268216133117676 -26.922864484856852
419 -0.04936066046357155 -27.002119958959515 -0.04713052026927471 -26.969995005126126
420 -0.04935147482901812 -27.05147143378853 -0.04330919645726681 -27.01330420158339
421 -0.04921955242753029 -27.100690986216062 -0.04979179035872221 -27.063095991942113
422 -0.04914654437452555 -27.149837530590588 -0.04816107656806708 -27.11125706851018
423 -0.0489749563857913 -27.19881248697638 -0.052623539417982104 -27.163880607928164
424 -0.048849502392113206 -27.247661989368492 -0.050877105072140695 -27.214757713000303
425 -0.04874138198792934 -27.296403371356423 -0.04968011658638716 -27.26443782958669
426 -0.048649258352816104 -27.34505262970924 -0.052812031283974645 -27.317249860870664
427 -0.048425967991352084 -27.393478597700593 -0.05943696890026331 -27.37668682977093
428 -0.04830218125134707 -27.44178077895194 -0.04932013303041458 -27.426006962801342
429 -0.04813028518110514 -27.489911064133047 -0.04627926871180534 -27.47228623151315
430 -0.04807508029043674 -27.537986144423485 -0.046047914400696756 -27.518334145913844
431 -0.047966611199080945 -27.585952755622564 -0.04615143444389105 -27.564485580357736
432 -0.04786125421524048 -27.633814009837806 -0.0400052672252059 -27.60449084758294
433 -0.047820651158690455 -27.681634660996497 -0.052883518300950526 -27.657374365883893
434 -0.04767215866595507 -27.72930681966245 -0.032903640903532504 -27.690278006787427
435 -0.04757353439927101 -27.77688035406172 -0.04969833288341761 -27.739976339670843
436 -0.04750170353800058 -27.82438205759972 -0.05159716121852398 -27.791573500889367
437 -0.04721842166036368 -27.871600479260085 -0.05101353581994772 -27.842587036709315
438 -0.04714563265442848 -27.918746111914512 -0.047208445891737935 -27.889795482601052
439 -0.04707448370754719 -27.96582059562206 -0.05070518255233765 -27.94050066515339
440 -0.046955698914825914 -28.012776294536884 -0.040992452017962935 -27.981493117171354
441 -0.04694130066782236 -28.059717595204706 -0.04875808376818895 -28.030251200939542
442 -0.04676350578665733 -28.106481100991363 -0.03884104862809181 -28.069092249567635
443 -0.04668090790510178 -28.153162008896466 -0.025167119689285755 -28.09425936925692
444 -0.04675151128321886 -28.199913520179685 -0.051423214562237266 -28.14568258381916
445 -0.046534842997789386 -28.246448363177475 -0.04797423500567675 -28.193656818824834
446 -0.04641492273658514 -28.29286328591406 -0.0437870180234313 -28.237443836848264
447 -0.04628779757767916 -28.33915108349174 -0.04116250481456518 -28.27860634166283
448 -0.046242574229836464 -28.385393657721576 -0.043983420729637145 -28.322589762392468
449 -0.04616400673985481 -28.43155766446143 -0.04533966816961765 -28.367929430562086
450 -0.04610352981835604 -28.477661194279786 -0.04763798955827951 -28.415567420120365
451 -0.04593456666916609 -28.523595760948954 -0.04237373787909746 -28.45794115799946
452 -0.045888477563858034 -28.56948423851281 -0.03943383619189263 -28.497374994191354
453 -0.045717780105769636 -28.61520201861858 -0.0500047005712986 -28.547379694762654
454 -0.045633770525455475 -28.660835789144034 -0.0432128194719553 -28.590592514234608
455 -0.04561545494943857 -28.706451244093472 -0.042246988601982595 -28.63283950283659
456 -0.04548421707004309 -28.751935461163516 -0.04425400737673044 -28.677093510213318
457 -0.0453023187816143 -28.79723777994513 -0.04268197044730186 -28.71977548066062
458 -0.045175141841173175 -28.842412921786305 -0.05591865163296461 -28.775694132293584
459 -0.04504411518573761 -28.887457036972044 -0.04055740255862474 -28.81625153485221
460 -0.04492940567433834 -28.932386442646383 -0.040334272757172586 -28.85658580760938
461 -0.04476405531167984 -28.977150497958064 -0.035783415846526626 -28.89236922345591
462 -0.04477579854428768 -29.02192629650235 -0.03543559573590756 -28.927804819191817
463 -0.04476747065782547 -29.066693767160174 -0.03850305173546076 -28.966307870927277
464 -0.044720007479190825 -29.111413774639367 -0.054018750227987765 -29.020326621155267
465 -0.04455162938684225 -29.155965404026208 -0.04066512286663056 -29.060991744021898
466 -0.04442431963980198 -29.20038972366601 -0.040117581747472285 -29.10110932576937
467 -0.044292904995381834 -29.24468262866139 -0.04623100645840168 -29.147340332227774
468 -0.04425069913268089 -29.288933327794073 -0.03990089725703001 -29.187241229484805
469 -0.04417926240712404 -29.333112590201196 -0.0457418454810977 -29.2329830749659
470 -0.04408827219158411 -29.37720086239278 -0.042817026190459725 -29.27580010115636
471 -0.04404301065951586 -29.421243873052294 -0.038628496788442136 -29.3144285979448
472 -0.044025919027626516 -29.46526979207992 -0.018567288387566806 -29.332995886332366
473 -0.04395989496260881 -29.509229687042527 -0.037464050203561784 -29.370459936535926
474 -0.04391088038682937 -29.553140567429356 -0.043122153542935845 -29.41358209007886
475 -0.04384681042283774 -29.596987377852194 -0.04498377293348312 -29.458565863012346
476 -0.04366219025105238 -29.640649568103246 -0.05341079141944647 -29.51197665443179
477 -0.04343859627842903 -29.684088164381674 -0.04432596787810326 -29.556302622309893
478 -0.04337198864668608 -29.72746015302836 -0.045649845711886884 -29.60195246802178
479 -0.0431754631921649 -29.770635616220524 -0.04714740831404925 -29.64909987633583
480 -0.04311226457357407 -29.813747880794097 -0.04541606083512306 -29.69451593717095
481 -0.04293546490371227 -29.85668334569781 -0.04005415309220552 -29.73457009026316
482 -0.04284157548099756 -29.89952492117881 -0.03984236437827349 -29.774412454641432
483 -0.04279560707509518 -29.942320528253905 -0.03448840193450451 -29.808900856575935
484 -0.04281518366187811 -29.985135711915785 -0.03356016594916582 -29.8424610225251
485 -0.042608460783958434 -30.027744172699744 -0.049392574839293955 -29.891853597364396
486 -0.042592179402709006 -30.070336352102455 -0.04053142983466387 -29.93238502719906
487 -0.04248482771217823 -30.112821179814635 -0.035633858665823935 -29.968018885864886
488 -0.04239088147878647 -30.155212061293422 -0.04864195175468922 -30.016660837619575
489 -0.042338721267879006 -30.1975507825613 -0.0374644348397851 -30.05412527245936
490 -0.04222693406045437 -30.239777716621756 -0.03786890711635351 -30.091994179575714
491 -0.04220468662679196 -30.28198240324855 -0.04625641778111458 -30.13825059735683
492 -0.04201576691120863 -30.323998170159758 -0.05710407625883818 -30.195354673615668
493 -0.0418741263449192 -30.365872296504676 -0.047518614865839484 -30.24287328848151
494 -0.04174146614968777 -30.407613762654364 -0.04360485561192036 -30.28647814409343
495 -0.04166881833225489 -30.44928258098662 -0.04514096360653639 -30.331619107699964
496 -0.04154555909335613 -30.490828140079977 -0.04047073498368263 -30.372089842683646
497 -0.04158062096685171 -30.532408761046828 -0.030697775166481735 -30.402787617850127
498 -0.04151810314506292 -30.57392686419189 -0.07347837500274182 -30.47626599285287
499 -0.04125531744211912 -30.615182181634008 -0.037045635655522345 -30.513311628508394
500 -0.041170939616858956 -30.656353121250866 -0.04072867594659328 -30.554040304454986
501 -0.04109531603753567 -30.6974484372884 -0.039281060174107554 -30.593321364629094
502 -0.04098186250776052 -30.73843029979616 -0.039100452698767184 -30.632421817327863
503 -0.04093752559274435 -30.779367825388906 -0.03832435868680477 -30.670746176014667
504 -0.040856818482279775 -30.820224643871185 -0.044082528725266454 -30.714828704739933
505 -0.040762446634471414 -30.860987090505656 -0.047700015269219874 -30.762528720009154
506 -0.04063223507255316 -30.90161932557821 -0.044901607744395736 -30.80743032775355
507 -0.0404697822406888 -30.942089107818898 -0.04310697484761476 -30.850537302601165
508 -0.040390229970216754 -30.982479337789115 -0.03954622205346823 -30.89008352465463
509 -0.040373451076447964 -31.022852788865563 -0.03888135123997927 -30.92896487589461
510 -0.04021350424736738 -31.063066293112932 -0.039874606765806675 -30.968839482660417
511 -0.04008114114403725 -31.103147434256968 -0.03995215706527233 -31.00879163972569
512 -0.04001463446766138 -31.143162068724628 -0.032361860014498235 -31.041153499740187
513 -0.0400661651045084 -31.183228233829137 -0.031048747710883617 -31.07220224745107
514 -0.0400425635278225 -31.22327079735696 -0.043806593678891656 -31.11600884112996
515 -0.04004297852516174 -31.26331377588212 -0.036207653023302554 -31.152216494153265
516 -0.039994376711547375 -31.30330815259367 -0.060681173391640184 -31.212897667544905
517 -0.03967412170022726 -31.342982274293895 -0.04449266400188208 -31.257390331546787
518 -0.0396497355774045 -31.3826320098713 -0.0390020128339529 -31.29639234438074
519 -0.03949936646968126 -31.42213137634098 -0.04005615618079901 -31.33644850056154
520 -0.03936203233897686 -31.46149340867996 -0.045291234366595746 -31.381739734928136
521 -0.039390585757791995 -31.500883994437753 -0.04547593090683222 -31.427215665834968
522 -0.03920425809919834 -31.54008825253695 -0.039536256715655325 -31.466751922550625
523 -0.03910499047487974 -31.57919324301183 -0.0372311195358634 -31.50398304208649
524 -0.03901983555406332 -31.618213078565894 -0.04021907187998295 -31.54420211396647
525 -0.039055890217423436 -31.657268968783317 -0.023865470103919505 -31.56806758407039
526 -0.03908226415514946 -31.696351232938465 -0.04243121743202209 -31.610498801502413
527 -0.03902372494339943 -31.735374957881863 -0.043773028813302514 -31.654271830315714
528 -0.03887346312403679 -31.7742484210059 -0.03613158613443375 -31.69040341645015
529 -0.03873399719595909 -31.81298241820186 -0.03975107744336128 -31.73015449389351
530 -0.03885127957910299 -31.85183369778096 -0.03026093440130353 -31.760415428294817
531 -0.03866234626621008 -31.890496044047172 -0.04531832654029131 -31.805733754835106
532 -0.038644677959382534 -31.929140722006554 -0.03318670950829983 -31.838920464343406
533 -0.03853937219828367 -31.967680094204837 -0.04376838654279709 -31.882688850886204
534 -0.0384915504604578 -32.006171644665294 -0.030634774081408977 -31.913323624967614
535 -0.03850279748439789 -32.04467444214969 -0.04135908614844084 -31.954682711116053
536 -0.03846505992114544 -32.083139502070836 -0.03334224745631218 -31.988024958572364
537 -0.03840621281415224 -32.12154571488499 -0.04016512501984835 -32.028190083592214
538 -0.038311911001801494 -32.15985762588679 -0.04285156447440386 -32.07104164806662
539 -0.03826495092362166 -32.198122576810405 -0.04835648089647293 -32.11939812896309
540 -0.037987563759088516 -32.236110140569494 -0.046019996888935565 -32.16541812585203
541 -0.0379723871126771 -32.27408252768217 -0.03449513427913189 -32.19991326013116
542 -0.03793108202517033 -32.312013609707336 -0.03685274664312601 -32.23676600677429
543 -0.03792361859232187 -32.34993722829966 -0.033758537471294404 -32.27052454424558
544 -0.03782317098230124 -32.38776039928196 -0.03277791477739811 -32.30330245902298
545 -0.03785663209855557 -32.42561703138051 -0.02970243077725172 -32.33300488980023
546 -0.03777553662657738 -32.46339256800709 -0.036905606277287006 -32.369910496077516
547 -0.03773879744112492 -32.50113136544821 -0.03793153520673513 -32.407842031284254
548 -0.037642791867256165 -32.538774157315466 -0.035070570185780525 -32.442912601470034
549 -0.03766939267516136 -32.57644354999063 -0.03748544305562973 -32.480398044525664
550 -0.03760510049760342 -32.61404865048823 -0.033017628639936444 -32.5134156731656
551 -0.03768149167299271 -32.65173014216122 -0.04104053191840649 -32.55445620508401
552 -0.03748089801520109 -32.689211040176424 -0.04812642000615597 -32.602582625090164
553 -0.0374263709411025 -32.72663741111753 -0.03426904771476984 -32.63685167280494
554 -0.03732635322958231 -32.76396376434711 -0.03691584803164005 -32.67376752083658
555 -0.037278592400252816 -32.801242356747366 -0.037882815673947336 -32.71165033651052
556 -0.03717735484242439 -32.83841971158979 -0.03131472961977124 -32.742965066130296
557 -0.03730229828506708 -32.87572200987486 -0.05530023705214262 -32.79826530318244
558 -0.03704172782599926 -32.912763737700864 -0.03932547606527805 -32.83759077924772
559 -0.03687562961131334 -32.94963936731218 -0.03203896675258875 -32.86962974600031
560 -0.036932322196662426 -32.98657168950884 -0.03846791069954634 -32.90809765669985
561 -0.03682101462036371 -33.02339270412921 -0.03892139345407486 -32.947019050153926
562 -0.03680203333497047 -33.06019473746418 -0.04202895741909742 -32.989048007573025
563 -0.036665871553122995 -33.096860609017305 -0.03397933896631002 -33.02302734653934
564 -0.03659978248178959 -33.13346039149909 -0.040454904362559316 -33.0634822509019
565 -0.03661204073578119 -33.170072432234875 -0.04056696258485317 -33.10404921348675
566 -0.03647355604916811 -33.20654598828404 -0.033550103195011616 -33.137599316681765
567 -0.03642830364406109 -33.2429742919281 -0.04224040322005749 -33.17983971990182
568 -0.036335702426731585 -33.27930999435483 -0.04187513142824173 -33.22171485133006
569 -0.03620585668832064 -33.31551585104315 -0.042427809722721574 -33.26414266105279
570 -0.036233090423047544 -33.3517489414662 -0.035839231312274934 -33.29998189236506
571 -0.03606426101177931 -33.38781320247798 -0.038293755054473876 -33.338275647419536
572 -0.0360433192923665 -33.42385652177035 -0.041589937172830105 -33.379865584592366
573 -0.035994885675609115 -33.45985140744595 -0.031163256242871286 -33.411028840835236
574 -0.036002226173877716 -33.49585363361983 -0.044165920466184616 -33.45519476130142
575 -0.03593670669943094 -33.53179034031926 -0.0348063824698329 -33.49000114377125
576 -0.035894923843443394 -33.567685264162705 -0.02935481509193778 -33.51935595886319
577 -0.035958139412105086 -33.60364340357481 -0.03836464118212461 -33.557720600045315
578 -0.036088991723954675 -33.639732395298765 -0.022388303838670253 -33.58010890388398
579 -0.03602381087839603 -33.67575620617716 -0.04127753898501396 -33.621386442868996
580 -0.03589883279055357 -33.71165503896771 -0.03555116076022387 -33.65693760362922
581 -0.035813326761126515 -33.74746836572884 -0.03644238915294409 -33.69337999278216
582 -0.035757684521377085 -33.78322605025022 -0.041785682551562786 -33.735165675333725
583 -0.03564056865870953 -33.81886661890893 -0.03345785401761532 -33.76862352935134
584 -0.03560802042484283 -33.85447463933377 -0.03013346865773201 -33.79875699800907
585 -0.035661979019641875 -33.89013661835342 -0.038280637562274934 -33.83703763557134
586 -0.03567133843898773 -33.925807956792404 -0.04849760700017214 -33.885535242571514
587 -0.0353518282994628 -33.961159785091866 -0.03980140034109354 -33.925336642912605
588 -0.03531322274357081 -33.996473007835434 -0.03108663922175765 -33.95642328213436
589 -0.035328091122210026 -34.031801098957644 -0.02492571035400033 -33.98134899248836
590 -0.035298133827745916 -34.06709923278539 -0.03583545237779617 -34.01718444486615
591 -0.03536003138870001 -34.10245926417409 -0.031628625188022855 -34.04881307005417
592 -0.03538124039769173 -34.13784050457178 -0.04665388818830252 -34.095466958242476
593 -0.0351425476372242 -34.172983052209 -0.03227821085602045 -34.127745169098496
594 -0.035104912146925925 -34.208087964355926 -0.033885066770017146 -34.161630235868515
595 -0.03507242221385241 -34.24316038656978 -0.03197874464094639 -34.19360898050946
596 -0.035064028576016426 -34.27822441514579 -0.035929787904024124 -34.229538768413484
597 -0.03498774468898773 -34.313212159834784 -0.028218564204871656 -34.257757332618354
598 -0.03507725615054369 -34.34828941598533 -0.0687678050249815 -34.32652513764334
599 -0.034904678165912625 -34.38319409415124 -0.03146460922434926 -34.35798974686769
600 -0.0348056111484766 -34.41799970529972 -0.036736492067575455 -34.39472623893526
601 -0.03478505630046129 -34.452784761600185 -0.034176894649863246 -34.42890313358512
602 -0.034757289849221704 -34.48754205144941 -0.040113576129078864 -34.469016709714204
603 -0.034681194089353086 -34.52222324553876 -0.03905703593045473 -34.50807374564466
604 -0.034661213681101796 -34.556884459219866 -0.03821443822234869 -34.546288183867006
605 -0.03452818654477596 -34.59141264576464 -0.04142663050442934 -34.58771481437144
606 -0.03445774707943201 -34.62587039284407 -0.04861725680530071 -34.63633207117674
607 -0.03434623684734106 -34.66021662969141 -0.03346739523112774 -34.669799466407866
608 -0.03430737424641848 -34.69452400393783 -0.03946368731558323 -34.70926315372345
609 -0.03423411902040243 -34.72875812295823 -0.0386012252420187 -34.74786437896547
610 -0.03421182595193386 -34.76296994891017 -0.03708841167390346 -34.78495279063937
611 -0.03405395708978176 -34.79702390599995 -0.028702297993004323 -34.81365508863238
612 -0.034237374737858775 -34.831261280737806 -0.04874848108738661 -34.86240356971977
613 -0.03409940153360367 -34.86536068227141 -0.03508291002362966 -34.8974864797434
614 -0.03398212026804685 -34.89934280253946 -0.04329470954835415 -34.940781189291755
615 -0.03392634242773056 -34.93326914496719 -0.029632257483899593 -34.97041344677565
616 -0.03394979741424322 -34.967218942381436 -0.038081961870193484 -35.00849540864584
617 -0.033934574387967584 -35.001153516769406 -0.03233402855694294 -35.04082943720279
618 -0.033945775032043456 -35.03509929180145 -0.04017118383198977 -35.081000621034775
619 -0.03392354268580675 -35.06902283448726 -0.028794614039361476 -35.10979523507414
620 -0.03392394296824932 -35.10294677745551 -0.03811416663229465 -35.147909401706436
621 -0.0337801730260253 -35.13672695048153 -0.025308122299611567 -35.17321752400605
622 -0.03378581088036299 -35.17051276136189 -0.02424534447491169 -35.19746286848096
623 -0.03394786044955254 -35.20446062181144 -0.03470432311296463 -35.23216719159392
624 -0.03388914093375206 -35.238349762745194 -0.042145977914333346 -35.274313169508254
625 -0.033789404667913914 -35.27213916741311 -0.03180847838521004 -35.30612164789346
626 -0.03371577672660351 -35.30585494413971 -0.03411105424165726 -35.34023270213512
627 -0.03375334050506353 -35.339608284644775 -0.03192908987402916 -35.372161792009145
628 -0.03379861023277044 -35.37340689487755 -0.024802798125892877 -35.396964590135035
629 -0.03385682348161936 -35.40726371835917 -0.0366057712584734 -35.43357036139351
630 -0.03383630011230707 -35.441100018471474 -0.02246268596500158 -35.45603304735851
631 -0.033848850429058074 -35.47494886890053 -0.037871812283992765 -35.493904859642505
632 -0.033788809180259706 -35.50873767808079 -0.0309074972756207 -35.524812356918126
633 -0.03376479558646679 -35.542502473667255 -0.01512541868723929 -35.53993777560537
634 -0.03379775304347277 -35.57630022671073 -0.031224187556654216 -35.57116196316202
635 -0.03377892654389143 -35.61007915325462 -0.04077637381851673 -35.611938336980536
636 -0.03377345986664295 -35.64385261312126 -0.030126870330423116 -35.64206520731096
637 -0.03384764902293682 -35.6777002621442 -0.04009410087019205 -35.68215930818115
638 -0.03375269863754511 -35.71145296078174 -0.027983683906495572 -35.71014299208765
639 -0.03379417192190885 -35.74524713270365 -0.0370436692610383 -35.747186661348685
640 -0.03369574099779129 -35.778942873701446 -0.027431637328118087 -35.774618298676806
641 -0.03383953664451837 -35.81278241034597 -0.03414157181978226 -35.80875987049659
642 -0.03374667521566153 -35.84652908556163 -0.03309260029345751 -35.841852470790045
643 -0.03375575710088015 -35.880284842662505 -0.03012208519503474 -35.87197455598508
644 -0.03396527618169785 -35.9142501188442 -0.02813813118264079 -35.90011268716772
645 -0.03370167519897223 -35.94795179404317 -0.022178391367197035 -35.92229107853492
646 -0.03378002494573593 -35.981731818988905 -0.03611962553113699 -35.958410704066054
647 -0.03371779173612595 -36.01544961072503 -0.0437511432915926 -36.00216184735765
648 -0.03371906131505966 -36.04916867204009 -0.016071125958114864 -36.01823297331576
649 -0.033816188015043734 -36.082984860055134 -0.03236833363771439 -36.050601306953475
650 -0.03375442624092102 -36.11673928629605 -0.026473563630133867 -36.07707487058361
651 -0.033913639932870866 -36.15065292622892 -0.01907031498849392 -36.096145185572105
652 -0.03388711921870709 -36.184540045447626 -0.03732286505401135 -36.133468050626114
653 -0.03391219899058342 -36.21845224443821 -0.0321324747055769 -36.16560052533169
654 -0.033940854482352734 -36.252393098920564 -0.03610863108187914 -36.20170915641357
655 -0.03381896093487739 -36.286212059855444 -0.029894116520881652 -36.23160327293445
656 -0.03409911058843136 -36.32031117044387 -0.04678757227957249 -36.27839084521402
657 -0.0336165726184845 -36.35392774306236 -0.03784155808389187 -36.31623240329791
658 -0.033542650565505025 -36.387470393627865 -0.027216467447578906 -36.34344887074549
659 -0.033567670919001105 -36.42103806454686 -0.023629731871187686 -36.36707860261668
660 -0.03371013440191746 -36.45474819894878 -0.0357245646417141 -36.40280316725839
661 -0.0337368831038475 -36.48848508205263 -0.020370708126574755 -36.42317387538497
662 -0.03385860081762075 -36.52234368287025 -0.03897603489458561 -36.46214991027956
663 -0.03374799657613039 -36.55609167944638 -0.02330336021259427 -36.48545327049215
664 -0.03381788954138756 -36.58990956898777 -0.04074314571917057 -36.52619641621132
665 -0.033767901733517645 -36.62367747072129 -0.040677659399807456 -36.566874075611125
666 -0.03358870558440685 -36.6572661763057 -0.05871262773871422 -36.62558670334984
667 -0.03356169797480106 -36.6908278742805 -0.03300158884376288 -36.6585882921936
668 -0.033465147204697135 -36.724293021485195 -0.031027375534176827 -36.68961566772778
669 -0.03345404546707868 -36.75774706695228 -0.03951614890247583 -36.72913181663026
670 -0.033454670757055285 -36.79120173770933 -0.042198644019663334 -36.77133046064992
671 -0.03324959669262171 -36.82445133440195 -0.03358554802834988 -36.80491600867827
672 -0.03327373042702675 -36.857725064828976 -0.03181198434904218 -36.83672799302731
673 -0.033299520611763 -36.89102458544074 -0.03418838884681463 -36.870916381874125
674 -0.033314918726682664 -36.92433950416742 -0.035671874135732654 -36.906588256009854
675 -0.03325393609702587 -36.957593440264446 -0.03273492809385061 -36.939323184103706
676 -0.03340999390929937 -36.99100343417375 -0.01671858374029398 -36.956041767844
677 -0.0333889527246356 -37.024392386898384 -0.040897725895047185 -36.99693949373905
678 -0.03319523092359304 -37.05758761782198 -0.03675740119069815 -37.03369689492975
679 -0.03318932931870222 -37.09077694714068 -0.03212047517299652 -37.06581737010274
680 -0.03314733766019344 -37.12392428480088 -0.04133073054254055 -37.10714810064528
681 -0.03308642469346523 -37.157010709494344 -0.03125006956979633 -37.138398170215076
682 -0.03305175248533487 -37.19006246197968 -0.03493462633341551 -37.17333279654849
683 -0.033061525970697406 -37.22312398795037 -0.035087809152901175 -37.20842060570139
684 -0.033097205497324464 -37.2562211934477 -0.04062883146107197 -37.24904943716246
685 -0.03292142152786255 -37.28914261497556 -0.031763680092990396 -37.280813117255455
686 -0.03297270685434341 -37.322115321829905 -0.03169664721935987 -37.31250976447482
687 -0.03289453331381083 -37.35500985514371 -0.030863777548074723 -37.343373542022896
688 -0.032846426405012605 -37.38785628154873 -0.04357898700982332 -37.38695252903272
689 -0.03276361804455519 -37.420619899593284 -0.030064588505774738 -37.41701711753849
690 -0.03273633737117052 -37.45335623696445 -0.04415183402597904 -37.461168951564474
691 -0.0328352028504014 -37.48619143981485 -0.03694443218410015 -37.498113383748574
692 -0.03279061000794172 -37.518982049822796 -0.024828175362199546 -37.52294155911078
693 -0.03280559554696083 -37.55178764536976 -0.033846336789429186 -37.55678789590021
694 -0.032775025628507135 -37.58456267099827 -0.037567713484168055 -37.59435560938437
695 -0.03265733886510134 -37.61722000986337 -0.03509712256491184 -37.629452731949286
696 -0.03252433333545923 -37.649744343198826 -0.030406882334500552 -37.65985961428379
697 -0.03269835747778416 -37.68244270067661 -0.033138610795140265 -37.69299822507893
698 -0.03258120380342007 -37.71502390448003 -0.03025526348501444 -37.72325348856395
699 -0.032637556456029414 -37.74766146093606 -0.02394128842279315 -37.74719477698674
700 -0.032737596146762374 -37.78039905708282 -0.028736049216240643 -37.77593082620298
701 -0.03262144662439823 -37.813020503707214 -0.027273770701140166 -37.80320459690412
702 -0.032643519528210166 -37.84566402323542 -0.023288980592042208 -37.826493577496166
703 -0.03273420762270689 -37.87839823085813 -0.037600702978670596 -37.86409428047484
704 -0.03254321850836277 -37.9109414493665 -0.025695135351270437 -37.88978941582611
705 -0.03259892463684082 -37.94354037400334 -0.0406322754919529 -37.93042169131806
706 -0.0325351657345891 -37.97607553973793 -0.03554418608546257 -37.96596587740352
707 -0.03244689889252186 -38.00852243863045 -0.03124273456633091 -37.99720861196985
708 -0.03259175792336464 -38.04111419655381 -0.03807879984378815 -38.03528741181364
709 -0.0324753113090992 -38.07358950786291 -0.03323273602873087 -38.06852014784237
710 -0.032408943958580495 -38.10599845182149 -0.030595189798623322 -38.099115337640995
711 -0.0323743661865592 -38.13837281800805 -0.03124438989907503 -38.13035972754007
712 -0.03253751173615456 -38.1709103297442 -0.019662038516253234 -38.15002176605632
713 -0.03259881995618343 -38.20350914970039 -0.03339502327144146 -38.18341678932776
714 -0.03248553704470396 -38.235994686745094 -0.019567585457116364 -38.202984374784876
715 -0.03257618844509125 -38.268570875190186 -0.036302394419908526 -38.23928676920478
716 -0.03245006036013365 -38.30102093555032 -0.03945816084742546 -38.278744930052206
717 -0.03245055619627237 -38.33347149174659 -0.03391253035515547 -38.31265746040736
718 -0.03236532062292099 -38.365836812369515 -0.034934664890170095 -38.34759212529753
719 -0.03248446211218834 -38.3983212744817 -0.037106890231370926 -38.3846990155289
720 -0.032367417216300966 -38.430688691698 -0.0342635402455926 -38.41896255577449
721 -0.03212154395878315 -38.46281023565678 -0.04389018956571818 -38.46285274534021
722 -0.032196569815278055 -38.49500680547206 -0.03473136443644762 -38.49758410977665
723 -0.032103979773819444 -38.52711078524588 -0.0353007860481739 -38.53288489582483
724 -0.032085351459681985 -38.559196136705566 -0.03224586844444275 -38.56513076426927
725 -0.03206789027899504 -38.59126402698456 -0.029997384455055 -38.59512814872433
726 -0.03210433311760426 -38.62336836010216 -0.03545838687568903 -38.63058653560002
727 -0.03203852605074644 -38.65540688615291 -0.03290611933916807 -38.66349265493918
728 -0.03212132174521685 -38.687528207898126 -0.027878810279071332 -38.69137146521825
729 -0.032052781991660596 -38.719580989889785 -0.03326646070927382 -38.724637925927524
730 -0.03212919849902392 -38.751710188388806 -0.029979959689080717 -38.754617885616604
731 -0.03224470131099224 -38.7839548896998 -0.028054749965667723 -38.78267263558227
732 -0.03217325396835804 -38.81612814366816 -0.03651382420212031 -38.81918645978439
733 -0.03205248955637217 -38.84818063322453 -0.037736700661480424 -38.856923160445874
734 -0.0320593386888504 -38.88023997191338 -0.025929669197648764 -38.882852829643525
735 -0.03208559285849333 -38.912325564771876 -0.035534141957759856 -38.91838697160129
736 -0.03194069601595402 -38.94426626078783 -0.035195653326809406 -38.953582624928096
737 -0.03190791867673397 -38.976174179464564 -0.02890486167743802 -38.982487486605535
738 -0.0319422947242856 -39.00811647418885 -0.02310038125142455 -39.00558786785696
739 -0.032010290399193765 -39.040126764588045 -0.02694345312193036 -39.03253132097889
740 -0.0320096455514431 -39.072136410139485 -0.022074840497225523 -39.054606161476116
741 -0.032137459889054296 -39.10427387002854 -0.029370804224163292 -39.08397696570028
742 -0.03211463522166014 -39.1363885052502 -0.034007055684924126 -39.117984021385205
743 -0.03205403182655573 -39.16844253707676 -0.029113297536969184 -39.14709731892217
744 -0.0321108004078269 -39.200553337484585 -0.02268583672121167 -39.16978315564338
745 -0.03226650357246399 -39.23281984105705 -0.03417048547416925 -39.20395364111755
746 -0.032065348140895365 -39.26488518919795 -0.034917731583118436 -39.23887137270067
747 -0.03203877452760935 -39.296923963725554 -0.03326092455536127 -39.272132297256036
748 -0.03203798290342093 -39.32896194662897 -0.03336067907512188 -39.30549297633116
749 -0.03205244410783052 -39.361014390736806 -0.032690411992371084 -39.33818338832353
750 -0.03184847235679626 -39.392862863093605 -0.0340939424932003 -39.37227733081673
751 -0.03212625309824944 -39.42498911619185 -0.03810867127031088 -39.41038600208704
752 -0.03194776643067598 -39.45693688262253 -0.03626328874379396 -39.446649290830834
753 -0.03184944968670607 -39.48878633230923 -0.03097943663597107 -39.47762872746681
754 -0.031807593442499636 -39.52059392575173 -0.033146925270557404 -39.510775652737365
755 -0.03188876770436764 -39.5524826934561 -0.023646056186407804 -39.53442170892377
756 -0.03204546552151442 -39.58452815897761 -0.04463351108133793 -39.57905522000511
757 -0.03183513693511486 -39.61636329591273 -0.03476147074252367 -39.61381669074763
758 -0.031797682866454124 -39.64816097877918 -0.03251948077231646 -39.64633617151995
759 -0.031826386041939256 -39.67998736482112 -0.03906744718551636 -39.685403618705465
760 -0.031800301559269425 -39.711787666380395 -0.03914506696164608 -39.72454868566711
761 -0.031548773404210806 -39.743336439784606 -0.029069159366190433 -39.7536178450333
762 -0.031600655801594255 -39.7749370955862 -0.03748129867017269 -39.79109914370347
763 -0.031491226702928546 -39.80642832228913 -0.0320709228515625 -39.82317006655503
764 -0.031543093454092744 -39.83797141574322 -0.02860991870984435 -39.851779985264876
765 -0.0316115171648562 -39.869582932908074 -0.05421944689005613 -39.905999432154935
766 -0.03135420707985759 -39.90093713998793 -0.03199747502803803 -39.93799690718297
767 -0.0313702680170536 -39.93230740800499 -0.02969866581261158 -39.96769557299558
768 -0.03135138675570488 -39.96365879476069 -0.029242148343473672 -39.99693772133905
769 -0.0313190221786499 -39.99497781693934 -0.027718989457935096 -40.02465671079699
770 -0.03152077347040176 -40.026498590409744 -0.01743220342323184 -40.04208891422022
771 -0.03155555222183466 -40.058054142631576 -0.02687008520588279 -40.06895899942611
772 -0.03153641475364566 -40.08959055738522 -0.033625224605202675 -40.10258422403131
773 -0.03152900030836463 -40.12111955769359 -0.03425312228500843 -40.13683734631632
774 -0.03147958815097809 -40.15259914584457 -0.028360017389059067 -40.16519736370538
775 -0.031487973500043155 -40.18408711934461 -0.0320610336959362 -40.19725839740132
776 -0.03155987365171313 -40.21564699299633 -0.035618973709642884 -40.232877371110966
777 -0.031428716517984866 -40.24707570951431 -0.031479541771113874 -40.26435691288208
778 -0.03135508522391319 -40.27843079473823 -0.04361145477741957 -40.3079683676595
779 -0.0313363803550601 -40.309767175093285 -0.023176308907568454 -40.331144676567064
780 -0.031309209484606984 -40.34107638457789 -0.029173821583390235 -40.360318498150455
781 -0.03135604672133922 -40.37243243129923 -0.03517818283289671 -40.39549668098335
782 -0.0313012769445777 -40.403733708243806 -0.03144910261034965 -40.4269457835937
783 -0.031505181454122066 -40.43523888969793 -0.012156054144725204 -40.43910183773843
784 -0.031528173852711915 -40.46676706355064 -0.02998168272897601 -40.4690835204674
785 -0.03152874670922756 -40.49829581025987 -0.0293873718008399 -40.49847089226824
786 -0.03151417253538966 -40.52980998279526 -0.032697623036801814 -40.53116851530504
787 -0.0315098037943244 -40.56131978658958 -0.04013803545385599 -40.5713065507589
788 -0.03139024022966623 -40.59271002681925 -0.02687004189938307 -40.598176592658284
789 -0.031299567129462955 -40.62400959394871 -0.03349219560623169 -40.63166878826451
790 -0.03130326690152287 -40.65531286085024 -0.04025318939238787 -40.6719219776569
791 -0.031220422033220528 -40.68653328288346 -0.03623788431286812 -40.70815986196977
792 -0.03108591176569462 -40.71761919464915 -0.026689642667770387 -40.73484950463754
793 -0.03115923088043928 -40.74877842552959 -0.03008896978572011 -40.76493847442326
794 -0.031191996671259402 -40.779970422200854 -0.03278217110782862 -40.797720645531086
795 -0.03114429861307144 -40.811114720813926 -0.0357328163459897 -40.83345346187708
796 -0.031084702257066964 -40.842199423070994 -0.030646908469498156 -40.86410037034658
797 -0.03107229946181178 -40.873271722532806 -0.03326375149190426 -40.89736412183848
798 -0.03115398809313774 -40.904425710625944 -0.035781369917094706 -40.933145491755575
799 -0.031064312905073166 -40.93549002353102 -0.04686828888952732 -40.9800137806451
800 -0.030957493279129267 -40.96644751681015 -0.03204012401401997 -41.01205390465912
801 -0.03087569810450077 -40.99732321491465 -0.0307765512727201 -41.04283045593184
802 -0.03091649552807212 -41.028239710442726 -0.03334792796522379 -41.076178383897066
803 -0.030991816893219948 -41.059231527335946 -0.04093262851238251 -41.117111012409445
804 -0.030759938154369594 -41.089991465490314 -0.039205190166831015 -41.15631620257628
805 -0.030653020553290843 -41.1206444860436 -0.027211048174649477 -41.18352725075093
806 -0.030755427293479444 -41.15139991333708 -0.030674533639103174 -41.21420178439003
807 -0.030738216638565064 -41.18213812997565 -0.02374989977106452 -41.23795168416109
808 -0.030837450455874205 -41.212975580431525 -0.016944364923983813 -41.254896049085076
809 -0.030876649357378484 -41.24385222978891 -0.03151025399565697 -41.28640630308073
810 -0.03093772316351533 -41.274789952952425 -0.02914826851338148 -41.31555457159411
811 -0.03097385009750724 -41.305763803049935 -0.03623813465237617 -41.35179270624649
812 -0.030907973181456327 -41.33667177623139 -0.022084326948970556 -41.37387703319546
813 -0.030994656682014465 -41.3676664329134 -0.031276526302099227 -41.40515355949756
814 -0.030722517613321544 -41.39838895052672 -0.0310732863843441 -41.436226845881905
815 -0.030896117072552444 -41.429285067599274 -0.02950279051437974 -41.46572963639628
816 -0.030879837553948165 -41.46016490515322 -0.03425764665007591 -41.49998728304636
817 -0.03081436287611723 -41.490979268029335 -0.03371163886040449 -41.53369892190676
818 -0.03084573531523347 -41.52182500334457 -0.030498293973505498 -41.56419721588027
819 -0.030889696255326272 -41.552714699599896 -0.022825250588357448 -41.587022466468625
820 -0.03090871451422572 -41.58362341411412 -0.019670113176107406 -41.60669257964473
821 -0.031040968280285595 -41.61466438239441 -0.03062384035438299 -41.63731641999911
822 -0.030986303370445965 -41.645650685764856 -0.03315362483263016 -41.67047004483174
823 -0.031008242163807154 -41.67665892792866 -0.03713188320398331 -41.70760192803572
824 -0.030855231918394566 -41.70751415984706 -0.0288238238543272 -41.736425751890046
825 -0.030863413214683534 -41.73837757306174 -0.03767550885677338 -41.77410126074682
826 -0.030749273858964442 -41.769126846920706 -0.032012834399938586 -41.806114095146754
827 -0.030737877637147904 -41.79986472455786 -0.028929551504552363 -41.83504364665131
828 -0.03081712070852518 -41.83068184526638 -0.024818380642682315 -41.85986202729399
829 -0.030762411188334227 -41.86144425645472 -0.026235761027783154 -41.88609778832178
830 -0.031015565060079096 -41.8924598215148 -0.01806187964975834 -41.904159667971534
831 -0.03106770236045122 -41.92352752387525 -0.03617993593215942 -41.940339603903695
832 -0.031000249460339545 -41.95452777333559 -0.028316275402903556 -41.968655879306596
833 -0.031026037968695165 -41.985553811304285 -0.0324451120570302 -42.00110099136363
834 -0.030978184752166273 -42.01653199605645 -0.035984832979738715 -42.037085824343364
835 -0.030963844060897826 -42.04749584011735 -0.01981056509539485 -42.05689638943876
836 -0.03108561150729656 -42.07858145162464 -0.031142088770866393 -42.088038478209626
837 -0.031073977891355752 -42.109655429515996 -0.03297039959579706 -42.12100887780542
838 -0.031075378227978945 -42.14073080774398 -0.026139620784670116 -42.14714849859009
839 -0.031053240224719048 -42.1717840479687 -0.028569396678358318 -42.17571789526845
840 -0.031161166541278363 -42.20294521450998 -0.030646173376590015 -42.20636406864504
841 -0.031209315452724696 -42.23415452996271 -0.024503197520971298 -42.23086726616601
842 -0.031176230870187283 -42.265330760832896 -0.02811501733958721 -42.258982283505595
843 -0.031058891117572783 -42.29638965195047 -0.0467832189053297 -42.30576550241093
844 -0.03097120551392436 -42.32736085746439 -0.03402209244668484 -42.33978759485761
845 -0.030969221889972687 -42.35833007935437 -0.031618093885481355 -42.371405688743096
846 -0.03102600071579218 -42.38935608007016 -0.036283605918288234 -42.40768929466138
847 -0.030872059892863034 -42.42022813996302 -0.021990280784666538 -42.429679575446045
848 -0.03082737876102328 -42.45105551872405 -0.03119545606896281 -42.46087503151501
849 -0.03101025624200702 -42.48206577496605 -0.03048046724870801 -42.49135549876372
850 -0.03096775133162737 -42.51303352629768 -0.031864650920033454 -42.52322014968375
851 -0.030959100089967252 -42.54399262638765 -0.02728021005168557 -42.55050035973544
852 -0.030877921357750894 -42.5748705477454 -0.02176898214966059 -42.5722693418851
853 -0.031011294294148683 -42.605881842039544 -0.0243717429228127 -42.59664108480791
854 -0.03101303121075034 -42.63689487325029 -0.02907235622406006 -42.62571344103197
855 -0.031078479252755642 -42.66797335250305 -0.014793644519522786 -42.64050708555149
856 -0.03104128995910287 -42.69901464246215 -0.02649407982826233 -42.66700116537975
857 -0.03104709517210722 -42.73006173763426 -0.033658678829669955 -42.70065984420942
858 -0.031161478348076345 -42.761223215982334 -0.03809780329465866 -42.73875764750408
859 -0.030978233832865954 -42.7922014498152 -0.03760626744478941 -42.77636391494887
860 -0.0308906314894557 -42.82309208130466 -0.03401044346392155 -42.81037435841279
861 -0.030855457950383424 -42.85394753925504 -0.03200727328658104 -42.84238163169937
862 -0.030873430985957385 -42.884820970240995 -0.02696987697854638 -42.869351508677916
863 -0.03090410027652979 -42.915725070517524 -0.03034198172390461 -42.89969349040182
864 -0.0309791867621243 -42.94670425727965 -0.035884038917720316 -42.935577529319545
865 -0.030810011737048625 -42.977514269016694 -0.03264824841171503 -42.96822577773126
866 -0.03074488677084446 -43.00825915578754 -0.034264651499688624 -43.00249042923095
867 -0.030802255589514972 -43.039061411377055 -0.026971800625324248 -43.02946222985628
868 -0.030840931832790373 -43.06990234320985 -0.03301463834941387 -43.06247686820569
869 -0.030679928511381148 -43.10058227172123 -0.032913172245025636 -43.09539004045072
870 -0.030702810361981393 -43.13128508208321 -0.03584534954279661 -43.13123538999351
871 -0.030639941897243263 -43.16192502398045 -0.03148498870432377 -43.162720378697834
872 -0.030557662528008223 -43.19248268650846 -0.030883464962244034 -43.19360384366008
873 -0.030526127200573683 -43.223008813709036 -0.027699374686926605 -43.221303218347
874 -0.03058660989627242 -43.25359542360531 -0.030410490278154612 -43.25171370862516
875 -0.030743678472936152 -43.28433910207825 -0.03889960702508688 -43.29061331565025
876 -0.03046426735818386 -43.31480336943643 -0.02155172694474459 -43.31216504259499
877 -0.03066426469013095 -43.345467634126564 -0.03040250055491924 -43.34256754314991
878 -0.030509720370173455 -43.37597735449674 -0.015604213392362 -43.358171756542276
879 -0.030686988774687052 -43.40666434327143 -0.02181766014546156 -43.379989416687735
880 -0.03078687796369195 -43.43745122123512 -0.041085070557892324 -43.421074487245626
881 -0.030576116871088743 -43.46802733810621 -0.034989691153168676 -43.4560641783988
882 -0.030560332257300614 -43.49858767036351 -0.0312885832041502 -43.48735276160295
883 -0.03056761734187603 -43.529155287705386 -0.03382416386157274 -43.52117692546452
884 -0.030442607309669256 -43.55959789501505 -0.02970940051600337 -43.55088632598053
885 -0.030474991351366044 -43.59007288636642 -0.02839105362072587 -43.57927737960125
886 -0.030568014737218617 -43.62064090110364 -0.03182707875967026 -43.61110445836092
887 -0.030446223076432945 -43.65108712418007 -0.021855572890490293 -43.63296003125141
888 -0.03070224914699793 -43.68178937332707 -0.030191337503492833 -43.6631513687549
889 -0.030691889207810165 -43.71248126253488 -0.030083347018808125 -43.69323471577371
890 -0.030674550868570804 -43.74315581340345 -0.037302599474787715 -43.7305373152485
891 -0.030506526120007038 -43.773662339523455 -0.0274489589035511 -43.757986274152046
892 -0.030613730382174253 -43.804276069905626 -0.036013199388980864 -43.79399947354103
893 -0.030485267378389837 -43.834761337284014 -0.027716284338384866 -43.82171575787941
894 -0.030547738261520862 -43.86530907554553 -0.034311101958155635 -43.85602685983756
895 -0.03035488463938236 -43.89566396018491 -0.03069479912519455 -43.886721658962756
896 -0.03044340815395117 -43.92610736833886 -0.028304436523467303 -43.915026095486226
897 -0.030512990336865185 -43.95662035867573 -0.035560703836381435 -43.95058679932261
898 -0.030351578164845704 -43.986971936840575 -0.029678991250693797 -43.9802657905733
899 -0.030269477143883707 -44.01724141398446 -0.028565197996795178 -44.0088309885701
900 -0.03045645970851183 -44.04769787369297 -0.0313909126445651 -44.040221901214665
901 -0.03040172317996621 -44.07809959687293 -0.03922358099371195 -44.07944548220838
902 -0.03035598052665591 -44.10845557739959 -0.04230793304741383 -44.12175341525579
903 -0.03017323026433587 -44.13862880766393 -0.02705819047987461 -44.148811605735666
904 -0.03020346574485302 -44.16883227340878 -0.03185645416378975 -44.18066805989945
905 -0.03026443738490343 -44.19909671079368 -0.029256140161305667 -44.20992420006076
906 -0.03011701125651598 -44.2292137220502 -0.022041341103613377 -44.23196554116438
907 -0.0301587775349617 -44.25937249958516 -0.03467904571443796 -44.26664458687882
908 -0.030169252026826143 -44.289541751611985 -0.02490824358537793 -44.2915528304642
909 -0.030204801727086304 -44.31974655333907 -0.03253809995949268 -44.324090930423694
910 -0.030207473505288362 -44.34995402684436 -0.029404457565397023 -44.35349538798909
911 -0.0301287692040205 -44.38008279604838 -0.03335115555673838 -44.38684654354583
912 -0.03008250826969743 -44.41016530431808 -0.02598322182893753 -44.41282976537477
913 -0.0303796143271029 -44.44054491864518 -0.03909254651516676 -44.45192231188993
914 -0.0299580336548388 -44.470502952300016 -0.026856663450598717 -44.47877897534053
915 -0.030004276800900696 -44.50050722910092 -0.03464155066758394 -44.51342052600812
916 -0.029967975430190565 -44.53047520453111 -0.01842298423871398 -44.53184351024683
917 -0.030127570126205684 -44.56060277465731 -0.029511531349271536 -44.5613550415961
918 -0.030068031419068574 -44.59067080607638 -0.028819249384105204 -44.59017429098021
919 -0.030089059937745334 -44.620759866014126 -0.029641009774059056 -44.61981530075427
920 -0.030109516438096763 -44.65086938245222 -0.017557282652705907 -44.63737258340697
921 -0.030221431422978638 -44.6810908138752 -0.034229903109371664 -44.67160248651634
922 -0.03031061738729477 -44.711401431262495 -0.026318720541894436 -44.697921207058236
923 -0.03020597994327545 -44.74160741120577 -0.02464553965255618 -44.72256674671079
924 -0.030457916483283044 -44.772065327689056 -0.03660388719290495 -44.75917063390369
925 -0.030294260196387767 -44.80235958788544 -0.027651942800730467 -44.786822576704424
926 -0.030366100650280715 -44.832725688535724 -0.013272317033261061 -44.800094893737686
927 -0.030463546980172396 -44.8631892355159 -0.027699521835893394 -44.82779441557358
928 -0.030580446030944584 -44.89376968154684 -0.03202688340097666 -44.85982129897455
929 -0.030434202402830124 -44.92420388394967 -0.028478621132671834 -44.88829992010722
930 -0.03054693741723895 -44.954750821366915 -0.01610136777162552 -44.90440128787885
931 -0.030645600613206626 -44.98539642198012 -0.03469007294625044 -44.939091360825095
932 -0.030592610593885183 -45.015989032574005 -0.026972260046750306 -44.96606362087184
933 -0.030697152577340604 -45.046686185151344 -0.032669781148433684 -44.99873340202028
934 -0.03055388815701008 -45.07724007330835 -0.032975232042372224 -45.03170863406265
935 -0.030523279774934055 -45.107763353083286 -0.03737590946257115 -45.06908454352522
936 -0.030378117691725492 -45.13814147077501 -0.02610764019191265 -45.09519218371713
937 -0.030492152739316224 -45.168633623514324 -0.026533850748091937 -45.121726034465226
938 -0.030424669850617647 -45.19905829336494 -0.023361888993531466 -45.14508792345876
939 -0.030642281845211984 -45.22970057521015 -0.02779828626662493 -45.172886209725384
940 -0.03051239000633359 -45.26021296521649 -0.027522874344140292 -45.20040908406953
941 -0.03051487375050783 -45.290727838966994 -0.031078687217086554 -45.231487771286616
942 -0.030529728345572948 -45.321257567312564 -0.04174085464328527 -45.2732286259299
943 -0.030317574553191663 -45.35157514186576 -0.024247658252716065 -45.29747628418262
944 -0.03040335513651371 -45.38197849700227 -0.025269899424165486 -45.32274618360679
945 -0.030420904234051704 -45.41239940123632 -0.02306802598759532 -45.34581420959439
946 -0.030559988506138325 -45.44295938974246 -0.040111510269343856 -45.38592571986373
947 -0.03041383232921362 -45.47337322207168 -0.028595268819481136 -45.41452098868321
948 -0.03036522548645735 -45.503738447558135 -0.03112221183255315 -45.44564320051576
949 -0.030347947776317597 -45.534086395334455 -0.02281894190236926 -45.46846214241813
950 -0.030424764193594456 -45.56451115952805 -0.02661217162385583 -45.495074314041986
951 -0.0304713886231184 -45.59498254815117 -0.031088194996118545 -45.5261625090381
952 -0.030449608340859413 -45.62543215649203 -0.028537510056048633 -45.55470001909415
953 -0.030537196155637502 -45.655969352647666 -0.03031066870316863 -45.585010687797315
954 -0.030385286454111336 -45.68635463910178 -0.0262737893499434 -45.61128447714726
955 -0.030413282662630083 -45.71676792176441 -0.03269831016659737 -45.64398278731385
956 -0.030392748303711414 -45.74716067006812 -0.02749376054853201 -45.67147654786238
957 -0.030400319676846265 -45.77756098974496 -0.027160017192363738 -45.69863656505475
958 -0.030482090171426536 -45.80804307991639 -0.03859260603785515 -45.7372291710926
959 -0.030288759805262088 -45.83833183972165 -0.03221052661538124 -45.76943969770798
960 -0.030264837667346 -45.86859667738899 -0.028967384621500968 -45.79840708232948
961 -0.03025976922363043 -45.898856446612626 -0.026603703480213882 -45.825010785809695
962 -0.03030277378857136 -45.929159220401196 -0.03802334759384394 -45.86303413340354
963 -0.030203804094344377 -45.95936302449554 -0.02767972694709897 -45.89071386035064
964 -0.030166878830641508 -45.98952990332618 -0.03201267961412668 -45.92272653996476
965 -0.030169489793479443 -46.01969939311966 -0.027348781935870647 -45.950075321900634
966 -0.030222826451063157 -46.049922219570725 -0.02766621336340904 -45.977741535264045
967 -0.030248270463198425 -46.08017049003392 -0.014124841149896383 -45.99186637641394
968 -0.03040193049237132 -46.110572420526296 -0.029710114095360042 -46.0215764905093
969 -0.030388134624809028 -46.1409605551511 -0.03156137634068727 -46.05313786684999
970 -0.030350856017321348 -46.171311411168425 -0.032708495110273364 -46.08584636196026
971 -0.030426529329270126 -46.201737940497694 -0.03139473488554358 -46.1172410968458
972 -0.030294062476605176 -46.2320320029743 -0.035071372799575326 -46.15231246964538
973 -0.030284352041780947 -46.26231635501608 -0.026792429108172654 -46.17910489875355
974 -0.030312726832926275 -46.29262908184901 -0.03229593224823475 -46.21140083100178
975 -0.03025954244658351 -46.322888624295594 -0.032196819223463534 -46.24359765022525
976 -0.030220865830779077 -46.35310949012637 -0.030817400105297564 -46.274415050330546
977 -0.03025011159479618 -46.38335960172117 -0.0374120743945241 -46.31182712472507
978 -0.030002267099916935 -46.413361868821084 -0.027117997966706754 -46.338945122691776
979 -0.030107302777469157 -46.44346917159855 -0.03194387890398502 -46.37088900159576
980 -0.030021021235734226 -46.473490192834284 -0.027852525096386672 -46.39874152669215
981 -0.030235468689352275 -46.50372566152364 -0.016843612864613534 -46.41558513955676
982 -0.030202666483819484 -46.533928328007455 -0.025861690286546946 -46.44144682984331
983 -0.030237167701125146 -46.56416549570858 -0.0345107926055789 -46.47595762244889
984 -0.030205943435430527 -46.59437143914401 -0.02824677908793092 -46.50420440153682
985 -0.030166058987379073 -46.62453749813139 -0.015197609690949321 -46.51940201122777
986 -0.030476538371294735 -46.655014036502685 -0.03785317596048117 -46.55725518718825
987 -0.030242550279945137 -46.68525658678263 -0.030450563319027422 -46.587705750507276
988 -0.03024895815178752 -46.715505544934416 -0.028538139909505843 -46.61624389041678
989 -0.030303321685642003 -46.74580886662006 -0.03133848849684 -46.647582378913626
990 -0.030330293346196413 -46.776139159966256 -0.03259641956537962 -46.680178798479005
991 -0.030363467149436475 -46.80650262711569 -0.022777445334941148 -46.702956243813944
992 -0.030329157970845698 -46.83683178508654 -0.018366869259625673 -46.721323113073566
993 -0.030572623945772648 -46.86740440903231 -0.03899068012833595 -46.7603137932019
994 -0.030353338178247213 -46.897757747210555 -0.0321284269914031 -46.79244222019331
995 -0.030245081428438424 -46.928002828638995 -0.03129283133894205 -46.82373505153225
996 -0.03027690751478076 -46.95827973615378 -0.03349306154996157 -46.857228113082215
997 -0.030357337463647126 -46.988637073617426 -0.03282617516815663 -46.89005428825037
998 -0.03022576980292797 -47.01886284342035 -0.025517960730940103 -46.915572248981306
999 -0.0302478751167655 -47.049110718537115 -0.031654282473027706 -46.947226531454334
1000 -0.03023939486593008 -47.079350113403045 -0.03405458685010672 -46.98128111830444
1001 -0.030148185323923826 -47.10949829872697 -0.032788637839257714 -47.0140697561437
1002 -0.030140213202685118 -47.139638511929654 -0.021112728863954544 -47.03518248500765
1003 -0.03029989181086421 -47.16993840374052 -0.030159486830234526 -47.06534197183789
1004 -0.03031729841604829 -47.20025570215657 -0.03743348941206932 -47.102775461249955
1005 -0.030119917169213296 -47.230375619325784 -0.03579305429011583 -47.13856851554007
1006 -0.030148325581103565 -47.260523944906886 -0.027172100450843572 -47.16574061599091
1007 -0.030144737102091312 -47.29066868200898 -0.03124934686347842 -47.19698996285439
1008 -0.03013214785605669 -47.320800829865036 -0.022451708000153302 -47.21944167085454
1009 -0.030146120674908163 -47.35094695053994 -0.03638790305703878 -47.25582957391158
1010 -0.03002655729651451 -47.38097350783646 -0.02828583512455225 -47.28411540903613
1011 -0.030037009809166192 -47.41101051764562 -0.032042411901056764 -47.31615782093719
1012 -0.030055218655616046 -47.44106573630124 -0.03199258875101805 -47.34815040968821
1013 -0.029933001287281512 -47.47099873758852 -0.021006546914577484 -47.36915695660279
1014 -0.030005696415901183 -47.50100443400442 -0.024738090485334395 -47.39389504708812
1015 -0.030143824871629477 -47.53114825887605 -0.025522435363382102 -47.41941748245151
1016 -0.030282701086252927 -47.5614309599623 -0.0287947210483253 -47.448212203499835
1017 -0.03034014143049717 -47.5917711013928 -0.019121342711150645 -47.46733354621099
1018 -0.03032903354614973 -47.622100134938954 -0.037850183248519895 -47.50518372945951
1019 -0.030158429220318795 -47.652258564159276 -0.022055240254849194 -47.52723896971436
1020 -0.030375245306640864 -47.68263380946592 -0.022220079228281973 -47.549459048942644
1021 -0.030364593118429185 -47.71299840258435 -0.032432989217340946 -47.581892038159985
1022 -0.03028524275869131 -47.74328364534304 -0.033404876478016376 -47.615296914638
1023 -0.03034239299595356 -47.773626038338996 -0.022390174306929113 -47.63768708894493
1024 -0.030323074385523795 -47.80394911272452 -0.027644670475274323 -47.665331759420205
1025 -0.030412735231220723 -47.83436184795574 -0.034536192752420904 -47.699867952172625
1026 -0.030341528821736574 -47.86470337677748 -0.027291451673954727 -47.72715940384658
1027 -0.030351817701011898 -47.89505519447849 -0.025709533039480446 -47.75286893688606
1028 -0.03036151984706521 -47.92541671432555 -0.040198161453008655 -47.793067098339066
1029 -0.030254270415753126 -47.9556709847413 -0.03098346721380949 -47.824050565552874
1030 -0.030344028118997814 -47.9860150128603 -0.033844999969005585 -47.85789556552188
1031 -0.030299957655370236 -48.01631497051567 -0.029142248816788195 -47.88703781433867
1032 -0.03012259751558304 -48.04643756803126 -0.03179398607462645 -47.918831800413294
1033 -0.030212562531232834 -48.07665013056249 -0.019779645279049872 -47.938611445692345
1034 -0.03017901387065649 -48.10682914443315 -0.027010975498706104 -47.96562242119105
1035 -0.0302637311629951 -48.137092875596146 -0.03279835507273674 -47.998420776263785
1036 -0.030314155016094448 -48.16740703061224 -0.025660180393606423 -48.02408095665739
1037 -0.03031227085739374 -48.19771930146963 -0.03017965452745557 -48.05426061118485
1038 -0.030265106447041036 -48.22798440791667 -0.03148253690451384 -48.085743148089364
1039 -0.030382041726261376 -48.258366449642935 -0.03951399102807045 -48.12525713911744
1040 -0.030201033409684896 -48.28856748305262 -0.025793992262333632 -48.15105113137977
1041 -0.030166777223348616 -48.31873426027597 -0.03104583006352186 -48.18209696144329
1042 -0.030300406273454428 -48.34903466654942 -0.029189876466989517 -48.21128683791028
1043 -0.030113928578794004 -48.379148595128214 -0.0319372670724988 -48.24322410498278
1044 -0.030190995428711176 -48.409339590556925 -0.0314810985699296 -48.274705203552706
1045 -0.03015687335282564 -48.43949646390975 -0.028951969742774964 -48.303657173295484
1046 -0.030033521261066197 -48.469529985170816 -0.028816505149006844 -48.332473678444494
1047 -0.030087991245090963 -48.499617976415905 -0.028088909201323987 -48.360562587645816
1048 -0.030147407297044994 -48.52976538371295 -0.029504401329904794 -48.39006698897572
1049 -0.030161628872156142 -48.559927012585106 -0.022275575157254934 -48.41234256413297
1050 -0.030172465834766626 -48.59009947841987 -0.027092691510915756 -48.439435255643886
1051 -0.030206964816898108 -48.62030644323677 -0.02719159424304962 -48.466626849886936
1052 -0.030135488696396352 -48.650441931933166 -0.025556865986436604 -48.492183715873374
1053 -0.030184241943061352 -48.68062617387623 -0.02933406699448824 -48.52151778286786
1054 -0.030251712072640657 -48.71087788594887 -0.025683905463665724 -48.547201688331526
1055 -0.03025721777230501 -48.74113510372117 -0.02959314649924636 -48.57679483483077
1056 -0.030257895961403845 -48.771392999682575 -0.02986695384606719 -48.60666178867684
1057 -0.030189323611557482 -48.801582323294134 -0.036234717816114426 -48.64289650649295
1058 -0.030321250110864638 -48.831903573405 -0.042665593326091766 -48.685562099819045
1059 -0.030036662146449088 -48.86194023555145 -0.024874014779925346 -48.71043611459897
1060 -0.03006491046398878 -48.89200514601544 -0.03545913882553577 -48.74589525342451
1061 -0.030071566253900527 -48.922076712269345 -0.027410302497446536 -48.77330555592195
1062 -0.03004482137039304 -48.95212153363974 -0.03212634027004242 -48.80543189619199
1063 -0.03004123894497752 -48.982162772584715 -0.026340177841484548 -48.83177207403347
1064 -0.029968054499477148 -49.01213082708419 -0.02895129732787609 -48.86072337136135
1065 -0.030002311803400517 -49.04213313888759 -0.027558364532887937 -48.88828173589424
1066 -0.030068347323685886 -49.07220148621128 -0.0354278227314353 -48.923709558625674
1067 -0.029961250722408295 -49.102162736933685 -0.02867475813254714 -48.95238431675822
1068 -0.030004870146512985 -49.1321676070802 -0.02752965372055769 -48.979913970478776
1069 -0.030079099535942077 -49.16224670661614 -0.03504244759678841 -49.01495641807556
1070 -0.029910520929843188 -49.192157227545984 -0.020406783930957316 -49.03536320200652
1071 -0.02993501704186201 -49.22209224458785 -0.027824465185403824 -49.063187667191926
1072 -0.02990365931764245 -49.25199590390549 -0.029327025543898343 -49.092514692735826
1073 -0.0299842762760818 -49.28198018018157 -0.025499970372766256 -49.11801466310859
1074 -0.029966180492192507 -49.311946360673765 -0.027624654583632946 -49.14563931769222
1075 -0.029992240387946366 -49.34193860106171 -0.030097634252160787 -49.17573695194438
1076 -0.029952093679457902 -49.37189069474117 -0.02505570389330387 -49.20079265583768
1077 -0.03011205345392227 -49.40200274819509 -0.02365832282230258 -49.22445097865998
1078 -0.02996598361060023 -49.43196873180569 -0.02533816620707512 -49.24978914486706
1079 -0.03005832005292177 -49.46202705185861 -0.030385111924260855 -49.28017425679132
1080 -0.030032865423709153 -49.49205991728232 -0.029619641695171596 -49.30979389848649
1081 -0.030041567329317332 -49.52210148461164 -0.035735984705388545 -49.34552988319188
1082 -0.029988127294927835 -49.55208961190657 -0.016463361494243146 -49.361993244686126
1083 -0.03013857426121831 -49.58222818616778 -0.029625610169023275 -49.391618854855146
1084 -0.030131460074335335 -49.61235964624212 -0.03338226731866598 -49.42500112217381
1085 -0.03003802951425314 -49.64239767575637 -0.025884335860610008 -49.45088545803442
1086 -0.030051338020712137 -49.67244901377708 -0.03023609584197402 -49.48112155387639
1087 -0.03003990352153778 -49.70248891729862 -0.03063298054039478 -49.51175453441679
1088 -0.030005800630897285 -49.73249471792952 -0.03143791230395436 -49.543192446720745
1089 -0.03003761703148484 -49.762532334961 -0.03205052074044943 -49.57524296746119
1090 -0.029949093982577325 -49.79248142894358 -0.02495750756934285 -49.60020047503053
1091 -0.03001375077292323 -49.822495179716505 -0.03207570742815733 -49.63227618245869
1092 -0.030037921760231255 -49.85253310147674 -0.042900042794644835 -49.67517622525333
1093 -0.029755436349660158 -49.8822885378264 -0.026449955999851227 -49.70162618125318
1094 -0.029864193033427 -49.91215273085982 -0.029701156821101905 -49.73132733807429
1095 -0.029768841806799173 -49.94192157266662 -0.02476971987634897 -49.75609705795063
1096 -0.029813305009156466 -49.97173487767578 -0.02418575482442975 -49.78028281277506
1097 -0.029913733061403037 -50.001648610737185 -0.03224153760820627 -49.81252435038327
1098 -0.029832817241549493 -50.03148142797873 -0.026743313018232583 -49.8392676634015
1099 -0.02991462964564562 -50.06139605762438 -0.02431116197258234 -49.863578825374084
1100 -0.029975958913564683 -50.091372016537946 -0.025908952672034503 -49.88948777804612
1101 -0.029984746500849722 -50.1213567630388 -0.02580241011455655 -49.915290188160675
1102 -0.030110543128103018 -50.1514673061669 -0.032037938199937346 -49.94732812636061
1103 -0.030030853115022182 -50.18149815928192 -0.03068584529682994 -49.97801397165744
1104 -0.030035994295030833 -50.211534153576956 -0.02488966314122081 -50.00290363479866
1105 -0.02999706044793129 -50.24153121402489 -0.032103471271693704 -50.03500710607036
1106 -0.030106830038130285 -50.27163804406302 -0.022001865040510892 -50.05700897111087
1107 -0.030083572212606668 -50.30172161627562 -0.028674886096268892 -50.08568385720714
1108 -0.030058821942657233 -50.33178043821828 -0.038949654623866084 -50.124633511831
1109 -0.029933630488812923 -50.361714068707094 -0.02782469391822815 -50.15245820574923
1110 -0.029917607083916664 -50.39163167579101 -0.030160970985889435 -50.182619176735116
1111 -0.029987294133752583 -50.421618969924765 -0.03080363441258669 -50.2134228111477
1112 -0.029999490641057492 -50.451618460565825 -0.027699175290763378 -50.241121986438465
1113 -0.029956491850316524 -50.48157495241614 -0.029108753614127635 -50.27023074005259
1114 -0.029954955074936153 -50.511529907491074 -0.02742620725184679 -50.29765694730444
1115 -0.02996139321476221 -50.541491300705836 -0.03304271027445793 -50.3306996575789
1116 -0.02999367779120803 -50.57148497849705 -0.03118752921000123 -50.3618871867889
1117 -0.029914749134331942 -50.60139972763138 -0.03147512013092637 -50.393362306919826
1118 -0.02991550788283348 -50.631315235514215 -0.036185537464916706 -50.42954784438474
1119 -0.029798912908881904 -50.661114148423096 -0.025355170574039222 -50.45490301495878
1120 -0.029831891972571613 -50.690946040395666 -0.02176620690152049 -50.4766692218603
1121 -0.029938315227627754 -50.72088435562329 -0.03385062068700791 -50.5105198425473
1122 -0.02990103084594011 -50.75078538646923 -0.02344418130815029 -50.533964023855454
1123 -0.02991719301789999 -50.780702579487134 -0.03039225544780493 -50.56435627930326
1124 -0.029914228059351445 -50.81061680754649 -0.024788187351077795 -50.58914446665434
1125 -0.02992399213835597 -50.840540799684845 -0.029968608729541303 -50.61911307538388
1126 -0.02977270996198058 -50.87031350964683 -0.029934340715408327 -50.649047416099286
1127 -0.029961484670639037 -50.90027499431746 -0.0225314499810338 -50.67157886608032
1128 -0.029907183535397053 -50.93018217785286 -0.03678159788250923 -50.708360463962826
1129 -0.029855129588395358 -50.96003730744126 -0.03125904453918338 -50.73961950850201
1130 -0.02983708046376705 -50.989874387905026 -0.031107874028384684 -50.770727382530396
1131 -0.029714104440063237 -51.019588492345086 -0.03055735370144248 -50.801284736231835
1132 -0.029851856268942357 -51.04944034861403 -0.02199156451970339 -50.82327630075154
1133 -0.029860387463122605 -51.07930073607715 -0.034202112816274166 -50.85747841356781
1134 -0.029599048662930727 -51.10889978474008 -0.03045312063768506 -50.8879315342055
1135 -0.029578067641705275 -51.13847785238179 -0.030884945392608644 -50.91881647959811
1136 -0.02972252368927002 -51.16820037607106 -0.029701081290841102 -50.948517560888945
1137 -0.02972207060083747 -51.1979224466719 -0.030510520003736018 -50.97902808089268
1138 -0.029611755814403295 -51.227534202486304 -0.031995240971446036 -51.01102332186413
1139 -0.029485698975622653 -51.25701990146192 -0.0391628859564662 -51.050186207820595
1140 -0.029559616278856993 -51.28657951774078 -0.03577874358743429 -51.08596495140803
1141 -0.0293912117369473 -51.31597072947773 -0.034255029447376725 -51.12021998085541
1142 -0.029254928696900606 -51.345225658174634 -0.03308122530579567 -51.1533012061612
1143 -0.02924563465639949 -51.37447129283103 -0.03713511936366558 -51.19043632552487
1144 -0.029268202558159827 -51.40373949538919 -0.036560526676476 -51.226996852201346
1145 -0.02898167762905359 -51.432721173018244 -0.023413074761629106 -51.25040992696297
1146 -0.029112273547798394 -51.46183344656604 -0.03104562982916832 -51.28145555679214
1147 -0.029023626167327166 -51.49085707273337 -0.024462082795798777 -51.30591763958794
1148 -0.02931084195151925 -51.52016791468489 -0.031185043416917323 -51.33710268300486
1149 -0.029044272005558015 -51.54921218669045 -0.03412706945091486 -51.371229752455775
1150 -0.028933418542146684 -51.57814560523259 -0.024991016555577516 -51.39622076901135
1151 -0.029047303833067417 -51.60719290906566 -0.02856649402529001 -51.42478726303664
1152 -0.0290023859590292 -51.63619529502469 -0.027557403314858675 -51.4523446663515
1153 -0.02901215348392725 -51.66520744850862 -0.030626340117305518 -51.48297100646881
1154 -0.028989021200686693 -51.694196469709304 -0.026164117269217968 -51.50913512373803
1155 -0.02893683286383748 -51.72313330257314 -0.023525921907275916 -51.532661045645305
1156 -0.029041925631463527 -51.7521752282046 -0.020172243192791938 -51.552833288838094
1157 -0.02919483706355095 -51.78137006526815 -0.03448578007519245 -51.58731906891329
1158 -0.02900086883455515 -51.81037093410271 -0.024729184247553347 -51.61204825316084
1159 -0.029035809636116027 -51.83940674373882 -0.02421769443899393 -51.63626594759984
1160 -0.029152232501655818 -51.86855897624048 -0.029873697180300952 -51.66613964478014
1161 -0.02923856433480978 -51.89779754057529 -0.03036714708432555 -51.696506791864465
1162 -0.028955879714339973 -51.92675342028963 -0.03110047187656164 -51.72760726374103
1163 -0.0290034556761384 -51.95575687596577 -0.026346221379935742 -51.75395348512097
1164 -0.029064884781837462 -51.98482176074761 -0.027769452705979348 -51.78172293782695
1165 -0.029109999351203442 -52.013931760098814 -0.03503802493214607 -51.8167609627591
1166 -0.029042236600071193 -52.04297399669888 -0.03015478905290365 -51.846915751812
1167 -0.028968968894332647 -52.071942965593216 -0.027960543241351842 -51.87487629505335
1168 -0.029107207339257 -52.101050172932474 -0.024275401048362254 -51.89915169610171
1169 -0.029121936485171317 -52.13017210941764 -0.021170400828123093 -51.92032209692984
1170 -0.029231575969606637 -52.15940368538725 -0.029156994074583054 -51.94947909100442
1171 -0.029292985051870345 -52.188696670439114 -0.027718293853104113 -51.977197384857526
1172 -0.029190933797508478 -52.21788760423662 -0.031098374910652638 -52.00829575976818
1173 -0.029403211921453475 -52.24729081615808 -0.038067154958844183 -52.04636291472703
1174 -0.02908123340457678 -52.27637204956265 -0.029576850496232508 -52.07593976522326
1175 -0.029124230984598397 -52.30549628054725 -0.031568954698741436 -52.107508719922
1176 -0.029000326339155436 -52.33449660688641 -0.03538891281932592 -52.14289763274133
1177 -0.02891149464994669 -52.36340810153636 -0.022963200695812702 -52.165860833437144
1178 -0.028999461978673934 -52.39240756351503 -0.03516692370176315 -52.20102775713891
1179 -0.028897463530302047 -52.42130502704533 -0.033763726241886616 -52.234791483380796
1180 -0.028878028318285943 -52.45018305536362 -0.02527993405237794 -52.260071417433174
1181 -0.02885925304144621 -52.47904230840506 -0.024050421826541424 -52.28412183925972
1182 -0.02887512119486928 -52.507917429599935 -0.026695483736693858 -52.310817322996414
1183 -0.028816043678671122 -52.53673347327861 -0.03194725662469864 -52.34276457962111
1184 -0.02887906627729535 -52.56561253955591 -0.025400886405259372 -52.36816546602637
1185 -0.02904389798641205 -52.59465643754232 -0.02730366727337241 -52.39546913329974
1186 -0.029053258895874023 -52.62370969643819 -0.0320337625220418 -52.42750289582178
1187 -0.02892935276031494 -52.652639049198505 -0.028833151888102294 -52.45633604770988
1188 -0.02891931449994445 -52.68155836369845 -0.021779409609735012 -52.47811545731962
1189 -0.02901838328689337 -52.710576746985346 -0.03640147987753153 -52.51451693719715
1190 -0.02896267585456371 -52.73953942283991 -0.02547322614118457 -52.53999016333834
1191 -0.029069739487022163 -52.76860916232693 -0.02776978798210621 -52.56775995132045
1192 -0.02896430706605315 -52.79757346939299 -0.023971754405647517 -52.5917317057261
1193 -0.029097879119217396 -52.82667134851221 -0.028328504785895346 -52.620060210511994
1194 -0.029169695917516947 -52.855841044429724 -0.03166062049567699 -52.65172083100767
1195 -0.029221669863909484 -52.88506271429363 -0.030773697514086963 -52.68249452852176
1196 -0.02915185606107116 -52.9142145703547 -0.016145484941080212 -52.698640013462835
1197 -0.02921926639974117 -52.943433836754444 -0.032974856719374654 -52.73161487018221
1198 -0.029270393867045642 -52.97270423062149 -0.029865040071308614 -52.76147991025352
1199 -0.02927091708406806 -53.00197514770556 -0.026027109939604998 -52.787507020193125
1200 -0.029243601113557817 -53.031218748819114 -0.026711521111428736 -52.814218541304555
1201 -0.029227006155997513 -53.06044575497511 -0.026013145130127667 -52.840231686434684
1202 -0.029180147498846055 -53.08962590247396 -0.03143743276596069 -52.87166911920065
1203 -0.029301937017589808 -53.118927839491555 -0.03227826915681362 -52.90394738835746
1204 -0.02908143550157547 -53.14800927499313 -0.030465415120124816 -52.934412803477585
1205 -0.029145640786737204 -53.177154915779866 -0.027681998535990716 -52.962094802013574
1206 -0.029185872245579957 -53.20634078802544 -0.03221862558275461 -52.99431342759633
1207 -0.029147366527467966 -53.23548815455291 -0.029941910412162542 -53.024255338008494
1208 -0.02903216453269124 -53.264520319085605 -0.029981166031211613 -53.05423650403971
1209 -0.029180379398167134 -53.293700698483775 -0.03625538609921932 -53.09049189013893
1210 -0.0289193800650537 -53.32262007854883 -0.032212143391370775 -53.1227040335303
1211 -0.028990672808140515 -53.35161075135697 -0.02925493735820055 -53.1519589708885
1212 -0.029055053275078534 -53.38066580463205 -0.025579669047147036 -53.17753863993565
1213 -0.029009441379457712 -53.40967524601151 -0.028474350180476903 -53.20601299011612
1214 -0.029016875848174094 -53.43869212185968 -0.03222403936088085 -53.238237029477006
1215 -0.029080397449433804 -53.467772519309115 -0.026657290291041136 -53.26489431976805
1216 -0.029041930846869946 -53.49681445015599 -0.026950226724147798 -53.29184454649219
1217 -0.02914986191317439 -53.52596431206916 -0.03502289894968271 -53.32686744544188
1218 -0.028920400980859996 -53.55488471305002 -0.03065930074080825 -53.357526746182685
1219 -0.028909300081431867 -53.58379401313145 -0.027416710276156664 -53.38494345645884
1220 -0.028934002108871936 -53.61272801524032 -0.02698675785213709 -53.41193021431098
1221 -0.028850787691771983 -53.641578802932095 -0.02804439142346382 -53.43997460573444
1222 -0.02910815142095089 -53.670686954353044 -0.010761722596362234 -53.450736328330805
1223 -0.02904945258051157 -53.69973640693355 -0.03184943925589323 -53.4825857675867
1224 -0.029095001332461835 -53.72883140826602 -0.028441812098026275 -53.51102757968472
1225 -0.02907832423225045 -53.75790973249827 -0.031565218977630136 -53.542592798662355
1226 -0.029083646554499864 -53.78699337905277 -0.028117865882813932 -53.57071066454517
1227 -0.029062044341117144 -53.816055423393884 -0.03428483027964831 -53.60499549482481
1228 -0.02899381285533309 -53.84504923624922 -0.02694455049932003 -53.631940045324136
1229 -0.029175818618386983 -53.8742250548676 -0.02889432478696108 -53.6608343701111
1230 -0.029064807947725056 -53.90328986281533 -0.022271826397627592 -53.683106196508724
1231 -0.02922488432377577 -53.9325147471391 -0.02860382441431284 -53.711710020923036
1232 -0.029236293211579324 -53.961751040350684 -0.023243200965225697 -53.73495322188826
1233 -0.029284713510423898 -53.991035753861105 -0.023133753426373006 -53.75808697531463
1234 -0.029261345881968735 -54.020297099743075 -0.03619333207607269 -53.79428030739071
1235 -0.029136753175407648 -54.04943385291848 -0.027769433986395597 -53.8220497413771
1236 -0.029074748884886502 -54.07850860180337 -0.028794562350958584 -53.85084430372806
1237 -0.02910455912351608 -54.10761316092689 -0.023539363592863082 -53.87438366732092
1238 -0.02919972697272897 -54.136812887899616 -0.02897876864299178 -53.90336243596391
1239 -0.02924423348158598 -54.1660571213812 -0.03864888194948435 -53.9420113179134
1240 -0.02908743703737855 -54.195144558418576 -0.03114052303135395 -53.97315184094475
1241 -0.029316345881670713 -54.224460904300244 -0.017604763340204953 -53.990756604284954
1242 -0.029250649735331535 -54.253711554035576 -0.03589930012822151 -54.026655904413175
1243 -0.029152956046164035 -54.28286451008174 -0.026163321547210218 -54.052819225960384
1244 -0.029333016835153103 -54.31219752691689 -0.01581179737113416 -54.06863102333152
1245 -0.029267788492143156 -54.34146531540903 -0.03181198090314865 -54.10044300423467
1246 -0.029295078292489053 -54.370760393701524 -0.027105580922216176 -54.12754858515689
1247 -0.029279207810759544 -54.40003960151228 -0.03144450057297945 -54.15899308572987
1248 -0.02939328858628869 -54.429432890098575 -0.028691438399255274 -54.187684524129125
1249 -0.02924633277580142 -54.45867922287437 -0.02999934172257781 -54.217683865851704
1250 -0.029221922997385262 -54.48790114587176 -0.029548721481114627 -54.24723258733282
1251 -0.029215018171817063 -54.51711616404358 -0.03022219454869628 -54.27745478188152
1252 -0.029309635888785122 -54.546425799932365 -0.03097715675830841 -54.30843193863983
1253 -0.029266051575541498 -54.575691851507905 -0.03202786631882191 -54.34045980495865
1254 -0.02913145162165165 -54.60482330312956 -0.026592035498470067 -54.367051840457115
1255 -0.029190795868635176 -54.63401409899819 -0.030853988695889713 -54.397905829153004
1256 -0.029187298007309438 -54.6632013970055 -0.028640297893434762 -54.426546127046436
1257 -0.029041825886815788 -54.692243222892316 -0.027016925066709517 -54.45356305211315
1258 -0.029159298352897167 -54.72140252124521 -0.02795051485300064 -54.48151356696615
1259 -0.02910595815628767 -54.750508479401496 -0.02760747158899903 -54.50912103855515
1260 -0.029146190732717514 -54.779654670134214 -0.03022858491167426 -54.539349623466826
1261 -0.02904296312481165 -54.80869763325902 -0.029914972744882105 -54.56926459621171
1262 -0.02910718759521842 -54.83780482085424 -0.02728680856525898 -54.59655140477697
1263 -0.029206593707203864 -54.86701141456144 -0.03090605577453971 -54.627457460551504
1264 -0.029140832554548978 -54.896152247115985 -0.020371274277567863 -54.64782873482907
1265 -0.029187157191336154 -54.92533940430732 -0.027051639929413795 -54.67488037475848
1266 -0.02931384975090623 -54.95465325405823 -0.030966681614518165 -54.705847056372995
1267 -0.029275940358638765 -54.983929194416866 -0.0325004456564784 -54.73834750202948
1268 -0.029181957244873047 -55.01311115166174 -0.0315320597961545 -54.76987956182563
1269 -0.02914530849084258 -55.04225646015258 -0.029381379671394824 -54.799260941497025
1270 -0.029086878150701524 -55.07134333830328 -0.030759814474731684 -54.83002075597176
1271 -0.029166997876018286 -55.1005103361793 -0.028965946286916733 -54.858986702258676
1272 -0.02910895785316825 -55.129619294032466 -0.028661542944610117 -54.88764824520329
1273 -0.029156128130853175 -55.158775422163316 -0.026301403995603323 -54.91394964919889
1274 -0.029341753013432025 -55.18811717517675 -0.02757208375260234 -54.94152173295149
1275 -0.029124589264392854 -55.21724176444114 -0.03082995247095823 -54.97235168542245
1276 -0.029217788018286228 -55.24645955245943 -0.029425969067960977 -55.00177765449041
1277 -0.029099970404058696 -55.27555952286349 -0.03378084395080805 -55.03555849844122
1278 -0.02894538128748536 -55.304504904150974 -0.03838597442954779 -55.073944472870764
1279 -0.02898528827354312 -55.33349019242452 -0.028723662812262775 -55.102668135683025
1280 -0.028977254591882228 -55.3624674470164 -0.028697906900197266 -55.131366042583224
1281 -0.029030043724924327 -55.39149749074132 -0.03406437840312719 -55.165430420986354
1282 -0.02892042715102434 -55.420417917892344 -0.020179467368870975 -55.18560988835522
1283 -0.0289779263548553 -55.4493958442472 -0.025985473673790692 -55.211595362029016
1284 -0.029042130894958974 -55.47843797514216 -0.028465374186635018 -55.24006073621565
1285 -0.028996095154434444 -55.50743407029659 -0.029113901033997535 -55.26917463724965
1286 -0.02919632587581873 -55.536630396172406 -0.01937234653159976 -55.288546983781245
1287 -0.02924294276162982 -55.56587333893403 -0.0300518861040473 -55.31859886988529
1288 -0.029147585202008486 -55.595020924136044 -0.03181140329688788 -55.35041027318218
1289 -0.029170138388872148 -55.624191062524915 -0.029887926392257215 -55.38029819957443
1290 -0.0291167582385242 -55.65330782076344 -0.03333791140466928 -55.413636110979105
1291 -0.029076037183403968 -55.68238385794684 -0.0307549306191504 -55.44439104159826
1292 -0.029121708124876022 -55.711505566071715 -0.029774819500744343 -55.474165861099
1293 -0.028958491701632737 -55.740464057773345 -0.032097528129816054 -55.50626338922882
1294 -0.02899127043783665 -55.76945532821118 -0.031107261124998332 -55.53737065035382
1295 -0.028990187961608172 -55.79844551617279 -0.03327821027487517 -55.570648860628694
1296 -0.029130970221012832 -55.8275764863938 -0.04157575871795416 -55.61222461934665
1297 -0.028802152071148158 -55.85637863846495 -0.028690395411103964 -55.64091501475775
1298 -0.02873993869870901 -55.88511857716366 -0.02586272228509188 -55.66677773704284
1299 -0.02874531680718064 -55.91386389397084 -0.0196850280277431 -55.68646276507059
1300 -0.02889472311362624 -55.942758617084465 -0.03080879608169198 -55.71727156115228
1301 -0.028703387733548878 -55.971462004818015 -0.030414880160242318 -55.747686441312524
1302 -0.028784327488392592 -56.00024633230641 -0.026334529835730792 -55.77402097114825
1303 -0.028856744803488255 -56.0291030771099 -0.0317918611690402 -55.805812832317294
1304 -0.02886547613888979 -56.05796855324879 -0.025520299188792707 -55.831333131506085
1305 -0.028931505978107452 -56.0869000592269 -0.025998368207365275 -55.85733149971345
1306 -0.02892199233174324 -56.115822051558645 -0.029413230530917645 -55.886744730244374
1307 -0.028835589345544577 -56.14465764090419 -0.026286437176167965 -55.91303116742054
1308 -0.028982082568109035 -56.1736397234723 -0.034095685370266436 -55.94712685279081
1309 -0.028857029136270286 -56.20249675260857 -0.02969937212765217 -55.97682622491846
1310 -0.02889265138655901 -56.231389403995124 -0.02811948359012604 -56.004945708508586
1311 -0.02883826056495309 -56.26022766456008 -0.023652152437716723 -56.028597860946306
1312 -0.029004533775150776 -56.28923219833523 -0.03707519955933094 -56.06567306050564
1313 -0.028854027297347783 -56.31808622563258 -0.03194764629006386 -56.0976207067957
1314 -0.028740976378321646 -56.3468272020109 -0.02783086495473981 -56.12545157175044
1315 -0.028690532501786947 -56.375517734512684 -0.02763277655467391 -56.153084348305114
1316 -0.028751317970454694 -56.40426905248314 -0.02777018938213587 -56.18085453768725
1317 -0.028796202596277 -56.43306525507941 -0.03297100327908993 -56.21382554096634
1318 -0.02882390497252345 -56.46188916005194 -0.036897464841604236 -56.25072300580794
1319 -0.02853670846670866 -56.49042586851865 -0.030645604897290468 -56.28136861070523
1320 -0.028484231699258088 -56.51891010021791 -0.030480749253183604 -56.311849359958416
1321 -0.028585579060018063 -56.54749567927793 -0.03419909402728081 -56.346048453985695
1322 -0.028533824905753135 -56.57602950418368 -0.028237476572394372 -56.37428593055809
1323 -0.02847181735560298 -56.60450132153928 -0.023083812091499567 -56.39736974264959
1324 -0.028892529755830766 -56.63339385129511 -0.04403714016079903 -56.441406882810384
1325 -0.02831911016255617 -56.66171296145767 -0.033790431916713715 -56.4751973147271
1326 -0.028209170885384084 -56.68992213234305 -0.028735765907913446 -56.50393308063501
1327 -0.028180737514048815 -56.7181028698571 -0.029162885528057812 -56.53309596616307
1328 -0.02820557411760092 -56.7463084439747 -0.02771663395687938 -56.560812600119945
1329 -0.028292560949921608 -56.77460100492462 -0.027972808666527273 -56.58878540878647
1330 -0.028156522195786238 -56.802757527120406 -0.031465326808393 -56.620250735594865
1331 -0.02813974777236581 -56.83089727489277 -0.02691957475617528 -56.647170310351044
1332 -0.028211510460823774 -56.85910878535359 -0.025122388172894715 -56.67229269852394
1333 -0.028230978455394507 -56.88733976380899 -0.0218344746157527 -56.69412717313969
1334 -0.028275720216333865 -56.915615484025324 -0.02869751024991274 -56.722824683389604
1335 -0.02824331959709525 -56.94385880362242 -0.02925234194844961 -56.75207702533805
1336 -0.02830685507506132 -56.97216565869748 -0.02603141004219651 -56.77810843538025
1337 -0.02831123908981681 -57.000476897787294 -0.02848749728873372 -56.80659593266898
1338 -0.028289318084716797 -57.02876621587201 -0.041628104634582996 -56.84822403730357
1339 -0.028123236261308193 -57.05688945213332 -0.025733329355716705 -56.87395736665928
1340 -0.028176745027303697 -57.08506619716062 -0.02448805756866932 -56.89844542422795
1341 -0.02826353907585144 -57.11332973623647 -0.029403413366526365 -56.927848837594475
1342 -0.028231007792055608 -57.14156074402853 -0.027496711537241935 -56.955345549131714
1343 -0.028309506084769964 -57.1698702501133 -0.03127229604870081 -56.98661784518041
1344 -0.02823915109038353 -57.19810940120368 -0.03222486451268196 -57.0188427096931
1345 -0.028169323038309813 -57.22627872424199 -0.03478257767856121 -57.05362528737166
1346 -0.028089303709566592 -57.25436802795156 -0.02699871566146612 -57.08062400303312
1347 -0.028393154218792915 -57.28276118217035 -0.03498690389096737 -57.11561090692409
1348 -0.02792390501126647 -57.31068508718161 -0.024477879982441664 -57.14008878690653
1349 -0.02804560223594308 -57.33873068941755 -0.03283520378172398 -57.172923990688254
1350 -0.027937616501003504 -57.36666830591856 -0.03024105289950967 -57.20316504358777
1351 -0.027979731746017932 -57.394648037664574 -0.02607856588438153 -57.22924360947215
1352 -0.027983846329152583 -57.42263188399372 -0.026386724878102542 -57.25563033435025
1353 -0.02797602629289031 -57.450607910286614 -0.029384121112525464 -57.28501445546278
1354 -0.028017458412796258 -57.47862536869941 -0.021610397659242154 -57.306624853122024
1355 -0.028089630231261254 -57.506714998930676 -0.027743919752538204 -57.33436877287456
1356 -0.028117673844099043 -57.534832672774776 -0.027731665689498187 -57.36210043856406
1357 -0.028112858720123767 -57.5629455314949 -0.03171852864325046 -57.39381896720732
1358 -0.028131215926259757 -57.591076747421155 -0.026932583656162024 -57.42075155086348
1359 -0.028287936095148326 -57.6193646835163 -0.03483032211661339 -57.45558187298009
1360 -0.028053372632712126 -57.647418056149014 -0.03085998222231865 -57.48644185520241
1361 -0.028042903169989586 -57.675460959319004 -0.02760669169947505 -57.51404854690188
1362 -0.028059865068644285 -57.703520824387645 -0.031388582289218904 -57.5454371291911
1363 -0.027925352472811936 -57.73144617686046 -0.02707434967160225 -57.5725114788627
1364 -0.028033335227519274 -57.75947951208798 -0.032836626283824444 -57.605348105146525
1365 -0.02798420311883092 -57.78746371520681 -0.022574803326278925 -57.627922908472804
1366 -0.028015478700399398 -57.81547919390721 -0.03350500762462616 -57.66142791609743
1367 -0.027990538254380228 -57.84346973216159 -0.030151981860399246 -57.69157989795783
1368 -0.02801458686590195 -57.87148431902749 -0.026647002063691617 -57.71822690002152
1369 -0.028090208675712346 -57.8995745277032 -0.023634498193860053 -57.74186139821538
1370 -0.02790013523772359 -57.927474662940924 -0.033693479374051094 -57.77555487758943
1371 -0.027984736766666175 -57.95545939970759 -0.030602199118584396 -57.80615707670801
1372 -0.027982064243406057 -57.983441463950996 -0.028776154015213253 -57.83493323072322
1373 -0.028011884726583957 -58.01145334867758 -0.022789310291409494 -57.85772254101463
1374 -0.028004491049796344 -58.039457839727376 -0.027439408376812933 -57.885161949391446
1375 -0.028134697303175926 -58.06759253703055 -0.025683282874524593 -57.91084523226597
1376 -0.028204108681529762 -58.09579664571208 -0.031816515140235424 -57.942661747406206
1377 -0.028127413894981145 -58.123924059607056 -0.024251877889037134 -57.96691362529524
1378 -0.028097036480903625 -58.15202109608796 -0.029526723083108664 -57.99644034837835
1379 -0.028118967171758415 -58.180140063259714 -0.02303378386422992 -58.01947413224258
1380 -0.028249190654605627 -58.20838925391432 -0.026220335718244316 -58.04569446796082
1381 -0.028313665091991423 -58.23670291900631 -0.02780966255813837 -58.07350413051896
1382 -0.02828370491042733 -58.26498662391674 -0.02817488070577383 -58.10167901122474
1383 -0.0282506518997252 -58.293237275816466 -0.02951042465865612 -58.13118943588339
1384 -0.028228514827787876 -58.321465790644254 -0.024934855289757252 -58.15612429117315
1385 -0.02833777628839016 -58.34980356693264 -0.02498845839872956 -58.18111274957188
1386 -0.028334320057183504 -58.378137886989826 -0.02992037422955036 -58.21103312380143
1387 -0.028353304509073494 -58.4064911914989 -0.02557982560247183 -58.2366129494039
1388 -0.02853545397520065 -58.4350266454741 -0.02615722743794322 -58.26277017684184
1389 -0.02835729569196701 -58.46338394116607 -0.030418264959007502 -58.29318844180085
1390 -0.028293657302856445 -58.491677598468925 -0.027957077883183957 -58.32114551968404
1391 -0.028355652559548618 -58.52003325102847 -0.0345348285511136 -58.355680348235154
1392 -0.028346279915422202 -58.5483795309439 -0.03502306845039129 -58.39070341668555
1393 -0.028179441578686237 -58.576558972522584 -0.033482213504612446 -58.42418563019016
1394 -0.028216520510613918 -58.604775493033195 -0.019808679912239315 -58.4439943101024
1395 -0.028342421166598797 -58.633117914199794 -0.025893057510256768 -58.46988736761266
1396 -0.028330853302031757 -58.661448767501824 -0.02773836925625801 -58.49762573686891
1397 -0.028273070696741343 -58.689721838198565 -0.02758376467972994 -58.525209501548645
1398 -0.028362052422016858 -58.71808389062058 -0.029755815118551254 -58.55496531666719
1399 -0.02848318135365844 -58.74656707197424 -0.02353589190170169 -58.578501208568895
1400 -0.028462420869618654 -58.775029492843856 -0.028058354929089546 -58.60655956349798
1401 -0.0284657621756196 -58.80349525501948 -0.02832376603037119 -58.63488332952835
1402 -0.02839044239372015 -58.8318856974132 -0.02551113525405526 -58.66039446478241
1403 -0.028422813303768633 -58.86030851071697 -0.02555906502529979 -58.685953529807705
1404 -0.02840078165754676 -58.888709292374514 -0.028716479428112507 -58.71467000923582
1405 -0.028513107262551785 -58.91722239963707 -0.029631747398525476 -58.74430175663434
1406 -0.02841644762083888 -58.94563884725791 -0.027580659370869398 -58.77188241600521
1407 -0.028519154526293278 -58.974158001784204 -0.026409690361469985 -58.79829210636668
1408 -0.02888301871716976 -59.00304102050137 -0.040511368215084075 -58.838803474581766
1409 -0.028523665573447942 -59.031564686074816 -0.026988457888364792 -58.86579193247013
1410 -0.02838744604960084 -59.059952132124415 -0.03401255551725626 -58.89980448798739
1411 -0.028330243844538926 -59.08828237596895 -0.030037938617169857 -58.92984242660456
1412 -0.02829421227797866 -59.11657658824693 -0.030641230288892984 -58.96048365689345
1413 -0.028354197274893522 -59.14493078552182 -0.023914878815412523 -58.98439853570886
1414 -0.028361398447304963 -59.173292183969124 -0.03248613495379686 -59.01688467066266
1415 -0.028300877567380665 -59.20159306153651 -0.028226863127201796 -59.045111533789864
1416 -0.02831866256892681 -59.229911724105435 -0.02821219153702259 -59.07332372532689
1417 -0.0283418913371861 -59.25825361544262 -0.03284871131181717 -59.1061724366387
1418 -0.028162091318517924 -59.28641570676114 -0.031306641083210705 -59.13747907772191
1419 -0.02822993341833353 -59.31464564017947 -0.028765061777085064 -59.166244139499
1420 -0.028343478310853244 -59.34298911849032 -0.024047794006764888 -59.19029193350576
1421 -0.028346642944961788 -59.37133576143528 -0.02850215546786785 -59.21879408897363
1422 -0.028280859626829625 -59.399616621062115 -0.030025869328528642 -59.24881995830216
1423 -0.028200810588896275 -59.427817431651015 -0.02706971429288387 -59.27588967259504
1424 -0.028416401520371438 -59.45623383317139 -0.028478882368654014 -59.304368554963695
1425 -0.028322520852088928 -59.484556354023475 -0.031469850614666936 -59.335838405578365
1426 -0.02811139849945903 -59.51266775252294 -0.03399287685751915 -59.36983128243588
1427 -0.02818846460431814 -59.540856217127256 -0.027866227086633444 -59.397697509522516
1428 -0.028108853101730346 -59.568965070228984 -0.03233591131865978 -59.43003342084118
1429 -0.028200637456029652 -59.597165707685015 -0.03453774470835924 -59.464571165549536
1430 -0.027996425982564688 -59.62516213366758 -0.022932130750268696 -59.487503296299806
1431 -0.02799300365149975 -59.65315513731908 -0.026672620978206395 -59.51417591727801
1432 -0.028077690862119198 -59.6812328281812 -0.028542016819119453 -59.542717934097126
1433 -0.028180419001728296 -59.70941324718293 -0.029941867291927337 -59.57265980138905
1434 -0.028078344650566578 -59.737491591833496 -0.027997571974992752 -59.600657373364044
1435 -0.02815638603642583 -59.765647977869925 -0.030066785868257284 -59.6307241592323
1436 -0.028032334242016076 -59.79368031211194 -0.022848921827971935 -59.65357308106027
1437 -0.028104260098189116 -59.82178457221013 -0.029563547298312187 -59.68313662835858
1438 -0.028149068355560303 -59.84993364056569 -0.02860249122604728 -59.71173911958463
1439 -0.02818356603384018 -59.878117206599526 -0.028316971380263567 -59.74005609096489
1440 -0.028222271148115395 -59.90633947774764 -0.024409087747335433 -59.76446517871223
1441 -0.028209230676293374 -59.93454870842394 -0.028290302027016878 -59.792755480739245
1442 -0.028141631465405225 -59.96269033988934 -0.025277898367494344 -59.81803337910674
1443 -0.028373718541115523 -59.99106405843046 -0.03580675348639488 -59.853840132593135
1444 -0.028091697953641415 -60.0191557563841 -0.02507635597139597 -59.87891648856453
1445 -0.02807931983843446 -60.047235076222535 -0.02830025590956211 -59.90721674447409
1446 -0.028243632335215808 -60.07547870855775 -0.02398343412205577 -59.93120017859615
1447 -0.028322675451636314 -60.10380138400939 -0.023596746660768986 -59.95479692525692
1448 -0.028333495650440455 -60.13213487965983 -0.018665869999676944 -59.9734627952566
1449 -0.028308531269431114 -60.16044341092926 -0.03127882359549403 -60.004741618852094
1450 -0.028382360748946667 -60.18882577167821 -0.030349092930555342 -60.03509071178265
1451 -0.028349412325769662 -60.21717518400398 -0.032914995960891244 -60.068005707743545
1452 -0.028357321955263616 -60.24553250595924 -0.02822966072708368 -60.09623536847063
1453 -0.028224061988294125 -60.27375656794754 -0.030445793457329274 -60.12668116192796
1454 -0.028473820257931947 -60.302230388205466 -0.019115705322474242 -60.14579686725044
1455 -0.02851746780797839 -60.330747856013446 -0.028142359293997287 -60.173939226544434
1456 -0.02850099103525281 -60.3592488470487 -0.030829157307744028 -60.204768383852176
1457 -0.028434145171195267 -60.387682992219894 -0.027902459166944026 -60.23267084301912
1458 -0.02840065713971853 -60.416083649359614 -0.02847435139119625 -60.26114519441032
1459 -0.02838514782488346 -60.4444687971845 -0.028978595323860646 -60.29012378973418
1460 -0.02840759539976716 -60.47287639258427 -0.027574608009308575 -60.31769839774349
1461 -0.028480973932892083 -60.50135736651716 -0.031247987411916256 -60.34894638515541
1462 -0.028500038851052522 -60.52985740536821 -0.026058797258883715 -60.37500518241429
1463 -0.028314366284757853 -60.55817177165297 -0.03209178689867258 -60.40709696931297
1464 -0.028435960970818998 -60.58660773262379 -0.025423592329025267 -60.432520561641994
1465 -0.02842018809169531 -60.615027920715484 -0.03211857825517654 -60.46463913989717
1466 -0.028332487028092147 -60.64336040774358 -0.0307447693310678 -60.49538390922824
1467 -0.02837884845212102 -60.6717392561957 -0.030164830014109613 -60.525548739242346
1468 -0.028397612180560826 -60.70013686837626 -0.028661894239485265 -60.55421063348183
1469 -0.02836821312084794 -60.72850508149711 -0.027939674071967603 -60.582150307553796
1470 -0.028409783262759447 -60.75691486475987 -0.03014465942978859 -60.61229496698358
1471 -0.028322251234203576 -60.78523711599407 -0.028625142015516757 -60.6409201089991
1472 -0.028315208200365306 -60.81355232419444 -0.03276176135987043 -60.67368187035897
1473 -0.02831372367218137 -60.841866047866624 -0.02632102407515049 -60.70000289443412
1474 -0.02861331282183528 -60.870479360688456 -0.03702881075441837 -60.73703170518854
1475 -0.028302199207246304 -60.8987815598957 -0.026170680578798056 -60.76320238576734
1476 -0.02839706251397729 -60.92717862240968 -0.025650912150740623 -60.78885329791808
1477 -0.028250507917255162 -60.955429130326934 -0.02555183004587889 -60.81440512796396
1478 -0.028339830227196217 -60.98376896055413 -0.03225012868642807 -60.846655256650386
1479 -0.02834705077111721 -61.01211601132525 -0.028495035879313946 -60.8751502925297
1480 -0.02833274519070983 -61.04044875651596 -0.0279724208638072 -60.90312271339351
1481 -0.02830614186823368 -61.06875489838419 -0.026641230285167693 -60.92976394367867
1482 -0.028449102770537138 -61.09720400115473 -0.02931147376075387 -60.95907541743943
1483 -0.028298108000308277 -61.125502109155036 -0.03653510194271803 -60.99561051938215
1484 -0.028294956497848033 -61.15379706565288 -0.02442701207473874 -61.020037531456886
1485 -0.028260599728673695 -61.182057665381556 -0.02657821187749505 -61.04661574333438
1486 -0.028285882249474526 -61.210343547631034 -0.026583653595298528 -61.073199396929674
1487 -0.028245750162750483 -61.23858929779379 -0.03167183734476566 -61.10487123427444
1488 -0.02831665500998497 -61.266905952803775 -0.032895670458674434 -61.13776690473311
1489 -0.028260911349207163 -61.29516686415298 -0.018509069737046958 -61.15627597447016
1490 -0.028288809489458798 -61.32345567364244 -0.03928255457431078 -61.195558529044476
1491 -0.02814183821901679 -61.351597511861456 -0.035916957445442675 -61.23147548648992
1492 -0.028096698317676784 -61.37969421017913 -0.027063501719385385 -61.2585389882093
1493 -0.028051601629704236 -61.40774581180884 -0.024224751442670823 -61.282763739651976
1494 -0.02804869320243597 -61.43579450501127 -0.028630615770816804 -61.31139435542279
1495 -0.028228157106786965 -61.46402266211806 -0.03369277901947498 -61.34508713444227
1496 -0.0279799765907228 -61.49200263870878 -0.02119900155812502 -61.36628613600039
1497 -0.028132130019366743 -61.52013476872815 -0.02328256657347083 -61.38956870257386
1498 -0.02810691548511386 -61.54824168421326 -0.035320342518389225 -61.42488904509225
1499 -0.028120548650622367 -61.57636223286388 -0.032742520608007905 -61.45763156570026
1500 -0.027996412198990583 -61.60435864506287 -0.026552912779152393 -61.48418447847941
1501 -0.02801487585529685 -61.632373520918165 -0.033878125622868537 -61.51806260410228
1502 -0.027879415452480315 -61.66025293637065 -0.025536278542131186 -61.54359888264442
1503 -0.02787459036335349 -61.688127526734 -0.027217847388237716 -61.570816730032654
1504 -0.0277918322943151 -61.71591935902831 -0.028473490104079246 -61.59929022013673
1505 -0.02777857817709446 -61.743697937205404 -0.027201710548251868 -61.626491930684985
1506 -0.027829131484031676 -61.77152706868944 -0.029679864831268787 -61.65617179551625
1507 -0.027761437464505434 -61.79928850615394 -0.02919651037082076 -61.685368305887074
1508 -0.02776227341964841 -61.82705077957359 -0.025854646787047388 -61.71122295267412
1509 -0.027976835053414105 -61.855027614627005 -0.022000281512737273 -61.73322323418686
1510 -0.028008922934532166 -61.88303653756154 -0.02961256168782711 -61.762835795874686
1511 -0.02784412810578942 -61.91088066566733 -0.02142751356586814 -61.784263309440554
1512 -0.027883034106343983 -61.93876369977367 -0.027970120403915645 -61.81223342984447
1513 -0.02807954354211688 -61.96684324331579 -0.0264202069491148 -61.83865363679358
1514 -0.028063890524208546 -61.99490713384 -0.02562371324747801 -61.86427735004106
1515 -0.028132635820657014 -62.023039769660656 -0.027131390385329725 -61.891408740426385
1516 -0.028059867583215235 -62.05109963724387 -0.024963542353361845 -61.91637228277975
1517 -0.028129150066524743 -62.0792287873104 -0.031340498849749564 -61.9477127816295
1518 -0.02803494231775403 -62.10726372962815 -0.025673711393028497 -61.973386493022524
1519 -0.02836724855005741 -62.135630978178206 -0.015544235752895475 -61.98893072877542
1520 -0.028200597781687976 -62.1638315759599 -0.031325914151966575 -62.020256642927386
1521 -0.028177529200911523 -62.19200910516081 -0.02976039107888937 -62.050017034006274
1522 -0.028159824758768083 -62.22016892991957 -0.02326051015406847 -62.07327754416034
1523 -0.02827837560325861 -62.24844730552283 -0.025739355385303496 -62.099016899545646
1524 -0.02831618208438158 -62.27676348760721 -0.02407680917531252 -62.12309370872096
1525 -0.02831236720085144 -62.30507585480807 -0.032487311586737636 -62.15558102030769
1526 -0.028240593522787093 -62.333316448330855 -0.023452742118388416 -62.17903376242608
1527 -0.02865920290350914 -62.36197565123437 -0.013971232157200576 -62.19300499458328
1528 -0.02848815293982625 -62.390463804174196 -0.027827485278248788 -62.220832479861535
1529 -0.028533022571355104 -62.41899682674555 -0.0317706136032939 -62.25260309346483
1530 -0.028532449435442687 -62.447529276180994 -0.03039647312834859 -62.282999566593176
1531 -0.02843151204288006 -62.47596078822387 -0.026486870367079973 -62.309486436960256
1532 -0.028528545051813126 -62.504489333275686 -0.0232620757073164 -62.33274851266757
1533 -0.02865903414785862 -62.53314836742354 -0.025865681283175946 -62.35861419395075
1534 -0.02858959836885333 -62.561737965792396 -0.030185081996023655 -62.38879927594677
1535 -0.02864956185221672 -62.590387527644616 -0.028861535247415304 -62.41766081119419
1536 -0.028612367808818817 -62.618999895453435 -0.02713330863043666 -62.44479411982463
1537 -0.02858151840046048 -62.64758141385389 -0.030152248591184615 -62.474946368415814
1538 -0.028730323258787393 -62.67631173711268 -0.025731544755399228 -62.50067791317122
1539 -0.028623378928750755 -62.704935116041426 -0.024031360819935798 -62.52470927399115
1540 -0.02876721480861306 -62.733702330850036 -0.031045718770474195 -62.55575499276162
1541 -0.02872528778389096 -62.76242761863393 -0.026401653606444597 -62.58215664636806
1542 -0.028756112977862357 -62.79118373161179 -0.026595515105873345 -62.60875216147394
1543 -0.028815286234021187 -62.81999901784581 -0.030624928325414656 -62.63937708979935
1544 -0.02896830877289176 -62.8489673266187 -0.021887640189379453 -62.66126472998873
1545 -0.02884368421509862 -62.877811010833796 -0.02836780482903123 -62.68963253481776
1546 -0.028801450692117214 -62.90661246152591 -0.029617207869887353 -62.71924974268765
1547 -0.02887699631974101 -62.93548945784565 -0.02633432997390628 -62.74558407266156
1548 -0.02913736179471016 -62.96462681964036 -0.040085113048553465 -62.78566918571011
1549 -0.028722292836755516 -62.99334911247711 -0.02466127835214138 -62.810330464062254
1550 -0.028818865586072207 -63.02216797806319 -0.024030687659978865 -62.834361151722234
1551 -0.02889547049999237 -63.05106344856318 -0.032558861561119555 -62.866920013283355
1552 -0.028925069235265256 -63.07998851779844 -0.031047358736395837 -62.89796737201975
1553 -0.0287486438639462 -63.10873716166239 -0.02680698186159134 -62.92477435388134
1554 -0.02886386513710022 -63.13760102679949 -0.030665290262550115 -62.95543964414389
1555 -0.028716458287090064 -63.16631748508658 -0.029081098083406687 -62.984520742227296
1556 -0.028710460104048253 -63.19502794519063 -0.02878540689125657 -63.013306149118556
1557 -0.028726468421518804 -63.22375441361215 -0.02955112522467971 -63.042857274343234
1558 -0.028826580662280322 -63.25258099427443 -0.023390959482640028 -63.066248233825874
1559 -0.029081644397228955 -63.28166263867166 -0.04070325493812561 -63.106951488764
1560 -0.0285904667340219 -63.310253105405685 -0.027365074027329683 -63.13431656279133
1561 -0.028497797437012196 -63.3387509028427 -0.028666187450289725 -63.16298275024162
1562 -0.028444281592965127 -63.367195184435666 -0.03357042353600263 -63.19655317377762
1563 -0.028595284558832645 -63.3957904689945 -0.036079910770058635 -63.23263308454768
1564 -0.028435803204774856 -63.42422627219927 -0.01717868633568287 -63.24981177088336
1565 -0.02855992950499058 -63.452786201704264 -0.02854221938177943 -63.27835399026514
1566 -0.02857156451791525 -63.48135776622218 -0.029353737365454435 -63.30770772763059
1567 -0.028488506842404605 -63.50984627306459 -0.028402871172875165 -63.336110598803465
1568 -0.02855740478262305 -63.538403677847214 -0.028965289797633888 -63.3650758886011
1569 -0.028450688906013967 -63.566854366753226 -0.024048061575740576 -63.38912395017684
1570 -0.028660082258284092 -63.59551444901151 -0.026386661268770695 -63.41551061144561
1571 -0.02869364870712161 -63.62420809771863 -0.034274935722351074 -63.44978554716796
1572 -0.028603197168558837 -63.65281129488719 -0.03052469398826361 -63.480310241156225
1573 -0.028523105196654797 -63.68133440008384 -0.02413996485993266 -63.50445020601616
1574 -0.02855676766484976 -63.709891167748694 -0.027536529302597045 -63.53198673531875
1575 -0.028567783441394566 -63.73845895119009 -0.030977286398410797 -63.562964021717164
1576 -0.028522325307130815 -63.76698127649722 -0.03336598295718431 -63.59633000467435
1577 -0.028559365682303904 -63.795540642179525 -0.0259060624986887 -63.62223606717304
1578 -0.028617650642991065 -63.82415829282252 -0.02622045958414674 -63.64845652675719
1579 -0.028633781895041465 -63.852792074717556 -0.028800342977046967 -63.67725686973424
1580 -0.028543389961123468 -63.88133546467868 -0.022203183453530072 -63.699460053187764
1581 -0.028684645425528288 -63.910020110104206 -0.029222560115158558 -63.72868261330292
1582 -0.028595677576959133 -63.938615787681165 -0.02964883465319872 -63.758331447956124
1583 -0.028610197454690935 -63.967225985135855 -0.027283295523375273 -63.7856147434795
1584 -0.028609166014939548 -63.99583515115079 -0.022466254793107508 -63.80808099827261
1585 -0.02882416732609272 -64.02465931847689 -0.02315521677955985 -63.831236215052165
1586 -0.028734155651181936 -64.05339347412807 -0.030195295810699463 -63.861431510862865
1587 -0.028703790437430144 -64.0820972645655 -0.029851505905389784 -63.891283016768256
1588 -0.0287861293181777 -64.11088339388368 -0.02759800832718611 -63.918881025095445
1589 -0.02879960983991623 -64.1396830037236 -0.032014068216085434 -63.95089509331153
1590 -0.02854711636900902 -64.16823012009262 -0.024478965159505605 -63.97537405847103
1591 -0.028779100440442563 -64.19700922053306 -0.022500288765877487 -63.99787434723691
1592 -0.028687966242432594 -64.22569718677549 -0.029909418802708386 -64.02778376603962
1593 -0.028700962010771037 -64.25439814878627 -0.030338511522859334 -64.05812227756248
1594 -0.02862786380574107 -64.283026012592 -0.028259900771081446 -64.08638217833355
1595 -0.028668980579823256 -64.31169499317183 -0.03137636668980122 -64.11775854502335
1596 -0.028509140480309725 -64.34020413365214 -0.028617374412715436 -64.14637591943607
1597 -0.02857700139284134 -64.36878113504498 -0.019392002373933792 -64.16576792181
1598 -0.028836742416024207 -64.397617877461 -0.03515824899077415 -64.20092617080077
1599 -0.028633755818009376 -64.42625163327901 -0.033824358321726325 -64.2347505291225
1600 -0.028535028081387283 -64.4547866613604 -0.02653840146958828 -64.26128893059209
1601 -0.02841840945184231 -64.48320507081225 -0.02834280440583825 -64.28963173499793
1602 -0.028527317475527524 -64.51173238828777 -0.02792598819360137 -64.31755772319153
1603 -0.02856413573026657 -64.54029652401803 -0.029476471338421108 -64.34703419452995
1604 -0.02852705642580986 -64.56882358044385 -0.03078197930008173 -64.37781617383004
1605 -0.028489327989518642 -64.59731290843337 -0.030429496709257365 -64.4082456705393
1606 -0.028595426864922047 -64.62590833529829 -0.025080647319555283 -64.43332631785886
1607 -0.028519634157419205 -64.65442796945571 -0.03200326859951019 -64.46532958645837
1608 -0.028466880228370427 -64.68289484968408 -0.025961063895374538 -64.49129065035375
1609 -0.028522273804992438 -64.71141712348907 -0.030273875780403615 -64.52156452613416
1610 -0.028457866329699755 -64.73987498981877 -0.031202842574566604 -64.55276736870873
1611 -0.02844383493065834 -64.76831882474943 -0.02504921406507492 -64.5778165827738
1612 -0.028460420202463865 -64.79677924495189 -0.025680031534284352 -64.60349661430809
1613 -0.028429408743977546 -64.82520865369587 -0.026359931472688912 -64.62985654578077
1614 -0.028604592941701413 -64.85381324663757 -0.03160795401781798 -64.66146449979858
1615 -0.028511515446007253 -64.88232476208358 -0.029613693058490754 -64.69107819285708
1616 -0.028421281836926937 -64.91074604392051 -0.033111030235886574 -64.72418922309296
1617 -0.02839529374614358 -64.93914133766665 -0.02931213779374957 -64.75350136088672
1618 -0.028283833339810372 -64.96742517100647 -0.029148243740200995 -64.78264960462691
1619 -0.028427444770932196 -64.9958526157774 -0.022770572826266287 -64.80542017745317
1620 -0.028479598835110663 -65.0243322146125 -0.028109493758529426 -64.8335296712117
1621 -0.028446192760020493 -65.05277840737251 -0.030959843099117278 -64.86448951431082
1622 -0.028428569436073303 -65.08120697680859 -0.027618108596652747 -64.89210762290747
1623 -0.028362950775772333 -65.10956992758436 -0.024930169992148875 -64.91703779289962
1624 -0.028482640255242588 -65.13805256783961 -0.02923573637381196 -64.94627352927343
1625 -0.028607700392603873 -65.1666602682322 -0.020595813635736704 -64.96686934290916
1626 -0.02869051434099674 -65.1953507825732 -0.02875798800960183 -64.99562733091877
1627 -0.028534458298236132 -65.22388524087144 -0.029692719969898463 -65.02532005088867
1628 -0.028552666399627925 -65.25243790727107 -0.026355799846351148 -65.05167585073502
1629 -0.028536456078290938 -65.28097436334936 -0.02284488044679165 -65.07452073118182
1630 -0.02859268756583333 -65.30956705091519 -0.026663972809910775 -65.10118470399173
1631 -0.028687379974871873 -65.33825443089006 -0.03312078900635242 -65.13430549299808
1632 -0.028589172381907703 -65.36684360327197 -0.03220707159489393 -65.16651256459298
1633 -0.02860924955457449 -65.39545285282655 -0.02843993464484811 -65.19495249923783
1634 -0.028576614800840616 -65.42402946762739 -0.02574509019032121 -65.22069758942816
1635 -0.028476559184491636 -65.45250602681189 -0.03701997436583042 -65.25771756379399
1636 -0.028434097487479448 -65.48094012429937 -0.03722699135541916 -65.29494455514941
1637 -0.028257075883448123 -65.50919720018281 -0.024701777007430793 -65.31964633215685
1638 -0.02836368139833212 -65.53756088158114 -0.024828499741852285 -65.34447483189871
1639 -0.028482628241181373 -65.56604350982232 -0.02767835706472397 -65.37215318896344
1640 -0.02845535911619663 -65.59449886893852 -0.034327915497124196 -65.40648110446057
1641 -0.028347031865268945 -65.62284590080378 -0.02470240807160735 -65.43118351253217
1642 -0.028444596845656634 -65.65129049764944 -0.0302544885315001 -65.46143800106367
1643 -0.028419962991029023 -65.67971046064046 -0.025457479245960712 -65.48689548030963
1644 -0.028490861225873233 -65.70820132186634 -0.027554121892899276 -65.51444960220253
1645 -0.028465855121612548 -65.73666717698795 -0.02453334666788578 -65.53898294887041
1646 -0.028431810159236192 -65.76509898714718 -0.027681673783808945 -65.56666462265422
1647 -0.028525552060455085 -65.79362453920764 -0.026488793920725583 -65.59315341657494
1648 -0.028654946479946375 -65.82227948568759 -0.02693143617361784 -65.62008485274855
1649 -0.028621296398341656 -65.85090078208593 -0.025051427260041236 -65.64513628000859
1650 -0.028525501769036055 -65.87942628385497 -0.01790759339928627 -65.66304387340787
1651 -0.028849239554256202 -65.90827552340923 -0.029875579569488765 -65.69291945297736
1652 -0.02873856034129858 -65.93701408375053 -0.029131830669939518 -65.7220512836473
1653 -0.028724358603358268 -65.96573844235388 -0.029440752137452363 -65.75149203578475
1654 -0.028914072643965484 -65.99465251499785 -0.026175891049206257 -65.77766792683396
1655 -0.028894656989723443 -66.02354717198757 -0.02750140121206641 -65.80516932804602
1656 -0.02891718680039048 -66.05246435878796 -0.028963556885719298 -65.83413288493173
1657 -0.028829304873943327 -66.0812936636619 -0.02311462312936783 -65.8572475080611
1658 -0.0289336621761322 -66.11022732583803 -0.023924980033189058 -65.8811724880943
1659 -0.02898562829941511 -66.13921295413743 -0.023384532425552607 -65.90455702051985
1660 -0.02920712810009718 -66.16842008223753 -0.023851840384304525 -65.92840886090416
1661 -0.02922208737581968 -66.19764216961335 -0.02854550927877426 -65.95695437018293
1662 -0.02934088623151183 -66.22698305584485 -0.02704806821420789 -65.98400243839714
1663 -0.02926762942224741 -66.2562506852671 -0.01748078688979149 -66.00148322528693
1664 -0.02943210946395993 -66.28568279473106 -0.029117700923234225 -66.03060092621017
1665 -0.02940384326502681 -66.31508663799609 -0.030388300493359565 -66.06098922670353
1666 -0.029475701972842216 -66.34456233996893 -0.03318512104451656 -66.09417434774804
1667 -0.02934960639104247 -66.37391194635997 -0.026733580883592366 -66.12090792863162
1668 -0.029375291988253595 -66.40328723834823 -0.030642931722104548 -66.15155086035372
1669 -0.029336093924939632 -66.43262333227317 -0.030762429628521205 -66.18231328998225
1670 -0.02943190550431609 -66.46205523777748 -0.016854353435337543 -66.19916764341758
1671 -0.029355021100491284 -66.49141025887796 -0.03171973805874586 -66.23088738147632
1672 -0.029346789699047804 -66.52075704857701 -0.028331268578767776 -66.25921865005509
1673 -0.02937220027670264 -66.55012924885371 -0.030116565804928542 -66.28933521586002
1674 -0.02927140090614557 -66.57940064975985 -0.02507896339520812 -66.31441417925522
1675 -0.029334248322993518 -66.60873489808284 -0.03509303778409958 -66.34950721703932
1676 -0.02938410295173526 -66.63811900103458 -0.037595434859395024 -66.38710265189872
1677 -0.029130631312727927 -66.6672496323473 -0.032771526649594304 -66.41987417854831
1678 -0.02908999938517809 -66.69633963173249 -0.0242648646235466 -66.44413904317186
1679 -0.02911458518356085 -66.72545421691605 -0.034049632772803304 -66.47818867594466
1680 -0.02896471628919244 -66.75441893320524 -0.02619421938434243 -66.504382895329
1681 -0.02903704084455967 -66.7834559740498 -0.03290681168437004 -66.53728970701337
1682 -0.02896307408809662 -66.8124190481379 -0.02807370387017727 -66.56536341088355
1683 -0.028978580329567193 -66.84139762846746 -0.031043201126158236 -66.5964066120097
1684 -0.028994048666208982 -66.87039167713367 -0.023206827696412802 -66.61961343970611
1685 -0.028923617117106913 -66.89931529425077 -0.02517016641795635 -66.64478360612407
1686 -0.028960258327424528 -66.9282755525782 -0.027347571775317193 -66.67213117789939
1687 -0.029146989807486534 -66.95742254238569 -0.02636362975463271 -66.69849480765401
1688 -0.02913412181660533 -66.9865566642023 -0.03479912970215082 -66.73329393735617
1689 -0.02899967823177576 -67.01555634243407 -0.028848019335418938 -66.76214195669158
1690 -0.028875978104770182 -67.04443232053883 -0.033743443340063094 -66.79588540003164
1691 -0.02883853893727064 -67.0732708594761 -0.03019755855202675 -66.82608295858367
1692 -0.028856946527957915 -67.10212780600405 -0.02839425466954708 -66.85447721325322
1693 -0.028965117782354353 -67.1310929237864 -0.02748673176392913 -66.88196394501715
1694 -0.028922289982438086 -67.16001521376883 -0.031421716697514056 -66.91338566171466
1695 -0.02887964863330126 -67.18889486240214 -0.028785002417862415 -66.94217066413252
1696 -0.028811612538993357 -67.21770647494112 -0.02764866389334202 -66.96981932802586
1697 -0.02892499612644315 -67.24663147106757 -0.033610200881958006 -67.00342952890782
1698 -0.028816430363804102 -67.27544790143138 -0.025969512574374676 -67.0293990414822
1699 -0.028740900661796333 -67.30418880209318 -0.03014968493953347 -67.05954872642172
1700 -0.028801594488322736 -67.33299039658151 -0.02301448779180646 -67.08256321421354
1701 -0.02885898808017373 -67.36184938466168 -0.030380601156502964 -67.11294381537004
1702 -0.028814151883125305 -67.3906635365448 -0.027590570319443942 -67.14053438568949
1703 -0.028841344360262155 -67.41950488090507 -0.028022489603608848 -67.1685568752931
1704 -0.028901535272598266 -67.44840641617766 -0.03487459309399128 -67.2034314683871
1705 -0.02879112558439374 -67.47719754176205 -0.030423807539045812 -67.23385527592615
1706 -0.0287421484477818 -67.50593969020983 -0.03313286639750004 -67.26698814232364
1707 -0.028922716807574033 -67.5348624070174 -0.028947325982153417 -67.2959354683058
1708 -0.02873920015990734 -67.5636016071773 -0.026063358690589667 -67.32199882699639
1709 -0.02875181892886758 -67.59235342610617 -0.028563674073666334 -67.35056250107006
1710 -0.028731152601540088 -67.62108457870771 -0.02951702419668436 -67.38007952526674
1711 -0.02863629749044776 -67.64972087619816 -0.02969236308708787 -67.40977188835383
1712 -0.028860985487699508 -67.67858186168586 -0.03877849876880646 -67.44855038712264
1713 -0.028498400188982486 -67.70708026187484 -0.028307512495666744 -67.47685789961831
1714 -0.02846543686464429 -67.73554569873949 -0.031044598575681447 -67.50790249819399
1715 -0.028413716237992048 -67.76395941497748 -0.027216371055692433 -67.53511886924967
1716 -0.028500620368868114 -67.79246003534635 -0.03526257313787937 -67.57038144238756
1717 -0.028265158552676438 -67.82072519389902 -0.024401461984962226 -67.59478290437252
1718 -0.02822404056787491 -67.8489492344669 -0.02208243338391185 -67.61686533775644
1719 -0.028544989321380852 -67.87749422378828 -0.026443798374384642 -67.64330913613082
1720 -0.028503265418112277 -67.90599748920638 -0.030773190315812826 -67.67408232644664
1721 -0.028590295184403657 -67.93458778439079 -0.025316905044019223 -67.69939923149066
1722 -0.028601943142712118 -67.9631897275335 -0.027990391571074726 -67.72738962306174
1723 -0.028747106529772283 -67.99193683406328 -0.030468500312417747 -67.75785812337416
1724 -0.02850809684023261 -68.02044493090351 -0.027631419990211726 -67.78548954336438
1725 -0.02868775660172105 -68.04913268750524 -0.029773335345089434 -67.81526287870946
1726 -0.028589089401066303 -68.0777217769063 -0.031250381376594305 -67.84651326008606
1727 -0.028480444010347127 -68.10620222091664 -0.02805446330457926 -67.87456772339064
1728 -0.02853921754285693 -68.1347414384595 -0.028760124277323485 -67.90332784766797
1729 -0.02870015548542142 -68.16344159394492 -0.02024578582495451 -67.92357363349292
1730 -0.02878279173746705 -68.1922243856824 -0.026504737976938485 -67.95007837146986
1731 -0.02869107499718666 -68.22091546067958 -0.029576107393950224 -67.97965447886381
1732 -0.028730147890746592 -68.24964560857032 -0.03277598470449448 -68.01243046356831
1733 -0.02877611666917801 -68.2784217252395 -0.02793110627681017 -68.04036156984512
1734 -0.02876787567511201 -68.30718960091461 -0.027326940931379794 -68.06768851077649
1735 -0.0288266415707767 -68.33601624248539 -0.027356285974383353 -68.09504479675087
1736 -0.028854538220912218 -68.3648707807063 -0.032806989364326 -68.1278517861152
1737 -0.028739960771054028 -68.39361074147735 -0.029892077203840017 -68.15774386331904
1738 -0.02870019944384694 -68.4223109409212 -0.027253643330186605 -68.18499750664922
1739 -0.028700625617057086 -68.45101156653826 -0.03614753726869822 -68.22114504391793
1740 -0.028600554168224334 -68.47961212070648 -0.02670025425031781 -68.24784529816824
1741 -0.02860864093527198 -68.50822076164175 -0.027798972371965647 -68.27564427054021
1742 -0.028676068037748338 -68.5368968296795 -0.03128097457811237 -68.30692524511832
1743 -0.028581588715314864 -68.56547841839482 -0.028692819830030202 -68.33561806494835
1744 -0.02841580817475915 -68.59389422656957 -0.03209438547492027 -68.36771245042327
1745 -0.02840504664927721 -68.62229927321886 -0.028114142175763846 -68.39582659259904
1746 -0.028427725937217475 -68.65072699915608 -0.03241406343877316 -68.42824065603781
1747 -0.028449640423059464 -68.67917663957914 -0.03241991717368364 -68.4606605732115
1748 -0.02827644199132919 -68.70745308157046 -0.026365556847304107 -68.48702613005881
1749 -0.028364052437245844 -68.7358171340077 -0.034788243286311624 -68.52181437334512
1750 -0.028250733856111765 -68.76406786786382 -0.02782154083251953 -68.54963591417764
1751 -0.028492885548621415 -68.79256075341243 -0.017902241181582214 -68.56753815535923
1752 -0.028467973973602057 -68.82102872738604 -0.028122291434556246 -68.59566044679379
1753 -0.02839162852615118 -68.84942035591219 -0.030476648174226285 -68.62613709496802
1754 -0.028468202147632838 -68.87788855805982 -0.025273999851197004 -68.65141109481921
1755 -0.028420478291809558 -68.90630903635163 -0.026780769135802983 -68.678191863955
1756 -0.028501519188284873 -68.93481055553991 -0.030096048954874277 -68.70828791290988
1757 -0.02845094595104456 -68.96326150149096 -0.025989961251616477 -68.73427787416149
1758 -0.028540697041898967 -68.99180219853287 -0.03646630737930536 -68.77074418154079
1759 -0.028400526475161315 -69.02020272500803 -0.024658105056732892 -68.79540228659752
1760 -0.028406096249818803 -69.04860882125786 -0.02318409560248256 -68.81858638220001
1761 -0.02841073526069522 -69.07701955651855 -0.02902382342144847 -68.84761020562146
1762 -0.02838524542748928 -69.10540480194604 -0.025107170268893243 -68.87271737589036
1763 -0.028490447066724302 -69.13389524901277 -0.028318026475608347 -68.90103540236596
1764 -0.028538230713456868 -69.16243347972622 -0.03014183146879077 -68.93117723383476
1765 -0.02857517432421446 -69.19100865405044 -0.027735558431595565 -68.95891279226636
1766 -0.028492330107837915 -69.21950098415827 -0.02819863026961684 -68.98711142253597
1767 -0.02851005522534251 -69.24801103938361 -0.03394712433218956 -69.02105854686816
1768 -0.028375138901174067 -69.27638617828478 -0.027929734997451307 -69.04898828186562
1769 -0.028381329122930767 -69.30476750740772 -0.0299649054184556 -69.07895318728407
1770 -0.02836631126701832 -69.33313381867474 -0.0269855048507452 -69.10593869213481
1771 -0.02827777210623026 -69.36141159078097 -0.026523053646087646 -69.1324617457809
1772 -0.02875067787244916 -69.39016226865343 -0.04595395475625992 -69.17841570053716
1773 -0.028014262206852436 -69.41817653086028 -0.02627587839961052 -69.20469157893677
1774 -0.028029869124293328 -69.44620639998458 -0.028109522257000207 -69.23280110119377
1775 -0.0280802009627223 -69.4742866009473 -0.02762514343485236 -69.26042624462862
1776 -0.02808940140530467 -69.5023760023526 -0.027128917165100574 -69.28755516179372
1777 -0.02809341484680772 -69.53046941719941 -0.0249607028439641 -69.31251586463769
1778 -0.02815155275166035 -69.55862096995108 -0.028147562593221664 -69.34066342723091
1779 -0.028202557750046254 -69.58682352770113 -0.029214956145733596 -69.36987838337664
1780 -0.028147113136947156 -69.61497064083808 -0.026584121584892272 -69.39646250496153
1781 -0.028103559743613005 -69.6430742005817 -0.031126370094716548 -69.42758887505624
1782 -0.02815984059125185 -69.67123404117295 -0.022448273841291666 -69.45003714889754
1783 -0.028185599483549595 -69.6994196406565 -0.03158355168998241 -69.48162070058751
1784 -0.028111538756638764 -69.72753117941313 -0.0294762565754354 -69.51109695716295
1785 -0.028325261920690535 -69.75585644133382 -0.023613587208092212 -69.53471054437104
1786 -0.028390714526176454 -69.78424715586 -0.03481214921921492 -69.56952269359026
1787 -0.02805259861052036 -69.81229975447052 -0.033882131800055504 -69.60340482539031
1788 -0.02788943788036704 -69.84018919235088 -0.027094220276921988 -69.63049904566724
1789 -0.028012870438396932 -69.86820206278928 -0.031637958437204364 -69.66213700410444
1790 -0.02804668331518769 -69.89624874610446 -0.034477378241717815 -69.69661438234616
1791 -0.027756723761558532 -69.92400546986602 -0.029214557260274887 -69.72582893960643
1792 -0.0277423445135355 -69.95174781437956 -0.02649752553552389 -69.75232646514195
1793 -0.02780904285609722 -69.97955685723565 -0.03125463696196675 -69.78358110210391
1794 -0.027869942411780358 -70.00742679964743 -0.03170060478150845 -69.81528170688541
1795 -0.027748249005526304 -70.03517504865296 -0.025619987025856973 -69.84090169391128
1796 -0.02777568334713578 -70.06295073200009 -0.027148725185543298 -69.86805041909682
1797 -0.027825708407908677 -70.09077644040799 -0.026375530008226632 -69.89442594910504
1798 -0.02779309619218111 -70.11856953660018 -0.027606965880841015 -69.92203291498588
1799 -0.02784856967628002 -70.14641810627646 -0.02782478742301464 -69.94985770240889
1800 -0.02782094441354275 -70.17423905069 -0.024992109183222054 -69.97484981159211
1801 -0.027932890225201845 -70.2021719409152 -0.03004049314185977 -70.00489030473396
1802 -0.02784340064972639 -70.23001534156494 -0.031008263863623143 -70.03589856859759
1803 -0.027788396924734116 -70.25780373848967 -0.027180088311433794 -70.06307865690903
1804 -0.028004659246653317 -70.28580839773632 -0.027822117414325477 -70.09090077432336
1805 -0.027800042647868395 -70.31360844038419 -0.029519127402454614 -70.12041990172581
1806 -0.027671730611473322 -70.34128017099566 -0.0241417171433568 -70.14456161886916
1807 -0.027786337491124868 -70.36906650848678 -0.0343621376901865 -70.17892375655934
1808 -0.027899326849728824 -70.39696583533652 -0.03245550896972418 -70.21137926552906
1809 -0.027775238640606402 -70.42474107397712 -0.028873051423579453 -70.24025231695263
1810 -0.02774525973945856 -70.45248633371658 -0.028105620574206115 -70.26835793752684
1811 -0.02767423903569579 -70.48016057275227 -0.027447536867111922 -70.29580547439396
1812 -0.027651459723711014 -70.50781203247598 -0.025969002209603787 -70.32177447660357
1813 -0.027841468155384064 -70.53565350063137 -0.030637305602431296 -70.35241178220599
1814 -0.027921939734369516 -70.56357544036574 -0.03761686850339174 -70.39002865070938
1815 -0.027392219286412 -70.59096765965215 -0.028320708125829697 -70.41834935883521
1816 -0.027467342838644982 -70.6184350024908 -0.029417135566473008 -70.44776649440169
1817 -0.027456692513078453 -70.64589169500388 -0.028641847427934408 -70.47640834182963
1818 -0.02741456460207701 -70.67330625960597 -0.031686780788004396 -70.50809512261763
1819 -0.02737780436873436 -70.7006840639747 -0.02710364619269967 -70.53519876881033
1820 -0.02740728696808219 -70.72809135094279 -0.0265971795655787 -70.56179594837592
1821 -0.02739078402519226 -70.75548213496798 -0.02816776791587472 -70.58996371629179
1822 -0.027360448520630597 -70.7828425834886 -0.03158688209950924 -70.6215505983913
1823 -0.027307465299963952 -70.81015004878857 -0.024453919474035503 -70.64600451786534
1824 -0.02736338209360838 -70.83751343088218 -0.024921409599483014 -70.67092592746482
1825 -0.02758850259706378 -70.86510193347925 -0.03301078490912914 -70.70393671237395
1826 -0.027490571793168782 -70.89259250527242 -0.027107029128819703 -70.73104374150276
1827 -0.02750650644302368 -70.92009901171544 -0.021566875465214252 -70.75261061696797
1828 -0.027530757989734412 -70.94762976970517 -0.022844704892486335 -70.77545532186046
1829 -0.02764003658667207 -70.97526980629185 -0.021855626441538333 -70.797310948302
1830 -0.02766838511452079 -71.00293819140637 -0.02580810887739062 -70.82311905717938
1831 -0.027831537928432227 -71.0307697293348 -0.0250116728246212 -70.848130730004
1832 -0.02773772468790412 -71.05850745402272 -0.027607160061597823 -70.8757378900656
1833 -0.027833480294793843 -71.0863409343175 -0.030586929246783256 -70.90632481931237
1834 -0.02785279368981719 -71.11419372800732 -0.025218993611633777 -70.931543812924
1835 -0.027902865223586558 -71.1420965932309 -0.02735094605013728 -70.95889475897414
1836 -0.027886438835412263 -71.16998303206631 -0.026185109838843347 -70.98507986881299
1837 -0.028109566029161214 -71.19809259809547 -0.0292955725453794 -71.01437544135837
1838 -0.028001897688955068 -71.22609449578442 -0.0306796682998538 -71.04505510965822
1839 -0.027896307967603208 -71.25399080375203 -0.02728179469704628 -71.07233690435527
1840 -0.027907170355319977 -71.28189797410735 -0.026428362261503933 -71.09876526661677
1841 -0.027852681931108236 -71.30975065603846 -0.0316351180896163 -71.13040038470638
1842 -0.027740638609975575 -71.33749129464843 -0.031415230967104434 -71.16181561567348
1843 -0.027856383007019758 -71.36534767765545 -0.02311356123536825 -71.18492917690884
1844 -0.027965891547501086 -71.39331356920295 -0.024712697230279447 -71.20964187413912
1845 -0.027956385631114244 -71.42126995483406 -0.028795132599771022 -71.23843700673889
1846 -0.02799452617764473 -71.44926448101171 -0.029413890652358533 -71.26785089739126
1847 -0.02795099364593625 -71.47721547465764 -0.03034291584044695 -71.2981938132317
1848 -0.0279665089212358 -71.50518198357888 -0.029615507181733846 -71.32780932041344
1849 -0.02800155244767666 -71.53318353602656 -0.03148555979132652 -71.35929488020476
1850 -0.027972792368382217 -71.56115632839494 -0.029068181291222572 -71.38836306149598
1851 -0.027912552654743194 -71.58906888104968 -0.026430360227823257 -71.4147934217238
1852 -0.027921178936958314 -71.61699005998665 -0.028732858318835496 -71.44352628004263
1853 -0.027903209161013364 -71.64489326914766 -0.030866196285933255 -71.47439247632856
1854 -0.0278668574988842 -71.67276012664654 -0.02865614779293537 -71.50304862412149
1855 -0.02790157925337553 -71.70066170589992 -0.026305859535932542 -71.52935448365743
1856 -0.02790725464001298 -71.72856896053993 -0.031000681314617397 -71.56035516497205
1857 -0.02785871485248208 -71.75642767539242 -0.03241948522627354 -71.59277465019832
1858 -0.02798538692295551 -71.78441306231537 -0.027559918258339165 -71.62033456845666
1859 -0.027859295438975095 -71.81227235775434 -0.026196978241205215 -71.64653154669786
1860 -0.027828771248459817 -71.8401011290028 -0.028461929876357317 -71.67499347657422
1861 -0.027779652271419764 -71.86788078127422 -0.028309493232518433 -71.70330296980673
1862 -0.02779871691018343 -71.8956794981844 -0.023931209184229373 -71.72723417899095
1863 -0.027948574535548686 -71.92362807271995 -0.02803558362647891 -71.75526976261743
1864 -0.027949982788413763 -71.95157805550836 -0.02580276280641556 -71.78107252542385
1865 -0.027827665116637944 -71.979405720625 -0.028475754708051682 -71.8095482801319
1866 -0.027886008378118277 -72.00729172900311 -0.02578782057389617 -71.8353361007058
1867 -0.02785466881468892 -72.0351463978178 -0.027366863656789066 -71.8627029643626
1868 -0.027940142899751663 -72.06308654071755 -0.033397897705435754 -71.89610086206804
1869 -0.02782264882698655 -72.09090918954453 -0.03132943511009216 -71.92743029717813
1870 -0.027774435468018055 -72.11868362501255 -0.029070975538343192 -71.95650127271648
1871 -0.02773622181266546 -72.14641984682521 -0.030279815569519995 -71.986781088286
1872 -0.027787046600133182 -72.17420689342535 -0.02589733563363552 -72.01267842391962
1873 -0.02776957331225276 -72.2019764667376 -0.03167568054050207 -72.04435410446013
1874 -0.027698693610727788 -72.22967516034834 -0.027911483962088823 -72.07226558842221
1875 -0.027713047713041304 -72.25738820806137 -0.02808582512661815 -72.10035141354884
1876 -0.027594210393726826 -72.2849824184551 -0.028012759890407322 -72.12836417343924
1877 -0.02767359036952257 -72.31265600882462 -0.028440591506659986 -72.1568047649459
1878 -0.027736153081059457 -72.34039216190568 -0.028704737406224014 -72.18550950235213
1879 -0.027658895030617713 -72.3680510569363 -0.020639114268124103 -72.20614861662025
1880 -0.027867432776838542 -72.39591848971314 -0.027576365880668162 -72.23372498250092
1881 -0.027794945053756237 -72.4237134347669 -0.029370038770139217 -72.26309502127106
1882 -0.027788943890482188 -72.45150237865738 -0.03171267881989479 -72.29480770009096
1883 -0.02771945558488369 -72.47922183424227 -0.030418435297906398 -72.32522613538886
1884 -0.027636340446770193 -72.50685817468904 -0.027165324706584216 -72.35239146009545
1885 -0.027680983021855354 -72.5345391577109 -0.02819433221593499 -72.38058579231138
1886 -0.027743860427290202 -72.56228301813819 -0.0277635102160275 -72.40834930252741
1887 -0.027671748120337725 -72.58995476625853 -0.029276074096560478 -72.43762537662397
1888 -0.02765487777069211 -72.61760964402922 -0.017270281072705986 -72.45489565769668
1889 -0.02792523242533207 -72.64553487645455 -0.022984255850315095 -72.477879913547
1890 -0.027970482874661685 -72.67350535932921 -0.02810705341398716 -72.50598696696099
1891 -0.02790250042453408 -72.70140785975374 -0.028381196781992912 -72.53436816374298
1892 -0.027934155147522687 -72.72934201490126 -0.02688805405050516 -72.56125621779348
1893 -0.02811735766008496 -72.75745937256134 -0.03293672353029251 -72.59419294132378
1894 -0.02792003666982055 -72.78537940923117 -0.028999496437609195 -72.62319243776139
1895 -0.027889997512102128 -72.81326940674327 -0.024244792945683002 -72.64743723070707
1896 -0.028045588452368975 -72.84131499519565 -0.014299125038087368 -72.66173635574516
1897 -0.028248488809913395 -72.86956348400555 -0.028176945820450782 -72.68991330156561
1898 -0.02822523405775428 -72.89778871806331 -0.029789035860449075 -72.71970233742606
1899 -0.028143402468413115 -72.92593212053173 -0.03317585624754429 -72.7528781936736
1900 -0.028031382337212564 -72.95396350286894 -0.027606837265193463 -72.78048503093879
1901 -0.02808068599551916 -72.98204418886446 -0.028794816881418227 -72.8092798478202
1902 -0.028033674973994494 -73.01007786383846 -0.029338616132736205 -72.83861846395294
1903 -0.028055813722312452 -73.03813367756078 -0.02941618300974369 -72.86803464696268
1904 -0.028128272108733653 -73.06626194966951 -0.033545024879276755 -72.90157967184196
1905 -0.02790899993851781 -73.09417094960803 -0.029273527208715677 -72.93085319905067
1906 -0.02793974932283163 -73.12211069893085 -0.02674127062782645 -72.9575944696785
1907 -0.027968492731451987 -73.1500791916623 -0.025894172955304384 -72.9834886426338
1908 -0.028080443292856215 -73.17815963495515 -0.021890616044402122 -73.0053792586782
1909 -0.028145245369523765 -73.20630488032468 -0.027908134367316963 -73.03328739304553
1910 -0.02808448001742363 -73.2343893603421 -0.027201853599399327 -73.06048924664492
1911 -0.028093308955430985 -73.26248266929754 -0.031835312768816945 -73.09232455941374
1912 -0.028044563438743352 -73.29052723273628 -0.029022578708827497 -73.12134713812257
1913 -0.028045487031340598 -73.31857271976762 -0.03151965569704771 -73.15286679381963
1914 -0.02804838363081217 -73.34662110339843 -0.027661713771522045 -73.18052850759115
1915 -0.028066262416541577 -73.37468736581498 -0.026276962365955114 -73.2068054699571
1916 -0.028253550454974175 -73.40294091626996 -0.013939547864720226 -73.22074501782183
1917 -0.028289541136473417 -73.43123045740643 -0.028819126915186642 -73.24956414473701
1918 -0.028339667059481145 -73.45957012446591 -0.0268315888941288 -73.27639573363113
1919 -0.02828027317300439 -73.48785039763892 -0.025544418208301067 -73.30194015183943
1920 -0.028313545882701872 -73.51616394352162 -0.028011863119900227 -73.32995201495933
1921 -0.028321975469589235 -73.54448591899121 -0.028526736702769995 -73.3584787516621
1922 -0.02831298029050231 -73.57279889928172 -0.028363484609872102 -73.38684223627197
1923 -0.028321353998035193 -73.60112025327976 -0.02512956317514181 -73.41197179944712
1924 -0.02851533340290189 -73.62963558668267 -0.024300726410001517 -73.43627252585712
1925 -0.028478609025478364 -73.65811419570815 -0.03077154727652669 -73.46704407313365
1926 -0.028609865345060825 -73.68672406105321 -0.027095573395490645 -73.49413964652913
1927 -0.028518535383045673 -73.71524259643625 -0.027489322144538163 -73.52162896867367
1928 -0.02859868183732033 -73.74384127827358 -0.02821253826841712 -73.54984150694209
1929 -0.028535684943199156 -73.77237696321677 -0.02444665674120188 -73.57428816368329
1930 -0.028824288863688707 -73.80120125208046 -0.02886547250673175 -73.60315363619003
1931 -0.028559424821287392 -73.82976067690174 -0.027841704525053503 -73.63099534071509
1932 -0.028578825108706952 -73.85833950201045 -0.03003042135387659 -73.66102576206896
1933 -0.028549705073237418 -73.88688920708368 -0.02504688696935773 -73.68607264903832
1934 -0.028512419573962687 -73.91540162665764 -0.023455085419118404 -73.70952773445744
1935 -0.028729077894240618 -73.94413070455188 -0.026668778993189333 -73.73619651345062
1936 -0.02894262596964836 -73.97307333052153 -0.017390009202063083 -73.75358652265268
1937 -0.028865558654069902 -74.0019388891756 -0.02559769172221422 -73.7791842143749
1938 -0.02897454360499978 -74.03091343278061 -0.025796858593821526 -73.80498107296872
1939 -0.029008361417800187 -74.0599217941984 -0.030282863322645424 -73.83526393629135
1940 -0.02896302891895175 -74.08888482311735 -0.02789271026849747 -73.86315664655986
1941 -0.028930909186601638 -74.11781573230395 -0.03711246531456709 -73.90026911187442
1942 -0.02881801901385188 -74.14663375131781 -0.02886440632864833 -73.92913351820307
1943 -0.028750347066670658 -74.17538409838448 -0.02490980476140976 -73.95404332296448
1944 -0.028748391848057508 -74.20413249023254 -0.025333427265286444 -73.97937675022976
1945 -0.028832403291016818 -74.23296489352356 -0.032081673853099346 -74.01145842408286
1946 -0.029024360328912736 -74.26198925385248 -0.029248333349823952 -74.04070675743269
1947 -0.028798250295221806 -74.2907875041477 -0.028500724118202925 -74.06920748155089
1948 -0.028834016341716052 -74.31962152048942 -0.029423221386969088 -74.09863070293785
1949 -0.028618226666003464 -74.34823974715542 -0.024948300886899234 -74.12357900382476
1950 -0.02881122976541519 -74.37705097692083 -0.02423850493505597 -74.14781750875981
1951 -0.028827887400984763 -74.4058788643218 -0.03165302090346813 -74.17947052966328
1952 -0.028914114367216824 -74.43479297868902 -0.02390096988528967 -74.20337149954857
1953 -0.028905912209302186 -74.46369889089831 -0.03135869540274143 -74.23473019495131
1954 -0.028854608349502087 -74.49255349924782 -0.025563052389770746 -74.26029324734108
1955 -0.02892363229766488 -74.52147713154548 -0.030115695856511592 -74.29040894319759
1956 -0.028769233915954828 -74.55024636546143 -0.02790194107219577 -74.31831088426979
1957 -0.02888873815536499 -74.57913510361679 -0.0240485773421824 -74.34235946161198
1958 -0.028930804785341026 -74.60806590840214 -0.026589921861886977 -74.36894938347386
1959 -0.02900565033778548 -74.63707155873992 -0.033244219794869426 -74.40219360326873
1960 -0.0289956689812243 -74.66606722772114 -0.03473682384938002 -74.43693042711811
1961 -0.02889787796884775 -74.69496510568999 -0.03338791206479073 -74.47031833918291
1962 -0.02874850630760193 -74.7237136119976 -0.030603782273828983 -74.50092212145674
1963 -0.02870485046878457 -74.75241846246638 -0.024708509258925915 -74.52563063071567
1964 -0.028727483097463848 -74.78114594556385 -0.03136321995407343 -74.55699385066974
1965 -0.02867167256772518 -74.80981761813158 -0.026240568049252032 -74.58323441871899
1966 -0.028791814018040894 -74.83860943214961 -0.03297864515334368 -74.61621306387234
1967 -0.028652698360383512 -74.86726213051 -0.02976040504872799 -74.64597346892107
1968 -0.0285579614341259 -74.89582009194413 -0.03250698409974575 -74.67848045302081
1969 -0.028454482462257145 -74.92427457440638 -0.03188916724175215 -74.71036962026257
1970 -0.028611705265939237 -74.95288627967233 -0.03018308011814952 -74.74055270038072
1971 -0.028389460872858763 -74.98127574054519 -0.02406602818518877 -74.7646187285659
1972 -0.02849524701014161 -75.00977098755533 -0.028153262007981537 -74.79277199057388
1973 -0.02844031397253275 -75.03821130152787 -0.027444214932620524 -74.8202162055065
1974 -0.028598403465002774 -75.06680970499286 -0.03478314988315105 -74.85499935538965
1975 -0.028390781581401826 -75.09520048657427 -0.03647308442741633 -74.89147243981706
1976 -0.028280119132250547 -75.12348060570652 -0.027422147151082755 -74.91889458696815
1977 -0.028221304714679717 -75.1517019104212 -0.025651913322508334 -74.94454650029066
1978 -0.028308981284499168 -75.18001089170569 -0.02891442636027932 -74.97346092665093
1979 -0.028313187044113876 -75.20832407874981 -0.024666275177150965 -74.99812720182808
1980 -0.02841140339151025 -75.23673548214133 -0.028807162959128618 -75.02693436478721
1981 -0.02837599636986852 -75.2651114785112 -0.03218307588249445 -75.05911744066971
1982 -0.028275308664888144 -75.29338678717609 -0.027660912461578847 -75.0867783531313
1983 -0.0283748977817595 -75.32176168495785 -0.02915587415918708 -75.11593422729048
1984 -0.028327207919210194 -75.35008889287705 -0.026790879014879466 -75.14272510630536
1985 -0.028271491639316082 -75.37836038451637 -0.024943491350859402 -75.16766859765622
1986 -0.02831074735149741 -75.40667113186787 -0.026639692205935716 -75.19430828986215
1987 -0.02836223216727376 -75.43503336403514 -0.02370580518618226 -75.21801409504833
1988 -0.028469092585146426 -75.46350245662028 -0.028891051933169366 -75.2469051469815
1989 -0.02848688280209899 -75.49198933942237 -0.028668085858225823 -75.27557323283973
1990 -0.02844545990228653 -75.52043479932466 -0.02772437408566475 -75.3032976069254
1991 -0.02846804978325963 -75.54890284910792 -0.029437910486012697 -75.33273551741141
1992 -0.02841808469966054 -75.57732093380758 -0.025623714178800584 -75.35835923159021
1993 -0.028521506953984498 -75.60584244076156 -0.026739859487861395 -75.38509909107808
1994 -0.028415708802640438 -75.6342581495642 -0.030003952607512475 -75.41510304368559
1995 -0.02847705567255616 -75.66273520523676 -0.030409134272485972 -75.44551217795808
1996 -0.02836099686101079 -75.69109620209777 -0.025196367502212526 -75.4707085454603
1997 -0.02856030436232686 -75.7196565064601 -0.033166148513555524 -75.50387469397386
1998 -0.028317940980196 -75.7479744474403 -0.026272163819521667 -75.53014685779338
1999 -0.028319467976689338 -75.77629391541699 -0.02767809685319662 -75.55782495464658
2000 -0.028369289264082907 -75.80466320468106 -0.020551850832998753 -75.57837680547958
