# Supplementary material for: Learning nonequilibrium statistical mechanics and dynamical phase transitions
Source: Nat Commun. 2024 Feb 6;15:1117. doi: 10.1038/s41467-024-45172-8 (PMC10847122; doi:10.1038/s41467-024-45172-8)
Supplement: Supplementary file 4 — Supplementary Data 1 [file 41467_2024_45172_MOESM4_ESM.zip › DPT-main/PlotTemplate/plot_KL_divergence/out/finite_time/SE/L6_D3W32K5_E100BS1k/logs-1.05/log.txt]

1 -0.06838337145745754 -0.06838337145745754 -0.0683871153742075 -0.0683871153742075
2 -0.06823039799928665 -0.1366137694567442 -0.06822813004255295 -0.13661524541676046
3 -0.0680991593748331 -0.2047129288315773 -0.06810062564909458 -0.20471587106585504
4 -0.06797451749444008 -0.2726874463260174 -0.06797247938811779 -0.2726883504539728
5 -0.06785813979804516 -0.34054558612406255 -0.06785453297197819 -0.340542883425951
6 -0.06774221360683441 -0.40828779973089696 -0.06774716153740883 -0.40829004496335985
7 -0.06762957535684108 -0.475917375087738 -0.06763019375503063 -0.4759202387183905
8 -0.06751179248094559 -0.5434291675686836 -0.0674955241382122 -0.5434157628566028
9 -0.06740696914494038 -0.610836136713624 -0.06743232421576976 -0.6108480870723725
10 -0.06731134206056595 -0.67814747877419 -0.06728487238287925 -0.6781329594552518
11 -0.06721189245581627 -0.7453593712300063 -0.06723484434187413 -0.7453678037971259
12 -0.06712327040731907 -0.8124826416373253 -0.0671135812997818 -0.8124813850969077
13 -0.06702403724193573 -0.879506678879261 -0.06700713336467742 -0.8794885184615852
14 -0.0669404488056898 -0.9464471276849509 -0.06692008823156356 -0.9464086066931487
15 -0.06686247661709785 -1.0133096043020486 -0.06687631979584693 -1.0132849264889956
16 -0.0667749684303999 -1.0800845727324486 -0.06678344421088696 -1.0800683706998826
17 -0.06668908894062042 -1.146773661673069 -0.06671246401965618 -1.1467808347195387
18 -0.06660432741045952 -1.2133779890835286 -0.06658008471131324 -1.213360919430852
19 -0.06653550937771797 -1.2799134984612466 -0.06648260615766048 -1.2798435255885123
20 -0.06646170355379581 -1.3463752020150423 -0.06645689494907855 -1.3463004205375908
21 -0.06639059744775296 -1.4127657994627953 -0.06633574664592742 -1.4126361671835181
22 -0.06632381565868854 -1.4790896151214838 -0.06623351238667965 -1.4788696795701979
23 -0.06626600101590156 -1.5453556161373854 -0.06624958366155624 -1.545119263231754
24 -0.06619594432413578 -1.6115515604615211 -0.06619851998984813 -1.6113177832216021
25 -0.06612375266849994 -1.677675313130021 -0.06614808365702629 -1.6774658668786284
26 -0.06605732962489128 -1.7437326427549122 -0.06605534479022027 -1.7435212116688488
27 -0.06600031182169915 -1.8097329545766114 -0.06605928540229797 -1.8095804970711467
28 -0.06593260541558266 -1.875665559992194 -0.06604084968566895 -1.8756213467568157
29 -0.06585791185498238 -1.9415234718471766 -0.06583140939474105 -1.9414527561515567
30 -0.06581181064248084 -2.0073352824896573 -0.0657389547675848 -2.0071917109191415
31 -0.06574634723365307 -2.0730816297233106 -0.06563817523419857 -2.07282988615334
32 -0.06569586619734764 -2.138777495920658 -0.06571040749549865 -2.138540293648839
33 -0.06562973074615001 -2.204407226666808 -0.06557767800986766 -2.2041179716587065
34 -0.0655875016003847 -2.269994728267193 -0.06557151153683663 -2.269689483195543
35 -0.06552682518959045 -2.3355215534567835 -0.0657769799232483 -2.3354664631187916
36 -0.06547040604054928 -2.4009919594973326 -0.06548259258270264 -2.4009490557014943
37 -0.06539726071059704 -2.4663892202079296 -0.06534965112805366 -2.466298706829548
38 -0.06535180248320102 -2.5317410226911305 -0.06543990410864353 -2.5317386109381914
39 -0.06530995480716228 -2.597050977498293 -0.06529592499136924 -2.5970345359295606
40 -0.06525743640959263 -2.6623084139078856 -0.06526369117200374 -2.6622982271015645
41 -0.06520073488354683 -2.7275091487914325 -0.06522320657968521 -2.72752143368125
42 -0.06515957266092301 -2.7926687214523556 -0.065093008056283 -2.7926144417375327
43 -0.06511636897921562 -2.8577850904315714 -0.06514242514967919 -2.857756866887212
44 -0.06506033912301064 -2.922845429554582 -0.06509014554321765 -2.9228470124304295
45 -0.06501369811594486 -2.987859127670527 -0.06495956480503082 -2.9878065772354603
46 -0.06496098712086677 -3.052820114791394 -0.0647654678672552 -3.0525720451027154
47 -0.06493251621723176 -3.1177526310086257 -0.06490111127495765 -3.117473156377673
48 -0.06488461829721928 -3.182637249305845 -0.0648732591420412 -3.182346415519714
49 -0.0648436851799488 -3.247480934485794 -0.06491789780557156 -3.2472643133252856
50 -0.06478722915053367 -3.3122681636363276 -0.06481953598558902 -3.312083849310875
51 -0.06474962159991264 -3.3770177852362404 -0.06463408283889294 -3.376717932149768
52 -0.064703219383955 -3.4417210046201956 -0.06500209793448448 -3.441720030084252
53 -0.06465286314487458 -3.50637386776507 -0.06460469141602516 -3.506324721500277
54 -0.06462103240191937 -3.570994900166989 -0.06481608748435974 -3.571140808984637
55 -0.06457235403358937 -3.6355672542005784 -0.06437889002263546 -3.6355196990072725
56 -0.06453341357409954 -3.7001006677746777 -0.06421564482152461 -3.699735343828797
57 -0.06450288109481335 -3.764603548869491 -0.06438689939677715 -3.7641222432255743
58 -0.06445626430213451 -3.8290598131716256 -0.06490840129554272 -3.829030644521117
59 -0.06441040821373463 -3.89347022138536 -0.06437637880444527 -3.893407023325562
60 -0.06437129601836204 -3.9578415174037223 -0.06428022794425488 -3.957687251269817
61 -0.06433569975197315 -4.022177217155695 -0.06452551148831845 -4.022212762758135
62 -0.06428767368197441 -4.08646489083767 -0.06423735730350018 -4.086450120061635
63 -0.064259759709239 -4.150724650546909 -0.0641529880464077 -4.150603108108043
64 -0.06422237008810043 -4.21494702063501 -0.06444602683186532 -4.215049134939908
65 -0.06417882107198239 -4.279125841706992 -0.06413942836225033 -4.279188563302158
66 -0.06414199024438857 -4.343267831951381 -0.06434864439070224 -4.343537207692861
67 -0.06409687399864197 -4.407364705950022 -0.06428677588701248 -4.407823983579873
68 -0.06405693441629409 -4.471421640366317 -0.06405593864619732 -4.47187992222607
69 -0.064019575715065 -4.535441216081382 -0.06392616592347622 -4.535806088149546
70 -0.06398358158767223 -4.599424797669054 -0.06402615457773209 -4.599832242727278
71 -0.06393843032419681 -4.663363227993251 -0.06407569199800492 -4.663907934725283
72 -0.06391399018466473 -4.727277218177916 -0.06412762477993965 -4.728035559505223
73 -0.06387625336647033 -4.791153471544386 -0.06386598832905292 -4.791901547834276
74 -0.0638304304331541 -4.8549839019775405 -0.06366698890924453 -4.855568536743521
75 -0.06380431912839413 -4.918788221105935 -0.06382358074188232 -4.919392117485403
76 -0.06377107836306095 -4.982559299468996 -0.0639204490929842 -4.9833125665783875
77 -0.06373617574572563 -5.0462954752147215 -0.06363953314721585 -5.046952099725603
78 -0.06369403749704361 -5.109989512711765 -0.06353255696594715 -5.1104846566915505
79 -0.06366842985153198 -5.173657942563297 -0.06388346776366234 -5.174368124455213
80 -0.06363366618752479 -5.237291608750822 -0.06403064988553524 -5.238398774340748
81 -0.06359984278678894 -5.300891451537611 -0.06334089227020741 -5.301739666610955
82 -0.06356624998152256 -5.364457701519133 -0.0635883342474699 -5.365328000858425
83 -0.06352229714393616 -5.427979998663069 -0.0633232057094574 -5.428651206567882
84 -0.0635082483291626 -5.4914882469922315 -0.06347099728882313 -5.492122203856705
85 -0.06347418427467347 -5.554962431266905 -0.06363376416265965 -5.555755968019365
86 -0.06344929859042167 -5.618411729857327 -0.06318838894367218 -5.618944356963037
87 -0.06341014578938484 -5.681821875646712 -0.06318352036178113 -5.682127877324818
88 -0.06337081901729107 -5.745192694664003 -0.06382036432623864 -5.745948241651056
89 -0.0633483450859785 -5.808541039749982 -0.06327420137822629 -5.809222443029282
90 -0.06330905854701996 -5.871850098297002 -0.06313135698437691 -5.872353800013658
91 -0.06328780502080918 -5.935137903317811 -0.06333755441009999 -5.935691354423758
92 -0.06325030662119388 -5.998388209939005 -0.06292305663228034 -5.998614411056039
93 -0.06322688870131969 -6.061615098640325 -0.06327850483357907 -6.061892915889618
94 -0.06320536807179451 -6.124820466712119 -0.0630983941257 -6.124991310015318
95 -0.06315713711082935 -6.187977603822949 -0.06319607309997081 -6.188187383115289
96 -0.06311714239418506 -6.2510947462171345 -0.0627321619540453 -6.250919545069334
97 -0.0631024543195963 -6.31419720053673 -0.06382794119417667 -6.314747486263511
98 -0.06306697502732277 -6.377264175564053 -0.06279482319951057 -6.3775423094630215
99 -0.06304554045200347 -6.440309716016057 -0.0629297647625208 -6.440472074225542
100 -0.06302044540643692 -6.503330161422494 -0.06317430660128594 -6.503646380826828
101 -0.06298856809735298 -6.566318729519847 -0.06327228546142578 -6.566918666288253
102 -0.06294882670044899 -6.629267556220296 -0.06342963948845863 -6.630348305776712
103 -0.06291691176593303 -6.6921844679862295 -0.063063457980752 -6.693411763757464
104 -0.06288107596337796 -6.755065543949607 -0.06303340084850788 -6.756445164605972
105 -0.06283876225352288 -6.81790430620313 -0.06276899129152298 -6.819214155897495
106 -0.06282212845981121 -6.880726434662941 -0.06282283887267112 -6.882036994770166
107 -0.06278321593999862 -6.94350965060294 -0.06218993775546551 -6.944226932525631
108 -0.06277161911129951 -7.00628126971424 -0.06204430293291807 -7.0062712354585495
109 -0.06275817640125751 -7.0690394461154975 -0.06286802291870117 -7.069139258377251
110 -0.06273796036839485 -7.131777406483892 -0.06250033900141716 -7.131639597378668
111 -0.06267574988305569 -7.194453156366948 -0.06158278938382864 -7.193222386762497
112 -0.06268733032047749 -7.257140486687425 -0.0627603366971016 -7.255982723459598
113 -0.06265569180250168 -7.319796178489927 -0.06212941184639931 -7.318112135305998
114 -0.06264153867959976 -7.382437717169527 -0.06277068890631199 -7.38088282421231
115 -0.06261692754924297 -7.44505464471877 -0.06294314712285995 -7.44382597133517
116 -0.06257049441337585 -7.507625139132146 -0.06252476423978806 -7.506350735574958
117 -0.06254280395805836 -7.570167943090204 -0.062203775905072686 -7.5685545114800306
118 -0.06253452487289905 -7.632702467963103 -0.06293070465326309 -7.631485216133294
119 -0.06249008346349001 -7.695192551426593 -0.06262702159583569 -7.694112237729129
120 -0.06244429051876068 -7.757636841945353 -0.06274234429001808 -7.756854582019147
121 -0.062428407929837705 -7.820065249875191 -0.0626705177128315 -7.819525099731979
122 -0.06240043416619301 -7.882465684041384 -0.062304500862956046 -7.881829600594934
123 -0.0623668622225523 -7.944832546263936 -0.06239119283854962 -7.944220793433484
124 -0.06233677119016647 -8.007169317454103 -0.06238118093460798 -8.006601974368092
125 -0.06231073532253504 -8.069480052776639 -0.06228222250938416 -8.068884196877477
126 -0.062275028228759764 -8.131755081005398 -0.06176759731024504 -8.130651794187722
127 -0.062258177809417246 -8.194013258814815 -0.06274177953600883 -8.19339357372373
128 -0.062228224240243435 -8.256241483055058 -0.0622738542035222 -8.255667427927252
129 -0.062210580334067345 -8.318452063389126 -0.06159819513559341 -8.317265623062845
130 -0.06219224184751511 -8.380644305236642 -0.06196952201426029 -8.379235145077105
131 -0.06217088606208563 -8.442815191298727 -0.06282935366034507 -8.44206449873745
132 -0.062129673548042774 -8.50494486484677 -0.06192038580775261 -8.503984884545202
133 -0.06210249345749617 -8.567047358304267 -0.06241154298186302 -8.566396427527065
134 -0.06205658297985792 -8.629103941284125 -0.061744777485728264 -8.628141205012794
135 -0.062042059190571305 -8.691146000474696 -0.06181518789380789 -8.689956392906602
136 -0.06200938131660223 -8.753155381791299 -0.062146829441189766 -8.752103222347792
137 -0.06199213229119778 -8.815147514082497 -0.06171677019447088 -8.813819992542262
138 -0.06195966731756926 -8.877107181400067 -0.0616935633122921 -8.875513555854555
139 -0.06193607710301876 -8.939043258503085 -0.06180394217371941 -8.937317498028275
140 -0.0618917053565383 -9.000934963859624 -0.061504665017127993 -8.998822163045403
141 -0.06187177672982216 -9.062806740589446 -0.06194605007767677 -9.06076821312308
142 -0.06185717638581991 -9.124663916975265 -0.06177606862038374 -9.122544281743464
143 -0.06184843629598617 -9.186512353271251 -0.06099956706166267 -9.183543848805126
144 -0.06182004641741514 -9.248332399688666 -0.0624869454652071 -9.246030794270332
145 -0.06177376303821802 -9.310106162726884 -0.06118190549314022 -9.307212699763472
146 -0.06175762545317411 -9.371863788180057 -0.06211889423429966 -9.36933159399777
147 -0.06173199769109487 -9.433595785871152 -0.06044655553996563 -9.429778149537736
148 -0.061714423820376396 -9.495310209691528 -0.061429874040186405 -9.491208023577922
149 -0.061687998846173285 -9.556998208537701 -0.06131000015884638 -9.552518023736768
150 -0.06166889648884535 -9.618667105026546 -0.06166825052350759 -9.614186274260275
151 -0.06165167912840843 -9.680318784154954 -0.06186353508383036 -9.676049809344105
152 -0.06163330376148224 -9.741952087916436 -0.06281147301197051 -9.738861282356076
153 -0.06158825010061264 -9.803540338017049 -0.06215935461223125 -9.801020636968307
154 -0.06153502855449915 -9.865075366571547 -0.06186528187245131 -9.862885918840758
155 -0.061507470346987246 -9.926582836918534 -0.06113705523312092 -9.92402297407388
156 -0.061488724686205386 -9.98807156160474 -0.06127822976559401 -9.985301203839475
157 -0.061460969224572184 -10.049532530829312 -0.06037001758813858 -10.045671221427613
158 -0.06146023217588663 -10.110992763005198 -0.06140858959406614 -10.107079811021679
159 -0.06142947245389223 -10.17242223545909 -0.06174619924277067 -10.16882601026445
160 -0.06138681024312973 -10.23380904570222 -0.060012057423591614 -10.228838067688041
161 -0.06138494145125151 -10.295193987153471 -0.06146430838853121 -10.290302376076573
162 -0.06135279219597578 -10.356546779349447 -0.05756836198270321 -10.347870738059276
163 -0.06136107388883829 -10.417907853238285 -0.06066497564315796 -10.408535713702435
164 -0.06135632954537869 -10.479264182783664 -0.060211440175771715 -10.468747153878207
165 -0.06133772544562817 -10.540601908229293 -0.06055248957127333 -10.52929964344948
166 -0.06131103727966547 -10.601912945508959 -0.06063860468566418 -10.589938248135145
167 -0.061277144588530064 -10.663190090097489 -0.06116330772638321 -10.651101555861528
168 -0.06126750279217959 -10.724457592889669 -0.06207364071160555 -10.713175196573134
169 -0.06122999880462885 -10.785687591694298 -0.05734832547605038 -10.770523522049185
170 -0.06123472396284342 -10.846922315657142 -0.06223628167062998 -10.832759803719815
171 -0.06119702085852623 -10.908119336515668 -0.05776084158569574 -10.89052064530551
172 -0.06117772553116083 -10.969297062046829 -0.061396668665111065 -10.951917313970622
173 -0.06114694532006979 -11.0304440073669 -0.05967878103256226 -11.011596095003185
174 -0.061137007921934126 -11.091581015288833 -0.0581773404031992 -11.069773435406384
175 -0.06112708263099194 -11.152708097919826 -0.058979492634534836 -11.12875292804092
176 -0.061089875549077986 -11.213797973468903 -0.06092466544359922 -11.189677593484518
177 -0.06110593471676111 -11.274903908185664 -0.0603084422647953 -11.249986035749313
178 -0.06108398698270321 -11.335987895168367 -0.06051779948174953 -11.310503835231062
179 -0.06104658711701631 -11.397034482285383 -0.060563082434237005 -11.3710669176653
180 -0.06102792620658874 -11.45806240849197 -0.060869723372161386 -11.43193664103746
181 -0.060999466478824614 -11.519061874970795 -0.060501482151448724 -11.492438123188908
182 -0.06095911283046007 -11.580020987801255 -0.0605492290109396 -11.552987352199848
183 -0.060941712372004984 -11.64096270017326 -0.061555690318346026 -11.614543042518195
184 -0.0609331926330924 -11.701895892806352 -0.06197874043136835 -11.676521782949562
185 -0.0608916062861681 -11.76278749909252 -0.059867047145962714 -11.736388830095525
186 -0.060876930318772796 -11.823664429411293 -0.061872915178537366 -11.798261745274061
187 -0.06082195919007063 -11.884486388601363 -0.060048228688538076 -11.8583099739626
188 -0.060802046209573746 -11.945288434810937 -0.06212395634502173 -11.920433930307622
189 -0.06078051552176476 -12.006068950332702 -0.06059701144695282 -11.981030941754575
190 -0.06075479909777641 -12.066823749430478 -0.06095614619553089 -12.041987087950107
191 -0.06072420570999384 -12.127547955140471 -0.06017115823924542 -12.102158246189353
192 -0.060702623799443245 -12.188250578939915 -0.06091107074171305 -12.163069316931066
193 -0.06066424567252397 -12.248914824612438 -0.06216225679963827 -12.225231573730705
194 -0.0606543019413948 -12.309569126553832 -0.060338696092367174 -12.285570269823072
195 -0.060612240061163905 -12.370181366614997 -0.05889100730419159 -12.344461277127264
196 -0.060594522207975385 -12.430775888822971 -0.059771901182830336 -12.404233178310095
197 -0.06056475061923265 -12.491340639442203 -0.06050488632172346 -12.464738064631819
198 -0.06054193750023842 -12.551882576942441 -0.06128572802990675 -12.526023792661725
199 -0.0605315025895834 -12.612414079532025 -0.059393517673015594 -12.58541731033474
200 -0.060483747906982896 -12.672897827439007 -0.05955867171287536 -12.644975982047615
201 -0.06048648562282324 -12.73338431306183 -0.05812018159776926 -12.703096163645384
202 -0.06047677807509899 -12.793861091136929 -0.054626578278839585 -12.757722741924223
203 -0.0604907350614667 -12.854351826198396 -0.06153530776500702 -12.81925804968923
204 -0.060448702238500115 -12.914800528436896 -0.06096419636160135 -12.880222246050831
205 -0.06041636485606432 -12.97521689329296 -0.0609256224706769 -12.941147868521508
206 -0.06039940677583218 -13.035616300068792 -0.0626439817249775 -13.003791850246486
207 -0.06032238528132439 -13.095938685350117 -0.06089320722967386 -13.06468505747616
208 -0.0603022251278162 -13.156240910477933 -0.06068128272891045 -13.12536634020507
209 -0.06027189698070288 -13.216512807458637 -0.06044789180159569 -13.185814232006667
210 -0.060241789929568766 -13.276754597388205 -0.06032810620963573 -13.246142338216302
211 -0.06023034732788801 -13.336984944716093 -0.06201670896261931 -13.308159047178922
212 -0.06019504945725203 -13.397179994173346 -0.06048774588853121 -13.368646793067454
213 -0.06014778055250645 -13.457327774725853 -0.06064932495355606 -13.429296118021009
214 -0.06013644970953465 -13.517464224435388 -0.05940368510782719 -13.488699803128837
215 -0.060101591795682904 -13.57756581623107 -0.059283776208758354 -13.547983579337595
216 -0.06007361020892858 -13.637639426439998 -0.06001131907105446 -13.60799489840865
217 -0.060060856863856316 -13.697700283303854 -0.06050574462860823 -13.668500643037259
218 -0.060018725134432314 -13.757719008438286 -0.059938222356140616 -13.7284388653934
219 -0.060017209872603415 -13.81773621831089 -0.06277464870363474 -13.791213514097034
220 -0.05995440911501646 -13.877690627425906 -0.05704524088650942 -13.848258754983544
221 -0.05994406808167696 -13.937634695507583 -0.05935203470289707 -13.90761078968644
222 -0.05991591215133667 -13.99755060765892 -0.05921518132090568 -13.966825971007346
223 -0.05987820066511631 -14.057428808324035 -0.0567025039345026 -14.023528474941848
224 -0.05988680385053158 -14.117315612174567 -0.06222195383161307 -14.085750428773462
225 -0.05980618689209223 -14.17712179906666 -0.06064783539623022 -14.146398264169692
226 -0.05982123985886574 -14.236943038925526 -0.0571041913703084 -14.20350245554
227 -0.059775879979133605 -14.29671891890466 -0.05926040802150965 -14.26276286356151
228 -0.059760024026036265 -14.356478942930696 -0.059613710083067414 -14.322376573644577
229 -0.059720232523977755 -14.416199175454674 -0.059317246451973914 -14.381693820096551
230 -0.059694251790642736 -14.475893427245316 -0.05953779611736536 -14.441231616213916
231 -0.05965273380279541 -14.535546161048112 -0.05752438586205244 -14.498756002075968
232 -0.059695360250771046 -14.595241521298883 -0.05145952720195055 -14.550215529277919
233 -0.059677254408597946 -14.65491877570748 -0.05910605527460575 -14.609321584552525
234 -0.05968949273228645 -14.714608268439767 -0.06183252166956663 -14.671154106222092
235 -0.05958482027053833 -14.774193088710305 -0.05740451440215111 -14.728558620624243
236 -0.05957813933491707 -14.833771228045222 -0.06200509555637836 -14.790563716180621
237 -0.059514346159994604 -14.893285574205217 -0.05622982438653708 -14.846793540567159
238 -0.05951062645763159 -14.95279620066285 -0.058700658939778806 -14.905494199506938
239 -0.05948455054312944 -15.012280751205978 -0.05986170638352632 -14.965355905890464
240 -0.05949111115187407 -15.071771862357853 -0.059740744158625604 -15.02509665004909
241 -0.05944580398499966 -15.131217666342852 -0.05613440591841936 -15.081231055967509
242 -0.059413579292595387 -15.190631245635448 -0.06099982280284166 -15.14223087877035
243 -0.059366601146757604 -15.249997846782206 -0.05504962205886841 -15.197280500829219
244 -0.05936771407723427 -15.30936556085944 -0.05997151397168636 -15.257252014800905
245 -0.05932715758681297 -15.368692718446253 -0.055954030714929104 -15.313206045515834
246 -0.05932676363736391 -15.428019482083617 -0.05607404224574566 -15.36928008776158
247 -0.059303943254053595 -15.48732342533767 -0.05873270127922296 -15.428012789040801
248 -0.05927617661654949 -15.54659960195422 -0.05829504355788231 -15.486307832598683
249 -0.059259404242038724 -15.605859006196258 -0.06239485926926136 -15.548702691867945
250 -0.059195921570062635 -15.66505492776632 -0.05859906822443008 -15.607301760092374
251 -0.059171272069215776 -15.724226199835536 -0.05732520911842585 -15.6646269692108
252 -0.05915100537240505 -15.783377205207941 -0.059218459948897365 -15.723845429159699
253 -0.059113149903714655 -15.842490355111655 -0.058234318345785144 -15.782079747505485
254 -0.059105999767780304 -15.901596354879436 -0.05788924340158701 -15.839968990907071
255 -0.05903529617935419 -15.96063165105879 -0.05162821151316166 -15.891597202420233
256 -0.05908438321202993 -16.01971603427082 -0.052166168577969074 -15.943763370998202
257 -0.059075764007866384 -16.078791798278687 -0.05714202374219894 -16.0009053947404
258 -0.05904253739863634 -16.137834335677322 -0.05827482901513577 -16.059180223755536
259 -0.05899094697088003 -16.196825282648202 -0.06079892311245203 -16.119979146867987
260 -0.058945906907320024 -16.25577118955552 -0.0566525349393487 -16.176631681807336
261 -0.05893849115818739 -16.314709680713708 -0.058590269275009633 -16.235221951082345
262 -0.05888938046991825 -16.373599061183626 -0.053974841721355915 -16.2891967928037
263 -0.05888792388141155 -16.432486985065037 -0.06450988259166479 -16.353706675395365
264 -0.05885041505098343 -16.49133740011602 -0.05773961879312992 -16.411446294188494
265 -0.058818054012954236 -16.550155454128973 -0.057856127806007865 -16.469302421994502
266 -0.05880503095686436 -16.608960485085838 -0.06616214998066425 -16.535464571975165
267 -0.05873068440705538 -16.667691169492894 -0.059167212061584 -16.59463178403675
268 -0.05870576072484255 -16.726396930217735 -0.05894700232893228 -16.65357878636568
269 -0.058632015250623226 -16.78502894546836 -0.06582013815641403 -16.719398924522096
270 -0.0585927365347743 -16.843621682003132 -0.05943987555801868 -16.778838800080116
271 -0.05856972374022007 -16.902191405743352 -0.06173743028193712 -16.840576230362053
272 -0.0585282227024436 -16.960719628445794 -0.061128747276961805 -16.901704977639014
273 -0.05851589795202017 -17.019235526397814 -0.05820816680788994 -16.959913144446904
274 -0.05850210506469011 -17.077737631462504 -0.0293080719653517 -16.989221216412258
275 -0.0585264291614294 -17.136264060623933 -0.05954251792281866 -17.048763734335076
276 -0.05850947592407465 -17.19477353654801 -0.05608204584568739 -17.104845780180764
277 -0.05846760310232639 -17.253241139650335 -0.061359258741140364 -17.166205038921905
278 -0.05843237601220608 -17.31167351566254 -0.03894612696021795 -17.205151165882125
279 -0.058448302932083605 -17.370121818594626 -0.054973110929131506 -17.260124276811258
280 -0.058442532643675806 -17.4285643512383 -0.05081350989639759 -17.310937786707655
281 -0.05843552388250828 -17.48699987512081 -0.06035653743892908 -17.371294324146582
282 -0.058371768519282344 -17.54537164364009 -0.06342316996306181 -17.434717494109645
283 -0.0583396639674902 -17.603711307607583 -0.0557881411164999 -17.490505635226146
284 -0.05831944309175015 -17.662030750699333 -0.06102563310414553 -17.55153126833029
285 -0.05827169474214315 -17.720302445441476 -0.05883609503507614 -17.610367363365366
286 -0.058224823139607904 -17.778527268581083 -0.05468899831175804 -17.665056361677124
287 -0.058203992806375025 -17.83673126138746 -0.05810969434678555 -17.72316605602391
288 -0.058158920519053935 -17.894890181906515 -0.07224959880113602 -17.795415654825046
289 -0.058104639314115046 -17.95299482122063 -0.05803695842623711 -17.85345261325128
290 -0.058066462725400926 -18.01106128394603 -0.05824006386101246 -17.911692677112296
291 -0.05805149879306555 -18.069112782739097 -0.05671277716755867 -17.968405454279853
292 -0.05800904203206301 -18.12712182477116 -0.057348039001226425 -18.02575349328108
293 -0.05802497025579214 -18.185146795026952 -0.03823018204420805 -18.06398367532529
294 -0.05800700318068266 -18.243153798207636 -0.05932046547532081 -18.12330414080061
295 -0.05799017567187548 -18.301143973879512 -0.059819930233061314 -18.18312407103367
296 -0.05803749207407236 -18.359181465953583 -0.07653064355254173 -18.259654714586212
297 -0.057835216633975506 -18.41701668258756 -0.06285203974694013 -18.32250675433315
298 -0.05779418405145407 -18.47481086663901 -0.054626806639134884 -18.377133560972286
299 -0.057769636251032354 -18.532580502890042 -0.05311527214944363 -18.43024883312173
300 -0.057731852307915686 -18.59031235519796 -0.05790175255388021 -18.488150585675612
301 -0.05770915895700455 -18.648021514154962 -0.055392338521778585 -18.54354292419739
302 -0.057670521549880505 -18.705692035704843 -0.059367736987769607 -18.60291066118516
303 -0.05764066018164158 -18.763332695886483 -0.05687423199415207 -18.65978489317931
304 -0.05764161199331284 -18.820974307879794 -0.06295048110187054 -18.722735374281182
305 -0.05756641048938036 -18.878540718369173 -0.06172857824712992 -18.784463952528313
306 -0.05753074083477259 -18.936071459203944 -0.05853704754263163 -18.843001000070945
307 -0.057457922399044035 -18.99352938160299 -0.05863490141928196 -18.901635901490227
308 -0.05743679255247116 -19.050966174155462 -0.05638546198606491 -18.95802136347629
309 -0.05740926563739777 -19.10837543979286 -0.06662688311189413 -19.024648246588185
310 -0.05734381936490536 -19.165719259157765 -0.06794226206839085 -19.092590508656578
311 -0.057309890538454054 -19.22302914969622 -0.05784529224038124 -19.150435800896958
312 -0.05727454479783774 -19.28030369449406 -0.046525890566408636 -19.196961691463365
313 -0.05723834987729788 -19.337542044371357 -0.08167407959699631 -19.27863577106036
314 -0.057115613296627996 -19.394657657667985 -0.056410453654825686 -19.33504622471519
315 -0.057116611115634444 -19.45177426878362 -0.06424308363348245 -19.39928930834867
316 -0.05705010071396828 -19.50882436949759 -0.06515094675123692 -19.46444025509991
317 -0.057014948688447475 -19.565839318186036 -0.057157508283853534 -19.521597763383763
318 -0.056961868144571784 -19.62280118633061 -0.059311066009104255 -19.580908829392868
319 -0.05691688936203718 -19.679718075692644 -0.05677356831729412 -19.63768239771016
320 -0.056900954060256484 -19.7366190297529 -0.047353402338922025 -19.685035800049082
321 -0.0568744607269764 -19.79349349047988 -0.055663058534264565 -19.740698858583347
322 -0.056831320747733116 -19.850324811227612 -0.05700580645352602 -19.79770466503687
323 -0.05676310881972313 -19.907087920047335 -0.05594854485243559 -19.853653209889305
324 -0.05675225853919983 -19.963840178586533 -0.04837089907377958 -19.902024108963086
325 -0.05671342667192221 -20.020553605258456 -0.05152352564036846 -19.953547634603456
326 -0.05669180192053318 -20.07724540717899 -0.04295030161738396 -19.99649793622084
327 -0.05667863562703133 -20.13392404280602 -0.04871789254248142 -20.04521582876332
328 -0.05666836015880108 -20.19059240296482 -0.05868231542408466 -20.103898144187408
329 -0.0566064041107893 -20.24719880707561 -0.05903401151299477 -20.162932155700403
330 -0.05657953433692455 -20.303778341412535 -0.057795969396829606 -20.22072812509723
331 -0.05653729159384966 -20.360315633006383 -0.059875616990029815 -20.280603742087262
332 -0.056486739031970504 -20.416802372038354 -0.05672039296478033 -20.337324135052043
333 -0.056455442868173125 -20.47325781490653 -0.05162042248994112 -20.388944557541983
334 -0.05643758848309517 -20.529695403389624 -0.06512460559606552 -20.454069163138048
335 -0.05642720703035593 -20.58612261041998 -0.052226060256361964 -20.50629522339441
336 -0.05632545426487923 -20.64244806468486 -0.05499540828168392 -20.561290631676094
337 -0.056274238787591455 -20.69872230347245 -0.05215228032320738 -20.6134429119993
338 -0.056262490898370744 -20.75498479437082 -0.058071814849972724 -20.671514726849274
339 -0.0562509348616004 -20.811235729232422 -0.06081673502922058 -20.732331461878495
340 -0.05616816151887179 -20.867403890751294 -0.05703687071800232 -20.789368332596496
341 -0.05616532936692238 -20.923569220118218 -0.04788694866001606 -20.83725528125651
342 -0.056103567406535146 -20.979672787524752 -0.07586944699287415 -20.913124728249386
343 -0.056024893373250964 -21.035697680898004 -0.057740831188857554 -20.970865559438245
344 -0.05597814060747623 -21.09167582150548 -0.04276570649817586 -21.01363126593642
345 -0.05594588816165924 -21.14762170966714 -0.05096754301339388 -21.064598808949814
346 -0.05592731088399887 -21.203549020551137 -0.055963681824505326 -21.12056249077432
347 -0.055891748517751694 -21.25944076906889 -0.0561199527233839 -21.176682443497704
348 -0.055879433266818525 -21.315320202335705 -0.058463813923299315 -21.235146257421004
349 -0.05580549947917461 -21.37112570181488 -0.05280279573053122 -21.287949053151536
350 -0.05574300959706306 -21.42686871141194 -0.05228854101151228 -21.34023759416305
351 -0.055732876248657706 -21.4826015876606 -0.050926785357296465 -21.391164379520347
352 -0.055667930468916896 -21.538269518129518 -0.057771348394453526 -21.4489357279148
353 -0.05563740245997906 -21.593906920589497 -0.047363048419356346 -21.496298776334157
354 -0.055970892123878 -21.649877812713374 -0.11651521734893322 -21.61281399368309
355 -0.05539170131087303 -21.70526951402425 -0.06031388733536005 -21.673127881018452
356 -0.05535467825829983 -21.76062419228255 -0.05901422593742609 -21.732142106955877
357 -0.05528414212167263 -21.81590833440422 -0.05410598143935204 -21.78624808839523
358 -0.055235914699733255 -21.871144249103953 -0.05447613578289747 -21.84072422417813
359 -0.05521395932883024 -21.926358208432784 -0.0521914666518569 -21.892915690829984
360 -0.055149779096245764 -21.98150798752903 -0.056846066191792485 -21.949761757021776
361 -0.055120077729225156 -22.036628065258256 -0.05577987227588892 -22.005541629297664
362 -0.055058071948587896 -22.091686137206842 -0.05481951348483562 -22.0603611427825
363 -0.05502456352114678 -22.14671070072799 -0.05756439622491598 -22.117925539007416
364 -0.0549618624150753 -22.201672563143067 -0.04381881598383188 -22.16174435499125
365 -0.054948337562382224 -22.25662090070545 -0.05677727051079273 -22.218521625502042
366 -0.054889026656746866 -22.311509927362195 -0.05585730019956827 -22.274378925701612
367 -0.054852813668549064 -22.366362741030745 -0.060240205749869345 -22.334619131451483
368 -0.05478355772793293 -22.42114629875868 -0.05103271696716547 -22.385651848418647
369 -0.05472722761332989 -22.47587352637201 -0.05366276856511831 -22.439314616983765
370 -0.0547235107049346 -22.530597037076944 -0.051715432107448576 -22.491030049091215
371 -0.05465412307530641 -22.58525116015225 -0.05640424769371748 -22.54743429678493
372 -0.05460497885942459 -22.639856139011673 -0.051761417649686337 -22.599195714434618
373 -0.05458729360252619 -22.6944434326142 -0.051546120643615724 -22.650741835078232
374 -0.054476166144013405 -22.748919598758214 -0.04952335227280855 -22.70026518735104
375 -0.054464548081159594 -22.803384146839374 -0.05517461486160755 -22.755439802212646
376 -0.054412733390927316 -22.8577968802303 -0.06173960790038109 -22.817179410113027
377 -0.05432745348662138 -22.91212433371692 -0.05746144875884056 -22.874640858871867
378 -0.05427202992141247 -22.966396363638335 -0.051401087641716005 -22.926041946513582
379 -0.0542492400854826 -23.020645603723818 -0.05633911993354559 -22.98238106644713
380 -0.05420290920883417 -23.07484851293265 -0.05106574408710003 -23.03344681053423
381 -0.05415617302060127 -23.12900468595325 -0.06718650348484516 -23.100633314019074
382 -0.05406608767807484 -23.183070773631325 -0.055703089013695715 -23.15633640303277
383 -0.05400171335786581 -23.23707248698919 -0.05350436493754387 -23.209840767970316
384 -0.05394342523068189 -23.291015912219873 -0.05590916983783245 -23.26574993780815
385 -0.05388994850218296 -23.344905860722054 -0.05318405646830797 -23.318933994276456
386 -0.053854860737919806 -23.398760721459976 -0.055759329535067084 -23.374693323811524
387 -0.05376758445054293 -23.45252830591052 -0.061122691445052627 -23.435816015256577
388 -0.0537314074113965 -23.506259713321917 -0.06253686789423227 -23.498352883150808
389 -0.05362232457846403 -23.55988203790038 -0.05267621073871851 -23.551029093889525
390 -0.053551049903035164 -23.613433087803415 -0.054632306285202506 -23.60566140017473
391 -0.05351489223539829 -23.666947980038813 -0.051251614652574065 -23.656913014827303
392 -0.05349907353520393 -23.720447053574016 -0.03290070053189993 -23.689813715359204
393 -0.053773851878941056 -23.774220905452957 -0.10147565342485905 -23.791289368784064
394 -0.05329003594815731 -23.827510941401115 -0.062458920292556286 -23.85374828907662
395 -0.05318628679960966 -23.880697228200724 -0.05586813446134329 -23.909616423537962
396 -0.05314144287258386 -23.933838671073307 -0.054115418903529645 -23.96373184244149
397 -0.05304376427084208 -23.98688243534415 -0.056794197484850886 -24.02052603992634
398 -0.05299174524843693 -24.039874180592587 -0.05297359693795443 -24.073499636864295
399 -0.05291189942508936 -24.092786080017678 -0.0556330069899559 -24.129132643854252
400 -0.05287054535001516 -24.145656625367693 -0.056740489043295386 -24.185873132897548
401 -0.052786778286099435 -24.19844340365379 -0.05657339971512556 -24.242446532612675
402 -0.05272685289382935 -24.25117025654762 -0.05746429543942213 -24.2999108280521
403 -0.05262029897421598 -24.303790555521836 -0.055509022995829584 -24.355419851047927
404 -0.052637940645217894 -24.356428496167055 -0.06125372983515263 -24.416673580883078
405 -0.05250076577067375 -24.40892926193773 -0.05590972974896431 -24.472583310632043
406 -0.05238332394510507 -24.461312585882833 -0.052378573827445506 -24.52496188445949
407 -0.0523481173440814 -24.513660703226915 -0.05410640519112349 -24.579068289650614
408 -0.05230307839810848 -24.565963781625022 -0.05184237752109766 -24.63091066717171
409 -0.05226716063916683 -24.61823094226419 -0.042042340710759164 -24.67295300788247
410 -0.05218509677797556 -24.670416039042166 -0.05402232408523559 -24.726975331967704
411 -0.0520931251347065 -24.722509164176873 -0.05666645299643278 -24.783641784964136
412 -0.052087643556296824 -24.77459680773317 -0.05208859741687775 -24.835730382381012
413 -0.05198434479534626 -24.82658115252852 -0.05386649295687675 -24.88959687533789
414 -0.051897589862346646 -24.878478742390865 -0.051253497041761874 -24.940850372379654
415 -0.051838130503892896 -24.930316872894757 -0.05000138320028782 -24.990851755579943
416 -0.05182600803673267 -24.98214288093149 -0.06394351720809936 -25.05479527278804
417 -0.051684393733739856 -25.03382727466523 -0.06455556713044644 -25.11935083991849
418 -0.051605289615690705 -25.08543256428092 -0.0558094896376133 -25.175160329556103
419 -0.051507837139070034 -25.13694040141999 -0.0449741467833519 -25.220134476339457
420 -0.051450956612825394 -25.188391358032817 -0.05062566269189119 -25.27076013903135
421 -0.051433099620044234 -25.239824457652862 -0.04324509613215923 -25.31400523516351
422 -0.05139156170189381 -25.291216019354756 -0.046900479681789876 -25.3609057148453
423 -0.05131200775504112 -25.342528027109797 -0.06617047414183616 -25.427076188987133
424 -0.051239275559782985 -25.39376730266958 -0.05128705333918333 -25.478363242326317
425 -0.05116871129721403 -25.444936013966796 -0.05453716330230236 -25.53290040562862
426 -0.051083646900951865 -25.49601966086775 -0.050989501550793646 -25.583889907179415
427 -0.051026568934321406 -25.54704622980207 -0.05033602081239223 -25.634225927991807
428 -0.050974291376769544 -25.59802052117884 -0.06341831125319004 -25.697644239244998
429 -0.05080213882029057 -25.64882265999913 -0.046382255479693414 -25.74402649472469
430 -0.050752200186252594 -25.699574860185383 -0.04792234767228365 -25.791948842396973
431 -0.05066875629127025 -25.750243616476652 -0.046066871099174025 -25.838015713496148
432 -0.05062294378876686 -25.80086656026542 -0.048738854564726354 -25.886754568060873
433 -0.05055945459753275 -25.85142601486295 -0.04873419236391783 -25.93548876042479
434 -0.05054017417132854 -25.90196618903428 -0.03983038254082203 -25.97531914296561
435 -0.05048484914004803 -25.952451038174328 -0.04999115504324436 -26.025310298008854
436 -0.05037429463118315 -26.00282533280551 -0.047441611625254156 -26.072751909634107
437 -0.05030947979539633 -26.053134812600906 -0.050577905587852 -26.123329815221958
438 -0.05023159962147474 -26.103366412222382 -0.05256914477795362 -26.175898959999913
439 -0.05014563519507646 -26.153512047417458 -0.057727123610675335 -26.233626083610588
440 -0.05005312841385603 -26.203565175831315 -0.05662598554044962 -26.290252069151038
441 -0.04994205404073 -26.253507229872046 -0.042460988461971286 -26.33271305761301
442 -0.04993193447589874 -26.303439164347946 -0.04187418222427368 -26.374587239837282
443 -0.05031387694180012 -26.353753041289746 -0.12946043498814105 -26.504047674825422
444 -0.049498348496854305 -26.4032513897866 -0.046820858307182786 -26.550868533132604
445 -0.04945288375020027 -26.4527042735368 -0.04788928404450417 -26.59875781717711
446 -0.04940071851015091 -26.50210499204695 -0.05126420259475708 -26.650022019771868
447 -0.0492907265201211 -26.55139571856707 -0.04677381310611963 -26.69679583287799
448 -0.04917777255177498 -26.600573491118844 -0.0505740474909544 -26.747369880368943
449 -0.049111617170274256 -26.64968510828912 -0.051507407799363136 -26.798877288168306
450 -0.04900836814194918 -26.698693476431067 -0.04030511137098074 -26.839182399539286
451 -0.04894462525844574 -26.747638101689514 -0.05519732590764761 -26.894379725446935
452 -0.0488560201600194 -26.796494121849534 -0.04731220845133066 -26.941691933898266
453 -0.048782261088490486 -26.845276382938025 -0.046197614446282384 -26.987889548344548
454 -0.04866480678319931 -26.893941189721225 -0.03999316710978747 -27.027882715454336
455 -0.04862052518874407 -26.94256171490997 -0.053060467913746835 -27.08094318336808
456 -0.04849813561886549 -26.991059850528835 -0.043014712445437905 -27.12395789581352
457 -0.04840910006314516 -27.03946895059198 -0.05856530461460352 -27.182523200428122
458 -0.04833137039095163 -27.087800320982932 -0.05434237457811832 -27.23686557500624
459 -0.04822004288434982 -27.13602036386728 -0.04236152414232493 -27.279227099148567
460 -0.04809643179178238 -27.184116795659065 -0.05077482145279646 -27.330001920601365
461 -0.0479761803522706 -27.232092976011337 -0.05399063713848591 -27.38399255773985
462 -0.04791881758719683 -27.280011793598533 -0.05753183681517839 -27.44152439455503
463 -0.047846651449799535 -27.32785844504833 -0.04787157066166401 -27.489395965216694
464 -0.04774963892996311 -27.375608083978296 -0.04967190958559513 -27.53906787480229
465 -0.04763182830065489 -27.42323991227895 -0.0474420377984643 -27.586509912600754
466 -0.04753562696278095 -27.470775539241732 -0.04584773052483797 -27.63235764312559
467 -0.04751348588615656 -27.51828902512789 -0.04647563043981791 -27.67883327356541
468 -0.04743447732180357 -27.565723502449693 -0.04637098852545023 -27.72520426209086
469 -0.047346779704093934 -27.613070282153785 -0.04961770959198475 -27.774821971682844
470 -0.047203825786709785 -27.660274107940495 -0.039852252788841726 -27.814674224471684
471 -0.04717568140476942 -27.707449789345265 -0.05080262832343578 -27.86547685279512
472 -0.04706825464963913 -27.754518043994903 -0.04917664434760809 -27.914653497142726
473 -0.04699445851147175 -27.801512502506373 -0.05718258507549763 -27.971836082218225
474 -0.04682136736810207 -27.848333869874477 -0.04386502970010042 -28.015701111918325
475 -0.046729217283427715 -27.895063087157904 -0.041798344999551776 -28.057499456917878
476 -0.046687478013336656 -27.94175056517124 -0.05070174988359213 -28.10820120680147
477 -0.0465556425973773 -27.988306207768616 -0.04088113624602556 -28.149082343047496
478 -0.046497142128646377 -28.034803349897263 -0.04848230611532926 -28.197564649162825
479 -0.046370978280901906 -28.081174328178165 -0.04726298004388809 -28.244827629206714
480 -0.04631739668548107 -28.127491724863646 -0.03396584689617157 -28.278793476102887
481 -0.04622346945106983 -28.173715194314717 -0.052743421494960786 -28.331536897597847
482 -0.04609754327684641 -28.219812737591564 -0.06046579368412495 -28.39200269128197
483 -0.04593201410025358 -28.265744751691816 -0.04848137460649014 -28.44048406588846
484 -0.04580248985439539 -28.31154724154621 -0.04822016227990389 -28.488704228168363
485 -0.04573765471577644 -28.357284896261987 -0.04566088821738958 -28.534365116385754
486 -0.04567220825701952 -28.402957104519007 -0.0432912802323699 -28.577656396618124
487 -0.04555725697427988 -28.448514361493288 -0.04284677244722843 -28.62050316906535
488 -0.045477181859314444 -28.493991543352603 -0.041699261777102946 -28.662202430842456
489 -0.04536985065788031 -28.539361394010484 -0.038252534531056884 -28.700454965373513
490 -0.045409399829804895 -28.58477079384029 -0.04097628071904182 -28.741431246092557
491 -0.045343383029103276 -28.63011417686939 -0.04587474167346954 -28.787305987766025
492 -0.04526908583939075 -28.67538326270878 -0.04334589354693889 -28.830651881312964
493 -0.04519588053226471 -28.720579143241046 -0.04717164523899555 -28.87782352655196
494 -0.04506917167454958 -28.765648314915595 -0.04842119384557009 -28.92624472039753
495 -0.044979441165924075 -28.81062775608152 -0.04564368035644293 -28.971888400753972
496 -0.04486163426190615 -28.855489390343426 -0.05306839644908905 -29.02495679720306
497 -0.044799472019076345 -28.9002888623625 -0.05020734369754791 -29.075164140900608
498 -0.04456382784992456 -28.944852690212425 -0.0425222035497427 -29.11768634445035
499 -0.04456639811396599 -28.98941908832639 -0.04427921865135431 -29.161965563101706
500 -0.04444349724799394 -29.033862585574383 -0.044763156399130824 -29.206728719500838
501 -0.04438735041767359 -29.078249935992055 -0.04477044586092234 -29.25149916536176
502 -0.044300767593085766 -29.12255070358514 -0.04435878582298756 -29.295857951184747
503 -0.04421197455376387 -29.166762678138905 -0.04831872470676899 -29.344176675891514
504 -0.044123970158398154 -29.210886648297304 -0.04431961327791214 -29.388496289169428
505 -0.04402175638824701 -29.25490840468555 -0.041426381655037404 -29.429922670824464
506 -0.043951465934515 -29.298859870620067 -0.04072798732668161 -29.470650658151147
507 -0.04382984954863787 -29.342689720168703 -0.041771567240357396 -29.512422225391504
508 -0.04379650224000216 -29.386486222408706 -0.04313932824879885 -29.555561553640302
509 -0.0436538752168417 -29.430140097625547 -0.0415134035050869 -29.597074957145388
510 -0.043619555234909055 -29.473759652860455 -0.04166222475469113 -29.63873718190008
511 -0.04350121822208166 -29.517260871082538 -0.039405188895761965 -29.678142370795843
512 -0.04343477915972471 -29.560695650242263 -0.021301154233515262 -29.69944352502936
513 -0.043426933512091634 -29.604122583754354 -0.04507316015660763 -29.744516685185967
514 -0.04332399722188711 -29.64744658097624 -0.044426487572491166 -29.788943172758458
515 -0.04323344677686691 -29.690680027753107 -0.04593267869204283 -29.8348758514505
516 -0.04319130014628172 -29.73387132789939 -0.042837513238191606 -29.87771336468869
517 -0.04311616290360689 -29.776987490803 -0.03848202545195818 -29.91619539014065
518 -0.04301830679178238 -29.82000579759478 -0.04625176955014467 -29.962447159690797
519 -0.042929510958492755 -29.862935308553276 -0.042407377436757085 -30.004854537127553
520 -0.04283588845282793 -29.905771197006104 -0.03922578059136868 -30.044080317718922
521 -0.04277856890112162 -29.948549765907224 -0.04524364024400711 -30.08932395796293
522 -0.04264788962900638 -29.99119765553623 -0.04287952352315187 -30.13220348148608
523 -0.04258761275559664 -30.033785268291826 -0.04095374699681997 -30.1731572284829
524 -0.042481929436326026 -30.076267197728153 -0.035607030242681505 -30.20876425872558
525 -0.042459918186068535 -30.118727115914222 -0.03692542724311352 -30.245689685968692
526 -0.04245937615633011 -30.161186492070552 -0.04998404383659363 -30.295673729805287
527 -0.04234087597578764 -30.20352736804634 -0.040529018454253676 -30.33620274825954
528 -0.04221603218466043 -30.245743400231003 -0.04062779042869806 -30.37683053868824
529 -0.042146421410143374 -30.287889821641148 -0.0438287666067481 -30.420659305294986
530 -0.042076053097844124 -30.329965874738992 -0.04036625269800424 -30.46102555799299
531 -0.0419433755800128 -30.371909250319003 -0.05066713225096464 -30.511692690243954
532 -0.04197016060352325 -30.413879410922526 -0.030277825891971588 -30.541970516135926
533 -0.04168386589735747 -30.455563276819884 -0.06844539269804954 -30.610415908833975
534 -0.041507667116820815 -30.497070943936706 -0.04032634161412716 -30.6507422504481
535 -0.041469810903072356 -30.53854075483978 -0.04207593947649002 -30.69281818992459
536 -0.04141443409025669 -30.579955188930036 -0.03802426904439926 -30.73084245896899
537 -0.0413506094366312 -30.621305798366667 -0.04103768672794104 -30.77188014569693
538 -0.041245384328067305 -30.662551182694735 -0.04295987673103809 -30.81484002242797
539 -0.04121514149010182 -30.703766324184837 -0.036319483257830146 -30.8511595056858
540 -0.041065410152077673 -30.744831734336916 -0.041980259120464325 -30.893139764806264
541 -0.0410248814150691 -30.785856615751985 -0.04511698354035616 -30.93825674834662
542 -0.04088457673788071 -30.826741192489866 -0.039997190423309806 -30.97825393876993
543 -0.040854932926595214 -30.867596125416462 -0.045712338760495186 -31.023966277530427
544 -0.040771571919322014 -30.908367697335784 -0.06107254698872566 -31.085038824519152
545 -0.04049885012209416 -30.94886654745788 -0.039516770839691163 -31.124555595358842
546 -0.04038453381508589 -30.989251081272965 -0.04837868921458721 -31.17293428457343
547 -0.040327145531773564 -31.029578226804738 -0.04133960865437984 -31.21427389322781
548 -0.0402991795912385 -31.069877406395975 -0.0350403206422925 -31.2493142138701
549 -0.04024382624775171 -31.110121232643728 -0.03242042129859328 -31.281734635168693
550 -0.0402263218536973 -31.150347554497426 -0.02523560347035527 -31.30697023863905
551 -0.04021698571741581 -31.19056454021484 -0.04284268617630005 -31.34981292481535
552 -0.03993877060711384 -31.230503310821955 -0.03756794463843107 -31.387380869453782
553 -0.04004380721598864 -31.270547118037943 -0.03678225222975016 -31.42416312168353
554 -0.03993030209094286 -31.310477420128887 -0.038373606465756896 -31.46253672814929
555 -0.03981737196445465 -31.35029479209334 -0.03507958110421896 -31.49761630925351
556 -0.03976404760032892 -31.39005883969367 -0.03502200860530138 -31.53263831785881
557 -0.03977254237979651 -31.429831382073466 -0.047984739392995836 -31.580623057251806
558 -0.039666456170380116 -31.469497838243846 -0.034946619719266894 -31.615569676971074
559 -0.03966626264154911 -31.509164100885396 -0.04760564137250185 -31.663175318343576
560 -0.03952549584209919 -31.548689596727495 -0.03192446157336235 -31.695099779916937
561 -0.03946794886142015 -31.588157545588917 -0.04386577885597944 -31.738965558772918
562 -0.03934954963624478 -31.627507095225162 -0.03965336568653584 -31.778618924459455
563 -0.03941710367798805 -31.66692419890315 -0.06488140746951103 -31.843500331928965
564 -0.03916985932737589 -31.706094058230526 -0.04097850546240807 -31.884478837391374
565 -0.03902995940297842 -31.745124017633504 -0.04135598260909319 -31.925834820000468
566 -0.038957352936267856 -31.784081370569773 -0.04124091994017363 -31.96707573994064
567 -0.038852129317820075 -31.822933499887593 -0.03553796336054802 -32.002613703301186
568 -0.03885593805462122 -31.861789437942214 -0.04227843265980482 -32.04489213596099
569 -0.03874996323138476 -31.9005394011736 -0.04589530825614929 -32.09078744421714
570 -0.03851581197232008 -31.93905521314592 -0.046121515706181525 -32.136908959923325
571 -0.03848930913954973 -31.97754452228547 -0.03137866649776697 -32.16828762642109
572 -0.0384698199108243 -32.01601434219629 -0.0411817753687501 -32.20946940178984
573 -0.038361414708197115 -32.05437575690449 -0.029256419744342566 -32.23872582153418
574 -0.03845945559442043 -32.09283521249891 -0.030881269928067924 -32.26960709146225
575 -0.038463564962148665 -32.13129877746106 -0.03688246887177229 -32.30648956033402
576 -0.03833839595317841 -32.16963717341424 -0.03220283165574074 -32.33869239198976
577 -0.0383837690576911 -32.208020942471926 -0.034733488038182256 -32.373425880027945
578 -0.03835553452372551 -32.24637647699565 -0.03305187039077282 -32.406477750418716
579 -0.03827250227332115 -32.28464897926897 -0.04335977584123611 -32.449837526259955
580 -0.03808932080864906 -32.322738300077624 -0.03763685133308172 -32.48747437759304
581 -0.038036218285560607 -32.360774518363186 -0.03602255079895258 -32.52349692839199
582 -0.03799800146371126 -32.3987725198269 -0.0321682034060359 -32.55566513179803
583 -0.03795441668480635 -32.436726936511704 -0.04066295251250267 -32.596328084310535
584 -0.0378678223118186 -32.47459475882352 -0.03512227106839418 -32.63145035537893
585 -0.03784419894218445 -32.5124389577657 -0.029263336956501008 -32.660713692335435
586 -0.03783055245876312 -32.55026951022447 -0.04888678211718798 -32.70960047445262
587 -0.03774147666990757 -32.588010986894375 -0.02893555201590061 -32.73853602646852
588 -0.03771818596869707 -32.625729172863075 -0.035470771975815295 -32.77400679844434
589 -0.03759570010006428 -32.66332487296314 -0.037914826348423955 -32.81192162479277
590 -0.03760801833122969 -32.700932891294364 -0.0351213114336133 -32.84704293622638
591 -0.037502350844442846 -32.738435242138806 -0.05303227361291647 -32.900075209839294
592 -0.03743838798254728 -32.77587363012135 -0.04167734906077385 -32.94175255890007
593 -0.03728975094854832 -32.8131633810699 -0.04045293964445591 -32.98220549854452
594 -0.03723442144691944 -32.85039780251682 -0.03825519848614931 -33.02046069703067
595 -0.03718384262174368 -32.88758164513856 -0.027856868878006934 -33.048317565908675
596 -0.037203440070152284 -32.92478508520871 -0.03419706299901008 -33.08251462890769
597 -0.037166313268244267 -32.961951398476955 -0.044832129031419754 -33.12734675793911
598 -0.0370856462046504 -32.99903704468161 -0.033411281555891036 -33.160758039495
599 -0.03696667179465294 -33.03600371647626 -0.031348528992384675 -33.19210656848738
600 -0.036992734484374526 -33.07299645096063 -0.03319295346736908 -33.22529952195475
601 -0.03691556304693222 -33.10991201400756 -0.02768998807296157 -33.25298951002772
602 -0.03693454917520285 -33.14684656318276 -0.03997400291264057 -33.29296351294036
603 -0.036817174032330514 -33.18366373721509 -0.03904495630413294 -33.33200846924449
604 -0.036712118051946165 -33.22037585526704 -0.03363387323915958 -33.36564234248365
605 -0.036758792214095594 -33.25713464748113 -0.04266506843268871 -33.40830741091634
606 -0.03667150363326073 -33.29380615111439 -0.037897771969437596 -33.446205182885784
607 -0.03663166873157024 -33.33043781984596 -0.0366212697699666 -33.48282645265575
608 -0.03659338131546974 -33.36703120116143 -0.033733745105564594 -33.516560197761315
609 -0.036465888284146784 -33.40349708944558 -0.02653371188789606 -33.54309390964921
610 -0.03655230775475502 -33.44004939720033 -0.031054678745567797 -33.57414858839478
611 -0.03651744071394205 -33.47656683791428 -0.03512212671339512 -33.609270715108174
612 -0.03643305897712708 -33.5129998968914 -0.041100107878446576 -33.65037082298662
613 -0.03631059248000383 -33.54931048937141 -0.03640714883804321 -33.68677797182467
614 -0.03632688727229834 -33.5856373766437 -0.04102867990732193 -33.72780665173199
615 -0.036314104497432706 -33.62195148114114 -0.03631350696086884 -33.764120158692855
616 -0.03626087550073862 -33.658212356641876 -0.03243942055851221 -33.796559579251365
617 -0.03627936188131571 -33.69449171852319 -0.03472034744918347 -33.831279926700546
618 -0.03626104723662138 -33.73075276575981 -0.03526166994124651 -33.866541596641795
619 -0.03614207226783037 -33.76689483802764 -0.038012923672795296 -33.90455452031459
620 -0.03610351923853159 -33.80299835726617 -0.03278248719871044 -33.9373370075133
621 -0.03608047142624855 -33.839078828692415 -0.0284472294151783 -33.96578423692848
622 -0.03610170185565949 -33.87518053054807 -0.03581331148743629 -34.001597548415916
623 -0.03599556107074022 -33.91117609161881 -0.03692206498235464 -34.03851961339827
624 -0.03596361298114061 -33.947139704599955 -0.04136799778789282 -34.079887611186166
625 -0.03587990552186966 -33.98301961012182 -0.03335930183529854 -34.11324691302146
626 -0.03582450076937675 -34.0188441108912 -0.03271750584244728 -34.14596441886391
627 -0.03585907146334648 -34.05470318235455 -0.03374956976622343 -34.179713988630134
628 -0.03586002979427576 -34.09056321214883 -0.041965250857174397 -34.22167923948731
629 -0.03573076575994492 -34.12629397790877 -0.026705321669578553 -34.24838456115689
630 -0.03623553216457367 -34.16252951007335 -0.08788576498627662 -34.336270326143165
631 -0.035283158719539645 -34.197812668792885 -0.03780248388648033 -34.374072810029645
632 -0.035293105989694595 -34.23310577478258 -0.03230543397367001 -34.406378244003314
633 -0.03526509534567594 -34.26837087012826 -0.0340106125921011 -34.44038885659541
634 -0.03523061405867338 -34.303601484186935 -0.03505551274865866 -34.47544436934407
635 -0.03514785915613174 -34.33874934334307 -0.036848281510174274 -34.51229265085424
636 -0.03511950001120567 -34.37386884335427 -0.031780301593244076 -34.544072952447486
637 -0.0351410960778594 -34.40900993943213 -0.034140045382082464 -34.57821299782957
638 -0.035061129555106166 -34.444071068987235 -0.03432321026921272 -34.61253620809878
639 -0.03502489812672138 -34.479095967113956 -0.03458727095276117 -34.647123479051544
640 -0.03503705784678459 -34.51413302496074 -0.026841455604881048 -34.673964934656425
641 -0.035093570686876775 -34.54922659564762 -0.03838848434388638 -34.71235341900031
642 -0.03504432626068592 -34.584270921908306 -0.04138477928936481 -34.753738198289675
643 -0.03484516367316246 -34.61911608558147 -0.04227249994874001 -34.79601069823841
644 -0.03476466666907072 -34.65388075225054 -0.031592925824224946 -34.82760362406264
645 -0.034868499636650084 -34.68874925188719 -0.028737816773355008 -34.856341440836
646 -0.0348591823130846 -34.72360843420027 -0.02177403150126338 -34.878115472337264
647 -0.03479613270610571 -34.75840456690638 -0.03588658198714256 -34.914002054324406
648 -0.034934828616678716 -34.793339395523056 0.0002929441183368908 -34.91370911020607
649 -0.0349899634718895 -34.82832935899494 -0.03402320947498083 -34.94773231968105
650 -0.035009260289371014 -34.86333861928431 -0.02965075019747019 -34.97738306987852
651 -0.03488993886858225 -34.898228558152894 -0.040842645615339276 -35.01822571549386
652 -0.03481667898595333 -34.93304523713885 -0.026787149533629418 -35.045012865027495
653 -0.03486150242388249 -34.96790673956273 -0.038083395548164846 -35.08309626057566
654 -0.03484720271080732 -35.002753942273536 -0.04179442171007395 -35.12489068228573
655 -0.0346897229552269 -35.037443665228764 -0.02709809076040983 -35.15198877304614
656 -0.03478098027408123 -35.07222464550284 -0.027057362161576747 -35.17904613520772
657 -0.034933443926274774 -35.10715808942912 -0.05218460988253355 -35.23123074509025
658 -0.03469015434384346 -35.14184824377296 -0.03089902512729168 -35.26212977021754
659 -0.034572772309184076 -35.176421016082145 -0.03600329626351595 -35.29813306648106
660 -0.03461526855826378 -35.21103628464041 -0.03738106023520231 -35.33551412671626
661 -0.034538553282618525 -35.24557483792302 -0.03652690574526787 -35.37204103246153
662 -0.034497857093811035 -35.280072695016834 -0.03545322697609663 -35.40749425943763
663 -0.03460298255085945 -35.31467567756769 -0.034057287499308586 -35.441551546936935
664 -0.03446795605123043 -35.34914363361892 -0.033836237341165545 -35.4753877842781
665 -0.03442936670035124 -35.383573000319274 -0.03736200146377087 -35.51274978574187
666 -0.0344936802983284 -35.4180666806176 -0.030226412508636714 -35.54297619825051
667 -0.03435681890696287 -35.45242349952456 -0.03051590798422694 -35.57349210623473
668 -0.03448690474033356 -35.4869104042649 -0.05091431234031916 -35.62440641857505
669 -0.03416663408279419 -35.52107703834769 -0.03776351660490036 -35.662169935179946
670 -0.034155933372676375 -35.555232971720365 -0.028145860880613327 -35.69031579606056
671 -0.03417273536324501 -35.58940570708361 -0.03200705163180828 -35.72232284769237
672 -0.034063564613461494 -35.62346927169707 -0.038041508942842486 -35.76036435663521
673 -0.03400692529976368 -35.65747619699683 -0.03827453404664993 -35.79863889068186
674 -0.03404580391943455 -35.691522000916265 -0.03617156986147165 -35.83481046054333
675 -0.03395016863942146 -35.72547216955569 -0.03288262244313955 -35.86769308298647
676 -0.03400402795523405 -35.75947619751092 -0.030283549707382916 -35.897976632693855
677 -0.03393138498067856 -35.7934075824916 -0.044497161917388436 -35.942473794611246
678 -0.033801837451756 -35.82720941994335 -0.0326483640819788 -35.975122158693225
679 -0.033822035789489745 -35.86103145573284 -0.020598096400499345 -35.99572025509372
680 -0.03386515639722347 -35.89489661213007 -0.03287958018481731 -36.02859983527854
681 -0.033857052028179166 -35.92875366415825 -0.03887441288679838 -36.06747424816534
682 -0.03370498046278954 -35.96245864462104 -0.04059277456253767 -36.10806702272788
683 -0.03367945458739996 -35.99613809920844 -0.034795522876083854 -36.14286254560396
684 -0.03373414557427168 -36.02987224478271 -0.03815975431352854 -36.18102229991749
685 -0.033602204732596876 -36.063474449515304 -0.031858441047370435 -36.212880740964856
686 -0.03367496114224196 -36.09714941065754 -0.012465155078098178 -36.22534589604295
687 -0.033749766275286676 -36.13089917693283 -0.029379646945744752 -36.254725542988695
688 -0.033633002266287806 -36.164532179199114 -0.033156768232584 -36.28788231122128
689 -0.03372059166431427 -36.19825277086343 -0.03378527071326971 -36.32166758193455
690 -0.03374580163508654 -36.23199857249851 -0.03432060535997152 -36.35598818729452
691 -0.033688393980264665 -36.265686966478775 -0.04310571905225515 -36.39909390634678
692 -0.03356857988983393 -36.299255546368606 -0.038749291375279424 -36.43784319772206
693 -0.03349725510925054 -36.33275280147786 -0.038286343589425086 -36.47612954131149
694 -0.03352488428354263 -36.3662776857614 -0.035810410417616366 -36.511939951729104
695 -0.03337568882852793 -36.39965337458993 -0.03576866518706083 -36.54770861691617
696 -0.03343747109174729 -36.433090845681676 -0.04638433046638966 -36.594092947382556
697 -0.03322704210877418 -36.46631788779045 -0.028144345618784428 -36.62223729300134
698 -0.033209565281867984 -36.49952745307232 -0.03516388162970543 -36.65740117463105
699 -0.033137659355998036 -36.53266511242832 -0.01709180250763893 -36.674492977138684
700 -0.033254988864064215 -36.565920101292384 -0.03476847261190415 -36.709261449750585
701 -0.03316787630319595 -36.59908797759558 -0.036473536677658555 -36.745734986428246
702 -0.03316928688436747 -36.63225726447995 -0.022907462809234856 -36.76864244923748
703 -0.03323798086494208 -36.665495245344886 -0.03309290036559105 -36.80173534960307
704 -0.03316533956676722 -36.69866058491165 -0.04031302500516176 -36.84204837460823
705 -0.0330288615077734 -36.73168944641942 -0.02879565265029669 -36.87084402725853
706 -0.033078911155462264 -36.76476835757489 -0.029418126586824654 -36.900262153845354
707 -0.033049664832651614 -36.79781802240754 -0.04134262390434742 -36.9416047777497
708 -0.032956111058592794 -36.830774133466136 -0.02811370585113764 -36.96971848360084
709 -0.0330463657155633 -36.8638204991817 -0.03830122612416744 -37.00801970972501
710 -0.03301669545471668 -36.89683719463642 -0.0386922363191843 -37.0467119460442
711 -0.033189993165433404 -36.930027187801855 -0.007862097676843404 -37.05457404372104
712 -0.033044997975230216 -36.96307218577709 -0.03595031648874283 -37.090524360209784
713 -0.03304274994879961 -36.996114935725885 -0.03816254734992981 -37.12868690755971
714 -0.03298724163323641 -37.02910217735912 -0.036850294657051565 -37.16553720221676
715 -0.03284717481583357 -37.061949352174956 -0.03184142429381609 -37.19737862651058
716 -0.03291236031800508 -37.094861712492964 -0.031173134688287973 -37.228551761198865
717 -0.03291866518557072 -37.12778037767853 -0.023857667297124862 -37.25240942849599
718 -0.032988368347287175 -37.16076874602582 -0.04314572885632515 -37.29555515735231
719 -0.032707644253969194 -37.19347639027979 -0.03662018552422523 -37.33217534287654
720 -0.032665859907865524 -37.22614225018766 -0.03039814215153456 -37.36257348502807
721 -0.032787981629371646 -37.258930231817025 -0.031164875347167255 -37.39373836037524
722 -0.032784276828169825 -37.29171450864519 -0.03327580001205206 -37.42701416038729
723 -0.03265105132013559 -37.32436555996533 -0.04535710010677576 -37.472371260494064
724 -0.03259841240942478 -37.35696397237476 -0.030440001748502254 -37.50281126224257
725 -0.03251475710421801 -37.389478729478974 -0.03491056133061647 -37.537721823573186
726 -0.03251292333006859 -37.42199165280904 -0.02631581760942936 -37.564037641182615
727 -0.03254215363413095 -37.45453380644317 -0.02597379554063082 -37.590011436723245
728 -0.03260496184229851 -37.48713876828547 -0.03971595577895641 -37.629727392502204
729 -0.032520782016217706 -37.51965955030169 -0.029139913618564606 -37.65886730612077
730 -0.03257911987602711 -37.552238670177715 -0.024005504325032234 -37.6828728104458
731 -0.03256971035152674 -37.58480838052924 -0.039858114905655384 -37.722730925351456
732 -0.032489987276494506 -37.61729836780573 -0.036713484488427636 -37.75944440983989
733 -0.03234955109655857 -37.64964791890229 -0.038051392324268817 -37.79749580216416
734 -0.03230982851237059 -37.68195774741466 -0.03643091600388289 -37.83392671816804
735 -0.03232784401625395 -37.71428559143091 -0.03708392176777124 -37.87101063993581
736 -0.032287857867777346 -37.74657344929869 -0.029830834362655878 -37.90084147429847
737 -0.03222428299486637 -37.778797732293555 -0.034138689562678334 -37.93498016386115
738 -0.032192776631563905 -37.810990508925116 -0.04451410286128521 -37.97949426672243
739 -0.032148083113133906 -37.84313859203825 -0.03470908924937248 -38.01420335597181
740 -0.032114453800022605 -37.87525304583827 -0.03226594980806112 -38.04646930577987
741 -0.03208689671009779 -37.90733994254837 -0.027013490442186594 -38.07348279622206
742 -0.032159715238958594 -37.93949965778733 -0.04967267513275146 -38.12315547135481
743 -0.03188435845077038 -37.9713840162381 -0.03883173447102308 -38.16198720582584
744 -0.03186745531857014 -38.003251471556666 -0.027763932291418315 -38.18975113811726
745 -0.031859758682549 -38.03511123023922 -0.03118109731003642 -38.2209322354273
746 -0.031888270378112794 -38.06699950061733 -0.031417725048959254 -38.25234996047626
747 -0.031952443346381185 -38.09895194396371 -0.05086635947227478 -38.30321631994853
748 -0.031731903180480005 -38.13068384714419 -0.02984941387549043 -38.33306573382402
749 -0.0316711938008666 -38.16235504094506 -0.03342454396188259 -38.36649027778591
750 -0.031762283854186536 -38.194117324799244 -0.02867086501792073 -38.39516114280383
751 -0.0317702017724514 -38.2258875265717 -0.03565207291394472 -38.43081321571778
752 -0.03173282630741596 -38.257620352879115 -0.029062847048044203 -38.45987606276582
753 -0.0320709896273911 -38.28969134250651 -0.008104122034274042 -38.4679801848001
754 -0.031868924759328364 -38.32156026726584 -0.03280297089368105 -38.50078315569378
755 -0.031854669004678725 -38.35341493627052 -0.037606735713779926 -38.53838989140756
756 -0.031798836402595045 -38.38521377267311 -0.03553223125636577 -38.57392212266393
757 -0.03178148726001382 -38.416995259933124 -0.02497378708794713 -38.598895909751874
758 -0.03181358128786087 -38.44880884122099 -0.03072711667045951 -38.62962302642234
759 -0.031790037825703624 -38.48059887904669 -0.02293949304148555 -38.65256251946382
760 -0.031882152520120145 -38.51248103156681 -0.025266047846525908 -38.67782856731035
761 -0.03194707296788692 -38.544428104534695 -0.022998594492673875 -38.700827161803026
762 -0.03229573043063283 -38.57672383496533 -0.07594215720891953 -38.77676931901195
763 -0.03161369571462273 -38.608337530679954 -0.031191063579171896 -38.80796038259112
764 -0.031592789478600024 -38.639930320158555 -0.028447112813591958 -38.836407495404714
765 -0.03158016707748175 -38.671510487236034 -0.02773712119087577 -38.86414461659559
766 -0.03155046626925469 -38.703060953505286 -0.029099657386541366 -38.89324427398213
767 -0.03145805718377233 -38.734519010689056 -0.02817364139482379 -38.92141791537695
768 -0.03151557696983218 -38.766034587658886 -0.029528362955898047 -38.95094627833285
769 -0.03152388194575906 -38.797558469604645 -0.026798492670059203 -38.97774477100291
770 -0.031646318081766364 -38.829204787686415 -0.020466476771980525 -38.99821124777489
771 -0.03169110771268606 -38.8608958953991 -0.03435443844646215 -39.03256568622135
772 -0.03154601855203509 -38.89244191395114 -0.02651645112782717 -39.05908213734918
773 -0.031839343067258594 -38.9242812570184 -0.057400824315845964 -39.11648296166503
774 -0.03150230292230845 -38.955783559940706 -0.03122037798166275 -39.14770333964669
775 -0.03148694401606918 -38.98727050395677 -0.03052713992074132 -39.17823047956743
776 -0.031428336445242164 -39.01869884040202 -0.027635056152939798 -39.20586553572037
777 -0.03149397410452366 -39.05019281450654 -0.02704522367566824 -39.23291075939604
778 -0.03149929968640208 -39.08169211419294 -0.03626499455422163 -39.269175753950265
779 -0.031569949351251125 -39.11326206354419 -0.03103524725884199 -39.30021100120911
780 -0.03152819834649563 -39.144790261890684 -0.02850027456879616 -39.328711275777906
781 -0.0315799874253571 -39.176370249316044 -0.02199919894337654 -39.35071047472128
782 -0.031517365016043186 -39.20788761433209 -0.03628107775002718 -39.38699155247131
783 -0.031595273222774264 -39.239482887554864 -0.03550138082355261 -39.42249293329486
784 -0.03159556118771434 -39.27107844874258 -0.03967014160007239 -39.46216307489493
785 -0.031429888866841796 -39.30250833760942 -0.03321130387485027 -39.49537437876978
786 -0.031529420521110296 -39.33403775813053 -0.04133140332996845 -39.53670578209975
787 -0.03132929550483823 -39.36536705363537 -0.03233704473823309 -39.569042826837986
788 -0.0312884597107768 -39.39665551334615 -0.03963262718170881 -39.608675454019696
789 -0.03125300286337733 -39.42790851620953 -0.032924613915383816 -39.64160006793508
790 -0.03130161240696907 -39.4592101286165 -0.046414397470653054 -39.688014465405736
791 -0.031154343113303184 -39.4903644717298 -0.021336160972714423 -39.70935062637845
792 -0.031195584777742626 -39.52156005650754 -0.0259824151173234 -39.73533304149578
793 -0.03124343166127801 -39.55280348816882 -0.036528943292796615 -39.77186198478857
794 -0.03126581870019436 -39.58406930686901 -0.03435920272022486 -39.8062211875088
795 -0.03121630772948265 -39.61528561459849 -0.03890950083732605 -39.845130688346124
796 -0.03107860404998064 -39.64636421864847 -0.033907671272754666 -39.87903835961888
797 -0.031084793526679276 -39.67744901217515 -0.026810399908572435 -39.90584875952745
798 -0.031059442181140186 -39.70850845435629 -0.008303319942206145 -39.91415207946966
799 -0.031315303314477204 -39.73982375767077 -0.03489435687661171 -39.94904643634627
800 -0.03130448227748275 -39.771128239948254 -0.031032751128077508 -39.98007918747435
801 -0.031195900682359935 -39.80232414063062 -0.0245509491302073 -40.00463013660456
802 -0.03127614166587591 -39.833600282296494 -0.03145445985719562 -40.036084596461755
803 -0.031207215785980225 -39.86480749808248 -0.02243115594610572 -40.058515752407864
804 -0.03136205747723579 -39.896169555559716 -0.051541877910494804 -40.11005763031836
805 -0.031139785423874855 -39.92730934098359 -0.0277939242310822 -40.13785155454944
806 -0.031077993847429753 -39.95838733483102 -0.03899984993040562 -40.17685140447985
807 -0.031017342302948236 -39.98940467713397 -0.03043611403554678 -40.20728751851539
808 -0.031050163228064774 -40.020454840362035 -0.04203084502369166 -40.24931836353908
809 -0.0308933038264513 -40.05134814418849 -0.033340254426002504 -40.28265861796508
810 -0.030885692033916713 -40.08223383622241 -0.02144499272108078 -40.30410361068616
811 -0.030882303975522517 -40.11311614019793 -0.028755113761872054 -40.33285872444804
812 -0.03097752844914794 -40.14409366864708 -0.025653605815023184 -40.35851233026306
813 -0.03109403494745493 -40.17518770359454 -0.011527888709679246 -40.37004021897274
814 -0.031045613624155522 -40.2062333172187 -0.026288171671330927 -40.39632839064407
815 -0.031119166314601897 -40.2373524835333 -0.027953555434942247 -40.42428194607901
816 -0.03110772166401148 -40.268460205197314 -0.030158571247011424 -40.45444051732603
817 -0.031083702016621827 -40.29954390721394 -0.034907248243689536 -40.48934776556972
818 -0.030971010401844978 -40.33051491761578 -0.03327174410223961 -40.522619509671955
819 -0.031031121127307416 -40.361546038743086 -0.032935616374015805 -40.555555126045974
820 -0.031110952980816363 -40.392656991723904 -0.02077063824981451 -40.57632576429579
821 -0.031084612011909485 -40.42374160373581 -0.03333362359553575 -40.60965938789133
822 -0.031086495704948904 -40.45482809944076 -0.033823813498020175 -40.643483201389344
823 -0.030937099177390338 -40.485765198618154 -0.027709264401346446 -40.67119246579069
824 -0.030972168687731026 -40.516737367305886 -0.026682827435433865 -40.697875293226126
825 -0.031084234733134507 -40.54782160203902 -0.02170461043715477 -40.71957990366328
826 -0.03144726036116481 -40.579268862400184 -0.05440805833786726 -40.77398796200115
827 -0.030951400008052587 -40.610220262408234 -0.025331923644989728 -40.79931988564614
828 -0.03093604128807783 -40.64115630369631 -0.034994878247380255 -40.83431476389352
829 -0.03101876229047775 -40.67217506598679 -0.04021872263401747 -40.87453348652754
830 -0.030823021847754716 -40.702998087834544 -0.03534089867025614 -40.909874385197796
831 -0.030753848422318698 -40.733751936256866 -0.027834994532167912 -40.93770937972997
832 -0.030744853988289834 -40.764496790245154 -0.0310638977214694 -40.96877327745143
833 -0.030701285414397716 -40.79519807565955 -0.03392009846866131 -41.002693375920096
834 -0.030791315622627734 -40.82598939128218 -0.03098205178976059 -41.03367542770986
835 -0.0307747446000576 -40.85676413588224 -0.031990441493690014 -41.06566586920355
836 -0.030784166231751443 -40.88754830211399 -0.025888738874346017 -41.09155460807789
837 -0.030822421330958603 -40.91837072344495 -0.02011867528781295 -41.111673283365704
838 -0.030747246742248536 -40.9491179701872 -0.028662536572664977 -41.14033581993837
839 -0.030759298335760833 -40.97987726852296 -0.03560038767755032 -41.17593620761592
840 -0.030756091140210627 -41.010633359663174 -0.024263284169137478 -41.20019949178506
841 -0.03073182627558708 -41.04136518593876 -0.04131402615457773 -41.24151351793964
842 -0.030764703080058096 -41.07212988901882 -0.03030342785641551 -41.271816945796054
843 -0.030673300754278897 -41.1028031897731 -0.04111552108079195 -41.312932466876845
844 -0.030592679511755705 -41.133395869284854 -0.02585454601794481 -41.33878701289479
845 -0.03065239768475294 -41.16404826696961 -0.03245601635426283 -41.37124302924905
846 -0.0305833688005805 -41.194631635770186 -0.028052973095327616 -41.39929600234438
847 -0.030732080340385437 -41.22536371611057 -0.04570132028311491 -41.44499732262749
848 -0.030466428305953742 -41.25583014441653 -0.02277149660512805 -41.467768819232624
849 -0.030496160499751568 -41.28632630491628 -0.038245664909482 -41.506014484142106
850 -0.030335457436740397 -41.31666176235302 -0.0349770687520504 -41.540991552894155
851 -0.030387796647846698 -41.347049559000865 -0.029790423437952997 -41.57078197633211
852 -0.030432023108005524 -41.37748158210887 -0.026470464281737806 -41.59725244061384
853 -0.030385363847017288 -41.40786694595589 -0.025807367265224458 -41.623059807879066
854 -0.030385112203657628 -41.43825205815955 -0.02802076851949096 -41.651080576398556
855 -0.030586302373558284 -41.468838360533105 -0.0057491728803142905 -41.65682974927887
856 -0.030544031225144864 -41.49938239175825 -0.03268176484853029 -41.6895115141274
857 -0.03058527475222945 -41.52996766651048 -0.02924439748749137 -41.71875591161489
858 -0.03057956285774708 -41.560547229368225 -0.03444716781377792 -41.75320307942867
859 -0.030550831370055674 -41.59109806073828 -0.03401349727064371 -41.787216576699315
860 -0.0304761229082942 -41.62157418364658 -0.03196724597364664 -41.81918382267296
861 -0.030506149865686893 -41.65208033351227 -0.03161242436617613 -41.850796247039135
862 -0.03050474086776376 -41.68258507438003 -0.021567569766193628 -41.872363816805326
863 -0.03059443272650242 -41.71317950710653 -0.02907996578142047 -41.901443782586746
864 -0.030552346538752318 -41.743731853645286 -0.029993432015180586 -41.93143721460193
865 -0.030614344775676726 -41.774346198420965 -0.04119707345962524 -41.972634288061556
866 -0.03056524945423007 -41.80491144787519 -0.018877162598073483 -41.99151145065963
867 -0.03055837647989392 -41.83546982435509 -0.030872265435755254 -42.02238371609538
868 -0.030692062433809043 -41.866161886788895 -0.043241454660892485 -42.06562517075628
869 -0.030366800259798765 -41.89652868704869 -0.022533464897423982 -42.0881586356537
870 -0.030517089553177355 -41.92704577660187 -0.03356685061007738 -42.12172548626378
871 -0.030397244542837144 -41.95744302114471 -0.029950452037155628 -42.15167593830093
872 -0.030392604880034924 -41.98783562602475 -0.03281520586460829 -42.18449114416554
873 -0.03063900861889124 -42.01847463464364 -0.046606318466365336 -42.23109746263191
874 -0.030306985694915058 -42.04878162033855 -0.03241308927536011 -42.26351055190727
875 -0.030203112307935952 -42.07898473264649 -0.030824320018291475 -42.29433487192556
876 -0.030229008942842483 -42.10921374158933 -0.03437173906713724 -42.3287066109927
877 -0.030207212641835214 -42.13942095423116 -0.03224256727844477 -42.36094917827114
878 -0.03014238867908716 -42.16956334291025 -0.02473753606900573 -42.385686714340146
879 -0.030257904902100563 -42.19982124781235 -0.026658308878540992 -42.412345023218684
880 -0.03016999065876007 -42.229991238471115 -0.039486723765730855 -42.45183174698442
881 -0.03003368731588125 -42.26002492578699 -0.031102347560226916 -42.482934094544646
882 -0.03006977941840887 -42.290094705205405 -0.025413874071091413 -42.50834796861574
883 -0.030100826546549796 -42.320195531751956 -0.027811671048402785 -42.53615963966414
884 -0.03002675445750356 -42.35022228620946 -0.03634341955184937 -42.57250305921599
885 -0.03025669800117612 -42.38047898421063 -0.037220032326877116 -42.60972309154287
886 -0.02995198918506503 -42.4104309733957 -0.031225914228707553 -42.640949005771574
887 -0.030033624172210692 -42.44046459756791 -0.02713582245633006 -42.668084828227904
888 -0.030065570306032897 -42.470530167873946 -0.0277760392986238 -42.69586086752653
889 -0.02993505373597145 -42.500465221609915 -0.03152239378541708 -42.72738326131194
890 -0.030177991185337306 -42.530643212795255 -0.030088028963655235 -42.757471290275596
891 -0.030046136956661938 -42.56068934975192 -0.027844104263931514 -42.78531539453953
892 -0.030109033454209566 -42.59079838320613 -0.0348475132137537 -42.820162907753286
893 -0.030040901526808737 -42.62083928473294 -0.0349186634644866 -42.855081571217774
894 -0.029966936074197294 -42.650806220807134 -0.030718825571238995 -42.885800396789016
895 -0.029853984247893095 -42.68066020505503 -0.028198515065014362 -42.91399891185403
896 -0.029943174961954356 -42.710603380016984 -0.028408844955265522 -42.942407756809295
897 -0.029865446127951147 -42.740468826144934 -0.025866809021681546 -42.968274565830974
898 -0.02999219885095954 -42.770461024995896 -0.030964638013392685 -42.99923920384437
899 -0.029974796529859304 -42.80043582152575 -0.018381065130233763 -43.0176202689746
900 -0.030004290398210287 -42.83044011192396 -0.041942615248262885 -43.05956288422286
901 -0.029934722185134887 -42.860374834109095 -0.03392897285521031 -43.09349185707807
902 -0.02986953714862466 -42.89024437125772 -0.026711555570363997 -43.120203412648436
903 -0.030132477916777135 -42.9203768491745 -0.016481207869946956 -43.13668462051838
904 -0.030099717527627946 -42.95047656670213 -0.029549600556492805 -43.16623422107487
905 -0.030103313829749824 -42.98057988053188 -0.027030008379369974 -43.19326422945424
906 -0.030000717286020516 -43.0105805978179 -0.02640064647421241 -43.21966487592846
907 -0.030108658131211996 -43.04068925594911 -0.02237095795571804 -43.242035833884174
908 -0.030187352560460567 -43.07087660850957 -0.037333376519382 -43.27936921040356
909 -0.030080458521842955 -43.100957067031416 -0.02805266659706831 -43.30742187700063
910 -0.030032100342214107 -43.13098916737363 -0.03768791127949953 -43.345109788280126
911 -0.030066323280334473 -43.161055490653965 -0.031831189058721066 -43.37694097733885
912 -0.030070420540869235 -43.19112591119483 -0.009983292082324624 -43.38692426942117
913 -0.030284971557557584 -43.22141088275239 -0.03060689978301525 -43.41753116920419
914 -0.030072895903140308 -43.251483778655526 -0.03232553750276566 -43.44985670670695
915 -0.03017157521098852 -43.28165535386651 -0.03186779525130987 -43.48172450195826
916 -0.030000653024762867 -43.311656006891276 -0.03149891570210457 -43.51322341766036
917 -0.030072454083710908 -43.341728460974984 -0.021757276635617016 -43.53498069429598
918 -0.030126214027404785 -43.37185467500239 -0.030898889247328042 -43.56587958354331
919 -0.030051819048821926 -43.40190649405121 -0.03337823431938887 -43.59925781786269
920 -0.030055128037929535 -43.43196162208914 -0.02327873036265373 -43.62253654822535
921 -0.03017807360738516 -43.46213969569653 -0.03170844297856092 -43.65424499120391
922 -0.03002459341660142 -43.49216428911313 -0.03437580093741417 -43.68862079214132
923 -0.029989277105778457 -43.522153566218904 -0.0280533236451447 -43.71667411578647
924 -0.030032096337527035 -43.55218566255643 -0.02949335128068924 -43.74616746706716
925 -0.030173013731837273 -43.58235867628827 -0.0523859728127718 -43.79855343987993
926 -0.0298846454359591 -43.61224332172423 -0.03216376509517431 -43.83071720497511
927 -0.029794809687882663 -43.642038131412114 -0.030264969822019337 -43.86098217479713
928 -0.029838631488382818 -43.671876762900496 -0.027201864309608935 -43.88818403910674
929 -0.02978327115997672 -43.701660034060474 -0.03296892624348402 -43.921152965350224
930 -0.02972646839916706 -43.73138650245964 -0.031007413938641547 -43.95216037928886
931 -0.029809310007840394 -43.761195812467484 -0.028070275112986563 -43.98023065440185
932 -0.029726045951247216 -43.790921858418734 -0.020536397024989127 -44.00076705142684
933 -0.029953546170145274 -43.82087540458888 -0.016896943654865028 -44.017663995081705
934 -0.02993221441283822 -43.85080761900172 -0.032428265735507014 -44.05009226081721
935 -0.029943320155143737 -43.88075093915686 -0.00989035409875214 -44.05998261491596
936 -0.029980498552322387 -43.91073143770918 -0.029969630856066944 -44.089952245772025
937 -0.030089944414794446 -43.94082138212398 -0.04639614317566156 -44.13634838894769
938 -0.02987959925085306 -43.97070098137483 -0.0323033444583416 -44.16865173340603
939 -0.029951286036521196 -44.000652267411354 -0.02722802637144923 -44.195879759777476
940 -0.029878964368253946 -44.030531231779605 -0.03429222404956818 -44.23017198382704
941 -0.02993078464642167 -44.06046201642603 -0.02511896239593625 -44.25529094622298
942 -0.02989553026854992 -44.09035754669458 -0.02754042549058795 -44.28283137171356
943 -0.029925651848316193 -44.12028319854289 -0.02796866772696376 -44.31080003944053
944 -0.029783610627055167 -44.15006680916995 -0.04725666418671608 -44.35805670362725
945 -0.02973866406828165 -44.17980547323823 -0.030831181816756724 -44.38888788544401
946 -0.02970909345895052 -44.20951456669718 -0.028955456521362066 -44.417843341965366
947 -0.029884968139231204 -44.23939953483641 -0.024224702920764684 -44.44206804488613
948 -0.02989749629050493 -44.26929703112691 -0.043208136968314645 -44.485276181854445
949 -0.02967712199315429 -44.298974153120064 -0.030321612022817135 -44.51559779387726
950 -0.02973908120766282 -44.32871323432773 -0.03018314465880394 -44.54578093853607
951 -0.02973092021420598 -44.358444154541935 -0.030472583416849375 -44.57625352195292
952 -0.02964939558878541 -44.38809355013072 -0.02728759991005063 -44.603541121862975
953 -0.029717646073549986 -44.41781119620427 -0.024680296331644057 -44.62822141819462
954 -0.029729785677045584 -44.44754098188132 -0.02665194533765316 -44.654873363532275
955 -0.029653666634112598 -44.47719464851543 -0.024223150592297314 -44.67909651412457
956 -0.0298410982824862 -44.50703574679792 -0.029794115852564574 -44.70889062997714
957 -0.029966360609978437 -44.53700210740789 -0.02161204135045409 -44.73050267132759
958 -0.029831644147634506 -44.56683375155553 -0.025926730409264565 -44.75642940173686
959 -0.029918754752725363 -44.596752506308256 -0.027419294882565736 -44.78384869661942
960 -0.029903256986290216 -44.62665576329454 -0.03346616551280022 -44.81731486213222
961 -0.029856171831488608 -44.656511935126034 -0.023348240833729505 -44.84066310296595
962 -0.03006086153909564 -44.68657279666513 -0.027105039544403554 -44.86776814251035
963 -0.02999089313670993 -44.716563689801845 -0.03539193607866764 -44.90316007858902
964 -0.029972725547850132 -44.746536415349695 -0.030748427100479602 -44.933908505689494
965 -0.029915646091103552 -44.7764520614408 -0.03093404807150364 -44.964842553760995
966 -0.02982738260179758 -44.806279444042595 -0.03137333169579506 -44.99621588545679
967 -0.02986073438078165 -44.83614017842338 -0.018698637653142215 -45.01491452310994
968 -0.02997868796810508 -44.86611886639148 -0.030573680344969035 -45.04548820345491
969 -0.02989796716719866 -44.89601683355868 -0.03176104333251715 -45.077249246787424
970 -0.02983373897150159 -44.92585057253019 -0.032720199413597585 -45.10996944620102
971 -0.02981890644878149 -44.95566947897897 -0.03297312520444393 -45.14294257140546
972 -0.029734966717660426 -44.98540444569663 -0.03461002819240093 -45.17755259959787
973 -0.029715912975370885 -45.015120358672 -0.025090433098375796 -45.202643032696244
974 -0.02971321139484644 -45.04483357006685 -0.022950404975563287 -45.225593437671805
975 -0.029744140710681675 -45.07457771077753 -0.033327762968838215 -45.25892120064064
976 -0.029811364039778708 -45.10438907481731 -0.0265631265938282 -45.28548432723447
977 -0.02986592026427388 -45.134254995081584 -0.026465246547013523 -45.31194957378148
978 -0.02997700050473213 -45.16423199558631 -0.041571808606386186 -45.35352138238787
979 -0.029647369869053364 -45.193879365455366 -0.027397066913545133 -45.38091844930141
980 -0.029677830636501312 -45.22355719609187 -0.029538498260080814 -45.41045694756149
981 -0.029753818828612565 -45.25331101492048 -0.039306285604834554 -45.44976323316633
982 -0.02961097927764058 -45.28292199419812 -0.032335014455020426 -45.48209824762135
983 -0.029534324444830416 -45.31245631864295 -0.02052233163267374 -45.50262057925403
984 -0.02967429393902421 -45.342130612581975 -0.02260341327637434 -45.5252239925304
985 -0.029644600860774518 -45.37177521344275 -0.025530718825757505 -45.550754711356156
986 -0.029672310315072538 -45.401447523757824 -0.022737516928464173 -45.57349222828462
987 -0.029747023805975915 -45.4311945475638 -0.02227157577872276 -45.595763804063346
988 -0.02983246585354209 -45.46102701341734 -0.037101016379892826 -45.63286482044324
989 -0.02981224488466978 -45.49083925830201 -0.02551889671012759 -45.65838371715336
990 -0.02984527377411723 -45.520684532076125 -0.03332552183419466 -45.691709238987556
991 -0.029751496110111474 -45.55043602818623 -0.03716302793473005 -45.72887226692229
992 -0.02957330094650388 -45.580009329132736 -0.030143491830676793 -45.759015758752966
993 -0.0295424647629261 -45.60955179389566 -0.029443264845758675 -45.788459023598726
994 -0.029656498599797486 -45.63920829249546 -0.025190355069935323 -45.813649378668664
995 -0.029592057690024376 -45.668800350185485 -0.017654344905167818 -45.83130372357383
996 -0.029728320147842168 -45.698528670333324 -0.029959920886904003 -45.861263644460735
997 -0.029748361185193063 -45.728277031518516 -0.032710880041122437 -45.89397452450186
998 -0.029640042316168548 -45.75791707383468 -0.03017262201756239 -45.92414714651942
999 -0.02959858616814017 -45.787515660002825 -0.02870156615972519 -45.95284871267914
1000 -0.02968626469373703 -45.81720192469656 -0.03377274572849274 -45.98662145840763
1001 -0.029610041715204715 -45.846811966411764 -0.03853460308164358 -46.02515606148928
1002 -0.02950870217755437 -45.876320668589315 -0.0244443385861814 -46.049600400075455
1003 -0.02942301323637366 -45.90574368182569 -0.01939839357510209 -46.06899879365056
1004 -0.029822838306427003 -45.93556652013212 -0.041877160966396335 -46.11087595461695
1005 -0.02958299471065402 -45.96514951484277 -0.026509743463248015 -46.1373856980802
1006 -0.029583424795418978 -45.99473293963819 -0.02908189194276929 -46.16646759002297
1007 -0.029535323660820723 -46.024268263299014 -0.03135161567479372 -46.19781920569776
1008 -0.02969341687858105 -46.05396168017759 -0.035947242937982085 -46.23376644863574
1009 -0.029531761445105074 -46.0834934416227 -0.03818214312195778 -46.2719485917577
1010 -0.029342403635382652 -46.11283584525808 -0.02715577417984605 -46.299104365937545
1011 -0.029397600144147874 -46.14223344540223 -0.031815658509731296 -46.33092002444727
1012 -0.02946348525583744 -46.17169693065807 -0.021310393791645767 -46.35223041823892
1013 -0.0294229906052351 -46.201119921263306 -0.028247680980712175 -46.38047809921963
1014 -0.029347444139420985 -46.230467365402724 -0.02731908280402422 -46.40779718202366
1015 -0.029563787393271923 -46.260031152795996 -0.03432311341166496 -46.44212029543532
1016 -0.029455471504479646 -46.28948662430047 -0.023391877487301826 -46.46551217292262
1017 -0.029529273509979248 -46.31901589781045 -0.0297868593595922 -46.49529903228221
1018 -0.029454434104263783 -46.34847033191472 -0.030065600667148827 -46.52536463294936
1019 -0.029470180813223123 -46.37794051272794 -0.03463033437728882 -46.55999496732665
1020 -0.029409696348011494 -46.40735020907595 -0.03595987688750028 -46.595954844214155
1021 -0.029368064273148774 -46.4367182733491 -0.027548156213015318 -46.62350300042717
1022 -0.029342910461127757 -46.466061183810226 -0.032319447584450246 -46.65582244801162
1023 -0.02928836578503251 -46.49534954959526 -0.043039364367723466 -46.69886181237934
1024 -0.029287450760602952 -46.52463700035587 -0.03477760665118694 -46.73363941903053
1025 -0.029172854498028755 -46.553809854853895 -0.035268152318894866 -46.76890757134942
1026 -0.029106362909078597 -46.58291621776297 -0.020793324522674083 -46.789700895872095
1027 -0.02896702624857426 -46.611883244011544 -0.03653262499719858 -46.826233520869295
1028 -0.029006613232195378 -46.64088985724374 -0.031361333839595315 -46.85759485470889
1029 -0.028953759744763375 -46.66984361698851 -0.029565279930830003 -46.88716013463972
1030 -0.029007019102573396 -46.69885063609108 -0.030290324240922928 -46.917450458880644
1031 -0.029169157799333333 -46.72801979389041 -0.020518333092331885 -46.93796879197298
1032 -0.02909330576658249 -46.75711309965699 -0.028063259460031985 -46.96603205143301
1033 -0.029115793760865927 -46.78622889341786 -0.036694531328976154 -47.00272658276199
1034 -0.028965041507035494 -46.81519393492489 -0.027553952392190696 -47.030280535154176
1035 -0.02894467916339636 -46.84413861408829 -0.025615814607590437 -47.05589634976177
1036 -0.0290700888261199 -46.873208702914404 -0.03296193741261959 -47.08885828717439
1037 -0.029065174423158167 -46.902273877337564 -0.04106838423758745 -47.12992667141198
1038 -0.02872595712542534 -46.93099983446299 -0.028009435534477232 -47.15793610694646
1039 -0.028672320023179054 -46.959672154486164 -0.029284135717898608 -47.18722024266436
1040 -0.028781681228429078 -46.988453835714594 -0.029155868198722602 -47.21637611086308
1041 -0.028736958652734755 -47.01719079436733 -0.033303309231996536 -47.24967942009508
1042 -0.028725537285208703 -47.04591633165254 -0.028545582108199595 -47.27822500220328
1043 -0.02873350214213133 -47.07464983379467 -0.02444283161312342 -47.3026678338164
1044 -0.028813572600483894 -47.10346340639516 -0.028727961424738168 -47.331395795241136
1045 -0.028747171349823474 -47.13221057774498 -0.02722070077434182 -47.35861649601548
1046 -0.028853474464267493 -47.16106405220925 -0.031137578934431077 -47.38975407494991
1047 -0.02875138698145747 -47.1898154391907 -0.03164782132953405 -47.42140189627945
1048 -0.028675069008022545 -47.21849050819873 -0.02650533840060234 -47.44790723468005
1049 -0.028758464846760035 -47.24724897304549 -0.019976174179464578 -47.467883408859514
1050 -0.02887774184346199 -47.276126714888946 -0.021442450117319822 -47.489325858976834
1051 -0.028881961479783058 -47.30500867636873 -0.0328018058091402 -47.52212766478598
1052 -0.028835917916148902 -47.33384459428488 -0.03743365257978439 -47.55956131736576
1053 -0.028641621023416518 -47.362486215308294 -0.02859666245058179 -47.588157979816344
1054 -0.02885198462754488 -47.39133819993584 -0.020798961631953716 -47.6089569414483
1055 -0.028729218989610672 -47.42006741892545 -0.03023798204958439 -47.63919492349788
1056 -0.02872847402468324 -47.44879589295013 -0.028254247456789016 -47.66744917095467
1057 -0.028879401460289954 -47.47767529441042 -0.01843084329739213 -47.685880014252064
1058 -0.02891842368990183 -47.50659371810032 -0.036191909946501254 -47.722071924198566
1059 -0.028828806057572366 -47.535422524157894 -0.03006541421636939 -47.75213733841493
1060 -0.028842641972005367 -47.5642651661299 -0.032962111942470076 -47.7850994503574
1061 -0.02885598298162222 -47.593121149111525 -0.023289311211556196 -47.808388761568956
1062 -0.028884977009147404 -47.622006126120674 -0.027922997530549765 -47.83631175909951
1063 -0.029135958291590214 -47.651142084412264 -0.04546418283134699 -47.881775941930854
1064 -0.02864875243976712 -47.67979083685203 -0.02537005441263318 -47.90714599634349
1065 -0.028640287555754186 -47.70843112440778 -0.028080625273287297 -47.93522662161678
1066 -0.028781280666589738 -47.737212405074374 -0.023740125726908444 -47.95896674734369
1067 -0.028637960180640222 -47.76585036525501 -0.02581067504361272 -47.9847774223873
1068 -0.02866759626194835 -47.79451796151696 -0.0254631026647985 -48.010240525052104
1069 -0.02888330928981304 -47.82340127080677 -0.037228078581392765 -48.0474686036335
1070 -0.028745551779866218 -47.85214682258663 -0.02267755214124918 -48.070146155774744
1071 -0.028606429137289523 -47.880753251723924 -0.025484323874115943 -48.09563047964886
1072 -0.028734560962766408 -47.90948781268669 -0.03135089753195643 -48.12698137718082
1073 -0.02872184235602617 -47.93820965504272 -0.029461548756808044 -48.156442925937625
1074 -0.02871181517839432 -47.966921470221116 -0.029272195138037204 -48.18571512107566
1075 -0.028720758203417063 -47.995642228424536 -0.025568484235554932 -48.211283605311216
1076 -0.02864907206967473 -48.02429130049421 -0.03518202118575573 -48.24646562649697
1077 -0.028493774030357598 -48.05278507452457 -0.029956634063273667 -48.276422260560246
1078 -0.0285446516238153 -48.08132972614839 -0.013700862415134907 -48.29012312297538
1079 -0.0287921785376966 -48.11012190468609 -0.028879266511648894 -48.31900238948703
1080 -0.028743538539856672 -48.138865443225946 -0.029555730614811183 -48.34855812010184
1081 -0.028767461236566306 -48.167632904462515 -0.027136293053627015 -48.37569441315547
1082 -0.02892498942092061 -48.19655789388344 -0.03272747229784727 -48.40842188545332
1083 -0.028766773268580438 -48.225324667152016 -0.032760657370090485 -48.44118254282341
1084 -0.028661969210952522 -48.25398663636297 -0.025515665020793676 -48.4666982078442
1085 -0.02880078097805381 -48.28278741734102 -0.02172323241829872 -48.4884214402625
1086 -0.028805948607623578 -48.311593365948646 -0.035021082311868665 -48.52344252257437
1087 -0.028698776196688414 -48.34029214214534 -0.025002959184348583 -48.54844548175872
1088 -0.028763329982757567 -48.369055472128096 -0.02109609730541706 -48.569541579064136
1089 -0.02886685188859701 -48.39792232401669 -0.026283266395330428 -48.59582484545947
1090 -0.028884639032185078 -48.426806963048875 -0.027780028525739908 -48.62360487398521
1091 -0.02904845681041479 -48.45585541985929 -0.03090970264747739 -48.654514576632685
1092 -0.02891360679641366 -48.484769026655705 -0.02856603730469942 -48.683080613937385
1093 -0.028832715470343828 -48.51360174212605 -0.0332637894898653 -48.71634440342725
1094 -0.02877587229013443 -48.54237761441618 -0.02768047172576189 -48.74402487515301
1095 -0.028792494162917136 -48.571170108579096 -0.015614109765738248 -48.759638984918745
1096 -0.028957767225801945 -48.6001278758049 -0.02892425823956728 -48.788563243158315
1097 -0.02893847320228815 -48.62906634900719 -0.0256287700496614 -48.81419201320798
1098 -0.028901733551174404 -48.65796808255836 -0.02417129073292017 -48.8383633039409
1099 -0.029080802761018276 -48.68704888531938 -0.03235989455133677 -48.870723198492236
1100 -0.029008884634822606 -48.7160577699542 -0.0275527092628181 -48.89827590775506
1101 -0.028970937617123126 -48.74502870757132 -0.028704885113984346 -48.92698079286904
1102 -0.029016350116580724 -48.7740450576879 -0.026523781847208737 -48.95350457471625
1103 -0.02904944820329547 -48.803094505891195 -0.039932150207459924 -48.99343672492371
1104 -0.028957417607307433 -48.832051923498504 -0.02458006180822849 -49.01801678673194
1105 -0.028968468587845565 -48.86102039208635 -0.030666269734501837 -49.048683056466444
1106 -0.028969913814216854 -48.88999030590057 -0.028812152892351152 -49.077495209358794
1107 -0.02902297554537654 -48.91901328144594 -0.024317207094281913 -49.10181241645308
1108 -0.02897253418341279 -48.94798581562935 -0.031574316881597043 -49.133386733334675
1109 -0.02889861576259136 -48.976884431391944 -0.032966888323426244 -49.166353621658104
1110 -0.02889217808842659 -49.00577660948037 -0.029964089579880237 -49.19631771123798
1111 -0.028807794954627753 -49.034584404435 -0.042822777293622494 -49.2391404885316
1112 -0.02882079565897584 -49.063405200093975 -0.024588160775601865 -49.263728649307204
1113 -0.028807811345905064 -49.09221301143988 -0.02226514844223857 -49.28599379774944
1114 -0.028789970371872187 -49.121002981811756 -0.0206247266381979 -49.30661852438764
1115 -0.028921451792120932 -49.14992443360388 -0.02724109934642911 -49.333859623734064
1116 -0.028941423073410986 -49.17886585667729 -0.03197924606502056 -49.365838869799084
1117 -0.02884828541427851 -49.20771414209157 -0.026055670622736216 -49.39189454042182
1118 -0.028942407015711068 -49.23665654910728 -0.03350535891950131 -49.42539989934132
1119 -0.02886084672063589 -49.265517395827914 -0.030515527725219725 -49.45591542706654
1120 -0.028847295511513948 -49.294364691339425 -0.02990973647683859 -49.48582516354338
1121 -0.028794108238071204 -49.3231587995775 -0.030978123378008603 -49.51680328692139
1122 -0.028781105298548937 -49.35193990487605 -0.031684890389442444 -49.54848817731083
1123 -0.02873360216617584 -49.380673507042225 -0.030877421516925095 -49.579365598827756
1124 -0.02877749176695943 -49.409450998809184 -0.026706821937114 -49.60607242076487
1125 -0.028721813950687645 -49.43817281275987 -0.028723761904984713 -49.63479618266985
1126 -0.02879282273352146 -49.466965635493395 -0.02705111550167203 -49.66184729817152
1127 -0.028604688961058854 -49.495570324454455 -0.035175231657922267 -49.69702252982945
1128 -0.028639294486492873 -49.52420961894095 -0.03366458844393492 -49.73068711827338
1129 -0.028644619416445492 -49.5528542383574 -0.02739197192713618 -49.75807909020052
1130 -0.02856939872726798 -49.58142363708467 -0.028372460510581732 -49.7864515507111
1131 -0.02852981798350811 -49.60995345506818 -0.03545837271958589 -49.82190992343069
1132 -0.02865654630586505 -49.63861000137405 -0.019562843814492227 -49.84147276724518
1133 -0.028565308917313813 -49.66717531029136 -0.025874615553766488 -49.86734738279895
1134 -0.02855340363457799 -49.69572871392594 -0.018823755346238612 -49.88617113814519
1135 -0.02882269471883774 -49.72455140864478 -0.030938277207314967 -49.9171094153525
1136 -0.028689510840922593 -49.7532409194857 -0.027233058027923106 -49.94434247338042
1137 -0.028848224598914386 -49.782089144084615 -0.029108369071036578 -49.97345084245146
1138 -0.02891057813540101 -49.81099972222002 -0.027409901935607196 -50.00086074438707
1139 -0.02873993096873164 -49.83973965318875 -0.03750252332538366 -50.038363267712455
1140 -0.028626028914004564 -49.868365682102755 -0.026271093543618916 -50.064634361256076
1141 -0.0287175539880991 -49.89708323609086 -0.028416411112993957 -50.09305077236907
1142 -0.02870348747819662 -49.925786723569054 -0.02882347907871008 -50.12187425144778
1143 -0.028861445281654595 -49.95464816885071 -0.012502732686698437 -50.13437698413448
1144 -0.028833099547773598 -49.983481268398485 -0.029540031030774117 -50.163917015165254
1145 -0.028844536934047937 -50.01232580533253 -0.025836810190230607 -50.18975382535548
1146 -0.028837656415998936 -50.04116346174853 -0.02739064684137702 -50.21714447219686
1147 -0.028863638639450073 -50.07002710038798 -0.03212599363178015 -50.24927046582864
1148 -0.028797624446451665 -50.09882472483444 -0.029816402681171895 -50.27908686850981
1149 -0.028800677228718995 -50.12762540206315 -0.038173222728073594 -50.317260091237884
1150 -0.02870525633916259 -50.15633065840232 -0.024808747973293067 -50.34206883921118
1151 -0.02867543203756213 -50.18500609043988 -0.027017069049179554 -50.36908590826036
1152 -0.02876704279333353 -50.21377313323321 -0.025881014298647642 -50.39496692255901
1153 -0.02865397706627846 -50.24242711029949 -0.029228516295552252 -50.42419543885456
1154 -0.02873831782490015 -50.27116542812439 -0.022357270959764718 -50.44655270981433
1155 -0.028777541313320398 -50.29994296943771 -0.031494852155447006 -50.478047561969774
1156 -0.028693491779267787 -50.32863646121697 -0.03020559949800372 -50.50825316146778
1157 -0.028722479287534953 -50.35735894050451 -0.030695647466927767 -50.538948808934705
1158 -0.028664915077388286 -50.3860238555819 -0.02277961587533355 -50.56172842481004
1159 -0.028677457384765147 -50.41470131296666 -0.020937011390924454 -50.58266543620097
1160 -0.028925080318003893 -50.44362639328467 -0.023276571556925772 -50.605942007757896
1161 -0.028827813640236854 -50.4724542069249 -0.03285679463297129 -50.638798802390866
1162 -0.028770072665065528 -50.50122427958997 -0.030388992559164763 -50.669187794950034
1163 -0.028895218577235936 -50.5301194981672 -0.03295213989913463 -50.70213993484917
1164 -0.028657283820211887 -50.55877678198741 -0.012317213881760835 -50.71445714873093
1165 -0.028912961855530737 -50.587689743842944 -0.029223907832056285 -50.743681056562984
1166 -0.028874832857400178 -50.61656457670034 -0.03492949977517128 -50.77861055633816
1167 -0.028889048285782336 -50.645453624986125 -0.03410986214876175 -50.81272041848692
1168 -0.028781852032989264 -50.67423547701912 -0.02453596880659461 -50.837256387293515
1169 -0.028803378436714412 -50.70303885545583 -0.03036845875903964 -50.86762484605256
1170 -0.028826202545315028 -50.73186505800115 -0.03325222786515951 -50.90087707391772
1171 -0.028732757642865182 -50.76059781564401 -0.024771802127361298 -50.92564887604508
1172 -0.028832567483186723 -50.7894303831272 -0.030850239377468825 -50.95649911542255
1173 -0.0288485256023705 -50.81827890872957 -0.018680852744728325 -50.97517996816728
1174 -0.0288935512304306 -50.84717245996 -0.028407842479646207 -51.00358781064693
1175 -0.028865846991539 -50.876038306951536 -0.02830718094483018 -51.031894991591756
1176 -0.028873438015580177 -50.904911744967116 -0.0345178235322237 -51.06641281512398
1177 -0.028792482707649468 -50.93370422767477 -0.03627250138670206 -51.10268531651069
1178 -0.02882971540093422 -50.9625339430757 -0.02734609479084611 -51.13003141130153
1179 -0.02878467384725809 -50.99131861692295 -0.027032146509736777 -51.15706355781127
1180 -0.028744459990411995 -51.02006307691337 -0.029831491224467755 -51.18689504903574
1181 -0.028725969046354292 -51.04878904595972 -0.032017537578940394 -51.21891258661468
1182 -0.028714957181364298 -51.07750400314109 -0.02686189245432615 -51.245774479069006
1183 -0.028727543819695712 -51.106231546960785 -0.03082177471369505 -51.2765962537827
1184 -0.028618189599364997 -51.13484973656015 -0.027888314798474312 -51.304484568581174
1185 -0.02865538503974676 -51.1635051215999 -0.026486439909785987 -51.33097100849096
1186 -0.028594904206693174 -51.19210002580659 -0.02089068163186312 -51.351861690122824
1187 -0.02881052130833268 -51.22091054711492 -0.026071041356772184 -51.377932731479596
1188 -0.028733088355511426 -51.24964363547043 -0.030785692669451237 -51.40871842414905
1189 -0.02874915786087513 -51.2783927933313 -0.02906760536134243 -51.43778602951039
1190 -0.02883867947384715 -51.30723147280515 -0.02166913254186511 -51.45945516205226
1191 -0.028868754953145982 -51.336100227758294 -0.03409644439816475 -51.493551606450424
1192 -0.02887851670384407 -51.364978744462135 -0.026057607866823672 -51.51960921431725
1193 -0.028804425336420535 -51.39378316979855 -0.03603047877550125 -51.55563969309275
1194 -0.028799773938953877 -51.42258294373751 -0.035914202220737934 -51.59155389531349
1195 -0.028738662041723727 -51.451321605779235 -0.03512533102184534 -51.626679226335334
1196 -0.028575343918055295 -51.47989694969729 -0.022283058241009714 -51.64896228457634
1197 -0.028620834276080132 -51.508517783973375 -0.03144249711185694 -51.680404781688196
1198 -0.028703128360211848 -51.53722091233359 -0.029190191812813283 -51.70959497350101
1199 -0.02859912607818842 -51.56582003841178 -0.030900594871491195 -51.7404955683725
1200 -0.02861607726663351 -51.59443611567841 -0.026803999766707422 -51.76729956813921
1201 -0.028668726794421673 -51.623104842472834 -0.03578522503376007 -51.80308479317297
1202 -0.02853776579722762 -51.65164260827006 -0.028132439590990543 -51.83121723276396
1203 -0.028544105123728514 -51.68018671339379 -0.027075197361409665 -51.858292430125374
1204 -0.02858211873099208 -51.70876883212478 -0.030661087669432163 -51.8889535177948
1205 -0.028596529830247165 -51.73736536195503 -0.02758289109915495 -51.91653640889396
1206 -0.028698173351585865 -51.766063535306614 -0.019169599190354346 -51.93570600808432
1207 -0.02873533759266138 -51.79479887289928 -0.025971046555787324 -51.961677054640106
1208 -0.028785694856196642 -51.823584567755475 -0.035665536485612395 -51.997342591125715
1209 -0.02856024382635951 -51.85214481158184 -0.029984559025615455 -52.02732715015133
1210 -0.028539140429347753 -51.88068395201118 -0.03132171407341957 -52.05864886422475
1211 -0.02852872796356678 -51.90921267997475 -0.030288802925497293 -52.08893766715025
1212 -0.02868594927713275 -51.93789862925188 -0.028315842710435392 -52.11725350986068
1213 -0.028605116717517375 -51.9665037459694 -0.03183033261448145 -52.149083842475164
1214 -0.028522567357867956 -51.995026313327266 -0.023581232689321042 -52.17266507516449
1215 -0.028763606678694487 -52.02378992000596 -0.021473931707441808 -52.19413900687193
1216 -0.02875318145379424 -52.052543101459754 -0.028842251375317575 -52.222981258247245
1217 -0.028779009822756052 -52.08132211128251 -0.030562485102564096 -52.25354374334981
1218 -0.028781255520880223 -52.11010336680339 -0.02117462260648608 -52.274718365956296
1219 -0.028783399797976016 -52.13888676660137 -0.033295769803225995 -52.30801413575952
1220 -0.028813813533633947 -52.167700580135 -0.02670185286551714 -52.334715988625035
1221 -0.029180257581174374 -52.19688083771617 -0.04888529740273952 -52.383601286027776
1222 -0.028421908244490625 -52.22530274596066 -0.028143359906971456 -52.411744645934746
1223 -0.028389656264334918 -52.253692402225 -0.026356774754822253 -52.43810142068957
1224 -0.02842653188854456 -52.28211893411354 -0.033003777265548706 -52.47110519795512
1225 -0.028361998684704303 -52.31048093279824 -0.030245015118271112 -52.50135021307339
1226 -0.028386255074292422 -52.33886718787254 -0.028107003681361674 -52.52945721675475
1227 -0.028386548440903426 -52.367253736313444 -0.021835272386670112 -52.55129248914142
1228 -0.028454332333058118 -52.3957080686465 -0.03007342629134655 -52.58136591543276
1229 -0.028422268573194742 -52.424130337219694 -0.030453428626060486 -52.61181934405882
1230 -0.0283411068841815 -52.45247144410388 -0.027975646313279867 -52.6397949903721
1231 -0.028405469376593828 -52.48087691348047 -0.02639045035466552 -52.66618544072677
1232 -0.02844353364780545 -52.509320447128275 -0.03321490734815598 -52.699400348074924
1233 -0.028403289895504714 -52.53772373702378 -0.02628356320783496 -52.72568391128276
1234 -0.02835075194016099 -52.56607448896394 -0.02756035830825567 -52.753244269591015
1235 -0.028383994940668344 -52.59445848390461 -0.027411236986517908 -52.78065550657753
1236 -0.02840073872357607 -52.622859222628186 -0.02234473591670394 -52.803000242494235
1237 -0.028538816794753074 -52.651398039422936 -0.028237478341907263 -52.83123772083614
1238 -0.028485678229480983 -52.679883717652416 -0.029156274907290936 -52.860393995743436
1239 -0.028441178146749735 -52.708324895799166 -0.030416947696357964 -52.890810943439796
1240 -0.028333582635968923 -52.73665847843513 -0.023739614896476267 -52.91455055833627
1241 -0.02844197489321232 -52.765100453328344 -0.030832567252218723 -52.94538312558849
1242 -0.02843564497306943 -52.793536098301416 -0.02646195013076067 -52.97184507571925
1243 -0.02848017876967788 -52.82201627707109 -0.023424457851797344 -52.99526953357105
1244 -0.02878797482699156 -52.85080425189808 -0.01748862527310848 -53.01275815884416
1245 -0.028567036986351012 -52.879371288884435 -0.026366402674466372 -53.039124561518626
1246 -0.028670402336865665 -52.9080416912213 -0.027483216393738984 -53.06660777791237
1247 -0.02872313717380166 -52.9367648283951 -0.030781382136046885 -53.097389160048415
1248 -0.02868471695110202 -52.9654495453462 -0.02870708014816046 -53.126096240196574
1249 -0.02867556381970644 -52.99412510916591 -0.03204919043928385 -53.158145430635855
1250 -0.028503309842199086 -53.02262841900811 -0.03429912570863962 -53.1924445563445
1251 -0.028538466710597277 -53.05116688571871 -0.03289792388677597 -53.22534248023128
1252 -0.02840919718146324 -53.07957608290017 -0.03192082457244396 -53.25726330480372
1253 -0.028621033206582068 -53.10819711610675 -0.017577561922371386 -53.274840866726095
1254 -0.02868442013859749 -53.13688153624535 -0.026574915274977684 -53.30141578200107
1255 -0.028688949067145586 -53.16557048531249 -0.032599872536957265 -53.33401565453803
1256 -0.02852538423612714 -53.19409586954862 -0.02200013604015112 -53.35601579057818
1257 -0.028644427470862866 -53.222740297019485 -0.03178868144750595 -53.387804472025685
1258 -0.028464621305465697 -53.25120491832495 -0.02808739207684994 -53.415891864102534
1259 -0.02848075032234192 -53.279685668647296 -0.03291230890899897 -53.44880417301153
1260 -0.028360796347260474 -53.308046464994554 -0.029992192052304745 -53.478796365063836
1261 -0.0284329604357481 -53.336479425430305 -0.0337410643696785 -53.512537429433515
1262 -0.02837513480335474 -53.36485456023366 -0.030283775459975005 -53.54282120489349
1263 -0.02838696036487818 -53.39324152059854 -0.03160689491778612 -53.57442809981128
1264 -0.028285541851073504 -53.42152706244961 -0.028849382977932693 -53.60327748278921
1265 -0.028359241876751186 -53.44988630432636 -0.031080841552466154 -53.634358324341676
1266 -0.028337692748755215 -53.47822399707512 -0.02137559587135911 -53.65573392021304
1267 -0.028443178441375495 -53.5066671755165 -0.021649227291345597 -53.677383147504386
1268 -0.028483976423740388 -53.53515115194024 -0.02056382391601801 -53.69794697142041
1269 -0.02855651220306754 -53.56370766414331 -0.028081018291413785 -53.726027989711824
1270 -0.02848062654957175 -53.59218829069288 -0.03106500506401062 -53.75709299477583
1271 -0.028511585388332605 -53.62069987608121 -0.03447821829468012 -53.79157121307051
1272 -0.028332725632935762 -53.64903260171415 -0.03280150461941957 -53.82437271768993
1273 -0.02841284042224288 -53.67744544213639 -0.024474154878407716 -53.84884687256834
1274 -0.02827168721705675 -53.705717129353445 -0.040642729960381985 -53.88948960252872
1275 -0.028166370000690222 -53.733883499354135 -0.027959667425602675 -53.917449269954325
1276 -0.028214388620108367 -53.76209788797424 -0.027911349013447762 -53.945360618967776
1277 -0.028295438922941684 -53.79039332689718 -0.03126397496089339 -53.97662459392867
1278 -0.02817322639748454 -53.818566553294666 -0.0252281135879457 -54.00185270751661
1279 -0.028213784284889697 -53.84678033757955 -0.030730301048606634 -54.03258300856522
1280 -0.028291336726397276 -53.87507167430595 -0.0235547237098217 -54.05613773227504
1281 -0.028322481084614992 -53.903394155390565 -0.010961080063134431 -54.06709881233817
1282 -0.02855092044919729 -53.931945075839764 -0.02899318849667907 -54.09609200083485
1283 -0.028540775924921036 -53.96048585176469 -0.026486951857805252 -54.122578952692656
1284 -0.0284983710385859 -53.988984222803275 -0.029681149870157242 -54.15226010256281
1285 -0.028433394432067872 -54.017417617235346 -0.03322965241968632 -54.1854897549825
1286 -0.028501481749117374 -54.04591909898446 -0.029293951857835055 -54.214783706840336
1287 -0.028471587877720594 -54.07439068686218 -0.026891284622251987 -54.24167499146259
1288 -0.028429524041712284 -54.10282021090389 -0.030071860738098623 -54.271746852200685
1289 -0.028440904803574085 -54.13126111570747 -0.025799032300710678 -54.297545884501396
1290 -0.028455307148396967 -54.159716422855865 -0.027125210035592318 -54.32467109453699
1291 -0.028723662625998257 -54.188440085481865 -0.037445155903697014 -54.362116250440685
1292 -0.02838496435433626 -54.2168250498362 -0.029654796235263348 -54.39177104667595
1293 -0.028313362132757904 -54.24513841196896 -0.02808995172381401 -54.41986099839976
1294 -0.028420942928642036 -54.2735593548976 -0.023615292832255365 -54.44347629123202
1295 -0.02842878894880414 -54.3019881438464 -0.028584421891719104 -54.47206071312374
1296 -0.028410023543983698 -54.330398167390385 -0.030073352809995412 -54.50213406593373
1297 -0.028366750106215477 -54.3587649174966 -0.029609116539359093 -54.53174318247309
1298 -0.028507848642766474 -54.38727276613937 -0.019252989534288646 -54.55099617200738
1299 -0.028493029437959193 -54.41576579557733 -0.029603649396449327 -54.58059982140383
1300 -0.028441594447940588 -54.44420739002527 -0.02496791835874319 -54.60556773976257
1301 -0.028523904364556076 -54.472731294389824 -0.026132266409695147 -54.63170000617227
1302 -0.028562248032540084 -54.50129354242237 -0.03507312424480915 -54.66677313041708
1303 -0.028470358904451133 -54.52976390132682 -0.03092900924384594 -54.697702139660926
1304 -0.028389434050768613 -54.55815333537758 -0.02841392895206809 -54.726116068612995
1305 -0.02836859030649066 -54.586521925684075 -0.03247287888079882 -54.75858894749379
1306 -0.028356016892939807 -54.61487794257702 -0.030165338329970835 -54.788754285823764
1307 -0.028236670512706043 -54.64311461308972 -0.026108072511851786 -54.81486235833562
1308 -0.02833957001566887 -54.67145418310539 -0.03198868874460459 -54.84685104708022
1309 -0.028205134253948928 -54.69965931735934 -0.028885975014418364 -54.87573702209464
1310 -0.028253018856048584 -54.72791233621539 -0.0275580364279449 -54.90329505852259
1311 -0.028233618568629028 -54.75614595478402 -0.027793643437325953 -54.931088701959915
1312 -0.028284135926514863 -54.78443009071053 -0.026601039990782737 -54.957689741950695
1313 -0.028313969634473322 -54.812744060345004 -0.0300490933470428 -54.98773883529774
1314 -0.028187881410121917 -54.84093194175512 -0.01174892890267074 -54.99948776420041
1315 -0.028484916035085916 -54.869416857790206 -0.02886144695803523 -55.02834921115844
1316 -0.028477582428604365 -54.89789444021881 -0.030247180722653866 -55.058596391881096
1317 -0.02845873646438122 -54.92635317668319 -0.02757961694151163 -55.086176008822605
1318 -0.02837340496480465 -54.954726581647996 -0.02703092722222209 -55.113206936044826
1319 -0.028418355248868467 -54.98314493689686 -0.025105408765375613 -55.1383123448102
1320 -0.02869839146733284 -55.01184332836419 -0.018750884290784597 -55.157063229100984
1321 -0.028677969146519898 -55.040521297510715 -0.03694774415344 -55.19401097325442
1322 -0.02844399707391858 -55.068965294584636 -0.032451842166483405 -55.2264628154209
1323 -0.028386967070400716 -55.09735226165504 -0.029487553890794514 -55.2559503693117
1324 -0.028438102174550294 -55.12579036382959 -0.035270464792847636 -55.29122083410454
1325 -0.028372992016375064 -55.15416335584596 -0.027358581591397525 -55.31857941569594
1326 -0.028324884083122014 -55.18248823992908 -0.0331936776638031 -55.351773093359746
1327 -0.028201536275446415 -55.210689776204525 -0.028962360974401236 -55.38073545433415
1328 -0.028237275313585997 -55.23892705151811 -0.02985463133081794 -55.41059008566497
1329 -0.028342394903302193 -55.267269446421416 -0.03126900028437376 -55.441859085949346
1330 -0.02824115976691246 -55.29551060618833 -0.03195184022188187 -55.473810926171225
1331 -0.028181302826851606 -55.32369190901518 -0.030266203079372646 -55.5040771292506
1332 -0.028188256081193686 -55.351880165096375 -0.018476785719394685 -55.52255391496999
1333 -0.028306036069989205 -55.38018620116637 -0.032168643362820146 -55.55472255833281
1334 -0.028288634028285742 -55.40847483519465 -0.0304453631862998 -55.585167921519115
1335 -0.028408313728868963 -55.43688314892352 -0.03540843352675438 -55.62057635504587
1336 -0.028077931236475707 -55.464961080159995 -0.02617304800078273 -55.646749403046655
1337 -0.028175211418420075 -55.493136291578416 -0.026675429474562407 -55.67342483252122
1338 -0.02876917952671647 -55.521905471105136 -0.0038024704554118216 -55.67722730297663
1339 -0.028336313739418983 -55.55024178484455 -0.02973042819648981 -55.70695773117312
1340 -0.028316857945173978 -55.57855864278972 -0.027487035933882 -55.734444767107
1341 -0.02828225800767541 -55.6068409007974 -0.02644033469259739 -55.760885101799595
1342 -0.028352322708815336 -55.635193223506214 -0.027906877361238 -55.788791979160834
1343 -0.028448686003684998 -55.6636419095099 -0.02817544210702181 -55.816967421267854
1344 -0.02834890494123101 -55.69199081445113 -0.023723372723907232 -55.84069079399176
1345 -0.028417810052633285 -55.72040862450376 -0.02764761121943593 -55.8683384052112
1346 -0.028397690691053867 -55.74880631519481 -0.027908209711313248 -55.89624661492251
1347 -0.0284433476626873 -55.7772496628575 -0.02613955205306411 -55.92238616697558
1348 -0.028473070356994867 -55.805722733214495 -0.032989478297531606 -55.95537564527311
1349 -0.028520822152495386 -55.83424355536699 -0.026062840782105922 -55.98143848605521
1350 -0.028483729250729083 -55.86272728461772 -0.028449344914406538 -56.00988783096962
1351 -0.028546387050300836 -55.89127367166802 -0.026090704090893268 -56.03597853506051
1352 -0.028511444479227065 -55.919785116147246 -0.02601402886211872 -56.06199256392263
1353 -0.028517943806946278 -55.94830305995419 -0.033534588292241096 -56.09552715221487
1354 -0.02850628262385726 -55.97680934257805 -0.024977421574294566 -56.12050457378916
1355 -0.028514650464057923 -56.00532399304211 -0.028036430198699235 -56.14854100398786
1356 -0.028432783111929892 -56.03375677615404 -0.0279620211571455 -56.176503025145
1357 -0.028505295608192684 -56.062262071762234 -0.0354583902284503 -56.21196141537345
1358 -0.028413540590554474 -56.09067561235279 -0.030971589777618647 -56.24293300515107
1359 -0.02853550622239709 -56.11921111857519 -0.03263226561248302 -56.27556527076356
1360 -0.028493743017315866 -56.1477048615925 -0.02825274970382452 -56.30381802046738
1361 -0.028337291534990074 -56.17604215312749 -0.03154616616666317 -56.335364186634045
1362 -0.028293788339942692 -56.204335941467434 -0.030678830202668907 -56.36604301683671
1363 -0.028271805960685015 -56.23260774742812 -0.027256156504154205 -56.393299173340864
1364 -0.028218176495283843 -56.260825923923406 -0.02434580083936453 -56.41764497418023
1365 -0.02837674329057336 -56.28920266721398 -0.022367332130670547 -56.4400123063109
1366 -0.028237456269562245 -56.31744012348354 -0.02728639477863908 -56.46729870108954
1367 -0.028400683123618365 -56.345840806607164 -0.02837340161204338 -56.49567210270158
1368 -0.02832472128793597 -56.3741655278951 -0.026852959394454957 -56.52252506209604
1369 -0.028267340362071992 -56.40243286825717 -0.028862466290593147 -56.55138752838663
1370 -0.028550797142088413 -56.43098366539926 -0.019795859605073927 -56.5711833879917
1371 -0.028515759203583003 -56.459499424602846 -0.030907373689115048 -56.60209076168082
1372 -0.028405531868338586 -56.48790495647118 -0.0263622191734612 -56.628452980854284
1373 -0.02841322049498558 -56.516318176966166 -0.02745058936998248 -56.65590357022427
1374 -0.028463658504188062 -56.54478183547035 -0.02472753245383501 -56.680631102678106
1375 -0.028492192458361387 -56.57327402792871 -0.024338517151772977 -56.70496961982988
1376 -0.02860343875363469 -56.601877466682346 -0.03367310184985399 -56.73864272167974
1377 -0.02852788008749485 -56.63040534676984 -0.03061818303540349 -56.76926090471514
1378 -0.028523233719170094 -56.65892858048901 -0.026235212199389936 -56.79549611691453
1379 -0.02843300485983491 -56.687361585348846 -0.026328354235738517 -56.821824471150265
1380 -0.02845476157963276 -56.71581634692848 -0.031419241800904274 -56.85324371295117
1381 -0.028419531136751174 -56.744235878065226 -0.03056354885920882 -56.883807261810375
1382 -0.02844449607655406 -56.77268037414178 -0.03780843522399664 -56.92161569703437
1383 -0.028313746489584447 -56.800994120631366 -0.025474701542407274 -56.947090398576776
1384 -0.028243157546967268 -56.82923727817833 -0.031222090870141984 -56.97831248944692
1385 -0.028250007051974536 -56.857487285230306 -0.024810018483549356 -57.00312250793047
1386 -0.028177657909691334 -56.88566494314 -0.025759717915207148 -57.02888222584568
1387 -0.02827740041539073 -56.91394234355539 -0.019491544645279645 -57.048373770490954
1388 -0.02845846936106682 -56.94240081291646 -0.032572651468217376 -57.08094642195917
1389 -0.02827886501327157 -56.97067967792973 -0.021224296279251577 -57.10217071823842
1390 -0.028416175860911608 -56.99909585379064 -0.029158428590744735 -57.13132914682917
1391 -0.02840459458529949 -57.02750044837594 -0.029018149711191654 -57.16034729654036
1392 -0.02842592429369688 -57.05592637266964 -0.030709114298224448 -57.191056410838584
1393 -0.028636606968939306 -57.08456297963858 -0.014660133281722665 -57.20571654412031
1394 -0.028644442558288574 -57.113207422196865 -0.02450657933950424 -57.23022312345981
1395 -0.02886978480964899 -57.142077207006515 -0.02640799544751644 -57.25663111890732
1396 -0.028711141552776098 -57.17078834855929 -0.02925066240131855 -57.28588178130864
1397 -0.02871392797678709 -57.19950227653608 -0.04559285026043654 -57.33147463156907
1398 -0.02835935540497303 -57.22786163194105 -0.029340705089271068 -57.36081533665834
1399 -0.0284959371201694 -57.25635756906122 -0.026446051057428123 -57.38726138771577
1400 -0.028440174646675587 -57.2847977437079 -0.028857609257102013 -57.41611899697287
1401 -0.028440472204238176 -57.313238215912136 -0.027047579549252986 -57.443166576522124
1402 -0.028443184308707715 -57.34168140022084 -0.024962338712066413 -57.46812891523419
1403 -0.028522284980863333 -57.37020368520171 -0.02569038299843669 -57.49381929823262
1404 -0.02843627445399761 -57.3986399596557 -0.024658038467168807 -57.51847733669979
1405 -0.028605647012591363 -57.42724560666829 -0.03243684582412243 -57.55091418252391
1406 -0.028451935574412345 -57.4556975422427 -0.030366128776222467 -57.581280311300134
1407 -0.028448531311005353 -57.48414607355371 -0.02454615170136094 -57.60582646300149
1408 -0.028544254694134 -57.51269032824784 -0.028701768908649682 -57.63452823191014
1409 -0.02863594377413392 -57.541326272021976 -0.022528496198356153 -57.65705672810849
1410 -0.02846498489379883 -57.56979125691578 -0.03068588562309742 -57.687742613731594
1411 -0.02848583972081542 -57.59827709663659 -0.03277119882404804 -57.720513812555645
1412 -0.028264099825173618 -57.626541196461766 -0.039313868060708045 -57.759827680616354
1413 -0.02824165131896734 -57.65478284778073 -0.025711471494287253 -57.785539152110644
1414 -0.02817587712779641 -57.682958724908524 -0.021331122796982526 -57.806870274907624
1415 -0.028325642552226783 -57.71128436746075 -0.022996691800653935 -57.82986696670828
1416 -0.028286886960268022 -57.739571254421016 -0.023026123642921448 -57.8528930903512
1417 -0.0284112841822207 -57.767982538603235 -0.03208289928734302 -57.88497598963855
1418 -0.028379577118903397 -57.79636211572214 -0.03451259396970272 -57.91948858360825
1419 -0.02830198248848319 -57.824664098210626 -0.024803101271390914 -57.94429168487964
1420 -0.028249433543533087 -57.85291353175416 -0.025370494462549686 -57.96966217934219
1421 -0.0283709904178977 -57.88128452217206 -0.034246443025767806 -58.00390862236795
1422 -0.028275153040885924 -57.90955967521295 -0.026771911419928074 -58.03068053378788
1423 -0.028302878607064486 -57.93786255382001 -0.026357022672891618 -58.05703755646077
1424 -0.02820821637287736 -57.966070770192886 -0.023756602965295314 -58.08079415942606
1425 -0.028170115407556297 -57.99424088560044 -0.027667537238448857 -58.10846169666451
1426 -0.028379161190241576 -58.022620046790685 -0.01926430556923151 -58.12772600223374
1427 -0.028392387740314006 -58.051012434530996 -0.03205338828265667 -58.1597793905164
1428 -0.028285918384790422 -58.079298352915785 -0.0361456397920847 -58.19592503030848
1429 -0.02833981467410922 -58.1076381675899 -0.040214115381240846 -58.23613914568972
1430 -0.028103537019342185 -58.13574170460924 -0.02767970459535718 -58.26381885028508
1431 -0.028165603429079054 -58.16390730803832 -0.03121229391545057 -58.29503114420053
1432 -0.028067932929843664 -58.19197524096816 -0.028745288401842116 -58.32377643260237
1433 -0.028103585913777353 -58.22007882688194 -0.028180244285613297 -58.35195667688799
1434 -0.028101595025509594 -58.24818042190745 -0.019988977909088136 -58.371945654797074
1435 -0.028190599661320447 -58.27637102156877 -0.02805223548784852 -58.39999789028492
1436 -0.028200141713023187 -58.30457116328179 -0.029211958311498164 -58.42920984859642
1437 -0.028252866026014088 -58.33282402930781 -0.02874996028840542 -58.45795980888483
1438 -0.02809548508375883 -58.36091951439157 -0.03266027104109526 -58.490620079925925
1439 -0.028097095992416145 -58.38901661038398 -0.02742350855842233 -58.518043588484346
1440 -0.028022105526179075 -58.41703871591016 -0.03443039506673813 -58.55247398355108
1441 -0.028040756285190583 -58.44507947219535 -0.02981765167787671 -58.582291635228955
1442 -0.02794926529750228 -58.473028737492854 -0.028504914976656436 -58.61079655020561
1443 -0.02810643073171377 -58.501135168224565 -0.029887423291802405 -58.64068397349742
1444 -0.02806400991976261 -58.529199178144324 -0.022807464469224215 -58.66349143796664
1445 -0.02803531102836132 -58.557234489172686 -0.03293887358158827 -58.69643031154823
1446 -0.02794295558705926 -58.58517744475974 -0.02776803756132722 -58.72419834910956
1447 -0.027943043131381275 -58.61312048789112 -0.03044638428837061 -58.754644733397924
1448 -0.027894236706197263 -58.64101472459732 -0.03353326637297869 -58.7881779997709
1449 -0.02793852649629116 -58.66895325109361 -0.027807529829442502 -58.81598552960035
1450 -0.027863920759409667 -58.69681717185302 -0.03281519375741482 -58.84880072335776
1451 -0.02780303414911032 -58.72462020600213 -0.029992124624550344 -58.87879284798231
1452 -0.02771697835996747 -58.7523371843621 -0.02866311985999346 -58.9074559678423
1453 -0.027784067019820214 -58.78012125138192 -0.026625640876591205 -58.93408160871889
1454 -0.027614291477948427 -58.80773554285987 -0.03465349040925503 -58.968735099128146
1455 -0.027490401919931174 -58.8352259447798 -0.022483540512621403 -58.99121863964077
1456 -0.027625648863613607 -58.86285159364341 -0.031045282911509275 -59.02226392255228
1457 -0.027622884884476662 -58.89047447852789 -0.028201390523463488 -59.05046531307574
1458 -0.027671433053910732 -58.9181459115818 -0.024288009200245143 -59.07475332227599
1459 -0.027776187192648648 -58.94592209877445 -0.027940567675977947 -59.102693889951965
1460 -0.027746517769992353 -58.973668616544444 -0.03167074415832758 -59.13436463411029
1461 -0.02771526575088501 -59.00138388229533 -0.02661657640710473 -59.1609812105174
1462 -0.027582273073494434 -59.02896615536882 -0.021628862340003253 -59.1826100728574
1463 -0.027796804811805485 -59.05676296018063 -0.023498716298490763 -59.20610878915589
1464 -0.02780342986807227 -59.0845663900487 -0.02324186749756336 -59.22935065665345
1465 -0.02785107083618641 -59.112417460884885 -0.028751824423670767 -59.258102481077124
1466 -0.02780071282759309 -59.140218173712476 -0.02329364772886038 -59.28139612880599
1467 -0.02792475074529648 -59.168142924457776 -0.023744519148021937 -59.30514064795401
1468 -0.027853092271834613 -59.19599601672961 -0.026904388051480054 -59.33204503600549
1469 -0.028112593106925488 -59.224108609836534 -0.03773212321102619 -59.36977715921652
1470 -0.0278322109952569 -59.25194082083179 -0.03176823779940605 -59.40154539701592
1471 -0.027804672718048096 -59.27974549354984 -0.02913838904350996 -59.43068378605943
1472 -0.027621080353856086 -59.30736657390369 -0.026775461994111537 -59.457459248053546
1473 -0.02774002682417631 -59.33510660072787 -0.02897888803854585 -59.48643813609209
1474 -0.027574754040688276 -59.362681354768554 -0.025981185771524907 -59.51241932186362
1475 -0.02763597285374999 -59.390317327622306 -0.02454994022846222 -59.53696926209208
1476 -0.027746837586164474 -59.41806416520847 -0.02244253847748041 -59.559411800569556
1477 -0.027853457164019345 -59.44591762237249 -0.03503222484141588 -59.59444402541097
1478 -0.0277545184828341 -59.47367214085533 -0.024586382508277892 -59.61903040791925
1479 -0.027810655627399684 -59.501482796482726 -0.02425025450065732 -59.643280662419905
1480 -0.027804870065301655 -59.52928766654803 -0.0253449740819633 -59.668625636501865
1481 -0.027859881147742273 -59.55714754769577 -0.026437343470752238 -59.69506297997262
1482 -0.027925425115972756 -59.585072972811744 -0.026232069358229637 -59.72129504933085
1483 -0.027989954128861426 -59.61306292694061 -0.030868894886225462 -59.752163944217074
1484 -0.027882355358451606 -59.64094528229906 -0.0240093894302845 -59.77617333364736
1485 -0.027995473612099885 -59.66894075591116 -0.03097883379086852 -59.807152167438225
1486 -0.0279338538646698 -59.696874609775826 -0.02539052441716194 -59.83254269185539
1487 -0.02791347270831466 -59.72478808248414 -0.03203152436763048 -59.86457421622302
1488 -0.027770677767693996 -59.75255876025183 -0.029258719831705093 -59.89383293605472
1489 -0.02784806815907359 -59.780406828410904 -0.025723246578127145 -59.919556182632846
1490 -0.02786674676463008 -59.808273575175534 -0.023975460417568685 -59.94353164305041
1491 -0.027916153613477945 -59.83618972878901 -0.021563080511987208 -59.9650947235624
1492 -0.027994262147694828 -59.8641839909367 -0.030717915017157794 -59.99581263857956
1493 -0.02813355643302202 -59.89231754736972 -0.021668546926230194 -60.01748118550579
1494 -0.02805117527022958 -59.92036872263995 -0.028741225600242615 -60.04622241110603
1495 -0.028094814531505106 -59.948463537171456 -0.0298391604796052 -60.07606157158563
1496 -0.027978711854666473 -59.97644224902612 -0.029781944397836924 -60.10584351598347
1497 -0.028029242344200612 -60.004471491370325 -0.027981924638152123 -60.13382544062163
1498 -0.028037433978170156 -60.032508925348495 -0.03102645194157958 -60.164851892563206
1499 -0.02783884834498167 -60.06034777369348 -0.027995477057993413 -60.1928473696212
1500 -0.027989468071609735 -60.08833724176509 -0.017576984688639642 -60.210424354309836
1501 -0.028176950104534627 -60.116514191869626 -0.04017626345157623 -60.250600617761414
1502 -0.027805069647729396 -60.14431926151735 -0.02859943490475416 -60.27920005266617
1503 -0.027823229040950536 -60.1721424905583 -0.03008085647597909 -60.309280909142146
1504 -0.027857396006584167 -60.19999988656488 -0.030044598132371904 -60.339325507274516
1505 -0.027851765882223843 -60.22785165244711 -0.028268162906169892 -60.36759367018069
1506 -0.02777899019420147 -60.25563064264131 -0.027278282213956118 -60.394871952394645
1507 -0.027833573147654535 -60.28346421578896 -0.030450079683214427 -60.42532203207786
1508 -0.027760482020676137 -60.311224697809635 -0.02709246603772044 -60.45241449811558
1509 -0.02777429632842541 -60.33899899413806 -0.02722806017845869 -60.47964255829404
1510 -0.02776022469624877 -60.36675921883431 -0.026979000121355057 -60.5066215584154
1511 -0.02769420072436333 -60.39445341955867 -0.02766852220520377 -60.5342900806206
1512 -0.027712912950664758 -60.422166332509335 -0.031132995244115592 -60.565423075864715
1513 -0.027734432741999625 -60.449900765251336 -0.02620819453150034 -60.59163127039621
1514 -0.027774181589484213 -60.47767494684082 -0.0284190041013062 -60.62005027449752
1515 -0.027730406448245048 -60.50540535328906 -0.025808136630803346 -60.64585841112832
1516 -0.02782377749681473 -60.53322913078588 -0.03430710770189762 -60.68016551883022
1517 -0.027676225174218416 -60.560905355960095 -0.02848762795329094 -60.70865314678351
1518 -0.02765650739893317 -60.588561863359025 -0.025201804004609585 -60.73385495078812
1519 -0.02775591006502509 -60.61631777342405 -0.02456674790009856 -60.75842169868822
1520 -0.027813389804214238 -60.644131163228266 -0.0275745059363544 -60.785996204624574
1521 -0.027864092215895652 -60.67199525544416 -0.030706434976309538 -60.816702639600884
1522 -0.02779479268938303 -60.69979004813354 -0.03227782230824232 -60.84898046190913
1523 -0.027693115826696157 -60.72748316396024 -0.026005671173334122 -60.874986133082466
1524 -0.027706247102469207 -60.75518941106271 -0.025547984521836042 -60.9005341176043
1525 -0.027848236635327338 -60.78303764769804 -0.021529616601765156 -60.92206373420607
1526 -0.02789160832762718 -60.810929256025666 -0.029777374118566513 -60.951841108324636
1527 -0.027749569993466137 -60.838678826019134 -0.025429966393858194 -60.977271074718495
1528 -0.027857396565377713 -60.866536222584514 -0.030211870931088923 -61.007482945649585
1529 -0.0277842553332448 -60.89432047791776 -0.026285779010504485 -61.03376872466009
1530 -0.027753572538495065 -60.92207405045625 -0.03532139323651791 -61.06909011789661
1531 -0.02770183840766549 -60.94977588886392 -0.03496717941015959 -61.10405729730677
1532 -0.02763422131538391 -60.9774101101793 -0.027771541755646466 -61.131828839062415
1533 -0.02775315484032035 -61.00516326501962 -0.02579988455399871 -61.15762872361641
1534 -0.027683111466467382 -61.032846376486084 -0.031162221543490888 -61.1887909451599
1535 -0.027645325753837824 -61.06049170223992 -0.024273481871932744 -61.21306442703183
1536 -0.027660643961280585 -61.088152346201205 -0.029213835299015046 -61.24227826233085
1537 -0.027612230461090802 -61.11576457666229 -0.022784305829554798 -61.2650625681604
1538 -0.027686253748834135 -61.143450830411126 -0.03329671043902636 -61.29835927859943
1539 -0.027554270438849927 -61.171005100849975 -0.020287349354475737 -61.3186466279539
1540 -0.027724424935877325 -61.19872952578585 -0.028403516858816147 -61.34705014481272
1541 -0.02771959500387311 -61.226449120789724 -0.026845501270145178 -61.373895646082865
1542 -0.027686558291316034 -61.25413567908104 -0.02543669156730175 -61.399332337650165
1543 -0.02777858143672347 -61.28191426051776 -0.022922319173812867 -61.42225465682398
1544 -0.02784489030018449 -61.309759150817946 -0.02574634337797761 -61.448001000201955
1545 -0.027732962369918825 -61.337492113187864 -0.02737945197150111 -61.475380452173454
1546 -0.027944231685250998 -61.36543634487312 -0.03938205074518919 -61.51476250291864
1547 -0.02758278688415885 -61.39301913175728 -0.025726893171668052 -61.54048939609031
1548 -0.027695106528699397 -61.420714238285974 -0.02698974385857582 -61.56747913994889
1549 -0.027649584505707026 -61.448363822791684 -0.026150140166282653 -61.59362928011517
1550 -0.0278431692160666 -61.476206992007754 -0.026663391198962928 -61.62029267131413
1551 -0.02782812314108014 -61.50403511514883 -0.020587394665926694 -61.640880065980056
1552 -0.027974011562764644 -61.53200912671159 -0.02958335019648075 -61.67046341617654
1553 -0.02783522503450513 -61.5598443517461 -0.02973296493291855 -61.70019638110946
1554 -0.027937527000904083 -61.587781878747 -0.029299210477620363 -61.729495591587074
1555 -0.027728181146085263 -61.61551005989309 -0.0312685277312994 -61.760764119318374
1556 -0.02784011550247669 -61.64335017539557 -0.026236784178763628 -61.78700090349714
1557 -0.02773277098312974 -61.6710829463787 -0.022676756791770458 -61.809677660288905
1558 -0.02789325462654233 -61.69897620100524 -0.029017111007124185 -61.838694771296026
1559 -0.027894161455333234 -61.72687036246057 -0.015607122611254454 -61.854301893907284
1560 -0.02806566348299384 -61.754936025943564 -0.030231610313057898 -61.88453350422034
1561 -0.02802697867155075 -61.78296300461511 -0.03493499606847763 -61.91946850028882
1562 -0.027886138297617435 -61.81084914291273 -0.027919372636824848 -61.947387872925646
1563 -0.02792295403778553 -61.838772096950514 -0.032472620531916616 -61.979860493457565
1564 -0.027956718392670155 -61.86672881534319 -0.03162232581526041 -62.01148281927283
1565 -0.02776492526754737 -61.894493740610734 -0.03017028085887432 -62.041653100131704
1566 -0.027683079708367586 -61.9221768203191 -0.03218383714556694 -62.07383693727727
1567 -0.02764535676687956 -61.949822177085984 -0.025306109804660082 -62.09914304708193
1568 -0.02771801808848977 -61.97754019517448 -0.030399371683597565 -62.12954241876553
1569 -0.027715112082660198 -62.00525530725714 -0.021065786015242338 -62.150608204780774
1570 -0.027783903293311596 -62.03303921055045 -0.023291658610105515 -62.17389986339088
1571 -0.027942715026438237 -62.06098192557689 -0.02840611105784774 -62.20230597444873
1572 -0.02785660680383444 -62.08883853238073 -0.027203567884862424 -62.22950954233359
1573 -0.027733437437564134 -62.11657196981829 -0.022368567995727062 -62.251878110329315
1574 -0.027902999706566334 -62.14447496952486 -0.022665745578706264 -62.27454385590802
1575 -0.0279076031409204 -62.172382572665775 -0.028837497159838677 -62.30338135306786
1576 -0.02790963426232338 -62.2002922069281 -0.02719364603981376 -62.330574999107675
1577 -0.027917723078280686 -62.22820993000638 -0.028505641128867866 -62.35908064023654
1578 -0.0278104392811656 -62.25602036928755 -0.02517858622595668 -62.3842592264625
1579 -0.027814383059740065 -62.28383475234729 -0.02811718350276351 -62.41237640996526
1580 -0.02783903358504176 -62.31167378593233 -0.02562655620276928 -62.43800296616803
1581 -0.02782811699435115 -62.33950190292668 -0.035362178646028045 -62.47336514481405
1582 -0.02774234265089035 -62.36724424557757 -0.025188627187162638 -62.498553772001216
1583 -0.027736486680805684 -62.394980732258375 -0.029373973608016968 -62.52792774560923
1584 -0.027667612954974174 -62.42264834521335 -0.028775173891335725 -62.556702919500566
1585 -0.02773464797064662 -62.45038299318399 -0.027863153722137213 -62.5845660732227
1586 -0.027799959108233453 -62.47818295229223 -0.02362055769190192 -62.6081866309146
1587 -0.027768541499972342 -62.5059514937922 -0.0266516805626452 -62.634838311477246
1588 -0.02773056998848915 -62.533682063780695 -0.026572953816503285 -62.66141126529375
1589 -0.027873871754854916 -62.56155593553555 -0.028545171301811934 -62.689956436595565
1590 -0.027814806811511515 -62.589370742347064 -0.02316465778276324 -62.71312109437833
1591 -0.0279527741484344 -62.617323516495496 -0.026312883570790292 -62.73943397794912
1592 -0.028016037400811912 -62.64533955389631 -0.03788937162607908 -62.7773233495752
1593 -0.027963152807205915 -62.67330270670351 -0.019033787678927182 -62.79635713725413
1594 -0.028033360093832015 -62.70133606679734 -0.025699415151029824 -62.82205655240516
1595 -0.02798394877463579 -62.72932001557197 -0.024951172154396774 -62.84700772455955
1596 -0.027939272578805685 -62.75725928815078 -0.02355701634660363 -62.870564740906154
1597 -0.02804215932264924 -62.78530144747343 -0.029311343003064393 -62.89987608390922
1598 -0.028099478036165238 -62.8134009255096 -0.024328923597931863 -62.924205007507155
1599 -0.028137572389096022 -62.841538497898696 -0.0302135213278234 -62.95441852883498
1600 -0.028052793350070715 -62.86959129124877 -0.02376547660678625 -62.97818400544176
1601 -0.0281605139374733 -62.89775180518624 -0.017359337769448757 -62.99554334321121
1602 -0.028180063143372534 -62.92593186832961 -0.028770781867206097 -63.02431412507842
1603 -0.028222471568733455 -62.954154339898345 -0.029187399242073298 -63.053501524320495
1604 -0.02819543592631817 -62.982349775824666 -0.02698711110278964 -63.080488635423286
1605 -0.02825243743136525 -63.01060221325603 -0.03026250833645463 -63.11075114375974
1606 -0.02818373143672943 -63.038785944692755 -0.026944159623235465 -63.137695303382976
1607 -0.02820186773315072 -63.06698781242591 -0.029489394370466472 -63.16718469775344
1608 -0.028206345811486244 -63.09519415823739 -0.029837191477417944 -63.19702188923086
1609 -0.02814052114263177 -63.12333467938002 -0.035570457205176355 -63.232592346436036
1610 -0.02799676898866892 -63.151331448368694 -0.02449603220447898 -63.25708837864052
1611 -0.027995325345546006 -63.17932677371424 -0.030094306729733945 -63.287182685370254
1612 -0.02799997329711914 -63.20732674701136 -0.02266638455912471 -63.30984906992938
1613 -0.02827757028862834 -63.23560431729999 -0.019453407265245914 -63.329302477194624
1614 -0.028236829116940497 -63.26384114641693 -0.02635820657014847 -63.355660683764775
1615 -0.028287791833281516 -63.29212893825021 -0.02715169731527567 -63.38281238108005
1616 -0.028369101602584122 -63.320498039852794 -0.024701401684433223 -63.40751378276448
1617 -0.028317200671881437 -63.34881524052467 -0.02763613248243928 -63.435149915246924
1618 -0.0283596514724195 -63.37717489199709 -0.026971598528325556 -63.46212151377525
1619 -0.02847298365086317 -63.40564787564796 -0.02693557571619749 -63.489057089491446
1620 -0.02844970403239131 -63.43409757968035 -0.03594314344227314 -63.52500023293372
1621 -0.028392912726849316 -63.4624904924072 -0.025564600061625243 -63.55056483299535
1622 -0.028317484259605407 -63.4908079766668 -0.02953330222517252 -63.580098135220524
1623 -0.028387710079550744 -63.51919568674635 -0.022424380481243133 -63.602522515701764
1624 -0.028367159608751535 -63.5475628463551 -0.023594856821000577 -63.626117372522764
1625 -0.028429283760488033 -63.57599213011559 -0.03321507293730974 -63.65933244546007
1626 -0.02834697039797902 -63.60433910051356 -0.03247381281107664 -63.69180625827115
1627 -0.028286169096827508 -63.632625269610394 -0.029734441731125116 -63.72154070000227
1628 -0.02838487336412072 -63.66101014297451 -0.030480756610631942 -63.7520214566129
1629 -0.028211932629346848 -63.68922207560386 -0.028669551014900208 -63.7806910076278
1630 -0.028167414665222167 -63.71738949026908 -0.030431148968636988 -63.81112215659644
1631 -0.02823842978104949 -63.745627920050126 -0.032295490987598895 -63.84341764758404
1632 -0.028223267383873464 -63.773851187434 -0.032125017046928404 -63.87554266463097
1633 -0.02822868088260293 -63.8020798683166 -0.02588975606486201 -63.90143242069583
1634 -0.028114776685833932 -63.830194645002436 -0.026145683228969575 -63.9275781039248
1635 -0.028086733538657427 -63.85828137854109 -0.025971616338938474 -63.95354972026374
1636 -0.02828865675255656 -63.88657003529365 -0.03268255293369293 -63.98623227319743
1637 -0.028196085803210737 -63.91476612109686 -0.034618607722222805 -64.02085088091965
1638 -0.02801500018686056 -63.94278112128372 -0.026474330574274063 -64.04732521149393
1639 -0.028077647928148507 -63.97085876921187 -0.030193459056317807 -64.07751867055025
1640 -0.02806002665311098 -63.99891879586498 -0.03158139009028673 -64.10910006064053
1641 -0.02788112824782729 -64.02679992411281 -0.020653840713202955 -64.12975390135374
1642 -0.028036273643374444 -64.05483619775619 -0.029246182460337878 -64.15900008381408
1643 -0.02799893980845809 -64.08283513756464 -0.022488278057426214 -64.1814883618715
1644 -0.027988202404230833 -64.11082333996887 -0.025418883189558983 -64.20690724506106
1645 -0.028035815712064503 -64.13885915568093 -0.02692485209554434 -64.23383209715661
1646 -0.028083355352282523 -64.16694251103321 -0.024690548703074456 -64.25852264585968
1647 -0.028101351391524077 -64.19504386242474 -0.025970932189375164 -64.28449357804907
1648 -0.028167047165334226 -64.22321090959008 -0.03177217859774828 -64.31626575664681
1649 -0.028090041875839234 -64.25130095146592 -0.030401142220944165 -64.34666689886775
1650 -0.02805853998288512 -64.2793594914488 -0.032747465372085574 -64.37941436423984
1651 -0.028026650939136744 -64.30738614238794 -0.02914086654782295 -64.40855523078766
1652 -0.027903908211737872 -64.33529005059968 -0.02815854037180543 -64.43671377115946
1653 -0.02797321118414402 -64.36326326178383 -0.029480972420424224 -64.46619474357989
1654 -0.027913321368396284 -64.39117658315223 -0.033506030589342116 -64.49970077416923
1655 -0.02792169200256467 -64.4190982751548 -0.03860100731253624 -64.53830178148176
1656 -0.02775799250230193 -64.4468562676571 -0.019880216009914874 -64.55818199749167
1657 -0.027778715826570988 -64.47463498348367 -0.02697044415399432 -64.58515244164566
1658 -0.027902828715741634 -64.5025378121994 -0.03446724247187376 -64.61961968411754
1659 -0.027758919913321734 -64.53029673211273 -0.024562606867402793 -64.64418229098494
1660 -0.027750619407743215 -64.55804735152047 -0.032515911012887956 -64.67669820199784
1661 -0.02761643277481198 -64.58566378429528 -0.028607983887195588 -64.70530618588504
1662 -0.027738596219569443 -64.61340238051484 -0.02936553405597806 -64.73467171994102
1663 -0.02772652795538306 -64.64112890847022 -0.029658008459955455 -64.76432972840098
1664 -0.027734314370900393 -64.66886322284113 -0.03525201585143804 -64.79958174425242
1665 -0.027670092601329088 -64.69653331544245 -0.02702668374404311 -64.82660842799646
1666 -0.027551354933530094 -64.72408467037599 -0.025814286526292564 -64.85242271452276
1667 -0.027502020169049502 -64.75158669054504 -0.029478276427835227 -64.8819009909506
1668 -0.027619721833616495 -64.77920641237866 -0.02264509303495288 -64.90454608398555
1669 -0.027638660930097102 -64.80684507330875 -0.02802713243290782 -64.93257321641846
1670 -0.02761011878028512 -64.83445519208904 -0.027471554558724166 -64.96004477097719
1671 -0.027635299321264028 -64.8620904914103 -0.02664524856954813 -64.98669001954674
1672 -0.027683742716908454 -64.8897742341272 -0.02811268949881196 -65.01480270904555
1673 -0.027600414212793113 -64.91737464834 -0.025375560484826566 -65.04017826953039
1674 -0.027623100951313973 -64.94499774929132 -0.035601921193301675 -65.07578019072369
1675 -0.02767576854676008 -64.97267351783807 -0.028414779342710972 -65.1041949700664
1676 -0.02755218967795372 -65.00022570751602 -0.02422888660803437 -65.12842385667443
1677 -0.027692001778632402 -65.02791770929466 -0.02296283971518278 -65.15138669638961
1678 -0.027611259557306766 -65.05552896885196 -0.03177673798054457 -65.18316343437016
1679 -0.027560869324952365 -65.08308983817692 -0.02890840694308281 -65.21207184131325
1680 -0.027606511767953635 -65.11069634994487 -0.028896798845380545 -65.24096864015863
1681 -0.027582240849733354 -65.13827859079461 -0.01912797912955284 -65.26009661928818
1682 -0.027688332181423903 -65.16596692297604 -0.023909954261034726 -65.2840065735492
1683 -0.027720136288553476 -65.19368705926459 -0.02933887904509902 -65.3133454525943
1684 -0.027750496845692398 -65.22143755611029 -0.029292385466396807 -65.3426378380607
1685 -0.02775025786831975 -65.24918781397861 -0.025583231728523968 -65.36822106978921
1686 -0.027846617437899113 -65.27703443141651 -0.030430002231150867 -65.39865107202037
1687 -0.02753789760172367 -65.30457232901823 -0.024165268894284962 -65.42281634091465
1688 -0.027993992809206246 -65.33256632182743 -0.03061501421034336 -65.45343135512499
1689 -0.02767778988927603 -65.36024411171671 -0.02627925081178546 -65.47971060593677
1690 -0.027677837014198303 -65.3879219487309 -0.02748302463442087 -65.5071936305712
1691 -0.02761868219822645 -65.41554063092913 -0.026318115834146737 -65.53351174640534
1692 -0.027678466588258743 -65.44321909751739 -0.03583944477140903 -65.56935119117675
1693 -0.027563420683145524 -65.47078251820054 -0.029391292855143546 -65.59874248403189
1694 -0.027567262575030328 -65.49834978077557 -0.02888158932328224 -65.62762407335516
1695 -0.027573941554874182 -65.52592372233045 -0.031423316523432734 -65.6590473898786
1696 -0.02757265092805028 -65.5534963732585 -0.029469024296849965 -65.68851641417544
1697 -0.027484396751970053 -65.58098077001047 -0.032518400624394414 -65.72103481479984
1698 -0.027464500349014997 -65.60844527035948 -0.022910607419908045 -65.74394542221974
1699 -0.027475014515221118 -65.6359202848747 -0.026471581030637025 -65.77041700325037
1700 -0.02742596585303545 -65.66334625072774 -0.026395855564624073 -65.796812858815
1701 -0.02749308105558157 -65.69083933178332 -0.03142556045204401 -65.82823841926705
1702 -0.02730349525809288 -65.71814282704142 -0.026283848378807307 -65.85452226764586
1703 -0.027398627251386642 -65.7455414542928 -0.02784000402316451 -65.88236227166902
1704 -0.027502818312495948 -65.7730442726053 -0.03086558999493718 -65.91322786166396
1705 -0.027397952601313592 -65.80044222520662 -0.0234557312913239 -65.93668359295528
1706 -0.027448777575045824 -65.82789100278167 -0.02965261060744524 -65.96633620356272
1707 -0.027306795027107 -65.85519779780877 -0.021266870107501744 -65.98760307367021
1708 -0.027509769890457392 -65.88270756769923 -0.03476570323109627 -66.02236877690132
1709 -0.027415758557617666 -65.91012332625685 -0.027477757446467875 -66.04984653434778
1710 -0.02745651574805379 -65.93757984200491 -0.024357540998607874 -66.07420407534639
1711 -0.027556782774627208 -65.96513662477953 -0.02992467097938061 -66.10412874632577
1712 -0.027440293692052364 -65.99257691847158 -0.030514071322977544 -66.13464281764875
1713 -0.027402326185256242 -66.01997924465684 -0.023553782049566506 -66.15819659969831
1714 -0.02745096543803811 -66.04743021009487 -0.028398421313613652 -66.18659502101193
1715 -0.027362543158233166 -66.0747927532531 -0.019340227730572222 -66.20593524874249
1716 -0.02752134995535016 -66.10231410320846 -0.027195393294095992 -66.23313064203658
1717 -0.027539754193276166 -66.12985385740173 -0.030376735050231217 -66.26350737708681
1718 -0.027581063378602267 -66.15743492078033 -0.02855061450973153 -66.29205799159654
1719 -0.027437813766300678 -66.18487273454663 -0.029419117048382758 -66.32147710864491
1720 -0.02742738900706172 -66.21230012355369 -0.02486478891223669 -66.34634189755715
1721 -0.027542831376194954 -66.23984295492988 -0.029595138877630232 -66.37593703643478
1722 -0.02745842942968011 -66.26730138435957 -0.024647379666566847 -66.40058441610134
1723 -0.02780058579519391 -66.29510197015476 -0.028272169828414916 -66.42885658592975
1724 -0.02759042792022228 -66.32269239807498 -0.025953116826713085 -66.45480970275646
1725 -0.027642298862338065 -66.35033469693731 -0.019130505807697772 -66.47394020856416
1726 -0.027639386523514987 -66.37797408346083 -0.026616952288895844 -66.50055716085305
1727 -0.027725594583898783 -66.40569967804473 -0.026161099318414927 -66.52671826017146
1728 -0.027643452491611244 -66.43334313053634 -0.021636449545621873 -66.54835470971709
1729 -0.027815921511501075 -66.46115905204785 -0.030217359587550164 -66.57857206930464
1730 -0.02779051912948489 -66.48894957117733 -0.026554024033248424 -66.60512609333789
1731 -0.02777262544259429 -66.51672219661992 -0.030255883652716874 -66.6353819769906
1732 -0.027819773834198713 -66.54454197045412 -0.024826326686888934 -66.66020830367749
1733 -0.027766582928597926 -66.57230855338271 -0.029940090887248517 -66.69014839456474
1734 -0.02777409814298153 -66.6000826515257 -0.02665498713031411 -66.71680338169506
1735 -0.02773921675980091 -66.6278218682855 -0.02674099085852504 -66.74354437255359
1736 -0.027716290112584828 -66.65553815839807 -0.02806637277826667 -66.77161074533186
1737 -0.027865671925246714 -66.68340383032331 -0.029467798303812742 -66.80107854363567
1738 -0.027807501424103976 -66.71121133174742 -0.025833492539823054 -66.82691203617549
1739 -0.027902811113744975 -66.73911414286117 -0.020508722960948945 -66.84742075913644
1740 -0.02804190469905734 -66.76715604756022 -0.025521473493427038 -66.87294223262987
1741 -0.027934141643345355 -66.79509018920356 -0.02737450860440731 -66.90031674123428
1742 -0.02796774562448263 -66.82305793482804 -0.02787824170663953 -66.92819498294092
1743 -0.027933250274509193 -66.85099118510256 -0.031206861045211552 -66.95940184398613
1744 -0.027867836784571408 -66.87885902188712 -0.028476393036544322 -66.98787823702267
1745 -0.02792198732495308 -66.90678100921208 -0.028439135197550057 -67.01631737222021
1746 -0.02797860149294138 -66.93475961070503 -0.024612325336784126 -67.040929697557
1747 -0.028003960289061068 -66.96276357099408 -0.029719277005642652 -67.07064897456264
1748 -0.027941903658211233 -66.9907054746523 -0.027680908516049384 -67.09832988307869
1749 -0.02786446800455451 -67.01856994265685 -0.02678936328738928 -67.12511924636608
1750 -0.02790546268224716 -67.0464754053391 -0.024223927687853575 -67.14934317405394
1751 -0.02793719442561269 -67.07441259976471 -0.02165031582117081 -67.17099348987512
1752 -0.027966320142149927 -67.10237891990687 -0.030865929555147886 -67.20185941943026
1753 -0.027918414026498795 -67.13029733393337 -0.026221280079334976 -67.2280806995096
1754 -0.027975999936461448 -67.15827333386983 -0.01637928718701005 -67.24445998669661
1755 -0.028158616833388807 -67.18643195070322 -0.0278059396892786 -67.27226592638588
1756 -0.02809266522526741 -67.2145246159285 -0.025935370288789273 -67.29820129667468
1757 -0.028142845258116722 -67.24266746118661 -0.029143180418759584 -67.32734447709343
1758 -0.028089144639670847 -67.27075660582628 -0.02617327682673931 -67.35351775392017
1759 -0.028033697046339512 -67.29879030287262 -0.028259438183158635 -67.38177719210333
1760 -0.028034818638116122 -67.32682512151074 -0.02632890045642853 -67.40810609255976
1761 -0.02807884495705366 -67.35490396646779 -0.027223209105432033 -67.43532930166519
1762 -0.02808484258130193 -67.3829888090491 -0.026737753581255675 -67.46206705524645
1763 -0.02822029870003462 -67.41120910774913 -0.03229801654815674 -67.4943650717946
1764 -0.02802170431241393 -67.43923081206154 -0.029596419539302588 -67.5239614913339
1765 -0.02794649451971054 -67.46717730658125 -0.024563118070363998 -67.54852460940427
1766 -0.02803863137960434 -67.49521593796085 -0.026767076645046472 -67.57529168604931
1767 -0.028109167236834764 -67.52332510519769 -0.028978467732667924 -67.60427015378198
1768 -0.028152906987816095 -67.5514780121855 -0.029579509887844323 -67.63384966366982
1769 -0.027951691951602697 -67.5794297041371 -0.030642403196543454 -67.66449206686636
1770 -0.028034526295959948 -67.60746423043305 -0.031611206382513045 -67.69610327324887
1771 -0.028053307626396417 -67.63551753805945 -0.028327682893723248 -67.72443095614258
1772 -0.02795422589406371 -67.66347176395351 -0.029100268986076115 -67.75353122512865
1773 -0.02783463168889284 -67.6913063956424 -0.035263827070593834 -67.78879505219925
1774 -0.027928250841796398 -67.7192346464842 -0.030880313739180563 -67.81967536593842
1775 -0.027853334322571754 -67.74708798080677 -0.017790369037538768 -67.83746573497596
1776 -0.02794288909062743 -67.77503086989739 -0.027008208446204662 -67.86447394342217
1777 -0.027955145481973885 -67.80298601537936 -0.028743233531713486 -67.89321717695388
1778 -0.027994984947144985 -67.8309810003265 -0.02644751975312829 -67.91966469670702
1779 -0.028028841502964495 -67.85900984182946 -0.02444494366645813 -67.94410964037347
1780 -0.028087175730615855 -67.88709701756008 -0.025538312643766402 -67.96964795301723
1781 -0.028048718068748712 -67.91514573562883 -0.025280014611780643 -67.99492796762901
1782 -0.028100072778761385 -67.94324580840758 -0.025330172944813968 -68.02025814057383
1783 -0.02806377736851573 -67.9713095857761 -0.032993552275002 -68.05325169284883
1784 -0.02809067340567708 -67.99940025918177 -0.02801356641575694 -68.08126525926458
1785 -0.02802830757573247 -68.02742856675751 -0.025131282676011325 -68.1063965419406
1786 -0.02806522147729993 -68.05549378823481 -0.02519838958978653 -68.13159493153039
1787 -0.028131399769335985 -68.08362518800415 -0.02627314729616046 -68.15786807882655
1788 -0.028238803148269653 -68.11186399115242 -0.033944207988679406 -68.19181228681524
1789 -0.02801247760653496 -68.13987646875896 -0.02852464923635125 -68.22033693605158
1790 -0.028097243793308736 -68.16797371255227 -0.025762938987463714 -68.24609987503905
1791 -0.028073942102491856 -68.19604765465476 -0.02839033668860793 -68.27449021172765
1792 -0.028007858991622926 -68.22405551364639 -0.02552748080343008 -68.30001769253109
1793 -0.02808874836191535 -68.2521442620083 -0.03143046563491225 -68.331448158166
1794 -0.028094981517642736 -68.28023924352594 -0.03355735298246145 -68.36500551114845
1795 -0.028014109935611486 -68.30825335346155 -0.03400594685226679 -68.39901145800071
1796 -0.02796648358926177 -68.33621983705082 -0.024953715782612563 -68.42396517378333
1797 -0.028044905234128236 -68.36426474228494 -0.023800574708729982 -68.44776574849206
1798 -0.02812572931870818 -68.39239047160365 -0.03091139318421483 -68.47867714167627
1799 -0.028051926288753748 -68.4204423978924 -0.031189803779125214 -68.5098669454554
1800 -0.02792096557095647 -68.44836336346336 -0.0279096775688231 -68.53777662302423
1801 -0.02800359334796667 -68.47636695681132 -0.02370797423645854 -68.56148459726069
1802 -0.027944538090378047 -68.5043114949017 -0.02597982920706272 -68.58746442646775
1803 -0.028116817865520716 -68.53242831276722 -0.021341218333691358 -68.60880564480144
1804 -0.02817626018077135 -68.560604572948 -0.026075095124542712 -68.63488073992598
1805 -0.028179626632481813 -68.58878419958047 -0.029531103279441594 -68.66441184320541
1806 -0.028226844780147076 -68.61701104436062 -0.0308248370885849 -68.695236680294
1807 -0.028142609912902117 -68.64515365427353 -0.03260338120162487 -68.72784006149563
1808 -0.02805934501811862 -68.67321299929165 -0.030501254927366973 -68.758341316423
1809 -0.027970477752387524 -68.70118347704404 -0.026361616794019938 -68.78470293321702
1810 -0.02805244578048587 -68.72923592282453 -0.027472882904112338 -68.81217581612113
1811 -0.028041211795061825 -68.75727713461959 -0.029722351487725972 -68.84189816760885
1812 -0.028068095911294222 -68.78534523053088 -0.028082770574837924 -68.86998093818369
1813 -0.028100555296987295 -68.81344578582787 -0.027965112961828707 -68.89794605114551
1814 -0.027996511571109294 -68.84144229739897 -0.026073493342846633 -68.92401954448836
1815 -0.028104808740317823 -68.8695471061393 -0.026775462087243795 -68.9507950065756
1816 -0.028034631069749592 -68.89758173720904 -0.027842504158616065 -68.97863751073422
1817 -0.02815354773774743 -68.92573528494678 -0.028899638261646033 -69.00753714899587
1818 -0.028165044635534285 -68.95390032958231 -0.028592651430517434 -69.03612980042638
1819 -0.028116714116185902 -68.98201704369849 -0.025747840851545335 -69.06187764127793
1820 -0.0280901369638741 -69.01010718066236 -0.025149185582995413 -69.08702682686092
1821 -0.02802374232560396 -69.03813092298796 -0.029657474160194396 -69.11668430102111
1822 -0.02808018671348691 -69.06621110970144 -0.023627540469169615 -69.14031184149027
1823 -0.028219146002084017 -69.09443025570353 -0.02890594778582454 -69.1692177892761
1824 -0.02807753598317504 -69.1225077916867 -0.02362594334408641 -69.19284373262019
1825 -0.028133795037865637 -69.15064158672456 -0.029408390168100595 -69.22225212278829
1826 -0.02835363382473588 -69.1789952205493 -0.03949510939419269 -69.26174723218249
1827 -0.027845504600554703 -69.20684072514985 -0.02842036373913288 -69.29016759592162
1828 -0.02809100318700075 -69.23493172833685 -0.032212205789983274 -69.3223798017116
1829 -0.027929492853581907 -69.26286122119043 -0.032370008155703546 -69.35474980986731
1830 -0.027758482191711665 -69.29061970338215 -0.02527699274942279 -69.38002680261674
1831 -0.02782618422061205 -69.31844588760276 -0.025368808023631572 -69.40539561064037
1832 -0.027804251108318568 -69.34625013871108 -0.02777228318154812 -69.43316789382192
1833 -0.02789213489741087 -69.3741422736085 -0.022215736005455254 -69.45538362982737
1834 -0.027987894043326376 -69.40213016765182 -0.026420678198337554 -69.4818043080257
1835 -0.027991439588367938 -69.43012160724018 -0.03038572669029236 -69.512190034716
1836 -0.027961894776672123 -69.45808350201685 -0.029335500113666056 -69.54152553482966
1837 -0.028001085668802262 -69.48608458768565 -0.03623128831386566 -69.57775682314353
1838 -0.02779034646227956 -69.51387493414794 -0.029645895399153233 -69.60740271854269
1839 -0.027847374603152276 -69.54172230875109 -0.028819718305021523 -69.6362224368477
1840 -0.027597121056169273 -69.56931942980727 -0.03617833536118269 -69.67240077220889
1841 -0.027757079619914294 -69.59707650942718 -0.02466275030747056 -69.69706352251636
1842 -0.027779049519449473 -69.62485555894663 -0.03039162987843156 -69.7274551523948
1843 -0.02781563764438033 -69.65267119659102 -0.03100637411698699 -69.75846152651178
1844 -0.027731344010680913 -69.68040254060169 -0.03487807158380747 -69.79333959809559
1845 -0.027615738660097124 -69.7080182792618 -0.025803401786834 -69.81914299988242
1846 -0.02766432035714388 -69.73568259961894 -0.027781490050256253 -69.84692448993268
1847 -0.02760139647871256 -69.76328399609766 -0.029222993459552527 -69.87614748339223
1848 -0.02759713027626276 -69.79088112637392 -0.03091819128021598 -69.90706567467245
1849 -0.02752461489289999 -69.81840574126682 -0.02817278616130352 -69.93523846083376
1850 -0.02752439407631755 -69.84593013534314 -0.032998908311128616 -69.96823736914489
1851 -0.027637357357889414 -69.87356749270103 -0.03856779970228672 -70.00680516884718
1852 -0.027477065566927195 -69.90104455826796 -0.029518681485205887 -70.03632385033238
1853 -0.027280656807124614 -69.92832521507508 -0.029037286527454853 -70.06536113685983
1854 -0.027253158576786517 -69.95557837365186 -0.027028587087988852 -70.09238972394782
1855 -0.027528706658631562 -69.98310708031049 -0.03282775357365608 -70.12521747752147
1856 -0.02713082665577531 -70.01023790696627 -0.02543824054300785 -70.15065571806448
1857 -0.02721200669184327 -70.03744991365811 -0.027007665298879147 -70.17766338336337
1858 -0.027293677628040313 -70.06474359128615 -0.026871039159595968 -70.20453442252297
1859 -0.02718924395740032 -70.09193283524354 -0.029021435230970383 -70.23355585775394
1860 -0.027221507113426923 -70.11915434235696 -0.02656596787273884 -70.26012182562668
1861 -0.027272284869104622 -70.14642662722606 -0.030994754377752544 -70.29111658000444
1862 -0.02734070522710681 -70.17376733245317 -0.022772423550486566 -70.31388900355493
1863 -0.0273076506331563 -70.20107498308633 -0.024493182357400656 -70.33838218591234
1864 -0.02729615047574043 -70.22837113356206 -0.024033374805003404 -70.36241556071734
1865 -0.027327140606939793 -70.255698274169 -0.02901391303166747 -70.391429473749
1866 -0.027317516691982745 -70.28301579086099 -0.028299025259912014 -70.41972849900891
1867 -0.027251258492469788 -70.31026704935346 -0.01849744226783514 -70.43822594127674
1868 -0.027483075857162476 -70.33775012521062 -0.0315951319411397 -70.46982107321789
1869 -0.027404978033155204 -70.36515510324378 -0.03040436450392008 -70.50022543772181
1870 -0.027312963921576738 -70.39246806716535 -0.027412599325180052 -70.52763803704698
1871 -0.027385365404188632 -70.41985343256954 -0.027458126191049814 -70.55509616323803
1872 -0.02739217709749937 -70.44724560966704 -0.020105456281453372 -70.57520161951949
1873 -0.02753767054527998 -70.47478328021232 -0.028549927100539208 -70.60375154662003
1874 -0.02753811553120613 -70.50232139574352 -0.022224703431129457 -70.62597625005117
1875 -0.027628737129271032 -70.5299501328728 -0.020939710550010204 -70.64691596060118
1876 -0.027590562216937543 -70.55754069508974 -0.02439742349088192 -70.67131338409206
1877 -0.027623661700636147 -70.58516435679037 -0.026949083898216486 -70.69826246799028
1878 -0.027702539414167403 -70.61286689620454 -0.022524192370474337 -70.72078666036074
1879 -0.027704274374991657 -70.64057117057953 -0.02683240929618478 -70.74761906965693
1880 -0.0277559551410377 -70.66832712572057 -0.025267201662063598 -70.772886271319
1881 -0.027796992752701043 -70.69612411847326 -0.023708031233400106 -70.79659430255239
1882 -0.027789580449461938 -70.72391369892273 -0.029020662792026995 -70.82561496534441
1883 -0.027691122237592937 -70.75160482116033 -0.02457898510619998 -70.85019395045062
1884 -0.027922965213656427 -70.77952778637399 -0.01971379229798913 -70.86990774274861
1885 -0.02793566631153226 -70.80746345268552 -0.03526180163025856 -70.90516954437886
1886 -0.027764131501317024 -70.83522758418684 -0.030852611176669598 -70.93602215555553
1887 -0.02785012498497963 -70.86307770917182 -0.024489419441670178 -70.9605115749972
1888 -0.02781982533633709 -70.89089753450816 -0.03148620519787073 -70.99199778019506
1889 -0.027761456556618214 -70.91865899106477 -0.026250391826033594 -71.0182481720211
1890 -0.027824336569756268 -70.94648332763452 -0.02690602345392108 -71.04515419547502
1891 -0.027827667817473412 -70.974310995452 -0.02882022988051176 -71.07397442535553
1892 -0.027700874116271736 -71.00201186956828 -0.0263016015291214 -71.10027602688466
1893 -0.027799124456942083 -71.02981099402523 -0.024627253226935864 -71.1249032801116
1894 -0.027784619573503734 -71.05759561359874 -0.027252097427845002 -71.15215537753944
1895 -0.027904587984085082 -71.08550020158282 -0.019763779640197755 -71.17191915717964
1896 -0.027957753092050553 -71.11345795467487 -0.027489159442484378 -71.19940831662213
1897 -0.028051554039120675 -71.141509508714 -0.03398787099868059 -71.23339618762081
1898 -0.027963126078248024 -71.16947263479224 -0.03164565805345774 -71.26504184567428
1899 -0.02792995944619179 -71.19740259423844 -0.022560570575296878 -71.28760241624957
1900 -0.028007098566740753 -71.22540969280519 -0.024250383768230677 -71.3118528000178
1901 -0.028037852421402932 -71.25344754522659 -0.02703045988455415 -71.33888325990236
1902 -0.028104082308709623 -71.28155162753531 -0.021349886525422336 -71.36023314642779
1903 -0.02801176542416215 -71.30956339295948 -0.02984813544899225 -71.39008128187677
1904 -0.028145443741232158 -71.33770883670071 -0.029989392124116422 -71.4200706740009
1905 -0.027978760842233896 -71.36568759754294 -0.027523661591112615 -71.44759433559202
1906 -0.028097087517380714 -71.39378468506033 -0.0286139571107924 -71.47620829270281
1907 -0.027977828681468964 -71.4217625137418 -0.027918485924601555 -71.50412677862741
1908 -0.027909895684570075 -71.44967240942637 -0.02956719547510147 -71.5336939741025
1909 -0.028004815522581338 -71.47767722494895 -0.028697941545397045 -71.56239191564791
1910 -0.027926068194210528 -71.50560329314315 -0.02650821954011917 -71.58890013518803
1911 -0.02819947889074683 -71.5338027720339 -0.02519339844584465 -71.61409353363388
1912 -0.028075654059648514 -71.56187842609354 -0.02815273655578494 -71.64224627018966
1913 -0.0279649811796844 -71.58984340727322 -0.018581967893987895 -71.66082823808365
1914 -0.02816199529916048 -71.61800540257238 -0.025760181341320278 -71.68658841942498
1915 -0.028268204536288977 -71.64627360710867 -0.03188727535307408 -71.71847569477805
1916 -0.02821980258449912 -71.67449340969317 -0.03291115872561932 -71.75138685350367
1917 -0.02813775520771742 -71.7026311649009 -0.034515013732016084 -71.7859018672357
1918 -0.0280346043407917 -71.73066576924168 -0.02835518345236778 -71.81425705068806
1919 -0.027909024711698295 -71.75857479395339 -0.02811416070908308 -71.84237121139714
1920 -0.027918956242501736 -71.78649375019589 -0.024919282272458078 -71.8672904936696
1921 -0.0280074430629611 -71.81450119325885 -0.027574499044567345 -71.89486499271416
1922 -0.027961637265980242 -71.84246283052482 -0.026268309447914362 -71.92113330216208
1923 -0.028113473299890758 -71.87057630382472 -0.022325654327869416 -71.94345895648995
1924 -0.028052174486219883 -71.89862847831094 -0.027792515698820353 -71.97125147218877
1925 -0.028034494537860156 -71.9266629728488 -0.031058368179947136 -72.00230984036871
1926 -0.027964335214346648 -71.95462730806315 -0.02803070526570082 -72.03034054563442
1927 -0.028030424378812313 -71.98265773244196 -0.019478543568402527 -72.04981908920281
1928 -0.028145517222583294 -72.01080324966455 -0.03001688439399004 -72.0798359735968
1929 -0.0280846007168293 -72.03888785038137 -0.02912811655551195 -72.10896409015231
1930 -0.028074189461767672 -72.06696203984313 -0.026694676280021666 -72.13565876643233
1931 -0.02827108707278967 -72.09523312691593 -0.04250402171164751 -72.17816278814398
1932 -0.027890849113464355 -72.12312397602939 -0.03213469162583351 -72.2102974797698
1933 -0.027858984563499688 -72.15098296059288 -0.02631503976881504 -72.23661251953862
1934 -0.02790154591202736 -72.17888450650491 -0.026681452337652446 -72.26329397187628
1935 -0.02790644858032465 -72.20679095508524 -0.03279399015009403 -72.29608796202638
1936 -0.02782747559249401 -72.23461843067773 -0.02191165927797556 -72.31799962130435
1937 -0.02785810697823763 -72.26247653765597 -0.02650390462949872 -72.34450352593385
1938 -0.02792800758033991 -72.29040454523631 -0.02244885079562664 -72.36695237672947
1939 -0.027947798557579517 -72.31835234379389 -0.027983952406793834 -72.39493632913627
1940 -0.028126033954322338 -72.34647837774821 -0.02018284993246198 -72.41511917906874
1941 -0.02815303560346365 -72.37463141335168 -0.030242286808788776 -72.44536146587753
1942 -0.027998752519488336 -72.40263016587117 -0.023691795021295547 -72.46905326089882
1943 -0.027976587414741516 -72.43060675328591 -0.02756331264972687 -72.49661657354855
1944 -0.028132042102515697 -72.45873879538843 -0.030095930490642787 -72.5267125040392
1945 -0.02810701625421643 -72.48684581164264 -0.029422371927648783 -72.55613487596685
1946 -0.02818680414929986 -72.51503261579194 -0.03487886358052492 -72.59101373954738
1947 -0.027922603860497476 -72.54295521965244 -0.02651828806847334 -72.61753202761585
1948 -0.028049099911004304 -72.57100431956344 -0.026845222618430854 -72.64437725023429
1949 -0.02800979856401682 -72.59901411812746 -0.029117501340806484 -72.67349475157509
1950 -0.028137450013309716 -72.62715156814076 -0.01954769026488066 -72.69304244183998
1951 -0.027995522134006023 -72.65514709027477 -0.029429828375577928 -72.72247227021556
1952 -0.02796303518116474 -72.68311012545593 -0.024792492296546696 -72.7472647625121
1953 -0.027973641734570266 -72.7110837671905 -0.018376938253641128 -72.76564170076574
1954 -0.028167906403541564 -72.73925167359404 -0.023345885146409274 -72.78898758591215
1955 -0.02822486599907279 -72.76747653959312 -0.03308924082666635 -72.82207682673882
1956 -0.028134245425462723 -72.79561078501858 -0.026385486591607332 -72.84846231333043
1957 -0.028172149881720544 -72.82378293490031 -0.023199974745512008 -72.87166228807594
1958 -0.028284546826034783 -72.85206748172634 -0.03203495927155018 -72.9036972473475
1959 -0.028132154326885938 -72.88019963605322 -0.031768576614558695 -72.93546582396205
1960 -0.02812237599864602 -72.90832201205187 -0.029153311811387538 -72.96461913577343
1961 -0.028157151583582164 -72.93647916363545 -0.030822121351957322 -72.99544125712539
1962 -0.028072740789502858 -72.96455190442495 -0.02914945874363184 -73.02459071586902
1963 -0.02804486770182848 -72.99259677212677 -0.024384594708681106 -73.0489753105777
1964 -0.02822021897882223 -73.02081699110559 -0.030282543785870076 -73.07925785436358
1965 -0.02806976158171892 -73.04888675268731 -0.02754329675808549 -73.10680115112166
1966 -0.028066535014659166 -73.07695328770197 -0.02942635826766491 -73.13622750938933
1967 -0.028090677037835122 -73.1050439647398 -0.023940479010343553 -73.16016798839968
1968 -0.02802899554371834 -73.13307296028353 -0.031755893304944036 -73.19192388170462
1969 -0.028024127706885338 -73.16109708799041 -0.02978356210514903 -73.22170744380978
1970 -0.02796704778447747 -73.18906413577488 -0.022563888877630233 -73.2442713326874
1971 -0.02807884169742465 -73.2171429774723 -0.025153634231537582 -73.26942496691895
1972 -0.028166119940578938 -73.24530909741289 -0.029304737225174904 -73.29872970414412
1973 -0.02804022394120693 -73.27334932135409 -0.026825244911015032 -73.32555494905513
1974 -0.028030416928231716 -73.30137973828232 -0.02968534464016557 -73.3552402936953
1975 -0.027978845033794643 -73.32935858331612 -0.02535902736708522 -73.38059932106239
1976 -0.028068717382848263 -73.35742730069897 -0.03213205076754093 -73.41273137182993
1977 -0.027945446129888297 -73.38537274682886 -0.03602075353264809 -73.44875212536259
1978 -0.027972328197211026 -73.41334507502607 -0.025770686846226454 -73.47452281220882
1979 -0.02784817786887288 -73.44119325289495 -0.030780703388154508 -73.50530351559698
1980 -0.027775432728230954 -73.46896868562318 -0.028509681951254605 -73.53381319754823
1981 -0.027763389702886342 -73.49673207532607 -0.0327403986826539 -73.56655359623088
1982 -0.027720164228230714 -73.5244522395543 -0.025921496283262967 -73.59247509251414
1983 -0.027768247202038764 -73.55222048675633 -0.030244478676468133 -73.6227195711906
1984 -0.027823494840413333 -73.58004398159675 -0.03236016184091568 -73.65507973303151
1985 -0.027758240420371293 -73.60780222201711 -0.033388319239020345 -73.68846805227054
1986 -0.027466483879834414 -73.63526870589695 -0.026860582176595926 -73.71532863444713
1987 -0.02746215183287859 -73.66273085772983 -0.024368694890290497 -73.73969732933742
1988 -0.02752316612750292 -73.69025402385734 -0.031930525600910184 -73.77162785493833
1989 -0.027585466019809247 -73.71783948987715 -0.02742245187982917 -73.79905030681816
1990 -0.02755040694028139 -73.74538989681743 -0.031281305477023125 -73.83033161229518
1991 -0.0275158628821373 -73.77290575969957 -0.025105607882142066 -73.85543722017732
1992 -0.02758459756150842 -73.80049035726108 -0.033951849490404126 -73.88938906966773
1993 -0.027463830169290306 -73.82795418743038 -0.022557688038796188 -73.91194675770653
1994 -0.027483113296329974 -73.8554373007267 -0.030486999452114104 -73.94243375715864
1995 -0.027424750570207834 -73.88286205129691 -0.02350036222487688 -73.96593411938352
1996 -0.027422631438821555 -73.91028468273574 -0.03200957495719194 -73.9979436943407
1997 -0.027455188706517218 -73.93773987144225 -0.028941456228494644 -74.0268851505692
1998 -0.02742169378325343 -73.9651615652255 -0.025331660732626916 -74.05221681130183
1999 -0.02738020699471235 -73.9925417722202 -0.028269287291914226 -74.08048609859375
2000 -0.027432559709995984 -74.0199743319302 -0.02263579433783889 -74.1031218929316
