# Supplementary material for: Learning nonequilibrium statistical mechanics and dynamical phase transitions
Source: Nat Commun. 2024 Feb 6;15:1117. doi: 10.1038/s41467-024-45172-8 (PMC10847122; doi:10.1038/s41467-024-45172-8)
Supplement: Supplementary file 4 — Supplementary Data 1 [file 41467_2024_45172_MOESM4_ESM.zip › DPT-main/PlotTemplate/plot_KL_divergence/out/finite_time/SE/L6_D3W32K5_E100BS1k/logs-1.10/log.txt]

1 -0.06101357880979776 -0.06101357880979776 -0.06101637985557318 -0.06101637985557318
2 -0.06089564803987742 -0.12190922684967517 -0.06089723464101553 -0.1219136144965887
3 -0.060789008624851704 -0.18269823547452688 -0.06078834794461727 -0.18270196244120598
4 -0.06069370526820421 -0.24339194074273107 -0.060695220716297626 -0.2433971831575036
5 -0.060600248910486695 -0.3039921896532178 -0.060595866106450555 -0.30399304926395415
6 -0.060507787577807906 -0.3644999772310257 -0.06051129288971424 -0.3645043421536684
7 -0.06041881460696459 -0.42491879183799025 -0.06041545644402504 -0.4249197985976934
8 -0.060326114483177665 -0.4852449063211679 -0.06031582485884428 -0.4852356234565377
9 -0.060242211632430556 -0.5454871179535985 -0.06027738824486732 -0.545513011701405
10 -0.060168120078742504 -0.605655238032341 -0.06014996953308582 -0.6056629812344908
11 -0.06008626781404018 -0.6657415058463811 -0.060077727772295475 -0.6657407090067863
12 -0.060018380358815196 -0.7257598862051964 -0.06000538319349289 -0.7257460922002792
13 -0.05994237009435892 -0.7857022562995553 -0.05993208475410938 -0.7856781769543886
14 -0.05987961031496525 -0.8455818666145205 -0.05989908706396818 -0.8455772640183568
15 -0.05981208719313145 -0.905393953807652 -0.059813625924289224 -0.9053908899426459
16 -0.059745287708938125 -0.9651392415165901 -0.05975267384201288 -0.9651435637846588
17 -0.05967485476285219 -1.0248140962794423 -0.05971791930496693 -1.0248614830896257
18 -0.059605158679187295 -1.0844192549586296 -0.059560437500476834 -1.0844219205901025
19 -0.05955477003008127 -1.143974024988711 -0.05954703688621521 -1.1439689574763177
20 -0.05949431639164686 -1.2034683413803577 -0.05948570910841226 -1.2034546665847299
21 -0.0594417754560709 -1.2629101168364287 -0.0593725049868226 -1.2628271715715524
22 -0.05939187183976173 -1.3223019886761904 -0.05938357077538967 -1.322210742346942
23 -0.059339923225343226 -1.3816419119015337 -0.05931813977658749 -1.3815288821235294
24 -0.05928669273853302 -1.4409286046400667 -0.05926499515771866 -1.440793877281248
25 -0.05922983307391405 -1.5001584377139807 -0.05923913549631834 -1.5000330127775665
26 -0.05918087232857942 -1.55933931004256 -0.05919770672917366 -1.55923071950674
27 -0.05913356151431799 -1.6184728715568781 -0.05916672460734844 -1.6183974441140885
28 -0.05908325556665659 -1.6775561271235346 -0.059159374609589574 -1.677556818723678
29 -0.05902317054569721 -1.7365792976692318 -0.05896170847117901 -1.736518527194857
30 -0.05898862536996603 -1.7955679230391979 -0.0589340515434742 -1.7954525787383313
31 -0.05893642734736204 -1.85450435038656 -0.05884759556502104 -1.8543001743033523
32 -0.058896956592798234 -1.913401306979358 -0.05890522692352533 -1.9132054012268775
33 -0.05885174423456192 -1.97225305121392 -0.05886409841477871 -1.9720694996416563
34 -0.05881197061389685 -2.031065021827817 -0.0587560910731554 -2.030825590714812
35 -0.058769549056887624 -2.0898345708847046 -0.05877498555928469 -2.0896005762740963
36 -0.05872975531965494 -2.1485643262043594 -0.05874957405030727 -2.148350150324404
37 -0.05867285076528787 -2.2072371769696475 -0.058672457188367846 -2.2070226075127715
38 -0.05864267200231552 -2.265879848971963 -0.058761517889797686 -2.2657841254025692
39 -0.05860180519521237 -2.324481654167175 -0.05864781104028225 -2.3244319364428514
40 -0.05855451226234436 -2.3830361664295197 -0.058512057177722454 -2.382943993620574
41 -0.05851773470640183 -2.4415539011359213 -0.05845031719654799 -2.4413943108171217
42 -0.05849286057054996 -2.5000467617064714 -0.05832811240106821 -2.49972242321819
43 -0.05845619291067124 -2.5585029546171425 -0.058503362163901326 -2.5582257853820916
44 -0.05841267928481102 -2.6169156339019537 -0.058366081304848196 -2.6165918666869397
45 -0.05838445089757442 -2.6753000847995283 -0.05833633486181498 -2.6749282015487545
46 -0.058337760902941224 -2.7336378457024697 -0.05816857647150755 -2.733096778020262
47 -0.05832214076071977 -2.7919599864631897 -0.058167275972664356 -2.7912640539929265
48 -0.05828322283923626 -2.850243209302426 -0.058374103531241416 -2.849638157524168
49 -0.058251678571105005 -2.908494887873531 -0.058238491974771024 -2.907876649498939
50 -0.05821161102503538 -2.9667064988985663 -0.05829775352030993 -2.9661744030192487
51 -0.05818279702216387 -3.02488929592073 -0.0582275876775384 -3.024401990696787
52 -0.05815170202404261 -3.0830409979447726 -0.05797904133796692 -3.0823810320347538
53 -0.05810901802033186 -3.1411500159651045 -0.057989196851849556 -3.1403702288866033
54 -0.058090349286794664 -3.199240365251899 -0.05809623468667269 -3.198466463573276
55 -0.058060627058148385 -3.2573009923100473 -0.05809638574719429 -3.25656284932047
56 -0.058020824752748015 -3.315321817062795 -0.05797107871621847 -3.314533928036689
57 -0.057992728799581526 -3.373314545862377 -0.057938314788043496 -3.3724722428247325
58 -0.057949915528297424 -3.431264461390674 -0.05815004855394364 -3.430622291378676
59 -0.057921193353831765 -3.489185654744506 -0.05776523873209953 -3.4883875301107756
60 -0.057897917181253436 -3.5470835719257594 -0.05791745781898498 -3.546304987929761
61 -0.057865038886666297 -3.604948610812426 -0.057993061281740664 -3.6042980492115015
62 -0.057827805355191234 -3.662776416167617 -0.0577396696433425 -3.662037718854844
63 -0.057805025950074196 -3.720581442117691 -0.05774715356528759 -3.7197848724201314
64 -0.0577810725197196 -3.7783625146374105 -0.05786674730479717 -3.777651619724929
65 -0.05774444229900837 -3.836106956936419 -0.05767475664615631 -3.835326376371085
66 -0.0577185645699501 -3.8938255215063693 -0.05789865888655186 -3.893225035257637
67 -0.057685595005750656 -3.95151111651212 -0.05765380002558231 -3.9508788352832194
68 -0.05765369292348623 -4.009164809435606 -0.05756063349545002 -4.008439468778669
69 -0.05763756111264229 -4.066802370548248 -0.05755386091768742 -4.065993329696357
70 -0.057604283839464185 -4.1244066543877125 -0.05761328674852848 -4.123606616444886
71 -0.05756790731102228 -4.181974561698735 -0.057458505034446716 -4.181065121479333
72 -0.05755509790033102 -4.239529659599066 -0.05755338314920664 -4.23861850462854
73 -0.057532486878335475 -4.297062146477401 -0.05740837939083576 -4.296026884019375
74 -0.05749441981315613 -4.354556566290557 -0.057433301396667955 -4.3534601854160435
75 -0.057470204308629036 -4.412026770599186 -0.05773193780332804 -4.411192123219371
76 -0.05744434911757708 -4.469471119716763 -0.05738498624414205 -4.468577109463514
77 -0.05742097366601229 -4.526892093382775 -0.057717090286314485 -4.526294199749828
78 -0.057385759241878984 -4.584277852624655 -0.05732189174741507 -4.583616091497244
79 -0.05735987257212401 -4.641637725196778 -0.057478278130292895 -4.641094369627536
80 -0.0573337621986866 -4.698971487395465 -0.057677344605326655 -4.698771714232863
81 -0.057308313250541684 -4.7562798006460065 -0.05730809364467859 -4.7560798078775415
82 -0.057277859561145304 -4.8135576602071515 -0.05726004857569933 -4.813339856453241
83 -0.05724649578332901 -4.870804155990481 -0.05729655250906944 -4.87063640896231
84 -0.057235924154520036 -4.928040080145001 -0.05702389031648636 -4.927660299278797
85 -0.05720668602734804 -4.985246766172349 -0.05735177956521511 -4.9850120788440115
86 -0.05718744546175003 -5.042434211634099 -0.05690136421471834 -5.04191344305873
87 -0.05716259721666574 -5.099596808850764 -0.05696544237434864 -5.098878885433079
88 -0.057137055695056914 -5.156733864545821 -0.0571723373606801 -5.156051222793759
89 -0.057118494994938374 -5.213852359540759 -0.05695603676140308 -5.213007259555162
90 -0.05709861665964126 -5.2709509762004005 -0.05708365887403488 -5.270090918429197
91 -0.0570814922451973 -5.328032468445598 -0.057191551104187964 -5.327282469533385
92 -0.05705881770700216 -5.3850912861526 -0.05698951333761215 -5.384271982870997
93 -0.05702622346580029 -5.4421175096184005 -0.057243283838033676 -5.441515266709031
94 -0.05700709037482739 -5.499124599993228 -0.056894431635737416 -5.498409698344768
95 -0.05697568226605654 -5.556100282259284 -0.057170788012444976 -5.555580486357213
96 -0.05697996187955141 -5.613080244138835 -0.057637715712189674 -5.613218202069403
97 -0.05690957996994257 -5.669989824108778 -0.05715827364474535 -5.670376475714148
98 -0.056881992518901824 -5.726871816627679 -0.05696219448000193 -5.72733867019415
99 -0.056869343668222425 -5.783741160295902 -0.05680895801633597 -5.784147628210486
100 -0.05685727950185537 -5.840598439797757 -0.056586631946265696 -5.840734260156752
101 -0.05683287642896175 -5.897431316226719 -0.0569120055064559 -5.897646265663208
102 -0.05680352654308081 -5.954234842769799 -0.056871116161346436 -5.954517381824554
103 -0.05677817910909653 -6.011013021878896 -0.05649647358804941 -6.011013855412604
104 -0.05676281414926052 -6.067775836028157 -0.05685894973576069 -6.067872805148364
105 -0.05673917792737484 -6.1245150139555316 -0.05690078306943178 -6.1247735882177965
106 -0.05672581419348717 -6.1812408281490185 -0.05661637932062149 -6.181389967538418
107 -0.056699146330356595 -6.237939974479375 -0.05662476271390915 -6.238014730252327
108 -0.05668249260634184 -6.294622467085717 -0.056248673051595685 -6.294263403303923
109 -0.056668336503207684 -6.351290803588925 -0.05678272619843483 -6.3510461295023575
110 -0.05664894953370094 -6.407939753122625 -0.05666455645114184 -6.407710685953499
111 -0.05661772266030311 -6.464557475782929 -0.05622006766498089 -6.46393075361848
112 -0.056608321331441405 -6.52116579711437 -0.056259881146252154 -6.520190634764732
113 -0.05660130251199007 -6.57776709962636 -0.05687684454023838 -6.57706747930497
114 -0.05655764061957598 -6.634324740245936 -0.05666444394737482 -6.633731923252345
115 -0.05654330551624298 -6.690868045762179 -0.05651508402079344 -6.690247007273138
116 -0.05651543643325567 -6.747383482195435 -0.05663956124335527 -6.746886568516493
117 -0.05648777596652508 -6.80387125816196 -0.05554886572062969 -6.802435434237123
118 -0.056496499106287956 -6.860367757268248 -0.056954323500394824 -6.859389757737517
119 -0.056470279954373835 -6.916838037222622 -0.0569574411958456 -6.916347198933363
120 -0.056436159648001194 -6.973274196870623 -0.05696452111005783 -6.973311720043421
121 -0.05640415661036968 -7.029678353480993 -0.0570257730782032 -7.030337493121625
122 -0.0563718544319272 -7.08605020791292 -0.05632493942975998 -7.0866624325513845
123 -0.056368240341544154 -7.142418448254464 -0.05621071867644787 -7.142873151227833
124 -0.05633906070142984 -7.198757508955894 -0.0567508852109313 -7.199624036438764
125 -0.05632460117340088 -7.255082110129295 -0.05653714183717966 -7.256161178275944
126 -0.05630256161093712 -7.311384671740232 -0.055853177607059476 -7.3120143558830035
127 -0.05629138201475144 -7.367676053754983 -0.05627775713801384 -7.368292113021018
128 -0.05628376789391041 -7.423959821648894 -0.05634862426668406 -7.424640737287702
129 -0.05624215435236692 -7.48020197600126 -0.056239564530551435 -7.480880301818254
130 -0.0562252489849925 -7.5364272249862525 -0.05660024881362915 -7.537480550631883
131 -0.05620616786181927 -7.592633392848072 -0.05625920854508877 -7.593739759176971
132 -0.05619339644908905 -7.648826789297161 -0.0565326202660799 -7.650272379443051
133 -0.05616590920835733 -7.704992698505518 -0.05638099387288094 -7.706653373315932
134 -0.05614324603229761 -7.761135944537815 -0.05573093667626381 -7.762384309992196
135 -0.0561232065781951 -7.81725915111601 -0.05614154208451509 -7.818525852076712
136 -0.05610749591141939 -7.87336664702743 -0.056681061163544655 -7.875206913240256
137 -0.056098510324954984 -7.929465157352385 -0.05589736755937338 -7.931104280799629
138 -0.05606101620942354 -7.985526173561809 -0.056029986776411536 -7.987134267576041
139 -0.05605199057608843 -8.041578164137897 -0.055954070016741755 -8.043088337592783
140 -0.056024926528334615 -8.097603090666231 -0.05618918277323246 -8.099277520366016
141 -0.05600768644362688 -8.153610777109858 -0.0562897315248847 -8.1555672518909
142 -0.05599675551056862 -8.209607532620426 -0.05574142076075077 -8.21130867265165
143 -0.05597664751112461 -8.265584180131551 -0.05578681938350201 -8.267095492035153
144 -0.05596055928617716 -8.321544739417728 -0.05523057263344526 -8.322326064668598
145 -0.05595029722899199 -8.377495036646721 -0.05600434485822916 -8.378330409526827
146 -0.0559427885338664 -8.433437825180587 -0.05513366051018238 -8.43346407003701
147 -0.055921191535890105 -8.489359016716477 -0.05538691766560078 -8.48885098770261
148 -0.05590134523808956 -8.545260361954567 -0.055481620319187644 -8.544332608021799
149 -0.05589052494615317 -8.60115088690072 -0.056158423982560636 -8.60049103200436
150 -0.05585158672183752 -8.657002473622558 -0.05584387145936489 -8.656334903463724
151 -0.05583828985691071 -8.71284076347947 -0.05551962945610285 -8.711854532919828
152 -0.05583114866167307 -8.768671912141142 -0.055448349379003045 -8.76730288229883
153 -0.055817917734384534 -8.824489829875526 -0.05544549748301506 -8.822748379781846
154 -0.05579380858689546 -8.880283638462421 -0.056154203973710536 -8.878902583755556
155 -0.055772214010357854 -8.936055852472778 -0.0549313934519887 -8.933833977207545
156 -0.05577099546790123 -8.991826847940679 -0.05592661090195179 -8.989760588109498
157 -0.05574348084628582 -9.047570328786964 -0.05544040817767382 -9.045200996287171
158 -0.055734902434051034 -9.103305231221015 -0.05613226611167192 -9.101333262398843
159 -0.05570380464196205 -9.159009035862976 -0.0566893445327878 -9.158022606931631
160 -0.05567846577614546 -9.214687501639121 -0.057284986786544326 -9.215307593718176
161 -0.05565343890339136 -9.270340940542512 -0.055367374792695045 -9.270674968510871
162 -0.05564798004925251 -9.325988920591765 -0.0580243268981576 -9.328699295409029
163 -0.05557995047420263 -9.381568871065967 -0.05537725724279881 -9.384076552651829
164 -0.055578603968024255 -9.437147475033992 -0.055240206979215146 -9.439316759631044
165 -0.055563575215637685 -9.49271105024963 -0.055260694958269595 -9.494577454589313
166 -0.05555669777095318 -9.548267748020583 -0.05564309861510992 -9.550220553204424
167 -0.055530989356338975 -9.603798737376922 -0.05526905804872513 -9.60548961125315
168 -0.05551996435970068 -9.659318701736622 -0.055852200277149676 -9.6613418115303
169 -0.05548481270670891 -9.71480351444333 -0.0556885888800025 -9.717030400410302
170 -0.0554804852232337 -9.770283999666564 -0.05563009213656187 -9.772660492546864
171 -0.05545317362993955 -9.825737173296503 -0.056218387000262736 -9.828878879547126
172 -0.05543089490383864 -9.881168068200342 -0.05583780072629452 -9.88471668027342
173 -0.055409975536167624 -9.93657804373651 -0.05514415837824345 -9.939860838651665
174 -0.0554107341915369 -9.991988777928047 -0.05619722958654165 -9.996058068238206
175 -0.05537186283618212 -10.047360640764229 -0.0550918972119689 -10.051149965450175
176 -0.055357571505010125 -10.102718212269238 -0.056401698663830754 -10.107551664114006
177 -0.0553513178601861 -10.158069530129424 -0.05385308600962162 -10.161404750123626
178 -0.05534162689000368 -10.213411157019427 -0.05621746312826872 -10.217622213251895
179 -0.05531995948404074 -10.268731116503469 -0.0548947598785162 -10.272516973130411
180 -0.05528647731989622 -10.324017593823365 -0.05510578453540802 -10.32762275766582
181 -0.055283944308757785 -10.379301538132124 -0.055729888007044794 -10.383352645672865
182 -0.05525733232498169 -10.434558870457105 -0.05402493234723806 -10.437377578020103
183 -0.055241824872791764 -10.489800695329896 -0.05745810847729445 -10.494835686497398
184 -0.05519834719598293 -10.544999042525879 -0.05475237779319286 -10.54958806429059
185 -0.055207997746765616 -10.600207040272645 -0.05441919695585966 -10.60400726124645
186 -0.0551937447860837 -10.65540078505873 -0.05527849979698658 -10.659285761043437
187 -0.05518057439476252 -10.710581359453492 -0.05367327891290188 -10.712959039956338
188 -0.05517535582184792 -10.76575671527534 -0.05530791971832514 -10.768266959674664
189 -0.055154424719512464 -10.820911139994854 -0.054940075427293775 -10.823207035101957
190 -0.055134537443518636 -10.876045677438372 -0.054857334867119786 -10.878064369969076
191 -0.055126997828483584 -10.931172675266856 -0.05632161162793636 -10.934385981597012
192 -0.05510115325450897 -10.986273828521364 -0.05505821499973536 -10.989444196596748
193 -0.055078239366412166 -11.041352067887777 -0.055122198164463045 -11.044566394761212
194 -0.05506889931857586 -11.096420967206353 -0.057097053155303 -11.101663447916515
195 -0.05502359159290791 -11.15144455879926 -0.05485965795814991 -11.156523105874665
196 -0.05500720329582691 -11.206451762095087 -0.05495151728391647 -11.211474623158582
197 -0.05499095451086759 -11.261442716605954 -0.055551450327038766 -11.26702607348562
198 -0.05495782922953367 -11.316400545835487 -0.055180889554321766 -11.322206963039942
199 -0.05494594294577837 -11.371346488781265 -0.05533094778656959 -11.377537910826511
200 -0.05491909459233284 -11.426265583373597 -0.05367025323212147 -11.431208164058633
201 -0.05493625570088625 -11.481201839074483 -0.05469823591411114 -11.485906399972745
202 -0.05489826947450638 -11.53610010854899 -0.05485038924962282 -11.540756789222367
203 -0.05489223133772612 -11.590992339886716 -0.054672443121671674 -11.595429232344038
204 -0.05492045246064663 -11.645912792347362 -0.06692795548588037 -11.662357187829919
205 -0.05478198975324631 -11.700694782100609 -0.05551860257983208 -11.717875790409751
206 -0.05477083120495081 -11.75546561330556 -0.054599896632134916 -11.772475687041887
207 -0.054757962375879286 -11.810223575681439 -0.0540448822081089 -11.826520569249995
208 -0.054749398678541186 -11.864972974359981 -0.054690808057785034 -11.88121137730778
209 -0.05473092962056399 -11.919703903980546 -0.05358665697276592 -11.934798034280545
210 -0.05470127612352371 -11.97440518010407 -0.05614158362150192 -11.990939617902047
211 -0.05467785373330116 -12.02908303383737 -0.05876945927739143 -12.049709077179438
212 -0.05465998314321041 -12.08374301698058 -0.05393373761326074 -12.103642814792698
213 -0.054645268619060515 -12.13838828559964 -0.053617453575134276 -12.157260268367832
214 -0.05463377945125103 -12.193022065050892 -0.054413505271077155 -12.211673773638909
215 -0.05462514534592629 -12.247647210396819 -0.05555151011794805 -12.267225283756856
216 -0.05456268936395645 -12.302209899760776 -0.056932936422526836 -12.324158220179383
217 -0.0545683566480875 -12.356778256408862 -0.054522794857621196 -12.378681015037005
218 -0.0545532613992691 -12.411331517808131 -0.05292583331465721 -12.431606848351661
219 -0.05453113876283169 -12.465862656570962 -0.05375408194959164 -12.485360930301253
220 -0.054535529948771 -12.520398186519733 -0.055166113562881945 -12.540527043864135
221 -0.0545146806165576 -12.574912867136291 -0.05459986440837383 -12.595126908272508
222 -0.054505625180900096 -12.62941849231719 -0.05349542945623398 -12.648622337728742
223 -0.05448269285261631 -12.683901185169807 -0.05263604559004307 -12.701258383318786
224 -0.05446696728467941 -12.738368152454486 -0.050708130933344364 -12.75196651425213
225 -0.054491488449275496 -12.792859640903762 -0.05214976221323013 -12.80411627646536
226 -0.05446654614061117 -12.847326187044374 -0.05239177756011486 -12.856508054025474
227 -0.05450138729065657 -12.90182757433503 -0.04576530661433935 -12.902273360639812
228 -0.05451724324375391 -12.956344817578785 -0.053403146751225 -12.955676507391038
229 -0.054478212259709835 -13.010823029838495 -0.05611033160239458 -13.011786838993432
230 -0.054461210034787655 -13.065284239873282 -0.05331903845071793 -13.06510587744415
231 -0.05443828273564577 -13.119722522608928 -0.052365930378437044 -13.117471807822588
232 -0.05443764273077249 -13.1741601653397 -0.05356576759368181 -13.17103757541627
233 -0.054416177608072755 -13.228576342947772 -0.053311554715037346 -13.224349130131307
234 -0.054397007636725905 -13.282973350584498 -0.044350814819335935 -13.268699944950642
235 -0.054415255039930346 -13.33738860562443 -0.05431961994618177 -13.323019564896823
236 -0.054386790841817856 -13.391775396466247 -0.06037574540823698 -13.38339531030506
237 -0.054352113232016566 -13.446127509698265 -0.054448710195720194 -13.43784402050078
238 -0.05436164792627096 -13.500489157624536 -0.0555633794516325 -13.493407399952412
239 -0.05431405939161778 -13.554803217016154 -0.052589192800223825 -13.545996592752635
240 -0.054312012530863284 -13.609115229547017 -0.055560148507356646 -13.601556741259992
241 -0.05426414683461189 -13.663379376381629 -0.056695344485342504 -13.658252085745335
242 -0.05425544418394566 -13.717634820565575 -0.054090050607919694 -13.712342136353255
243 -0.05423110630363226 -13.771865926869207 -0.058647487126290795 -13.770989623479545
244 -0.05420726090669632 -13.826073187775904 -0.054976399429142474 -13.825966022908688
245 -0.054187599755823615 -13.880260787531729 -0.0521374648436904 -13.878103487752378
246 -0.05417920686304569 -13.934439994394774 -0.05329066589474678 -13.931394153647124
247 -0.054166047275066374 -13.98860604166984 -0.05494532510638237 -13.986339478753507
248 -0.05413745008409023 -14.04274349175393 -0.05414028689265251 -14.04047976564616
249 -0.05412454511970281 -14.096868036873632 -0.05293933618813753 -14.093419101834296
250 -0.054097641818225385 -14.150965678691858 -0.05491425972431898 -14.148333361558615
251 -0.054087892174720764 -14.205053570866578 -0.0521043399348855 -14.2004377014935
252 -0.05407397858798504 -14.259127549454563 -0.05302171986550093 -14.253459421359002
253 -0.05404909010976553 -14.313176639564329 -0.0499124463647604 -14.303371867723763
254 -0.05407571252435446 -14.367252352088684 -0.05104611646384001 -14.354417984187604
255 -0.054028853215277194 -14.421281205303961 -0.0526856517419219 -14.407103635929525
256 -0.05404295884072781 -14.47532416414469 -0.05726129394024611 -14.464364929869772
257 -0.05401329919695854 -14.529337463341648 -0.0535167507827282 -14.5178816806525
258 -0.05398475173860788 -14.583322215080255 -0.05308973640203476 -14.570971417054535
259 -0.05396329890936613 -14.637285513989621 -0.05507172811776399 -14.626043145172298
260 -0.05395023841410875 -14.69123575240373 -0.054892409965395926 -14.680935555137694
261 -0.05393240451812744 -14.745168156921856 -0.0540926493704319 -14.735028204508126
262 -0.05391380768269301 -14.79908196460455 -0.052734689228236674 -14.787762893736362
263 -0.053885440714657305 -14.852967405319207 -0.05296341460198164 -14.840726308338343
264 -0.05388277042657137 -14.90685017574578 -0.05531457643955946 -14.896040884777904
265 -0.05385047476738691 -14.960700650513166 -0.053427531756460665 -14.949468416534364
266 -0.05385520588606596 -15.014555856399232 -0.054743151366710666 -15.004211567901075
267 -0.05382902976125479 -15.068384886160487 -0.05252357516437769 -15.056735143065453
268 -0.05381118822842836 -15.122196074388915 -0.05660989135503769 -15.11334503442049
269 -0.053781747817993164 -15.175977822206908 -0.052497883699834345 -15.165842918120324
270 -0.05379933100193739 -15.229777153208845 -0.054302642866969106 -15.220145560987293
271 -0.05372320171445608 -15.283500354923302 -0.05999682415276766 -15.28014238514006
272 -0.05370971951633692 -15.33721007443964 -0.05407022293657064 -15.33421260807663
273 -0.05370143447071314 -15.390911508910353 -0.05529807079583406 -15.389510678872464
274 -0.053672625496983525 -15.444584134407336 -0.047931934520602223 -15.437442613393065
275 -0.05366368275135756 -15.498247817158694 -0.05387465860694647 -15.491317272000012
276 -0.053637603856623174 -15.551885421015317 -0.05578361786901951 -15.547100889869032
277 -0.05364647097885609 -15.605531891994174 -0.05757034905254841 -15.604671238921581
278 -0.05357817616313696 -15.659110068157311 -0.054023552313447 -15.658694791235028
279 -0.053560016490519044 -15.71267008464783 -0.052630397491157055 -15.711325188726185
280 -0.0535568468272686 -15.766226931475098 -0.05290460120886564 -15.764229789935051
281 -0.053524271957576273 -15.819751203432673 -0.059466324374079706 -15.823696114309131
282 -0.053480247780680654 -15.873231451213353 -0.05430302210152149 -15.877999136410653
283 -0.05345393642783165 -15.926685387641186 -0.05467741694301367 -15.932676553353666
284 -0.05344905592501163 -15.980134443566197 -0.05762786772102117 -15.990304421074686
285 -0.05341237001121044 -16.033546813577406 -0.051542664505541326 -16.041847085580226
286 -0.053388184122741225 -16.086934997700148 -0.04744328800588846 -16.089290373586113
287 -0.05338882002979517 -16.140323817729943 -0.038107378501445056 -16.127397752087557
288 -0.05342138856649399 -16.193745206296438 -0.046595527231693266 -16.17399327931925
289 -0.05341832973062992 -16.247163536027067 -0.052866984717547895 -16.226860264036798
290 -0.05341749656945467 -16.300581032596522 -0.05485254880040884 -16.281712812837206
291 -0.05338421333581209 -16.353965245932333 -0.05645508076995611 -16.338167893607164
292 -0.05337172597646713 -16.4073369719088 -0.04997976608574391 -16.38814765969291
293 -0.05335162542760372 -16.460688597336404 -0.05469329319894314 -16.442840952891853
294 -0.05331588331609964 -16.514004480652503 -0.05571973696351051 -16.498560689855363
295 -0.05331467092037201 -16.567319151572875 -0.054345545917749406 -16.55290623577311
296 -0.05331383924931288 -16.620632990822187 -0.054843978770077226 -16.607750214543188
297 -0.05329292993992567 -16.673925920762112 -0.06536000072956086 -16.67311021527275
298 -0.05318822283297777 -16.72711414359509 -0.05044784508645535 -16.723558060359206
299 -0.05319847911596298 -16.780312622711055 -0.051923242025077344 -16.775481302384282
300 -0.05318534430116415 -16.833497967012217 -0.0576576953753829 -16.833138997759665
301 -0.053137495554983614 -16.886635462567202 -0.04694055784493685 -16.880079555604603
302 -0.05315142534673214 -16.939786887913936 -0.0414866304025054 -16.92156618600711
303 -0.05317064318805933 -16.992957531101997 -0.05610273089259863 -16.977668916899706
304 -0.053124561347067355 -17.046082092449065 -0.055868062935769555 -17.033536979835475
305 -0.05312421824783087 -17.099206310696896 -0.050103203393518925 -17.083640183228994
306 -0.05310800466686487 -17.15231431536376 -0.05306688491255045 -17.136707068141543
307 -0.05303581189364195 -17.205350127257404 -0.01796196715440601 -17.15466903529595
308 -0.0531850328668952 -17.2585351601243 -0.05821487344801426 -17.212883908743965
309 -0.05312649235129356 -17.311661652475593 -0.05374509133398533 -17.266629000077952
310 -0.0531004823744297 -17.36476213485002 -0.05295756421983242 -17.319586564297783
311 -0.05307221096009016 -17.41783434581011 -0.05213525332510471 -17.371721817622888
312 -0.05305423010140657 -17.470888575911516 -0.052558794245123865 -17.42428061186801
313 -0.05304627064615488 -17.523934846557673 -0.05304955542087555 -17.477330167288887
314 -0.053016217425465584 -17.576951063983138 -0.05188359431922436 -17.529213761608112
315 -0.05299395136535168 -17.62994501534849 -0.05197763442993164 -17.581191396038044
316 -0.05298749413341284 -17.6829325094819 -0.05937018133699894 -17.640561577375042
317 -0.05292723961174488 -17.735859749093645 -0.05608868934214115 -17.69665026671718
318 -0.052919620648026466 -17.788779369741672 -0.05091097187250852 -17.74756123858969
319 -0.052895420044660565 -17.84167478978633 -0.05429656933993101 -17.801857807929622
320 -0.052929086796939376 -17.894603876583272 -0.03951809965074062 -17.841375907580364
321 -0.05288608018308878 -17.94748995676636 -0.053599557094275954 -17.89497546467464
322 -0.05286825820803642 -18.000358214974398 -0.055260422825813296 -17.950235887500455
323 -0.05285678282380104 -18.0532149977982 -0.05540553946048021 -18.005641426960935
324 -0.052800427749753 -18.10601542554795 -0.048685389943420886 -18.054326816904357
325 -0.05280445255339146 -18.158819878101344 -0.05026963297277689 -18.104596449877135
326 -0.05278043020516634 -18.21160030830651 -0.04998263474553823 -18.154579084622675
327 -0.052780956402420996 -18.264381264708934 -0.0559399351477623 -18.210519019770437
328 -0.05274115614593029 -18.317122420854865 -0.05059397481381893 -18.261112994584256
329 -0.05272270198911429 -18.36984512284398 -0.054147441498935224 -18.31526043608319
330 -0.05269148573279381 -18.422536608576774 -0.04924086984246969 -18.36450130592566
331 -0.05272665619850159 -18.475263264775275 -0.04482800867408514 -18.409329314599745
332 -0.05271564703434706 -18.527978911809623 -0.05297066159546375 -18.462299976195208
333 -0.052650384791195395 -18.58062929660082 -0.05663649141788483 -18.51893646761309
334 -0.052644949220120904 -18.63327424582094 -0.048673791252076624 -18.56761025886517
335 -0.052636653557419776 -18.68591089937836 -0.05606610290706158 -18.62367636177223
336 -0.05260152872651815 -18.73851242810488 -0.0567561199888587 -18.680432481761088
337 -0.05255439523607493 -18.791066823340955 -0.04691181052476168 -18.72734429228585
338 -0.0526154575869441 -18.8436822809279 -0.003163980197859928 -18.73050827248371
339 -0.05266456697136164 -18.896346847899263 -0.051262485794723034 -18.781770758278434
340 -0.05265744049102068 -18.949004288390285 -0.05321744848042727 -18.83498820675886
341 -0.05261643398553133 -19.001620722375815 -0.05025472901761532 -18.88524293577648
342 -0.05258523058146238 -19.05420595295728 -0.055475053004920484 -18.940717988781397
343 -0.052583829313516614 -19.106789782270795 -0.05538403559476137 -18.99610202437616
344 -0.052540209889411923 -19.159329992160206 -0.04745124280452728 -19.043553267180688
345 -0.05251979678869247 -19.2118497889489 -0.05278430674225092 -19.096337573922938
346 -0.052493000775575636 -19.264342789724477 -0.0539864419028163 -19.150324015825753
347 -0.05246670302003622 -19.316809492744515 -0.05575365219265223 -19.206077668018406
348 -0.05247962810099125 -19.369289120845504 -0.05518137589097023 -19.261259043909376
349 -0.05242545399814844 -19.42171457484365 -0.04972725585103035 -19.31098629976041
350 -0.0524403590708971 -19.474154933914548 -0.05476092640310526 -19.365747226163514
351 -0.052388861402869226 -19.526543795317416 -0.054594237357378006 -19.42034146352089
352 -0.052349036000669 -19.578892831318086 -0.04695533737540245 -19.467296800896293
353 -0.05235903821885586 -19.631251869536943 -0.04783840347081423 -19.515135204367105
354 -0.05243394337594509 -19.683685812912888 -0.0728157564997673 -19.587950960866873
355 -0.05224160570651293 -19.7359274186194 -0.053982687368988994 -19.641933648235863
356 -0.05217987336218357 -19.788107291981586 -0.04908574540168047 -19.691019393637543
357 -0.05219699293375015 -19.840304284915337 -0.05496804118156433 -19.745987434819106
358 -0.05216620564460754 -19.892470490559944 -0.04925826825201511 -19.79524570307112
359 -0.05215678382664919 -19.944627274386594 -0.06043917778879404 -19.855684880859915
360 -0.052112243324518207 -19.996739517711113 -0.05885233953595161 -19.914537220395868
361 -0.05206846818327904 -20.048807985894392 -0.047782006487250325 -19.962319226883118
362 -0.05204557292163372 -20.100853558816027 -0.06153498981148005 -20.0238542166946
363 -0.05203179605305195 -20.152885354869078 -0.05310125313699245 -20.076955469831592
364 -0.05197355132550001 -20.204858906194577 -0.04695415198802948 -20.12390962181962
365 -0.05198258478194475 -20.256841490976523 -0.061206576973199846 -20.18511619879282
366 -0.051955200545489785 -20.308796691522012 -0.04489912558346987 -20.23001532437629
367 -0.05193457938730717 -20.36073127090932 -0.05123119130730629 -20.281246515683595
368 -0.051910148933529854 -20.41264141984285 -0.054777242429554465 -20.33602375811315
369 -0.051864128559827805 -20.464505548402677 -0.044491608254611494 -20.38051536636776
370 -0.051842175982892515 -20.516347724385568 -0.05262383781373501 -20.433139204181494
371 -0.05182321351021528 -20.568170937895783 -0.046137250028550625 -20.479276454210044
372 -0.05180793423205614 -20.619978872127838 -0.05510686598718166 -20.534383320197225
373 -0.051776500232517716 -20.671755372360355 -0.05089336782693863 -20.585276688024162
374 -0.05177329033613205 -20.723528662696488 -0.059311292693018915 -20.64458798071718
375 -0.051753696799278257 -20.775282359495765 -0.03964962661266327 -20.684237607329845
376 -0.051731526665389535 -20.827013886161154 -0.04523270260542631 -20.72947030993527
377 -0.05171509943902493 -20.87872898560018 -0.05320889409631491 -20.782679204031584
378 -0.051701270043849945 -20.93043025564403 -0.059599381498992444 -20.842278585530575
379 -0.05164280124008656 -20.982073056884115 -0.05327803622931242 -20.895556621759887
380 -0.05162175614386797 -21.03369481302798 -0.04999573677778244 -20.945552358537668
381 -0.05162248443812132 -21.0853172974661 -0.05540326535701752 -21.000955623894686
382 -0.051593507453799245 -21.1369108049199 -0.03516027275472879 -21.036115896649417
383 -0.05159833915531635 -21.188509144075216 -0.05825327802449465 -21.09436917467391
384 -0.05158696640282869 -21.240096110478046 -0.06310085691511631 -21.15747003158903
385 -0.05153309088200331 -21.29162920136005 -0.04727767184376717 -21.204747703432794
386 -0.05150229427963495 -21.343131495639685 -0.05834962613880634 -21.2630973295716
387 -0.05148095488548279 -21.39461245052517 -0.05040916707366705 -21.313506496645267
388 -0.05147780645638704 -21.446090256981556 -0.0551079137250781 -21.368614410370345
389 -0.05140636879950762 -21.497496625781064 -0.053009163588285446 -21.42162357395863
390 -0.05136285871267319 -21.548859484493736 -0.05310307200998068 -21.474726645968612
391 -0.05135724395513534 -21.60021672844887 -0.05494436491280794 -21.52967101088142
392 -0.0513159291818738 -21.651532657630746 -0.05330458339303732 -21.582975594274455
393 -0.05128504075109959 -21.702817698381846 -0.050365463644266126 -21.63334105791872
394 -0.051261082477867606 -21.754078780859714 -0.04419746343046427 -21.677538521349184
395 -0.05126803684979677 -21.805346817709513 -0.056637471355497834 -21.73417599270468
396 -0.05126621574163437 -21.856613033451147 -0.06217787191271782 -21.796353864617398
397 -0.051170128770172595 -21.90778316222132 -0.049579283036291596 -21.84593314765369
398 -0.05113610755652189 -21.958919269777844 -0.04892468135803938 -21.894857829011727
399 -0.051135800778865814 -22.01005507055671 -0.05402170568704605 -21.948879534698772
400 -0.05108515080064535 -22.061140221357356 -0.05970275886356831 -22.00858229356234
401 -0.051060322858393195 -22.11220054421575 -0.05113218352198601 -22.059714477084327
402 -0.051047930493950844 -22.1632484747097 -0.04980108812451363 -22.10951556520884
403 -0.050989858247339724 -22.21423833295704 -0.03946489319205284 -22.148980458400896
404 -0.05098598320037127 -22.26522431615741 -0.05234876498579979 -22.201329223386697
405 -0.0509765388444066 -22.316200855001817 -0.051718158088624476 -22.253047381475323
406 -0.05092755425721407 -22.36712840925903 -0.04858848284929991 -22.301635864324624
407 -0.05091510079801083 -22.418043510057043 -0.05968386977910996 -22.361319734103734
408 -0.05089501403272152 -22.468938524089765 -0.05030922777950764 -22.411628961883242
409 -0.050843813084065916 -22.51978233717383 -0.04552362058311701 -22.45715258246636
410 -0.05082239657640457 -22.570604733750233 -0.046216975152492526 -22.503369557618853
411 -0.05082007199525833 -22.62142480574549 -0.050000344030559064 -22.55336990164941
412 -0.05080727208405733 -22.67223207782955 -0.04215454030781984 -22.59552444195723
413 -0.05077516958117485 -22.723007247410724 -0.05617911629378795 -22.651703558251018
414 -0.05072447713464499 -22.773731724545367 -0.0545631192624569 -22.706266677513476
415 -0.05069206543266773 -22.824423789978034 -0.046708150021731856 -22.75297482753521
416 -0.05070757139474154 -22.875131361372777 -0.0488259419798851 -22.801800769515093
417 -0.05070167798548937 -22.925833039358267 -0.06533700730651618 -22.86713777682161
418 -0.05063282903283835 -22.976465868391106 -0.04734822083264589 -22.914485997654257
419 -0.050607011467218396 -23.027072879858324 -0.06515131965279579 -22.979637317307052
420 -0.050555854476988314 -23.077628734335313 -0.048507726192474364 -23.028145043499528
421 -0.05051735583692789 -23.12814609017224 -0.0659750908613205 -23.09412013436085
422 -0.05040630586445331 -23.178552396036693 -0.08057214356958867 -23.17469227793044
423 -0.05039914604276419 -23.228951542079457 -0.04824794977903366 -23.222940227709472
424 -0.05037509649991989 -23.279326638579377 -0.04792366735637188 -23.270863895065844
425 -0.05037725903093815 -23.329703897610315 -0.05006976518779993 -23.320933660253644
426 -0.05032121669501066 -23.380025114305326 -0.05297793094068766 -23.373911591194332
427 -0.050273532047867775 -23.430298646353194 -0.04526508469134569 -23.419176675885677
428 -0.05026027988642454 -23.480558926239617 -0.05263633988797665 -23.47181301577365
429 -0.0501943888142705 -23.530753315053886 -0.04859984330832958 -23.520412859081983
430 -0.05016323272138834 -23.580916547775274 -0.05048374719917774 -23.57089660628116
431 -0.05038752723485231 -23.631304075010128 -0.019873242685571314 -23.59076984896673
432 -0.05018495358526707 -23.681489028595394 -0.05199248529970646 -23.642762334266436
433 -0.05011380650103092 -23.731602835096425 -0.0562085809186101 -23.698970915185047
434 -0.05006431210786104 -23.781667147204285 -0.04354157876223326 -23.74251249394728
435 -0.05003529004752636 -23.83170243725181 -0.04794165398925543 -23.790454147936536
436 -0.05000305380672217 -23.881705491058533 -0.054005383886396884 -23.844459531822935
437 -0.04998668078333139 -23.931692171841863 -0.05230845268815756 -23.896767984511094
438 -0.04993618950247765 -23.98162836134434 -0.06170667074620724 -23.9584746552573
439 -0.04990118723362684 -24.031529548577968 -0.04509031623601913 -24.003564971493322
440 -0.04981798138469458 -24.081347529962663 -0.05941263753920793 -24.06297760903253
441 -0.049814234115183355 -24.131161764077845 -0.04011405687779188 -24.10309166591032
442 -0.049810335226356986 -24.180972099304203 -0.0224946424132213 -24.12558630832354
443 -0.049943825043737886 -24.23091592434794 -0.05924372039735317 -24.184830028720896
444 -0.0497944537550211 -24.28071037810296 -0.05268491674214602 -24.23751494546304
445 -0.049778790958225724 -24.330489169061185 -0.04945952221751213 -24.28697446768055
446 -0.04973368588835001 -24.380222854949533 -0.048019576072692874 -24.334994043753245
447 -0.049692003428936 -24.42991485837847 -0.05111008994281292 -24.38610413369606
448 -0.049654893763363364 -24.479569752141835 -0.049997555837035176 -24.436101689533093
449 -0.04960473049432039 -24.529174482636154 -0.0513092378154397 -24.48741092734853
450 -0.04959401339292526 -24.57876849602908 -0.04315930530428887 -24.53057023265282
451 -0.049559324607253076 -24.628327820636333 -0.04884370192885399 -24.579413934581673
452 -0.04952818099409342 -24.677856001630428 -0.042282167449593545 -24.621696102031265
453 -0.04948911685496569 -24.727345118485392 -0.04647455140948296 -24.668170653440747
454 -0.049631227552890775 -24.776976346038282 -0.06681189350783825 -24.734982546948586
455 -0.04939416032284498 -24.826370506361126 -0.04493504259735346 -24.77991758954594
456 -0.049332686513662335 -24.875703192874788 -0.047915860265493396 -24.827833449811433
457 -0.04933373499661684 -24.925036927871403 -0.03801598753780126 -24.865849437349233
458 -0.0493169654160738 -24.97435389328748 -0.04205482564866543 -24.9079042629979
459 -0.04927498567849398 -25.023628878965972 -0.05218507032841444 -24.960089333326312
460 -0.04925587214529514 -25.072884751111268 -0.04976310282945633 -25.009852436155768
461 -0.04915871787816286 -25.122043468989432 -0.042782609909772874 -25.05263504606554
462 -0.049159866943955424 -25.171203335933388 -0.04639103598892689 -25.099026082054465
463 -0.04916012417525053 -25.22036346010864 -0.05133637432008982 -25.150362456374555
464 -0.04912642724812031 -25.26948988735676 -0.050238090381026265 -25.20060054675558
465 -0.049093376845121384 -25.31858326420188 -0.04199448488652706 -25.242595031642107
466 -0.049032315611839294 -25.36761557981372 -0.03418242270126939 -25.276777454343378
467 -0.04901334792375565 -25.416628927737474 -0.04337464664131403 -25.320152100984693
468 -0.04901569802314043 -25.465644625760614 -0.040220008976757524 -25.36037210996145
469 -0.049001518078148364 -25.514646143838764 -0.04383331183344126 -25.40420542179489
470 -0.048971499875187875 -25.56361764371395 -0.038445218838751315 -25.442650640633644
471 -0.048917576856911185 -25.612535220570862 -0.04734150711447001 -25.489992147748115
472 -0.048906974121928216 -25.66144219469279 -0.04872367214411497 -25.53871581989223
473 -0.04887720309197903 -25.71031939778477 -0.045431310683488844 -25.58414713057572
474 -0.048846693523228166 -25.759166091307996 -0.0479776494204998 -25.632124779996218
475 -0.04878402929753065 -25.807950120605526 -0.04738845024257898 -25.679513230238797
476 -0.04877987150102854 -25.856729992106555 -0.05174115411937237 -25.73125438435817
477 -0.04872081410139799 -25.905450806207952 -0.04857658632099628 -25.779830970679168
478 -0.048681643791496754 -25.95413244999945 -0.05075242221355438 -25.830583392892724
479 -0.04864971581846476 -26.002782165817912 -0.04316011238843202 -25.873743505281155
480 -0.04861349631100893 -26.05139566212892 -0.04595028646290302 -25.91969379174406
481 -0.048577355965971944 -26.099973018094893 -0.044126728735864165 -25.963820520479924
482 -0.04857595190405846 -26.148548969998952 -0.05757874269038439 -26.02139926317031
483 -0.04846771061420441 -26.197016680613157 -0.05189288314431906 -26.07329214631463
484 -0.048417551629245284 -26.245434232242403 -0.04334199521690607 -26.116634141531534
485 -0.0483919832855463 -26.29382621552795 -0.04460028540343046 -26.161234426934964
486 -0.04834120105952024 -26.342167416587472 -0.058467413485050204 -26.219701840420015
487 -0.048280937038362025 -26.390448353625835 -0.04765719585120678 -26.267359036271223
488 -0.048292715847492215 -26.438741069473327 -0.05164984352886677 -26.31900887980009
489 -0.048258988000452516 -26.48700005747378 -0.05332396849989891 -26.37233284829999
490 -0.048217402584850785 -26.53521746005863 -0.05734187383204699 -26.429674722132038
491 -0.04812694676220417 -26.58334440682083 -0.044196370802819726 -26.473871092934857
492 -0.04809955544769764 -26.63144396226853 -0.0485892079770565 -26.522460300911913
493 -0.048062879219651224 -26.67950684148818 -0.04803140703588724 -26.5704917079478
494 -0.047993123345077035 -26.727499964833257 -0.04685859084129333 -26.61735029878909
495 -0.04793328940868378 -26.77543325424194 -0.044920710287988184 -26.66227100907708
496 -0.04789933729916811 -26.823332591541106 -0.04284619055688381 -26.705117199633964
497 -0.047832167148590087 -26.871164758689698 -0.04024539347738028 -26.745362593111345
498 -0.047851796448230746 -26.91901655513793 -0.05168425105512142 -26.797046844166466
499 -0.04773153997957706 -26.966748095117506 -0.052061683125793935 -26.84910852729226
500 -0.04771244991570711 -27.014460545033213 -0.041592204757034776 -26.890700732049293
501 -0.047672868520021436 -27.062133413553234 -0.052671118266880514 -26.943371850316172
502 -0.04763131197541952 -27.109764725528652 -0.048115717619657515 -26.99148756793583
503 -0.04756374564021826 -27.15732847116887 -0.0482132364064455 -27.039700804342278
504 -0.04754653722047806 -27.204875008389347 -0.05029461644589901 -27.089995420788178
505 -0.04749829042702913 -27.252373298816376 -0.056550598703324795 -27.146546019491502
506 -0.04742017537355423 -27.29979347418993 -0.05288107376545668 -27.199427093256958
507 -0.04732831809669733 -27.347121792286625 -0.04881096072494984 -27.248238053981908
508 -0.04725536126643419 -27.39437715355306 -0.04777479227632284 -27.29601284625823
509 -0.04721037335693836 -27.44158752691 -0.04487970490008593 -27.340892551158316
510 -0.04719021432101726 -27.488777741231015 -0.03995697591453791 -27.380849527072854
511 -0.04716715272516012 -27.535944893956174 -0.05042785070836544 -27.43127737778122
512 -0.047087271511554715 -27.583032165467728 -0.04869816396385431 -27.479975541745077
513 -0.0470486992970109 -27.63008086476474 -0.038935179635882375 -27.51891072138096
514 -0.04702533036470413 -27.677106195129443 -0.04993987921625376 -27.568850600597212
515 -0.04697168450802565 -27.72407787963747 -0.045184466801583764 -27.614035067398795
516 -0.04688723366707563 -27.770965113304545 -0.05495522432029247 -27.668990291719087
517 -0.04685961306095123 -27.817824726365497 -0.04329084306955337 -27.71228113478864
518 -0.04672015551477671 -27.864544881880274 -0.05216129459440708 -27.764442429383045
519 -0.046661322750151155 -27.911206204630425 -0.042318835482001306 -27.806761264865045
520 -0.0466036643832922 -27.957809869013715 -0.05180333144962788 -27.85856459631467
521 -0.046610115095973015 -28.00441998410969 -0.056715786643326285 -27.915280382958
522 -0.046468499675393106 -28.05088848378508 -0.05016663819551468 -27.965447021153512
523 -0.0464918214827776 -28.09738030526786 -0.027356096357107163 -27.99280311751062
524 -0.046449560672044754 -28.143829865939903 -0.042033969424664974 -28.034837086935283
525 -0.04640702288597822 -28.190236888825883 -0.044029598496854304 -28.07886668543214
526 -0.0464208060875535 -28.236657694913436 -0.055609087087213994 -28.13447577251935
527 -0.046258055977523325 -28.28291575089096 -0.043791300430893895 -28.178267072950245
528 -0.046215279027819633 -28.32913102991878 -0.04870277885347605 -28.22696985180372
529 -0.04623042568564415 -28.375361455604423 -0.047738637588918206 -28.274708489392637
530 -0.04615192692726851 -28.421513382531693 -0.04029121287167072 -28.31499970226431
531 -0.046145190857350825 -28.467658573389045 -0.0512779263779521 -28.366277628642262
532 -0.04601322393864393 -28.51367179732769 -0.05287231300026178 -28.419149941642523
533 -0.04595785569399595 -28.559629653021684 -0.05187442358583212 -28.471024365228356
534 -0.04589832834899425 -28.605527981370678 -0.04455631598830223 -28.515580681216658
535 -0.045876017585396764 -28.651403998956074 -0.04676149878650904 -28.562342180003167
536 -0.04583242610096931 -28.697236425057042 -0.04367234241217375 -28.60601452241534
537 -0.04574608951807022 -28.74298251457511 -0.037000838108360766 -28.6430153605237
538 -0.04573087636381388 -28.788713390938923 -0.03538765925914049 -28.67840301978284
539 -0.04568365439772606 -28.83439704533665 -0.049128254130482676 -28.727531273913325
540 -0.04559285044670105 -28.879989895783353 -0.04665644597262144 -28.774187719885948
541 -0.045540394447743895 -28.925530290231098 -0.04291372261941433 -28.81710144250536
542 -0.04548308979719877 -28.971013380028296 -0.04873716216534376 -28.865838604670707
543 -0.04541579354554415 -29.01642917357384 -0.05017440877854824 -28.916013013449255
544 -0.04539111331105232 -29.061820286884892 -0.05551912635564804 -28.971532139804903
545 -0.04524096492677927 -29.107061251811672 -0.06229444425553084 -29.033826584060435
546 -0.04519129972904921 -29.15225255154072 -0.04298760425299406 -29.076814188313428
547 -0.045113269425928595 -29.19736582096665 -0.05123754348605871 -29.128051731799488
548 -0.04505507368594408 -29.242420894652593 -0.05510587152093649 -29.183157603320424
549 -0.04498994257301092 -29.287410837225604 -0.03602368626743555 -29.21918128958786
550 -0.04493252951651812 -29.332343366742123 -0.046059687808156016 -29.265240977396015
551 -0.044789869338274 -29.377133236080397 -0.04591487105935812 -29.311155848455375
552 -0.04481607843190431 -29.4219493145123 -0.04814271405339241 -29.359298562508766
553 -0.04472476281225681 -29.46667407732456 -0.053773405775427816 -29.413071968284193
554 -0.04464621599763632 -29.511320293322196 -0.051439681090414524 -29.464511649374607
555 -0.04448668267577886 -29.555806975997974 -0.040547499619424346 -29.505059148994032
556 -0.04447412397712469 -29.6002810999751 -0.043750941567122933 -29.548810090561155
557 -0.044492256455123426 -29.64477335643022 -0.055040800012648106 -29.603850890573803
558 -0.04434457011520863 -29.68911792654543 -0.042059400118887424 -29.64591029069269
559 -0.044322465732693675 -29.733440392278123 -0.04767012372612953 -29.69358041441882
560 -0.044214428029954435 -29.777654820308076 -0.04260991215705871 -29.736190326575876
561 -0.04412319790571928 -29.821778018213795 -0.03359074499458074 -29.769781071570456
562 -0.044112658500671385 -29.865890676714468 -0.05045346245169639 -29.820234534022152
563 -0.044039676710963246 -29.90993035342543 -0.04705771487206221 -29.867292248894213
564 -0.04399211872369051 -29.95392247214912 -0.04341491535305977 -29.910707164247274
565 -0.04389057718217373 -29.997813049331295 -0.04921091925352812 -29.959918083500803
566 -0.04383521769195795 -30.041648267023252 -0.046276928298175334 -30.00619501179898
567 -0.04370938893407583 -30.085357655957328 -0.03889953661710024 -30.04509454841608
568 -0.043732297420501706 -30.12908995337783 -0.04505500309169293 -30.090149551507775
569 -0.04363106153905392 -30.17272101491688 -0.04295636918395758 -30.133105920691733
570 -0.043613702058792114 -30.216334716975673 -0.043402235954999924 -30.176508156646733
571 -0.04350814875215292 -30.259842865727826 -0.035919733345508575 -30.21242788999224
572 -0.043462814576923844 -30.30330568030475 -0.044749525375664234 -30.257177415367906
573 -0.043370266631245616 -30.346675946935996 -0.045237394608557226 -30.30241480997646
574 -0.0433142626658082 -30.389990209601805 -0.04658892080187797 -30.34900373077834
575 -0.04322674367576838 -30.433216953277572 -0.050261473283171654 -30.39926520406151
576 -0.0431579265743494 -30.47637487985192 -0.04115430302917957 -30.44041950709069
577 -0.04318158235400915 -30.51955646220593 -0.03936307653784752 -30.479782583628538
578 -0.04306527692824602 -30.562621739134176 -0.04041671343147755 -30.520199297060014
579 -0.04298259578645229 -30.605604334920628 -0.04320124443620443 -30.563400541496218
580 -0.04293034356087446 -30.648534678481504 -0.03848570864647627 -30.601886250142694
581 -0.042843380197882655 -30.691378058679387 -0.04395000785589218 -30.645836257998585
582 -0.04283556025475264 -30.734213618934138 -0.029743702430278064 -30.675579960428863
583 -0.04280698373913765 -30.777020602673275 -0.024516017362475395 -30.70009597779134
584 -0.04269352611154318 -30.819714128784817 -0.000664672329367022 -30.700760650120706
585 -0.04287082217633724 -30.862584950961153 -0.04378976877778769 -30.744550418898495
586 -0.042795765586197375 -30.905380716547352 -0.04431051965802908 -30.788860938556525
587 -0.042751168645918367 -30.94813188519327 -0.039238056540489195 -30.828098995097015
588 -0.04266396630555391 -30.990795851498824 -0.03726963866502046 -30.865368633762035
589 -0.04257132783532143 -31.033367179334146 -0.04669479727745056 -30.912063431039485
590 -0.04248935841023922 -31.075856537744386 -0.03325950251892209 -30.94532293355841
591 -0.04254335630685091 -31.118399894051237 -0.05085882693529129 -30.996181760493698
592 -0.04249177686870098 -31.160891670919938 -0.03882728442549706 -31.035009044919196
593 -0.04233680572360754 -31.203228476643545 -0.042584132961928846 -31.077593177881123
594 -0.042225968651473524 -31.245454445295017 -0.035845061764121056 -31.113438239645244
595 -0.042200975492596625 -31.287655420787615 -0.04067220557481051 -31.154110445220056
596 -0.04217417892068624 -31.3298295997083 -0.044095778465271 -31.198206223685325
597 -0.04210104513913393 -31.371930644847435 -0.039281515404582024 -31.237487739089907
598 -0.042046342976391315 -31.413976987823826 -0.039842689968645574 -31.27733042905855
599 -0.041984602063894275 -31.45596158988772 -0.03356263693422079 -31.310893065992772
600 -0.04195140115916729 -31.49791299104689 -0.042461696267127993 -31.3533547622599
601 -0.041774412244558336 -31.539687403291445 -0.04399886690080166 -31.3973536291607
602 -0.041768751293420794 -31.581456154584867 -0.04090928789228201 -31.438262917052985
603 -0.04164966158568859 -31.623105816170554 -0.04333296399563551 -31.48159588104862
604 -0.04157629795372486 -31.66468211412428 -0.042027228698134425 -31.523623109746755
605 -0.04152146689593792 -31.706203581020215 -0.039184543490409854 -31.562807653237165
606 -0.041419426538050176 -31.747623007558264 -0.02452376624569297 -31.587331419482858
607 -0.04147830829024315 -31.78910131584851 -0.04940584488213062 -31.63673726436499
608 -0.04129511117935181 -31.83039642702786 -0.036045202612876893 -31.672782466977864
609 -0.041295640729367734 -31.871692067757227 -0.0432549599558115 -31.716037426933674
610 -0.04120306167751551 -31.91289512943474 -0.042273974418640135 -31.758311401352316
611 -0.04116285108029842 -31.95405798051504 -0.04275638796389103 -31.801067789316207
612 -0.041059895791113375 -31.995117876306153 -0.045331291668117044 -31.846399080984323
613 -0.04098989330232143 -32.03610776960848 -0.043109994009137155 -31.88950907499346
614 -0.04093957524746657 -32.07704734485594 -0.04774015564471483 -31.937249230638173
615 -0.04084722809493542 -32.117894572950874 -0.04656416829675436 -31.983813398934927
616 -0.04077660273760557 -32.15867117568848 -0.030143061093986033 -32.013956460028915
617 -0.040728062950074674 -32.199399238638556 -0.047847986966371533 -32.06180444699529
618 -0.04060903452336788 -32.240008273161926 -0.04334356877952814 -32.105148015774816
619 -0.04058836214244366 -32.28059663530437 -0.038956199772655964 -32.14410421554747
620 -0.040494627133011815 -32.321091262437385 -0.047731506265699865 -32.19183572181317
621 -0.04047027081251144 -32.3615615332499 -0.037578305788338186 -32.22941402760151
622 -0.04035990834236145 -32.40192144159226 -0.04043313656002283 -32.26984716416153
623 -0.040215279906988144 -32.442136721499246 -0.04830952119082212 -32.318156685352356
624 -0.04014651440083981 -32.482283235900084 -0.04199042655527592 -32.36014711190763
625 -0.04008819945156574 -32.52237143535165 -0.04060725457966328 -32.40075436648729
626 -0.040132629312574865 -32.562504064664225 -0.046322794444859025 -32.44707716093215
627 -0.03994606584310532 -32.60245013050733 -0.0370676813647151 -32.48414484229687
628 -0.0399005688726902 -32.64235069938002 -0.042782714031636714 -32.52692755632851
629 -0.03989310618489981 -32.682243805564916 -0.03261634483933449 -32.55954390116784
630 -0.039890880882740024 -32.72213468644765 -0.03868805654346943 -32.59823195771131
631 -0.03970640245825052 -32.7618410889059 -0.04147680494934321 -32.63970876266065
632 -0.03962739687412977 -32.801468485780035 -0.04225491564720869 -32.68196367830786
633 -0.03955998439341783 -32.841028470173455 -0.04140725117176771 -32.72337092947963
634 -0.03948915265500545 -32.880517622828464 -0.03785193227231502 -32.761222861751946
635 -0.039481647126376626 -32.91999926995484 -0.05265257582068443 -32.813875437572634
636 -0.03935742992907763 -32.95935669988392 -0.036467249132692815 -32.850342686705325
637 -0.039333279617130755 -32.99868997950105 -0.03157750703394413 -32.88192019373927
638 -0.0392879169434309 -33.03797789644448 -0.03733737785369158 -32.91925757159296
639 -0.03916090615093708 -33.07713880259542 -0.034201445803046224 -32.95345901739601
640 -0.03918581269681454 -33.116324615292235 -0.03422544877976179 -32.98768446617577
641 -0.03919158913195133 -33.15551620442419 -0.04425545036792755 -33.0319399165437
642 -0.038999035581946374 -33.19451524000613 -0.033793194219470024 -33.06573311076317
643 -0.03903007321059704 -33.23354531321673 -0.0320263447239995 -33.09775945548717
644 -0.03899222444742918 -33.27253753766416 -0.03438069596886635 -33.132140151456035
645 -0.03899143971502781 -33.31152897737918 -0.025945650320500134 -33.15808580177654
646 -0.03902232386171818 -33.3505513012409 -0.029803829826414587 -33.18788963160295
647 -0.03890345823019743 -33.38945475947109 -0.026928621623665095 -33.21481825322662
648 -0.03899583965539932 -33.42845059912649 -0.036620512045919894 -33.25143876527254
649 -0.038853821344673634 -33.467304420471166 -0.03441303372383118 -33.28585179899637
650 -0.03877908308058977 -33.50608350355176 -0.04205168373882771 -33.327903482735195
651 -0.038699624501168726 -33.54478312805293 -0.03696110583841801 -33.36486458857361
652 -0.03862606976181269 -33.58340919781474 -0.04315624199807644 -33.40802083057169
653 -0.03864485695958138 -33.62205405477432 -0.043668404966592786 -33.45168923553828
654 -0.03853847999125719 -33.66059253476558 -0.04552529808133841 -33.49721453361962
655 -0.03835058975964785 -33.69894312452522 -0.03753671254962683 -33.53475124616924
656 -0.03833568748086691 -33.73727881200609 -0.0460578590631485 -33.58080910523239
657 -0.03819071613252163 -33.77546952813861 -0.040827305614948274 -33.62163641084734
658 -0.03811200074851513 -33.81358152888712 -0.036321097239851954 -33.657957508087186
659 -0.03811748903244734 -33.851699017919564 -0.03581648580729961 -33.69377399389449
660 -0.038074722699821 -33.88977374061938 -0.0369052680209279 -33.73067926191542
661 -0.03794635683298111 -33.927720097452365 -0.04042181558907032 -33.77110107750449
662 -0.03788073305040598 -33.96560083050277 -0.04646846354007721 -33.81756954104457
663 -0.03785784747451544 -34.003458677977285 -0.03626186307519674 -33.85383140411977
664 -0.03782793395221233 -34.0412866119295 -0.038588912412524226 -33.89242031653229
665 -0.03769737649708986 -34.07898398842659 -0.039689530804753306 -33.93210984733704
666 -0.037650464475154875 -34.11663445290175 -0.039454232528805734 -33.97156407986584
667 -0.03761145044118166 -34.15424590334293 -0.04537950772792101 -34.016943587593765
668 -0.03748797047883272 -34.19173387382177 -0.03176621496677399 -34.04870980256054
669 -0.03749835602939129 -34.229232229851156 -0.03828253913670778 -34.08699234169725
670 -0.03735278435051441 -34.266585014201674 -0.03416164759546518 -34.121153989292715
671 -0.03737055957317352 -34.30395557377485 -0.03476229775696993 -34.155916287049685
672 -0.037345200404524805 -34.34130077417937 -0.04121137298643589 -34.197127660036124
673 -0.03724362384527922 -34.37854439802465 -0.04140861891210079 -34.238536278948224
674 -0.03718985877931118 -34.415734256803965 -0.0375292219221592 -34.27606550087038
675 -0.03712617158889771 -34.45286042839286 -0.04698973633348942 -34.32305523720387
676 -0.03707019872963428 -34.4899306271225 -0.03286522086709738 -34.35592045807096
677 -0.037014908343553546 -34.52694553546605 -0.03837776053696871 -34.39429821860793
678 -0.03691073264926672 -34.563856268115316 -0.053326414152979854 -34.447624632760906
679 -0.03680268600583077 -34.600658954121144 -0.035539350286126134 -34.483163983047035
680 -0.03662208784371614 -34.63728104196486 -0.04130516983568668 -34.52446915288272
681 -0.036557489074766636 -34.67383853103963 -0.021772821340709923 -34.546241974223435
682 -0.036609870940446855 -34.710448401980074 -0.03560848068445921 -34.581850454907894
683 -0.03663679212331772 -34.74708519410339 -0.03762760553508997 -34.61947806044299
684 -0.03666234891861677 -34.78374754302201 -0.03738074842840433 -34.65685880887139
685 -0.03652517758309841 -34.82027272060511 -0.03329045791178942 -34.69014926678318
686 -0.03651418890804052 -34.856786909513154 -0.0319857008755207 -34.722134967658704
687 -0.0365540461614728 -34.893340955674624 -0.04753212425857782 -34.769667091917285
688 -0.03637253865599632 -34.92971349433062 -0.03210166897624731 -34.80176876089353
689 -0.0363292807713151 -34.96604277510193 -0.03568563014268875 -34.83745439103622
690 -0.03623126316815615 -35.00227403827009 -0.03164357235655189 -34.86909796339277
691 -0.03628856502473354 -35.03856260329482 -0.04744780324399471 -34.916545766636766
692 -0.03615875169634819 -35.07472135499117 -0.037344968691468236 -34.95389073532824
693 -0.036104971170425416 -35.11082632616159 -0.04594097752124071 -34.99983171284948
694 -0.03604242037981749 -35.14686874654141 -0.029257662035524844 -35.029089374885004
695 -0.035878537222743034 -35.18274728376415 -0.03454635161906481 -35.06363572650407
696 -0.035924047231674194 -35.218671330995825 -0.03394925221800804 -35.097584978722075
697 -0.035816554166376594 -35.2544878851622 -0.02976093227043748 -35.12734591099251
698 -0.035910035111010076 -35.29039792027321 -0.037995056994259355 -35.16534096798677
699 -0.03579704463481903 -35.32619496490803 -0.038420573063194755 -35.203761541049964
700 -0.03571395203471184 -35.36190891694274 -0.030655164271593094 -35.23441670532156
701 -0.03573485221713781 -35.39764376915988 -0.03885390125215053 -35.27327060657371
702 -0.035580390691757204 -35.43322415985163 -0.019196308590471743 -35.292466915164184
703 -0.03574771378189325 -35.46897187363353 -0.03796206973493099 -35.330428984899115
704 -0.03567143622785807 -35.504643309861386 -0.042021168023347856 -35.37245015292246
705 -0.03556800801306963 -35.54021131787446 -0.036123025603592394 -35.408573178526055
706 -0.03555022869259119 -35.57576154656705 -0.034562422707676885 -35.443135601233735
707 -0.035469919070601465 -35.61123146563765 -0.02651705704629421 -35.469652658280026
708 -0.03551997598260641 -35.64675144162026 -0.04821739681065083 -35.517870055090675
709 -0.03535733465105295 -35.68210877627131 -0.028685859497636558 -35.54655591458831
710 -0.035383072681725025 -35.71749184895304 -0.03669879734516144 -35.58325471193347
711 -0.03527810797095299 -35.75276995692399 -0.04487844873219728 -35.62813316066567
712 -0.035205481201410295 -35.7879754381254 -0.03191583603620529 -35.660048996701875
713 -0.03515414521098137 -35.82312958333638 -0.04028861895203591 -35.70033761565391
714 -0.03519467022269964 -35.85832425355908 -0.0207287828437984 -35.721066398497705
715 -0.035159563086926936 -35.89348381664601 -0.05736587792634964 -35.778432276424056
716 -0.03500394765287638 -35.928487764298886 -0.0367475800216198 -35.815179856445674
717 -0.0349371649324894 -35.96342492923137 -0.03546607792377472 -35.850645934369446
718 -0.03490788713097572 -35.99833281636235 -0.03346003741025925 -35.884105971779704
719 -0.03491932060569525 -36.033252136968045 -0.03546188790351153 -35.91956785968321
720 -0.034877304546535016 -36.06812944151458 -0.03155163191258907 -35.951119491595804
721 -0.035118292830884454 -36.103247734345466 -0.021097574196755887 -35.97221706579256
722 -0.03497780095785856 -36.13822553530333 -0.031247573904693127 -36.003464639697256
723 -0.03497886899858713 -36.17320440430191 -0.04041759707033634 -36.043882236767594
724 -0.034931069053709504 -36.208135473355625 -0.043662012182176115 -36.08754424894977
725 -0.034804272651672366 -36.242939746007295 -0.04371564034372568 -36.131259889293496
726 -0.03468153327703476 -36.27762127928433 -0.03234921246767044 -36.16360910176117
727 -0.034570562466979024 -36.312191841751314 -0.0166992268525064 -36.18030832861368
728 -0.034761313907802106 -36.346953155659115 -0.04656568057835102 -36.22687400919203
729 -0.034504811838269235 -36.38145796749738 -0.04162559602409601 -36.26849960521613
730 -0.034569470956921575 -36.41602743845431 -0.044022980518639086 -36.31252258573477
731 -0.03444741107523441 -36.45047484952954 -0.036490843258798124 -36.349013428993565
732 -0.0344082273542881 -36.48488307688383 -0.0443760609254241 -36.39338948991899
733 -0.03426347877830267 -36.51914655566213 -0.03603988848626614 -36.42942937840525
734 -0.03420325238257647 -36.55334980804471 -0.024516432825475932 -36.45394581123073
735 -0.03426860552281141 -36.58761841356752 -0.03325240202248096 -36.487198213253215
736 -0.034570048376917836 -36.62218846194444 0.010750811127945781 -36.47644740212527
737 -0.03439828734844923 -36.65658674929289 -0.034801415354013446 -36.51124881747928
738 -0.03434357438236475 -36.69093032367525 -0.03311749119311571 -36.544366308672394
739 -0.034382449463009834 -36.72531277313826 -0.03657326474785805 -36.58093957342025
740 -0.034211796894669536 -36.75952457003293 -0.03177230004221201 -36.612711873462466
741 -0.0341662548482418 -36.793690824881175 -0.03655558694154024 -36.649267460404005
742 -0.03417605683207512 -36.82786688171325 -0.03803147375583649 -36.68729893415984
743 -0.03397695478051901 -36.86184383649377 -0.04444029275327921 -36.73173922691312
744 -0.03406804818660021 -36.895911884680366 -0.03827633988112211 -36.77001556679424
745 -0.03394037745893001 -36.9298522621393 -0.04125665482133627 -36.81127222161558
746 -0.03387896157801151 -36.96373122371731 -0.0365231579169631 -36.84779537953254
747 -0.03384857662022114 -36.99757980033753 -0.031581520289182666 -36.87937689982172
748 -0.03379748649895191 -37.03137728683649 -0.030392668209969997 -36.90976956803169
749 -0.03380092661827803 -37.065178213454764 -0.03561153393238783 -36.94538110196408
750 -0.03373256046324968 -37.098910773918014 -0.034098364599049094 -36.97947946656313
751 -0.03375630881637335 -37.132667082734386 -0.0398434791713953 -37.01932294573452
752 -0.03360283058136702 -37.16626991331575 -0.03370788991451264 -37.05303083564903
753 -0.033562623895704746 -37.199832537211456 -0.035537890158593655 -37.088568725807626
754 -0.03344986848533153 -37.23328240569679 -0.029786867462098597 -37.118355593269726
755 -0.03353285565972328 -37.26681526135651 -0.0548912713304162 -37.173246864600145
756 -0.03351540584117174 -37.300330667197684 -0.03979445956647396 -37.21304132416662
757 -0.03336713034659624 -37.33369779754428 -0.025502008851617575 -37.238543333018235
758 -0.033401745185256 -37.36709954272954 -0.034253100492060186 -37.272796433510294
759 -0.033346029743552205 -37.400445572473096 -0.029249861277639864 -37.302046294787935
760 -0.03338726479560137 -37.433832837268696 -0.02832202846184373 -37.33036832324978
761 -0.033315861597657204 -37.46714869886635 -0.025991272553801535 -37.35635959580358
762 -0.03343257065862417 -37.50058126952498 -0.0697955410927534 -37.426155136896334
763 -0.033091561682522294 -37.533672831207504 -0.03653813395649195 -37.462693270852824
764 -0.03310766387730837 -37.566780495084814 -0.02895054519176483 -37.491643816044586
765 -0.033093143999576566 -37.59987363908439 -0.030392525251954794 -37.52203634129654
766 -0.03310033027082682 -37.63297396935522 -0.02777488613501191 -37.549811227431555
767 -0.033070231601595876 -37.66604420095682 -0.03433692958205938 -37.584148157013615
768 -0.03304435051977635 -37.69908855147659 -0.02997679077088833 -37.614124947784504
769 -0.033137515746057035 -37.73222606722265 -0.013402305822819472 -37.627527253607326
770 -0.03322600908577442 -37.76545207630842 -0.03999205622822046 -37.66751930983555
771 -0.03310560695827007 -37.798557683266694 -0.035935713537037374 -37.703455023372584
772 -0.033064181171357634 -37.83162186443805 -0.035018083080649375 -37.738473106453235
773 -0.03304250482469797 -37.86466436926275 -0.04326260071247816 -37.781735707165716
774 -0.03289712406694889 -37.8975614933297 -0.04582185372710228 -37.82755756089282
775 -0.032793867588043216 -37.93035536091774 -0.027754903212189673 -37.85531246410501
776 -0.03287300746887922 -37.963228368386616 -0.03636245504021644 -37.89167491914523
777 -0.032803396694362164 -37.99603176508098 -0.04527292065322399 -37.93694783979846
778 -0.032664258405566214 -38.028696023486546 -0.028284856490790843 -37.96523269628925
779 -0.032629641331732274 -38.06132566481828 -0.02948709763586521 -37.994719793925114
780 -0.032645486481487754 -38.09397115129976 -0.026635176315903664 -38.02135497024102
781 -0.03259910196065903 -38.12657025326042 -0.013692547986283898 -38.0350475182273
782 -0.032807732000947 -38.159377985261365 -0.03429080788046122 -38.06933832610776
783 -0.03281463626772165 -38.19219262152909 -0.025072425417602063 -38.094410751525366
784 -0.03275456540286541 -38.224947186931956 -0.04074968732893467 -38.1351604388543
785 -0.032738099433481695 -38.25768528636544 -0.02866961304098368 -38.16383005189528
786 -0.03282065335661173 -38.290505939722046 -0.04515806660056114 -38.208988118495846
787 -0.03256652597337961 -38.323072465695425 -0.03321105372160673 -38.242199172217454
788 -0.032548993825912476 -38.35562145952134 -0.03075385531410575 -38.27295302753156
789 -0.03253731857985258 -38.38815877810119 -0.03394614085555077 -38.306899168387105
790 -0.032529544457793234 -38.42068832255899 -0.03380037117749453 -38.340699539564596
791 -0.03246513735502958 -38.45315345991402 -0.030014367774128914 -38.370713907338725
792 -0.03245749957859516 -38.48561095949262 -0.04108682703226805 -38.41180073437099
793 -0.03242351002991199 -38.51803446952253 -0.0342855928465724 -38.446086327217564
794 -0.03249715622514486 -38.55053162574768 -0.02285337755456567 -38.46893970477213
795 -0.03231742158532143 -38.582849047333 -0.035126477293670175 -38.504066182065806
796 -0.03230179138481617 -38.61515083871782 -0.022265789471566676 -38.526331971537374
797 -0.032395831495523456 -38.64754667021334 -0.03691082540899515 -38.56324279694637
798 -0.032305612601339816 -38.67985228281468 -0.029003565572202204 -38.59224636251857
799 -0.032290776073932645 -38.712143058888614 -0.032567633874714376 -38.624813996393286
800 -0.03215640150010586 -38.74429946038872 -0.039091006852686405 -38.66390500324597
801 -0.03222667668014765 -38.77652613706886 -0.033339065685868266 -38.69724406893184
802 -0.03215125612914562 -38.80867739319801 -0.026342212595045565 -38.723586281526885
803 -0.03212384022772312 -38.840801233425736 -0.032032684236764905 -38.75561896576365
804 -0.03214356042444706 -38.87294479385018 -0.03243713472038508 -38.788056100484035
805 -0.03215210568159819 -38.90509689953178 -0.038750394620001315 -38.82680649510404
806 -0.031966954469680786 -38.93706385400146 -0.02808985495939851 -38.854896350063434
807 -0.03201837968081236 -38.96908223368227 -0.030611553881317376 -38.88550790394475
808 -0.031932946667075156 -39.00101518034935 -0.03566894326359034 -38.921176847208336
809 -0.03191961776465178 -39.032934798114 -0.028955837804824115 -38.95013268501316
810 -0.031895092129707335 -39.06482989024371 -0.027833668515086174 -38.977966353528245
811 -0.03186173178255558 -39.09669162202626 -0.02830953672528267 -39.00627589025353
812 -0.031941819563508035 -39.12863344158977 -0.040853630751371384 -39.0471295210049
813 -0.03194509297609329 -39.160578534565865 -0.02506417818367481 -39.072193699188574
814 -0.031987881474196914 -39.19256641604006 -0.054817359708249566 -39.12701105889683
815 -0.03172344975173473 -39.224289865791796 -0.02815275825560093 -39.15516381715243
816 -0.031923599913716315 -39.256213465705514 -0.05114669147878885 -39.20631050863122
817 -0.0315639398060739 -39.28777740551159 -0.03516519069671631 -39.241475699327935
818 -0.031559066753834485 -39.31933647226543 -0.02987783094868064 -39.27135353027661
819 -0.031609950214624406 -39.35094642248005 -0.031003400683403015 -39.302356930960016
820 -0.03153516203165054 -39.3824815845117 -0.029137319047003986 -39.33149425000702
821 -0.03148625679314136 -39.413967841304846 -0.033533165231347084 -39.365027415238366
822 -0.031500326655805114 -39.44546816796065 -0.03626645058393478 -39.4012938658223
823 -0.03143322682008147 -39.47690139478073 -0.02443435313180089 -39.425728218954106
824 -0.03154610386118293 -39.508447498641914 -0.025027116294950247 -39.450755335249056
825 -0.03152424162253738 -39.53997174026445 -0.02629385972395539 -39.47704919497301
826 -0.03157711047679186 -39.57154885074124 -0.046023116819560526 -39.523072311792575
827 -0.031552449241280554 -39.60310129998252 -0.02971777906641364 -39.55279009085899
828 -0.031578428391367194 -39.63467972837389 -0.02366724321618676 -39.57645733407518
829 -0.0315817603841424 -39.66626148875803 -0.025732650142163038 -39.60218998421734
830 -0.03149008667096496 -39.697751575428995 -0.012191227730363607 -39.6143812119477
831 -0.03163461722433567 -39.72938619265333 -0.03520985264331102 -39.649591064591014
832 -0.03161953967064619 -39.76100573232397 -0.03910820912569761 -39.688699273716715
833 -0.03154307026416063 -39.792548802588136 -0.03774823229759931 -39.72644750601432
834 -0.0315097994171083 -39.824058602005245 -0.026626210659742355 -39.75307371667406
835 -0.03152210647240281 -39.855580708477646 -0.038649643398821355 -39.79172336007288
836 -0.03153343815356493 -39.88711414663121 -0.021894871909171342 -39.81361823198205
837 -0.031507014948874715 -39.918621161580084 -0.03178658131510019 -39.84540481329715
838 -0.03145352844148874 -39.95007469002157 -0.030009883176535367 -39.87541469647368
839 -0.031484624929726125 -39.9815593149513 -0.029344032984226942 -39.90475872945791
840 -0.03148887697607279 -40.01304819192737 -0.036221988312900064 -39.94098071777081
841 -0.031330494303256275 -40.04437868623062 -0.032635333575308324 -39.97361605134612
842 -0.03133371900767088 -40.07571240523829 -0.025309399515390397 -39.99892545086151
843 -0.031480619311332704 -40.10719302454962 -0.024108824227005242 -40.02303427508852
844 -0.0313779097981751 -40.1385709343478 -0.02937837950885296 -40.052412654597376
845 -0.0314338693395257 -40.17000480368732 -0.034213609993457794 -40.086626264590834
846 -0.03143050586804748 -40.201435309555364 -0.029949422366917132 -40.11657568695775
847 -0.03135608276352286 -40.23279139231889 -0.03351905532181263 -40.15009474227956
848 -0.03138240436092019 -40.264173796679806 -0.006701624882407486 -40.156796367161974
849 -0.03141208346933126 -40.29558588014914 -0.03017849288880825 -40.18697486005078
850 -0.03142504068091512 -40.327010920830055 -0.025759360194206236 -40.21273422024499
851 -0.03140167836099863 -40.358412599191055 -0.03346127234399319 -40.24619549258898
852 -0.03141392013058066 -40.38982651932164 -0.02840796522796154 -40.274603457816944
853 -0.03132560765370727 -40.42115212697534 -0.03011136120185256 -40.3047148190188
854 -0.03131327703595162 -40.45246540401129 -0.02558477958664298 -40.33029959860544
855 -0.031395973172038794 -40.48386137718333 -0.03536696694791317 -40.365666565553354
856 -0.03138062674552202 -40.515242003928854 -0.03823796194046736 -40.40390452749382
857 -0.03123992560431361 -40.546481929533165 -0.029090554639697074 -40.432995082133516
858 -0.03120345836505294 -40.57768538789822 -0.039272306859493254 -40.47226738899301
859 -0.031238953210413457 -40.60892434110863 -0.03655118383467197 -40.508818572827686
860 -0.031209509167820216 -40.640133850276456 -0.017850844375789165 -40.52666941720347
861 -0.031257718522101643 -40.671391568798555 -0.036397112719714644 -40.563066529923184
862 -0.031215653661638497 -40.702607222460195 -0.03349438030272722 -40.59656091022591
863 -0.031199651211500166 -40.733806873671696 -0.02859012586995959 -40.62515103609587
864 -0.031153761502355336 -40.76496063517405 -0.03651268370449543 -40.661663719800366
865 -0.031228658370673658 -40.79618929354472 -0.01788609251379967 -40.679549812314164
866 -0.03117916639894247 -40.82736845994366 -0.03045010082423687 -40.709999913138404
867 -0.03116193739697337 -40.85853039734064 -0.0345896890386939 -40.7445896021771
868 -0.031150928419083356 -40.88968132575972 -0.03483262602239847 -40.7794222281995
869 -0.03111205017194152 -40.92079337593166 -0.030347436014562846 -40.809769664214066
870 -0.031074914243072273 -40.95186829017473 -0.03055755514651537 -40.84032721936058
871 -0.03111959816887975 -40.98298788834361 -0.044875542633235455 -40.88520276199382
872 -0.030889043118804693 -41.01387693146241 -0.031014335062354802 -40.91621709705617
873 -0.031024956982582806 -41.044901888445 -0.02906426666304469 -40.94528136371921
874 -0.030926800239831208 -41.07582868868483 -0.02654966274276376 -40.97183102646198
875 -0.030984487291425465 -41.10681317597626 -0.03215126842260361 -41.00398229488458
876 -0.03086707666516304 -41.13768025264142 -0.031095150019973518 -41.03507744490455
877 -0.03092928947880864 -41.16860954212022 -0.02835634583607316 -41.063433790740625
878 -0.030848353914916516 -41.19945789603514 -0.03138697631657124 -41.09482076705719
879 -0.030942751094698906 -41.23040064712984 -0.023816583212465048 -41.11863735026966
880 -0.030982435774058105 -41.2613830829039 -0.028015943150967358 -41.14665329342063
881 -0.03100335393100977 -41.29238643683491 -0.0197495992295444 -41.16640289265017
882 -0.031146761123090984 -41.323533197958 -0.03238167036324739 -41.19878456301342
883 -0.031036935094743968 -41.354570133052746 -0.03503058422356844 -41.23381514723699
884 -0.031165733840316533 -41.385735866893064 -0.042739548906683925 -41.27655469614367
885 -0.03089591711759567 -41.41663178401066 -0.031266553420573474 -41.30782124956424
886 -0.0309626929461956 -41.44759447695686 -0.021352452225983143 -41.329173701790225
887 -0.031054857838898896 -41.478649334795755 -0.03960247151553631 -41.36877617330576
888 -0.030913897324353456 -41.50956323212011 -0.027425998635590077 -41.396202171941354
889 -0.030909747071564197 -41.54047297919167 -0.030251003056764602 -41.426453174998116
890 -0.030901876371353866 -41.57137485556302 -0.03037856286391616 -41.45683173786203
891 -0.030870729591697454 -41.60224558515472 -0.027158273663371802 -41.48399001152541
892 -0.030879374220967294 -41.633124959375685 -0.044617397524416444 -41.528607409049826
893 -0.030674480181187392 -41.663799439556875 -0.027711182087659835 -41.55631859113748
894 -0.030672431457787752 -41.69447187101466 -0.01780884461477399 -41.57412743575226
895 -0.030881470069289207 -41.72535334108395 -0.021738853212445973 -41.59586628896471
896 -0.030925726890563963 -41.75627906797452 -0.03133678045123815 -41.62720306941595
897 -0.030913310311734676 -41.78719237828625 -0.03662924896925688 -41.663832318385204
898 -0.030918898433446883 -41.8181112767197 -0.02512472178786993 -41.68895704017307
899 -0.030996930692344903 -41.849108207412044 -0.010163272242061793 -41.69912031241513
900 -0.03100606370717287 -41.88011427111922 -0.031633537635207175 -41.73075385005034
901 -0.031061457470059395 -41.91117572858928 -0.03095538103953004 -41.761709231089874
902 -0.031094964779913425 -41.94227069336919 -0.01993076652288437 -41.78163999761276
903 -0.031137645617127417 -41.97340833898632 -0.029991386737674475 -41.811631384350434
904 -0.03108698260039091 -42.00449532158671 -0.03127742521464825 -41.84290880956508
905 -0.031177482567727566 -42.03567280415444 -0.027969806734472514 -41.87087861629956
906 -0.031121096201241018 -42.06679390035568 -0.02673669150099158 -41.89761530780055
907 -0.031203780509531497 -42.097997680865205 -0.03136889524757862 -41.92898420304813
908 -0.03121106419712305 -42.12920874506233 -0.04784734565764666 -41.976831548705775
909 -0.030963033344596623 -42.16017177840693 -0.03093986101448536 -42.00777140972026
910 -0.030870466865599154 -42.19104224527253 -0.039294002950191496 -42.047065412670456
911 -0.030852951388806105 -42.221895196661336 -0.027297567389905453 -42.074362980060364
912 -0.030893359705805777 -42.25278855636714 -0.03397733625024557 -42.10834031631061
913 -0.03092056205496192 -42.2837091184221 -0.030977264046669006 -42.13931758035728
914 -0.030794118903577326 -42.31450323732568 -0.03200061749666929 -42.17131819785395
915 -0.030799664650112392 -42.34530290197579 -0.02954345988109708 -42.20086165773505
916 -0.030786012578755618 -42.37608891455455 -0.03312144875526428 -42.233983106490314
917 -0.03079950623214245 -42.40688842078669 -0.027475186623632908 -42.26145829311395
918 -0.030714854784309863 -42.437603275571 -0.02503660013899207 -42.286494893252936
919 -0.030828008987009527 -42.46843128455801 -0.02981916954740882 -42.316314062800345
920 -0.03070608861744404 -42.49913737317545 -0.029159209039062262 -42.34547327183941
921 -0.03084654686972499 -42.529983920045176 -0.03605122957378626 -42.381524501413196
922 -0.03091905899345875 -42.56090297903864 -0.02709830245003104 -42.408622803863224
923 -0.03078304585069418 -42.591686024889334 -0.023657267354428767 -42.432280071217654
924 -0.03084692219272256 -42.62253294708206 -0.033203547820448875 -42.4654836190381
925 -0.030760832875967026 -42.65329377995803 -0.025032792147248982 -42.490516411185354
926 -0.03074553459882736 -42.684039314556856 -0.034490156918764114 -42.52500656810412
927 -0.030676488671451806 -42.71471580322831 -0.030502036586403845 -42.55550860469052
928 -0.030651200003921984 -42.74536700323223 -0.025221009459346532 -42.58072961414987
929 -0.03068225095048547 -42.776049254182716 -0.03696239236742258 -42.61769200651729
930 -0.030678817164152862 -42.80672807134687 -0.03481704443693161 -42.65250905095422
931 -0.03057053918018937 -42.83729861052706 -0.02224877579137683 -42.6747578267456
932 -0.03063753368332982 -42.86793614421039 -0.036284092254936694 -42.711041919000536
933 -0.030527292005717754 -42.898463436216105 -0.02947909301146865 -42.740521012012
934 -0.0304428493604064 -42.92890628557651 -0.033145380206406116 -42.77366639221841
935 -0.030516043305397034 -42.95942232888191 -0.020270366780459882 -42.79393675899887
936 -0.0306101961992681 -42.990032525081176 -0.032733194343745706 -42.826669953342616
937 -0.03057886939495802 -43.020611394476134 -0.030354510340839625 -42.85702446368346
938 -0.030556749925017355 -43.05116814440115 -0.03784733917564154 -42.8948718028591
939 -0.030538000538945197 -43.0817061449401 -0.032243285328149796 -42.92711508818725
940 -0.030452349781990053 -43.11215849472209 -0.03967391680926084 -42.966789004996514
941 -0.030408346466720103 -43.14256684118881 -0.021814347989857198 -42.988603352986374
942 -0.030415925942361356 -43.172982767131174 -0.03245819639414549 -43.02106154938052
943 -0.03041088515892625 -43.2033936522901 -0.030543978605419398 -43.05160552798594
944 -0.030423933174461126 -43.233817585464564 -0.03492913041263819 -43.08653465839858
945 -0.030358638614416122 -43.26417622407898 -0.03936884514987469 -43.12590350354845
946 -0.030324071273207666 -43.29450029535219 -0.038438339717686176 -43.164341843266136
947 -0.030228071101009845 -43.32472836645319 -0.03322660084813833 -43.197568444114275
948 -0.030232315696775914 -43.35496068214997 -0.024055406358093022 -43.22162385047237
949 -0.030154747515916826 -43.38511542966589 -0.03653633464127779 -43.258160185113645
950 -0.030179944913834335 -43.41529537457972 -0.03142682667821646 -43.28958701179186
951 -0.030273809749633073 -43.44556918432935 -0.03880597986280918 -43.32839299165467
952 -0.030135916918516158 -43.47570510124787 -0.04168745782226324 -43.37008044947693
953 -0.030111292283982037 -43.50581639353185 -0.02845498379319906 -43.398535433270126
954 -0.030073477141559123 -43.53588987067341 -0.03590630870312452 -43.43444174197325
955 -0.029960885178297758 -43.565850755851706 -0.024274085368961095 -43.45871582734221
956 -0.030028474517166615 -43.59587923036887 -0.03244448564946652 -43.491160312991674
957 -0.030104696098715068 -43.62598392646759 -0.026425667386502028 -43.51758598037818
958 -0.030231208261102437 -43.65621513472869 -0.03621128089725971 -43.55379726127544
959 -0.030066513735800982 -43.686281648464494 -0.017912496998906135 -43.571709758274345
960 -0.03012172896414995 -43.71640337742864 -0.037836158834397796 -43.60954591710874
961 -0.030080254562199114 -43.74648363199084 -0.03166274838149548 -43.64120866549023
962 -0.030049420427531004 -43.77653305241837 -0.02507346197962761 -43.66628212746986
963 -0.03011693824082613 -43.806649990659196 -0.029945871327072382 -43.696227998796935
964 -0.030081432685256003 -43.83673142334445 -0.0330391626805067 -43.729267161477445
965 -0.029930535331368448 -43.86666195867582 -0.02958700880408287 -43.75885417028153
966 -0.030038063321262597 -43.896700021997084 -0.03862267974764109 -43.79747685002917
967 -0.029962115082889797 -43.92666213707997 -0.03775493670254946 -43.83523178673172
968 -0.029893298260867597 -43.95655543534084 -0.03532318696379662 -43.87055497369551
969 -0.029887184128165246 -43.986442619469 -0.02266906024888158 -43.89322403394439
970 -0.02990596732124686 -44.01634858679025 -0.026582004502415657 -43.91980603844681
971 -0.029968945682048796 -44.0463175324723 -0.02882195021957159 -43.94862798866638
972 -0.02989815268665552 -44.07621568515896 -0.027886693459004165 -43.976514682125384
973 -0.02996497405692935 -44.10618065921589 -0.03542372677475214 -44.011938408900136
974 -0.02987015452235937 -44.136050813738244 -0.02232388136908412 -44.03426229026922
975 -0.029864719789475202 -44.165915533527716 -0.025065856240689754 -44.059328146509905
976 -0.0300389620475471 -44.195954495575265 -0.032563910633325574 -44.091892057143234
977 -0.029922938719391824 -44.22587743429466 -0.027203478571027517 -44.11909553571426
978 -0.03040057960897684 -44.25627801390364 -0.052141452208161354 -44.17123698792242
979 -0.029807556048035623 -44.28608556995167 -0.028908477071672677 -44.200145464994094
980 -0.02983171110972762 -44.3159172810614 -0.026002552732825278 -44.22614801772692
981 -0.02981637641787529 -44.34573365747928 -0.03391283042728901 -44.26006084815421
982 -0.02981455670669675 -44.375548214185976 -0.03689057175070047 -44.296951419904914
983 -0.02975246962159872 -44.405300683807575 -0.02910482482984662 -44.32605624473476
984 -0.029755611158907413 -44.43505629496648 -0.026019833330065013 -44.352076078064826
985 -0.029788462165743112 -44.46484475713222 -0.046817797049880025 -44.39889387511471
986 -0.029511810187250374 -44.49435656731947 -0.03268170058727264 -44.431575575701984
987 -0.02945828400552273 -44.52381485132499 -0.031173830199986697 -44.462749405901974
988 -0.029489336535334587 -44.55330418786033 -0.030695318710058928 -44.49344472461203
989 -0.029442863538861275 -44.58274705139919 -0.025619660783559085 -44.519064385395595
990 -0.029508241917937994 -44.612255293317126 -0.032923571020364764 -44.55198795641596
991 -0.029536965675652026 -44.64179225899278 -0.03653819635510445 -44.58852615277106
992 -0.029457531962543727 -44.67124979095532 -0.025795848667621614 -44.61432200143868
993 -0.029439304769039155 -44.700689095724364 -0.034802121855318544 -44.649124123294
994 -0.029386499617248773 -44.73007559534161 -0.03581819273531437 -44.684942316029314
995 -0.0293483073823154 -44.759423902723924 -0.022580464463680984 -44.707522780492994
996 -0.0293524413369596 -44.788776344060885 -0.026333111338317394 -44.73385589183131
997 -0.029484749864786865 -44.81826109392567 -0.021406449470669033 -44.75526234130198
998 -0.029433043394237756 -44.847694137319905 -0.015672307275235654 -44.77093464857722
999 -0.029630600567907096 -44.87732473788781 -0.029377619456499814 -44.800312268033714
1000 -0.02959367036819458 -44.906918408256004 -0.0339067293331027 -44.83421899736682
1001 -0.029584843106567858 -44.93650325136257 -0.0297440730035305 -44.863963070370346
1002 -0.02959402333945036 -44.96609727470202 -0.035122967511415484 -44.89908603788176
1003 -0.029506643768399954 -44.99560391847042 -0.023474945686757565 -44.922560983568516
1004 -0.02955470299348235 -45.0251586214639 -0.027738727536052464 -44.95029971110457
1005 -0.02964488072320819 -45.05480350218711 -0.02377475267276168 -44.974074463777335
1006 -0.029643385764211418 -45.08444688795132 -0.01971963057294488 -44.99379409435028
1007 -0.029673218727111816 -45.114120106678435 -0.0348435590043664 -45.02863765335464
1008 -0.02967060701921582 -45.14379071369765 -0.03127826014533639 -45.05991591349998
1009 -0.029642078559845686 -45.17343279225749 -0.04269516263157129 -45.10261107613155
1010 -0.02954532653093338 -45.20297811878843 -0.028724508173763753 -45.13133558430532
1011 -0.029521580692380665 -45.23249969948081 -0.03029834246262908 -45.16163392676795
1012 -0.02941173128783703 -45.26191143076865 -0.030008476227521896 -45.19164240299547
1013 -0.029555023182183504 -45.29146645395083 -0.03382588978856802 -45.225468292784036
1014 -0.029420250467956065 -45.32088670441879 -0.02850026246160269 -45.25396855524564
1015 -0.02945727398619056 -45.35034397840498 -0.029462600126862526 -45.283431155372504
1016 -0.029487989470362665 -45.37983196787534 -0.040016132220625875 -45.32344728759313
1017 -0.029298980627208947 -45.40913094850255 -0.030757889337837695 -45.35420517693097
1018 -0.02943748710677028 -45.43856843560932 -0.031148861814290284 -45.385354038745255
1019 -0.029519728571176528 -45.46808816418049 -0.03725139070302248 -45.422605429448275
1020 -0.029433405213057994 -45.49752156939355 -0.04817983433604241 -45.470785263784315
1021 -0.029260052368044853 -45.52678162176159 -0.03300189133733511 -45.50378715512165
1022 -0.029239300452172757 -45.55602092221377 -0.031037039402872325 -45.534824194524525
1023 -0.02922072112560272 -45.58524164333937 -0.027293429896235465 -45.56211762442076
1024 -0.029183855373412372 -45.614425498712784 -0.03268006425350904 -45.59479768867427
1025 -0.02921109041199088 -45.643636589124775 -0.03196537811309099 -45.62676306678736
1026 -0.02917810920625925 -45.67281469833103 -0.028551073372364046 -45.655314140159724
1027 -0.029160714708268642 -45.7019754130393 -0.0433453306555748 -45.6986594708153
1028 -0.02912069158628583 -45.731096104625585 -0.03492865283042192 -45.733588123645724
1029 -0.029038116987794637 -45.76013422161338 -0.026975674089044333 -45.76056379773477
1030 -0.02912873337045312 -45.78926295498383 -0.01802986245602369 -45.77859366019079
1031 -0.02908478556200862 -45.81834774054584 -0.029920842591673137 -45.808514502782465
1032 -0.029055226035416125 -45.84740296658126 -0.032907192781567576 -45.84142169556403
1033 -0.029089960176497696 -45.876492926757756 -0.03037662375718355 -45.871798319321215
1034 -0.029023492801934482 -45.90551641955969 -0.034769733995199205 -45.90656805331641
1035 -0.029025752563029528 -45.93454217212272 -0.03274251259863377 -45.939310565915044
1036 -0.0290370499715209 -45.96357922209424 -0.03133742799982429 -45.970647993914866
1037 -0.028996644727885722 -45.99257586682212 -0.0322210468351841 -46.00286904075005
1038 -0.028932657837867738 -46.02150852465999 -0.018275189492851496 -46.0211442302429
1039 -0.029077847208827733 -46.05058637186882 -0.036365839280188085 -46.05751006952309
1040 -0.02895870329812169 -46.07954507516694 -0.030075206980109216 -46.0875852765032
1041 -0.02895934171974659 -46.10850441688669 -0.029194214940071107 -46.11677949144327
1042 -0.029024491924792527 -46.13752890881148 -0.02398111196234822 -46.14076060340562
1043 -0.029035519529134034 -46.166564428340614 -0.03612800091505051 -46.176888604320666
1044 -0.028907368890941143 -46.195471797231555 -0.03749353773891926 -46.214382142059584
1045 -0.02890711957588792 -46.224378916807446 -0.03315802849829197 -46.247540170557876
1046 -0.028803466726094483 -46.25318238353354 -0.022412901371717454 -46.26995307192959
1047 -0.028785923309624196 -46.28196830684317 -0.022043964825570583 -46.29199703675516
1048 -0.028911905270069836 -46.31088021211324 -0.02273084595799446 -46.31472788271316
1049 -0.02898863749578595 -46.339868849609026 -0.030131386127322912 -46.34485926884048
1050 -0.02893207175657153 -46.3688009213656 -0.03925831038504839 -46.38411757922553
1051 -0.028843216970562933 -46.39764413833616 -0.0460431057959795 -46.43016068502151
1052 -0.028786401450634002 -46.42643053978679 -0.025229916628450155 -46.45539060164996
1053 -0.028730062954127788 -46.45516060274092 -0.02816151287406683 -46.483552114524024
1054 -0.028755893651396035 -46.48391649639231 -0.02466302374377847 -46.5082151382678
1055 -0.028786883130669592 -46.51270337952298 -0.02193981520831585 -46.530154953476114
1056 -0.028928201552480458 -46.541631581075464 -0.02879029056057334 -46.558945244036686
1057 -0.029152759443968536 -46.57078434051943 -0.051934484578669074 -46.61087972861535
1058 -0.028575813211500645 -46.599360153730935 -0.030285449977964164 -46.64116517859332
1059 -0.0284798969514668 -46.6278400506824 -0.029786386899650096 -46.67095156549297
1060 -0.028541989158838987 -46.65638203984124 -0.026225429866462945 -46.697176995359435
1061 -0.028519892226904632 -46.68490193206814 -0.025890721753239632 -46.72306771711268
1062 -0.028561956901103257 -46.713463888969244 -0.028611703403294088 -46.75167942051597
1063 -0.02850040467455983 -46.741964293643804 -0.028656169027090072 -46.78033558954306
1064 -0.028597583621740343 -46.77056187726554 -0.02757427841424942 -46.80790986795731
1065 -0.028563777171075343 -46.799125654436615 -0.03235314749181271 -46.84026301544912
1066 -0.02848616698756814 -46.827611821424185 -0.039038234204053876 -46.879301249653174
1067 -0.028445225860923528 -46.856057047285105 -0.03187188599258661 -46.91117313564576
1068 -0.028428650554269554 -46.884485697839374 -0.029878736194223165 -46.94105187183998
1069 -0.028408536314964296 -46.91289423415434 -0.028041587211191654 -46.96909345905117
1070 -0.028375613782554866 -46.941269847936894 -0.021729481406509876 -46.99082294045768
1071 -0.028423210512846707 -46.96969305844974 -0.021431655436754227 -47.01225459589444
1072 -0.028525669313967227 -46.99821872776371 -0.027297485433518887 -47.03955208132796
1073 -0.02853364935144782 -47.02675237711515 -0.027012119255959987 -47.06656420058392
1074 -0.028527200408279895 -47.05527957752343 -0.029479851573705675 -47.09604405215762
1075 -0.02852077763527632 -47.08380035515871 -0.028445412684231997 -47.12448946484186
1076 -0.028523687832057477 -47.112324042990764 -0.04060110319405794 -47.165090568035914
1077 -0.028437764663249255 -47.140761807654016 -0.023923896066844464 -47.18901446410276
1078 -0.028473135177046062 -47.16923494283106 -0.028624501079320908 -47.21763896518208
1079 -0.02839858680963516 -47.1976335296407 -0.03514664247632027 -47.2527856076584
1080 -0.02843656074255705 -47.22607009038325 -0.018480122555047274 -47.27126573021345
1081 -0.028458704892545938 -47.254528795275796 -0.028037794400006533 -47.29930352461346
1082 -0.028392159193754197 -47.28292095446955 -0.02455727681517601 -47.32386080142863
1083 -0.028403927851468325 -47.311324882321024 -0.025784473586827516 -47.349645275015455
1084 -0.02851751446723938 -47.339842396788264 -0.0069922074442729356 -47.356637482459725
1085 -0.028596265707165003 -47.36843866249543 -0.027447994612157346 -47.384085477071885
1086 -0.02857412016019225 -47.39701278265562 -0.03161556180566549 -47.41570103887755
1087 -0.028551970887929202 -47.425564753543554 -0.024767377600073814 -47.44046841647762
1088 -0.028608750831335784 -47.45417350437489 -0.030971274245530367 -47.47143969072315
1089 -0.02869412824511528 -47.48286763262001 -0.032001517713069916 -47.50344120843622
1090 -0.028640846721827984 -47.511508479341835 -0.02258133664727211 -47.52602254508349
1091 -0.028648061491549016 -47.54015654083339 -0.02939739441499114 -47.555419939498485
1092 -0.028676150366663933 -47.56883269120005 -0.01990463901311159 -47.5753245785116
1093 -0.028725124057382347 -47.59755781525743 -0.04020132180303335 -47.61552590031463
1094 -0.028766056057065725 -47.6263238713145 -0.029077661409974098 -47.6446035617246
1095 -0.028603569976985453 -47.654927441291484 -0.023820323403924704 -47.668423885128526
1096 -0.028676176723092795 -47.68360361801458 -0.025087298825383186 -47.69351118395391
1097 -0.028628535568714142 -47.712232153583294 -0.03347672987729311 -47.7269879138312
1098 -0.028773668874055146 -47.741005822457346 -0.03761827331036329 -47.76460618714157
1099 -0.02856748513877392 -47.76957330759612 -0.029473995696753262 -47.79408018283832
1100 -0.028541543520987034 -47.798114851117106 -0.030213541816920042 -47.82429372465524
1101 -0.02847848730161786 -47.826593338418725 -0.029677059967070818 -47.85397078462231
1102 -0.028544029965996743 -47.855137368384725 -0.02789555098861456 -47.88186633561093
1103 -0.02863483540713787 -47.883772203791864 -0.03187176641076803 -47.913738102021696
1104 -0.028509147558361293 -47.912281351350224 -0.03521020077168942 -47.94894830279338
1105 -0.028479876834899186 -47.940761228185124 -0.03544786404818297 -47.98439616684156
1106 -0.028455749060958622 -47.969216977246084 -0.02938521169126034 -48.013781378532826
1107 -0.02837521005421877 -47.997592187300306 -0.029747495800256728 -48.043528874333084
1108 -0.028364779893308878 -48.025956967193615 -0.029277478344738483 -48.07280635267782
1109 -0.028320122230798005 -48.05427708942441 -0.031085062213242053 -48.103891414891066
1110 -0.028239066060632468 -48.082516155485045 -0.017628630716353656 -48.12152004560742
1111 -0.028476632572710513 -48.11099278805776 -0.029872545134276153 -48.15139259074169
1112 -0.02854440128430724 -48.139537189342064 -0.028325290791690348 -48.179717881533385
1113 -0.028480113483965397 -48.16801730282603 -0.027377022430300713 -48.207094903963686
1114 -0.028447562642395497 -48.19646486546843 -0.029940838646143674 -48.23703574260983
1115 -0.028465361800044775 -48.22493022726847 -0.022693265601992606 -48.25972900821182
1116 -0.028590262960642578 -48.253520490229114 -0.02269446225836873 -48.28242347047019
1117 -0.028402398992329835 -48.28192288922144 -0.034720955044031145 -48.31714442551422
1118 -0.02837888663634658 -48.31030177585779 -0.03200832065194845 -48.34915274616617
1119 -0.028453313559293748 -48.338755089417084 -0.026318030431866646 -48.375470776598036
1120 -0.02837648903951049 -48.36713157845659 -0.02821930916979909 -48.403690085767835
1121 -0.02843932844698429 -48.39557090690358 -0.03020197106525302 -48.43389205683309
1122 -0.028411917109042405 -48.42398282401262 -0.024918564315885305 -48.45881062114897
1123 -0.028275638818740845 -48.45225846283136 -0.02597051989287138 -48.48478114104184
1124 -0.02834566803649068 -48.48060413086785 -0.024289173167198898 -48.50907031420904
1125 -0.028343293629586697 -48.50894742449744 -0.023153323493897916 -48.53222363770294
1126 -0.028485885262489317 -48.53743330975993 -0.03446123339235783 -48.5666848710953
1127 -0.028384780697524547 -48.565818090457455 -0.02585517168045044 -48.592540042775745
1128 -0.028485179878771305 -48.594303270336226 -0.020298630464822054 -48.61283867324057
1129 -0.02853879230096936 -48.6228420626372 -0.02472517527639866 -48.63756384851697
1130 -0.028557300101965666 -48.65139936273916 -0.028649022988975047 -48.66621287150594
1131 -0.028493454586714505 -48.67989281732588 -0.030015800800174474 -48.69622867230611
1132 -0.028566437773406506 -48.708459255099285 -0.02041541300714016 -48.716644085313256
1133 -0.028596390224993228 -48.737055645324276 -0.02443104414269328 -48.74107512945595
1134 -0.028583646565675736 -48.765639291889954 -0.030615333840250968 -48.7716904632962
1135 -0.028605892043560743 -48.79424518393351 -0.021371793653815984 -48.793062256950016
1136 -0.028649410977959634 -48.822894594911475 -0.03629376348108053 -48.8293560204311
1137 -0.028550241515040396 -48.851444836426516 -0.035511542297899726 -48.864867562728996
1138 -0.028522008471190928 -48.87996684489771 -0.03413790706545115 -48.899005469794446
1139 -0.028394384309649467 -48.90836122920736 -0.028495097067207098 -48.92750056686165
1140 -0.028519443795084955 -48.93688067300244 -0.029014432895928623 -48.95651499975758
1141 -0.0284466115757823 -48.96532728457822 -0.03549013566225767 -48.99200513541984
1142 -0.028394480515271426 -48.9937217650935 -0.02378121009096503 -49.015786345510804
1143 -0.028504637908190487 -49.02222640300169 -0.01823638752102852 -49.03402273303183
1144 -0.028469213284552097 -49.05069561628624 -0.032779105193912986 -49.06680183822574
1145 -0.028466945700347423 -49.079162561986585 -0.026715511549264194 -49.093517349775006
1146 -0.028498266637325288 -49.107660828623914 -0.036725455150008204 -49.13024280492501
1147 -0.02845006948336959 -49.13611089810728 -0.02632689895108342 -49.156569703876094
1148 -0.02827920624986291 -49.164390104357146 -0.03265511114150286 -49.189224815017596
1149 -0.02837230237200856 -49.19276240672915 -0.02998786875978112 -49.21921268377738
1150 -0.028495915420353412 -49.2212583221495 -0.03355597481131554 -49.25276865858869
1151 -0.028413650393486024 -49.24967197254299 -0.02723690588027239 -49.280005564468965
1152 -0.028330461215227844 -49.27800243375822 -0.02774644149467349 -49.307752005963636
1153 -0.02846324173733592 -49.30646567549555 -0.03185361139476299 -49.3396056173584
1154 -0.028290385100990533 -49.33475606059654 -0.025651006400585173 -49.36525662375899
1155 -0.02833995670080185 -49.363096017297345 -0.03119951207190752 -49.396456135830896
1156 -0.028350051678717136 -49.39144606897606 -0.023298359010368586 -49.419754494841264
1157 -0.028523638378828764 -49.41996970735489 -0.019826508592814207 -49.43958100343408
1158 -0.028456056583672763 -49.44842576393856 -0.03337365444749594 -49.47295465788157
1159 -0.02842781562358141 -49.47685357956214 -0.026634193025529385 -49.4995888509071
1160 -0.028422352951020004 -49.50527593251316 -0.030372084863483906 -49.52996093577059
1161 -0.02848424492403865 -49.533760177437195 -0.038639563508331774 -49.56860049927892
1162 -0.028383369836956263 -49.562143547274154 -0.02557428730651736 -49.59417478658544
1163 -0.02833088142797351 -49.59047442870213 -0.030904465448111297 -49.62507925203355
1164 -0.028359177894890307 -49.61883360659702 -0.03056411761790514 -49.65564336965146
1165 -0.02827148260548711 -49.64710508920251 -0.032473449036478995 -49.68811681868794
1166 -0.028192455787211655 -49.675297544989725 -0.025744060426950453 -49.71386087911489
1167 -0.0285260665230453 -49.70382361151277 -0.03946722112596035 -49.75332810024085
1168 -0.02828092370182276 -49.73210453521459 -0.033152120746672155 -49.78648022098752
1169 -0.02818976128473878 -49.760294296499325 -0.030057926196604967 -49.816538147184126
1170 -0.02825749823823571 -49.78855179473756 -0.029735448583960534 -49.84627359576809
1171 -0.028274223022162915 -49.81682601775972 -0.029390035104006527 -49.8756636308721
1172 -0.02834572782739997 -49.84517174558712 -0.03812593128532171 -49.91378956215742
1173 -0.02809079298749566 -49.87326253857462 -0.029781924653798343 -49.943571486811216
1174 -0.02810584967955947 -49.901368388254184 -0.019302423018962143 -49.96287390983018
1175 -0.028110735304653644 -49.929479123558835 -0.028870891593396664 -49.99174480142358
1176 -0.02812801543623209 -49.957607138995066 -0.031157508864998816 -50.02290231028858
1177 -0.028181502409279347 -49.98578864140435 -0.035260825604200366 -50.05816313589278
1178 -0.02807151935994625 -50.013860160764295 -0.023034781869500875 -50.081197917762275
1179 -0.02818432208150625 -50.0420444828458 -0.0243333101272583 -50.105531227889536
1180 -0.028170572221279146 -50.07021505506708 -0.030572435539215802 -50.13610366342875
1181 -0.028475855011492968 -50.098690910078574 -0.049766219779849054 -50.185869883208596
1182 -0.028051379788666963 -50.12674228986724 -0.024571135826408862 -50.210441019035
1183 -0.02796896956861019 -50.15471125943585 -0.029231709241867066 -50.23967272827687
1184 -0.028058702126145363 -50.182769961561995 -0.02852312596514821 -50.26819585424202
1185 -0.02801688006147742 -50.210786841623474 -0.03061894401907921 -50.298814798261105
1186 -0.02798007959499955 -50.23876692121847 -0.0229531723074615 -50.321767970568565
1187 -0.02813036981970072 -50.26689729103817 -0.02050013728439808 -50.342268107852966
1188 -0.02812995444983244 -50.295027245488 -0.023743584752082825 -50.36601169260505
1189 -0.02814665287733078 -50.32317389836533 -0.023399899248033762 -50.38941159185308
1190 -0.028183033037930728 -50.35135693140327 -0.03129354119300842 -50.42070513304609
1191 -0.02813775995746255 -50.379494691360726 -0.029754678066819907 -50.450459811112914
1192 -0.028102058358490466 -50.40759674971922 -0.01937586795538664 -50.469835679068304
1193 -0.028218590002506972 -50.43581533972173 -0.02489062175154686 -50.49472630081985
1194 -0.028279400803148745 -50.46409474052488 -0.021777420304715633 -50.516503721124565
1195 -0.028190538007766008 -50.49228527853264 -0.02846944462507963 -50.544973165749646
1196 -0.02831010315567255 -50.52059538168832 -0.026321420911699533 -50.571294586661345
1197 -0.028228844795376063 -50.548824226483696 -0.030920950789004566 -50.60221553745035
1198 -0.028423586674034596 -50.57724781315773 -0.051405022852122784 -50.65362056030247
1199 -0.02803001757711172 -50.60527783073484 -0.027633652742952108 -50.68125421304542
1200 -0.027996627427637578 -50.63327445816248 -0.026153375394642353 -50.70740758844006
1201 -0.02799974540248513 -50.661274203564965 -0.02956360289826989 -50.736971191338334
1202 -0.027984560187906026 -50.68925876375287 -0.02984293010085821 -50.76681412143919
1203 -0.02794165415689349 -50.71720041790976 -0.024960591364651917 -50.79177471280384
1204 -0.028114758245646954 -50.74531517615541 -0.023168051987886427 -50.81494276479173
1205 -0.028007688466459513 -50.77332286462187 -0.029901723191142083 -50.844844487982876
1206 -0.027992148511111738 -50.80131501313298 -0.03521501794457436 -50.88005950592745
1207 -0.028014114405959845 -50.82932912753894 -0.024511063657701015 -50.90457056958515
1208 -0.027960058115422726 -50.857289185654366 -0.023466503899544477 -50.92803707348469
1209 -0.028018285240978002 -50.88530747089534 -0.03108324920758605 -50.95912032269227
1210 -0.027984477765858173 -50.9132919486612 -0.03231458682566881 -50.99143490951794
1211 -0.02797014024108648 -50.941262088902285 -0.032234165072441104 -51.02366907459038
1212 -0.027946693915873767 -50.96920878281816 -0.029569997638463973 -51.05323907222884
1213 -0.027876179665327072 -50.997084962483484 -0.023988863825798033 -51.07722793605464
1214 -0.028026855364441872 -51.02511181784793 -0.01667357124388218 -51.093901507298526
1215 -0.027946034632623195 -51.05305785248055 -0.021882419381290673 -51.11578392667982
1216 -0.028017410077154636 -51.081075262557704 -0.028833984956145288 -51.14461791163596
1217 -0.02811636487022042 -51.109191627427926 -0.03416135758161545 -51.17877926921758
1218 -0.027972934208810328 -51.13716456163674 -0.030923978239297868 -51.20970324745688
1219 -0.027948698867112397 -51.16511326050385 -0.02415888523682952 -51.23386213269371
1220 -0.02792199170216918 -51.19303525220602 -0.02855463195592165 -51.26241676464963
1221 -0.02791383247822523 -51.22094908468425 -0.028829900547862053 -51.29124666519749
1222 -0.028020238876342772 -51.248969323560594 -0.02245201338082552 -51.31369867857832
1223 -0.027945870347321034 -51.27691519390792 -0.030375263746827842 -51.344073942325146
1224 -0.027991932164877654 -51.3049071260728 -0.02653888501226902 -51.37061282733742
1225 -0.02791871326044202 -51.33282583933324 -0.02166102807968855 -51.39227385541711
1226 -0.028055953420698644 -51.360881792753936 -0.03474973719567061 -51.42702359261278
1227 -0.028239705227315427 -51.38912149798125 -0.04044143669307232 -51.46746502930585
1228 -0.02783048963174224 -51.41695198761299 -0.033808369748294355 -51.50127339905414
1229 -0.027771129552274943 -51.44472311716527 -0.027900755777955054 -51.5291741548321
1230 -0.027802111208438875 -51.472525228373705 -0.02748954761773348 -51.55666370244983
1231 -0.027774903643876313 -51.50030013201758 -0.031386065389961006 -51.58804976783979
1232 -0.027949882950633765 -51.528250014968215 -0.0322051165625453 -51.620254884402335
1233 -0.027834686264395715 -51.556084701232614 -0.02450405517593026 -51.64475893957827
1234 -0.027924611046910287 -51.58400931227953 -0.01651203976944089 -51.661270979347705
1235 -0.027978274691849946 -51.611987586971374 -0.026940805651247502 -51.688211784998956
1236 -0.027921762131154538 -51.63990934910253 -0.022733692545443773 -51.7109454775444
1237 -0.028005609195679425 -51.66791495829821 -0.022456794418394564 -51.733402271962795
1238 -0.028017062693834305 -51.695932020992046 -0.02616777680814266 -51.75957004877094
1239 -0.028085103537887336 -51.72401712452994 -0.03763394560664892 -51.79720399437759
1240 -0.02789325239136815 -51.7519103769213 -0.02595782680436969 -51.82316182118196
1241 -0.028012368269264697 -51.77992274519057 -0.03253943808376789 -51.85570125926573
1242 -0.02813104782253504 -51.8080537930131 -0.030835313256829977 -51.88653657252256
1243 -0.02787897512316704 -51.83593276813627 -0.030327162239700556 -51.91686373476226
1244 -0.027832647506147622 -51.86376541564241 -0.031242166087031363 -51.94810590084929
1245 -0.027944221161305904 -51.89170963680372 -0.01901026088744402 -51.96711616173673
1246 -0.02794915409758687 -51.9196587909013 -0.02433102987706661 -51.9914471916138
1247 -0.02821559850126505 -51.947874389402564 -0.021211506426334382 -52.012658698040134
1248 -0.028138151951134206 -51.9760125413537 -0.028130208142101765 -52.040788906182236
1249 -0.028090869821608067 -52.00410341117531 -0.0222405644133687 -52.0630294705956
1250 -0.028255745861679317 -52.032359157036986 -0.021488900668919085 -52.08451837126452
1251 -0.02840498248115182 -52.060764139518135 -0.03074282743036747 -52.11526119869489
1252 -0.0282213912345469 -52.08898553075268 -0.03021151600405574 -52.14547271469895
1253 -0.028203005343675612 -52.11718853609636 -0.026083304453641175 -52.17155601915259
1254 -0.028274307493120432 -52.14546284358948 -0.023914705496281385 -52.19547072464887
1255 -0.02822793582454324 -52.173690779414024 -0.022308764234185218 -52.21777948888305
1256 -0.028265746030956506 -52.20195652544498 -0.025933610182255505 -52.24371309906531
1257 -0.02820537146180868 -52.230161896906786 -0.02488879757001996 -52.26860189663533
1258 -0.028253616765141487 -52.25841551367193 -0.026772595942020416 -52.29537449257735
1259 -0.028305867593735455 -52.286721381265664 -0.03175428016111255 -52.32712877273846
1260 -0.028341861534863712 -52.31506324280053 -0.026830664183944464 -52.35395943692241
1261 -0.028489354718476533 -52.343552597519 -0.03066462343558669 -52.38462406035799
1262 -0.02828457811847329 -52.371837175637474 -0.02696866113692522 -52.41159272149492
1263 -0.028242063988000155 -52.40007923962548 -0.03250440862029791 -52.44409713011522
1264 -0.028169728256762026 -52.42824896788224 -0.029334509652107953 -52.47343163976733
1265 -0.028245091345161198 -52.4564940592274 -0.021262765862047672 -52.494694405629375
1266 -0.028302513156086208 -52.48479657238349 -0.031765568628907205 -52.52645997425828
1267 -0.028218983393162488 -52.51301555577665 -0.02799220848828554 -52.554452182746566
1268 -0.02822153363376856 -52.541237089410416 -0.030624627880752087 -52.58507681062732
1269 -0.028161715902388095 -52.5693988053128 -0.02370804622769356 -52.60878485685502
1270 -0.02829880565404892 -52.59769761096685 -0.031734942458570004 -52.64051979931359
1271 -0.02821801071986556 -52.625915621686715 -0.027386621013283728 -52.66790642032687
1272 -0.028072073496878146 -52.653987695183595 -0.017019132804125547 -52.684925553130995
1273 -0.028325363434851168 -52.68231305861845 -0.021254921238869427 -52.706180474369866
1274 -0.028391131572425364 -52.710704190190874 -0.01946834521368146 -52.72564881958355
1275 -0.028391567803919316 -52.7390957579948 -0.02862124126404524 -52.754270060847595
1276 -0.02838941840454936 -52.76748517639935 -0.028613695688545705 -52.782883756536144
1277 -0.028480354510247708 -52.7959655309096 -0.03321984000504017 -52.81610359654118
1278 -0.028311982471495866 -52.82427751338109 -0.02755693569779396 -52.84366053223898
1279 -0.028211462963372468 -52.85248897634446 -0.031019519455730914 -52.87468005169471
1280 -0.028232529014348983 -52.88072150535881 -0.03274328876286745 -52.907423340457576
1281 -0.028326565772294997 -52.9090480711311 -0.03522206265479326 -52.94264540311237
1282 -0.028309987764805554 -52.93735805889591 -0.016392250172793867 -52.959037653285165
1283 -0.02835884289816022 -52.96571690179407 -0.03064114348962903 -52.9896787967748
1284 -0.02817279240116477 -52.99388969419523 -0.028045381885021925 -53.01772417865982
1285 -0.02827094802632928 -53.022160642221564 -0.028584219608455898 -53.04630839826827
1286 -0.0284224022179842 -53.05058304443955 -0.018331074342131614 -53.0646394726104
1287 -0.028426536545157432 -53.0790095809847 -0.014994087815284728 -53.079633560425684
1288 -0.028478643856942654 -53.107488224841646 -0.031134433951228856 -53.110767994376914
1289 -0.028375827800482513 -53.13586405264213 -0.0285964616574347 -53.13936445603435
1290 -0.028356925025582312 -53.16422097766771 -0.024269598070532084 -53.16363405410488
1291 -0.02836255943402648 -53.19258353710174 -0.021731315832585096 -53.185365369937465
1292 -0.028366815857589246 -53.22095035295933 -0.030725290440022944 -53.21609066037749
1293 -0.028432877827435733 -53.24938323078676 -0.03463058248162269 -53.250721242859115
1294 -0.02836975222453475 -53.2777529830113 -0.026174562890082596 -53.2768958057492
1295 -0.028388362564146518 -53.30614134557544 -0.02683790773153305 -53.30373371348073
1296 -0.028436369728296995 -53.33457771530374 -0.02801532382145524 -53.33174903730219
1297 -0.028445602860301733 -53.36302331816404 -0.030776533670723437 -53.36252557097291
1298 -0.02845519008114934 -53.391478508245186 -0.0316419618204236 -53.39416753279334
1299 -0.028442944679409266 -53.4199214529246 -0.026932832412421705 -53.42110036520576
1300 -0.02843400528654456 -53.44835545821114 -0.02596685625612736 -53.447067221461886
1301 -0.028490917477756738 -53.47684637568889 -0.029719051998108627 -53.47678627345999
1302 -0.028310380689799786 -53.505156756378696 -0.02865127669647336 -53.505437550156465
1303 -0.028386154025793076 -53.53354291040449 -0.01812846716493368 -53.5235660173214
1304 -0.028511612862348556 -53.56205452326684 -0.02847030246630311 -53.5520363197877
1305 -0.02845378192141652 -53.59050830518825 -0.03433724492788315 -53.586373564715586
1306 -0.028573175147175788 -53.619081480335424 -0.03516258746385574 -53.621536152179445
1307 -0.028443383518606424 -53.64752486385403 -0.026095850579440593 -53.64763200275888
1308 -0.02841630848124623 -53.67594117233528 -0.029276016727089883 -53.67690801948597
1309 -0.02843954097479582 -53.70438071331007 -0.03034587884321809 -53.70725389832919
1310 -0.028424592595547436 -53.73280530590562 -0.030984966550022364 -53.738238864879214
1311 -0.028234786726534365 -53.76104009263216 -0.028230889048427344 -53.766469753927645
1312 -0.028242465388029814 -53.78928255802019 -0.02672020811587572 -53.79318996204352
1313 -0.028284100443124773 -53.81756665846331 -0.026387238781899212 -53.81957720082542
1314 -0.028312984947115184 -53.84587964341043 -0.03387384563684463 -53.85345104646227
1315 -0.028333671763539313 -53.87421331517397 -0.020204091165214776 -53.87365513762748
1316 -0.028375179041177034 -53.902588494215145 -0.03415989857167005 -53.90781503619915
1317 -0.028227086644619703 -53.930815580859765 -0.029925811756402253 -53.93774084795555
1318 -0.028225436341017485 -53.95904101720078 -0.019164178054779768 -53.95690502601033
1319 -0.02828535083681345 -53.98732636803759 -0.028932103980332614 -53.985837129990664
1320 -0.028298611287027597 -54.01562497932462 -0.026439313683658837 -54.012276443674324
1321 -0.028264815732836724 -54.04388979505746 -0.027586350776255132 -54.03986279445058
1322 -0.028275469224900006 -54.07216526428236 -0.030305325984954834 -54.07016812043553
1323 -0.028381590638309716 -54.10054685492067 -0.009238550765439868 -54.07940667120097
1324 -0.02853213082998991 -54.12907898575066 -0.028022368904203176 -54.107429040105174
1325 -0.02854484710842371 -54.15762383285908 -0.03133049178868532 -54.13875953189386
1326 -0.028461597207933665 -54.18608543006702 -0.02941253473982215 -54.16817206663368
1327 -0.028550684824585913 -54.214636114891604 -0.025136626604944468 -54.19330869323863
1328 -0.02850543586537242 -54.243141550756974 -0.01953223655000329 -54.212840929788634
1329 -0.028485770244151352 -54.27162732100113 -0.028607966750860213 -54.241448896539495
1330 -0.02855982184410095 -54.300187142845225 -0.032507463917136194 -54.27395636045663
1331 -0.02860184106975794 -54.32878898391498 -0.02155498117208481 -54.29551134162872
1332 -0.02856181049719453 -54.35735079441218 -0.028948316164314748 -54.324459657793035
1333 -0.028775608725845815 -54.38612640313802 -0.024171950574964286 -54.348631608368
1334 -0.028627981804311274 -54.414754384942334 -0.03433603886514902 -54.38296764723315
1335 -0.028443709015846252 -54.44319809395818 -0.02449176851660013 -54.40745941574975
1336 -0.028575397655367853 -54.47177349161355 -0.029015790857374667 -54.43647520660712
1337 -0.028615083266049623 -54.500388574879594 -0.02490537939593196 -54.46138058600305
1338 -0.028643196821212767 -54.52903177170081 -0.03155637215822935 -54.49293695816128
1339 -0.028604379016906024 -54.55763615071771 -0.02965579219162464 -54.522592750352906
1340 -0.02849381472915411 -54.586129965446865 -0.02970466809347272 -54.55229741844638
1341 -0.028376874141395093 -54.61450683958826 -0.026455088518559933 -54.57875250696494
1342 -0.028533630538731813 -54.64304047012699 -0.026776142045855524 -54.60552864901079
1343 -0.02864384287968278 -54.67168431300667 -0.03174018077552319 -54.637268829786315
1344 -0.028492303006350993 -54.700176616013024 -0.0330121960490942 -54.67028102583541
1345 -0.028493374213576318 -54.7286699902266 -0.02261368352919817 -54.69289470936461
1346 -0.028515492752194404 -54.75718548297879 -0.032453873008489606 -54.7253485823731
1347 -0.02847324004396796 -54.785658723022756 -0.02695582788437605 -54.75230441025748
1348 -0.02842821478843689 -54.81408693781119 -0.0292853407561779 -54.781589751013655
1349 -0.02836973760277033 -54.84245667541396 -0.036549438163638114 -54.818139189177295
1350 -0.02834223145619035 -54.87079890687016 -0.030034075491130352 -54.848173264668425
1351 -0.028345775231719016 -54.89914468210188 -0.027584622707217933 -54.87575788737564
1352 -0.028355770744383335 -54.92750045284626 -0.027175280265510082 -54.90293316764115
1353 -0.028346993308514357 -54.95584744615478 -0.022747421730309726 -54.92568058937146
1354 -0.028545337822288276 -54.984392783977064 -0.03310543224215508 -54.95878602161361
1355 -0.028352212999016045 -55.01274499697608 -0.0242324429564178 -54.98301846457003
1356 -0.028306025825440884 -55.041051022801526 -0.028371834848076104 -55.0113902994181
1357 -0.02835842976346612 -55.06940945256499 -0.030205536726862194 -55.041595836144964
1358 -0.02836843580007553 -55.097777888365066 -0.016108071664348245 -55.05770390780931
1359 -0.028332722559571265 -55.126110610924634 -0.027414776291698216 -55.08511868410101
1360 -0.028419145848602057 -55.154529756773236 -0.026785786915570497 -55.11190447101658
1361 -0.02843433553352952 -55.18296409230677 -0.02238732436671853 -55.1342917953833
1362 -0.028535365406423808 -55.211499457713195 -0.027776993345469236 -55.16206878872877
1363 -0.0285434658639133 -55.24004292357711 -0.026970579754561186 -55.18903936848333
1364 -0.028506773803383113 -55.26854969738049 -0.035975773632526395 -55.22501514211586
1365 -0.028442603442817925 -55.29699230082331 -0.019186220318078994 -55.244201362433934
1366 -0.028510032314807178 -55.32550233313812 -0.02604795163497329 -55.270249314068906
1367 -0.028507618233561516 -55.35400995137168 -0.025473977904766798 -55.29572329197367
1368 -0.028470859955996276 -55.382480811327675 -0.0257396480999887 -55.32146294007366
1369 -0.028605154249817133 -55.41108596557749 -0.02356678480282426 -55.34502972487648
1370 -0.028722120448946953 -55.43980808602644 -0.03939683958888054 -55.384426564465365
1371 -0.0284847691655159 -55.468292855191955 -0.030005456041544677 -55.41443202050691
1372 -0.02845467207953334 -55.49674752727149 -0.02528882697224617 -55.43972084747915
1373 -0.02845900021493435 -55.525206527486425 -0.027852516621351242 -55.4675733641005
1374 -0.02851879606023431 -55.55372532354666 -0.03508687298744917 -55.50266023708795
1375 -0.02842895658686757 -55.58215428013352 -0.02932849060744047 -55.53198872769539
1376 -0.028412735741585492 -55.610567015875105 -0.03133627623319626 -55.56332500392859
1377 -0.028339482937008144 -55.63890649881211 -0.03068197686225176 -55.594006980790844
1378 -0.02831150321289897 -55.66721800202501 -0.029279000870883466 -55.62328598166173
1379 -0.028213526029139756 -55.69543152805415 -0.03752181921154261 -55.66080780087327
1380 -0.028306693583726884 -55.72373822163788 -0.025766669679433106 -55.686574470552706
1381 -0.028258694149553776 -55.75199691578744 -0.0323110206052661 -55.71888549115797
1382 -0.0282757050357759 -55.78027262082321 -0.03182536531239748 -55.75071085647037
1383 -0.02816161625087261 -55.80843423707408 -0.026142762508243322 -55.77685361897861
1384 -0.028259342163801195 -55.83669357923788 -0.03189998771995306 -55.808753606698566
1385 -0.028115485981106757 -55.864809065218985 -0.030361848883330822 -55.8391154555819
1386 -0.02817763388156891 -55.892986699100554 -0.02868072036653757 -55.867796175948435
1387 -0.028151651844382286 -55.921138350944936 -0.032650744542479515 -55.900446920490914
1388 -0.028079732414335014 -55.94921808335927 -0.03238518889993429 -55.93283210939085
1389 -0.027986855991184712 -55.97720493935046 -0.026355097908526658 -55.95918720729938
1390 -0.02808456951752305 -56.00528950886798 -0.027090698201209306 -55.986277905500586
1391 -0.027993398159742354 -56.033282907027726 -0.02417287426069379 -56.01045077976128
1392 -0.028152316343039274 -56.061435223370765 -0.023922346904873847 -56.034373126666154
1393 -0.02802123436704278 -56.08945645773781 -0.03450611345469952 -56.06887924012085
1394 -0.028094576578587292 -56.1175510343164 -0.01485226028598845 -56.08373150040684
1395 -0.028106030263006686 -56.1456570645794 -0.027887024637311696 -56.11161852504415
1396 -0.02809789711609483 -56.1737549616955 -0.033021123707294465 -56.14463964875144
1397 -0.02805641833692789 -56.20181138003243 -0.028044612798839807 -56.17268426155028
1398 -0.02814598996192217 -56.22995736999435 -0.02448904179036617 -56.19717330334065
1399 -0.028170925751328468 -56.25812829574568 -0.015942667471244933 -56.21311597081189
1400 -0.02817948507145047 -56.286307780817125 -0.03099902141839266 -56.24411499223029
1401 -0.028075114451348783 -56.31438289526847 -0.03146239668130875 -56.27557738891159
1402 -0.02811942044645548 -56.34250231571493 -0.024490385968238115 -56.30006777487983
1403 -0.02814225610345602 -56.37064457181839 -0.024602878279983996 -56.324670653159814
1404 -0.028313573449850082 -56.39895814526824 -0.024659705441445114 -56.34933035860126
1405 -0.02831420414149761 -56.42727234940973 -0.021353778149932622 -56.37068413675119
1406 -0.028222013916820287 -56.45549436332655 -0.035196436755359176 -56.40588057350654
1407 -0.028156033530831338 -56.483650396857385 -0.03140511494129896 -56.437285688447844
1408 -0.028097730409353972 -56.51174812726674 -0.029225556831806897 -56.46651124527965
1409 -0.02810243247076869 -56.53985055973751 -0.02560216225683689 -56.492113407536486
1410 -0.028102480713278054 -56.56795304045079 -0.02814549272879958 -56.52025890026528
1411 -0.028131006564944983 -56.59608404701574 -0.03126441445201635 -56.5515233147173
1412 -0.028203881159424782 -56.624287928175164 -0.02239996725693345 -56.57392328197423
1413 -0.028133947029709817 -56.65242187520487 -0.03138920394703746 -56.60531248592127
1414 -0.028039208706468345 -56.68046108391134 -0.024574457202106714 -56.629886943123374
1415 -0.028104135300964117 -56.7085652192123 -0.03304998241364956 -56.662936925537025
1416 -0.02813130374997854 -56.73669652296228 -0.026485834922641515 -56.689422760459664
1417 -0.028005035128444433 -56.76470155809073 -0.032883395627141 -56.7223061560868
1418 -0.028011866193264724 -56.792713424283995 -0.029717613384127615 -56.75202376947093
1419 -0.0279845274053514 -56.82069795168935 -0.04015815276652575 -56.792181922237454
1420 -0.027842648327350616 -56.8485406000167 -0.029639194160699843 -56.821821116398155
1421 -0.027896507084369658 -56.87643710710107 -0.029246378131210803 -56.85106749452937
1422 -0.02780665149912238 -56.90424375860019 -0.028689218405634164 -56.879756712935
1423 -0.027801470551639795 -56.932045229151825 -0.032901530526578425 -56.91265824346158
1424 -0.027784364949911832 -56.959829594101734 -0.029473307356238366 -56.94213155081782
1425 -0.02781673111021519 -56.98764632521195 -0.03341652806848287 -56.975548078886305
1426 -0.027677811216562986 -57.01532413642851 -0.026697868760675193 -57.00224594764698
1427 -0.027685129642486574 -57.043009266070996 -0.029561022110283375 -57.03180696975727
1428 -0.02755045862868428 -57.07055972469968 -0.033496776968240737 -57.06530374672551
1429 -0.027477667853236198 -57.09803739255291 -0.02295752540230751 -57.088261272127816
1430 -0.027682081889361144 -57.12571947444227 -0.02288290224969387 -57.11114417437751
1431 -0.02771222572773695 -57.15343170017001 -0.02690255269408226 -57.13804672707159
1432 -0.027590628899633884 -57.18102232906964 -0.028785280510783197 -57.16683200758237
1433 -0.027612517494708298 -57.20863484656435 -0.020451827626675367 -57.187283835209044
1434 -0.027788841165602207 -57.23642368772995 -0.01838027434423566 -57.20566410955328
1435 -0.02785300314426422 -57.26427669087422 -0.02412947379052639 -57.229793583343806
1436 -0.027806933410465716 -57.292083624284686 -0.01812135297805071 -57.247914936321855
1437 -0.027863437589257956 -57.31994706187395 -0.027015599887818098 -57.27493053620967
1438 -0.027846621163189412 -57.34779368303714 -0.03206662852317095 -57.30699716473284
1439 -0.027901504747569562 -57.37569518778471 -0.03348991349339485 -57.34048707822624
1440 -0.02777155851945281 -57.40346674630416 -0.036280803568661216 -57.3767678817949
1441 -0.02767726657912135 -57.43114401288328 -0.03307600244879723 -57.40984388424369
1442 -0.027718389220535756 -57.45886240210382 -0.007665234222076833 -57.417509118465766
1443 -0.027757380064576863 -57.4866197821684 -0.02708820952102542 -57.44459732798679
1444 -0.02777624623849988 -57.5143960284069 -0.026724186073988677 -57.47132151406078
1445 -0.027882044948637486 -57.54227807335554 -0.02600544849410653 -57.49732696255489
1446 -0.027803161088377236 -57.57008123444392 -0.025254322122782467 -57.52258128467767
1447 -0.02791540939360857 -57.597996643837526 -0.029189742077142 -57.551771026754814
1448 -0.02781692100688815 -57.625813564844414 -0.02949095852673054 -57.58126198528154
1449 -0.027977504953742027 -57.65379106979815 -0.020876313000917433 -57.60213829828246
1450 -0.02807715879753232 -57.68186822859568 -0.03914148025214672 -57.64127977853461
1451 -0.027880271058529617 -57.70974849965421 -0.026420816872268917 -57.66770059540688
1452 -0.027818011678755285 -57.737566511332965 -0.023673427850008012 -57.691374023256884
1453 -0.02789695532992482 -57.76546346666289 -0.03112495495006442 -57.72249897820695
1454 -0.027915979083627463 -57.79337944574652 -0.021257477812469006 -57.74375645601942
1455 -0.027943305671215057 -57.82132275141773 -0.029811725579202177 -57.77356818159862
1456 -0.027821371238678692 -57.84914412265641 -0.026620251964777707 -57.8001884335634
1457 -0.02790947034955025 -57.87705359300596 -0.022590426728129387 -57.82277886029153
1458 -0.02793141547590494 -57.904985008481866 -0.030276063457131387 -57.85305492374866
1459 -0.027838486526161433 -57.93282349500803 -0.0341635325923562 -57.88721845634102
1460 -0.027746783941984175 -57.960570278950016 -0.028982613049447537 -57.91620106939047
1461 -0.027760999742895365 -57.98833127869291 -0.029790902324020863 -57.94599197171449
1462 -0.02771401107311249 -58.016045289766026 -0.02767671048641205 -57.9736686822009
1463 -0.027831967640668153 -58.04387725740669 -0.022973138187080622 -57.996641820387985
1464 -0.027804688643664123 -58.071681946050354 -0.02683108439669013 -58.023472904784676
1465 -0.02786624962463975 -58.09954819567499 -0.03520580511540174 -58.05867870990008
1466 -0.027696957904845478 -58.127245153579835 -0.03038489930331707 -58.08906360920339
1467 -0.027648708783090115 -58.154893862362925 -0.031599435582757 -58.12066304478615
1468 -0.027657566219568254 -58.18255142858249 -0.024402351304888725 -58.145065396091034
1469 -0.027627074252814056 -58.210178502835305 -0.026805330999195576 -58.17187072709023
1470 -0.027612215280532836 -58.23779071811584 -0.02610293161123991 -58.19797365870147
1471 -0.027573844138532876 -58.26536456225437 -0.03333034738898277 -58.231304006090454
1472 -0.027522890269756316 -58.29288745252413 -0.02831652294844389 -58.2596205290389
1473 -0.02743529649451375 -58.32032274901864 -0.02682937327772379 -58.28644990231662
1474 -0.027607204858213663 -58.34792995387686 -0.0128717674408108 -58.29932166975743
1475 -0.027684923261404037 -58.37561487713826 -0.0277600035071373 -58.32708167326457
1476 -0.027671173587441443 -58.403286050725704 -0.03033540127798915 -58.35741707454256
1477 -0.027736735343933106 -58.43102278606964 -0.030698758270591497 -58.38811583281315
1478 -0.02760930210351944 -58.45863208817316 -0.030714153591543437 -58.418829986404695
1479 -0.027658614423125984 -58.486290702596285 -0.03086039489135146 -58.449690381296044
1480 -0.027627386059612034 -58.5139180886559 -0.02567566419020295 -58.47536604548625
1481 -0.027574815787374973 -58.541492904443274 -0.025673518981784584 -58.50103956446803
1482 -0.027855361718684434 -58.56934826616196 -0.03636602368205786 -58.53740558815009
1483 -0.027564855478703975 -58.59691312164066 -0.026006035320460797 -58.56341162347055
1484 -0.027543443161994217 -58.62445656480266 -0.027078825142234565 -58.59049044861278
1485 -0.02750820480287075 -58.65196476960553 -0.026547109149396418 -58.61703755776218
1486 -0.027600574307143688 -58.67956534391267 -0.021767842955887316 -58.63880540071807
1487 -0.027688765805214642 -58.70725410971789 -0.029593885596841573 -58.66839928631491
1488 -0.027613130677491427 -58.73486724039538 -0.028973957989364862 -58.69737324430427
1489 -0.027699698880314826 -58.76256693927569 -0.020371126290410758 -58.71774437059469
1490 -0.027700586523860694 -58.79026752579956 -0.02431173762306571 -58.74205610821775
1491 -0.02778615541756153 -58.818053681217116 -0.026692761946469544 -58.768748870164224
1492 -0.027752064540982245 -58.8458057457581 -0.04161573331803083 -58.810364603482256
1493 -0.027555304672569038 -58.87336105043067 -0.032496807351708415 -58.84286141083396
1494 -0.027500302717089652 -58.900861353147754 -0.029414981510490178 -58.87227639234445
1495 -0.02752797044813633 -58.92838932359589 -0.029095137678086757 -58.90137153002254
1496 -0.02751939110457897 -58.95590871470046 -0.03286848291754722 -58.93424001294009
1497 -0.02754342881962657 -58.98345214352009 -0.025603680033236743 -58.95984369297332
1498 -0.027517220377922057 -59.01096936389801 -0.03077194755896926 -58.99061564053229
1499 -0.027497332636266948 -59.03846669653428 -0.029279029462486506 -59.01989466999478
1500 -0.02738497480750084 -59.06585167134178 -0.02810402335599065 -59.04799869335077
1501 -0.027439739555120468 -59.0932914108969 -0.02497689537703991 -59.07297558872781
1502 -0.027415952272713186 -59.120707363169615 -0.02058415114879608 -59.0935597398766
1503 -0.02752029998227954 -59.14822766315189 -0.02843021648004651 -59.12198995635665
1504 -0.027553808875381947 -59.175781472027275 -0.026926607452332975 -59.14891656380898
1505 -0.027483830973505975 -59.203265303000784 -0.030737078841775657 -59.179653642650756
1506 -0.02760931272059679 -59.23087461572138 -0.03758878633379936 -59.217242428984555
1507 -0.02733310740441084 -59.25820772312579 -0.02011912753805518 -59.23736155652261
1508 -0.0274842600338161 -59.28569198315961 -0.02715402767062187 -59.26451558419323
1509 -0.027473151218146086 -59.313165134377755 -0.027837102860212327 -59.29235268705344
1510 -0.02756793610751629 -59.34073307048527 -0.02995589515194297 -59.32230858220538
1511 -0.027471089083701373 -59.368204159568975 -0.028311812225729226 -59.35062039443111
1512 -0.02745154546573758 -59.39565570503471 -0.025359556823968888 -59.37597995125508
1513 -0.027525031939148903 -59.42318073697386 -0.031614053435623644 -59.40759400469071
1514 -0.027631637547165154 -59.45081237452103 -0.03408342450857162 -59.44167742919928
1515 -0.027357966359704732 -59.47817034088073 -0.024182654079049827 -59.46586008327833
1516 -0.027460442669689656 -59.50563078355042 -0.02589434226974845 -59.49175442554808
1517 -0.02735045338049531 -59.532981236930915 -0.028931746445596217 -59.520686171993674
1518 -0.027441753912717103 -59.560422990843634 -0.022053387854248284 -59.542739559847924
1519 -0.027466413285583257 -59.587889404129214 -0.02993325684219599 -59.57267281669012
1520 -0.02748245922848582 -59.6153718633577 -0.028940111119300126 -59.60161292780942
1521 -0.027491329610347746 -59.64286319296805 -0.02247727643698454 -59.62409020424641
1522 -0.027626338694244624 -59.6704895316623 -0.036057453416287896 -59.6601476576627
1523 -0.02742049563676119 -59.69791002729906 -0.024216435197740794 -59.68436409286044
1524 -0.02755024693906307 -59.725460274238124 -0.0268077926710248 -59.71117188553146
1525 -0.02744234139099717 -59.75290261562912 -0.029158748034387828 -59.740330633565854
1526 -0.027449773997068404 -59.78035238962619 -0.023818028159439564 -59.764148661725294
1527 -0.027545620780438186 -59.807898010406625 -0.027492287382483483 -59.79164094910778
1528 -0.027554860152304173 -59.83545287055893 -0.025932693667709828 -59.81757364277549
1529 -0.02758062621578574 -59.86303349677472 -0.03151678191497922 -59.84909042469047
1530 -0.027507374156266452 -59.890540870930984 -0.020860511530190706 -59.86995093622066
1531 -0.02743220143020153 -59.917973072361185 -0.025780978426337243 -59.895731914647
1532 -0.027577424142509698 -59.94555049650369 -0.014736338471993803 -59.91046825311899
1533 -0.02772774463519454 -59.973278241138885 -0.026991549972444774 -59.937459803091436
1534 -0.027611299697309733 -60.0008895408362 -0.03153312839567661 -59.968992931487115
1535 -0.027605621609836817 -60.028495162446035 -0.024498300440609456 -59.99349123192773
1536 -0.027612860035151243 -60.05610802248118 -0.021651162393391134 -60.01514239432112
1537 -0.02769773071631789 -60.0838057531975 -0.03082260750234127 -60.04596500182346
1538 -0.027660082653164865 -60.111465835850666 -0.021976410504430534 -60.06794141232789
1539 -0.027738570235669613 -60.139204406086336 -0.023655624967068432 -60.09159703729496
1540 -0.02763604624196887 -60.1668404523283 -0.029009075742214917 -60.12060611303718
1541 -0.027776915207505228 -60.194617367535805 -0.01626621764153242 -60.136872330678706
1542 -0.027857982739806175 -60.22247535027561 -0.02603441271930933 -60.16290674339802
1543 -0.027763727959245442 -60.250239078234856 -0.03208752814680338 -60.19499427154482
1544 -0.02778550358489156 -60.27802458181975 -0.027017036639153957 -60.22201130818397
1545 -0.027760698832571505 -60.30578528065232 -0.028698309138417245 -60.25070961732239
1546 -0.027788691967725754 -60.33357397262005 -0.03854029793292284 -60.28924991525532
1547 -0.02770101707428694 -60.36127498969434 -0.028924238029867412 -60.318174153285185
1548 -0.027745425049215556 -60.389020414743555 -0.03187721911817789 -60.350051372403364
1549 -0.027667470276355743 -60.41668788501991 -0.018549169506877662 -60.36860054191024
1550 -0.027794084697961807 -60.44448196971787 -0.028735661320388316 -60.39733620323063
1551 -0.027832688856869937 -60.47231465857474 -0.029326252359896898 -60.426662455590524
1552 -0.027677472680807114 -60.499992131255546 -0.023617130890488624 -60.45027958648101
1553 -0.02773843230679631 -60.52773056356234 -0.03085755491629243 -60.481137141397305
1554 -0.027628092840313912 -60.55535865640266 -0.025361566245555876 -60.50649870764286
1555 -0.027610596921294927 -60.58296925332395 -0.028137888014316558 -60.534636595657176
1556 -0.027787260059267283 -60.61075651338322 -0.032878564298152925 -60.56751515995533
1557 -0.027572217863053083 -60.638328731246276 -0.03032131167128682 -60.597836471626614
1558 -0.027667369414120912 -60.665996100660394 -0.03695926703512668 -60.634795738661744
1559 -0.02758207991719246 -60.69357818057759 -0.027028798405081034 -60.66182453706683
1560 -0.027523189317435026 -60.721101369895024 -0.02804677337408066 -60.68987131044091
1561 -0.02754071671515703 -60.74864208661018 -0.02452022535726428 -60.71439153579817
1562 -0.02759358687326312 -60.77623567348345 -0.03167667686939239 -60.746068212667566
1563 -0.02758341869339347 -60.803819092176845 -0.028982810862362384 -60.775051023529926
1564 -0.027633602358400823 -60.831452694535244 -0.017088928911834955 -60.79213995244176
1565 -0.027639676816761494 -60.859092371352006 -0.036567457392811774 -60.82870740983457
1566 -0.027516287844628097 -60.88660865919663 -0.02837530253455043 -60.85708271236912
1567 -0.02754453169181943 -60.91415319088845 -0.024626726005226373 -60.881709438374344
1568 -0.027520446665585042 -60.94167363755403 -0.025472342409193514 -60.90718178078354
1569 -0.027614547312259673 -60.96928818486629 -0.027093851752579213 -60.93427563253612
1570 -0.027564239501953126 -60.99685242436825 -0.031213242560625076 -60.965488875096746
1571 -0.02759718904271722 -61.024449613410965 -0.027471451554447412 -60.99296032665119
1572 -0.027524508349597455 -61.051974121760566 -0.019765829760581256 -61.01272615641177
1573 -0.02758064679801464 -61.07955476855858 -0.0197936343960464 -61.03251979080782
1574 -0.02770923702046275 -61.10726400557904 -0.02105742273852229 -61.05357721354634
1575 -0.027665053308010102 -61.13492905888705 -0.02933112494647503 -61.082908338492814
1576 -0.02770740818232298 -61.162636467069376 -0.018335068318992852 -61.101243406811804
1577 -0.02776590930297971 -61.190402376372354 -0.028983314242213964 -61.130226721054015
1578 -0.02783605959266424 -61.21823843596502 -0.023915407340973617 -61.15414212839499
1579 -0.027781227231025697 -61.246019663196044 -0.03728847187012434 -61.191430600265114
1580 -0.02767872381955385 -61.2736983870156 -0.02580354632809758 -61.21723414659321
1581 -0.02768968800082803 -61.301388075016426 -0.03046185914427042 -61.24769600573748
1582 -0.02772759022191167 -61.32911566523834 -0.026615787576884032 -61.27431179331437
1583 -0.027662911172956228 -61.356778576411294 -0.0362401170656085 -61.31055191037998
1584 -0.027601798716932534 -61.384380375128224 -0.02386316116899252 -61.33441507154897
1585 -0.027622254192829133 -61.41200262932105 -0.028082475997507572 -61.362497547546475
1586 -0.027546617668122053 -61.43954924698917 -0.0276852591894567 -61.39018280673593
1587 -0.027646686322987078 -61.46719593331216 -0.03004148053005338 -61.42022428726598
1588 -0.027666367683559658 -61.49486230099572 -0.03382783941924572 -61.45405212668523
1589 -0.027499419916421176 -61.522361720912144 -0.024800274427980183 -61.47885240111321
1590 -0.0274895585142076 -61.54985127942635 -0.026753360778093337 -61.5056057618913
1591 -0.027491594571620225 -61.57734287399797 -0.026676981430500745 -61.5322827433218
1592 -0.027647718507796525 -61.604990592505764 -0.02880556955933571 -61.56108831288114
1593 -0.027491977624595165 -61.63248257013036 -0.028568444401025773 -61.589656757282164
1594 -0.027496605459600688 -61.65997917558996 -0.025036348216235637 -61.6146931054984
1595 -0.027676374278962614 -61.68765554986892 -0.03598480969667435 -61.65067791519507
1596 -0.027493110578507184 -61.715148660447426 -0.018839587271213532 -61.669517502466284
1597 -0.02752033844590187 -61.74266899889333 -0.022074586246162653 -61.69159208871245
1598 -0.027617090847343206 -61.77028608974067 -0.02990038422867656 -61.72149247294112
1599 -0.02761630294844508 -61.79790239268912 -0.02797679416835308 -61.749469267109475
1600 -0.027577221021056177 -61.82547961371017 -0.031073977425694465 -61.78054324453517
1601 -0.027513551991432905 -61.852993165701605 -0.03106233347207308 -61.81160557800724
1602 -0.02749575413763523 -61.88048891983924 -0.023045250121504067 -61.834650828128744
1603 -0.02749737072736025 -61.9079862905666 -0.029804315883666277 -61.86445514401241
1604 -0.02749228347092867 -61.935478574037525 -0.02104320516809821 -61.88549834918051
1605 -0.027525222208350898 -61.96300379624588 -0.026016213838011025 -61.91151456301852
1606 -0.02754914667457342 -61.99055294292045 -0.028514024522155523 -61.940028587540674
1607 -0.027523805666714907 -62.01807674858717 -0.025952449720352887 -61.965981037261024
1608 -0.02755372952669859 -62.04563047811387 -0.031010470073670148 -61.99699150733469
1609 -0.02757204361259937 -62.07320252172647 -0.030090503115206956 -62.027082010449895
1610 -0.027479725331068038 -62.10068224705754 -0.021602077037096025 -62.04868408748699
1611 -0.027607908565551044 -62.12829015562309 -0.027170120179653166 -62.075854207666644
1612 -0.02762145008891821 -62.15591160571201 -0.02986592296510935 -62.10572013063175
1613 -0.027591138146817684 -62.183502743858824 -0.026846771128475666 -62.13256690176023
1614 -0.0276187838986516 -62.21112152775748 -0.02152442783117294 -62.1540913295914
1615 -0.027593439817428587 -62.23871496757491 -0.025593139696866274 -62.17968446928827
1616 -0.02772108055651188 -62.26643604813142 -0.024905766546726226 -62.20459023583499
1617 -0.027706979028880595 -62.294143027160295 -0.02742966404184699 -62.23201989987684
1618 -0.02768069747835398 -62.32182372463865 -0.02962455088272691 -62.26164445075957
1619 -0.02776422118768096 -62.34958794582633 -0.028764746710658075 -62.290409197470225
1620 -0.027753114607185124 -62.377341060433515 -0.028245669789612293 -62.31865486725984
1621 -0.02776124980300665 -62.40510231023652 -0.01965643260627985 -62.33831129986612
1622 -0.027690765913575888 -62.4327930761501 -0.028704232163727285 -62.367015532029846
1623 -0.027790334634482862 -62.46058341078458 -0.03001985689625144 -62.3970353889261
1624 -0.027739725448191165 -62.48832313623277 -0.026510348636657 -62.423545737562755
1625 -0.027689539548009633 -62.51601267578078 -0.026993582025170326 -62.450539319587925
1626 -0.027613793686032295 -62.54362646946681 -0.026187887974083425 -62.47672720756201
1627 -0.02781192846596241 -62.57143839793277 -0.029143419582396746 -62.505870627144404
1628 -0.027781652845442296 -62.599220050778214 -0.027245726250112057 -62.53311635339452
1629 -0.027808795869350433 -62.62702884664756 -0.025497234612703323 -62.55861358800722
1630 -0.027815815806388856 -62.654844662453954 -0.041628490388393405 -62.60024207839561
1631 -0.027659930940717458 -62.68250459339467 -0.02563853422179818 -62.62588061261741
1632 -0.027619386184960605 -62.71012397957963 -0.027453355118632318 -62.65333396773604
1633 -0.027625240478664638 -62.73774922005829 -0.027778625022619963 -62.68111259275866
1634 -0.02767122760415077 -62.76542044766244 -0.025965671334415675 -62.70707826409308
1635 -0.027650163136422636 -62.793070610798864 -0.03341802451759577 -62.74049628861067
1636 -0.027625721972435714 -62.8206963327713 -0.030163398198783397 -62.77065968680945
1637 -0.02751083895564079 -62.84820717172694 -0.03560465481132269 -62.806264341620775
1638 -0.02742689345031977 -62.87563406517726 -0.024859814997762443 -62.831124156618536
1639 -0.02756728446111083 -62.90320134963837 -0.02151740211993456 -62.85264155873847
1640 -0.0275955512188375 -62.93079690085721 -0.030812781397253276 -62.88345434013572
1641 -0.027401933446526527 -62.95819883430374 -0.022059906087815762 -62.90551424622354
1642 -0.02747610304504633 -62.98567493734878 -0.03104606531560421 -62.93656031153915
1643 -0.02745257457718253 -63.013127511925966 -0.030996580328792333 -62.967556891867936
1644 -0.027416828740388154 -63.04054434066635 -0.030097979493439196 -62.99765487136138
1645 -0.027403909619897603 -63.06794825028625 -0.027954849507659675 -63.025609720869035
1646 -0.027420585975050926 -63.0953688362613 -0.032708346657454965 -63.05831806752649
1647 -0.027372138947248457 -63.12274097520855 -0.02505286382511258 -63.0833709313516
1648 -0.027312443777918815 -63.15005341898647 -0.02970862006768584 -63.11307955141929
1649 -0.027361401915550233 -63.177414820902015 -0.026204176619648932 -63.13928372803894
1650 -0.027345253340899944 -63.20476007424291 -0.02676285561174154 -63.16604658365068
1651 -0.027292440365999936 -63.23205251460891 -0.028683959599584342 -63.194730543250266
1652 -0.02725356388837099 -63.25930607849728 -0.03166593397036195 -63.226396477220625
1653 -0.027213253546506166 -63.28651933204379 -0.0284485487267375 -63.25484502594736
1654 -0.027237059269100427 -63.313756391312886 -0.029008779395371675 -63.28385380534273
1655 -0.0272958317771554 -63.34105222309004 -0.03655738160014153 -63.32041118694287
1656 -0.02717542229220271 -63.36822764538224 -0.025061030685901643 -63.345472217628775
1657 -0.027212444599717854 -63.39544008998196 -0.025489474833011627 -63.37096169246178
1658 -0.027251594606786965 -63.42269168458875 -0.029603807628154753 -63.40056550008994
1659 -0.027211181726306675 -63.44990286631506 -0.02696453584358096 -63.42753003593352
1660 -0.027441260032355787 -63.47734412634741 -0.0146080840844661 -63.44213812001799
1661 -0.027404769137501717 -63.504748895484916 -0.02553642001003027 -63.467674540028014
1662 -0.027317441441118716 -63.532066336926036 -0.0264083506539464 -63.49408289068196
1663 -0.02738664885982871 -63.55945298578587 -0.029183742869645358 -63.52326663355161
1664 -0.027371247205883263 -63.58682423299175 -0.030770566128194333 -63.554037199679804
1665 -0.027407043240964414 -63.614231276232715 -0.028277576062828304 -63.58231477574263
1666 -0.027341686841100454 -63.64157296307381 -0.033517383970320225 -63.61583215971295
1667 -0.027265710383653642 -63.668838673457465 -0.02528435131534934 -63.6411165110283
1668 -0.027294930722564458 -63.69613360418003 -0.02476219767704606 -63.66587870870535
1669 -0.02730881469324231 -63.72344241887327 -0.024838342890143396 -63.69071705159549
1670 -0.027346725575625896 -63.750789144448895 -0.03152221608906984 -63.722239267684564
1671 -0.02732559209689498 -63.77811473654579 -0.02358508436009288 -63.74582435204466
1672 -0.027426395751535892 -63.80554113229732 -0.03589126653969288 -63.78171561858435
1673 -0.02733274409547448 -63.832873876392796 -0.03771698996424675 -63.819432608548595
1674 -0.027137590665370227 -63.860011467058165 -0.022893834207206965 -63.842326442755805
1675 -0.027338437177240847 -63.88734990423541 -0.03003650512546301 -63.87236294788127
1676 -0.02723282678052783 -63.91458273101593 -0.021085137408226727 -63.8934480852895
1677 -0.027244185376912356 -63.94182691639285 -0.025725777633488177 -63.91917386292299
1678 -0.02731840806081891 -63.96914532445367 -0.026346099842339755 -63.94551996276533
1679 -0.027276089414954185 -63.996421413868624 -0.03039952162653208 -63.975919484391866
1680 -0.027220561634749174 -64.02364197550338 -0.02957703061401844 -64.00549651500589
1681 -0.027248721849173308 -64.05089069735256 -0.0369742825627327 -64.04247079756863
1682 -0.0270548258908093 -64.07794552324337 -0.02455639485269785 -64.06702719242132
1683 -0.027103163301944733 -64.10504868654532 -0.02252683127298951 -64.0895540236943
1684 -0.02715178169310093 -64.13220046823842 -0.02640090836212039 -64.11595493205643
1685 -0.027159682009369135 -64.15936015024779 -0.029289421066641806 -64.14524435312306
1686 -0.02718604737892747 -64.18654619762673 -0.024065874237567186 -64.16931022736063
1687 -0.0271877926774323 -64.21373399030416 -0.02729248572140932 -64.19660271308203
1688 -0.027227479964494705 -64.24096147026866 -0.030014413874596357 -64.22661712695663
1689 -0.027081457804888485 -64.26804292807354 -0.028844739031046628 -64.25546186598767
1690 -0.02712874412536621 -64.2951716721989 -0.0288646693341434 -64.28432653532181
1691 -0.02712823897600174 -64.32229991117491 -0.025539652723819018 -64.30986618804563
1692 -0.027297323942184447 -64.34959723511709 -0.022676579654216766 -64.33254276769985
1693 -0.02725461348891258 -64.376851848606 -0.029956611525267362 -64.36249937922511
1694 -0.02718474343419075 -64.40403659204019 -0.02691663019359112 -64.38941600941871
1695 -0.027216575108468533 -64.43125316714865 -0.03646410442888737 -64.4258801138476
1696 -0.02719228286296129 -64.45844545001161 -0.022495894227176905 -64.44837600807477
1697 -0.02724237786605954 -64.48568782787767 -0.022399023920297623 -64.47077503199507
1698 -0.027412067726254465 -64.51309989560393 -0.020654899906367062 -64.49142993190144
1699 -0.027353249303996564 -64.54045314490793 -0.0231754289008677 -64.5146053608023
1700 -0.027430466003715993 -64.56788361091165 -0.031853904202580455 -64.54645926500488
1701 -0.027233431208878757 -64.59511704212053 -0.032361362129449844 -64.57882062713433
1702 -0.027196789160370827 -64.6223138312809 -0.023011324647814035 -64.60183195178215
1703 -0.027301207091659306 -64.64961503837256 -0.026493598707020283 -64.62832555048917
1704 -0.027281488478183746 -64.67689652685074 -0.02924552671611309 -64.65757107720528
1705 -0.027198079973459244 -64.7040946068242 -0.023909934982657432 -64.68148101218793
1706 -0.027333210036158562 -64.73142781686036 -0.033325893245637415 -64.71480690543356
1707 -0.027259731478989125 -64.75868754833935 -0.025962251890450715 -64.74076915732401
1708 -0.02725101765245199 -64.7859385659918 -0.03338518757373095 -64.77415434489774
1709 -0.02726187100633979 -64.81320043699814 -0.03160103550180793 -64.80575538039955
1710 -0.027141837030649187 -64.8403422740288 -0.022229575365781785 -64.82798495576533
1711 -0.027251795399934053 -64.86759406942873 -0.02591168452054262 -64.85389664028587
1712 -0.02724295258522034 -64.89483702201396 -0.0258711370639503 -64.87976777734981
1713 -0.02731188843026757 -64.92214891044422 -0.02090977383777499 -64.90067755118758
1714 -0.027251235395669936 -64.94940014583989 -0.02508171582594514 -64.92575926701353
1715 -0.027230373211205007 -64.9766305190511 -0.027125941962003706 -64.95288520897553
1716 -0.027336715534329415 -65.00396723458543 -0.02531661931425333 -64.97820182828978
1717 -0.027349761314690114 -65.03131699590013 -0.03065908411517739 -65.00886091240496
1718 -0.027272931579500437 -65.05858992747963 -0.023136208299547434 -65.0319971207045
1719 -0.02732414482161403 -65.08591407230125 -0.027365890610963107 -65.05936301131547
1720 -0.027473093662410974 -65.11338716596366 -0.024852607399225235 -65.0842156187147
1721 -0.027525213547050953 -65.14091237951071 -0.032858594320714474 -65.11707421303541
1722 -0.027356851380318403 -65.16826923089103 -0.027817076351493598 -65.1448912893869
1723 -0.027401557378470897 -65.1956707882695 -0.03120916849002242 -65.17610045787693
1724 -0.027371557522565128 -65.22304234579207 -0.024255686532706024 -65.20035614440964
1725 -0.02740340242162347 -65.25044574821369 -0.025609524641185998 -65.22596566905082
1726 -0.027352232951670885 -65.27779798116536 -0.024033290799707174 -65.24999895985053
1727 -0.027510366681963206 -65.30530834784733 -0.03219389729201794 -65.28219285714255
1728 -0.02738776048645377 -65.33269610833378 -0.028692877292633055 -65.31088573443517
1729 -0.027422535046935082 -65.36011864338072 -0.02975571732968092 -65.34064145176485
1730 -0.02738787969574332 -65.38750652307645 -0.028671715036034585 -65.3693131668009
1731 -0.027332017105072735 -65.41483854018152 -0.027592330519109965 -65.39690549732
1732 -0.02728849221020937 -65.44212703239172 -0.028414697758853434 -65.42532019507885
1733 -0.027277721371501685 -65.46940475376323 -0.030596919544041156 -65.45591711462289
1734 -0.027413970418274404 -65.49681872418151 -0.01833066614344716 -65.47424778076633
1735 -0.0275156419724226 -65.52433436615394 -0.022647918853908777 -65.49689569962024
1736 -0.027498678863048555 -65.55183304501699 -0.02955033117905259 -65.52644603079929
1737 -0.027559170965105295 -65.5793922159821 -0.03285345155745745 -65.55929948235675
1738 -0.02740037189796567 -65.60679258788007 -0.021373920515179633 -65.58067340287192
1739 -0.027436827030032872 -65.6342294149101 -0.02880738666281104 -65.60948078953473
1740 -0.027418492082506418 -65.6616479069926 -0.028486227709800006 -65.63796701724453
1741 -0.02742569912225008 -65.68907360611485 -0.028807755932211875 -65.66677477317674
1742 -0.027396494522690773 -65.71647010063754 -0.02803596341982484 -65.69481073659657
1743 -0.027417865581810474 -65.74388796621935 -0.029512332566082478 -65.72432306916265
1744 -0.02754409071058035 -65.77143205692992 -0.03553281761705875 -65.7598558867797
1745 -0.02736068805679679 -65.79879274498673 -0.03578581791371107 -65.79564170469341
1746 -0.027226430736482142 -65.8260191757232 -0.027013043127954006 -65.82265474782136
1747 -0.02717232806608081 -65.85319150378929 -0.02986288145184517 -65.85251762927321
1748 -0.02715551173314452 -65.88034701552243 -0.02688128184527159 -65.87939891111849
1749 -0.027195010147988797 -65.90754202567042 -0.03178288824856281 -65.91118179936704
1750 -0.027202725131064653 -65.93474475080149 -0.027846964728087186 -65.93902876409513
1751 -0.02710427427664399 -65.96184902507812 -0.025289076659828425 -65.96431784075496
1752 -0.027135884575545787 -65.98898490965367 -0.021968701854348183 -65.9862865426093
1753 -0.027173715364187955 -66.01615862501785 -0.025978988967835903 -66.01226553157714
1754 -0.027136236149817704 -66.04329486116767 -0.033848512917757034 -66.0461140444949
1755 -0.02715544905513525 -66.0704503102228 -0.03447073213756084 -66.08058477663246
1756 -0.026959907822310926 -66.09741021804511 -0.02745415670797229 -66.10803893334044
1757 -0.027025387901812793 -66.12443560594693 -0.027962066419422626 -66.13600099975986
1758 -0.02697881357744336 -66.15141441952437 -0.028019367437809705 -66.16402036719766
1759 -0.02696213824674487 -66.17837655777112 -0.025070363841950893 -66.18909073103961
1760 -0.026953750383108856 -66.20533030815423 -0.024913889728486537 -66.2140046207681
1761 -0.026975023560225964 -66.23230533171446 -0.0245125699788332 -66.23851719074693
1762 -0.026988833025097848 -66.25929416473956 -0.02643063887953758 -66.26494782962646
1763 -0.027154388185590506 -66.28644855292515 -0.022611980419605972 -66.28755981004608
1764 -0.027297227736562492 -66.31374578066172 -0.020375678222626446 -66.3079354882687
1765 -0.02726399004459381 -66.34100977070631 -0.029257980454713107 -66.33719346872341
1766 -0.02718776008114219 -66.36819753078746 -0.029081922397017478 -66.36627539112042
1767 -0.02721313526853919 -66.395410666056 -0.02070857333019376 -66.38698396445062
1768 -0.027142560016363858 -66.42255322607235 -0.030849099066108464 -66.41783306351672
1769 -0.02717828368768096 -66.44973150976003 -0.021964347269386054 -66.43979741078611
1770 -0.027351874951273204 -66.4770833847113 -0.033027460984885695 -66.472824871771
1771 -0.02722722366452217 -66.50431060837583 -0.02890968630090356 -66.5017345580719
1772 -0.027144183311611413 -66.53145479168744 -0.030592554714530706 -66.53232711278643
1773 -0.027136645186692475 -66.55859143687412 -0.025701399985700847 -66.55802851277214
1774 -0.02722133519127965 -66.58581277206541 -0.023209691140800716 -66.58123820391295
1775 -0.027189580164849757 -66.61300235223025 -0.025747864041477442 -66.60698606795442
1776 -0.027238958235830068 -66.64024131046608 -0.021895803324878216 -66.6288818712793
1777 -0.027292333263903856 -66.66753364372998 -0.026090710517019035 -66.65497258179633
1778 -0.027311246190220118 -66.6948448899202 -0.025847258046269417 -66.6808198398426
1779 -0.027231514826416968 -66.72207640474662 -0.02719209799543023 -66.70801193783802
1780 -0.027312348037958144 -66.74938875278457 -0.025292545184493066 -66.73330448302252
1781 -0.02744012661278248 -66.77682887939736 -0.025807640235871076 -66.75911212325839
1782 -0.027393061853945255 -66.8042219412513 -0.029984837118536233 -66.78909696037692
1783 -0.02737111197784543 -66.83159305322914 -0.02984140757471323 -66.81893836795163
1784 -0.02714454075321555 -66.85873759398235 -0.023152667563408613 -66.84209103551504
1785 -0.027369538228958844 -66.88610713221131 -0.0165300196968019 -66.85862105521184
1786 -0.02745600529015064 -66.91356313750146 -0.029596315883100032 -66.88821737109494
1787 -0.027469668164849283 -66.94103280566631 -0.025880950689315795 -66.91409832178425
1788 -0.02732721883803606 -66.96836002450435 -0.023839383386075497 -66.93793770517033
1789 -0.0274254254065454 -66.9957854499109 -0.02839291049167514 -66.966330615662
1790 -0.02730516791343689 -67.02309061782434 -0.01887596966698766 -66.985206585329
1791 -0.02747411234304309 -67.05056473016738 -0.026714967004954814 -67.01192155233394
1792 -0.027517355419695376 -67.07808208558707 -0.028764101956039668 -67.04068565428999
1793 -0.02750413091853261 -67.1055862165056 -0.026092472299933434 -67.06677812658992
1794 -0.02747960640117526 -67.13306582290677 -0.019368791673332452 -67.08614691826325
1795 -0.027628141548484565 -67.16069396445526 -0.030612926185131072 -67.11675984444838
1796 -0.027582495659589767 -67.18827646011485 -0.030241864267736673 -67.14700170871612
1797 -0.02755370857194066 -67.2158301686868 -0.03309867903590202 -67.18010038775202
1798 -0.027514813654124736 -67.24334498234091 -0.027065208368003368 -67.20716559612002
1799 -0.02748439684510231 -67.27082937918601 -0.026406806986778976 -67.2335724031068
1800 -0.02746452121064067 -67.29829390039666 -0.02906964011490345 -67.2626420432217
1801 -0.02758436566218734 -67.32587826605885 -0.03313630782067776 -67.29577835104239
1802 -0.02731741452589631 -67.35319568058475 -0.023155343253165483 -67.31893369429555
1803 -0.027479214314371347 -67.38067489489912 -0.025929155480116605 -67.34486284977567
1804 -0.027432840131223202 -67.40810773503034 -0.02830254761502147 -67.3731653973907
1805 -0.02741676112636924 -67.43552449615672 -0.029461211152374746 -67.40262660854307
1806 -0.02741598607972264 -67.46294048223643 -0.02707568369805813 -67.42970229224113
1807 -0.027349741943180562 -67.49029022417962 -0.027596346009522675 -67.45729863825065
1808 -0.0273969410918653 -67.51768716527148 -0.023649676237255335 -67.4809483144879
1809 -0.027442170307040215 -67.54512933557852 -0.026652387995272874 -67.50760070248317
1810 -0.027472607512027025 -67.57260194309055 -0.03333813641220331 -67.54093883889537
1811 -0.027360779140144585 -67.59996272223069 -0.02716090399771929 -67.5680997428931
1812 -0.027374406438320877 -67.62733712866901 -0.02881637532263994 -67.59691611821573
1813 -0.02752761486917734 -67.65486474353818 -0.03762720413506031 -67.6345433223508
1814 -0.02729480341076851 -67.68215954694895 -0.02969948574900627 -67.6642428080998
1815 -0.027224116772413254 -67.70938366372137 -0.027730761002749203 -67.69197356910254
1816 -0.02713585188612342 -67.7365195156075 -0.03295611869543791 -67.72492968779798
1817 -0.027088556531816722 -67.76360807213932 -0.02051912881433964 -67.74544881661232
1818 -0.027202249225229024 -67.79081032136455 -0.02549353763461113 -67.77094235424694
1819 -0.027127516362816094 -67.81793783772736 -0.030832155235111715 -67.80177450948206
1820 -0.02723939437419176 -67.84517723210155 -0.021082928776741026 -67.8228574382588
1821 -0.02724228510633111 -67.87241951720787 -0.0246341404505074 -67.8474915787093
1822 -0.027252650633454324 -67.89967216784133 -0.026704525202512742 -67.87419610391181
1823 -0.02721374072134495 -67.92688590856268 -0.029765819292515518 -67.90396192320433
1824 -0.02736876653507352 -67.95425467509776 -0.0340622553601861 -67.93802417856452
1825 -0.027145943138748407 -67.9814006182365 -0.021769458800554274 -67.95979363736507
1826 -0.027334072906523944 -68.00873469114303 -0.03166949069127441 -67.99146312805634
1827 -0.027255650609731674 -68.03599034175276 -0.03138267640024424 -68.02284580445658
1828 -0.027215293515473603 -68.06320563526823 -0.02856274051591754 -68.0514085449725
1829 -0.02721091257408261 -68.09041654784231 -0.018822567630559207 -68.07023111260307
1830 -0.027318927366286515 -68.11773547520859 -0.0258996419608593 -68.09613075456393
1831 -0.02728603733703494 -68.14502151254563 -0.02646680912002921 -68.12259756368395
1832 -0.027407496329396965 -68.17242900887503 -0.010754941776394845 -68.13335250546035
1833 -0.02747335992753506 -68.19990236880257 -0.02845287136733532 -68.16180537682769
1834 -0.02743733711540699 -68.22733970591797 -0.027378359436988832 -68.18918373626468
1835 -0.02739315079525113 -68.25473285671322 -0.02745158541947603 -68.21663532168415
1836 -0.027262933924794196 -68.281995790638 -0.019509155582636595 -68.23614447726679
1837 -0.027479338087141515 -68.30947512872515 -0.02514516832306981 -68.26128964558986
1838 -0.02745745172724128 -68.3369325804524 -0.0320184126496315 -68.29330805823949
1839 -0.02748399190604687 -68.36441657235845 -0.029023696761578323 -68.32233175500107
1840 -0.02751519763842225 -68.39193176999687 -0.02599543333053589 -68.34832718833161
1841 -0.027483177930116655 -68.419414947927 -0.03433116842061281 -68.38265835675222
1842 -0.0272486818023026 -68.4466636297293 -0.03247097060084343 -68.41512932735306
1843 -0.02722268383949995 -68.4738863135688 -0.0287454716861248 -68.44387479903918
1844 -0.02731291074305773 -68.50119922431186 -0.028560406528413296 -68.47243520556759
1845 -0.027284134551882742 -68.52848335886374 -0.029611867666244508 -68.50204707323384
1846 -0.027301272936165334 -68.55578463179991 -0.027954528387635947 -68.53000160162148
1847 -0.027275706827640533 -68.58306033862755 -0.024976125918328762 -68.55497772753981
1848 -0.027366541791707277 -68.61042688041925 -0.032123290747404096 -68.58710101828721
1849 -0.027305168192833663 -68.6377320486121 -0.02319440506398678 -68.6102954233512
1850 -0.02730760918930173 -68.6650396578014 -0.032863988727331164 -68.64315941207853
1851 -0.027318344451487064 -68.69235800225289 -0.028499163687229156 -68.67165857576576
1852 -0.027160145435482265 -68.71951814768838 -0.025785693898797035 -68.69744426966456
1853 -0.02729538194835186 -68.74681352963673 -0.025197319965809584 -68.72264158963037
1854 -0.027476573642343283 -68.77429010327907 -0.03572034630924463 -68.75836193593962
1855 -0.027076307125389575 -68.80136641040446 -0.025426012836396693 -68.78378794877601
1856 -0.02719694599509239 -68.82856335639954 -0.024043541960418226 -68.80783149073643
1857 -0.027104730438441037 -68.85566808683798 -0.02422623708844185 -68.83205772782487
1858 -0.02717939903959632 -68.88284748587758 -0.025623931922018527 -68.85768165974689
1859 -0.027286710403859615 -68.91013419628143 -0.025885717943310738 -68.8835673776902
1860 -0.027150189876556395 -68.93728438615798 -0.026665310841053724 -68.91023268853125
1861 -0.027219776809215546 -68.9645041629672 -0.020554978959262372 -68.93078766749052
1862 -0.027312039956450464 -68.99181620292366 -0.02568813106045127 -68.95647579855097
1863 -0.027410053089261054 -69.01922625601291 -0.022409054357558487 -68.97888485290852
1864 -0.027364405151456595 -69.04659066116437 -0.024800716992467643 -69.003685569901
1865 -0.027628814429044725 -69.07421947559342 -0.035791481100022796 -69.03947705100101
1866 -0.027240632008761166 -69.10146010760218 -0.022888622339814903 -69.06236567334084
1867 -0.02736714743077755 -69.12882725503296 -0.031060465145856142 -69.09342613848669
1868 -0.02727186568081379 -69.15609912071378 -0.031097091641277073 -69.12452323012796
1869 -0.02737747589126229 -69.18347659660503 -0.026766607630997898 -69.15128983775897
1870 -0.02730755042284727 -69.21078414702788 -0.030225613713264467 -69.18151545147224
1871 -0.027213997766375543 -69.23799814479426 -0.03097700485959649 -69.21249245633183
1872 -0.02724099000915885 -69.26523913480342 -0.028484397660940887 -69.24097685399278
1873 -0.02724592722952366 -69.29248506203295 -0.03126928862184286 -69.27224614261462
1874 -0.027094353828579186 -69.31957941586153 -0.02943527288734913 -69.30168141550197
1875 -0.02715859143063426 -69.34673800729216 -0.02786491010338068 -69.32954632560535
1876 -0.027218890003859998 -69.37395689729603 -0.02354744030162692 -69.35309376590698
1877 -0.0272700778208673 -69.4012269751169 -0.027259981166571377 -69.38035374707354
1878 -0.027162695955485105 -69.42838967107238 -0.025635153893381356 -69.40598890096692
1879 -0.02721622623503208 -69.45560589730741 -0.02073530713096261 -69.42672420809788
1880 -0.02727054674178362 -69.4828764440492 -0.026069788075983525 -69.45279399617387
1881 -0.027352338843047618 -69.51022878289224 -0.030442247912287713 -69.48323624408616
1882 -0.027222640346735716 -69.53745142323898 -0.02885623136535287 -69.51209247545151
1883 -0.027245129086077215 -69.56469655232506 -0.02311116550117731 -69.53520364095269
1884 -0.0273226966150105 -69.59201924894008 -0.024657147750258446 -69.55986078870295
1885 -0.02727353908121586 -69.6192927880213 -0.02816607765853405 -69.58802686636149
1886 -0.027162209898233414 -69.64645499791953 -0.02211323520168662 -69.61014010156318
1887 -0.02729472452774644 -69.67374972244728 -0.026521849632263183 -69.63666195119544
1888 -0.027303327061235904 -69.70105304950852 -0.028828560188412667 -69.66549051138385
1889 -0.027265146281570195 -69.72831819579008 -0.02556120026856661 -69.69105171165242
1890 -0.027356012538075448 -69.75567420832816 -0.02301054997369647 -69.71406226162611
1891 -0.02737863836809993 -69.78305284669626 -0.02750307582318783 -69.7415653374493
1892 -0.02731206249445677 -69.81036490919072 -0.02914652768522501 -69.77071186513453
1893 -0.02730477824807167 -69.83766968743879 -0.02813918311148882 -69.79885104824602
1894 -0.027266298048198225 -69.864935985487 -0.03548161443322897 -69.83433266267924
1895 -0.027234193030744792 -69.89217017851774 -0.02869125045835972 -69.86302391313761
1896 -0.027279248740524054 -69.91944942725827 -0.022497119661420584 -69.88552103279903
1897 -0.02727685496211052 -69.94672628222038 -0.02228477168828249 -69.90780580448731
1898 -0.027370080724358557 -69.97409636294474 -0.028776274994015694 -69.93658207948133
1899 -0.02731424067169428 -70.00141060361643 -0.027561252005398273 -69.96414333148672
1900 -0.027276720851659775 -70.0286873244681 -0.02525520361959934 -69.98939853510632
1901 -0.027314794436097144 -70.05600211890419 -0.02377168172970414 -70.01317021683602
1902 -0.027452747523784637 -70.08345486642797 -0.02429412817582488 -70.03746434501184
1903 -0.02740737022832036 -70.11086223665629 -0.03506561852991581 -70.07252996354175
1904 -0.027347681298851966 -70.13820991795514 -0.026826429925858975 -70.09935639346762
1905 -0.02730735093355179 -70.16551726888869 -0.02536659948527813 -70.1247229929529
1906 -0.027347377315163613 -70.19286464620386 -0.029160334449261426 -70.15388332740216
1907 -0.027360762003809214 -70.22022540820767 -0.02741325832903385 -70.18129658573119
1908 -0.027261011023074388 -70.24748641923074 -0.028655134700238706 -70.20995172043143
1909 -0.02719141086563468 -70.27467783009638 -0.021193637512624264 -70.23114535794406
1910 -0.027406227309256792 -70.30208405740564 -0.02588440151885152 -70.25702975946291
1911 -0.027279078587889673 -70.32936313599353 -0.03375283982604742 -70.29078259928896
1912 -0.027299512829631566 -70.35666264882316 -0.029189921729266644 -70.31997252101823
1913 -0.027132105268537998 -70.3837947540917 -0.02721271403133869 -70.34718523504957
1914 -0.02731955945491791 -70.41111431354662 -0.03711931817233562 -70.3843045532219
1915 -0.027139618713408708 -70.43825393226003 -0.0297107944265008 -70.4140153476484
1916 -0.027140525169670582 -70.4653944574297 -0.02577413832768798 -70.43978948597609
1917 -0.027103156317025423 -70.49249761374672 -0.029454385675489903 -70.46924387165159
1918 -0.02717846306040883 -70.51967607680713 -0.027727003395557403 -70.49697087504714
1919 -0.027172447089105843 -70.54684852389623 -0.017856096848845482 -70.51482697189599
1920 -0.027106018830090763 -70.57395454272633 -0.024023203086107968 -70.53885017498209
1921 -0.02733503803610802 -70.60128958076244 -0.02955809086561203 -70.5684082658477
1922 -0.027097645588219164 -70.62838722635065 -0.02058190032839775 -70.58899016617609
1923 -0.027418564632534982 -70.6558057909832 -0.017555533070117237 -70.60654569924621
1924 -0.027278891950845718 -70.68308468293404 -0.02824598364531994 -70.63479168289153
1925 -0.02739396309480071 -70.71047864602883 -0.02710317084565759 -70.6618948537372
1926 -0.027353087347000836 -70.73783173337583 -0.026333500072360037 -70.68822835380955
1927 -0.027456112019717694 -70.76528784539555 -0.02139110304415226 -70.7096194568537
1928 -0.027474759984761475 -70.7927626053803 -0.020944328233599662 -70.7305637850873
1929 -0.02749762888997793 -70.82026023427028 -0.029469218477606772 -70.7600330035649
1930 -0.02754089068621397 -70.84780112495649 -0.02489849915727973 -70.78493150272217
1931 -0.027523123752325775 -70.87532424870882 -0.02356090387329459 -70.80849240659546
1932 -0.02757210787385702 -70.90289635658267 -0.023285133112221957 -70.83177753970769
1933 -0.027610353473573924 -70.93050671005625 -0.026136823277920485 -70.85791436298561
1934 -0.027711439039558174 -70.95821814909581 -0.018131011072546242 -70.87604537405815
1935 -0.027750458288937806 -70.98596860738475 -0.029290651064366104 -70.90533602512252
1936 -0.027680068183690308 -71.01364867556843 -0.027232862263917922 -70.93256888738644
1937 -0.02770742606371641 -71.04135610163215 -0.02883146973326802 -70.9614003571197
1938 -0.02773927999660373 -71.06909538162876 -0.026092442404478788 -70.98749279952418
1939 -0.027763664070516825 -71.09685904569928 -0.023239882942289115 -71.01073268246647
1940 -0.02767352918162942 -71.1245325748809 -0.027349023893475533 -71.03808170635995
1941 -0.027744457498192786 -71.15227703237909 -0.02409281749278307 -71.06217452385273
1942 -0.027590818889439105 -71.17986785126853 -0.028749354276806117 -71.09092387812954
1943 -0.027762589603662492 -71.2076304408722 -0.03338611647486687 -71.12430999460442
1944 -0.027602089941501616 -71.23523253081369 -0.027650305535644293 -71.15196030014006
1945 -0.02771728727966547 -71.26294981809336 -0.021872514858841896 -71.1738328149989
1946 -0.02781743723899126 -71.29076725533236 -0.015253228927031159 -71.18908604392594
1947 -0.027788366563618182 -71.31855562189597 -0.03167627900838852 -71.22076232293433
1948 -0.02765015820041299 -71.34620578009638 -0.02470766743645072 -71.24546999037078
1949 -0.027730607148259877 -71.37393638724464 -0.028411439433693886 -71.27388142980448
1950 -0.027788668498396875 -71.40172505574304 -0.02638804791495204 -71.30026947771943
1951 -0.027750236541032793 -71.42947529228408 -0.03345968332141638 -71.33372916104084
1952 -0.02765120705589652 -71.45712649933998 -0.029103885404765606 -71.3628330464456
1953 -0.027697981148958207 -71.48482448048894 -0.024840106070041657 -71.38767315251565
1954 -0.027706209383904935 -71.51253068987285 -0.026246858667582272 -71.41392001118322
1955 -0.02772738886997104 -71.54025807874282 -0.027166061010211705 -71.44108607219343
1956 -0.02762749483808875 -71.56788557358091 -0.025135989114642144 -71.46622206130807
1957 -0.027682985085994004 -71.5955685586669 -0.03217967599630356 -71.49840173730438
1958 -0.027645562682300805 -71.62321412134919 -0.025158444698899985 -71.52356018200328
1959 -0.027627758774906398 -71.6508418801241 -0.030689466185867785 -71.55424964818914
1960 -0.02767808036878705 -71.67851996049289 -0.027708607073873282 -71.58195825526302
1961 -0.02756138425320387 -71.7060813447461 -0.027388196159154176 -71.60934645142217
1962 -0.02762051811441779 -71.73370186286051 -0.031981374509632586 -71.6413278259318
1963 -0.027590587828308345 -71.76129245068883 -0.03253882061690092 -71.6738666465487
1964 -0.027493921853601933 -71.78878637254243 -0.02710875291377306 -71.70097539946248
1965 -0.027529351785778998 -71.8163157243282 -0.027060044184327125 -71.7280354436468
1966 -0.02756418976932764 -71.84387991409753 -0.031819046940654516 -71.75985449058746
1967 -0.027428705431520938 -71.87130861952905 -0.03382851425558329 -71.79368300484305
1968 -0.02743171276524663 -71.8987403322943 -0.021831388119608164 -71.81551439296265
1969 -0.027456169854849576 -71.92619650214914 -0.024194864556193352 -71.83970925751885
1970 -0.02736578192561865 -71.95356228407476 -0.029428350366652013 -71.8691376078855
1971 -0.027355822827667 -71.98091810690244 -0.027962829265743495 -71.89710043715125
1972 -0.027617714926600458 -72.00853582182904 -0.020643985457718374 -71.91774442260898
1973 -0.02747620064765215 -72.0360120224767 -0.025519385654479265 -71.94326380826345
1974 -0.027480162866413593 -72.06349218534311 -0.03049208698794246 -71.9737558952514
1975 -0.02746368907392025 -72.09095587441703 -0.029876944608986378 -72.00363283986039
1976 -0.02738745082169771 -72.11834332523873 -0.029281341284513474 -72.0329141811449
1977 -0.027441445738077164 -72.1457847709768 -0.02597692599520087 -72.0588911071401
1978 -0.027420451771467923 -72.17320522274827 -0.030919347051531078 -72.08981045419164
1979 -0.027478778082877398 -72.20068400083115 -0.025292257126420737 -72.11510271131806
1980 -0.0274301839992404 -72.22811418483039 -0.028057962469756604 -72.14316067378782
1981 -0.027438765019178392 -72.25555294984957 -0.026349945086985828 -72.16951061887481
1982 -0.02734603323042393 -72.28289898308 -0.028231106139719485 -72.19774172501452
1983 -0.0273533814586699 -72.31025236453867 -0.022915741708129645 -72.22065746672266
1984 -0.027488820441067218 -72.33774118497973 -0.019298197142779826 -72.23995566386543
1985 -0.027433117385953665 -72.36517430236569 -0.0233638821169734 -72.2633195459824
1986 -0.027536815498024225 -72.39271111786371 -0.030968334525823593 -72.29428788050822
1987 -0.027412401605397464 -72.42012351946912 -0.031808181293308736 -72.32609606180154
1988 -0.027526667341589928 -72.4476501868107 -0.028771245013922454 -72.35486730681546
1989 -0.02751007042825222 -72.47516025723895 -0.034608805924654006 -72.38947611274011
1990 -0.02731849141418934 -72.50247874865315 -0.02955727595835924 -72.41903338869847
1991 -0.02729927757754922 -72.5297780262307 -0.03156824391335249 -72.45060163261182
1992 -0.02729891398921609 -72.55707694021991 -0.026081185229122637 -72.47668281784094
1993 -0.027289247885346413 -72.58436618810526 -0.025914810504764317 -72.5025976283457
1994 -0.0273874593898654 -72.61175364749514 -0.024837969243526457 -72.52743559758922
1995 -0.027413141448050737 -72.63916678894319 -0.02573336670175195 -72.55316896429098
1996 -0.027577029541134834 -72.66674381848432 -0.024741878174245356 -72.57791084246522
1997 -0.02750118086114526 -72.69424499934547 -0.022897021379321814 -72.60080786384454
1998 -0.027650455571711065 -72.72189545491719 -0.027521379850804807 -72.62832924369535
1999 -0.0275245426222682 -72.74941999753946 -0.02519331155344844 -72.6535225552488
2000 -0.027601510379463436 -72.77702150791893 -0.024075005389750003 -72.67759756063855
