# Supplementary material for: Learning nonequilibrium statistical mechanics and dynamical phase transitions
Source: Nat Commun. 2024 Feb 6;15:1117. doi: 10.1038/s41467-024-45172-8 (PMC10847122; doi:10.1038/s41467-024-45172-8)
Supplement: Supplementary file 4 — Supplementary Data 1 [file 41467_2024_45172_MOESM4_ESM.zip › DPT-main/PlotTemplate/plot_KL_divergence/out/finite_time/SE/L6_D3W32K5_E100BS1k/logs-1.15/log.txt]

1 -0.054432724602520466 -0.054432724602520466 -0.05443452727049589 -0.05443452727049589
2 -0.05433942526578903 -0.10877214986830949 -0.054336994886398315 -0.1087715221568942
3 -0.05425626840442419 -0.16302841827273368 -0.05425905417650938 -0.16303057633340357
4 -0.05418161228299141 -0.21721003055572508 -0.05418343711644411 -0.21721401344984767
5 -0.05410662293434143 -0.2713166534900665 -0.05411328859627247 -0.27132730204612016
6 -0.0540323993191123 -0.3253490528091788 -0.054033718258142474 -0.3253610203042626
7 -0.05396267659962177 -0.3793117294088006 -0.05396755691617727 -0.3793285772204399
8 -0.05388682037591934 -0.43319854978471994 -0.05387857612222433 -0.43320715334266424
9 -0.05381928198039532 -0.48701783176511526 -0.0538376608863473 -0.4870448142290115
10 -0.05376407001167536 -0.5407819017767906 -0.05375614799559116 -0.5408009622246027
11 -0.05369941163808108 -0.5944813134148718 -0.053691276162862775 -0.5944922383874655
12 -0.05364444889128208 -0.6481257623061538 -0.053623607754707335 -0.6481158461421728
13 -0.05358603615313769 -0.7017117984592915 -0.05359165072441101 -0.7017074968665837
14 -0.05353642515838146 -0.755248223617673 -0.053554552420973775 -0.7552620492875575
15 -0.05348199475556612 -0.8087302183732391 -0.05348995123058557 -0.808752000518143
16 -0.053428256697952745 -0.8621584750711918 -0.05342390891164541 -0.8621759094297884
17 -0.053373074531555174 -0.915531549602747 -0.053376732394099236 -0.9155526418238876
18 -0.05332706850022077 -0.9688586181029677 -0.05335043836385012 -0.9689030801877377
19 -0.05327640827745199 -1.0221350263804196 -0.053269635140895846 -1.0221727153286335
20 -0.05322938319295645 -1.075364409573376 -0.05322052408009768 -1.075393239408731
21 -0.05318691022694111 -1.1285513198003172 -0.053153440728783606 -1.1285466801375148
22 -0.053150398284196855 -1.181701718084514 -0.05316865760833025 -1.1817153377458451
23 -0.05310563649982214 -1.234807354584336 -0.05304906219244003 -1.2347643999382851
24 -0.053062299638986586 -1.2878696542233228 -0.0530998382717371 -1.2878642382100223
25 -0.05301818810403347 -1.3408878423273562 -0.053012740798294544 -1.3408769790083168
26 -0.05298231020569801 -1.3938701525330544 -0.05301545932888985 -1.3938924383372067
27 -0.052936443500220774 -1.4468065960332752 -0.052877269126474856 -1.4467697074636816
28 -0.05291085597127676 -1.499717452004552 -0.05295687112957239 -1.499726578593254
29 -0.052860567532479766 -1.5525780195370318 -0.05288789700716734 -1.5526144756004214
30 -0.05283144377171993 -1.6054094633087517 -0.05284506343305111 -1.6054595390334725
31 -0.05279035083949566 -1.6581998141482472 -0.05271701961755752 -1.65817655865103
32 -0.052762159146368504 -1.7109619732946157 -0.052713366039097306 -1.7108899246901272
33 -0.052725516818463804 -1.7636874901130795 -0.05268846191465855 -1.7635783866047858
34 -0.05269338358193636 -1.8163808736950158 -0.05264957081526518 -1.816227957420051
35 -0.052665012516081335 -1.869045886211097 -0.05267550684511661 -1.8689034642651676
36 -0.05263386964797974 -1.9216797558590768 -0.05264018271118402 -1.9215436469763516
37 -0.0525885246694088 -1.9742682805284857 -0.05259254928678274 -1.9741361962631343
38 -0.052573470398783684 -2.0268417509272694 -0.05271191224455833 -2.026848108507693
39 -0.0525348573923111 -2.0793766083195804 -0.05251953769475222 -2.079367646202445
40 -0.05249472260475159 -2.131871330924332 -0.05247937124222517 -2.13184701744467
41 -0.0524680195376277 -2.1843393504619595 -0.05244648456573486 -2.184293502010405
42 -0.052445761673152444 -2.236785112135112 -0.0524741293862462 -2.2367676313966514
43 -0.05240896176546812 -2.28919407390058 -0.052459311112761496 -2.289226942509413
44 -0.05237968005239964 -2.3415737539529795 -0.05236136838793755 -2.3415883108973503
45 -0.0523604741320014 -2.393934228084981 -0.0522496709600091 -2.3938379818573594
46 -0.05231981799006462 -2.4462540460750457 -0.05221539828926325 -2.4460533801466227
47 -0.05230367761105299 -2.4985577236860985 -0.05238399915397167 -2.4984373793005945
48 -0.05227711480110884 -2.5508348384872073 -0.052246418222784995 -2.5506837975233796
49 -0.05225369390100241 -2.6030885323882096 -0.0522612327709794 -2.602945030294359
50 -0.05221643466502428 -2.655304967053234 -0.05216768905520439 -2.6551127193495634
51 -0.0522010350599885 -2.7075060021132225 -0.052205559052526954 -2.70731827840209
52 -0.05216574221849442 -2.7596717443317167 -0.052238760702311995 -2.759557039104402
53 -0.05214215498417616 -2.8118138993158928 -0.052048742026090625 -2.8116057811304924
54 -0.0521220788359642 -2.863935978151857 -0.0520821088925004 -2.8636878900229927
55 -0.05207049772143364 -2.9160064758732904 -0.05094388648867607 -2.9146317765116687
56 -0.05212048012763262 -2.968126956000923 -0.052470104210078715 -2.9671018807217475
57 -0.05207573901861906 -3.020202695019542 -0.052092330530285835 -3.0191942112520334
58 -0.05204287189990282 -3.072245566919445 -0.05206018481403589 -3.0712543960660694
59 -0.05202759671956301 -3.1242731636390078 -0.05206146147102118 -3.1233158575370905
60 -0.05199831109493971 -3.1762714747339476 -0.05195778552442789 -3.1752736430615185
61 -0.05197666902095079 -3.2282481437548984 -0.05206596981734037 -3.227339612878859
62 -0.05194397587329149 -3.28019211962819 -0.0519525445997715 -3.2792921574786305
63 -0.05192168932408094 -3.332113808952271 -0.05191540736705065 -3.331207564845681
64 -0.05190887786448002 -3.384022686816751 -0.0518886212259531 -3.383096186071634
65 -0.05188373755663633 -3.4359064243733872 -0.05172876641154289 -3.434824952483177
66 -0.05186594557017088 -3.487772369943558 -0.05212074313312769 -3.486945695616305
67 -0.051831765845417974 -3.5396041357889763 -0.052130242250859736 -3.539075937867165
68 -0.05179940517991781 -3.5914035409688942 -0.05175602957606316 -3.590831967443228
69 -0.051786998845636846 -3.643190539814531 -0.051740935817360875 -3.642572903260589
70 -0.05176734924316406 -3.694957889057695 -0.05174806229770183 -3.694320965558291
71 -0.05174272805452347 -3.7467006171122184 -0.05171131454408169 -3.7460322801023724
72 -0.05172092393040657 -3.7984215410426247 -0.05162997078150511 -3.7976622508838775
73 -0.05170602574944496 -3.85012756679207 -0.051613144017755984 -3.8492753949016336
74 -0.05167895592749119 -3.901806522719561 -0.0516622681170702 -3.900937663018704
75 -0.051669098809361456 -3.9534756215289226 -0.05170493610203266 -3.9526425991207366
76 -0.05164645779877901 -4.005122079327702 -0.051666371151804925 -4.004308970272541
77 -0.0516230309382081 -4.05674511026591 -0.05192392859607935 -4.056232898868621
78 -0.051600093767046926 -4.108345204032957 -0.05164086893200874 -4.10787376780063
79 -0.051581820100545885 -4.159927024133503 -0.05147589687258005 -4.1593496646732095
80 -0.05156421158462763 -4.211491235718131 -0.05181982833892107 -4.211169493012131
81 -0.05154396798461676 -4.2630352037027475 -0.05141600295901298 -4.262585495971144
82 -0.051531805843114856 -4.314567009545862 -0.05138863120228052 -4.313974127173425
83 -0.05147473607212305 -4.366041745617985 -0.051149584166705606 -4.36512371134013
84 -0.05149067677557469 -4.41753242239356 -0.05144618656486273 -4.416569897904993
85 -0.051473074778914454 -4.469005497172474 -0.051730040460824966 -4.468299938365818
86 -0.051453101262450215 -4.520458598434924 -0.05137708019465208 -4.51967701856047
87 -0.05143810026347637 -4.571896698698401 -0.05126703195273876 -4.570944050513209
88 -0.05142363179475069 -4.623320330493152 -0.051127454824745656 -4.622071505337955
89 -0.05140981525182724 -4.674730145744979 -0.05158054605126381 -4.673652051389219
90 -0.05138323344290256 -4.726113379187882 -0.05149136260151863 -4.725143413990738
91 -0.05136419422924519 -4.777477573417127 -0.051311231590807437 -4.776454645581545
92 -0.051346218958497045 -4.8288237923756245 -0.05137857794761658 -4.827833223529161
93 -0.05133201405405998 -4.880155806429684 -0.05129088368266821 -4.87912410721183
94 -0.05131924543529749 -4.9314750518649815 -0.051288388483226297 -4.930412495695056
95 -0.05129452794790268 -4.982769579812884 -0.051326924562454225 -4.981739420257511
96 -0.05132396146655083 -5.034093541279435 -0.052098774909973146 -5.033838195167484
97 -0.05124126765877009 -5.085334808938205 -0.051364497281610966 -5.085202692449095
98 -0.051222719624638556 -5.136557528562843 -0.051286951266229154 -5.136489643715325
99 -0.05120889395475388 -5.187766422517597 -0.05109199397265911 -5.187581637687984
100 -0.05119225885719061 -5.238958681374787 -0.05133337359875441 -5.238915011286738
101 -0.051180063560605046 -5.290138744935392 -0.05115291979163885 -5.290067931078377
102 -0.0511717913672328 -5.341310536302625 -0.05064843911677599 -5.340716370195152
103 -0.05115948636084795 -5.392470022663473 -0.05115619227290154 -5.391872562468054
104 -0.05114708933979273 -5.443617112003266 -0.05119676776230335 -5.443069330230357
105 -0.05111501980572939 -5.494732131808996 -0.0516282482072711 -5.494697578437628
106 -0.051098781265318395 -5.545830913074314 -0.050930115021765233 -5.5456276934593935
107 -0.0510837672278285 -5.596914680302143 -0.05103615261614323 -5.596663846075537
108 -0.05107001475989818 -5.647984695062041 -0.05115378573536873 -5.647817631810906
109 -0.05105095468461514 -5.699035649746656 -0.051115245744585994 -5.6989328775554915
110 -0.051046403124928474 -5.750082052871584 -0.05097809936851263 -5.749910976924004
111 -0.051014160923659804 -5.801096213795244 -0.0505015105009079 -5.800412487424912
112 -0.051018301025033 -5.852114514820277 -0.050581210665404795 -5.850993698090316
113 -0.05104307234287262 -5.90315758716315 -0.05304564386606216 -5.904039341956378
114 -0.05095263309776783 -5.954110220260918 -0.05104465652257204 -5.95508399847895
115 -0.050941507890820505 -6.005051728151739 -0.050947323068976404 -6.006031321547927
116 -0.05092914141714573 -6.055980869568884 -0.05093709770590067 -6.056968419253828
117 -0.050913074798882005 -6.106893944367767 -0.05093391891568899 -6.1079023381695166
118 -0.050898192636668685 -6.157792137004435 -0.0508132066577673 -6.158715544827284
119 -0.050886682234704494 -6.20867881923914 -0.05074003078043461 -6.209455575607718
120 -0.0508711526170373 -6.259549971856177 -0.05084041263908148 -6.260295988246799
121 -0.05086169894784689 -6.310411670804023 -0.05108334515243769 -6.311379333399237
122 -0.05083699095994234 -6.361248661763965 -0.05087097436189651 -6.362250307761133
123 -0.050835375860333445 -6.4120840376242985 -0.05073511227965355 -6.412985420040787
124 -0.050819467008113864 -6.462903504632412 -0.05074056889861822 -6.463725988939405
125 -0.050804751366376875 -6.513708255998789 -0.05123594403266907 -6.514961932972074
126 -0.05078304689377546 -6.564491302892564 -0.0512462567538023 -6.566208189725876
127 -0.050769771263003347 -6.615261074155567 -0.05067168995738029 -6.616879879683257
128 -0.050755701027810574 -6.666016775183378 -0.05048663038760424 -6.6673665100708615
129 -0.050735319033265114 -6.716752094216643 -0.05087309293448925 -6.718239603005351
130 -0.05073411036282778 -6.767486204579471 -0.05080403126776219 -6.769043634273113
131 -0.05070896130055189 -6.818195165880023 -0.050682504661381245 -6.819726138934494
132 -0.05070173479616642 -6.868896900676189 -0.05065470468252897 -6.870380843617023
133 -0.05068572591990232 -6.919582626596092 -0.0511857844889164 -6.92156662810594
134 -0.0506576057523489 -6.9702402323484405 -0.05046170800924301 -6.972028336115183
135 -0.050655063986778257 -7.020895296335219 -0.05052072871476412 -7.0225490648299465
136 -0.050651114992797376 -7.071546411328017 -0.05071556009352207 -7.0732646249234685
137 -0.05064079258590937 -7.122187203913926 -0.05092166755348444 -7.124186292476953
138 -0.05061521399766207 -7.172802417911588 -0.050665689073503016 -7.1748519815504554
139 -0.050601696223020555 -7.223404114134609 -0.050764668919146064 -7.225616650469601
140 -0.05058202259242535 -7.273986136727034 -0.050642311573028564 -7.27625896204263
141 -0.050577773712575436 -7.324563910439609 -0.05049631427973509 -7.326755276322365
142 -0.05056594479829073 -7.3751298552379 -0.04982481449842453 -7.37658009082079
143 -0.05055095124989748 -7.425680806487798 -0.05067347884178162 -7.427253569662572
144 -0.05054146256297827 -7.476222269050776 -0.050498015247285366 -7.477751584909857
145 -0.05051777716726065 -7.526740046218037 -0.0501581247895956 -7.527909709699452
146 -0.05052509065717459 -7.577265136875211 -0.0503066461533308 -7.578216355852783
147 -0.05050875395536423 -7.627773890830576 -0.050728828832507136 -7.62894518468529
148 -0.050497634522616866 -7.678271525353193 -0.05035510342568159 -7.679300288110972
149 -0.05047640465199947 -7.728747930005192 -0.049923313036561015 -7.729223601147533
150 -0.05047206692397595 -7.779219996929168 -0.050357886031270026 -7.7795814871788025
151 -0.05046374388039112 -7.829683740809559 -0.05060745533555746 -7.83018894251436
152 -0.05044019240885973 -7.880123933218418 -0.050603261590003966 -7.880792204104363
153 -0.050435079447925094 -7.930559012666343 -0.04832919500768185 -7.929121399112045
154 -0.050441702269017695 -7.981000714935361 -0.04994083419442177 -7.9790622333064665
155 -0.05043484847992659 -8.031435563415288 -0.05050466563552618 -8.029566898941992
156 -0.05041490066796541 -8.081850464083253 -0.05008429754525423 -8.079651196487246
157 -0.05041128732264042 -8.132261751405894 -0.050343999825418 -8.129995196312665
158 -0.05040846969932318 -8.182670221105218 -0.05040070191025734 -8.180395898222923
159 -0.050383958593010904 -8.233054179698229 -0.05045605357736349 -8.230851951800286
160 -0.050379515439271924 -8.2834336951375 -0.050141045823693275 -8.28099299762398
161 -0.05036724638193846 -8.333800941519439 -0.050191831029951575 -8.331184828653932
162 -0.05034611523151398 -8.384147056750953 -0.050529844127595425 -8.381714672781527
163 -0.05034479983150959 -8.434491856582463 -0.05002828203141689 -8.431742954812943
164 -0.05033841710537672 -8.48483027368784 -0.0503617774695158 -8.482104732282458
165 -0.05031567513942718 -8.535145948827266 -0.05040682777762413 -8.532511560060083
166 -0.050300317071378234 -8.585446265898645 -0.050247032195329666 -8.582758592255413
167 -0.050287624821066856 -8.635733890719711 -0.050339644961059096 -8.633098237216473
168 -0.050277264788746834 -8.686011155508458 -0.04997571520507336 -8.683073952421546
169 -0.0502832654863596 -8.736294420994819 -0.05300267301499843 -8.736076625436544
170 -0.05024127680808306 -8.786535697802902 -0.050367447175085546 -8.78644407261163
171 -0.050227323174476625 -8.83676302097738 -0.05035565383732319 -8.836799726448954
172 -0.050201619230210784 -8.88696464020759 -0.049636897072196005 -8.88643662352115
173 -0.05020610466599464 -8.937170744873585 -0.04959416575729847 -8.936030789278448
174 -0.0502156812697649 -8.98738642614335 -0.05073981210589409 -8.986770601384341
175 -0.05018887966871262 -9.037575305812064 -0.0501129562035203 -9.036883557587862
176 -0.05017671845853329 -9.087752024270598 -0.04981185644865036 -9.086695414036512
177 -0.05015600640326738 -9.137908030673865 -0.050631067529320714 -9.137326481565832
178 -0.050150919891893866 -9.18805895056576 -0.04996859282255173 -9.187295074388384
179 -0.05013750977814198 -9.238196460343902 -0.049900608509778975 -9.237195682898163
180 -0.05012123938649893 -9.288317699730401 -0.05021707434207201 -9.287412757240235
181 -0.05010592546314001 -9.33842362519354 -0.05099843181669712 -9.338411189056933
182 -0.05009407717734575 -9.388517702370885 -0.049885641969740394 -9.388296831026674
183 -0.05007583387196064 -9.438593536242847 -0.05023960825055838 -9.438536439277232
184 -0.050062598660588264 -9.488656134903435 -0.05025828592479229 -9.488794725202025
185 -0.05004162397235632 -9.538697758875792 -0.04949017725884915 -9.538284902460875
186 -0.050038619339466094 -9.588736378215257 -0.04964004382491112 -9.587924946285787
187 -0.05002984758466482 -9.638766225799921 -0.04969276078045368 -9.63761770706624
188 -0.050003496930003166 -9.688769722729925 -0.04945120979100466 -9.687068916857246
189 -0.050012183003127576 -9.738781905733052 -0.05013741385191679 -9.737206330709164
190 -0.0499955577775836 -9.788777463510636 -0.049639851227402686 -9.786846181936566
191 -0.04999288190156222 -9.838770345412199 -0.05091024059802294 -9.83775642253459
192 -0.049972984753549096 -9.888743330165747 -0.049909847974777224 -9.887666270509367
193 -0.04997226763516664 -9.938715597800913 -0.04972281195223331 -9.9373890824616
194 -0.049956664070487024 -9.9886722618714 -0.04849150236696005 -9.98588058482856
195 -0.04994390700012445 -10.038616168871524 -0.046390088461339476 -10.0322706732899
196 -0.049966219998896125 -10.088582388870421 -0.04940121714025736 -10.081671890430158
197 -0.04993288945406675 -10.138515278324487 -0.04906521514058113 -10.13073710557074
198 -0.04992979895323515 -10.188445077277722 -0.05061387047171593 -10.181350976042456
199 -0.049919822439551356 -10.238364899717274 -0.050518828257918355 -10.231869804300374
200 -0.04992871396243572 -10.28829361367971 -0.05138617884367704 -10.28325598314405
201 -0.04987668450921774 -10.338170298188928 -0.04998916462063789 -10.333245147764687
202 -0.04984737634658813 -10.388017674535515 -0.049498004466295244 -10.382743152230983
203 -0.049849587678909305 -10.437867262214425 -0.049030696786940095 -10.431773849017922
204 -0.04984781201928854 -10.487715074233714 -0.04855568073689938 -10.480329529754822
205 -0.049850189313292506 -10.537565263547007 -0.04848303943872452 -10.528812569193548
206 -0.04985046312212944 -10.587415726669137 -0.04927825946360827 -10.578090828657157
207 -0.04987071286886931 -10.637286439538007 -0.05460259038954973 -10.632693419046706
208 -0.04980058837682009 -10.687087027914828 -0.04885556045919657 -10.681548979505903
209 -0.04979888219386339 -10.736885910108692 -0.04968355149030686 -10.73123253099621
210 -0.04978014398366213 -10.786666054092354 -0.050127504765987395 -10.781360035762198
211 -0.049777431227266786 -10.83644348531962 -0.0497496884316206 -10.83110972419382
212 -0.049769265204668046 -10.886212750524288 -0.04988629315048456 -10.880996017344303
213 -0.0497486075386405 -10.93596135806293 -0.04972382597625256 -10.930719843320556
214 -0.04973547644913197 -10.985696834512062 -0.0500208368524909 -10.980740680173048
215 -0.049732621386647226 -11.03542945589871 -0.04971131905913353 -11.03045199923218
216 -0.049683683551847935 -11.085113139450558 -0.051513140089809895 -11.08196513932199
217 -0.04969891924411059 -11.134812058694669 -0.049590923078358176 -11.13155606240035
218 -0.04967157505452633 -11.184483633749196 -0.05003337394446135 -11.181589436344812
219 -0.049661053158342836 -11.234144686907538 -0.04946592971682549 -11.231055366061637
220 -0.04965624399483204 -11.28380093090237 -0.04918183255940676 -11.280237198621045
221 -0.049639768153429034 -11.3334406990558 -0.049903202801942825 -11.330140401422987
222 -0.049633635208010674 -11.38307433426381 -0.0481408815830946 -11.378281283006082
223 -0.049635883420705795 -11.432710217684516 -0.0503454839810729 -11.428626766987154
224 -0.04963298533111811 -11.482343203015635 -0.05047952942550182 -11.479106296412656
225 -0.04960571639239788 -11.531948919408032 -0.04980079904198646 -11.528907095454642
226 -0.04959312435239553 -11.581542043760427 -0.04976379014551639 -11.578670885600157
227 -0.04957589395344257 -11.631117937713869 -0.048765127547085285 -11.627436013147243
228 -0.04957467224448919 -11.680692609958358 -0.04985338244587183 -11.677289395593114
229 -0.04955238122493029 -11.73024499118329 -0.04950208403170109 -11.726791479624815
230 -0.049531263671815394 -11.779776254855104 -0.04887598026543856 -11.775667459890254
231 -0.04953456409275532 -11.82931081894786 -0.0506169181317091 -11.826284378021963
232 -0.049513659253716466 -11.878824478201576 -0.05004716254770756 -11.876331540569671
233 -0.049505453743040564 -11.928329931944617 -0.049516343511641026 -11.925847884081312
234 -0.04949369691312313 -11.97782362885774 -0.049451053515076636 -11.975298937596389
235 -0.04948998522013426 -12.027313614077874 -0.04935976155102253 -12.02465869914741
236 -0.049467412382364274 -12.076781026460239 -0.05029414109885692 -12.074952840246267
237 -0.04943352118134499 -12.126214547641585 -0.04965933114290237 -12.124612171389169
238 -0.049454620108008385 -12.175669167749593 -0.05028883665800095 -12.17490100804717
239 -0.04943063445389271 -12.225099802203486 -0.04952156096696854 -12.22442256901414
240 -0.04941902533173561 -12.274518827535221 -0.04901396967470646 -12.273436538688847
241 -0.04940490871667862 -12.3239237362519 -0.04798714499920607 -12.321423683688053
242 -0.04939695298671722 -12.373320689238616 -0.04982097409665585 -12.37124465778471
243 -0.04938955940306187 -12.422710248641678 -0.04878744725137949 -12.42003210503609
244 -0.049384640902280806 -12.472094889543959 -0.049515940994024274 -12.469548046030113
245 -0.04936660025268793 -12.521461489796646 -0.04715806897729635 -12.516706115007409
246 -0.049373218417167665 -12.570834708213814 -0.046490362472832204 -12.563196477480242
247 -0.049370318092405795 -12.62020502630622 -0.04868458770215511 -12.611881065182397
248 -0.049362477473914625 -12.669567503780135 -0.0496426697820425 -12.661523734964439
249 -0.04935052879154682 -12.71891803257168 -0.04962593261152506 -12.711149667575963
250 -0.04933399651199579 -12.768252029083676 -0.04947923757135868 -12.760628905147321
251 -0.0493092043325305 -12.817561233416207 -0.046928926929831506 -12.807557832077153
252 -0.049319710955023764 -12.86688094437123 -0.04925028588622808 -12.85680811796338
253 -0.04931149017065763 -12.916192434541887 -0.04877976458519697 -12.905587882548577
254 -0.049310500547289846 -12.965502935089177 -0.04597425851970911 -12.951562141068287
255 -0.04929238893091679 -13.014795324020094 -0.04731898047029972 -12.998881121538586
256 -0.04929693005979061 -13.064092254079885 -0.0496195724233985 -13.048500693961985
257 -0.04927483089268207 -13.113367084972566 -0.05219395738095045 -13.100694651342936
258 -0.04926050174981356 -13.16262758672238 -0.04973521176725626 -13.150429863110192
259 -0.04924981519579887 -13.211877401918178 -0.04908287115395069 -13.199512734264143
260 -0.04923804085701704 -13.261115442775194 -0.0486114265397191 -13.248124160803862
261 -0.049222664721310136 -13.310338107496504 -0.049256428703665735 -13.297380589507528
262 -0.04924301151186228 -13.359581119008366 -0.049308855831623075 -13.34668944533915
263 -0.04919556975364685 -13.408776688762012 -0.04851645603775978 -13.39520590137691
264 -0.04918891694396734 -13.45796560570598 -0.04936448652297258 -13.444570387899882
265 -0.0491781884804368 -13.507143794186415 -0.049183775670826435 -13.493754163570708
266 -0.049176324531435965 -13.556320118717851 -0.04949125796556473 -13.543245421536273
267 -0.04916656333953142 -13.605486682057382 -0.0494010092690587 -13.592646430805331
268 -0.04914600607007742 -13.65463268812746 -0.04924236312508583 -13.641888793930416
269 -0.04912407025694847 -13.703756758384408 -0.0514584569260478 -13.693347250856464
270 -0.04910436030477285 -13.75286111868918 -0.049086571857333186 -13.742433822713798
271 -0.049108964018523694 -13.801970082707705 -0.049044633470475676 -13.791478456184274
272 -0.04908595159649849 -13.851056034304204 -0.049373673647642134 -13.840852129831916
273 -0.04908080380409956 -13.900136838108303 -0.04938120171427727 -13.890233331546193
274 -0.04907722771167755 -13.94921406581998 -0.05118110347539186 -13.941414435021585
275 -0.049055551551282404 -13.998269617371262 -0.04670728500932455 -13.98812172003091
276 -0.04904191959649325 -14.047311536967756 -0.04763626493513584 -14.035757984966045
277 -0.049130013771355154 -14.096441550739112 -0.057024252600967884 -14.092782237567013
278 -0.0489697402343154 -14.145411290973428 -0.05015796981751919 -14.142940207384532
279 -0.048953811079263686 -14.194365102052691 -0.04906429853290319 -14.192004505917435
280 -0.04894188418984413 -14.243306986242535 -0.04738683830946684 -14.239391344226902
281 -0.048946510441601275 -14.292253496684136 -0.04776259269565344 -14.287153936922556
282 -0.048934591561555864 -14.341188088245692 -0.04914871696382761 -14.336302653886383
283 -0.04891884699463844 -14.39010693524033 -0.04910247176885605 -14.38540512565524
284 -0.04892159923911095 -14.439028534479442 -0.051169791258871555 -14.436574916914111
285 -0.048898016661405565 -14.487926551140848 -0.04790693651884794 -14.484481853432959
286 -0.04888867903500795 -14.536815230175856 -0.04882755447179079 -14.53330940790475
287 -0.04886340368539095 -14.585678633861248 -0.04807394314557314 -14.581383351050322
288 -0.0488751845434308 -14.634553818404678 -0.050286542437970635 -14.631669893488292
289 -0.048851233907043934 -14.683405052311722 -0.04973018411546946 -14.681400077603762
290 -0.04882945660501718 -14.732234508916738 -0.052676156349480155 -14.734076233953243
291 -0.048801996558904645 -14.781036505475642 -0.04956195615231991 -14.783638190105563
292 -0.04880311693996191 -14.829839622415603 -0.049043667130172254 -14.832681857235736
293 -0.04878145419061184 -14.878621076606215 -0.04799107313156128 -14.880672930367297
294 -0.04878952540457249 -14.927410602010788 -0.047990042716264725 -14.928662973083561
295 -0.04876491278409958 -14.976175514794887 -0.049579201824963094 -14.978242174908525
296 -0.048750126548111436 -15.024925641342998 -0.04530028477311134 -15.023542459681636
297 -0.048765494301915166 -15.073691135644912 -0.04669023174792528 -15.070232691429561
298 -0.04872337579727173 -15.122414511442184 -0.04454054702073336 -15.114773238450296
299 -0.04875644072890282 -15.171170952171087 -0.04628828857094049 -15.161061527021236
300 -0.048776164278388025 -15.219947116449475 -0.05084681436419487 -15.211908341385431
301 -0.04875394087284803 -15.268701057322323 -0.04556339206174016 -15.257471733447172
302 -0.04875004384666681 -15.31745110116899 -0.0481610756367445 -15.305632809083917
303 -0.0487410418689251 -15.366192143037916 -0.048609540052711966 -15.35424234913663
304 -0.0487570445984602 -15.414949187636376 -0.049853477999567984 -15.404095827136198
305 -0.04873466491699219 -15.463683852553368 -0.05230357088148594 -15.456399398017684
306 -0.04870782364159822 -15.512391676194966 -0.04660690892487764 -15.503006306942561
307 -0.04868670180439949 -15.561078377999365 -0.04708763211965561 -15.550093939062217
308 -0.04869845155626536 -15.609776829555631 -0.05309136211872101 -15.603185301180938
309 -0.04867146741598845 -15.65844829697162 -0.050953610241413115 -15.65413891142235
310 -0.048647284135222436 -15.707095581106843 -0.04787538256496191 -15.702014293987313
311 -0.048643534258008006 -15.755739115364852 -0.04736763760447502 -15.749381931591788
312 -0.04864754434674978 -15.804386659711602 -0.04839739669114351 -15.797779328282932
313 -0.04862803947180509 -15.853014699183406 -0.050208380073308946 -15.847987708356241
314 -0.048611295968294145 -15.9016259951517 -0.04717432800680399 -15.895162036363045
315 -0.04859667085111141 -15.950222666002812 -0.04748750310391188 -15.942649539466958
316 -0.04860589392483235 -15.998828559927645 -0.05231343358755112 -15.994962973054509
317 -0.04856932181864977 -16.047397881746296 -0.04847616571933031 -16.043439138773838
318 -0.048560311645269395 -16.095958193391564 -0.04992519486695528 -16.093364333640793
319 -0.04854128882288933 -16.144499482214453 -0.04788941331207752 -16.14125374695287
320 -0.04853416047990322 -16.193033642694356 -0.043031773343682286 -16.18428552029655
321 -0.04854938667267561 -16.241583029367032 -0.04791808240115643 -16.23220360269771
322 -0.04854673705995083 -16.290129766426983 -0.05153155103325844 -16.283735153730966
323 -0.04850983675569296 -16.338639603182674 -0.049527816101908685 -16.333262969832873
324 -0.04847245216369629 -16.38711205534637 -0.05653589740395546 -16.389798867236827
325 -0.04847012292593718 -16.43558217827231 -0.04964623562991619 -16.439445102866742
326 -0.048449288308620456 -16.48403146658093 -0.048050704225897786 -16.48749580709264
327 -0.04843330588191748 -16.53246477246285 -0.046770400181412694 -16.53426620727405
328 -0.04843611493706703 -16.580900887399917 -0.04862715117633343 -16.582893358450384
329 -0.04846285525709391 -16.62936374265701 -0.056170925870537756 -16.639064284320924
330 -0.04835603442043066 -16.67771977707744 -0.045141235925257206 -16.68420552024618
331 -0.04836874194443226 -16.72608851902187 -0.04874665234237909 -16.73295217258856
332 -0.048373122327029706 -16.7744616413489 -0.048499937541782855 -16.781452110130346
333 -0.04834916945546865 -16.82281081080437 -0.049216112680733205 -16.830668222811077
334 -0.04831366576254368 -16.871124476566912 -0.044330519437789914 -16.874998742248867
335 -0.04832001887261868 -16.91944449543953 -0.047227644361555576 -16.922226386610422
336 -0.04831512626260519 -16.967759621702136 -0.04680893514305353 -16.969035321753477
337 -0.048334166221320626 -17.016093787923456 -0.06289255544543267 -17.03192787719891
338 -0.04825384523719549 -17.06434763316065 -0.05482246316969395 -17.086750340368603
339 -0.04825018439441919 -17.11259781755507 -0.04764760490506888 -17.134397945273673
340 -0.04821936786174774 -17.160817185416818 -0.04874382801353931 -17.18314177328721
341 -0.04821334332227707 -17.209030528739095 -0.04597829822450876 -17.22912007151172
342 -0.048231313936412334 -17.257261842675508 -0.03829032955691218 -17.26741040106863
343 -0.048226713202893734 -17.3054885558784 -0.05167773459106684 -17.319088135659698
344 -0.04821996614336967 -17.353708522021773 -0.05161779373884201 -17.37070592939854
345 -0.048200971074402334 -17.401909493096174 -0.04520564097911119 -17.415911570377652
346 -0.04824210926890373 -17.45015160236508 -0.025064233457669616 -17.44097580383532
347 -0.0482783455401659 -17.498429947905244 -0.04797838069498539 -17.488954184530307
348 -0.04824373219162226 -17.546673680096866 -0.04671583417803049 -17.535670018708338
349 -0.04823837038129568 -17.59491205047816 -0.047052151337265966 -17.582722170045603
350 -0.048221927136182785 -17.643133977614344 -0.04756476990878582 -17.630286939954388
351 -0.04823245126754046 -17.691366428881885 -0.04247294459491968 -17.672759884549308
352 -0.04819643031805754 -17.739562859199943 -0.046797755919396875 -17.719557640468704
353 -0.04819968678057194 -17.787762545980513 -0.05446331724524498 -17.774020957713947
354 -0.04817411042749882 -17.835936656408013 -0.04897386375814676 -17.822994821472093
355 -0.04815579038113356 -17.884092446789147 -0.04656910989433527 -17.86956393136643
356 -0.04815990552306175 -17.932252352312208 -0.0485744658857584 -17.918138397252186
357 -0.048138282634317874 -17.980390634946527 -0.041986098140478136 -17.960124495392662
358 -0.048185158893465994 -18.028575793839995 -0.0525917874649167 -18.01271628285758
359 -0.04814649019390345 -18.0767222840339 -0.04870788753032684 -18.061424170387905
360 -0.048139595240354535 -18.124861879274253 -0.046519736759364605 -18.10794390714727
361 -0.048106500320136546 -18.17296837959439 -0.0466241305693984 -18.15456803771667
362 -0.04811456110328436 -18.221082940697674 -0.04269311968237162 -18.19726115739904
363 -0.04811752401292324 -18.269200464710597 -0.04850668255239725 -18.245767839951437
364 -0.04810716528445482 -18.317307629995053 -0.047881491295993325 -18.29364933124743
365 -0.04810199588537216 -18.365409625880424 -0.05053494405001402 -18.344184275297444
366 -0.048110634088516235 -18.41352025996894 -0.04654895439743996 -18.390733229694884
367 -0.04805820621550083 -18.46157846618444 -0.05048405006527901 -18.441217279760163
368 -0.04807090535759926 -18.50964937154204 -0.0547220854088664 -18.49593936516903
369 -0.04802906215190887 -18.557678433693948 -0.04388129599392414 -18.539820661162953
370 -0.04801307935267687 -18.605691513046626 -0.043115418404340744 -18.582936079567293
371 -0.048077480494976045 -18.6537689935416 -0.060613459534943105 -18.643549539102235
372 -0.04800278637558222 -18.701771779917184 -0.0512583402916789 -18.694807879393913
373 -0.04796551186591387 -18.7497372917831 -0.04741885047405958 -18.742226729867973
374 -0.04796042051166296 -18.797697712294763 -0.05183139033615589 -18.794058120204127
375 -0.04794016480445862 -18.84563787709922 -0.046291473880410196 -18.840349594084536
376 -0.04792786166071892 -18.89356573875994 -0.04790163151919842 -18.888251225603735
377 -0.047899844124913216 -18.941465582884852 -0.045605800673365594 -18.9338570262771
378 -0.047929692827165124 -18.989395275712017 0.0034865445457398893 -18.93037048173136
379 -0.047938745282590386 -19.037334020994606 -0.04810042846947908 -18.978470910200837
380 -0.04797408618032932 -19.085308107174935 -0.04279133155941963 -19.021262241760258
381 -0.04795343223959207 -19.133261539414526 -0.0444467106834054 -19.065708952443664
382 -0.04795940201729536 -19.18122094143182 -0.045754912123084066 -19.111463864566748
383 -0.047954395227134225 -19.229175336658955 -0.04308487921953201 -19.15454874378628
384 -0.04797464646399021 -19.277149983122946 -0.03012267015874386 -19.184671413945022
385 -0.047976357489824296 -19.32512634061277 -0.04933788161724806 -19.23400929556227
386 -0.0479608491063118 -19.37308718971908 -0.045121072232723235 -19.279130367794995
387 -0.047953917272388936 -19.421041106991467 -0.04615966491401195 -19.325290032709006
388 -0.04796116948127747 -19.469002276472743 -0.05240509044378996 -19.377695123152797
389 -0.04793663453310728 -19.51693891100585 -0.047153631784021856 -19.424848754936818
390 -0.04791403524577618 -19.564852946251627 -0.04605917893350124 -19.47090793387032
391 -0.047896146029233935 -19.61274909228086 -0.04778667688369751 -19.518694610754014
392 -0.04790906440466643 -19.66065815668553 -0.04902173653244972 -19.567716347286463
393 -0.047864636965096 -19.708522793650623 -0.050247674249112605 -19.617964021535578
394 -0.047830680198967454 -19.75635347384959 -0.046591087616980074 -19.66455510915256
395 -0.04782272558659315 -19.80417619943618 -0.04385001976042986 -19.70840512891299
396 -0.04782499577850104 -19.852001195214683 -0.05298334993422031 -19.76138847884721
397 -0.04780183769762516 -19.89980303291231 -0.04532837551087141 -19.80671685435808
398 -0.04776810649782419 -19.947571139410133 -0.045427733846008775 -19.852144588204087
399 -0.047777088917791845 -19.995348228327924 -0.045239096879959105 -19.897383685084048
400 -0.04778392389416695 -20.04313215222209 -0.05029027070850134 -19.94767395579255
401 -0.04777394365519285 -20.090906095877283 -0.048838226683437826 -19.996512182475985
402 -0.04773974008858204 -20.138645835965864 -0.0375780401751399 -20.034090222651127
403 -0.04777167923748493 -20.18641751520335 -0.04178682137280702 -20.075877044023933
404 -0.04774101842194796 -20.234158533625298 -0.04761017132550478 -20.12348721534944
405 -0.04774138368666172 -20.28189991731196 -0.025207867799326777 -20.148695083148766
406 -0.04773199316114187 -20.329631910473104 -0.04854290038347244 -20.19723798353224
407 -0.04773121159523726 -20.377363122068342 -0.05165102686733007 -20.24888901039957
408 -0.04773041903972626 -20.42509354110807 -0.04396194610744715 -20.292850956507017
409 -0.04770792908966541 -20.472801470197734 -0.04692894741892815 -20.339779903925944
410 -0.04770930167287588 -20.520510771870608 -0.04785353932529688 -20.38763344325124
411 -0.047703323885798454 -20.568214095756407 -0.0519074397161603 -20.4395408829674
412 -0.047689481265842916 -20.615903577022248 -0.04177011381834746 -20.481310996785748
413 -0.047676534950733186 -20.66358011197298 -0.04502553939819336 -20.52633653618394
414 -0.04765084479004145 -20.71123095676302 -0.04398079384118318 -20.570317330025123
415 -0.04772383701056242 -20.758954793773583 -0.05727903749793768 -20.62759636752306
416 -0.047611885517835614 -20.806566679291418 -0.05096048396080732 -20.67855685148387
417 -0.047637705504894254 -20.85420438479631 -0.0549267528578639 -20.733483604341732
418 -0.047595228627324106 -20.901799613423634 -0.04332230873405933 -20.77680591307579
419 -0.04763281475752592 -20.94943242818116 -0.05962639320641756 -20.83643230628221
420 -0.04756385907530784 -20.99699628725647 -0.05045394226908684 -20.886886248551296
421 -0.04753976706415415 -21.044536054320623 -0.042520661279559134 -20.929406909830856
422 -0.04753076639026403 -21.092066820710887 -0.04991640634834767 -20.979323316179205
423 -0.047530483454465866 -21.139597304165353 -0.04664746951311827 -21.025970785692323
424 -0.04752218201756477 -21.18711948618292 -0.049721512198448184 -21.07569229789077
425 -0.04749675672501326 -21.234616242907933 -0.048152005299925804 -21.123844303190698
426 -0.04749407730996609 -21.2821103202179 -0.045977482385933396 -21.16982178557663
427 -0.04748214278370142 -21.3295924630016 -0.04724436029791832 -21.217066145874547
428 -0.04745664689689875 -21.377049109898497 -0.05497070420533419 -21.272036850079882
429 -0.047494879364967345 -21.424543989263466 -0.04063132533337921 -21.31266817541326
430 -0.04743736442178488 -21.47198135368525 -0.05086823496967554 -21.363536410382938
431 -0.0474208677187562 -21.519402221404007 -0.04907586872577667 -21.412612279108714
432 -0.047427286952733995 -21.56682950835674 -0.05066513512283564 -21.46327741423155
433 -0.04736068807542324 -21.614190196432162 -0.039997860044240954 -21.50327527427579
434 -0.04736972749233246 -21.661559923924493 -0.048071911372244355 -21.551347185648034
435 -0.047365098260343075 -21.708925022184836 -0.052008756436407566 -21.60335594208444
436 -0.04734505265951157 -21.75627007484435 -0.04126611351966858 -21.64462205560411
437 -0.04733313787728548 -21.803603212721633 -0.04911442883312702 -21.69373648443724
438 -0.04731051735579968 -21.850913730077433 -0.04595309682190418 -21.739689581259142
439 -0.04732425194233656 -21.89823798201977 -0.04135189093649387 -21.781041472195636
440 -0.04728433545678854 -21.945522317476556 -0.057848804630339146 -21.838890276825975
441 -0.04725892562419176 -21.992781243100747 -0.04909574370831251 -21.88798602053429
442 -0.04726476166397333 -22.040046004764722 -0.04274721760302782 -21.930733238137318
443 -0.04725485444068909 -22.08730085920541 -0.048379089683294296 -21.979112327820612
444 -0.04723438732326031 -22.13453524652867 -0.04355426225811243 -22.022666590078725
445 -0.047232119180262086 -22.181767365708932 -0.04589462205767632 -22.0685612121364
446 -0.04721228778362274 -22.228979653492555 -0.05192553475499153 -22.120486746891395
447 -0.04721481669694185 -22.2761944701895 -0.048268998041749 -22.168755744933144
448 -0.047151168435812 -22.32334563862531 -0.03536545690149069 -22.204121201834635
449 -0.0472257474437356 -22.370571386069045 -0.04941798392683268 -22.25353918576147
450 -0.04723658617585898 -22.417807972244905 -0.060919455625116824 -22.314458641386587
451 -0.047160600498318675 -22.464968572743224 -0.04494930226355791 -22.359407943650144
452 -0.04716861974447965 -22.512137192487703 -0.048895294405519964 -22.408303238055662
453 -0.04715761430561542 -22.559294806793318 -0.05243546925485134 -22.460738707310515
454 -0.04713094737380743 -22.606425754167127 -0.05628567095845938 -22.517024378268975
455 -0.0470772473141551 -22.653503001481283 -0.04526964984834194 -22.562294028117318
456 -0.04709192514419556 -22.700594926625477 -0.0395286874845624 -22.60182271560188
457 -0.04707624372094869 -22.747671170346425 -0.048638916201889516 -22.65046163180377
458 -0.04708184283226728 -22.794753013178692 -0.05156073831021786 -22.702022370113987
459 -0.0469852002337575 -22.841738213412448 -0.062252306006848813 -22.764274676120834
460 -0.046971092373132704 -22.888709305785582 -0.04348641093820334 -22.80776108705904
461 -0.04696708675473928 -22.935676392540323 -0.045032236725091934 -22.85279332378413
462 -0.046950016543269156 -22.982626409083593 -0.04151672627776861 -22.8943100500619
463 -0.0469842430204153 -23.029610652104008 -0.04920948203653097 -22.94351953209843
464 -0.046900497563183305 -23.07651114966719 -0.05166261214762926 -22.995182144246062
465 -0.04692365489900112 -23.12343480456619 -0.05839893836528063 -23.05358108261134
466 -0.046886883489787576 -23.170321688055978 -0.0530323626473546 -23.106613445258695
467 -0.046823604591190816 -23.217145292647167 -0.04977296907454729 -23.15638641433324
468 -0.046808181516826156 -23.263953474163994 -0.027757548494264483 -23.184143962827505
469 -0.046821697056293486 -23.31077517122029 -0.041180712170898914 -23.225324674998404
470 -0.046798492595553395 -23.35757366381584 -0.048050370812416074 -23.27337504581082
471 -0.04675492700189352 -23.404328590817734 -0.028659802116453647 -23.302034847927274
472 -0.046776731871068476 -23.451105322688804 -0.043132069148123266 -23.345166917075396
473 -0.046788842976093294 -23.497894165664896 -0.05769471470266581 -23.402861631778062
474 -0.04676991645246744 -23.544664082117365 -0.039214867353439334 -23.442076499131502
475 -0.04673777762800455 -23.591401859745368 -0.052978767268359664 -23.495055266399863
476 -0.0467463156208396 -23.638148175366208 -0.04773575309664011 -23.5427910194965
477 -0.04671877846121788 -23.684866953827427 -0.047933655232191084 -23.590724674728694
478 -0.04669710788875818 -23.731564061716185 -0.044571198709309104 -23.635295873438004
479 -0.04668699111789465 -23.77825105283408 -0.031213060300797225 -23.6665089337388
480 -0.046694756299257276 -23.824945809133336 -0.03277612626552582 -23.699285060004325
481 -0.046690532378852366 -23.87163634151219 -0.04396146256476641 -23.74324652256909
482 -0.046657609194517134 -23.91829395070671 -0.037635608576238155 -23.78088213114533
483 -0.04668749570846557 -23.964981446415173 -0.046853895857930185 -23.827736027003258
484 -0.04669247046113014 -24.011673916876305 -0.045910173654556276 -23.873646200657813
485 -0.04661275912076235 -24.058286675997067 -0.03875085189938545 -23.9123970525572
486 -0.04669708032160998 -24.104983756318678 -0.0330304023809731 -23.945427454938173
487 -0.04668091330677271 -24.15166466962545 -0.028100555017590522 -23.973528009955764
488 -0.046734025701880455 -24.19839869532733 -0.04493434987962246 -24.018462359835386
489 -0.0467343807220459 -24.245133076049378 -0.03788671158254146 -24.056349071417927
490 -0.04674816951155662 -24.291881245560933 -0.054267007671296594 -24.110616079089223
491 -0.046725820563733575 -24.338607066124666 -0.04588029850274324 -24.156496377591967
492 -0.04667321015149355 -24.38528027627616 -0.0482446214184165 -24.204740999010383
493 -0.04666236843913794 -24.431942644715296 -0.04744676202535629 -24.25218776103574
494 -0.046624065935611726 -24.478566710650906 -0.05109415389597416 -24.303281914931713
495 -0.046623678505420686 -24.525190389156325 -0.04462806973606348 -24.347909984667776
496 -0.046609971299767496 -24.57180036045609 -0.04905509389936924 -24.396965078567145
497 -0.04661401137709618 -24.618414371833186 -0.05356486532837153 -24.450529943895518
498 -0.046565547958016394 -24.664979919791204 -0.04593425635248423 -24.496464200248003
499 -0.04655066374689341 -24.711530583538096 -0.02558290585875511 -24.522047106106758
500 -0.04656036794185638 -24.758090951479954 -0.04670215267688036 -24.568749258783637
501 -0.04652928207069636 -24.80462023355065 -0.04224599823355675 -24.610995257017194
502 -0.04655501712113619 -24.851175250671787 -0.051673623733222485 -24.662668880750417
503 -0.046513916552066804 -24.897689167223852 -0.05705635268241167 -24.71972523343283
504 -0.04645958617329597 -24.944148753397148 -0.0468421958386898 -24.766567429271518
505 -0.046473081596195696 -24.990621834993345 -0.04199742469936609 -24.808564853970886
506 -0.04643507767468691 -25.03705691266803 -0.0430159654468298 -24.851580819417716
507 -0.04642173796892166 -25.083478650636952 -0.04582359660416842 -24.897404416021885
508 -0.04640743266791105 -25.129886083304864 -0.0407974012196064 -24.93820181724149
509 -0.04641039930284023 -25.176296482607704 -0.03714069994166493 -24.975342517183158
510 -0.04640791993588209 -25.222704402543584 -0.05980862770229578 -25.035151144885454
511 -0.04633430801331997 -25.269038710556906 -0.05453200172632933 -25.089683146611783
512 -0.046343694627285006 -25.31538240518419 -0.0501834811642766 -25.13986662777606
513 -0.04633359704166651 -25.361716002225858 -0.04486527405679226 -25.18473190183285
514 -0.046310814656317235 -25.408026816882174 -0.049509708397090436 -25.23424161022994
515 -0.04629173837602139 -25.454318555258194 -0.05155189167708159 -25.285793501907023
516 -0.0462735615670681 -25.500592116825263 -0.038675582967698574 -25.32446908487472
517 -0.04623107090592384 -25.54682318773119 -0.04857522491365671 -25.373044309788376
518 -0.046228550001978876 -25.593051737733166 -0.04528551176190376 -25.41832982155028
519 -0.046240738965570925 -25.63929247669874 -0.028522521071136 -25.446852342621415
520 -0.04617525283247233 -25.68546772953121 -0.0586059719324112 -25.505458314553827
521 -0.04615221582353115 -25.731619945354744 -0.02676578816026449 -25.532224102714093
522 -0.04619819987565279 -25.7778181452304 -0.05132852029055357 -25.583552623004646
523 -0.046165064349770545 -25.82398320958017 -0.04549141060560942 -25.629044033610256
524 -0.04611052442342043 -25.87009373400359 -0.05279366672039032 -25.681837700330647
525 -0.04609891828149557 -25.916192652285083 -0.022469052486121653 -25.70430675281677
526 -0.04610966742038727 -25.962302319705472 -0.05465797856450081 -25.75896473138127
527 -0.046063004061579704 -26.008365323767052 -0.042463353089988234 -25.801428084471258
528 -0.04604507181793451 -26.054410395584988 -0.04624683186411858 -25.847674916335375
529 -0.04602935537695885 -26.100439750961947 -0.049797470681369305 -25.897472387016744
530 -0.046035078912973405 -26.14647482987492 -0.04637014362961054 -25.943842530646354
531 -0.04599578585475683 -26.192470615729675 -0.04157968629151583 -25.98542221693787
532 -0.0459736431017518 -26.23844425883143 -0.03981761317700148 -26.02523983011487
533 -0.0459700271487236 -26.28441428598015 -0.054395129531621934 -26.07963495964649
534 -0.04595231860876083 -26.330366604588914 -0.047030328027904036 -26.126665287674395
535 -0.04591366108506918 -26.376280265673984 -0.058124906942248346 -26.184790194616642
536 -0.045895290188491346 -26.422175555862474 -0.0462868694216013 -26.231077064038242
537 -0.04588314611464739 -26.46805870197712 -0.04423252064734697 -26.27530958468559
538 -0.04586948584765196 -26.513928187824774 -0.05485936272889376 -26.330168947414485
539 -0.04581443425267935 -26.559742622077454 -0.04248411320149899 -26.372653060615985
540 -0.045794030837714675 -26.60553665291517 -0.04164075218141079 -26.414293812797396
541 -0.04580715969204903 -26.65134381260722 -0.06167452279478312 -26.475968335592178
542 -0.04573468286544084 -26.69707849547266 -0.04353060312569142 -26.51949893871787
543 -0.04568919613957405 -26.742767691612233 -0.041914450004696846 -26.561413388722567
544 -0.045664519816637036 -26.78843221142887 -0.04109758827835321 -26.60251097700092
545 -0.04564293101429939 -26.83407514244317 -0.04700877759605646 -26.649519754596977
546 -0.045639457553625105 -26.879714599996795 -0.03206500420346856 -26.681584758800444
547 -0.04564332440495491 -26.92535792440175 -0.04633285365998745 -26.72791761246043
548 -0.04560833368450403 -26.970966258086257 -0.05490438006818295 -26.782821992528614
549 -0.04559322241693735 -27.016559480503194 -0.043996967189013955 -26.826818959717627
550 -0.04561303164809942 -27.062172512151292 -0.04632190763950348 -26.87314086735713
551 -0.04558699857443571 -27.107759510725728 -0.059569109976291654 -26.93270997733342
552 -0.04553801771253348 -27.153297528438262 -0.04919930286705494 -26.981909280200476
553 -0.04552044216543436 -27.198817970603695 -0.057592319697141646 -27.03950159989762
554 -0.04547237958759069 -27.244290350191285 -0.0460549084469676 -27.085556508344588
555 -0.04545995891094208 -27.289750309102228 -0.058909466676414016 -27.144465975021003
556 -0.04538993276655674 -27.335140241868785 -0.0178480498958379 -27.162314024916842
557 -0.04542957823723555 -27.38056982010602 -0.046398640237748624 -27.20871266515459
558 -0.04538827408105135 -27.425958094187074 -0.04553265180438757 -27.254245316958976
559 -0.045374554395675656 -27.47133264858275 -0.04600773118436337 -27.30025304814334
560 -0.045372608490288256 -27.51670525707304 -0.04176651388406753 -27.342019562027406
561 -0.04534109402447939 -27.562046351097518 -0.03628548812121153 -27.37830505014862
562 -0.045381511375308034 -27.607427862472825 -0.06256316397339105 -27.44086821412201
563 -0.045319085195660594 -27.652746947668486 -0.04825413767248392 -27.489122351794492
564 -0.04525536950677633 -27.698002317175263 -0.045270851068198684 -27.53439320286269
565 -0.04524126723408699 -27.74324358440935 -0.05595472883433104 -27.59034793169702
566 -0.045177360996603966 -27.788420945405953 -0.04106942862272263 -27.631417360319745
567 -0.045157641544938086 -27.833578586950892 -0.05329319592565298 -27.6847105562454
568 -0.04512522630393505 -27.878703813254827 -0.003835861789411865 -27.68854641803481
569 -0.045095407962799074 -27.923799221217624 -0.038076569139957425 -27.726622987174768
570 -0.045105834305286405 -27.96890505552291 -0.04916091598570347 -27.77578390316047
571 -0.045099728554487226 -28.014004784077397 -0.04026396460831165 -27.81604786776878
572 -0.0450845642015338 -28.05908934827893 -0.04191309977322817 -27.85796096754201
573 -0.04504267275333405 -28.104132021032264 -0.04976700097322464 -27.907727968515236
574 -0.045059065148234365 -28.149191086180497 -0.033900353498756884 -27.941628322013994
575 -0.04501976314932108 -28.194210849329817 -0.04218902457505465 -27.98381734658905
576 -0.04496781397610903 -28.239178663305925 -0.05287099983543157 -28.03668834642448
577 -0.04493914376944304 -28.28411780707537 -0.04138774108141661 -28.078076087505895
578 -0.0449365209788084 -28.329054328054177 -0.05018646214157343 -28.12826254964747
579 -0.04491786379367113 -28.373972191847848 -0.04327785391360521 -28.171540403561075
580 -0.0448554489761591 -28.418827640824006 -0.04343543741852045 -28.214975840979594
581 -0.044835982471704484 -28.46366362329571 -0.043771708570420745 -28.258747549550016
582 -0.04485524520277977 -28.508518868498488 -0.04119791202247143 -28.299945461572488
583 -0.044831831194460395 -28.55335069969295 -0.03581399535760284 -28.33575945693009
584 -0.04475400298833847 -28.598104702681287 -0.024033867195248602 -28.35979332412534
585 -0.04477467015385628 -28.642879372835143 -0.04224156867712736 -28.40203489280247
586 -0.04476013369858265 -28.687639506533724 -0.024570905696600677 -28.426605798499068
587 -0.04468563571572304 -28.732325142249447 -0.07273620627820492 -28.499342004777272
588 -0.04466526731848717 -28.776990409567933 -0.0356024632230401 -28.53494446800031
589 -0.04467999823391437 -28.821670407801847 -0.047163908183574674 -28.582108376183886
590 -0.0446325583383441 -28.86630296614019 -0.04272284246981144 -28.624831218653696
591 -0.04463115055114031 -28.91093411669133 -0.0429808659479022 -28.6678120846016
592 -0.04462593887001276 -28.955560055561342 -0.04580903127789497 -28.713621115879494
593 -0.04452376067638397 -29.000083816237726 -0.043130860291421415 -28.756751976170914
594 -0.044589579291641715 -29.04467339552937 -0.04692388232797384 -28.803675858498888
595 -0.04448668267577886 -29.089160078205147 -0.04523069523274899 -28.848906553731638
596 -0.04451969303190708 -29.133679771237055 -0.03386374851688743 -28.882770302248524
597 -0.044471643306314944 -29.178151414543372 -0.052146084420382974 -28.934916386668906
598 -0.044435667991638186 -29.22258708253501 -0.05863317362964153 -28.993549560298547
599 -0.044389679469168185 -29.26697676200418 -0.04027337208390236 -29.03382293238245
600 -0.04435640946030617 -29.311333171464486 -0.04563888181000948 -29.07946181419246
601 -0.04430698808282614 -29.355640159547313 -0.04321651235222816 -29.122678326544687
602 -0.04431945029646158 -29.399959609843776 -0.04456166625022888 -29.167239992794915
603 -0.0442702392116189 -29.444229849055397 -0.03888384457677603 -29.206123837371692
604 -0.04426371976733208 -29.48849356882273 -0.04053664263337851 -29.24666048000507
605 -0.04423541780561209 -29.532728986628342 -0.028780548181384803 -29.275441028186453
606 -0.04427674971520901 -29.57700573634355 -0.034449525736272336 -29.309890553922724
607 -0.04424917735159397 -29.621254913695147 -0.04303925596177578 -29.3529298098845
608 -0.0442356999963522 -29.6654906136915 -0.04733984712511301 -29.400269657009613
609 -0.04420871138572693 -29.709699325077228 -0.044698348827660085 -29.44496800583727
610 -0.04416980240494013 -29.75386912748217 -0.04239868316799402 -29.487366689005267
611 -0.044147349148988727 -29.798016476631158 -0.044498071633279325 -29.531864760638545
612 -0.04416207503527403 -29.842178551666432 -0.044870613142848015 -29.576735373781393
613 -0.04410392977297306 -29.886282481439405 -0.04468939527869224 -29.621424769060084
614 -0.04407192561775446 -29.93035440705716 -0.06453032642602921 -29.685955095486115
615 -0.04401381425559521 -29.974368221312755 -0.03953983411192894 -29.725494929598042
616 -0.043959866277873516 -30.01832808759063 -0.04322066530585289 -29.768715594903895
617 -0.04393956642597914 -30.06226765401661 -0.034471825882792476 -29.80318742078669
618 -0.04391455817967653 -30.106182212196284 -0.0534061374142766 -29.856593558200966
619 -0.04392395354807377 -30.150106165744358 -0.047585207782685754 -29.90417876598365
620 -0.043844026513397694 -30.193950192257756 -0.04539522454142571 -29.949573990525078
621 -0.043810026720166206 -30.23776021897792 -0.04180701151490211 -29.99138100203998
622 -0.04377471394836903 -30.28153493292629 -0.04332058392465114 -30.03470158596463
623 -0.043734142929315566 -30.32526907585561 -0.05040896851569414 -30.085110554480323
624 -0.04374419618397951 -30.369013272039588 -0.04489431641995907 -30.130004870900283
625 -0.04370260797441006 -30.412715880013998 -0.04806170780211687 -30.1780665787024
626 -0.043675578013062474 -30.45639145802706 -0.04988617245107889 -30.227952751153477
627 -0.04360016454011202 -30.499991622567173 -0.04708984475582838 -30.275042595909305
628 -0.04353523347526789 -30.54352685604244 -0.04452724177390337 -30.319569837683208
629 -0.04352919179946184 -30.5870560478419 -0.04938643686473369 -30.36895627454794
630 -0.043508543819189074 -30.63056459166109 -0.02959590209648013 -30.398552176644422
631 -0.043478633649647234 -30.67404322531074 -0.04460998438298702 -30.44316216102741
632 -0.04346208199858666 -30.717505307309327 -0.04115215837955475 -30.484314319406963
633 -0.043449538946151736 -30.76095484625548 -0.04519399590790272 -30.529508315314864
634 -0.043376978114247323 -30.804331824369726 -0.03836350291967392 -30.567871818234536
635 -0.04342062938958406 -30.84775245375931 -0.04666659627109766 -30.614538414505635
636 -0.043409501947462556 -30.89116195570677 -0.04494611453264952 -30.659484529038284
637 -0.04329142663627863 -30.93445338234305 -0.02568650422617793 -30.685171033264464
638 -0.04332241080701351 -30.977775793150066 -0.04122748225927353 -30.726398515523737
639 -0.04335940685123205 -31.021135200001297 -0.024675475247204304 -30.75107399077094
640 -0.043330355547368526 -31.064465555548665 -0.06593119818717241 -30.817005188958113
641 -0.0432460306212306 -31.107711586169895 -0.04475339539349079 -30.861758584351605
642 -0.043230395019054416 -31.15094198118895 -0.025337195210158824 -30.887095779561765
643 -0.04324537850916386 -31.194187359698113 -0.053755473159253594 -30.940851252721018
644 -0.04313149470835924 -31.23731885440647 -0.040996804274618624 -30.981848056995638
645 -0.043114294111728665 -31.2804331485182 -0.051425084844231604 -31.03327314183987
646 -0.04310537315905094 -31.32353852167725 -0.05583849586546421 -31.089111637705336
647 -0.043019311130046846 -31.366557832807295 -0.03726591039448977 -31.126377548099825
648 -0.0429662149399519 -31.409524047747247 -0.04126426298171282 -31.167641811081538
649 -0.042969524301588534 -31.452493572048837 -0.054531550779938695 -31.222173361861476
650 -0.0428956801071763 -31.495389252156013 -0.037302475050091745 -31.259475836911566
651 -0.042886984534561634 -31.538276236690574 -0.043017365783452985 -31.30249320269502
652 -0.042832658439874646 -31.58110889513045 -0.03937026113271713 -31.341863463827735
653 -0.04278739299625158 -31.6238962881267 -0.04022937528789043 -31.382092839115625
654 -0.04278174731880426 -31.666678035445507 -0.04272003080695867 -31.424812869922583
655 -0.04280722197145224 -31.709485257416958 -0.07742835357785224 -31.502241223500434
656 -0.04262745399028063 -31.75211271140724 -0.046682927198708056 -31.548924150699143
657 -0.04257462080568075 -31.79468733221292 -0.05664579831063747 -31.60556994900978
658 -0.0424475347623229 -31.837134866975244 -0.032129671331495045 -31.637699620341277
659 -0.04248739425092936 -31.879622261226174 -0.04099576007574797 -31.678695380417025
660 -0.04244843907654285 -31.92207070030272 -0.050466017238795756 -31.729161397655822
661 -0.04243060331791639 -31.964501303620636 -0.03992398306727409 -31.769085380723098
662 -0.04250296782702208 -32.007004271447656 -0.0771281972527504 -31.84621357797585
663 -0.042269294150173664 -32.04927356559783 -0.045397606864571574 -31.89161118484042
664 -0.04230122193694115 -32.09157478753477 -0.04065103270113468 -31.932262217541556
665 -0.0422510925680399 -32.133825880102805 -0.04231523834168911 -31.974577455883246
666 -0.04218723438680172 -32.176013114489606 -0.043844135478138924 -32.01842159136139
667 -0.042174429446458814 -32.21818754393607 -0.0395518658682704 -32.05797345722966
668 -0.04212181828916073 -32.26030936222523 -0.038015274330973625 -32.09598873156063
669 -0.04208976626396179 -32.30239912848919 -0.04369817599654198 -32.13968690755717
670 -0.04206032063812017 -32.344459449127314 -0.03324716966599226 -32.17293407722316
671 -0.04205980207771063 -32.38651925120502 -0.03865024223923683 -32.211584319462396
672 -0.042025662027299404 -32.42854491323232 -0.04264949709177017 -32.25423381655417
673 -0.041959942504763606 -32.47050485573708 -0.05154773835092783 -32.305781554905096
674 -0.04190250132232905 -32.51240735705941 -0.03667371403425932 -32.342455268939354
675 -0.04182473160326481 -32.55423208866267 -0.04335047621279955 -32.385805745152155
676 -0.04179201386868954 -32.59602410253136 -0.0470790445804596 -32.43288478973261
677 -0.04167326260358095 -32.63769736513494 -0.037865967489778996 -32.47075075722239
678 -0.041691983304917815 -32.679389348439855 -0.05467781126499176 -32.525428568487385
679 -0.041576755419373515 -32.720966103859226 -0.03429399486631155 -32.559722563353695
680 -0.04156494978815317 -32.76253105364738 -0.044110447727143766 -32.60383301108084
681 -0.041523915342986585 -32.804054968990364 -0.0440050695091486 -32.647838080589985
682 -0.041524939239025116 -32.84557990822939 -0.04254437685012817 -32.690382457440116
683 -0.04147894848138094 -32.88705885671077 -0.04858991336077452 -32.73897237080089
684 -0.04138542301952839 -32.9284442797303 -0.040224934183061126 -32.779197304983946
685 -0.04135945402085781 -32.96980373375116 -0.038046964816749095 -32.817244269800696
686 -0.041295654326677325 -33.01109938807783 -0.0327764805406332 -32.85002075034133
687 -0.04136270806193352 -33.05246209613976 -0.03812575172632933 -32.888146502067656
688 -0.04129596501588821 -33.093758061155654 -0.04953691996634006 -32.937683422034
689 -0.041238992288708684 -33.134997053444366 -0.03703429643064737 -32.974717718464646
690 -0.041187021881341934 -33.17618407532571 -0.031676836870610715 -33.006394555335255
691 -0.041193040832877156 -33.21737711615859 -0.04470636695623398 -33.05110092229149
692 -0.04109907075762749 -33.25847618691621 -0.022385379765182734 -33.07348630205667
693 -0.04113923273980617 -33.29961541965602 -0.04730184189975262 -33.120788143956425
694 -0.04104486145079136 -33.340660281106814 -0.02742334855720401 -33.14821149251363
695 -0.04104082603007555 -33.38170110713689 -0.042086319997906685 -33.19029781251154
696 -0.04099641963839531 -33.42269752677529 -0.02922639800235629 -33.219524210513896
697 -0.04102513119578362 -33.46372265797107 -0.034522656537592414 -33.254046867051485
698 -0.041026211157441136 -33.50474886912851 -0.015985878882929683 -33.270032745934415
699 -0.04093186371028423 -33.5456807328388 -0.04102134946733713 -33.31105409540175
700 -0.04088117256760597 -33.586561905406406 -0.03741450384259224 -33.34846859924434
701 -0.04086729940026999 -33.627429204806674 -0.0393505372107029 -33.38781913645504
702 -0.04084435757249594 -33.66827356237917 -0.03675706572830677 -33.42457620218335
703 -0.040841026417911055 -33.70911458879708 -0.04325359687209129 -33.467829799055444
704 -0.04085353091359138 -33.74996811971067 -0.06121242213994264 -33.52904222119539
705 -0.040567843429744246 -33.790535963140414 -0.05102385114878416 -33.580066072344174
706 -0.04049307070672512 -33.83102903384714 -0.04712353553622961 -33.6271896078804
707 -0.04049344342201948 -33.87152247726916 -0.04513200987130404 -33.672321617751706
708 -0.04049409311264753 -33.91201657038181 -0.04511309619992972 -33.71743471395163
709 -0.040345234982669356 -33.952361805364475 -0.036834689974784854 -33.754269403926415
710 -0.04032852482050657 -33.992690330184985 -0.042065976187586784 -33.796335380114
711 -0.04025340992957353 -34.03294374011456 -0.04583130981773138 -33.84216668993173
712 -0.04023332390934229 -34.0731770640239 -0.040655641816556454 -33.88282233174829
713 -0.040149723365902903 -34.1133267873898 -0.043840995989739895 -33.92666332773803
714 -0.04013780690729618 -34.1534645942971 -0.04653607904911041 -33.97319940678714
715 -0.04004978649318218 -34.19351438079028 -0.038642477430403235 -34.01184188421754
716 -0.04004273805767298 -34.233557118847955 -0.03569520637392998 -34.04753709059147
717 -0.03990845773369074 -34.27346557658164 -0.046021906472742555 -34.093558997064214
718 -0.039942250959575175 -34.31340782754122 -0.03323424272239208 -34.12679323978661
719 -0.03993358425796032 -34.35334141179918 -0.03898327257484198 -34.16577651236145
720 -0.039880487322807315 -34.39322189912198 -0.04615389201790095 -34.211930404379345
721 -0.03979772757738829 -34.43301962669937 -0.03401322942227125 -34.245943633801616
722 -0.03972202856093645 -34.47274165526031 -0.04243697393685579 -34.288380607738475
723 -0.039734235033392906 -34.5124758902937 -0.03721777219325304 -34.325598379931726
724 -0.03967602234333754 -34.552151912637036 -0.041384983249008654 -34.366983363180736
725 -0.039726283960044385 -34.59187819659708 -0.06359204612672328 -34.43057540930746
726 -0.03951657228171825 -34.6313947688788 -0.026723550260066987 -34.457298959567524
727 -0.03951427582651377 -34.67090904470531 -0.03886341247707605 -34.4961623720446
728 -0.03952494077384472 -34.710433985479156 -0.04611852746456861 -34.54228089950917
729 -0.03939841669052839 -34.74983240216969 -0.03946332298219204 -34.581744222491366
730 -0.039331689663231376 -34.789164091832916 -0.043575932085514066 -34.62532015457688
731 -0.039308535493910314 -34.828472627326825 -0.03314537778496742 -34.65846553236185
732 -0.03931078780442476 -34.86778341513125 -0.045433852821588516 -34.70389938518344
733 -0.03926900904625654 -34.90705242417751 -0.05106184799224138 -34.754961233175685
734 -0.0391008660197258 -34.94615329019723 -0.028099261969327927 -34.783060495145016
735 -0.03910685647279024 -34.98526014667002 -0.0411950932815671 -34.82425558842658
736 -0.039002503454685214 -35.024262650124705 -0.03497133068740368 -34.859226919113986
737 -0.03903075978159905 -35.0632934099063 -0.04461488425731659 -34.9038418033713
738 -0.038947770930826665 -35.102241180837126 -0.040663430094718934 -34.94450523346602
739 -0.03889082968235016 -35.14113201051948 -0.04299687054008246 -34.9875021040061
740 -0.03880966752767563 -35.17994167804715 -0.03821656871587038 -35.025718672721965
741 -0.038753746449947356 -35.2186954244971 -0.039301381818950175 -35.065020054540916
742 -0.038739638216793534 -35.257435062713895 -0.035145597718656066 -35.10016565225957
743 -0.03862343225628138 -35.296058494970175 -0.0390864085406065 -35.139252060800175
744 -0.03866635374724865 -35.33472484871742 -0.04530812427401543 -35.18456018507419
745 -0.038584637269377706 -35.3733094859868 -0.03362339399755001 -35.21818357907174
746 -0.038535045273602006 -35.41184453126041 -0.03712115176022053 -35.25530473083196
747 -0.03850838746875525 -35.45035291872916 -0.050416065752506255 -35.30572079658447
748 -0.038393829762935636 -35.4887467484921 -0.03255119007080794 -35.33827198665527
749 -0.03830251879990101 -35.527049267292 -0.03533511124551296 -35.37360709790079
750 -0.03829102832823992 -35.56534029562024 -0.03363390602171421 -35.4072410039225
751 -0.03829675577580929 -35.60363705139605 -0.04581293724477291 -35.453053941167276
752 -0.03817616496235132 -35.6418132163584 -0.03941749781370163 -35.49247143898098
753 -0.03819053191691637 -35.68000374827532 -0.04748146533966065 -35.539952904320636
754 -0.038050330616533755 -35.71805407889185 -0.03285407572984696 -35.57280698005048
755 -0.03810445852577686 -35.75615853741763 -0.04918342214077711 -35.62199040219126
756 -0.03795218896120787 -35.79411072637884 -0.03524828236550093 -35.65723868455676
757 -0.03787836637347937 -35.831989092752316 -0.040748810209333894 -35.697987494766096
758 -0.03787308856844902 -35.86986218132076 -0.03947869203984737 -35.737466186805946
759 -0.03780811559408903 -35.90767029691485 -0.04064422827214002 -35.77811041507809
760 -0.03775123320519924 -35.94542153012005 -0.03657370395958424 -35.81468411903767
761 -0.03765066098421812 -35.98307219110427 -0.03854835107922554 -35.8532324701169
762 -0.03766129594296217 -36.02073348704723 -0.0368527615442872 -35.89008523166119
763 -0.03754116985946894 -36.0582746569067 -0.03927325662225485 -35.92935848828344
764 -0.03756443690508604 -36.09583909381178 -0.03707012850791216 -35.966428616791355
765 -0.037442346848547456 -36.13328144066033 -0.04409543853253126 -36.010524055323884
766 -0.03745501674711704 -36.17073645740745 -0.04391884729266167 -36.05444290261654
767 -0.03731673341244459 -36.208053190819896 -0.0375920232385397 -36.09203492585508
768 -0.03727021664381027 -36.24532340746371 -0.03253951761871576 -36.1245744434738
769 -0.037303946912288666 -36.282627354376 -0.040633668564260005 -36.16520811203806
770 -0.03721197210252285 -36.31983932647852 -0.03613120522350073 -36.20133931726156
771 -0.03723258841782808 -36.35707191489635 -0.03074183976277709 -36.23208115702433
772 -0.03725193459540606 -36.394323849491755 -0.059160498157143596 -36.29124165518147
773 -0.03696351032704115 -36.431287359818796 -0.03367805127054453 -36.324919706452015
774 -0.03697849549353123 -36.468265855312325 -0.037222993187606336 -36.36214269963962
775 -0.03685666862875223 -36.505122523941075 -0.035574521869421005 -36.39771722150904
776 -0.03689830880612135 -36.5420208327472 -0.028853606525808574 -36.42657082803485
777 -0.0368551641702652 -36.57887599691746 -0.04399103969335556 -36.4705618677282
778 -0.036752226017415526 -36.61562822293487 -0.03977575059980154 -36.510337618328
779 -0.03665686845779419 -36.65228509139267 -0.03456651922315359 -36.54490413755116
780 -0.03660165462642908 -36.6888867460191 -0.03539801109582186 -36.58030214864698
781 -0.03660738598555326 -36.725494132004656 -0.03193524070084095 -36.61223738934782
782 -0.036599915474653244 -36.76209404747931 -0.024257905688136815 -36.63649529503596
783 -0.03662134632468224 -36.79871539380399 -0.04177219308912754 -36.67826748812509
784 -0.03657978493720293 -36.83529517874119 -0.028614146821200847 -36.706881634946285
785 -0.0365478103980422 -36.87184298913923 -0.03324445057660341 -36.74012608552289
786 -0.03651150930672884 -36.90835449844596 -0.03451924081891775 -36.774645326341805
787 -0.036452104523777965 -36.944806602969734 -0.03429672829806805 -36.80894205463987
788 -0.036410342715680596 -36.98121694568542 -0.02847541682422161 -36.83741747146409
789 -0.03655099365860224 -37.01776793934402 -0.0511368753388524 -36.88855434680295
790 -0.03629362974315882 -37.054061569087175 -0.034318830072879794 -36.922873176875825
791 -0.03625484574586153 -37.09031641483303 -0.03528260830789805 -36.95815578518372
792 -0.036249644868075845 -37.12656605970111 -0.03344203699380159 -36.991597822177525
793 -0.036163194105029106 -37.16272925380614 -0.03225223906338215 -37.02385006124091
794 -0.036171813309192655 -37.19890106711534 -0.026186864729970692 -37.05003692597088
795 -0.035993816889822484 -37.23489488400516 -0.054810232296586034 -37.10484715826747
796 -0.03599011693149805 -37.27088500093666 -0.03629198726266623 -37.14113914553013
797 -0.035951748676598075 -37.306836749613254 -0.03614287059754133 -37.17728201612768
798 -0.035983446054160595 -37.342820195667414 -0.03459249678999186 -37.21187451291767
799 -0.03591120913624764 -37.37873140480366 -0.04083460178226232 -37.25270911469993
800 -0.03587740622460842 -37.414608811028266 -0.03910475969314575 -37.29181387439308
801 -0.035793008655309676 -37.45040181968358 -0.0374745175242424 -37.32928839191732
802 -0.03573025893419981 -37.48613207861778 -0.03527075182646513 -37.36455914374379
803 -0.03571680393069983 -37.521848882548476 -0.027033708151429893 -37.39159285189522
804 -0.03574493695050478 -37.55759381949898 -0.01760811489075422 -37.409200966785974
805 -0.035633881017565726 -37.59322770051655 -0.043505916371941566 -37.452706883157916
806 -0.035632488504052165 -37.6288601890206 -0.034491409920156 -37.48719829307807
807 -0.03553297556936741 -37.66439316458997 -0.034708593785762784 -37.52190688686384
808 -0.035553285107016566 -37.69994644969698 -0.03519569709897041 -37.55710258396281
809 -0.0354159876704216 -37.7353624373674 -0.03198413569480181 -37.58908671965761
810 -0.035426868684589864 -37.77078930605199 -0.037742190062999725 -37.62682890972061
811 -0.03543299362063408 -37.80622229967262 0.013465540809556842 -37.61336336891105
812 -0.035541181825101374 -37.84176348149772 -0.03551812060177326 -37.648881489512824
813 -0.03544275164604187 -37.87720623314377 -0.03928826283663511 -37.68816975234946
814 -0.03539615161716938 -37.91260238476094 -0.03867392279207706 -37.72684367514154
815 -0.035337220132350924 -37.947939604893286 -0.032326442934572694 -37.75917011807611
816 -0.03530923258513212 -37.98324883747842 -0.031020413897931576 -37.79019053197405
817 -0.035314588248729704 -38.01856342572715 -0.033722958900034426 -37.823913490874084
818 -0.035337720066308975 -38.05390114579346 -0.04227138571441173 -37.8661848765885
819 -0.03525770455598831 -38.08915885034945 -0.030245653260499238 -37.896430529849
820 -0.03521357122808695 -38.12437242157753 -0.03922351319342852 -37.935654043042426
821 -0.035133571550250056 -38.15950599312778 -0.0363446094095707 -37.971998652451994
822 -0.03508243151009083 -38.19458842463787 -0.03350737411528826 -38.00550602656728
823 -0.0351006181910634 -38.22968904282894 -0.04009065683931112 -38.04559668340659
824 -0.03501257132738829 -38.26470161415632 -0.04031650889664888 -38.085913192303245
825 -0.03497748598456383 -38.299679100140885 -0.02880043340846896 -38.114713625711715
826 -0.034868961200118065 -38.334548061341 -0.03465541787445545 -38.14936904358617
827 -0.03489544969052076 -38.36944351103153 -0.03987043220549822 -38.189239475791666
828 -0.03479579705744982 -38.404239308088975 -0.02941972967237234 -38.218659205464036
829 -0.03478439711034298 -38.43902370519932 -0.043043150939047335 -38.261702356403084
830 -0.0346912894397974 -38.47371499463912 -0.03174584852531552 -38.2934482049284
831 -0.03469446077942848 -38.508409455418544 -0.03649967685341835 -38.32994788178182
832 -0.03462832923978567 -38.54303778465833 -0.03264472745358944 -38.362592609235406
833 -0.03464903458952904 -38.57768681924786 -0.044826766662299636 -38.4074193758977
834 -0.03466643672436476 -38.612353255972224 -0.03188123144209385 -38.439300607339796
835 -0.03459724523127079 -38.64695050120349 -0.031204795651137828 -38.47050540299093
836 -0.0345935570076108 -38.6815440582111 -0.05901585388928652 -38.529521256880216
837 -0.03443444781005382 -38.71597850602116 -0.03171807769685984 -38.561239334577074
838 -0.03437579777091741 -38.75035430379208 -0.03141580782830715 -38.592655142405384
839 -0.03433535732328892 -38.784689661115365 -0.030195249058306218 -38.62285039146369
840 -0.03437104299664497 -38.81906070411201 -0.04265016429126263 -38.66550055575495
841 -0.034227709472179416 -38.85328841358419 -0.032224598526954654 -38.697725154281905
842 -0.03441500682383776 -38.88770342040802 -0.05264318771660328 -38.75036834199851
843 -0.03418026939034462 -38.92188368979837 -0.028620611131191253 -38.7789889531297
844 -0.03406284954398871 -38.95594653934236 -0.03408441990613938 -38.813073373035834
845 -0.03404740355908871 -38.98999394290144 -0.03432052936404943 -38.84739390239989
846 -0.03399906232953072 -39.02399300523097 -0.04383446332067251 -38.89122836572056
847 -0.033941298723220825 -39.05793430395419 -0.03094737557694316 -38.9221757412975
848 -0.033889060094952586 -39.09182336404914 -0.04057110529392958 -38.96274684659143
849 -0.0338886046782136 -39.12571196872735 -0.03793761674314737 -39.00068446333458
850 -0.03378770723938942 -39.15949967596674 -0.039218375273048875 -39.03990283860763
851 -0.033771957457065585 -39.193271633423805 -0.03584246765822172 -39.07574530626585
852 -0.0337304076179862 -39.22700204104179 -0.03022946398705244 -39.10597477025291
853 -0.0337021954357624 -39.26070423647756 -0.029872576333582403 -39.13584734658649
854 -0.03371432535350323 -39.29441856183106 -0.03739228118211031 -39.173239627768595
855 -0.033602751605212686 -39.328021313436274 -0.03547221403568983 -39.20871184180429
856 -0.033620015159249304 -39.361641328595525 -0.03889310546219349 -39.24760494726648
857 -0.033530759066343306 -39.39517208766187 -0.027785624004900457 -39.27539057127138
858 -0.03356912527233362 -39.428741212934206 -0.038076932169497014 -39.313467503440876
859 -0.033507934771478176 -39.462249147705684 -0.03949767090380192 -39.352965174344675
860 -0.033395033329725266 -39.49564418103541 -0.03750634901225567 -39.39047152335693
861 -0.033374754898250106 -39.52901893593366 -0.034001330845057964 -39.42447285420199
862 -0.03325847499072552 -39.56227741092438 -0.03326620142906904 -39.45773905563106
863 -0.03324679955840111 -39.59552421048278 -0.02576146721839905 -39.48350052284946
864 -0.033300069719552995 -39.62882428020233 -0.04237587507814169 -39.525876397927604
865 -0.03323322050273418 -39.66205750070507 -0.029411945305764676 -39.55528834323337
866 -0.03327637687325478 -39.69533387757832 -0.022269762493669985 -39.57755810572704
867 -0.03328468184918165 -39.7286185594275 -0.03904058057814837 -39.61659868630519
868 -0.03311742749065161 -39.761735986918154 -0.030120620410889386 -39.64671930671608
869 -0.033106322027742864 -39.794842308945896 -0.021804763469845057 -39.668524070185924
870 -0.03317795693874359 -39.82802026588464 -0.02545134201645851 -39.693975412202384
871 -0.03310618977993727 -39.861126455664575 -0.04200097434222698 -39.735976386544614
872 -0.033020605146884915 -39.89414706081146 -0.020614690613001585 -39.756591077157616
873 -0.0332370201125741 -39.927384080924035 -0.06202600039541721 -39.818617077553036
874 -0.032906672731041905 -39.96029075365508 -0.03632554616779089 -39.854942623720824
875 -0.03289021197706461 -39.99318096563214 -0.03245806619524956 -39.88740068991607
876 -0.032833400368690493 -40.02601436600083 -0.034522545710206035 -39.921923235626274
877 -0.032754871249198916 -40.058769237250026 -0.024503672495484352 -39.94642690812176
878 -0.032848048582673074 -40.0916172858327 -0.03046460319310427 -39.97689151131486
879 -0.03292311020195484 -40.124540396034654 -0.04598320908844471 -40.02287472040331
880 -0.03279618993401527 -40.15733658596867 -0.03563251923769713 -40.058507239641
881 -0.032698646932840345 -40.190035232901515 -0.0395117249339819 -40.09801896457498
882 -0.032606258429586886 -40.2226414913311 -0.02860990408807993 -40.12662886866306
883 -0.03263988345861435 -40.25528137478972 -0.03115101782605052 -40.15777988648911
884 -0.03264343161135912 -40.28792480640108 -0.03456349745392799 -40.19234338394304
885 -0.03271000701934099 -40.32063481342042 -0.04197374042123556 -40.234317124364274
886 -0.03263570293784142 -40.35327051635826 -0.03123254394158721 -40.26554966830586
887 -0.03249219674617052 -40.38576271310443 -0.026117935590445996 -40.29166760389631
888 -0.032779740542173384 -40.4185424536466 -0.008474179985933005 -40.30014178388224
889 -0.03256824929267168 -40.451110702939275 -0.0342296052724123 -40.334371389154654
890 -0.032572942227125166 -40.4836836451664 -0.018455934710800648 -40.352827323865455
891 -0.032580006308853625 -40.516263651475256 -0.03719981536269188 -40.390027139228145
892 -0.0326135441660881 -40.548877195641346 -0.0395211735740304 -40.429548312802176
893 -0.03247117511928081 -40.58134837076063 -0.036353441514074804 -40.46590175431625
894 -0.03243529349565506 -40.61378366425628 -0.021888350881636143 -40.48779010519789
895 -0.032489794120192525 -40.64627345837648 -0.03999159839004278 -40.527781703587934
896 -0.03248752355575561 -40.678760981932236 -0.03671958073973656 -40.56450128432767
897 -0.03237536754459143 -40.711136349476824 -0.03505679313093424 -40.5995580774586
898 -0.03240257315337658 -40.7435389226302 -0.030888194497674704 -40.63044627195628
899 -0.03233705945312977 -40.77587598208333 -0.026708299200981854 -40.657154571157264
900 -0.03228653073310852 -40.80816251281644 -0.0422751983627677 -40.69942976952003
901 -0.03243395406752825 -40.840596466883966 -0.021071614138782023 -40.720501383658814
902 -0.03232017122209072 -40.872916638106055 -0.0280567585490644 -40.74855814220788
903 -0.03236936889588833 -40.90528600700194 -0.02149330573156476 -40.770051447939444
904 -0.03243790082633495 -40.93772390782828 -0.03802625313401222 -40.80807770107346
905 -0.03236783929169178 -40.97009174711997 -0.024364449456334113 -40.83244215052979
906 -0.03237294647842646 -41.0024646935984 -0.028458093851804735 -40.8609002443816
907 -0.032728380709886554 -41.03519307430828 -0.0086956704268232 -40.86959591480842
908 -0.032397843711078164 -41.06759091801936 -0.026170491613447665 -40.89576640642187
909 -0.03247588481754064 -41.100066802836906 -0.026193907018750906 -40.92196031344062
910 -0.03257747273892164 -41.13264427557583 -0.0194464860484004 -40.94140679948902
911 -0.03243160676211119 -41.16507588233794 -0.030469501111656427 -40.97187630060068
912 -0.03237766623497009 -41.19745354857291 -0.02696863692253828 -40.99884493752322
913 -0.03244060575962067 -41.22989415433253 -0.040178378112614155 -41.03902331563583
914 -0.032412674464285376 -41.26230682879681 -0.03331813309341669 -41.07234144872925
915 -0.03236924484372139 -41.29467607364053 -0.022956530470401047 -41.09529797919965
916 -0.032431181706488135 -41.327107255347016 -0.03291961960494518 -41.128217598804596
917 -0.032495046965777874 -41.359602302312794 -0.02147573195397854 -41.14969333075857
918 -0.03249894976615906 -41.39210125207895 -0.050852471776306626 -41.20054580253488
919 -0.03238298706710339 -41.424484239146054 -0.03431035932153463 -41.23485616185642
920 -0.03231097515672445 -41.45679521430278 -0.03009296664968133 -41.2649491285061
921 -0.03229665551334619 -41.48909186981613 -0.03255946803838015 -41.29750859654448
922 -0.032269224710762504 -41.52136109452689 -0.03239695578813553 -41.32990555233262
923 -0.03221813198179006 -41.55357922650868 -0.04214261136949062 -41.37204816370211
924 -0.03221545144915581 -41.585794677957836 -0.04181621968746185 -41.41386438338957
925 -0.03206265456974507 -41.61785733252758 -0.02951733209192753 -41.4433817154815
926 -0.031926030106842515 -41.64978336263442 -0.036363091133534906 -41.47974480661504
927 -0.03198332954198122 -41.6817666921764 -0.02682402040809393 -41.50656882702313
928 -0.032115913555026056 -41.71388260573143 -0.04394812323153019 -41.55051695025466
929 -0.0319029837846756 -41.7457855895161 -0.022414949629455803 -41.57293189988412
930 -0.031871936097741124 -41.77765752561385 -0.036775446683168414 -41.60970734656728
931 -0.031870435923337936 -41.809527961537185 -0.023658365197479724 -41.63336571176476
932 -0.03190771322697401 -41.841435674764156 -0.03769106660038233 -41.67105677836514
933 -0.031814994476735595 -41.87325066924089 -0.02384779481217265 -41.69490457317731
934 -0.03183737359941006 -41.9050880428403 -0.028138947766274215 -41.723043520943584
935 -0.031854807026684286 -41.93694284986698 -0.04214717131108046 -41.76519069225466
936 -0.03194247949868441 -41.96888532936566 -0.04624212346971035 -41.81143281572437
937 -0.03169266935437918 -42.00057799872004 -0.02505326922982931 -41.8364860849542
938 -0.03175798058509827 -42.03233597930514 -0.03262075260281563 -41.86910683755702
939 -0.03164495546370745 -42.06398093476884 -0.02571963267400861 -41.89482647023103
940 -0.03169689793139696 -42.09567783270024 -0.038422864861786366 -41.93324933509282
941 -0.031689570657908915 -42.12736740335815 -0.03490933310240507 -41.96815866819522
942 -0.031567011028528214 -42.15893441438668 -0.03327293563634157 -42.00143160383156
943 -0.031607499718666075 -42.190541914105346 -0.03597677610814572 -42.037408379939706
944 -0.031564158387482166 -42.22210607249283 -0.030059285834431647 -42.06746766577414
945 -0.03152736546471715 -42.25363343795755 -0.02868058141320944 -42.09614824718735
946 -0.03153985990211368 -42.28517329785966 -0.03016802193596959 -42.12631626912332
947 -0.03152235494926572 -42.316695652808924 -0.033226303383708 -42.15954257250703
948 -0.03149433955550194 -42.348189992364425 -0.03565499056130648 -42.195197563068334
949 -0.031512847542762755 -42.37970283990719 -0.02906129714101553 -42.224258860209346
950 -0.031517567299306395 -42.41122040720649 -0.033389737643301484 -42.25764859785265
951 -0.03156350608915091 -42.44278391329564 -0.008633356587961317 -42.266281954440615
952 -0.03153154589235783 -42.474315459188 -0.03268422763794661 -42.29896618207856
953 -0.03151272842660546 -42.505828187614604 -0.03380210902541876 -42.332768291103974
954 -0.03144424809142947 -42.537272435706036 -0.028312794025987388 -42.36108108512996
955 -0.031449701823294166 -42.56872213752933 -0.0338898703455925 -42.39497095547555
956 -0.031478597596287725 -42.60020073512562 -0.03199178576469421 -42.426962741240246
957 -0.031418978702276945 -42.631619713827895 -0.03175562266260386 -42.45871836390285
958 -0.03134889295324683 -42.66296860678114 -0.030530852265655994 -42.4892492161685
959 -0.031333713047206405 -42.694302319828346 -0.03743044566363096 -42.526679661832134
960 -0.03129441300407052 -42.725596732832415 -0.03132442133501172 -42.55800408316715
961 -0.0312850771471858 -42.7568818099796 -0.032041802257299426 -42.590045885424445
962 -0.03124087555333972 -42.78812268553294 -0.028102205414325 -42.61814809083877
963 -0.031242936104536056 -42.81936562163747 -0.027982213534414768 -42.64613030437319
964 -0.03127190032973885 -42.850637521967215 -0.04300377350300551 -42.68913407787619
965 -0.03108586259186268 -42.88172338455908 -0.027443700283765794 -42.71657777815996
966 -0.031171713676303624 -42.91289509823538 -0.034047496505081654 -42.75062527466504
967 -0.03110772743821144 -42.94400282567359 -0.03483038544654846 -42.78545566011159
968 -0.031151012610644103 -42.975153838284236 -0.0409915417432785 -42.82644720185487
969 -0.0310786671936512 -43.00623250547789 -0.03463367410004139 -42.86108087595491
970 -0.030998802464455365 -43.03723130794234 -0.02311190916225314 -42.884192785117165
971 -0.030905406549572946 -43.068136714491914 -0.02723367717117071 -42.91142646228833
972 -0.03099026596173644 -43.09912698045365 -0.03471137098968029 -42.946137833278016
973 -0.031027856282889843 -43.13015483673654 -0.030413553491234778 -42.97655138676925
974 -0.030910603422671556 -43.161065440159206 -0.019360152445733546 -42.99591153921499
975 -0.031020343117415906 -43.192085783276625 -0.022584869153797628 -43.01849640836878
976 -0.031059139780700205 -43.223144923057326 -0.029557389114052056 -43.04805379748284
977 -0.031021611578762532 -43.25416653463609 -0.02897391626611352 -43.07702771374895
978 -0.031188919860869645 -43.28535545449696 -0.0380820631980896 -43.11510977694704
979 -0.030948140751570465 -43.31630359524853 -0.027526753209531307 -43.142636530156565
980 -0.03093922194093466 -43.34724281718946 -0.016167787881568075 -43.158804318038136
981 -0.031002488546073438 -43.37824530573553 -0.03234169725328684 -43.19114601529142
982 -0.030934579856693744 -43.40917988559222 -0.03651873953640461 -43.22766475482783
983 -0.030907977651804686 -43.44008786324403 -0.024779537878930568 -43.252444292706755
984 -0.031000608950853346 -43.471088472194886 -0.026858046650886536 -43.27930233935764
985 -0.031122854445129633 -43.502211326640015 -0.05119620151817798 -43.33049854087582
986 -0.03084170874208212 -43.533053035382096 -0.03386254087090492 -43.36436108174673
987 -0.03083707354962826 -43.56389010893172 -0.02985354047268629 -43.394214622219415
988 -0.030777233373373746 -43.594667342305094 -0.03502887971699238 -43.429243501936405
989 -0.030830153822898866 -43.62549749612799 -0.024838612880557775 -43.45408211481696
990 -0.030808740109205247 -43.6563062362372 -0.03460840862244367 -43.48869052343941
991 -0.030794382840394974 -43.6871006190776 -0.03560486938804388 -43.524295392827455
992 -0.0307049747556448 -43.71780559383324 -0.02719905748963356 -43.55149445031709
993 -0.030732355639338495 -43.74853794947258 -0.02885148273780942 -43.58034593305489
994 -0.030774581152945756 -43.779312530625525 -0.036888465844094755 -43.61723439889899
995 -0.030668817460536957 -43.80998134808606 -0.03853390570729971 -43.65576830460628
996 -0.030580967757850887 -43.84056231584391 -0.027247000392526387 -43.68301530499881
997 -0.03061094768345356 -43.87117326352737 -0.032151596061885356 -43.7151669010607
998 -0.030648328177630902 -43.901821591705 -0.029327467922121285 -43.74449436898282
999 -0.030622614175081254 -43.93244420588008 -0.022956928145140408 -43.76745129712796
1000 -0.030601834040135147 -43.963046039920215 -0.034059079363942146 -43.801510376491905
1001 -0.030591088626533747 -43.99363712854675 -0.027038590237498283 -43.8285489667294
1002 -0.030594790820032358 -44.024231919366784 -0.04432945791631937 -43.87287842464572
1003 -0.030528935231268407 -44.05476085459805 -0.02474435418844223 -43.89762277883416
1004 -0.030576047115027906 -44.08533690171308 -0.03233353849500418 -43.929956317329165
1005 -0.030470951832830905 -44.11580785354591 -0.027139088604599237 -43.957095405933764
1006 -0.030407141521573068 -44.14621499506748 -0.025784017983824015 -43.98287942391759
1007 -0.030489504616707564 -44.17670449968419 -0.033047872595489025 -44.01592729651308
1008 -0.03049098337069154 -44.20719548305488 -0.036047201789915564 -44.05197449830299
1009 -0.030383015051484108 -44.237578498106366 -0.03125747004523873 -44.08323196834823
1010 -0.03034991230815649 -44.26792841041452 -0.030959978606551884 -44.11419194695478
1011 -0.030338193569332362 -44.298266603983855 -0.035872500762343405 -44.15006444771713
1012 -0.03036887086927891 -44.32863547485314 -0.01942870020866394 -44.16949314792579
1013 -0.030320487916469574 -44.358955962769606 -0.028317861538380385 -44.197811009464175
1014 -0.0303228210657835 -44.38927878383539 -0.025901352521032095 -44.22371236198521
1015 -0.03028233740478754 -44.41956112124017 -0.03610139582306147 -44.25981375780827
1016 -0.030302527640014888 -44.44986364888019 -0.028293347731232644 -44.2881071055395
1017 -0.030319631472229956 -44.48018328035242 -0.03303625006228685 -44.32114335560179
1018 -0.030272974725812675 -44.51045625507823 -0.03018284123390913 -44.3513261968357
1019 -0.030478625651448966 -44.54093488072968 -0.045020685717463496 -44.39634688255316
1020 -0.03012681528925896 -44.57106169601894 -0.029635820910334586 -44.4259827034635
1021 -0.03020035345107317 -44.60126204947001 -0.026313061732798813 -44.4522957651963
1022 -0.030180501565337182 -44.63144255103535 -0.03394380174577236 -44.48623956694207
1023 -0.030161239299923183 -44.66160379033527 -0.03507645856589079 -44.52131602550796
1024 -0.030131189804524183 -44.69173498013979 -0.0346159927546978 -44.55593201826265
1025 -0.030116700381040574 -44.721851680520835 -0.04361634533852339 -44.59954836360117
1026 -0.030044622160494326 -44.75189630268133 -0.023483026679605244 -44.62303139028078
1027 -0.030003660637885333 -44.78189996331922 -0.0218549688346684 -44.644886359115446
1028 -0.030027691368013622 -44.81192765468723 -0.036726530827581885 -44.681612889943025
1029 -0.029963518586009742 -44.84189117327324 -0.027461183071136475 -44.709074073014165
1030 -0.03002058304846287 -44.8719117563217 -0.026938971783965825 -44.73601304479813
1031 -0.030013386998325585 -44.90192514332003 -0.015390017302706838 -44.751403062100835
1032 -0.02993951691314578 -44.931864660233174 -0.03868034314364195 -44.790083405244474
1033 -0.030039496812969448 -44.96190415704614 -0.03933729641139507 -44.82942070165587
1034 -0.029871666990220546 -44.99177582403636 -0.032339748181402686 -44.86176044983727
1035 -0.029901666659861804 -45.02167749069622 -0.03265522699803114 -44.8944156768353
1036 -0.02985176835209131 -45.05152925904831 -0.030481479316949844 -44.92489715615225
1037 -0.02986876042559743 -45.08139801947391 -0.027007305435836314 -44.951904461588086
1038 -0.029919639229774475 -45.11131765870368 -0.030987851973623037 -44.982892313561706
1039 -0.029879477620124818 -45.14119713632381 -0.02575647635385394 -45.00864878991556
1040 -0.029880319256335497 -45.171077455580146 -0.02750543290749192 -45.03615422282305
1041 -0.029959392640739678 -45.20103684822089 -0.0434623546898365 -45.07961657751289
1042 -0.029729425068944694 -45.23076627328983 -0.03246097266674042 -45.11207755017963
1043 -0.029740528203547 -45.26050680149338 -0.03892996236681938 -45.15100751254645
1044 -0.02974602533504367 -45.29025282682842 -0.025179267302155493 -45.17618677984861
1045 -0.029636336769908667 -45.31988916359833 -0.027378207445144652 -45.20356498729375
1046 -0.02977931210771203 -45.349668475706046 -0.01640533981844783 -45.2199703271122
1047 -0.029763410054147243 -45.37943188576019 -0.05096399430185557 -45.27093432141405
1048 -0.029599122889339923 -45.40903100864953 -0.029500561580061913 -45.30043488299412
1049 -0.029631070047616958 -45.43866207869714 -0.027642327640205622 -45.328077210634326
1050 -0.029533546604216098 -45.468195625301355 -0.028883512131869793 -45.356960722766196
1051 -0.029613046906888485 -45.497808672208244 -0.035356627963483336 -45.39231735072968
1052 -0.029536740668118 -45.527345412876365 -0.030241863522678613 -45.42255921425235
1053 -0.029502737894654275 -45.55684815077102 -0.03724866751581431 -45.459807881768164
1054 -0.02945924112573266 -45.58630739189675 -0.03146108761429787 -45.49126896938246
1055 -0.029521790612488986 -45.615829182509245 -0.03200764507055283 -45.52327661445301
1056 -0.029507061280310155 -45.64533624378956 -0.033676819503307344 -45.556953433956316
1057 -0.029306051041930913 -45.674642294831486 -0.025872737262398006 -45.58282617121871
1058 -0.029456520546227695 -45.70409881537771 -0.035147097893059254 -45.61797326911177
1059 -0.02943044574931264 -45.733529261127025 -0.015446438221260905 -45.63341970733303
1060 -0.029516648221760988 -45.76304590934878 -0.03962034657597542 -45.673040053909006
1061 -0.029370340518653393 -45.792416249867436 -0.030197466164827345 -45.703237520073834
1062 -0.02930857539176941 -45.8217248252592 -0.026988797914236785 -45.73022631798807
1063 -0.029409483540803194 -45.851134308800006 -0.03073567608371377 -45.760961994071785
1064 -0.029338834062218665 -45.88047314286222 -0.03391494508832693 -45.79487693916011
1065 -0.029238315112888814 -45.90971145797511 -0.02480969000607729 -45.81968662916619
1066 -0.029260151740163564 -45.938971609715274 -0.048574328608810904 -45.868260957775
1067 -0.02915129568427801 -45.968122905399554 -0.03416934423148632 -45.902430302006486
1068 -0.029035709239542483 -45.9971586146391 -0.02835575258359313 -45.93078605459008
1069 -0.029114124923944475 -46.02627273956304 -0.028740546107292174 -45.95952660069737
1070 -0.0291319465264678 -46.05540468608951 -0.03491518814116716 -45.99444178883854
1071 -0.029122110269963742 -46.08452679635948 -0.03886782471090555 -46.03330961354945
1072 -0.029018611926585437 -46.113545408286065 -0.02948631942272186 -46.06279593297217
1073 -0.02901864405721426 -46.14256405234328 -0.020788337755948304 -46.08358427072812
1074 -0.028945310786366463 -46.17150936312965 -0.02255849689245224 -46.10614276762057
1075 -0.02919523334130645 -46.200704596470956 -0.0244163254275918 -46.13055909304816
1076 -0.02910010879859328 -46.22980470526955 -0.03036663718521595 -46.16092573023338
1077 -0.029148415476083756 -46.25895312074564 -0.04028597380965948 -46.20121170404304
1078 -0.028927001636475325 -46.28788012238211 -0.029648920986801386 -46.23086062502984
1079 -0.028888472821563482 -46.316768595203676 -0.02977189002558589 -46.26063251505543
1080 -0.02892367886379361 -46.34569227406747 -0.02754274057224393 -46.28817525562767
1081 -0.02902191588655114 -46.37471418995402 -0.030762790329754354 -46.318938045957424
1082 -0.028926123306155203 -46.403640313260176 -0.02574426019564271 -46.34468230615307
1083 -0.028930494096130133 -46.432570807356306 -0.017794955987483263 -46.36247726214055
1084 -0.02906437311321497 -46.46163518046952 -0.03557738903909922 -46.39805465117965
1085 -0.028936442360281943 -46.490571622829805 -0.03117431802675128 -46.4292289692064
1086 -0.028956662490963937 -46.51952828532077 -0.030654180981218814 -46.459883150187615
1087 -0.028997555561363696 -46.54852584088213 -0.028749495372176172 -46.48863264555979
1088 -0.028867662604898214 -46.57739350348702 -0.022977520991116763 -46.51161016655091
1089 -0.028834883123636246 -46.60622838661066 -0.028832526318728922 -46.54044269286964
1090 -0.028841520100831984 -46.63506990671149 -0.015807625465095045 -46.55625031833473
1091 -0.02925575114786625 -46.66432565785936 -0.04539739694446325 -46.6016477152792
1092 -0.028807131201028825 -46.693132789060385 -0.02594137713313103 -46.62758909241233
1093 -0.028882984071969986 -46.722015773132355 -0.03366841059178114 -46.66125750300411
1094 -0.028840635623782872 -46.750856408756135 -0.0350883349776268 -46.69634583798174
1095 -0.028767292387783527 -46.77962370114392 -0.0355557132512331 -46.73190155123297
1096 -0.028847943246364593 -46.80847164439028 -0.01648329198360443 -46.74838484321658
1097 -0.02899250164628029 -46.83746414603656 -0.017920318245887756 -46.76630516146246
1098 -0.028817570116370917 -46.86628171615293 -0.03206689860671759 -46.79837206006918
1099 -0.0287774502299726 -46.89505916638291 -0.02274868916720152 -46.82112074923638
1100 -0.028959103394299746 -46.92401826977721 -0.020680359005928038 -46.84180110824231
1101 -0.029081518948078155 -46.95309978872528 -0.008402432058937847 -46.850203540301244
1102 -0.029061976913362743 -46.982161765638644 -0.029806673340499402 -46.88001021364175
1103 -0.029065391141921283 -47.01122715678056 -0.02788870334625244 -46.907898916987996
1104 -0.02897395109757781 -47.04020110787814 -0.0325878543779254 -46.94048677136592
1105 -0.02906814534217119 -47.06926925322031 -0.02141860332340002 -46.961905374689316
1106 -0.02901631100103259 -47.09828556422134 -0.025994517374783754 -46.9878998920641
1107 -0.029041202925145625 -47.127326767146485 -0.037343823537230494 -47.02524371560133
1108 -0.02905105771496892 -47.15637782486145 -0.023391645215451718 -47.04863536081678
1109 -0.029045506101101636 -47.18542333096255 -0.023345878906548025 -47.07198123972333
1110 -0.029109908360987903 -47.214533239323536 -0.03179671261459589 -47.10377795233792
1111 -0.02898011766374111 -47.24351335698728 -0.026610800344496966 -47.13038875268242
1112 -0.029035343043506145 -47.27254870003078 -0.03420099336653948 -47.16458974604896
1113 -0.0290071758441627 -47.301555875874946 -0.026543732825666667 -47.191133478874626
1114 -0.029138056840747596 -47.3306939327157 -0.03937849588692188 -47.23051197476155
1115 -0.028879125602543354 -47.35957305831824 -0.028704859782010317 -47.25921683454356
1116 -0.02886792542412877 -47.38844098374237 -0.02953543486073613 -47.28875226940429
1117 -0.028898226376622916 -47.417339210118996 -0.02943400777876377 -47.31818627718305
1118 -0.0288227048702538 -47.44616191498925 -0.032991128601133825 -47.351177405784185
1119 -0.028820864949375392 -47.47498277993862 -0.033246385678648946 -47.38442379146284
1120 -0.028772515617311 -47.50375529555593 -0.02917600506916642 -47.413599796532004
1121 -0.028667469695210456 -47.53242276525114 -0.020988260768353938 -47.43458805730036
1122 -0.028846734669059515 -47.5612694999202 -0.028386629838496446 -47.46297468713885
1123 -0.028839942160993816 -47.59010944208119 -0.02518971301615238 -47.48816440015501
1124 -0.02877038586884737 -47.61887982795004 -0.027678509801626207 -47.51584290995663
1125 -0.028720962442457677 -47.647600790392495 -0.028602943383157255 -47.54444585333979
1126 -0.028959862794727086 -47.676560653187224 -0.023471614439040424 -47.56791746777883
1127 -0.028821812849491833 -47.70538246603672 -0.03082818556576967 -47.598745653344594
1128 -0.028877570107579232 -47.7342600361443 -0.04244491644203663 -47.64119056978663
1129 -0.028765007853507996 -47.76302504399781 -0.023550331965088843 -47.66474090175172
1130 -0.028777614794671537 -47.79180265879248 -0.02428974360227585 -47.689030645353995
1131 -0.02874503405764699 -47.82054769285013 -0.030360110104084015 -47.71939075545808
1132 -0.028846217971295118 -47.84939391082142 -0.01957714157178998 -47.738967897029866
1133 -0.028901503700762988 -47.878295414522185 -0.026406237669289113 -47.76537413469916
1134 -0.028803321532905102 -47.90709873605509 -0.020952574722468854 -47.78632670942163
1135 -0.028900504019111393 -47.9359992400742 -0.035995783284306526 -47.822322492705936
1136 -0.0288264237344265 -47.96482566380863 -0.040449677221477034 -47.86277216992741
1137 -0.028782785497605802 -47.99360844930624 -0.033691695891320705 -47.89646386581873
1138 -0.028866559732705355 -48.02247500903894 -0.02802130188792944 -47.92448516770666
1139 -0.02880224445834756 -48.05127725349729 -0.0288990069180727 -47.95338417462474
1140 -0.028993578534573315 -48.080270832031864 -0.042010940797626975 -47.99539511542236
1141 -0.028658171091228722 -48.108929003123095 -0.03596529774367809 -48.03136041316604
1142 -0.028527103178203107 -48.1374561063013 -0.02689017364755273 -48.05825058681359
1143 -0.028728790860623122 -48.166184897161926 -0.04139284137636423 -48.09964342818996
1144 -0.028497363720089198 -48.19468226088202 -0.031085942406207323 -48.130729370596164
1145 -0.028636525943875314 -48.22331878682589 -0.03279359899461269 -48.16352296959078
1146 -0.02856580028310418 -48.251884587109 -0.039487742073833945 -48.20301071166461
1147 -0.02849737461656332 -48.28038196172556 -0.021136955358088017 -48.2241476670227
1148 -0.028526158444583415 -48.308908120170145 -0.02784026097506285 -48.25198792799776
1149 -0.02856905972585082 -48.337477179896 -0.028756949678063394 -48.28074487767582
1150 -0.02860221927985549 -48.36607939917585 -0.026464945077896117 -48.30720982275372
1151 -0.028502339590340854 -48.39458173876619 -0.019786485377699135 -48.32699630813142
1152 -0.028635515365749598 -48.42321725413194 -0.04197499621659517 -48.368971304348015
1153 -0.0286081338301301 -48.451825387962074 -0.03055274309590459 -48.39952404744392
1154 -0.02852504327893257 -48.48035043124101 -0.028320793621242048 -48.42784484106516
1155 -0.02846062732860446 -48.50881105856961 -0.01925938790664077 -48.4471042289718
1156 -0.02873414698988199 -48.537545205559496 -0.019188143126666547 -48.46629237209847
1157 -0.028617517929524182 -48.56616272348902 -0.0301064470782876 -48.49639881917676
1158 -0.028661934565752743 -48.594824658054776 -0.021657388564199208 -48.51805620774096
1159 -0.028580022044479847 -48.623404680099256 -0.030991292744874954 -48.549047500485834
1160 -0.028535661194473504 -48.65194034129373 -0.03419821206480265 -48.583245712550635
1161 -0.028511562384665012 -48.680451903678396 -0.02749493895098567 -48.61074065150162
1162 -0.02857649829238653 -48.709028401970784 -0.03169225789606571 -48.64243290939769
1163 -0.02854902883991599 -48.7375774308107 -0.026693400368094443 -48.66912630976579
1164 -0.028503464069217443 -48.76608089487992 -0.022950043249875308 -48.692076353015665
1165 -0.02850563880056143 -48.79458653368048 -0.027772310376167297 -48.71984866339183
1166 -0.02849922012537718 -48.823085753805856 -0.03289709147065878 -48.75274575486249
1167 -0.028490162175148725 -48.851575915981 -0.025980863813310863 -48.7787266186758
1168 -0.028515962325036524 -48.88009187830604 -0.03043648283928633 -48.80916310151508
1169 -0.028528663888573648 -48.90862054219461 -0.02287578945979476 -48.83203889097488
1170 -0.028482592198997736 -48.93710313439361 -0.020184700563549995 -48.852223591538426
1171 -0.028512133471667766 -48.965615267865275 -0.026900661271065475 -48.87912425280949
1172 -0.02859444301575422 -48.99420971088103 -0.03168074544519186 -48.91080499825468
1173 -0.028560170065611602 -49.02276988094664 -0.01822774959728122 -48.92903274785196
1174 -0.02861385578289628 -49.051383736729534 -0.034770680032670497 -48.963803427884635
1175 -0.02856795284897089 -49.07995168957851 -0.025243546813726425 -48.98904697469836
1176 -0.028530570026487113 -49.108482259605 -0.026917221583426 -49.015964196281786
1177 -0.0287557085044682 -49.13723796810947 -0.005356897367164493 -49.02132109364895
1178 -0.02871057838201523 -49.165948546491485 -0.026709417439997198 -49.048030511088946
1179 -0.028751455433666705 -49.19470000192515 -0.025990105234086514 -49.07402061632303
1180 -0.028650749288499356 -49.22335075121365 -0.0319392591714859 -49.10595987549452
1181 -0.028693742491304873 -49.25204449370496 -0.02574967499822378 -49.131709550492744
1182 -0.028823561780154706 -49.280868055485115 -0.04060135167092085 -49.172310902163666
1183 -0.028614370618015528 -49.30948242610313 -0.029049993958324194 -49.20136089612199
1184 -0.028606131579726933 -49.33808855768286 -0.024869544431567192 -49.22623044055356
1185 -0.028514105826616287 -49.366602663509475 -0.033262934535741806 -49.2594933750893
1186 -0.028608659468591213 -49.395211322978064 -0.028215003944933415 -49.287708379034235
1187 -0.028596292808651926 -49.423807615786714 -0.04898701887577772 -49.33669539791001
1188 -0.028476432245224715 -49.45228404803194 -0.026964422222226857 -49.36365982013224
1189 -0.02841922305524349 -49.48070327108719 -0.02392553389072418 -49.38758535402297
1190 -0.028457811288535594 -49.50916108237572 -0.03062748145312071 -49.41821283547609
1191 -0.02859140671789646 -49.53775248909361 -0.01770244026556611 -49.43591527574166
1192 -0.02854441124945879 -49.56629690034307 -0.03981765583157539 -49.47573293157323
1193 -0.028453144058585168 -49.59475004440166 -0.01640429375693202 -49.49213722533017
1194 -0.028557755425572394 -49.62330779982723 -0.031145364325493575 -49.523282589655665
1195 -0.02847621664404869 -49.65178401647128 -0.02724477117881179 -49.55052736083448
1196 -0.02846403755247593 -49.68024805402376 -0.019754502456635237 -49.570281863291115
1197 -0.028533509559929372 -49.708781563583685 -0.031367144733667376 -49.60164900802478
1198 -0.028529274836182596 -49.737310838419866 -0.025504628475755454 -49.62715363650054
1199 -0.0285013347864151 -49.76581217320628 -0.031060111336410047 -49.658213747836946
1200 -0.028574649710208178 -49.794386822916486 -0.04403052795678377 -49.70224427579373
1201 -0.0285062107257545 -49.82289303364224 -0.022677443083375694 -49.724921718877106
1202 -0.02842232696712017 -49.851315360609355 -0.027548971958458422 -49.752470690835565
1203 -0.02847680142149329 -49.879792162030846 -0.026709700468927622 -49.77918039130449
1204 -0.028397001139819623 -49.90818916317067 -0.02777386726811528 -49.80695425857261
1205 -0.028519871272146703 -49.93670903444281 -0.027660566195845605 -49.83461482476846
1206 -0.028451069816946985 -49.96516010425976 -0.023785746656358242 -49.858400571424816
1207 -0.02846314338967204 -49.99362324764943 -0.04443544410169124 -49.90283601552651
1208 -0.028271876648068427 -50.0218951242975 -0.0278862445615232 -49.93072226008803
1209 -0.02831641100347042 -50.050211535300974 -0.030565322376787663 -49.96128758246482
1210 -0.02833191314712167 -50.078543448448094 -0.026436131075024606 -49.98772371353984
1211 -0.02837207540869713 -50.10691552385679 -0.0227277509868145 -50.01045146452666
1212 -0.028432485554367302 -50.13534800941116 -0.030613309144973753 -50.041064773671636
1213 -0.028356374707072973 -50.16370438411823 -0.025940831378102304 -50.06700560504974
1214 -0.028523860219866037 -50.1922282443381 -0.013587655546143652 -50.08059326059588
1215 -0.02840624498203397 -50.22063448932013 -0.025072705745697022 -50.10566596634158
1216 -0.028428468853235245 -50.24906295817337 -0.0263476287946105 -50.13201359513619
1217 -0.028489794675260784 -50.27755275284863 -0.024567458033561706 -50.15658105316975
1218 -0.028495351877063514 -50.30604810472569 -0.030199659150093795 -50.186780712319845
1219 -0.028425163496285676 -50.33447326822198 -0.018826810736209156 -50.20560752305605
1220 -0.028435207437723875 -50.3629084756597 -0.027739096619188785 -50.23334661967524
1221 -0.028439447283744812 -50.391347922943446 -0.024701138027012348 -50.25804775770225
1222 -0.028464349824935196 -50.41981227276838 -0.03209011740982533 -50.29013787511207
1223 -0.028464471735060216 -50.448276744503445 -0.031166025809943675 -50.32130390092202
1224 -0.028399308584630488 -50.47667605308808 -0.03209637720137835 -50.353400278123395
1225 -0.02848754096776247 -50.50516359405584 -0.03587689846754074 -50.38927717659094
1226 -0.02837751843035221 -50.53354111248619 -0.025630396883934738 -50.41490757347487
1227 -0.028396233357489108 -50.56193734584368 -0.025162208545953035 -50.44006978202082
1228 -0.028410147596150636 -50.59034749343983 -0.022807090915739535 -50.46287687293656
1229 -0.028532663453370334 -50.6188801568932 -0.04351674113422632 -50.50639361407079
1230 -0.028206366393715144 -50.647086523286916 -0.02803527666255832 -50.534428890733345
1231 -0.028257090505212544 -50.67534361379213 -0.028011209703981875 -50.56244010043733
1232 -0.028255759738385677 -50.703599373530515 -0.02860401002690196 -50.59104411046423
1233 -0.028210333734750747 -50.73180970726526 -0.0327646704390645 -50.623808780903296
1234 -0.028265698906034233 -50.760075406171296 -0.028848751913756132 -50.65265753281705
1235 -0.028241242468357085 -50.78831664863965 -0.022313940338790417 -50.67497147315584
1236 -0.02841695016250014 -50.81673359880215 -0.03184004034847021 -50.70681151350431
1237 -0.02822925979271531 -50.84496285859487 -0.030303338170051576 -50.73711485167436
1238 -0.028321939613670112 -50.87328479820854 -0.020470385160297155 -50.75758523683466
1239 -0.028334417287260293 -50.9016192154958 -0.027212818246334793 -50.78479805508099
1240 -0.028345378022640942 -50.92996459351844 -0.03301045261323452 -50.817808507694224
1241 -0.028269490506500006 -50.958234084024944 -0.02793864980340004 -50.84574715749763
1242 -0.028234424348920584 -50.98646850837387 -0.034627494402229786 -50.88037465189986
1243 -0.028090021386742593 -51.01455852976061 -0.023325386550277473 -50.90370003845013
1244 -0.028210163488984107 -51.0427686932496 -0.025246203970164062 -50.928946242420295
1245 -0.02822647411376238 -51.070995167363364 -0.02582857748493552 -50.95477481990523
1246 -0.028193180728703738 -51.09918834809207 -0.024893474485725164 -50.979668294390954
1247 -0.028258624766021968 -51.127446972858095 -0.0258801506832242 -51.005548445074176
1248 -0.028262966871261598 -51.155709939729356 -0.031148145068436862 -51.03669659014261
1249 -0.028315384406596422 -51.18402532413595 -0.025615675188601018 -51.062312265331215
1250 -0.028206811845302583 -51.21223213598125 -0.02716179620474577 -51.08947406153596
1251 -0.028300045616924764 -51.24053218159818 -0.024200146924704312 -51.113674208460665
1252 -0.028325832542032005 -51.26885801414021 -0.033759520202875135 -51.14743372866354
1253 -0.02821923838928342 -51.29707725252949 -0.028628794569522144 -51.176062523233064
1254 -0.028198015969246627 -51.325275268498736 -0.018546917103230955 -51.19460944033629
1255 -0.028511841129511595 -51.35378710962825 -0.04470179565250874 -51.2393112359888
1256 -0.02807895764708519 -51.38186606727533 -0.0349526334553957 -51.2742638694442
1257 -0.028090219385921954 -51.409956286661256 -0.0225150334648788 -51.296778902909075
1258 -0.028072790522128344 -51.43802907718339 -0.0359409449622035 -51.33271984787128
1259 -0.028054656740278006 -51.46608373392367 -0.020819175615906717 -51.35353902348719
1260 -0.028153015952557325 -51.49423674987622 -0.02633210001513362 -51.37987112350232
1261 -0.02812359929084778 -51.52236034916707 -0.030507193598896264 -51.41037831710121
1262 -0.028112686704844236 -51.55047303587192 -0.0257884306833148 -51.436166747784526
1263 -0.028050195891410112 -51.57852323176333 -0.023004679009318352 -51.459171426793844
1264 -0.028126965556293727 -51.606650197319624 -0.015942184813320638 -51.47511361160716
1265 -0.02826406266540289 -51.634914259985024 -0.02846470447257161 -51.50357831607973
1266 -0.028240869473665952 -51.66315512945869 -0.029523709416389467 -51.53310202549612
1267 -0.028230908326804638 -51.69138603778549 -0.027902721986174585 -51.56100474748229
1268 -0.02814756250008941 -51.71953360028558 -0.03149795616045594 -51.59250270364275
1269 -0.028151813708245755 -51.74768541399383 -0.02264401372522116 -51.61514671736797
1270 -0.028273298311978577 -51.77595871230581 -0.026309632416814565 -51.64145634978478
1271 -0.02820051768794656 -51.80415922999376 -0.03115180181339383 -51.672608151598176
1272 -0.02824642602354288 -51.8324056560173 -0.03564547542482614 -51.708253627023005
1273 -0.028164885751903058 -51.860570541769206 -0.027845952287316324 -51.73609957931032
1274 -0.028175302781164646 -51.88874584455037 -0.02787008658051491 -51.76396966589083
1275 -0.02827373594045639 -51.91701958049083 -0.012484622746706009 -51.77645428863754
1276 -0.028297633584588765 -51.945317214075416 -0.023856604658067226 -51.8003108932956
1277 -0.028354915231466292 -51.973672129306884 -0.02648099884390831 -51.82679189213951
1278 -0.02843765802681446 -52.0021097873337 -0.024215375166386367 -51.851007267305896
1279 -0.02831492982804775 -52.03042471716175 -0.03348810896277428 -51.88449537626867
1280 -0.028286088444292545 -52.05871080560604 -0.03901883382350206 -51.92351421009217
1281 -0.02826380794867873 -52.086974613554716 -0.033571426197886466 -51.95708563629006
1282 -0.02819182286038995 -52.11516643641511 -0.02901656022295356 -51.986102196513016
1283 -0.02825816795229912 -52.14342460436741 -0.025066352169960737 -52.011168548682974
1284 -0.028146236017346383 -52.17157084038476 -0.03059641094878316 -52.041764959631756
1285 -0.028183108568191527 -52.19975394895295 -0.027205609250813723 -52.06897056888257
1286 -0.028210076782852412 -52.22796402573581 -0.026714972872287034 -52.095685541754854
1287 -0.02818379467353225 -52.25614782040934 -0.039393397606909276 -52.13507893936176
1288 -0.02817287826910615 -52.28432069867844 -0.029623270221054553 -52.16470220958281
1289 -0.028176742419600487 -52.312497441098046 -0.020465019065886735 -52.1851672286487
1290 -0.028127436619251968 -52.340624877717296 -0.02197142383083701 -52.207138652479536
1291 -0.02823299365118146 -52.368857871368476 -0.03423186242580414 -52.24137051490534
1292 -0.02806721944361925 -52.3969250908121 -0.03463150952011347 -52.27600202442545
1293 -0.02809022068977356 -52.42501531150187 -0.030830320622771978 -52.30683234504822
1294 -0.028079252783209087 -52.45309456428508 -0.030655495170503855 -52.33748784021873
1295 -0.02817951701581478 -52.481274081300896 -0.014891543146222829 -52.35237938336495
1296 -0.02805602690204978 -52.509330108202946 -0.022738760989159345 -52.375118144354104
1297 -0.028120341431349515 -52.53745044963429 -0.025281006749719382 -52.40039915110383
1298 -0.028220241237431765 -52.56567069087173 -0.026062437146902085 -52.42646158825073
1299 -0.02839440796524286 -52.59406509883697 -0.0139099117834121 -52.440371500034146
1300 -0.028310713544487952 -52.622375812381456 -0.03357807360589504 -52.47394957364004
1301 -0.02824561167508364 -52.65062142405654 -0.036390401981770994 -52.51033997562181
1302 -0.028324650879949332 -52.67894607493649 -0.03304502610117197 -52.54338500172298
1303 -0.02819280605763197 -52.70713888099412 -0.02800654200837016 -52.57139154373135
1304 -0.02819285998120904 -52.73533174097533 -0.031152576114982365 -52.602544119846335
1305 -0.02814812697470188 -52.76347986795003 -0.028036656323820353 -52.630580776170156
1306 -0.028120165783911945 -52.79160003373394 -0.037813113816082475 -52.66839388998624
1307 -0.02801445834338665 -52.81961449207733 -0.027723921183496713 -52.696117811169735
1308 -0.028072933666408062 -52.847687425743736 -0.024201220832765102 -52.7203190320025
1309 -0.028175850864499807 -52.875863276608236 -0.03869452457875013 -52.75901355658125
1310 -0.028027122002094985 -52.90389039861033 -0.026642735581845045 -52.7856562921631
1311 -0.02802652958780527 -52.931916928198135 -0.030435801669955253 -52.81609209383305
1312 -0.028063876926898955 -52.959980805125035 -0.03462146297097206 -52.850713556804024
1313 -0.02790500959381461 -52.98788581471885 -0.026316834427416325 -52.87703039123144
1314 -0.027909557055681943 -53.01579537177453 -0.029584139678627254 -52.90661453091007
1315 -0.0279125670902431 -53.04370793886477 -0.02055401662364602 -52.92716854753372
1316 -0.028061478957533838 -53.0717694178223 -0.0286896045319736 -52.955858152065694
1317 -0.027966019138693808 -53.099735436961 -0.030070716328918935 -52.985928868394616
1318 -0.028023791685700416 -53.127759228646696 -0.02789397891610861 -53.01382284731073
1319 -0.02794051878154278 -53.15569974742824 -0.02694793660193682 -53.04077078391266
1320 -0.027920572087168694 -53.183620319515406 -0.038126470521092415 -53.078897254433755
1321 -0.027837642561644317 -53.21145796207705 -0.03236672449856996 -53.11126397893233
1322 -0.02779822554439306 -53.23925618762144 -0.02754191802814603 -53.13880589696048
1323 -0.027866749092936516 -53.26712293671438 -0.028525307960808276 -53.16733120492128
1324 -0.027852737810462713 -53.29497567452484 -0.029567352123558523 -53.19689855704484
1325 -0.027832327131181955 -53.32280800165602 -0.029266004078090192 -53.22616456112293
1326 -0.02790157813578844 -53.35070957979181 -0.023063537012785674 -53.24922809813572
1327 -0.027859614789485933 -53.378569194581296 -0.03492434471845627 -53.28415244285417
1328 -0.02784331198781729 -53.40641250656911 -0.037008497305214404 -53.32116094015939
1329 -0.027749457396566868 -53.43416196396568 -0.03138963850215078 -53.352550578661535
1330 -0.027705537714064123 -53.46186750167974 -0.029206784348934887 -53.38175736301047
1331 -0.02780221588909626 -53.48966971756884 -0.031598421093076465 -53.41335578410355
1332 -0.02766982316970825 -53.51733954073855 -0.02688793409615755 -53.44024371819971
1333 -0.027751577086746693 -53.545091117825294 -0.03239872045814991 -53.47264243865786
1334 -0.02765571940690279 -53.572746837232195 -0.0259046433493495 -53.49854708200721
1335 -0.027611532993614674 -53.60035837022581 -0.026393104903399946 -53.524940186910605
1336 -0.027649332769215107 -53.62800770299503 -0.029912255331873895 -53.55485244224248
1337 -0.027653983514755964 -53.65566168650978 -0.029955237451940776 -53.58480767969442
1338 -0.027629029657691716 -53.68329071616747 -0.024013415910303593 -53.608821095604725
1339 -0.027669099718332292 -53.7109598158858 -0.029477930534631012 -53.63829902613936
1340 -0.02766503728926182 -53.73862485317506 -0.027108325436711312 -53.66540735157607
1341 -0.027700651064515115 -53.766325504239575 -0.030705734528601168 -53.696113086104674
1342 -0.027670057583600284 -53.79399556182317 -0.018433109764009713 -53.714546195868685
1343 -0.027685282193124293 -53.8216808440163 -0.02608413277193904 -53.74063032864063
1344 -0.02779776304960251 -53.849478607065905 -0.04019732214510441 -53.78082765078573
1345 -0.027630442380905153 -53.87710904944681 -0.028213415388017894 -53.80904106617375
1346 -0.027521430980414152 -53.90463048042722 -0.029615488648414613 -53.838656554822165
1347 -0.027669496741145848 -53.93229997716837 -0.030780993588268756 -53.86943754841043
1348 -0.02760708061978221 -53.95990705778815 -0.02340906662866473 -53.8928466150391
1349 -0.02760586068034172 -53.98751291846849 -0.02276787245646119 -53.91561448749556
1350 -0.02762189758941531 -54.0151348160579 -0.029256452247500418 -53.94487093974306
1351 -0.02766538569703698 -54.042800201754936 -0.02147160079330206 -53.96634254053637
1352 -0.027663501631468534 -54.0704637033864 -0.022735195234417915 -53.989077735770785
1353 -0.02769272346049547 -54.0981564268469 -0.026582127902656794 -54.01565986367344
1354 -0.02770633464679122 -54.12586276149369 -0.02423557508736849 -54.03989543876081
1355 -0.027670708298683167 -54.15353346979238 -0.027839103434234857 -54.06773454219504
1356 -0.02783706644549966 -54.18137053623788 -0.03972847405821085 -54.10746301625325
1357 -0.027512430027127267 -54.20888296626501 -0.027113478165119886 -54.13457649441837
1358 -0.027594049740582705 -54.236477016005594 -0.025601997319608927 -54.16017849173798
1359 -0.027574737649410964 -54.264051753655 -0.022886999510228635 -54.18306549124821
1360 -0.027657473646104335 -54.291709227301105 -0.02790391640737653 -54.21096940765558
1361 -0.027633623965084553 -54.31934285126619 -0.02457480989396572 -54.235544217549545
1362 -0.02759700333699584 -54.346939854603185 -0.023843387234956027 -54.2593876047845
1363 -0.027700387965887786 -54.37464024256907 -0.023848108667880296 -54.28323571345238
1364 -0.027756250463426113 -54.4023964930325 -0.03218483664095402 -54.31542055009333
1365 -0.02765693059191108 -54.43005342362441 -0.02816930403932929 -54.34358985413266
1366 -0.027722599543631078 -54.45777602316804 -0.03512642960995436 -54.37871628374261
1367 -0.02757912818342447 -54.48535515135146 -0.03289635796099901 -54.41161264170361
1368 -0.027533037588000298 -54.51288818893946 -0.0246519323438406 -54.436264574047456
1369 -0.027622829657047987 -54.54051101859651 -0.02914381930604577 -54.4654083933535
1370 -0.027564159780740737 -54.56807517837725 -0.02949338722974062 -54.49490178058324
1371 -0.027586993854492904 -54.59566217223174 -0.027206234727054836 -54.522108015310295
1372 -0.02763410909101367 -54.62329628132275 -0.023751967400312424 -54.54585998271061
1373 -0.027680362481623887 -54.65097664380438 -0.012666911724954844 -54.558526894435566
1374 -0.02776431804522872 -54.678740961849606 -0.03151564132422209 -54.590042535759785
1375 -0.027689892146736384 -54.706430853996345 -0.03341771587729454 -54.62346025163708
1376 -0.02779185650870204 -54.734222710505044 -0.028011192474514245 -54.65147144411159
1377 -0.02769655268639326 -54.76191926319144 -0.03361510522663593 -54.68508654933823
1378 -0.02764182286337018 -54.78956108605481 -0.031447764579206706 -54.716534313917435
1379 -0.027598336804658175 -54.81715942285947 -0.0261262658983469 -54.742660579815784
1380 -0.027561865001916885 -54.84472128786138 -0.01680384473875165 -54.75946442455454
1381 -0.0276854669675231 -54.87240675482891 -0.024515083525329828 -54.78397950807987
1382 -0.027698400150984525 -54.90010515497989 -0.02626722604036331 -54.81024673412023
1383 -0.027648903988301755 -54.92775405896819 -0.019827200658619405 -54.830073934778845
1384 -0.02778910305351019 -54.9555431620217 -0.03335149940103292 -54.86342543417988
1385 -0.027709716744720937 -54.98325287876642 -0.024554443173110486 -54.88797987735299
1386 -0.027799572609364987 -55.01105245137579 -0.02836822709068656 -54.91634810444368
1387 -0.027784118708223105 -55.038836570084015 -0.037042193673551084 -54.95339029811723
1388 -0.02775700017809868 -55.066593570262114 -0.030329011473804714 -54.98371930959103
1389 -0.02766205118969083 -55.09425562145181 -0.028001006878912448 -55.01172031646994
1390 -0.027729940321296453 -55.1219855617731 -0.02971819546073675 -55.04143851193068
1391 -0.027703056018799542 -55.1496886177919 -0.028107692208141088 -55.06954620413882
1392 -0.02765794713050127 -55.1773465649224 -0.022321512643247842 -55.09186771678206
1393 -0.027623131591826677 -55.204969696514226 -0.04733194932341576 -55.139199666105476
1394 -0.027508399542421104 -55.232478096056646 -0.030811536964029072 -55.17001120306951
1395 -0.02741243112832308 -55.25989052718497 -0.02652090638875961 -55.19653210945827
1396 -0.027562836557626723 -55.2874533637426 -0.029755371529608964 -55.22628748098788
1397 -0.027482629101723433 -55.314935992844326 -0.02893985267728567 -55.25522733366516
1398 -0.02744283601641655 -55.342378828860745 -0.03137568505480885 -55.28660301871997
1399 -0.02750101201236248 -55.36987984087311 -0.019664744939655067 -55.306267763659626
1400 -0.027515123412013055 -55.39739496428513 -0.025904398318380116 -55.33217216197801
1401 -0.027575658075511454 -55.42497062236064 -0.034372865222394466 -55.3665450272004
1402 -0.027515443880110978 -55.45248606624075 -0.024652632977813484 -55.391197660178214
1403 -0.027482725400477647 -55.47996879164123 -0.03045407487079501 -55.42165173504901
1404 -0.027501767966896296 -55.50747055960812 -0.029044994711875917 -55.450696729760885
1405 -0.027471948135644197 -55.534942507743764 -0.025484631769359112 -55.476181361530244
1406 -0.027462429367005825 -55.56240493711077 -0.02021871693432331 -55.49640007846457
1407 -0.027620592806488275 -55.590025529917256 -0.01839328035712242 -55.51479335882169
1408 -0.027608382888138293 -55.617633912805395 -0.022431225422769784 -55.53722458424446
1409 -0.02764773489907384 -55.64528164770447 -0.022895268350839614 -55.5601198525953
1410 -0.027724986150860786 -55.67300663385533 -0.024662158079445363 -55.58478201067474
1411 -0.027689225506037474 -55.70069585936137 -0.027932195458561182 -55.612714206133305
1412 -0.02770729809999466 -55.728403157461365 -0.027874576020985843 -55.64058878215429
1413 -0.027716631069779396 -55.756119788531144 -0.020861116237938404 -55.66144989839223
1414 -0.027772900741547348 -55.78389268927269 -0.022975484002381565 -55.68442538239461
1415 -0.027784661389887333 -55.81167735066258 -0.03580727484077215 -55.72023265723538
1416 -0.02771999267861247 -55.83939734334119 -0.02650321088731289 -55.74673586812269
1417 -0.027707899175584316 -55.86710524251677 -0.026276423130184412 -55.773012291252876
1418 -0.027753686346113682 -55.89485892886289 -0.019815371930599214 -55.79282766318347
1419 -0.027760899998247622 -55.92261982886114 -0.025494040921330452 -55.818321704104804
1420 -0.02775415675714612 -55.950373985618285 -0.029428496584296228 -55.8477502006891
1421 -0.027706853114068508 -55.97808083873235 -0.02152936076745391 -55.86927956145655
1422 -0.02790835630148649 -56.00598919503384 -0.02643583305180073 -55.89571539450835
1423 -0.027779392525553705 -56.03376858755939 -0.03124384842813015 -55.92695924293648
1424 -0.027926188334822653 -56.06169477589422 -0.03477692287415266 -55.961736165810635
1425 -0.02777405260130763 -56.08946882849553 -0.029928698483854533 -55.99166486429449
1426 -0.02771751955151558 -56.11718634804704 -0.025015408545732497 -56.016680272840226
1427 -0.027754455339163542 -56.144940803386206 -0.022982544265687466 -56.03966281710591
1428 -0.027700616139918567 -56.17264141952612 -0.03300461415201426 -56.072667431257926
1429 -0.02777388384565711 -56.20041530337178 -0.029653108585625886 -56.102320539843554
1430 -0.02784513169899583 -56.22826043507077 -0.01380722331814468 -56.1161277631617
1431 -0.027788772992789746 -56.256049208063565 -0.02123274141922593 -56.137360504580926
1432 -0.027758706640452147 -56.28380791470402 -0.020814759470522404 -56.15817526405145
1433 -0.027929340861737727 -56.31173725556576 -0.020085237734019757 -56.17826050178547
1434 -0.028009917307645082 -56.3397471728734 -0.019047669414430857 -56.19730817119991
1435 -0.02796927634626627 -56.36771644921967 -0.028606296889483927 -56.22591446808939
1436 -0.02799051022157073 -56.39570695944124 -0.03246270753443241 -56.25837717562383
1437 -0.027959077060222624 -56.423666036501466 -0.025622220151126383 -56.283999395774956
1438 -0.02792580407112837 -56.4515918405726 -0.030467920657247304 -56.3144673164322
1439 -0.027934035938233136 -56.47952587651083 -0.025300494208931924 -56.339767810641135
1440 -0.027970318775624038 -56.50749619528645 -0.025984146632254124 -56.36575195727339
1441 -0.027914871461689472 -56.53541106674814 -0.03401330653578043 -56.39976526380917
1442 -0.02791077271103859 -56.56332183945918 -0.02771225506439805 -56.42747751887357
1443 -0.02793373093008995 -56.591255570389265 -0.023885687720030545 -56.451363206593605
1444 -0.02796256048604846 -56.61921813087531 -0.02767724134027958 -56.47904044793388
1445 -0.02800560388714075 -56.64722373476245 -0.025825984589755536 -56.50486643252364
1446 -0.027964983228594066 -56.67518871799104 -0.022810403350740673 -56.52767683587438
1447 -0.028083894215524197 -56.70327261220657 -0.02208631727844477 -56.549763153152824
1448 -0.028037120960652827 -56.73130973316722 -0.02350494097918272 -56.573268094132004
1449 -0.028057971969246864 -56.75936770513647 -0.02842401759698987 -56.601692111728994
1450 -0.02815591627731919 -56.78752362141379 -0.0292266683652997 -56.63091878009429
1451 -0.028164572175592185 -56.81568819358938 -0.037295416370034216 -56.66821419646433
1452 -0.027966523729264735 -56.84365471731864 -0.02626872407272458 -56.69448292053705
1453 -0.02794962078332901 -56.871604338101974 -0.03418052177876234 -56.72866344231581
1454 -0.027872470766305925 -56.89947680886828 -0.027791370078921317 -56.756454812394736
1455 -0.027907885424792767 -56.927384694293075 -0.032174533046782014 -56.78862934544152
1456 -0.027892257925122975 -56.9552769522182 -0.03116300655528903 -56.81979235199681
1457 -0.027853075321763753 -56.983130027539964 -0.0304583840072155 -56.85025073600403
1458 -0.02782353265210986 -57.01095356019207 -0.034923802502453326 -56.88517453850648
1459 -0.027756957989186048 -57.038710518181254 -0.022775329928845168 -56.90794986843533
1460 -0.027675525564700366 -57.06638604374596 -0.024277697317302227 -56.93222756575263
1461 -0.02778957048431039 -57.09417561423027 -0.026226182375103234 -56.95845374812774
1462 -0.02768233008682728 -57.12185794431709 -0.034767193533480165 -56.99322094166122
1463 -0.027752215415239333 -57.14961015973233 -0.026274719461798667 -57.01949566112302
1464 -0.027876517828553916 -57.177486677560886 -0.032951862551271915 -57.05244752367429
1465 -0.02771512009203434 -57.20520179765292 -0.03303332235664129 -57.08548084603093
1466 -0.02759414929896593 -57.23279594695188 -0.032396496087312696 -57.11787734211825
1467 -0.02755963010713458 -57.260355577059016 -0.02778311464935541 -57.1456604567676
1468 -0.027562831714749336 -57.28791840877376 -0.02419464187696576 -57.16985509864457
1469 -0.02753934869542718 -57.31545775746919 -0.028428201843053103 -57.198283300487624
1470 -0.02769462252035737 -57.34315237998955 -0.047066877409815785 -57.24535017789744
1471 -0.027424308005720377 -57.37057668799527 -0.027965191192924975 -57.27331536909037
1472 -0.027545380964875223 -57.39812206896014 -0.022147481329739094 -57.29546285042011
1473 -0.02739451648667455 -57.425516585446815 -0.020980759430676697 -57.316443609850786
1474 -0.027476621419191362 -57.452993206866005 -0.027271795179694892 -57.34371540503048
1475 -0.02747644213959575 -57.4804696490056 -0.02689429381862283 -57.3706096988491
1476 -0.027510088030248882 -57.507979737035846 -0.02611962230876088 -57.39672932115786
1477 -0.02752855634316802 -57.53550829337902 -0.03288717046380043 -57.429616491621665
1478 -0.027377804554998875 -57.56288609793402 -0.02842566790059209 -57.45804215952226
1479 -0.02737177535891533 -57.590257873292934 -0.024619325902312993 -57.48266148542457
1480 -0.027417463716119528 -57.617675337009054 -0.029566177632659674 -57.51222766305723
1481 -0.027411766350269318 -57.64508710335932 -0.027308720629662275 -57.539536383686894
1482 -0.027267412468791007 -57.67235451582811 -0.013405457464978099 -57.55294184115187
1483 -0.027440937329083682 -57.69979545315719 -0.026698332652449606 -57.57964017380432
1484 -0.027461497392505408 -57.7272569505497 -0.026133753638714553 -57.60577392744304
1485 -0.027431460190564395 -57.754688410740265 -0.02356191547587514 -57.62933584291891
1486 -0.027495242934674025 -57.78218365367494 -0.02389337094500661 -57.653229213863916
1487 -0.027657236717641354 -57.809840890392586 -0.031070021633058786 -57.68429923549697
1488 -0.0276001806370914 -57.83744107102968 -0.03465479463338852 -57.71895403013036
1489 -0.02750277491286397 -57.86494384594254 -0.03169500734657049 -57.75064903747693
1490 -0.027484147995710372 -57.89242799393825 -0.024155243951827287 -57.77480428142876
1491 -0.02750873677432537 -57.91993673071257 -0.035035939514636995 -57.80984022094339
1492 -0.02742443000897765 -57.94736116072155 -0.024800731800496578 -57.83464095274389
1493 -0.027380960062146187 -57.974742120783695 -0.02825844706967473 -57.862899399813564
1494 -0.02737262351438403 -58.002114744298076 -0.02550061931833625 -57.8884000191319
1495 -0.027469365578144788 -58.02958410987622 -0.02421753415837884 -57.91261755329028
1496 -0.027398638147860765 -58.056982748024076 -0.037766517139971256 -57.95038407043025
1497 -0.027318520192056894 -58.08430126821613 -0.024471861869096757 -57.97485593229935
1498 -0.0274526197463274 -58.11175388796246 -0.03176182359457016 -58.00661775589392
1499 -0.027377047948539256 -58.139130935911 -0.025376759003847837 -58.03199451489777
1500 -0.027303312625735997 -58.16643424853673 -0.025494443811476232 -58.05748895870924
1501 -0.02738663423806429 -58.193820882774794 -0.028834291454404592 -58.086323250163645
1502 -0.027402315475046634 -58.22122319824984 -0.02454893449321389 -58.110872184656856
1503 -0.027387626376003026 -58.24861082462584 -0.023265454359352587 -58.13413763901621
1504 -0.027428526151925325 -58.276039350777765 -0.031302612833678724 -58.16544025184989
1505 -0.02748720571398735 -58.303526556491754 -0.022674199752509595 -58.188114451602395
1506 -0.027574703563004732 -58.33110126005476 -0.03580672666430473 -58.2239211782667
1507 -0.027377319242805242 -58.35847857929756 -0.03044384205713868 -58.25436502032384
1508 -0.027319681644439698 -58.385798260942 -0.025349765177816154 -58.27971478550165
1509 -0.027352249063551427 -58.41315051000556 -0.028715340048074724 -58.30843012554973
1510 -0.027397460490465163 -58.44054797049602 -0.024550067074596883 -58.332980192624326
1511 -0.027367592696100472 -58.46791556319212 -0.027911877352744342 -58.36089206997707
1512 -0.027348678652197124 -58.49526424184432 -0.0298962970264256 -58.390788367003495
1513 -0.027428652811795472 -58.52269289465611 -0.0324955316260457 -58.42328389862954
1514 -0.027275204285979272 -58.54996809894209 -0.028313663601875306 -58.45159756223142
1515 -0.027192235831171273 -58.57716033477326 -0.025090715568512677 -58.47668827779993
1516 -0.027303881105035545 -58.604464215878295 -0.027389793656766415 -58.504078071456696
1517 -0.027303680311888456 -58.63176789619018 -0.026953358110040425 -58.53103142956674
1518 -0.027174224983900784 -58.658942121174086 -0.023550880327820777 -58.554582309894556
1519 -0.027343974635004997 -58.68628609580909 -0.028317853435873987 -58.58290016333043
1520 -0.02729655560106039 -58.71358265141015 -0.03456118479371071 -58.61746134812414
1521 -0.027210228517651557 -58.7407928799278 -0.02968405922874808 -58.64714540735289
1522 -0.02725937757641077 -58.768052257504216 -0.03585019838064909 -58.68299560573354
1523 -0.02714015869423747 -58.795192416198454 -0.028783653769642113 -58.71177925950318
1524 -0.02710434626787901 -58.82229676246633 -0.02982182502746582 -58.74160108453065
1525 -0.027173719741404055 -58.849470482207735 -0.025965490192174912 -58.76756657472283
1526 -0.027082541957497597 -58.87655302416523 -0.02420009607449174 -58.79176667079732
1527 -0.027197999134659766 -58.90375102329989 -0.023968683183193208 -58.815735353980514
1528 -0.027305155619978906 -58.93105617891987 -0.04259746205061674 -58.85833281603113
1529 -0.026988359168171883 -58.95804453808804 -0.023921176977455615 -58.88225399300858
1530 -0.027123161870986224 -58.98516769995903 -0.029944859724491835 -58.91219885273308
1531 -0.027130121551454067 -59.01229782151048 -0.012313170125707984 -58.924512022858785
1532 -0.027218720782548188 -59.03951654229303 -0.024592022877186537 -58.94910404573597
1533 -0.027191642951220275 -59.06670818524425 -0.02462462391704321 -58.97372866965301
1534 -0.027214933838695287 -59.093923119082945 -0.03150248248130083 -59.005231152134314
1535 -0.027359272725880145 -59.121282391808826 -0.026030670385807753 -59.03126182252012
1536 -0.0272786483168602 -59.148561040125685 -0.029341966006904842 -59.060603788527025
1537 -0.027187762130051852 -59.17574880225574 -0.025725943595170976 -59.086329732122195
1538 -0.02722022933885455 -59.20296903159459 -0.02908031325787306 -59.11541004538007
1539 -0.02728813700377941 -59.23025716859837 -0.02891788724809885 -59.144327932628165
1540 -0.027285892888903616 -59.257543061487276 -0.024893479607999324 -59.16922141223616
1541 -0.027246568445116283 -59.28478962993239 -0.021764385513961315 -59.19098579775012
1542 -0.027287435811012985 -59.3120770657434 -0.02972771627828479 -59.22071351402841
1543 -0.027354684937745333 -59.33943175068115 -0.02973201721906662 -59.25044553124748
1544 -0.027338695898652076 -59.3667704465798 -0.0232980796135962 -59.273743610861075
1545 -0.02718023769557476 -59.393950684275374 -0.04080644175410271 -59.314550052615175
1546 -0.027262394037097692 -59.42121307831247 -0.02301177680492401 -59.337561829420096
1547 -0.027263602800667287 -59.448476681113135 -0.02139988699927926 -59.35896171641937
1548 -0.027256445866078137 -59.475733126979215 -0.020904699806123972 -59.3798664162255
1549 -0.027446349523961543 -59.50317947650318 -0.01765680918470025 -59.3975232254102
1550 -0.027367313019931318 -59.53054678952311 -0.025821176543831825 -59.423344401954026
1551 -0.02742414055392146 -59.557970930077026 -0.026594368182122706 -59.44993877013615
1552 -0.027391194272786377 -59.585362124349814 -0.03456817381083965 -59.48450694394699
1553 -0.027512009721249342 -59.61287413407106 -0.027890122123062612 -59.51239706607005
1554 -0.027425278443843126 -59.640299412514906 -0.029421941470354797 -59.541819007540404
1555 -0.027393243741244078 -59.66769265625615 -0.031243254989385606 -59.57306226252979
1556 -0.027428530715405942 -59.695121186971555 -0.019874807726591826 -59.59293707025638
1557 -0.02745105130597949 -59.722572238277536 -0.02595440922304988 -59.61889147947943
1558 -0.027466787956655025 -59.75003902623419 -0.02666947152465582 -59.645560951004086
1559 -0.027467154804617165 -59.77750618103881 -0.022062929067760705 -59.667623880071844
1560 -0.027462059631943703 -59.80496824067075 -0.027865342888981105 -59.69548922296082
1561 -0.027512997947633268 -59.832481238618385 -0.018708864413201808 -59.71419808737402
1562 -0.027477503940463065 -59.859958742558845 -0.03144156038761139 -59.745639647761635
1563 -0.02747299550101161 -59.88743173805986 -0.02792964791879058 -59.773569295680424
1564 -0.027527122665196656 -59.91495886072506 -0.028830573614686727 -59.80239986929511
1565 -0.02750239372253418 -59.94246125444759 -0.03453549724072218 -59.83693536653583
1566 -0.02746143564581871 -59.96992269009341 -0.030245171021670104 -59.8671805375575
1567 -0.02745103435590863 -59.99737372444932 -0.024477109592407943 -59.89165764714991
1568 -0.02735395645722747 -60.024727680906544 -0.023054536990821363 -59.91471218414073
1569 -0.027370448224246502 -60.05209812913079 -0.027369944751262663 -59.942082128892
1570 -0.027422516141086817 -60.07952064527188 -0.030349062848836185 -59.97243119174083
1571 -0.0273687238804996 -60.10688936915238 -0.029673332162201405 -60.002104523903036
1572 -0.027392373606562614 -60.13428174275894 -0.030408469773828984 -60.03251299367687
1573 -0.027310495544224978 -60.161592238303164 -0.026477850042283535 -60.05899084371915
1574 -0.027326088026165964 -60.18891832632933 -0.02134139770641923 -60.08033224142557
1575 -0.02737138057127595 -60.216289706900604 -0.024575896468013524 -60.10490813789359
1576 -0.027414572052657606 -60.24370427895326 -0.03077566660940647 -60.135683804502996
1577 -0.027377401199191808 -60.27108168015245 -0.02997628226876259 -60.16566008677176
1578 -0.02733164234086871 -60.29841332249332 -0.017931497283279897 -60.18359158405504
1579 -0.02750169513747096 -60.32591501763079 -0.034367043897509574 -60.21795862795255
1580 -0.0273298435844481 -60.35324486121524 -0.02719682641327381 -60.24515545436582
1581 -0.02728514391928911 -60.380530005134524 -0.025036235246807335 -60.27019168961263
1582 -0.027320411801338196 -60.407850416935865 -0.030265568103641272 -60.300457257716275
1583 -0.027355013135820627 -60.43520543007168 -0.032091866433620456 -60.33254912414989
1584 -0.027324095834046602 -60.46252952590573 -0.037690363638103005 -60.370239487788
1585 -0.02714618491008878 -60.48967571081582 -0.028373804409056902 -60.398613292197055
1586 -0.02713358011096716 -60.51680929092679 -0.025099269486963748 -60.42371256168402
1587 -0.02721944134682417 -60.54402873227361 -0.02394041856750846 -60.447652980251526
1588 -0.027157608419656754 -60.57118634069327 -0.023805395513772965 -60.4714583757653
1589 -0.027252996060997247 -60.59843933675426 -0.02334518013522029 -60.494803555900525
1590 -0.0272859537974 -60.625725290551664 -0.023025473486632107 -60.51782902938716
1591 -0.02736800080165267 -60.653093291353315 -0.023018074687570333 -60.54084710407473
1592 -0.02728298744186759 -60.68037627879518 -0.026875628065317868 -60.56772273214005
1593 -0.02732612155377865 -60.70770240034896 -0.02966399462893605 -60.59738672676898
1594 -0.0273719722405076 -60.735074372589466 -0.013041270477697254 -60.61042799724668
1595 -0.02737492984160781 -60.76244930243107 -0.029669357184320688 -60.640097354431
1596 -0.02736419700086117 -60.789813499431936 -0.03225987367331982 -60.67235722810432
1597 -0.02742054872214794 -60.817234048154084 -0.01824870202690363 -60.69060593013122
1598 -0.027463279850780963 -60.84469732800486 -0.027880678046494724 -60.71848660817771
1599 -0.027295394334942102 -60.871992722339805 -0.026334327645599842 -60.74482093582331
1600 -0.027340664248913526 -60.899333386588715 -0.02996883252635598 -60.77478976834967
1601 -0.02734384620562196 -60.92667723279434 -0.032139689475297925 -60.80692945782497
1602 -0.027331190928816796 -60.95400842372316 -0.022248793765902518 -60.829178251590875
1603 -0.027382142283022402 -60.98139056600618 -0.027188569772988558 -60.85636682136386
1604 -0.027342438232153654 -61.00873300423834 -0.034087486751377585 -60.89045430811524
1605 -0.02725227866321802 -61.03598528290156 -0.030746167711913585 -60.92120047582715
1606 -0.027213586680591106 -61.063198869582145 -0.03201711606234312 -60.95321759188949
1607 -0.027197746373713017 -61.09039661595586 -0.031078869570046665 -60.984296461459536
1608 -0.02712987009435892 -61.11752648605022 -0.025242497958242894 -61.00953895941778
1609 -0.027100439835339784 -61.144626925885554 -0.02470480129122734 -61.03424376070901
1610 -0.027059291303157807 -61.171686217188714 -0.02414456009864807 -61.05838832080766
1611 -0.0272659407928586 -61.19895215798157 -0.018200160283595324 -61.07658848109126
1612 -0.02727485913783312 -61.226227017119406 -0.026525050960481168 -61.10311353205174
1613 -0.027204438112676144 -61.25343145523208 -0.02745322333648801 -61.13056675538822
1614 -0.02731151655316353 -61.280742971785244 -0.023556103743612767 -61.15412285913184
1615 -0.027327148150652646 -61.3080701199359 -0.030101394467055797 -61.18422425359889
1616 -0.02722953287884593 -61.33529965281475 -0.02761122053489089 -61.211835474133785
1617 -0.027332083508372306 -61.36263173632312 -0.028932466637343168 -61.24076794077113
1618 -0.02729859072715044 -61.389930327050266 -0.029589278995990752 -61.27035721976712
1619 -0.02724191565066576 -61.41717224270093 -0.021082982141524553 -61.29144020190864
1620 -0.02733019506558776 -61.444502437766516 -0.03180802315473556 -61.32324822506338
1621 -0.027265229355543853 -61.47176766712206 -0.027567136101424694 -61.350815361164805
1622 -0.02719223527237773 -61.49895990239444 -0.0291215225122869 -61.37993688367709
1623 -0.027254243008792402 -61.52621414540323 -0.016034954972565175 -61.39597183864966
1624 -0.027267906442284585 -61.55348205184551 -0.018984727654606105 -61.41495656630426
1625 -0.027364439517259597 -61.58084649136277 -0.025719223357737065 -61.440675789662
1626 -0.02742341496050358 -61.60826990632327 -0.032657429203391077 -61.47333321886539
1627 -0.027318464964628218 -61.6355883712879 -0.026872680801898242 -61.50020589966729
1628 -0.027365281619131564 -61.662953652907035 -0.026530917547643185 -61.52673681721494
1629 -0.027398197539150716 -61.690351850446184 -0.032791669480502605 -61.55952848669544
1630 -0.027243608701974155 -61.71759545914816 -0.02610369697213173 -61.58563218366757
1631 -0.027295626979321242 -61.74489108612748 -0.028771097119897605 -61.61440328078747
1632 -0.027224020659923555 -61.7721151067874 -0.023313048388808967 -61.63771632917628
1633 -0.027325563319027423 -61.79944067010643 -0.023221962805837392 -61.66093829198211
1634 -0.02734499266371131 -61.82678566277014 -0.016267617978155614 -61.67720590996027
1635 -0.02733957963064313 -61.854125242400784 -0.025019667576998472 -61.70222557753727
1636 -0.027223882824182512 -61.881349125224965 -0.029039948247373104 -61.73126552578464
1637 -0.027309294790029526 -61.908658420014994 -0.02683895118534565 -61.75810447696999
1638 -0.02739387731999159 -61.93605229733499 -0.033025052025914194 -61.7911295289959
1639 -0.02731930622830987 -61.963371603563296 -0.026188256684690714 -61.81731778568059
1640 -0.027357694786041976 -61.990729298349336 -0.025794129632413388 -61.84311191531301
1641 -0.027356886956840753 -62.018086185306174 -0.02638336131349206 -61.8694952766265
1642 -0.027291543688625096 -62.0453777289948 -0.03008283693343401 -61.89957811355993
1643 -0.027451833058148623 -62.07282956205295 -0.0270087780430913 -61.92658689160302
1644 -0.02729311687871814 -62.10012267893167 -0.0284166119992733 -61.9550035036023
1645 -0.027321139071136712 -62.1274438180028 -0.031343362852931024 -61.98634686645523
1646 -0.02719229320064187 -62.154636111203445 -0.024679584056138994 -62.011026450511366
1647 -0.027313774265348912 -62.181949885468796 -0.03300532680004835 -62.04403177731142
1648 -0.027202863059937955 -62.20915274852874 -0.029055216535925864 -62.07308699384734
1649 -0.027189534902572633 -62.23634228343131 -0.027400742378085853 -62.100487736225425
1650 -0.02716458113864064 -62.263506864569955 -0.029904417227953672 -62.13039215345338
1651 -0.02721855863928795 -62.290725423209246 -0.0152855952270329 -62.14567774868041
1652 -0.027286838553845883 -62.318012261763094 -0.02359122633934021 -62.169268975019754
1653 -0.027321323473006486 -62.3453335852361 -0.025677273329347373 -62.194946248349105
1654 -0.027367343194782734 -62.37270092843088 -0.024464157316833733 -62.21941040566594
1655 -0.02733260216191411 -62.40003353059279 -0.033299395069479945 -62.25270980073542
1656 -0.02733700256794691 -62.42737053316074 -0.027760441042482854 -62.2804702417779
1657 -0.02724786289036274 -62.4546183960511 -0.02702984744682908 -62.307500089224725
1658 -0.027469314448535443 -62.48208771049964 -0.03793381992727518 -62.345433909152
1659 -0.0272109872661531 -62.50929869776579 -0.025719637144356967 -62.371153546296355
1660 -0.027238731272518635 -62.53653742903831 -0.029106619115918875 -62.40026016541228
1661 -0.027233036048710347 -62.563770465087025 -0.022117432858794927 -62.42237759827107
1662 -0.02725929981097579 -62.591029764898 -0.02565351203083992 -62.44803111030191
1663 -0.027279737405478954 -62.61830950230348 -0.03178399670869112 -62.4798151070106
1664 -0.027245679032057525 -62.64555518133554 -0.02925828117877245 -62.50907338818937
1665 -0.027215483225882055 -62.67277066456142 -0.024030706472694875 -62.533104094662065
1666 -0.02721267528831959 -62.69998333984974 -0.024183979071676732 -62.557288073733744
1667 -0.02729958053678274 -62.72728292038652 -0.02505933316424489 -62.58234740689799
1668 -0.02733701914548874 -62.75461993953201 -0.02331739654764533 -62.605664803445634
1669 -0.027308913040906192 -62.78192885257292 -0.028633125685155393 -62.63429792913079
1670 -0.027362124156206848 -62.80929097672912 -0.03091326504945755 -62.665211194180245
1671 -0.027275506407022476 -62.836566483136146 -0.02671843534335494 -62.6919296295236
1672 -0.02734353318810463 -62.86391001632425 -0.025465850438922643 -62.71739547996252
1673 -0.027308505866676568 -62.891218522190925 -0.028272788785398007 -62.74566826874792
1674 -0.027359986677765846 -62.91857850886869 -0.03428761083632707 -62.77995587958425
1675 -0.027125811949372292 -62.945704320818066 -0.01864237068220973 -62.79859825026646
1676 -0.02739837309345603 -62.97310269391152 -0.02279896130785346 -62.821397211574315
1677 -0.027476111333817242 -63.00057880524534 -0.031050387769937515 -62.85244759934425
1678 -0.027354281581938266 -63.027933086827275 -0.022192491590976714 -62.87464009093523
1679 -0.027424181532114743 -63.05535726835939 -0.02730493014678359 -62.901945021082014
1680 -0.02745408359915018 -63.08281135195854 -0.031020939536392688 -62.932965960618404
1681 -0.027449010778218506 -63.11026036273676 -0.03571904841810465 -62.968685009036506
1682 -0.02727609043940902 -63.13753645317617 -0.02621230073273182 -62.994897309769236
1683 -0.027295868005603553 -63.16483232118177 -0.02979535385966301 -63.0246926636289
1684 -0.027273425739258526 -63.19210574692103 -0.021419163886457683 -63.046111827515354
1685 -0.02729512294754386 -63.21940086986857 -0.03449654839932918 -63.080608375914686
1686 -0.027211699262261392 -63.24661256913083 -0.02487300746142864 -63.105481383376116
1687 -0.027269151899963616 -63.2738817210308 -0.03004319975152612 -63.13552458312764
1688 -0.027249393332749606 -63.30113111436355 -0.024203392397612333 -63.15972797552525
1689 -0.02735100910067558 -63.32848212346423 -0.042833285965025426 -63.202561261490274
1690 -0.027084345277398825 -63.35556646874163 -0.021165579557418823 -63.22372684104769
1691 -0.027164418995380402 -63.38273088773701 -0.02980832625180483 -63.253535167299496
1692 -0.027020574267953634 -63.40975146200496 -0.027796694822609425 -63.28133186212211
1693 -0.027081070374697445 -63.43683253237966 -0.026664518099278212 -63.30799638022139
1694 -0.027070744149386882 -63.463903276529045 -0.027604663837701084 -63.33560104405909
1695 -0.02725852970033884 -63.491161806229385 -0.019743739068508147 -63.3553447831276
1696 -0.0271695745177567 -63.51833138074714 -0.026615335326641797 -63.38196011845424
1697 -0.027142521645873784 -63.54547390239301 -0.025201690290123223 -63.40716180874436
1698 -0.02707720948383212 -63.57255111187685 -0.03134996723383665 -63.4385117759782
1699 -0.027201372571289538 -63.59975248444814 -0.02610495947301388 -63.464616735451216
1700 -0.027186454460024833 -63.62693893890816 -0.026408556010574104 -63.49102529146179
1701 -0.027094489056617023 -63.65403342796478 -0.026736549381166697 -63.51776184084296
1702 -0.02700983267277479 -63.68104326063755 -0.03256440069526434 -63.55032624153822
1703 -0.027106848265975713 -63.708150108903524 -0.02430139034986496 -63.574627631888085
1704 -0.027156026661396028 -63.73530613556492 -0.022006551176309584 -63.596634183064396
1705 -0.02713579935953021 -63.762441934924446 -0.02699723206460476 -63.623631415129
1706 -0.027056805789470673 -63.78949874071392 -0.033128053322434424 -63.65675946845143
1707 -0.027165936771780252 -63.8166646774857 -0.03313499987125397 -63.689894468322684
1708 -0.027041450422257186 -63.84370612790796 -0.031224792916327716 -63.72111926123901
1709 -0.027013701759278773 -63.87071982966724 -0.02953858282417059 -63.750657844063184
1710 -0.02691339198499918 -63.897633221652235 -0.03649810124188661 -63.787155945305074
1711 -0.0270264545455575 -63.92465967619779 -0.03679639045149088 -63.823952335756566
1712 -0.026750272419303656 -63.9514099486171 -0.027981294598430396 -63.851933630355
1713 -0.026645290944725276 -63.978055239561826 -0.025170224253088236 -63.87710385460809
1714 -0.02669192003086209 -64.00474715959268 -0.0294524016790092 -63.9065562562871
1715 -0.026678530871868132 -64.03142569046454 -0.0286066890694201 -63.93516294535652
1716 -0.026600886974483727 -64.05802657743902 -0.03007419276982546 -63.96523713812634
1717 -0.026724285911768675 -64.08475086335079 -0.02568057123571634 -63.99091770936206
1718 -0.026659991685301067 -64.1114108550361 -0.02748558633029461 -64.01840329569235
1719 -0.026641819812357425 -64.13805267484845 -0.028069345839321615 -64.04647264153168
1720 -0.026699433755129575 -64.16475210860358 -0.031622130423784256 -64.07809477195546
1721 -0.026654157042503356 -64.19140626564608 -0.022320115752518178 -64.10041488770798
1722 -0.026626282185316087 -64.2180325478314 -0.024907582346349953 -64.12532247005433
1723 -0.02668702704831958 -64.24471957487972 -0.031038693990558384 -64.15636116404488
1724 -0.026650352869182825 -64.2713699277489 -0.028771071601659058 -64.18513223564653
1725 -0.02671957667917013 -64.29808950442808 -0.025575505383312703 -64.21070774102985
1726 -0.026723313517868517 -64.32481281794594 -0.015498912334442139 -64.22620665336429
1727 -0.02681654691696167 -64.3516293648629 -0.02291788989678025 -64.24912454326106
1728 -0.026777159422636032 -64.37840652428554 -0.02835582159459591 -64.27748036485566
1729 -0.026849149633198975 -64.40525567391873 -0.026793420407921077 -64.30427378526359
1730 -0.02672718297690153 -64.43198285689563 -0.0272243226878345 -64.33149810795142
1731 -0.02681763833388686 -64.45880049522951 -0.024745261855423452 -64.35624336980685
1732 -0.026819052081555127 -64.48561954731106 -0.026404135301709174 -64.38264750510855
1733 -0.026793509162962435 -64.51241305647402 -0.020973907317966223 -64.40362141242652
1734 -0.026871307380497457 -64.53928436385452 -0.03151602428406477 -64.43513743671058
1735 -0.026981407217681407 -64.5662657710722 -0.028857383970171215 -64.46399482068075
1736 -0.026846437156200408 -64.59311220822839 -0.021105556562542916 -64.4851003772433
1737 -0.026938115991652013 -64.62005032422005 -0.02547796508297324 -64.51057834232627
1738 -0.026893435046076775 -64.64694375926612 -0.027194412145763635 -64.53777275447203
1739 -0.02695406982675195 -64.67389782909288 -0.027866597380489112 -64.56563935185252
1740 -0.026843936927616597 -64.7007417660205 -0.03424073960632086 -64.59988009145884
1741 -0.02692091092467308 -64.72766267694517 -0.026476509775966404 -64.6263566012348
1742 -0.026884108502417802 -64.75454678544759 -0.02331563178449869 -64.6496722330193
1743 -0.026960425637662412 -64.78150721108526 -0.022109377291053535 -64.67178161031036
1744 -0.027017374522984028 -64.80852458560824 -0.025433532893657684 -64.69721514320402
1745 -0.026942212879657746 -64.8354667984879 -0.026002153009176254 -64.72321729621319
1746 -0.02698072651401162 -64.86244752500191 -0.027099240571260452 -64.75031653678445
1747 -0.026980610191822053 -64.88942813519374 -0.025970937684178352 -64.77628747446863
1748 -0.027023564744740724 -64.91645169993848 -0.024028989393264054 -64.80031646386189
1749 -0.027100799698382617 -64.94355249963687 -0.021589180268347264 -64.82190564413024
1750 -0.02696429183706641 -64.97051679147393 -0.023529139906167985 -64.84543478403641
1751 -0.027079091500490905 -64.99759588297442 -0.02302361894398928 -64.86845840298041
1752 -0.027035833895206453 -65.02463171686964 -0.023402839433401823 -64.89186124241381
1753 -0.027103343326598407 -65.05173506019624 -0.029013570677489043 -64.9208748130913
1754 -0.02715484267100692 -65.07888990286725 -0.03255757186561823 -64.95343238495693
1755 -0.02708885269239545 -65.10597875555965 -0.030087967589497566 -64.98352035254642
1756 -0.027042026445269585 -65.13302078200492 -0.02931225560605526 -65.01283260815248
1757 -0.026989132259041072 -65.16000991426397 -0.02010901365429163 -65.03294162180677
1758 -0.027061857283115387 -65.18707177154708 -0.02743629040196538 -65.06037791220874
1759 -0.02701340289786458 -65.21408517444495 -0.026708460319787262 -65.08708637252852
1760 -0.027125355880707504 -65.24121053032566 -0.024559497088193893 -65.11164586961671
1761 -0.027199495770037174 -65.2684100260957 -0.017975613567978145 -65.12962148318469
1762 -0.027158716320991518 -65.29556874241669 -0.024899754114449023 -65.15452123729914
1763 -0.027217357885092497 -65.32278610030178 -0.024949797336012124 -65.17947103463514
1764 -0.02733155805617571 -65.35011765835796 -0.03248075060546398 -65.2119517852406
1765 -0.027268568333238364 -65.3773862266912 -0.03069772617891431 -65.24264951141951
1766 -0.027130173146724702 -65.40451639983793 -0.0328321123495698 -65.27548162376908
1767 -0.02709174221381545 -65.43160814205174 -0.02969753071665764 -65.30517915448574
1768 -0.02708631716668606 -65.45869445921844 -0.024648421071469785 -65.32982757555722
1769 -0.027092503756284712 -65.48578696297471 -0.023335330281406642 -65.35316290583863
1770 -0.027160961274057628 -65.51294792424878 -0.028731517121195795 -65.38189442295983
1771 -0.02716536121442914 -65.5401132854632 -0.02137557091191411 -65.40326999387175
1772 -0.027130727563053368 -65.56724401302625 -0.02643578816205263 -65.42970578203379
1773 -0.027154864557087422 -65.59439887758334 -0.025227674283087254 -65.45493345631688
1774 -0.027224527578800915 -65.62162340516214 -0.03157824072986841 -65.48651169704675
1775 -0.027106866613030432 -65.64873027177516 -0.026991142705082894 -65.51350283975184
1776 -0.02715569706633687 -65.6758859688415 -0.025783160328865053 -65.53928600008071
1777 -0.027194246370345353 -65.70308021521184 -0.024160482920706272 -65.56344648300141
1778 -0.0272053106687963 -65.73028552588063 -0.025568605586886405 -65.5890150885883
1779 -0.027337215840816498 -65.75762274172145 -0.024695576634258032 -65.61371066522256
1780 -0.02727484591305256 -65.7848975876345 -0.033977005258202554 -65.64768767048076
1781 -0.027122937608510256 -65.81202052524301 -0.025509845186024904 -65.67319751566679
1782 -0.027257650904357434 -65.83927817614737 -0.03582832217216492 -65.70902583783895
1783 -0.02716352054849267 -65.86644169669587 -0.02335403012111783 -65.73237986796006
1784 -0.027089816518127918 -65.893531513214 -0.027091822773218154 -65.75947169073328
1785 -0.02704282933846116 -65.92057434255246 -0.030657374858856203 -65.79012906559214
1786 -0.02706076027825475 -65.94763510283072 -0.02649275753647089 -65.81662182312861
1787 -0.027111075446009637 -65.97474617827673 -0.02804243303835392 -65.84466425616696
1788 -0.02711281245574355 -66.00185899073247 -0.032190559245646 -65.87685481541261
1789 -0.027205954771488905 -66.02906494550396 -0.01352708418853581 -65.89038189960115
1790 -0.027151407767087223 -66.05621635327105 -0.026100776623934507 -65.91648267622509
1791 -0.02715449472889304 -66.08337084799994 -0.02886700490489602 -65.94534968112998
1792 -0.027177723310887813 -66.11054857131083 -0.029879345651715995 -65.9752290267817
1793 -0.027115848567336797 -66.13766441987816 -0.02940286360681057 -66.00463189038851
1794 -0.027147255558520555 -66.16481167543668 -0.03344574086368084 -66.0380776312522
1795 -0.0271335544064641 -66.19194522984314 -0.02192502757534385 -66.06000265882754
1796 -0.027140874043107034 -66.21908610388626 -0.026895377039909362 -66.08689803586745
1797 -0.02710241274908185 -66.24618851663534 -0.04306881483644247 -66.1299668507039
1798 -0.02693129824474454 -66.27311981488009 -0.026625051442533732 -66.15659190214643
1799 -0.026956556458026172 -66.30007637133812 -0.02947173761203885 -66.18606363975847
1800 -0.026939912512898446 -66.32701628385102 -0.03172565829008818 -66.21778929804856
1801 -0.02695293873548508 -66.35396922258651 -0.02886235825717449 -66.24665165630573
1802 -0.026860399078577755 -66.38082962166509 -0.024070449359714984 -66.27072210566544
1803 -0.02700579958036542 -66.40783542124545 -0.023081750981509684 -66.29380385664695
1804 -0.0268391246907413 -66.43467454593619 -0.029208966996520758 -66.32301282364347
1805 -0.02706144154071808 -66.46173598747691 -0.020467759296298026 -66.34348058293976
1806 -0.026981628499925137 -66.48871761597684 -0.02397522209212184 -66.36745580503188
1807 -0.0269367472268641 -66.51565436320371 -0.025742577202618123 -66.3931983822345
1808 -0.02706173239275813 -66.54271609559646 -0.027170131169259547 -66.42036851340376
1809 -0.02708988981321454 -66.56980598540967 -0.020482098683714867 -66.44085061208747
1810 -0.027158590219914912 -66.59696457562958 -0.03268581200391054 -66.47353642409138
1811 -0.026912530418485403 -66.62387710604807 -0.028523893747478723 -66.50206031783885
1812 -0.027002788614481688 -66.65087989466255 -0.028642034623771906 -66.53070235246263
1813 -0.026871452387422324 -66.67775134704998 -0.026665284764021635 -66.55736763722665
1814 -0.02688406202942133 -66.7046354090794 -0.03206158019602299 -66.58942921742268
1815 -0.026889539416879417 -66.73152494849629 -0.03585684262216091 -66.62528606004484
1816 -0.02680317610502243 -66.7583281246013 -0.028963642194867134 -66.65424970223971
1817 -0.026729234401136635 -66.78505735900244 -0.023862999863922596 -66.67811270210363
1818 -0.02693081134930253 -66.81198817035174 -0.02161472914740443 -66.69972743125103
1819 -0.026826128736138342 -66.83881429908787 -0.031278235651552674 -66.73100566690259
1820 -0.02681247340515256 -66.86562677249303 -0.02445048186928034 -66.75545614877187
1821 -0.026812432892620565 -66.89243920538566 -0.02614076416939497 -66.78159691294127
1822 -0.02679043058305979 -66.91922963596872 -0.03186033573001623 -66.81345724867128
1823 -0.026805854868143797 -66.94603549083686 -0.029215736873447896 -66.84267298554474
1824 -0.026819561142474413 -66.97285505197934 -0.020424621552228926 -66.86309760709696
1825 -0.026833030208945275 -66.99968808218829 -0.025589697435498236 -66.88868730453245
1826 -0.02686777450144291 -67.02655585668973 -0.02741421852260828 -66.91610152305506
1827 -0.026874000299721958 -67.05342985698945 -0.02780674323439598 -66.94390826628945
1828 -0.026836181711405515 -67.08026603870086 -0.02341824835166335 -66.96732651464112
1829 -0.026894729863852263 -67.10716076856471 -0.027920129243284464 -66.9952466438844
1830 -0.026852012053132056 -67.13401278061784 -0.027343651559203864 -67.0225902954436
1831 -0.026792695466428994 -67.16080547608426 -0.029475629702210425 -67.05206592514581
1832 -0.02691298592835665 -67.18771846201263 -0.03527786508202553 -67.08734379022783
1833 -0.026738156378269196 -67.2144566183909 -0.026892521977424623 -67.11423631220526
1834 -0.02673808429390192 -67.2411947026848 -0.032556161284446716 -67.14679247348971
1835 -0.026668860390782357 -67.26786356307558 -0.025614834483712913 -67.17240730797343
1836 -0.026672336738556623 -67.29453589981414 -0.025817505456507205 -67.19822481342993
1837 -0.026670985110104083 -67.32120688492424 -0.031423627585172656 -67.2296484410151
1838 -0.026700218301266433 -67.34790710322551 -0.02868794687092304 -67.25833638788602
1839 -0.02687083687633276 -67.37477794010184 -0.01612825309857726 -67.27446464098459
1840 -0.026748554967343807 -67.40152649506918 -0.022177128959447144 -67.29664176994403
1841 -0.026848558988422155 -67.4283750540576 -0.027857083175331355 -67.32449885311937
1842 -0.026650411449372767 -67.45502546550696 -0.025104893930256368 -67.34960374704963
1843 -0.02671758523210883 -67.48174305073907 -0.0264169093221426 -67.37602065637176
1844 -0.02683391496539116 -67.50857696570446 -0.030749488435685635 -67.40677014480745
1845 -0.026839098148047923 -67.53541606385251 -0.022592302225530148 -67.42936244703299
1846 -0.02685784352943301 -67.56227390738194 -0.021295036561787127 -67.45065748359477
1847 -0.026840300485491752 -67.58911420786742 -0.024076424073427916 -67.4747339076682
1848 -0.026808931585401298 -67.61592313945283 -0.022561170905828477 -67.49729507857403
1849 -0.026942143961787225 -67.64286528341462 -0.04147128742188215 -67.53876636599591
1850 -0.02678155517205596 -67.66964683858667 -0.027837487030774356 -67.56660385302669
1851 -0.026837669778615236 -67.69648450836529 -0.024444370996207 -67.5910482240229
1852 -0.02683100597932935 -67.72331551434462 -0.02799042435362935 -67.61903864837653
1853 -0.026708991173654793 -67.75002450551827 -0.036080078966915605 -67.65511872734345
1854 -0.02659649569541216 -67.77662100121368 -0.024809880927205086 -67.67992860827066
1855 -0.026628004014492036 -67.80324900522818 -0.02448924444615841 -67.70441785271682
1856 -0.026700473669916392 -67.8299494788981 -0.0346124229952693 -67.73903027571208
1857 -0.026564414892345668 -67.85651389379045 -0.029182367492467165 -67.76821264320455
1858 -0.026557879336178303 -67.88307177312663 -0.025820356607437134 -67.79403299981199
1859 -0.026567749120295046 -67.90963952224692 -0.03038604250177741 -67.82441904231376
1860 -0.02657783040776849 -67.9362173526547 -0.0240991729311645 -67.84851821524492
1861 -0.026545944437384606 -67.96276329709208 -0.025068718288093806 -67.87358693353302
1862 -0.026609361357986926 -67.98937265845007 -0.024581729620695113 -67.89816866315371
1863 -0.026568805426359178 -68.01594146387643 -0.02401281874626875 -67.92218148189998
1864 -0.02667345991358161 -68.04261492379001 -0.02668949496001005 -67.94887097686
1865 -0.026568366773426534 -68.06918329056344 -0.027885221224278212 -67.97675619808427
1866 -0.026597479358315468 -68.09578076992176 -0.029023883491754533 -68.00578008157603
1867 -0.02665927279740572 -68.12244004271916 -0.02668877076357603 -68.0324688523396
1868 -0.02655442412942648 -68.14899446684859 -0.03145956173539162 -68.063928414075
1869 -0.026546380296349526 -68.17554084714494 -0.024572228733450174 -68.08850064280844
1870 -0.026466151978820563 -68.20200699912377 -0.02508972166106105 -68.1135903644695
1871 -0.026531023625284433 -68.22853802274905 -0.027125112246721983 -68.14071547671622
1872 -0.026804153248667716 -68.25534217599771 -0.010842018388211727 -68.15155749510444
1873 -0.026610506977885962 -68.2819526829756 -0.03786812461912632 -68.18942561972356
1874 -0.026646903436630964 -68.30859958641223 -0.027173619251698256 -68.21659923897526
1875 -0.026563716400414706 -68.33516330281265 -0.02268797839060426 -68.23928721736587
1876 -0.02669066470116377 -68.36185396751381 -0.021590228378772735 -68.26087744574464
1877 -0.026745995599776508 -68.38859996311359 -0.0326221214607358 -68.29349956720537
1878 -0.02671556230634451 -68.41531552541994 -0.029400668293237685 -68.32290023549861
1879 -0.026630428712815048 -68.44194595413276 -0.02556650321930647 -68.34846673871792
1880 -0.026630164682865144 -68.46857611881563 -0.025492395274341106 -68.37395913399226
1881 -0.02663000309839845 -68.49520612191404 -0.02857682788744569 -68.4025359618797
1882 -0.026837321743369103 -68.52204344365741 -0.012956794491037727 -68.41549275637074
1883 -0.026833877619355916 -68.54887732127676 -0.03155583441257477 -68.44704859078331
1884 -0.026697977166622876 -68.57557529844338 -0.030344711802899837 -68.47739330258621
1885 -0.026646558940410615 -68.6022218573838 -0.02501962995156646 -68.50241293253778
1886 -0.026698026247322558 -68.62891988363111 -0.02760915821418166 -68.53002209075196
1887 -0.026706981658935546 -68.65562686529005 -0.02445916077122092 -68.55448125152317
1888 -0.026738428510725498 -68.68236529380077 -0.0326080409809947 -68.58708929250416
1889 -0.02665656488388777 -68.70902185868466 -0.024939808901399373 -68.61202910140555
1890 -0.026709036622196435 -68.73573089530686 -0.026548002567142247 -68.6385771039727
1891 -0.026626966148614883 -68.76235786145547 -0.025235671177506448 -68.6638127751502
1892 -0.026644778344780205 -68.78900263980024 -0.03080410659313202 -68.69461688174334
1893 -0.026603619754314422 -68.81560625955456 -0.02466608341783285 -68.71928296516117
1894 -0.02673198850825429 -68.84233824806282 -0.03366767559200525 -68.75295064075317
1895 -0.026724865846335887 -68.86906311390915 -0.025243197660893203 -68.77819383841407
1896 -0.026597397029399873 -68.89566051093855 -0.024068344570696353 -68.80226218298476
1897 -0.02666011294350028 -68.92232062388206 -0.014150250284001232 -68.81641243326877
1898 -0.026769789028912784 -68.94909041291098 -0.01869685761630535 -68.83510929088507
1899 -0.026714852545410395 -68.97580526545639 -0.029218962881714106 -68.86432825376679
1900 -0.0267646711319685 -69.00256993658836 -0.03051871359348297 -68.89484696736027
1901 -0.026745577901601793 -69.02931551448997 -0.027731733210384846 -68.92257870057065
1902 -0.026732479967176915 -69.05604799445715 -0.025973634235560893 -68.94855233480621
1903 -0.026788219902664424 -69.08283621435982 -0.020765408966690303 -68.9693177437729
1904 -0.02686441345140338 -69.10970062781122 -0.02228708043694496 -68.99160482420984
1905 -0.026921975053846837 -69.13662260286507 -0.03183033531531691 -69.02343515952516
1906 -0.02695902865380049 -69.16358163151888 -0.028089980874210597 -69.05152514039938
1907 -0.026817028038203718 -69.19039865955709 -0.0265120767056942 -69.07803721710508
1908 -0.026698727812618017 -69.2170973873697 -0.023770395293831827 -69.10180761239891
1909 -0.026789181400090456 -69.2438865687698 -0.027135553676635026 -69.12894316607554
1910 -0.026969209033995866 -69.27085577780379 -0.03803202658891678 -69.16697519266447
1911 -0.02671766746789217 -69.29757344527168 -0.026449658256024123 -69.1934248509205
1912 -0.026749004144221544 -69.3243224494159 -0.024645271711051464 -69.21807012263154
1913 -0.02673604413866997 -69.35105849355458 -0.025649945437908172 -69.24372006806945
1914 -0.026698868628591298 -69.37775736218316 -0.02750048590824008 -69.27122055397768
1915 -0.026707432232797146 -69.40446479441596 -0.02387121571227908 -69.29509176968996
1916 -0.026775135938078166 -69.43123993035404 -0.022114749439060687 -69.31720651912902
1917 -0.02671691533178091 -69.45795684568581 -0.03029063381254673 -69.34749715294156
1918 -0.026788231823593377 -69.4847450775094 -0.02384027875959873 -69.37133743170115
1919 -0.026741354446858167 -69.51148643195626 -0.02717343354597688 -69.39851086524713
1920 -0.02669616024941206 -69.53818259220567 -0.028771435283124445 -69.42728230053025
1921 -0.026622470282018185 -69.5648050624877 -0.024549107160419227 -69.45183140769068
1922 -0.0267009106464684 -69.59150597313416 -0.02277150759473443 -69.47460291528542
1923 -0.026813070103526116 -69.61831904323769 -0.020292069856077434 -69.4948949851415
1924 -0.02683293940499425 -69.64515198264269 -0.023687590658664704 -69.51858257580017
1925 -0.02687988132238388 -69.67203186396507 -0.024866918846964837 -69.54344949464713
1926 -0.02690958771854639 -69.69894145168362 -0.027979642432183028 -69.57142913707932
1927 -0.026793512981384993 -69.72573496466501 -0.03022746555507183 -69.60165660263439
1928 -0.026794828847050665 -69.75252979351205 -0.02719626473262906 -69.62885286736702
1929 -0.026828947197645902 -69.7793587407097 -0.026852534804493188 -69.6557054021715
1930 -0.026865748316049577 -69.80622448902575 -0.026341408491134644 -69.68204681066264
1931 -0.026772485487163065 -69.83299697451291 -0.028401403781026603 -69.71044821444367
1932 -0.02678509019315243 -69.85978206470607 -0.02942250343039632 -69.73987071787407
1933 -0.02673084959387779 -69.88651291429994 -0.025118337385356425 -69.76498905525942
1934 -0.026787372678518294 -69.91330028697845 -0.029476671107113363 -69.79446572636654
1935 -0.026740201842039825 -69.9400404888205 -0.01968654803931713 -69.81415227440586
1936 -0.02672200994566083 -69.96676249876616 -0.029920385312289 -69.84407265971815
1937 -0.0267868566326797 -69.99354935539884 -0.030086721386760475 -69.87415938110492
1938 -0.0267921038903296 -70.02034145928917 -0.026276854705065487 -69.90043623580998
1939 -0.026778782065957785 -70.04712024135513 -0.023148940596729516 -69.9235851764067
1940 -0.026923430617898703 -70.07404367197303 -0.025227533653378487 -69.94881271006008
1941 -0.026876024436205626 -70.10091969640924 -0.026362418197095394 -69.97517512825718
1942 -0.026845208089798688 -70.12776490449903 -0.026160631608217955 -70.0013357598654
1943 -0.026816139370203017 -70.15458104386923 -0.01711680190637708 -70.01845256177178
1944 -0.027028517704457043 -70.18160956157368 -0.028364520519971848 -70.04681708229175
1945 -0.027017534989863635 -70.20862709656355 -0.024794897902756928 -70.0716119801945
1946 -0.0269475937820971 -70.23557469034564 -0.030464877746999262 -70.1020768579415
1947 -0.02690697880461812 -70.26248166915026 -0.02306084567680955 -70.12513770361831
1948 -0.027009541541337966 -70.2894912106916 -0.024326374661177395 -70.14946407827948
1949 -0.026847870741039514 -70.31633908143263 -0.02686847923323512 -70.17633255751271
1950 -0.02702677557244897 -70.34336585700508 -0.02691913489252329 -70.20325169240523
1951 -0.027107691019773485 -70.37047354802486 -0.02496062172576785 -70.228212314131
1952 -0.027059123292565344 -70.39753267131742 -0.032960270158946516 -70.26117258428995
1953 -0.026884275395423173 -70.42441694671284 -0.030104187596589328 -70.29127677188654
1954 -0.026954031456261872 -70.4513709781691 -0.02585368249565363 -70.3171304543822
1955 -0.02698879586532712 -70.47835977403442 -0.030800454039126634 -70.34793090842132
1956 -0.026847728714346885 -70.50520750274876 -0.023236123938113452 -70.37116703235944
1957 -0.02696389304473996 -70.5321713957935 -0.020851902849972247 -70.3920189352094
1958 -0.026879413705319165 -70.55905080949881 -0.022654651291668416 -70.41467358650108
1959 -0.026985959988087414 -70.5860367694869 -0.024307232536375522 -70.43898081903745
1960 -0.02710778694599867 -70.6131445564329 -0.027402588911354542 -70.46638340794881
1961 -0.026952779572457074 -70.64009733600535 -0.027291787788271904 -70.49367519573708
1962 -0.027024423703551292 -70.6671217597089 -0.03497108649462462 -70.5286462822317
1963 -0.026954756956547497 -70.69407651666545 -0.028024652786552907 -70.55667093501826
1964 -0.026968492660671473 -70.72104500932612 -0.03191818296909332 -70.58858911798735
1965 -0.026984762400388718 -70.74802977172651 -0.03501572627574205 -70.6236048442631
1966 -0.026798223610967398 -70.77482799533747 -0.026752758119255305 -70.65035760238236
1967 -0.026720957364887 -70.80154895270236 -0.02547972518950701 -70.67583732757187
1968 -0.026662675384432077 -70.82821162808679 -0.02799619026482105 -70.70383351783669
1969 -0.026793951448053122 -70.85500557953485 -0.023649529088288546 -70.72748304692497
1970 -0.026777070946991444 -70.88178265048184 -0.023550989013165234 -70.75103403593813
1971 -0.026858468167483808 -70.90864111864933 -0.036281308904290197 -70.78731534484243
1972 -0.026674974616616963 -70.93531609326594 -0.02623802050948143 -70.81355336535191
1973 -0.02669107811525464 -70.96200717138119 -0.02460099831223488 -70.83815436366415
1974 -0.026637702248990536 -70.98864487363018 -0.02706863358616829 -70.86522299725031
1975 -0.026666564494371416 -71.01531143812456 -0.02640388868749142 -70.89162688593781
1976 -0.02680495334789157 -71.04211639147245 -0.02676664860919118 -70.91839353454701
1977 -0.026758563704788685 -71.06887495517724 -0.025935129262506962 -70.94432866380951
1978 -0.026788293570280074 -71.09566324874751 -0.03421509489417076 -70.97854375870368
1979 -0.026660817954689265 -71.1223240667022 -0.026516935136169196 -71.00506069383985
1980 -0.02668324811384082 -71.14900731481605 -0.02837496092543006 -71.03343565476528
1981 -0.02669997587800026 -71.17570729069405 -0.02871354026719928 -71.06214919503249
1982 -0.02663135202601552 -71.20233864272006 -0.032340398617088796 -71.09448959364958
1983 -0.0266584943048656 -71.22899713702493 -0.01740046925842762 -71.11189006290802
1984 -0.02660647938027978 -71.25560361640521 -0.024341209046542644 -71.13623127195456
1985 -0.026659906934946777 -71.28226352334016 -0.02482202174142003 -71.16105329369597
1986 -0.026767190732061862 -71.30903071407222 -0.029271415993571283 -71.19032470968955
1987 -0.026695809699594973 -71.33572652377181 -0.026200338918715715 -71.21652504860826
1988 -0.026720152143388985 -71.3624466759152 -0.03363220300525427 -71.25015725161352
1989 -0.026694408617913723 -71.38914108453311 -0.028185629937797784 -71.27834288155131
1990 -0.026765764877200126 -71.4159068494103 -0.03347693644464016 -71.31181981799595
1991 -0.026536748465150594 -71.44244359787545 -0.026046214252710344 -71.33786603224867
1992 -0.02666058447211981 -71.46910418234758 -0.02684110477566719 -71.36470713702434
1993 -0.026634744834154844 -71.49573892718173 -0.025445994455367327 -71.3901531314797
1994 -0.026767204608768226 -71.52250613179051 -0.028363602049648762 -71.41851673352936
1995 -0.026598201040178536 -71.54910433283068 -0.024273764062672853 -71.44279049759203
1996 -0.0267048510722816 -71.57580918390296 -0.024655774887651204 -71.46744627247968
1997 -0.026658249739557504 -71.60246743364252 -0.024006577488034964 -71.49145284996771
1998 -0.026730596646666528 -71.62919803028919 -0.021831986121833326 -71.51328483608955
1999 -0.02680040942505002 -71.65599843971424 -0.032232234999537465 -71.5455170710891
2000 -0.026872477121651174 -71.6828709168359 -0.027195036970078947 -71.57271210805918
