# Supplementary material for: Learning nonequilibrium statistical mechanics and dynamical phase transitions
Source: Nat Commun. 2024 Feb 6;15:1117. doi: 10.1038/s41467-024-45172-8 (PMC10847122; doi:10.1038/s41467-024-45172-8)
Supplement: Supplementary file 4 — Supplementary Data 1 [file 41467_2024_45172_MOESM4_ESM.zip › DPT-main/PlotTemplate/plot_KL_divergence/out/finite_time/SE/L6_D3W32K5_E100BS1k/logs-1.20/log.txt]

1 -0.04856101293116808 -0.04856101293116808 -0.04856478739529848 -0.04856478739529848
2 -0.04848066475242376 -0.09704167768359184 -0.04847956001758576 -0.09704434741288423
3 -0.048414284735918044 -0.1454559624195099 -0.04841446485370397 -0.1454588122665882
4 -0.048355464823544025 -0.19381142724305392 -0.04835638124495745 -0.19381519351154564
5 -0.04829892013221979 -0.2421103473752737 -0.04829892441630364 -0.24211411792784926
6 -0.048238874226808545 -0.29034922160208226 -0.04823671989142895 -0.29035083781927823
7 -0.04818362686783075 -0.338532848469913 -0.04818212557584047 -0.3385329633951187
8 -0.048125754669308664 -0.3866586031392217 -0.04812646768987179 -0.38665943108499046
9 -0.048071606643497945 -0.43473020978271965 -0.04808830358088016 -0.43474773466587063
10 -0.04802949260920286 -0.4827597023919225 -0.04802711270749569 -0.48277484737336634
11 -0.04797540381550789 -0.5307351062074304 -0.04797352887690067 -0.530748376250267
12 -0.04793155323714018 -0.5786666594445705 -0.04792626388370991 -0.578674640133977
13 -0.047881110571324825 -0.6265477700158953 -0.04787212461233139 -0.6265467647463083
14 -0.04784701205790043 -0.6743947820737958 -0.04785046242177486 -0.6743972271680831
15 -0.04780649244785309 -0.7222012745216488 -0.04779947474598885 -0.722196701914072
16 -0.04776209350675344 -0.7699633680284023 -0.047743361257016656 -0.7699400631710887
17 -0.04772354681044817 -0.8176869148388505 -0.0477229380980134 -0.8176630012691021
18 -0.04768144469708204 -0.8653683595359325 -0.04768060576170683 -0.8653436070308089
19 -0.04764996208250523 -0.9130183216184378 -0.04765128325670957 -0.9129948902875185
20 -0.047606471180915835 -0.9606247927993536 -0.04758604727685452 -0.960580937564373
21 -0.047582408785820006 -1.0082072015851737 -0.04750826563686132 -1.0080892032012343
22 -0.04755064286291599 -1.0557578444480897 -0.04757983591407537 -1.0556690391153096
23 -0.04751187153160572 -1.1032697159796954 -0.04749986995011568 -1.1031689090654253
24 -0.04748365506529808 -1.1507533710449935 -0.04746930040419102 -1.1506382094696164
25 -0.04744745884090662 -1.1982008298859002 -0.04744099359959364 -1.19807920306921
26 -0.047415544465184215 -1.2456163743510844 -0.04742882549762726 -1.2455080285668372
27 -0.04738438744097948 -1.2930007617920638 -0.04736441429704428 -1.2928724428638814
28 -0.047358314506709576 -1.3403590762987734 -0.04740581829100847 -1.3402782611548898
29 -0.047317410819232464 -1.3876764871180058 -0.04731086157262325 -1.387589122727513
30 -0.04730092715471983 -1.4349774142727256 -0.047306984476745126 -1.434896107204258
31 -0.04726488124579191 -1.4822422955185175 -0.047207553684711454 -1.4821036608889695
32 -0.047241335734725 -1.5294836312532425 -0.04730466287583113 -1.5294083237648006
33 -0.047209872491657735 -1.5766935037449001 -0.04715167544782162 -1.5765599992126222
34 -0.04718263242393732 -1.6238761361688374 -0.04718614295125008 -1.6237461421638724
35 -0.047162134759128095 -1.6710382709279654 -0.047227431833744046 -1.6709735739976164
36 -0.04713632818311453 -1.71817459911108 -0.04719010666012764 -1.718163680657744
37 -0.047097189165651795 -1.7652717882767317 -0.04712558221071959 -1.7652892628684635
38 -0.04708330295979977 -1.8123550912365314 -0.047181927412748334 -1.8124711902812118
39 -0.04705404452979565 -1.859409135766327 -0.04699941799044609 -1.8594706082716579
40 -0.04702301938086748 -1.9064321551471943 -0.04699862375855446 -1.9064692320302123
41 -0.047009598650038245 -1.9534417537972326 -0.04702806659042835 -1.9534972986206407
42 -0.04698750749230385 -2.0004292612895362 -0.046987537480890754 -2.0004848361015313
43 -0.04695867653936148 -2.0473879378288977 -0.04694155100733042 -2.0474263871088616
44 -0.04693884737789631 -2.094326785206794 -0.04690841529518366 -2.0943348024040453
45 -0.046917352452874185 -2.141244137659668 -0.04696576651185751 -2.141300568915903
46 -0.046889622882008555 -2.1881337605416764 -0.046811255626380444 -2.1881118245422835
47 -0.04687513522803784 -2.235008895769714 -0.04688469842076302 -2.2349965229630464
48 -0.046858174912631514 -2.2818670706823454 -0.04677666518837213 -2.2817731881514187
49 -0.04683965817093849 -2.328706728853284 -0.04681699518114328 -2.328590183332562
50 -0.04681159555912018 -2.375518324412404 -0.04661302193999291 -2.375203205272555
51 -0.046813794784247874 -2.422332119196652 -0.04684089850634336 -2.4220441037788984
52 -0.046787552908062933 -2.469119672104715 -0.046777842193841936 -2.4688219459727403
53 -0.04676508065313101 -2.515884752757846 -0.046763067692518236 -2.5155850136652584
54 -0.04674110021442175 -2.5626258529722676 -0.04671284686774015 -2.5622978605329987
55 -0.04672318529337645 -2.609349038265644 -0.046561137214303015 -2.608858997747302
56 -0.04670832585543394 -2.656057364121078 -0.04663559552282095 -2.655494593270123
57 -0.04670411106199026 -2.702761475183068 -0.04678066931664944 -2.702275262586772
58 -0.04666622169315815 -2.7494276968762263 -0.04690689612179995 -2.749182158708572
59 -0.046654552407562735 -2.796082249283789 -0.046552701853215694 -2.7957348605617875
60 -0.046637528389692304 -2.8427197776734814 -0.046567536517977716 -2.842302397079765
61 -0.04661231264472008 -2.8893320903182014 -0.04659090004861355 -2.8888932971283787
62 -0.04660038854926825 -2.9359324788674694 -0.04655266981571913 -2.9354459669440978
63 -0.04658135753124952 -2.982513836398719 -0.046645978651940825 -2.9820919455960384
64 -0.04656922966241837 -3.0290830660611374 -0.04656437207013368 -3.0286563176661723
65 -0.046550596691668035 -3.0756336627528054 -0.04643371421843767 -3.07509003188461
66 -0.04654288310557604 -3.1221765458583812 -0.04635594766587019 -3.1214459795504803
67 -0.04652593433856964 -3.1687024801969508 -0.04649115037173033 -3.1679371299222105
68 -0.046501635760068896 -3.2152041159570195 -0.046399783529341224 -3.2143369134515516
69 -0.046502336487174036 -3.2617064524441934 -0.04643248487263918 -3.2607693983241908
70 -0.04648753125220537 -3.3081939836963987 -0.04654968548566103 -3.3073190838098516
71 -0.0464575570076704 -3.354651540704069 -0.046432862244546416 -3.353751946054398
72 -0.04644445572048426 -3.4010959964245533 -0.04638091214001179 -3.4001328581944095
73 -0.04643352925777435 -3.4475295256823277 -0.0464460663497448 -3.4465789245441543
74 -0.046412113681435586 -3.4939416393637632 -0.04648485165089369 -3.493063776195048
75 -0.04639450516551733 -3.5403361445292805 -0.046462506987154484 -3.5395262831822025
76 -0.0463779304176569 -3.5867140749469373 -0.04650418180972338 -3.586030464991926
77 -0.04635546579957008 -3.6330695407465075 -0.04643317498266697 -3.632463639974593
78 -0.04635035153478384 -3.6794198922812913 -0.04663713797926903 -3.679100777953862
79 -0.04632598422467708 -3.7257458765059686 -0.04633060600608587 -3.7254313839599478
80 -0.04630237575620413 -3.7720482522621728 -0.046336769871413705 -3.7717681538313617
81 -0.046292046830058095 -3.818340299092231 -0.04617683738470078 -3.8179449912160623
82 -0.04628695752471686 -3.8646272566169477 -0.04614846911281347 -3.864093460328876
83 -0.046240769885480405 -3.910868026502428 -0.04594413377344608 -3.910037594102322
84 -0.0462667640298605 -3.9571347905322884 -0.046330816484987734 -3.95636841058731
85 -0.04624900557100773 -4.0033837961032965 -0.046393498219549655 -4.00276190880686
86 -0.046231255307793616 -4.04961505141109 -0.046205504424870016 -4.04896741323173
87 -0.046216262876987456 -4.095831314288077 -0.04635709226131439 -4.0953245054930445
88 -0.046202763356268405 -4.142034077644345 -0.04612600710242987 -4.141450512595474
89 -0.04619037304073572 -4.18822445068508 -0.04627578966319561 -4.18772630225867
90 -0.04617400150746107 -4.234398452192542 -0.04616034608334303 -4.233886648342013
91 -0.046163320913910864 -4.280561773106452 -0.046314843185245994 -4.280201491527259
92 -0.04614973999559879 -4.326711513102051 -0.046010743081569674 -4.326212234608828
93 -0.04613612182438374 -4.372847634926435 -0.046114398166537285 -4.372326632775366
94 -0.04611559752374887 -4.418963232450184 -0.04594362266361714 -4.4182702554389826
95 -0.046122143417596816 -4.465085375867781 -0.04564985055476427 -4.463920105993747
96 -0.04610517639666796 -4.511190552264448 -0.046161212027072906 -4.51008131802082
97 -0.04609904084354639 -4.557289593107995 -0.046095415577292444 -4.556176733598113
98 -0.0460765240713954 -4.60336611717939 -0.04624462965875864 -4.602421363256871
99 -0.046080997586250304 -4.64944711476564 -0.04614738542586565 -4.648568748682737
100 -0.04605509508401155 -4.695502209849652 -0.04607373010367155 -4.694642478786409
101 -0.046039538085460664 -4.741541747935113 -0.046014131791889665 -4.740656610578299
102 -0.04602825362235308 -4.787570001557466 -0.04595035724341869 -4.786606967821717
103 -0.04601188041269779 -4.833581881970163 -0.046020830795168874 -4.832627798616886
104 -0.045998485013842585 -4.879580366984006 -0.04598110634833574 -4.878608904965222
105 -0.04599576853215694 -4.925576135516162 -0.045845398865640166 -4.924454303830862
106 -0.04598829820752144 -4.9715644337236835 -0.04598984196782112 -4.970444145798683
107 -0.045963910035789014 -5.017528343759473 -0.045838593132793905 -5.016282738931477
108 -0.04596962351351976 -5.063497967272992 -0.04570301230996847 -5.061985751241446
109 -0.04596111439168453 -5.109459081664677 -0.045890196785330774 -5.107875948026777
110 -0.04596164133399725 -5.155420722998675 -0.04585845395922661 -5.153734401986004
111 -0.04593033492565155 -5.2013510579243265 -0.045613090693950656 -5.199347492679954
112 -0.045930100791156295 -5.247281158715483 -0.04602984227240085 -5.245377334952355
113 -0.04592541139572859 -5.293206570111211 -0.04582714382559061 -5.291204478777946
114 -0.04590373914688826 -5.3391103092581 -0.0460233373567462 -5.337227816134692
115 -0.0458953382447362 -5.385005647502836 -0.04594980198889971 -5.383177618123591
116 -0.045875518955290316 -5.430881166458126 -0.04592135138809681 -5.4290989695116885
117 -0.04587307032197714 -5.476754236780103 -0.04584439881145954 -5.474943368323148
118 -0.045860106498003005 -5.522614343278105 -0.04600434564054012 -5.520947713963688
119 -0.045838608779013156 -5.568452952057118 -0.045700849033892155 -5.56664856299758
120 -0.045830389484763145 -5.614283341541881 -0.04545872267335653 -5.612107285670937
121 -0.04583718366920948 -5.660120525211091 -0.0456760335713625 -5.6577833192422995
122 -0.04582330472767353 -5.705943829938764 -0.04545937590301037 -5.70324269514531
123 -0.04582994561642408 -5.751773775555188 -0.045113885588943956 -5.748356580734254
124 -0.045815118961036204 -5.797588894516224 -0.04592503104358912 -5.794281611777843
125 -0.045802642591297626 -5.843391537107522 -0.04579695910215378 -5.840078570879997
126 -0.0457927118986845 -5.889184249006206 -0.045830403082072736 -5.88590897396207
127 -0.04578071385622025 -5.934964962862426 -0.04570439551025629 -5.931613369472326
128 -0.04577865321189165 -5.980743616074318 -0.045856065675616266 -5.977469435147943
129 -0.04575137794017792 -6.026494994014496 -0.045749608613550666 -6.023219043761493
130 -0.045745494030416015 -6.072240488044912 -0.04580823387950659 -6.069027277641
131 -0.045726841874420644 -6.117967329919333 -0.04563931860029698 -6.114666596241297
132 -0.04573340620845556 -6.1637007361277885 -0.04596262238919735 -6.160629218630494
133 -0.04571270011365414 -6.209413436241443 -0.04671851713210344 -6.207347735762598
134 -0.04569025132805109 -6.255103687569494 -0.04556438773870468 -6.252912123501303
135 -0.04567292556166649 -6.30077661313116 -0.04557516183704138 -6.298487285338344
136 -0.04566821474581957 -6.346444827876979 -0.045773904956877234 -6.344261190295221
137 -0.045656243711709975 -6.392101071588689 -0.04621270205825567 -6.3904738923534765
138 -0.045641884207725525 -6.4377429557964145 -0.04556740708649158 -6.436041299439968
139 -0.04562817066907883 -6.483371126465493 -0.04592640083283186 -6.4819677002728
140 -0.045620305091142656 -6.528991431556636 -0.0458290496841073 -6.527796749956907
141 -0.04561388790607453 -6.5746053194627105 -0.045342245139181614 -6.573138995096088
142 -0.04559919536113739 -6.620204514823848 -0.04574341475963593 -6.618882409855725
143 -0.04556343797594309 -6.665767952799791 -0.04621148016303778 -6.665093890018762
144 -0.045566155761480334 -6.711334108561271 -0.045293673686683175 -6.710387563705446
145 -0.045552083477377894 -6.756886192038649 -0.04568471275269985 -6.756072276458146
146 -0.04555853698402643 -6.8024447290226755 -0.04545984119176864 -6.801532117649915
147 -0.04553076345473528 -6.847975492477411 -0.045347966440021995 -6.846880084089936
148 -0.04552510865032673 -6.893500601127737 -0.04541406910866499 -6.892294153198601
149 -0.04552349168807268 -6.93902409281581 -0.045898120291531085 -6.938192273490132
150 -0.045502048917114735 -6.984526141732925 -0.04517134577035904 -6.983363619260491
151 -0.0454959399998188 -7.030022081732744 -0.04531416743993759 -7.028677786700428
152 -0.045499815791845324 -7.075521897524589 -0.04559369198977947 -7.074271478690208
153 -0.04548191465437412 -7.121003812178963 -0.04527032244950533 -7.119541801139714
154 -0.04547513723373413 -7.1664789494126975 -0.04567349087446928 -7.1652152920141825
155 -0.045464403368532656 -7.21194335278123 -0.04518267847597599 -7.210397970490159
156 -0.045461106672883035 -7.257404459454113 -0.045426765084266664 -7.255824735574426
157 -0.045456013455986974 -7.3028604729101 -0.045256407558918 -7.301081143133344
158 -0.04544624146074057 -7.348306714370841 -0.0455926651135087 -7.346673808246853
159 -0.04544059820473194 -7.393747312575573 -0.04536551423370838 -7.392039322480561
160 -0.04543412271887064 -7.439181435294444 -0.04537225682288408 -7.437411579303445
161 -0.0454297324642539 -7.484611167758698 -0.04588874448090792 -7.483300323784353
162 -0.04539876691997051 -7.530009934678668 -0.044460523687303063 -7.527760847471656
163 -0.045407571457326414 -7.575417506135995 -0.046257713437080385 -7.574018560908737
164 -0.04539422988891602 -7.620811736024911 -0.04528312236070633 -7.619301683269443
165 -0.045378700643777845 -7.666190436668689 -0.04569865707308054 -7.665000340342523
166 -0.04537337850779295 -7.711563815176482 -0.044817570224404336 -7.709817910566928
167 -0.04536803662776947 -7.756931851804251 -0.04517322424799204 -7.75499113481492
168 -0.04536093920469284 -7.802292791008944 -0.04549526255577803 -7.8004863973706975
169 -0.04536487404257059 -7.847657665051515 -0.04555473271757364 -7.846041130088271
170 -0.04532992746680975 -7.892987592518325 -0.0449881924316287 -7.8910293225199
171 -0.045333664305508135 -7.938321256823833 -0.04543240759521723 -7.936461730115117
172 -0.04532136954367161 -7.983642626367504 -0.04523043092340231 -7.981692161038519
173 -0.04530738517642021 -8.028950011543925 -0.04485243391245604 -8.026544594950975
174 -0.04530908428132534 -8.07425909582525 -0.04624021202325821 -8.072784806974234
175 -0.04530217554420233 -8.119561271369452 -0.045493184588849545 -8.118277991563083
176 -0.04528463166207075 -8.164845903031523 -0.0455369895324111 -8.163814981095495
177 -0.04528037160634994 -8.210126274637872 -0.04523434918373823 -8.209049330279234
178 -0.04526041895151138 -8.255386693589383 -0.04527840577065945 -8.254327736049893
179 -0.04525737967342138 -8.300644073262804 -0.04561562221497297 -8.299943358264866
180 -0.04523732457309961 -8.345881397835903 -0.045478136464953425 -8.34542149472982
181 -0.04522220734506845 -8.391103605180971 -0.0446084413677454 -8.390029936097566
182 -0.045227584056556226 -8.436331189237528 -0.04513811096549034 -8.435168047063057
183 -0.045246546529233454 -8.481577735766761 -0.043713795207440856 -8.478881842270498
184 -0.04523743018507957 -8.52681516595184 -0.04519078060984612 -8.524072622880345
185 -0.04522617906332016 -8.57204134501516 -0.04543627239763737 -8.569508895277982
186 -0.045227663777768615 -8.61726900879293 -0.045139214023947716 -8.61464810930193
187 -0.04522506222128868 -8.662494071014217 -0.045651417970657346 -8.660299527272587
188 -0.04520479869097471 -8.707698869705192 -0.04542856607586145 -8.705728093348448
189 -0.04518704954534769 -8.75288591925054 -0.044974785298109055 -8.750702878646557
190 -0.04516277108341456 -8.798048690333955 -0.04466732572764158 -8.795370204374198
191 -0.045187619514763355 -8.843236309848718 -0.044964840076863764 -8.840335044451061
192 -0.04516098611056805 -8.888397295959287 -0.04696168936789036 -8.887296733818951
193 -0.04514445066452026 -8.933541746623806 -0.04470624346286058 -8.932002977281812
194 -0.04513158686459064 -8.978673333488397 -0.04515288639813662 -8.977155863679949
195 -0.04512271787971258 -9.023796051368109 -0.04463687427341938 -9.021792737953367
196 -0.04513884708285332 -9.068934898450962 -0.0444990249350667 -9.066291762888435
197 -0.04510404113680124 -9.114038939587763 -0.04461557343602181 -9.110907336324457
198 -0.04509859625250101 -9.159137535840264 -0.04672267641872167 -9.157630012743178
199 -0.04510420765727759 -9.204241743497542 -0.04487944189459085 -9.202509454637768
200 -0.045084076933562756 -9.249325820431105 -0.04502973854541779 -9.247539193183187
201 -0.0450764000415802 -9.294402220472685 -0.04512159451842308 -9.29266078770161
202 -0.04506975244730711 -9.339471972919993 -0.0454843832179904 -9.338145170919601
203 -0.04505514148622751 -9.38452711440622 -0.044692151434719565 -9.382837322354321
204 -0.04505714699625969 -9.42958426140248 -0.04407101850956678 -9.426908340863887
205 -0.045068802684545516 -9.474653064087025 -0.04423301741480827 -9.471141358278695
206 -0.04504648223519325 -9.519699546322219 -0.04521240722388029 -9.516353765502576
207 -0.04503940287977457 -9.564738949201994 -0.046847224421799186 -9.563200989924376
208 -0.04502045288681984 -9.609759402088814 -0.04455182608217001 -9.607752816006546
209 -0.045007054880261424 -9.654766456969076 -0.044961695559322834 -9.652714511565868
210 -0.045009138993918896 -9.699775595962995 -0.04622408673167229 -9.698938598297541
211 -0.044994577579200265 -9.744770173542195 -0.04593921098858118 -9.744877809286123
212 -0.04497661218047142 -9.789746785722667 -0.044757209718227386 -9.78963501900435
213 -0.04496886860579252 -9.834715654328459 -0.044996805302798745 -9.834631824307149
214 -0.04496200643479824 -9.879677660763257 -0.04474594742059708 -9.879377771727746
215 -0.04494403898715973 -9.924621699750416 -0.044301039353013036 -9.923678811080759
216 -0.044952685944736004 -9.969574385695152 -0.04595963209867478 -9.969638443179434
217 -0.04494614414870739 -10.014520529843859 -0.045049871876835824 -10.01468831505627
218 -0.044939052872359754 -10.059459582716219 -0.04498963803052902 -10.0596779530868
219 -0.04492430686950684 -10.104383889585726 -0.045364631339907646 -10.105042584426707
220 -0.04492706898599863 -10.149310958571725 -0.04508907254785299 -10.15013165697456
221 -0.044907357171177865 -10.194218315742903 -0.04509098753333092 -10.195222644507892
222 -0.04490063451230526 -10.23911895025521 -0.04502891302108765 -10.24025155752898
223 -0.04489027503877878 -10.284009225293987 -0.04477835260331631 -10.285029910132296
224 -0.044869634136557576 -10.328878859430544 -0.04439780116081238 -10.329427711293109
225 -0.04488649945706129 -10.373765358887605 -0.045060697756707666 -10.374488409049816
226 -0.04488479327410459 -10.418650152161709 -0.044798430800437924 -10.419286839850253
227 -0.04487849473953247 -10.46352864690124 -0.04472552258521319 -10.464012362435467
228 -0.044868200086057186 -10.508396846987297 -0.043942753411829474 -10.507955115847297
229 -0.04487307593226433 -10.553269922919561 -0.046191070973873136 -10.55414618682117
230 -0.04484528880566359 -10.598115211725226 -0.04485330749303103 -10.598999494314201
231 -0.0448281891644001 -10.642943400889626 -0.04326959326863289 -10.642269087582834
232 -0.044841908104717734 -10.687785308994345 -0.04446895141154528 -10.68673803899438
233 -0.04483606182038784 -10.732621370814732 -0.044332582503557205 -10.731070621497937
234 -0.04482580665498972 -10.777447177469721 -0.043859835155308245 -10.774930456653244
235 -0.044829738698899745 -10.82227691616862 -0.04485689625144005 -10.819787352904685
236 -0.044818760640919206 -10.867095676809539 -0.04503829255700111 -10.864825645461686
237 -0.04481729157269001 -10.911912968382229 -0.04611888770014048 -10.910944533161826
238 -0.044797785580158234 -10.956710753962387 -0.04458561241626739 -10.955530145578093
239 -0.04478902891278267 -11.00149978287517 -0.04487307984381914 -11.000403225421913
240 -0.04478488322347403 -11.046284666098645 -0.04496646691113711 -11.04536969233305
241 -0.04477540515363217 -11.091060071252278 -0.04500857777893543 -11.090378270111986
242 -0.04476030040532351 -11.135820371657601 -0.04496535640209913 -11.135343626514084
243 -0.044752454943954946 -11.180572826601557 -0.04485632572323084 -11.180199952237315
244 -0.044754734821617605 -11.225327561423175 -0.04442289378494024 -11.224622846022255
245 -0.04474424552172422 -11.270071806944898 -0.04343758467584848 -11.268060430698103
246 -0.044762090779840946 -11.31483389772474 -0.04814353454858065 -11.316203965246684
247 -0.04471720103174448 -11.359551098756484 -0.044516191631555554 -11.360720156878239
248 -0.04469924569129944 -11.404250344447783 -0.04425100199878216 -11.404971158877022
249 -0.04468655753880739 -11.44893690198659 -0.04447285477072001 -11.449444013647742
250 -0.044684536010026935 -11.493621437996618 -0.04414075184613466 -11.493584765493877
251 -0.04469499830156565 -11.538316436298183 -0.04350068755447865 -11.537085453048356
252 -0.04468114729970694 -11.58299758359789 -0.043843462876975534 -11.58092891592533
253 -0.044685281626880166 -11.62768286522477 -0.04544320721179247 -11.626372123137124
254 -0.044682602211833 -11.672365467436602 -0.04375912994146347 -11.670131253078587
255 -0.04467116575688124 -11.717036633193484 -0.04500647503882647 -11.715137728117414
256 -0.044660923071205616 -11.76169755626469 -0.0454797774553299 -11.760617505572744
257 -0.044655343517661095 -11.80635289978235 -0.044667371362447736 -11.805284876935191
258 -0.04463642612099648 -11.850989325903347 -0.04154475443065166 -11.846829631365843
259 -0.04464531596750021 -11.895634641870847 -0.0446393646299839 -11.891468995995826
260 -0.04465989489108324 -11.94029453676193 -0.04579586070030928 -11.937264856696135
261 -0.04463348556309939 -11.98492802232503 -0.04349066745489836 -11.980755524151034
262 -0.04461790155619383 -12.029545923881225 -0.044859946519136426 -12.02561547067017
263 -0.04462133347988129 -12.074167257361106 -0.04343024268746376 -12.069045713357633
264 -0.044619087129831314 -12.118786344490937 -0.04461755398660898 -12.113663267344242
265 -0.044605955667793754 -12.163392300158732 -0.04417955260723829 -12.15784281995148
266 -0.04461689479649067 -12.208009194955222 -0.045780624821782114 -12.203623444773262
267 -0.04458961710333824 -12.25259881205856 -0.04446877967566252 -12.248092224448925
268 -0.04459157437086105 -12.29719038642942 -0.044394134730100634 -12.292486359179026
269 -0.04458321705460548 -12.341773603484025 -0.045238368399441245 -12.337724727578468
270 -0.04457125999033451 -12.38634486347436 -0.04370243847370148 -12.38142716605217
271 -0.044565141387283805 -12.430910004861644 -0.045052571408450606 -12.426479737460621
272 -0.044555434584617616 -12.475465439446262 -0.04256134610623121 -12.469041083566852
273 -0.04456101916730404 -12.520026458613566 -0.044395326264202596 -12.513436409831055
274 -0.044569413363933566 -12.5645958719775 -0.04643847290426493 -12.55987488273532
275 -0.04453719183802605 -12.609133063815527 -0.04383432734757662 -12.603709210082897
276 -0.04454322401434183 -12.65367628782987 -0.04399178642779589 -12.647700996510693
277 -0.04454290922731161 -12.698219197057181 -0.0447101229801774 -12.69241111949087
278 -0.044523947313427924 -12.742743144370609 -0.04450719244778156 -12.736918311938652
279 -0.04445834495127201 -12.78720148932188 -0.04050096571445465 -12.777419277653106
280 -0.044521667808294293 -12.831723157130174 -0.04305221457034349 -12.820471492223449
281 -0.04454607106745243 -12.876269228197627 -0.044595204293727875 -12.865066696517177
282 -0.04452546536922455 -12.920794693566851 -0.04362749643623829 -12.908694192953416
283 -0.044500645250082016 -12.965295338816933 -0.04459065180271864 -12.953284844756134
284 -0.04451073445379734 -13.009806073270731 -0.04445779304951429 -12.997742637805647
285 -0.04450450539588928 -13.05431057866662 -0.04516398124396801 -13.042906619049615
286 -0.04447966292500496 -13.098790241591624 -0.04502590373158455 -13.0879325227812
287 -0.04445188287645578 -13.14324212446808 -0.04230554457753897 -13.13023806735874
288 -0.044494311511516574 -13.187736435979597 -0.04508839473128319 -13.175326462090023
289 -0.0444706117734313 -13.232207047753027 -0.04485417418181896 -13.220180636271841
290 -0.044464151933789255 -13.276671199686817 -0.04474095720797777 -13.26492159347982
291 -0.044445169530808924 -13.321116369217625 -0.04487733580172062 -13.30979892928154
292 -0.04443829786032438 -13.36555466707795 -0.04455521758645773 -13.354354146867998
293 -0.04443787019699812 -13.409992537274947 -0.04417901951819658 -13.398533166386194
294 -0.04442181102931499 -13.454414348304262 -0.044573286175727846 -13.443106452561922
295 -0.04442131370306015 -13.498835662007322 -0.04450892433524132 -13.487615376897164
296 -0.044412965141236785 -13.543248627148559 -0.04448072835803032 -13.532096105255194
297 -0.04442070797085762 -13.587669335119417 -0.04244805332273245 -13.574544158577927
298 -0.04440460186451674 -13.632073936983934 -0.04428415559232235 -13.61882831417025
299 -0.044402098096907136 -13.67647603508084 -0.04443571325391531 -13.663264027424164
300 -0.044392016530036923 -13.720868051610877 -0.041470368206501004 -13.704734395630664
301 -0.044411695934832095 -13.765279747545708 -0.04410605207085609 -13.74884044770152
302 -0.044401639699935914 -13.809681387245645 -0.045859180577099326 -13.79469962827862
303 -0.04440088849514723 -13.854082275740792 -0.049580917693674564 -13.844280545972294
304 -0.04436454251408577 -13.898446818254877 -0.04358328524976969 -13.887863831222065
305 -0.044360211305320266 -13.942807029560198 -0.04420012291520834 -13.932063954137273
306 -0.044348437897861005 -13.98715546745806 -0.04387751445174217 -13.975941468589015
307 -0.04434493482112885 -14.031500402279189 -0.04390035718679428 -14.01984182577581
308 -0.04434151388704777 -14.075841916166237 -0.043481577560305594 -14.063323403336115
309 -0.04434377048164606 -14.120185686647883 -0.04393938910216093 -14.107262792438275
310 -0.04434573408216238 -14.164531420730045 -0.04565356392413378 -14.15291635636241
311 -0.04431630428880453 -14.208847725018849 -0.04480274133384228 -14.197719097696252
312 -0.044299513287842276 -14.253147238306692 -0.04481956548988819 -14.24253866318614
313 -0.04430101253092289 -14.297448250837615 -0.03663463881239295 -14.279173301998533
314 -0.04434278029948473 -14.341791031137099 -0.04404410030692816 -14.323217402305461
315 -0.04432965684682131 -14.38612068798392 -0.04456476867198944 -14.367782170977451
316 -0.04432407859712839 -14.430444766581049 -0.04500593170523644 -14.412788102682688
317 -0.044312029145658016 -14.474756795726707 -0.044480623304843904 -14.457268725987532
318 -0.04430397171527147 -14.519060767441978 -0.04502831120043993 -14.502297037187972
319 -0.04428646266460419 -14.563347230106583 -0.043743180297315123 -14.546040217485288
320 -0.04429260622709989 -14.607639836333682 -0.04302399829030037 -14.589064215775588
321 -0.044287961162626746 -14.65192779749631 -0.04477537050843239 -14.63383958628402
322 -0.044281434081494805 -14.696209231577804 -0.0450435834005475 -14.678883169684568
323 -0.04427870530635118 -14.740487936884154 -0.043906560726463796 -14.722789730411032
324 -0.044274037890136245 -14.784761974774291 -0.040488538704812525 -14.763278269115844
325 -0.04425324033945799 -14.829015215113749 -0.044544489867985246 -14.807822758983828
326 -0.044249529018998146 -14.873264744132747 -0.04556146636605263 -14.853384225349881
327 -0.044246149621903895 -14.91751089375465 -0.043107162415981296 -14.896491387765863
328 -0.044242029823362825 -14.961752923578013 -0.04400715995579958 -14.940498547721663
329 -0.0442328579723835 -15.005985781550397 -0.04399833641946316 -14.984496884141127
330 -0.044223826564848426 -15.050209608115246 -0.04436539281159639 -15.028862276952722
331 -0.0442146947607398 -15.094424302875986 -0.04392967373132706 -15.07279195068405
332 -0.04420163463801145 -15.138625937513996 -0.043895569257438184 -15.116687519941488
333 -0.0442145936191082 -15.182840531133104 -0.044035729952156544 -15.160723249893644
334 -0.0442067701369524 -15.227047301270057 -0.04397314731031656 -15.20469639720396
335 -0.04419502969831228 -15.271242330968368 -0.044363088347017764 -15.249059485550978
336 -0.044180897809565065 -15.315423228777933 -0.044683975726366044 -15.293743461277344
337 -0.04417083207517862 -15.35959406085311 -0.041868532076478004 -15.335611993353822
338 -0.04418883491307497 -15.403782895766186 -0.04482151959091425 -15.380433512944737
339 -0.0441744489595294 -15.447957344725715 -0.04489542581140995 -15.425328938756147
340 -0.04416220095008612 -15.492119545675802 -0.04403867591172457 -15.469367614667872
341 -0.044150940142571926 -15.536270485818374 -0.04499938301742077 -15.514366997685293
342 -0.044151446595788 -15.580421932414161 -0.04302906058728695 -15.55739605827258
343 -0.044138089567422864 -15.624560021981583 -0.043794247321784496 -15.601190305594365
344 -0.04413052927702665 -15.66869055125861 -0.04418419655412435 -15.645374502148488
345 -0.0441284941509366 -15.712819045409546 -0.04298935160040855 -15.688363853748896
346 -0.044120346754789354 -15.756939392164336 -0.044574220292270185 -15.732938074041167
347 -0.04413477070629597 -15.801074162870632 -0.04376884438097477 -15.776706918422141
348 -0.04412216953933239 -15.845196332409964 -0.04650942515581846 -15.82321634357796
349 -0.04408289398998022 -15.889279226399944 -0.04702882599085569 -15.870245169568815
350 -0.04405798930674791 -15.933337215706691 -0.042116382904350755 -15.912361552473165
351 -0.0440744100138545 -15.977411625720546 -0.04345511347055435 -15.955816665943718
352 -0.04406159706413746 -16.02147322278468 -0.04394825380295515 -15.999764919746674
353 -0.04406935274600983 -16.065542575530692 -0.04369574822485447 -16.04346066797153
354 -0.044070898182690145 -16.10961347371338 -0.0447342099621892 -16.08819487793372
355 -0.044055628962814807 -16.153669102676197 -0.044910192117094995 -16.133105070050814
356 -0.044033958949148654 -16.197703061625347 -0.039500724710524085 -16.17260579476134
357 -0.044059531018137935 -16.241762592643486 -0.04460511058568954 -16.217210905347027
358 -0.044040809758007525 -16.285803402401495 -0.04333724919706583 -16.260548154544093
359 -0.044047214835882184 -16.329850617237376 -0.04328979309648275 -16.303837947640577
360 -0.04404181372374296 -16.37389243096112 -0.042981097288429734 -16.346819044929006
361 -0.04403587598353624 -16.417928306944656 -0.048618519492447373 -16.395437564421453
362 -0.044014887511730195 -16.461943194456385 -0.04323255978524685 -16.4386701242067
363 -0.04401732198894024 -16.505960516445324 -0.043825609236955644 -16.482495733443653
364 -0.044010250456631185 -16.549970766901954 -0.04352191314101219 -16.526017646584666
365 -0.04400501120835543 -16.59397577811031 -0.04566876664757728 -16.571686413232243
366 -0.04399425927549601 -16.637970037385806 -0.043682897835969924 -16.615369311068214
367 -0.04399122074246407 -16.68196125812827 -0.04798634685575962 -16.663355657923972
368 -0.04398671314120293 -16.72594797126947 -0.04875575341284275 -16.712111411336814
369 -0.04396356921643019 -16.7699115404859 -0.04473210014402866 -16.75684351148084
370 -0.043946477212011816 -16.81385801769791 -0.043750237487256524 -16.800593748968097
371 -0.0439423518255353 -16.857800369523446 -0.04414618331938982 -16.84473993228749
372 -0.04393811207264662 -16.90173848159609 -0.044388418272137645 -16.889128350559627
373 -0.04394649527966976 -16.94568497687576 -0.0453208863735199 -16.934449236933148
374 -0.04392661210149527 -16.989611588977255 -0.04334355872124433 -16.97779279565439
375 -0.043926506862044336 -17.033538095839297 -0.04337321650236845 -17.02116601215676
376 -0.04391939677298069 -17.07745749261228 -0.04515044335275888 -17.06631645550952
377 -0.0438948642462492 -17.121352356858527 -0.04015190377831459 -17.106468359287835
378 -0.04392082951962948 -17.165273186378155 -0.048078393749892714 -17.154546753037728
379 -0.043891001306474206 -17.209164187684628 -0.04238420315086842 -17.196930956188595
380 -0.04387347251176834 -17.253037660196398 -0.04453713409602642 -17.24146809028462
381 -0.04386788513511419 -17.296905545331512 -0.04327005688101053 -17.28473814716563
382 -0.04387598671019077 -17.340781532041703 -0.043357431516051294 -17.32809557868168
383 -0.043854786269366744 -17.38463631831107 -0.042428862489759925 -17.37052444117144
384 -0.043851842544972895 -17.428488160856045 -0.045397072285413745 -17.415921513456855
385 -0.04387275781482458 -17.47236091867087 -0.04363373089581728 -17.45955524435267
386 -0.043839299120008945 -17.516200217790878 -0.04237999096512794 -17.5019352353178
387 -0.04383079912513495 -17.560031016916014 -0.04332965463399887 -17.5452648899518
388 -0.043819953314960004 -17.603850970230972 -0.04410374350845814 -17.589368633460257
389 -0.04382792785763741 -17.64767889808861 -0.045204410888254644 -17.63457304434851
390 -0.043819413520395756 -17.691498311609006 -0.04229740090668201 -17.676870445255194
391 -0.04382412265986204 -17.73532243426887 -0.04523849058896303 -17.722108935844158
392 -0.043800448253750804 -17.77912288252262 -0.04317916631698608 -17.765288102161144
393 -0.043801036477088925 -17.82292391899971 -0.04440216589719057 -17.809690268058333
394 -0.043803399242460725 -17.86672731824217 -0.04415418412536383 -17.853844452183697
395 -0.043784459680318834 -17.910511777922487 -0.05381359923630953 -17.907658051420007
396 -0.043756937608122826 -17.95426871553061 -0.04323889259248972 -17.9508969440125
397 -0.04375722873955965 -17.998025944270168 -0.04218895193189383 -17.993085895944393
398 -0.043760965950787066 -18.041786910220956 -0.054450987838208675 -18.047536883782602
399 -0.04370639882981777 -18.085493309050776 -0.04288940820842981 -18.090426291991033
400 -0.0437226839363575 -18.129215992987135 -0.051174873113632204 -18.141601165104664
401 -0.04368973691016435 -18.1729057298973 -0.044653767719864845 -18.18625493282453
402 -0.043695964477956296 -18.216601694375253 -0.04257978945970535 -18.228834722284233
403 -0.043672230839729306 -18.26027392521498 -0.04283596221357584 -18.27167068449781
404 -0.04367791302502155 -18.303951838240003 -0.04368269182741642 -18.315353376325227
405 -0.04367195721715689 -18.34762379545716 -0.04420418385416269 -18.35955756017939
406 -0.04366687834262848 -18.391290673799787 -0.04358905050903559 -18.403146610688424
407 -0.043651930242776874 -18.434942604042565 -0.04285860732197762 -18.446005218010402
408 -0.04364250246435404 -18.47858510650692 -0.03841584920883179 -18.484421067219234
409 -0.04366867206990719 -18.522253778576825 -0.04318091683089733 -18.527601984050133
410 -0.04366597607731819 -18.565919754654143 -0.04732799995690584 -18.57492998400704
411 -0.04363503605127335 -18.609554790705417 -0.04883427526801824 -18.623764259275056
412 -0.04363113362342119 -18.653185924328838 -0.04707819148898125 -18.670842450764038
413 -0.0435965608805418 -18.69678248520938 -0.043147231079638006 -18.713989681843675
414 -0.04357128012925386 -18.740353765338632 -0.04380402602255344 -18.757793707866227
415 -0.04358801990747452 -18.783941785246107 -0.044618926383554934 -18.802412634249784
416 -0.04355169348418712 -18.827493478730293 -0.04618356879800558 -18.84859620304779
417 -0.043550482206046584 -18.87104396093634 -0.04367566667497158 -18.892271869722762
418 -0.04351115245372057 -18.914555113390062 -0.04531313944607973 -18.937585009168842
419 -0.04354131780564785 -18.95809643119571 -0.03624216839671135 -18.973827177565553
420 -0.043530779890716076 -19.001627211086426 -0.039884471334517 -19.01371164890007
421 -0.04355045929551125 -19.045177670381936 -0.042756769247353076 -19.056468418147425
422 -0.04352846723049879 -19.088706137612434 -0.04642533902078867 -19.102893757168214
423 -0.043534737452864646 -19.1322408750653 -0.03987758588045835 -19.142771343048672
424 -0.04350806418806315 -19.175748939253364 -0.036580193974077704 -19.17935153702275
425 -0.04353916998952627 -19.21928810924289 -0.0389632792212069 -19.218314816243957
426 -0.04353985488414765 -19.262827964127037 -0.044831189513206485 -19.263146005757164
427 -0.04352932814508677 -19.306357292272125 -0.04451577384024859 -19.307661779597414
428 -0.04353517200797796 -19.349892464280103 -0.04731344562023878 -19.354975225217654
429 -0.043519746884703635 -19.393412211164808 -0.04309199992567301 -19.398067225143325
430 -0.043533512949943544 -19.43694572411475 -0.04483146332204342 -19.44289868846537
431 -0.0434403907507658 -19.480386114865517 -0.07484954502433538 -19.517748233489705
432 -0.04344106614589691 -19.523827181011413 -0.04330432452261448 -19.56105255801232
433 -0.043434412032365796 -19.567261593043778 -0.04334107153117657 -19.604393629543498
434 -0.04343423247337341 -19.61069582551715 -0.04265667330473662 -19.647050302848236
435 -0.0434286842122674 -19.654124509729417 -0.04174974989145994 -19.688800052739694
436 -0.04342793896794319 -19.697552448697362 -0.045376835949718954 -19.73417688868941
437 -0.04340345524251461 -19.740955903939877 -0.04109719917178154 -19.77527408786119
438 -0.04339529499411583 -19.784351198933994 -0.041571255400776864 -19.816845343261967
439 -0.043410012125968934 -19.82776121105996 -0.038385745603591204 -19.85523108886556
440 -0.043390892818570136 -19.871152103878533 -0.050511517003178595 -19.90574260586874
441 -0.04339172262698412 -19.91454382650552 -0.04957808870822191 -19.95532069457696
442 -0.04334344919770956 -19.95788727570323 -0.03699307460337877 -19.992313769180342
443 -0.04338080137968063 -20.00126807708291 -0.04426761828362942 -20.036581387463972
444 -0.04335726145654917 -20.044625338539458 -0.03631643867120147 -20.072897826135172
445 -0.04338625445961952 -20.088011592999077 -0.044504951871931556 -20.117402778007104
446 -0.04335102718323469 -20.131362620182312 -0.03774793790653348 -20.15515071591364
447 -0.043369952403008935 -20.17473257258532 -0.04115551766008139 -20.19630623357372
448 -0.043344582244753835 -20.218077154830073 -0.04344488065689802 -20.239751114230618
449 -0.04335149228572845 -20.261428647115803 -0.043588426522910596 -20.283339540753527
450 -0.0432998912408948 -20.3047285383567 -0.03062717108987272 -20.3139667118434
451 -0.04335771556943655 -20.348086253926134 -0.04371051751077175 -20.35767722935417
452 -0.04332722220569849 -20.39141347613183 -0.037435516808182 -20.39511274616235
453 -0.04335873108357191 -20.434772207215403 -0.047337633557617664 -20.44245037971997
454 -0.043319694325327875 -20.47809190154073 -0.04264530632644892 -20.485095686046417
455 -0.04337399341166019 -20.52146589495239 -0.03641042709350586 -20.521506113139925
456 -0.0433719402179122 -20.5648378351703 -0.060881161130964756 -20.58238727427089
457 -0.043311226181685925 -20.608149061351988 -0.04281205292791128 -20.6251993271988
458 -0.043292995728552344 -20.65144205708054 -0.04202073868364096 -20.66722006588244
459 -0.04327337220311165 -20.69471542928365 -0.03850076664239168 -20.705720832524833
460 -0.0432916646823287 -20.73800709396598 -0.04221538193523884 -20.747936214460072
461 -0.04327665846794844 -20.78128375243393 -0.03865254856646061 -20.786588763026533
462 -0.043274161778390406 -20.82455791421232 -0.04174487646669149 -20.828333639493223
463 -0.04342320505529642 -20.86798111926762 -0.04308383576571941 -20.871417475258944
464 -0.04323661103844643 -20.911217730306063 -0.04433259759098292 -20.915750072849928
465 -0.043235906027257444 -20.95445363633332 -0.04675735253840685 -20.962507425388335
466 -0.04321146029978991 -20.99766509663311 -0.04173950422555208 -21.00424692961389
467 -0.04321795199066401 -21.040883048623773 -0.04193185418844223 -21.04617878380233
468 -0.04321438651531935 -21.084097435139093 -0.02942391918040812 -21.07560270298274
469 -0.04323358535766601 -21.127331020496758 -0.04298804365098476 -21.118590746633725
470 -0.043217556551098824 -21.170548577047857 -0.042769833095371725 -21.161360579729095
471 -0.04321466851979494 -21.21376324556765 -0.05093455389142036 -21.212295133620515
472 -0.04319450408220291 -21.256957749649853 -0.04663424771279097 -21.258929381333306
473 -0.04320969302207232 -21.300167442671924 -0.02732767113484442 -21.28625705246815
474 -0.04321365747600794 -21.343381100147933 -0.041064223274588585 -21.32732127574274
475 -0.043212341517210005 -21.386593441665145 -0.039845116436481476 -21.36716639217922
476 -0.043207078240811825 -21.429800519905957 -0.02924490798031911 -21.396411300159542
477 -0.04322635773569346 -21.47302687764165 -0.04375186152756214 -21.440163161687103
478 -0.043232481181621554 -21.516259358823273 -0.05168705321848392 -21.491850214905586
479 -0.04319512154906988 -21.55945448037234 -0.03945835456252098 -21.531308569468106
480 -0.043178781494498254 -21.60263326186684 -0.0443584268912673 -21.575666996359374
481 -0.043215563707053664 -21.645848825573893 -0.04970221016556024 -21.625369206524933
482 -0.04319448098540306 -21.689043306559295 -0.043745874799788 -21.669115081324723
483 -0.043144853226840495 -21.732188159786137 -0.03520964868366718 -21.70432473000839
484 -0.043130412511527536 -21.775318572297664 -0.047615187056362626 -21.751939917064753
485 -0.04314422737807035 -21.818462799675736 -0.04301735199987888 -21.794957269064632
486 -0.043168152682483196 -21.86163095235822 -0.03895057924091816 -21.83390784830555
487 -0.043185565434396264 -21.904816517792614 -0.04421576540917158 -21.87812361371472
488 -0.04316355884075165 -21.947980076633367 -0.04412532709538937 -21.92224894081011
489 -0.043162100948393345 -21.99114217758176 -0.044702984765172 -21.966951925575284
490 -0.04315728209912777 -22.034299459680888 -0.0377388758584857 -22.00469080143377
491 -0.043143992125988004 -22.077443451806875 -0.04107529614120722 -22.04576609757498
492 -0.04314612224698067 -22.120589574053856 -0.033313081599771976 -22.07907917917475
493 -0.043164124712347984 -22.163753698766204 -0.0398047897964716 -22.11888396897122
494 -0.04314094614237547 -22.20689464490858 -0.05276290159672499 -22.171646870567947
495 -0.04310695305466652 -22.250001597963248 -0.0404883099719882 -22.212135180539935
496 -0.04313233718276024 -22.29313393514601 -0.04274052605032921 -22.254875706590266
497 -0.04312559943646192 -22.33625953458247 -0.0305953873321414 -22.285471093922407
498 -0.04309724271297455 -22.379356777295445 -0.06025097221136093 -22.345722066133767
499 -0.043120032735168935 -22.422476810030613 -0.035402214899659154 -22.381124281033426
500 -0.04315235838294029 -22.465629168413553 -0.0432789508253336 -22.424403231858758
501 -0.04311722330749035 -22.508746391721044 -0.02981967225205153 -22.45422290411081
502 -0.04309591054916382 -22.551842302270206 -0.042726456001400945 -22.49694936011221
503 -0.04319636058062315 -22.59503866285083 0.0071713488010573204 -22.489778011311152
504 -0.043200543336570266 -22.6382392061874 -0.04451108854264021 -22.534289099853794
505 -0.04314232487231493 -22.681381531059714 -0.04240014664828777 -22.57668924650208
506 -0.04312936570495367 -22.724510896764667 -0.043151261657476424 -22.61984050815956
507 -0.04313886258751154 -22.767649759352178 -0.043708601780235765 -22.663549109939794
508 -0.04312641061842441 -22.8107761699706 -0.045808151550590995 -22.709357261490386
509 -0.04311005342751741 -22.85388622339812 -0.04111294243484735 -22.750470203925232
510 -0.043118081986904144 -22.897004305385025 -0.04556703381240368 -22.796037237737636
511 -0.043113714642822744 -22.940118020027846 -0.04070666190236807 -22.836743899640005
512 -0.04306179322302341 -22.98317981325087 -0.040452805906534196 -22.877196705546538
513 -0.04310222491621971 -23.02628203816709 -0.03643050286918879 -22.913627208415726
514 -0.04315375275909901 -23.06943579092619 -0.004783464391948655 -22.918410672807674
515 -0.04311323706060648 -23.112549027986795 -0.04202972892671823 -22.96044040173439
516 -0.04312142245471477 -23.15567045044151 -0.047959301993250845 -23.008399703727644
517 -0.043108336813747886 -23.198778787255257 -0.04462323673069477 -23.053022940458337
518 -0.04306037183851004 -23.241839159093768 -0.041464248299598695 -23.094487188757935
519 -0.04305030144751072 -23.28488946054128 -0.04046684503555298 -23.134954033793488
520 -0.043074438348412514 -23.327963898889692 -0.0429788114503026 -23.17793284524379
521 -0.043062116205692294 -23.371026015095385 -0.04319579470902681 -23.22112863995282
522 -0.043080920912325384 -23.41410693600771 -0.0356161423958838 -23.256744782348704
523 -0.04308740682899952 -23.457194342836708 -0.04163651503622532 -23.29838129738493
524 -0.04306467846035957 -23.50025902129707 -0.04299815576523543 -23.341379453150164
525 -0.043063389137387276 -23.543322410434456 -0.027743124682456256 -23.36912257783262
526 -0.043053551018238066 -23.586375961452696 -0.047628794237971304 -23.416751372070593
527 -0.043050128221511844 -23.629426089674208 -0.041096385568380356 -23.457847757638973
528 -0.04304094426333904 -23.672467033937547 -0.04045925671234727 -23.49830701435132
529 -0.04302277527749539 -23.715489809215043 -0.03445879356004298 -23.53276580791136
530 -0.04307561218738556 -23.75856542140243 -0.05621489007025957 -23.58898069798162
531 -0.04302016347646713 -23.801585584878897 -0.03942180443555117 -23.62840250241717
532 -0.04298150669783354 -23.84456709157673 -0.04482505936175585 -23.673227561778926
533 -0.04296938497573137 -23.887536476552462 -0.05162279661744833 -23.724850358396374
534 -0.04295999482274056 -23.930496471375204 -0.0405556183308363 -23.76540597672721
535 -0.0429642666131258 -23.97346073798833 -0.04032045062631369 -23.805726427353523
536 -0.04293924272060394 -24.016399980708933 -0.046038015745580196 -23.851764443099103
537 -0.042952604964375495 -24.05935258567331 -0.04715263545513153 -23.898917078554234
538 -0.04292390793561936 -24.10227649360893 -0.04653113540261984 -23.945448213956855
539 -0.04294444303959608 -24.145220936648524 -0.038425243087112905 -23.983873457043966
540 -0.042913377098739144 -24.188134313747263 -0.04756134245544672 -24.03143479949941
541 -0.04288338422775269 -24.231017697975016 -0.046963153406977654 -24.07839795290639
542 -0.042870808951556684 -24.27388850692657 -0.04551119767129421 -24.123909150577685
543 -0.04296804778277874 -24.31685655470935 -0.06887260787189006 -24.192781758449573
544 -0.04284937232732773 -24.35970592703668 -0.04622462671250105 -24.239006385162075
545 -0.04282828625291586 -24.402534213289595 -0.04808442387729883 -24.287090809039373
546 -0.042829581163823606 -24.445363794453417 -0.04397348053753376 -24.331064289576908
547 -0.04281324427574873 -24.488177038729166 -0.04456459432840347 -24.37562888390531
548 -0.042812305688858035 -24.530989344418025 -0.04621128998696804 -24.421840173892278
549 -0.042798321880400184 -24.573787666298426 -0.047173059172928335 -24.469013233065205
550 -0.04287287667393684 -24.61666054297236 -0.037588494922965766 -24.50660172798817
551 -0.04279205221682787 -24.65945259518919 -0.051443776860833165 -24.558045504849
552 -0.0427288044244051 -24.702181399613597 -0.04962395392358303 -24.607669458772584
553 -0.04270961731672287 -24.74489101693032 -0.04854823146015406 -24.656217690232737
554 -0.04273694735020399 -24.787627964280524 -0.047717759199440477 -24.703935449432176
555 -0.04271395299583673 -24.83034191727636 -0.040342872962355614 -24.744278322394532
556 -0.04271252062171697 -24.873054437898077 -0.04450115282088518 -24.788779475215417
557 -0.04280469603836536 -24.915859133936443 -0.061941167898476125 -24.850720643113892
558 -0.0426579425111413 -24.958517076447585 -0.036765940487384796 -24.887486583601277
559 -0.04265637565404177 -25.001173452101625 -0.04343958105891943 -24.930926164660196
560 -0.042644043639302256 -25.043817495740928 -0.04032564871013165 -24.971251813370326
561 -0.04264175221323967 -25.086459247954167 -0.043513179570436475 -25.014764992940762
562 -0.04263213761150837 -25.129091385565676 -0.04467531144618988 -25.059440304386953
563 -0.0426150618121028 -25.17170644737778 -0.04143033232539892 -25.10087063671235
564 -0.042616724595427515 -25.214323171973206 -0.047994311340153216 -25.148864948052505
565 -0.04259638376533985 -25.256919555738545 -0.0362712143920362 -25.185136162444543
566 -0.04261600449681282 -25.29953556023536 -0.03633562065660954 -25.22147178310115
567 -0.04257654938846826 -25.342112109623827 -0.043897221051156524 -25.26536900415231
568 -0.04263982567936182 -25.38475193530319 0.017680748512793797 -25.247688255639513
569 -0.042605402693152425 -25.42735733799634 -0.0392659043893218 -25.286954160028834
570 -0.04263194836676121 -25.469989286363102 -0.04438490830361843 -25.331339068332454
571 -0.04262235276401043 -25.512611639127112 -0.04661538042128086 -25.377954448753734
572 -0.04259571935981512 -25.55520735848693 -0.04033883884549141 -25.418293287599226
573 -0.04262962527573109 -25.597836983762658 -0.03893874380737543 -25.4572320314066
574 -0.04263761080801487 -25.640474594570673 -0.03557733036577702 -25.492809361772377
575 -0.042621641978621484 -25.683096236549293 -0.048647419176995756 -25.54145678094937
576 -0.042611023783683775 -25.725707260332978 -0.059306814707815646 -25.600763595657188
577 -0.042582002468407154 -25.768289262801385 -0.04310525096952915 -25.643868846626717
578 -0.04259893260896206 -25.810888195410346 -0.05843095239251852 -25.702299799019237
579 -0.042562192492187026 -25.853450387902534 -0.04398654215037823 -25.746286341169615
580 -0.042536260187625886 -25.895986648090158 -0.037460165284574035 -25.78374650645419
581 -0.04251541066914797 -25.938502058759305 -0.03897042144089937 -25.82271692789509
582 -0.042531666718423365 -25.98103372547773 -0.03628410845994949 -25.85900103635504
583 -0.04254215285181999 -26.02357587832955 -0.04069647528231144 -25.89969751163735
584 -0.042513880506157876 -26.066089758835705 -0.038433478213846684 -25.938130989851196
585 -0.04251538012176752 -26.108605138957472 -0.03823042009025812 -25.976361409941454
586 -0.042486296780407426 -26.15109143573788 -0.04710769429802895 -26.02346910423948
587 -0.04247887097299099 -26.19357030671087 -0.04602579213678837 -26.06949489637627
588 -0.04246868845075369 -26.236038995161625 -0.05244015455245972 -26.12193505092873
589 -0.04247617404907942 -26.278515169210703 -0.028525694552809 -26.15046074548154
590 -0.042468350008130075 -26.32098351921883 -0.04592706076800823 -26.196387806249547
591 -0.04244357030838728 -26.363427089527217 -0.02628822633996606 -26.22267603258951
592 -0.042480260320007804 -26.405907349847226 -0.048336016945540905 -26.271012049535052
593 -0.04247190840542316 -26.44837925825265 -0.05106325019150972 -26.322075299726563
594 -0.04244461860507727 -26.49082387685773 -0.040018845722079276 -26.362094145448644
595 -0.04242823217064142 -26.53325210902837 -0.04446052219718695 -26.406554667645832
596 -0.04246288500726223 -26.575714994035632 -0.03745465725660324 -26.444009324902435
597 -0.04244419690221548 -26.61815919093785 -0.03598729744553566 -26.479996622347972
598 -0.04242446199059487 -26.660583652928445 -0.04677006974816322 -26.526766692096135
599 -0.04246850870549679 -26.70305216163394 -0.037971359118819235 -26.564738051214956
600 -0.04243593774735928 -26.7454880993813 -0.052863191440701486 -26.617601242655656
601 -0.042406527511775496 -26.787894626893078 -0.05128135625272989 -26.668882598908386
602 -0.04246080089360475 -26.83035542778668 -0.04770732838660478 -26.71658992729499
603 -0.04237128775566816 -26.87272671554235 -0.03916495591402054 -26.75575488320901
604 -0.042348706349730494 -26.91507542189208 -0.04616475272923708 -26.801919635938248
605 -0.04233569707721472 -26.957411118969294 -0.036015704087913034 -26.83793534002616
606 -0.042373789846897124 -26.999784908816192 -0.039639344438910484 -26.87757468446507
607 -0.042339245416224004 -27.042124154232415 -0.04610220454633236 -26.923676889011404
608 -0.042361237481236456 -27.084485391713653 -0.04066097661852837 -26.964337865629933
609 -0.042346546053886415 -27.126831937767538 -0.03495325380936265 -26.999291119439295
610 -0.04235637616366148 -27.169188313931198 -0.034764905273914334 -27.03405602471321
611 -0.042308814637362954 -27.21149712856856 -0.03668264057487249 -27.070738665288083
612 -0.042305067740380765 -27.25380219630894 -0.022294701542705297 -27.093033366830788
613 -0.04230929110199213 -27.296111487410933 -0.03553956728428602 -27.128572934115073
614 -0.042308963090181353 -27.338420450501115 -0.037916956655681136 -27.166489890770755
615 -0.042319954745471476 -27.380740405246588 -0.038262280821800235 -27.204752171592556
616 -0.04225548431277275 -27.42299588955936 -0.02500170897692442 -27.22975388056948
617 -0.04227641001343727 -27.465272299572796 -0.09132725819945335 -27.321081138768932
618 -0.042274853214621544 -27.507547152787417 -0.037571302708238365 -27.35865244147717
619 -0.04224349912256002 -27.549790651909976 -0.046041751839220525 -27.404694193316388
620 -0.042350638285279275 -27.592141290195254 0.03972329563403036 -27.36497089768236
621 -0.042245561629533766 -27.63438685182479 -0.030531676951795816 -27.395502574634154
622 -0.04231046549975872 -27.67669731732455 -0.03303209785372019 -27.428534672487874
623 -0.04225870445370674 -27.718956021778258 -0.054341907054185866 -27.48287657954206
624 -0.04227635972201824 -27.761232381500275 -0.04306944329291582 -27.525946022834976
625 -0.04224749244749546 -27.80347987394777 -0.051479958556592466 -27.577425981391567
626 -0.04223330598324537 -27.845713179931014 -0.03968772608786821 -27.617113707479437
627 -0.042222661338746546 -27.887935841269762 -0.0648416195064783 -27.681955326985914
628 -0.04220575653016567 -27.930141597799928 -0.05199651326984167 -27.733951840255756
629 -0.04223342929035425 -27.972375027090283 -0.02929649157449603 -27.76324833183025
630 -0.04216510094702244 -28.014540128037307 -0.04669583011418581 -27.809944161944436
631 -0.042174048535525796 -28.056714176572832 -0.05357945580035448 -27.86352361774479
632 -0.04214310962706804 -28.0988572861999 -0.03852862538769841 -27.902052243132488
633 -0.0421095808967948 -28.140966867096697 -0.03711486849933863 -27.939167111631825
634 -0.0421191705390811 -28.18308603763578 -0.03931439854204655 -27.97848151017387
635 -0.04212388303130865 -28.225209920667087 -0.0429127549752593 -28.02139426514913
636 -0.04212447833269835 -28.267334398999786 -0.03919085953384638 -28.060585124682976
637 -0.042107219062745574 -28.309441618062532 -0.03892403934150934 -28.099509164024486
638 -0.0421064555644989 -28.351548073627033 -0.05147342681884766 -28.150982590843334
639 -0.042059680446982384 -28.393607754074015 -0.028092080168426035 -28.17907467101176
640 -0.04206669367849827 -28.435674447752515 -0.03915572855621576 -28.21823039956798
641 -0.042067691870033744 -28.47774213962255 -0.045567959733307364 -28.263798359301287
642 -0.042029902897775175 -28.519772042520323 -0.052458814717829226 -28.316257174019118
643 -0.042017311044037345 -28.56178935356436 -0.038345912285149095 -28.354603086304266
644 -0.04199482034891844 -28.60378417391328 -0.038732736743986605 -28.393335823048254
645 -0.04198568295687437 -28.645769856870153 -0.044862601161003116 -28.438198424209258
646 -0.041990358382463455 -28.687760215252617 -0.04655663948506117 -28.48475506369432
647 -0.0419921163469553 -28.72975233159957 -0.05256785284727812 -28.537322916541598
648 -0.04187359027564526 -28.771625921875216 -0.04520453605800867 -28.582527452599606
649 -0.04189266096800566 -28.813518582843223 -0.04230026714503765 -28.624827719744644
650 -0.041891431994736196 -28.855410014837958 -0.041924265772104265 -28.666751985516747
651 -0.04184810295701027 -28.89725811779497 -0.045175768248736856 -28.711927753765483
652 -0.041874948889017105 -28.939133066683986 -0.04229534678161144 -28.754223100547094
653 -0.04184502139687538 -28.98097808808086 -0.03882827665656805 -28.79305137720366
654 -0.04184399340301752 -29.022822081483877 -0.03999109957367182 -28.833042476777333
655 -0.041903485730290416 -29.064725567214168 -0.08734334371984005 -28.920385820497174
656 -0.04189764577895403 -29.10662321299312 0.010835853993194177 -28.90954996650398
657 -0.04180874265730381 -29.148431955650423 -0.04465351589024067 -28.95420348239422
658 -0.04178553279489279 -29.190217488445317 -0.03905237298458815 -28.99325585537881
659 -0.04175772443413735 -29.231975212879455 -0.04267257861793041 -29.03592843399674
660 -0.04174936357885599 -29.27372457645831 -0.0423040684312582 -29.078232502427998
661 -0.041753378510475156 -29.315477954968785 -0.039232483692467214 -29.117464986120464
662 -0.04174199290573597 -29.35721994787452 -0.04086696654558182 -29.158331952666046
663 -0.04176134280860424 -29.398981290683125 -0.047500093653798106 -29.205832046319845
664 -0.04171390905976295 -29.440695199742887 -0.043261236324906346 -29.24909328264475
665 -0.04171971045434475 -29.48241491019723 -0.05226565580815077 -29.3013589384529
666 -0.04167601801455021 -29.52409092821178 -0.046431994810700414 -29.3477909332636
667 -0.041670034267008306 -29.565760962478787 -0.0417598944157362 -29.389550827679336
668 -0.04166303351521492 -29.607423995994 -0.045640502125024796 -29.43519132980436
669 -0.0416307657957077 -29.64905476178971 -0.03932850379496813 -29.47451983359933
670 -0.04157937858253717 -29.690634140372246 -0.0423028914257884 -29.51682272502512
671 -0.04158595073968172 -29.732220091111927 -0.045646905712783334 -29.5624696307379
672 -0.04154100343585014 -29.773761094547776 -0.0552817614749074 -29.61775139221281
673 -0.0415999349206686 -29.815361029468445 -0.054646641947329044 -29.67239803416014
674 -0.04153468664735556 -29.8568957161158 -0.03893506247550249 -29.71133309663564
675 -0.041525940597057345 -29.89842165671286 -0.035294346418231724 -29.746627443053875
676 -0.041531798988580705 -29.93995345570144 -0.03976292032748461 -29.786390363381358
677 -0.04152675345540047 -29.98148020915684 -0.03672476634383202 -29.82311512972519
678 -0.04149695355445147 -30.02297716271129 -0.04424808621406555 -29.867363215939253
679 -0.041494454629719256 -30.06447161734101 -0.021725277602672576 -29.889088493541927
680 -0.041464461013674736 -30.105936078354684 -0.06257831137627363 -29.9516668049182
681 -0.041453645750880244 -30.147389724105565 -0.04554058350622654 -29.997207388424428
682 -0.04142977483570576 -30.18881949894127 -0.05568918697535992 -30.05289657539979
683 -0.041387319751083854 -30.230206818692356 -0.04163300469517708 -30.094529580094967
684 -0.04139337055385113 -30.271600189246207 -0.043947554752230646 -30.138477134847196
685 -0.041353022679686546 -30.312953211925894 -0.05348176527768374 -30.19195890012488
686 -0.04132951684296131 -30.354282728768855 -0.03816846497356892 -30.23012736509845
687 -0.041333018243312834 -30.39561574701217 -0.04783565904945135 -30.2779630241479
688 -0.04131506737321615 -30.436930814385384 -0.05190471541136503 -30.329867739559266
689 -0.04129820503294468 -30.47822901941833 -0.04857048951089382 -30.37843822907016
690 -0.04126960579305887 -30.519498625211387 -0.0586442306637764 -30.437082459733936
691 -0.04122720565646887 -30.560725830867856 -0.039724947139620784 -30.476807406873558
692 -0.041225604340434076 -30.60195143520829 -0.04241140447556972 -30.519218811349127
693 -0.041228219866752625 -30.64317965507504 -0.04918527919799089 -30.56840409054712
694 -0.04121798425912857 -30.68439763933417 -0.05401511173695326 -30.62241920228407
695 -0.04113615211099386 -30.725533791445162 -0.04797296915203333 -30.670392171436106
696 -0.04112612809985876 -30.76665991954502 -0.041438001208007336 -30.711830172644113
697 -0.041126903332769874 -30.80778682287779 -0.03797007538378239 -30.749800248027896
698 -0.04112312346696854 -30.848909946344758 -0.04542231000959873 -30.795222558037494
699 -0.041092618741095065 -30.890002565085855 -0.022019939869642256 -30.817242497907138
700 -0.04112059846520424 -30.93112316355106 -0.038289866596460345 -30.8555323645036
701 -0.041090229712426665 -30.972213393263488 -0.03578276187181473 -30.891315126375414
702 -0.04106342364102602 -31.013276816904515 -0.03576386868953705 -30.92707899506495
703 -0.04106722194701433 -31.05434403885153 -0.039465850591659545 -30.96654484565661
704 -0.041042474657297136 -31.095386513508824 -0.07563265804201365 -31.042177503698625
705 -0.04102362897247076 -31.136410142481296 -0.029086713679134846 -31.07126421737776
706 -0.04102164302021265 -31.177431785501508 -0.06183892674744129 -31.1331031441252
707 -0.04097134247422218 -31.21840312797573 -0.04016395062208176 -31.17326709474728
708 -0.040965874679386616 -31.259369002655117 -0.04152924697846174 -31.214796341725744
709 -0.04091489240527153 -31.30028389506039 -0.04409454837441444 -31.258890890100158
710 -0.04087896831333637 -31.341162863373725 -0.039547886699438095 -31.298438776799596
711 -0.04086959976702929 -31.382032463140753 -0.0267425462603569 -31.325181323059955
712 -0.040901542827486995 -31.42293400596824 -0.051257708109915257 -31.37643903116987
713 -0.04086401220411062 -31.46379801817235 0.003968370368238538 -31.372470660801632
714 -0.04090250264853239 -31.504700520820883 -0.044928073137998584 -31.41739873393963
715 -0.04089785777032375 -31.545598378591208 -0.03971163462847471 -31.457110368568106
716 -0.04089394193142652 -31.586492320522634 -0.04887813720852137 -31.505988505776628
717 -0.04083550963550806 -31.62732783015814 -0.05157231893390417 -31.55756082471053
718 -0.04078940991312265 -31.668117240071265 -0.04929348025470972 -31.606854304965243
719 -0.04079990275204182 -31.708917142823307 -0.031537773367017505 -31.63839207833226
720 -0.040760135464370253 -31.749677278287677 -0.03776469137519598 -31.676156769707454
721 -0.04075488578528166 -31.79043216407296 -0.040290752053260805 -31.716447521760713
722 -0.04074290376156568 -31.831175067834526 -0.04103831201791763 -31.75748583377863
723 -0.040743714570999144 -31.871918782405526 -0.032511775568127635 -31.78999760934676
724 -0.040706799179315564 -31.91262558158484 -0.042662210576236245 -31.832659819922995
725 -0.04069877248257399 -31.953324354067416 -0.037839625775814054 -31.870499445698808
726 -0.04064517356455326 -31.993969527631968 -0.057750447653234005 -31.928249893352042
727 -0.04063376225531101 -32.03460328988728 -0.038893825560808185 -31.96714371891285
728 -0.04061640221625566 -32.07521969210354 -0.0430658059194684 -32.01020952483232
729 -0.040637974627316 -32.115857666730854 -0.004732222946768161 -32.01494174777909
730 -0.040648721344769004 -32.15650638807562 -0.04109191745519638 -32.05603366523429
731 -0.04067160207778216 -32.1971779901534 -0.03825082127004862 -32.094284486504336
732 -0.04061520341783762 -32.237793193571235 -0.023109003948047758 -32.117393490452386
733 -0.04065768830478191 -32.27845088187602 -0.038108568638563156 -32.15550205909095
734 -0.04064462874084711 -32.31909551061687 -0.04144664295017719 -32.19694870204113
735 -0.0406040582805872 -32.359699568897454 -0.027946662064641713 -32.22489536410577
736 -0.04062184523791075 -32.40032141413536 -0.04116437491029501 -32.266059739016065
737 -0.04061429053544998 -32.440935704670814 -0.029403968527913094 -32.29546370754398
738 -0.04060786701738835 -32.4815435716882 -0.03856147117912769 -32.33402517872311
739 -0.04059128686785698 -32.52213485855606 -0.04851894546300173 -32.38254412418611
740 -0.040556788258254525 -32.562691646814315 -0.03401540890336037 -32.41655953308947
741 -0.04055525455623865 -32.603246901370554 -0.03064626334235072 -32.44720579643182
742 -0.04052954372018576 -32.64377644509074 -0.0579875135794282 -32.505193310011244
743 -0.04050639290362597 -32.68428283799436 -0.040412192977964875 -32.54560550298921
744 -0.040510451421141624 -32.7247932894155 -0.04747066479176283 -32.59307616778097
745 -0.040456699766218664 -32.76524998918172 -0.036248987168073656 -32.62932515494904
746 -0.04045906681567431 -32.80570905599739 -0.037657169811427596 -32.66698232476047
747 -0.04041654672473669 -32.846125602722125 -0.06194628980010748 -32.72892861456057
748 -0.04043528325855732 -32.886560885980685 -0.021245325403288006 -32.75017393996386
749 -0.0403551334515214 -32.926916019432205 -0.04641824960708618 -32.796592189570944
750 -0.040340615808963774 -32.96725663524117 -0.030534299183636905 -32.82712648875458
751 -0.04038139246404171 -33.00763802770521 -0.044659951515495774 -32.87178644027008
752 -0.04042309727519751 -33.04806112498041 -0.02088096463121474 -32.892667404901296
753 -0.040404494293034075 -33.08846561927344 -0.052747202664613725 -32.94541460756591
754 -0.04027052875608206 -33.128736148029525 -0.02796709258109331 -32.973381700147
755 -0.04031406994909048 -33.169050217978615 -0.0505173746496439 -33.023899074796645
756 -0.040339669585227965 -33.209389887563844 -0.041382819414138794 -33.065281894210784
757 -0.040332552045583725 -33.24972243960943 -0.04179124459624291 -33.107073138807024
758 -0.04023065902292729 -33.28995309863235 -0.02699483735486865 -33.134067976161894
759 -0.040277515351772306 -33.33023061398413 -0.04460836201906204 -33.178676338180956
760 -0.04027055781334639 -33.37050117179747 -0.019170595053583383 -33.19784693323454
761 -0.04025945067405701 -33.41076062247153 -0.032754390593618156 -33.230601323828154
762 -0.04026581700891256 -33.451026439480444 -0.05946718119084835 -33.290068505019
763 -0.040235203318297864 -33.49126164279874 -0.022828901093453167 -33.312897406112455
764 -0.04021786507219076 -33.531479507870934 -0.03988391142338514 -33.35278131753584
765 -0.0401858925819397 -33.57166540045287 -0.03669633623212576 -33.38947765376797
766 -0.04018888138234615 -33.61185428183522 -0.022523018531501293 -33.41200067229947
767 -0.04015508871525526 -33.65200937055047 -0.04280033130198717 -33.45480100360146
768 -0.04015859495848417 -33.69216796550896 -0.09516974501311778 -33.54997074861458
769 -0.04003988448530436 -33.73220784999426 -0.042423479817807676 -33.59239422843238
770 -0.04003828782588244 -33.77224613782014 -0.037840894609689715 -33.63023512304207
771 -0.04002081360667944 -33.81226695142682 -0.03951714299619198 -33.66975226603826
772 -0.03996993768960237 -33.852236889116426 -0.040847339667379856 -33.71059960570564
773 -0.03996922001242638 -33.89220610912885 -0.04836971163749695 -33.75896931734314
774 -0.03992414083331823 -33.93213024996217 -0.03896823488175869 -33.797937552224894
775 -0.039909116737544534 -33.97203936669972 -0.03663919903337955 -33.834576751258275
776 -0.03988655805587769 -34.011925924755595 -0.03058426072821021 -33.86516101198649
777 -0.03991596139967442 -34.051841886155266 -0.044923824816942216 -33.91008483680343
778 -0.0398978490382433 -34.09173973519351 -0.0429335942491889 -33.95301843105262
779 -0.03985602613538504 -34.13159576132889 -0.03903005421161652 -33.992048485264235
780 -0.03981620352715254 -34.17141196485604 -0.03588068820536137 -34.027929173469595
781 -0.03979482464492321 -34.21120678950096 -0.04280514996498823 -34.070734323434586
782 -0.03976663276553154 -34.2509734222665 -0.03961152452975512 -34.11034584796434
783 -0.03974965065717697 -34.290723072923676 -0.04406036883592605 -34.15440621680027
784 -0.03976528067141771 -34.33048835359509 -0.04274680372327566 -34.197153020523544
785 -0.03967601265758276 -34.37016436625267 -0.039993840642273425 -34.23714686116582
786 -0.03967006020247936 -34.409834426455156 -0.040501552447676656 -34.2776484136135
787 -0.03969212286174297 -34.4495265493169 -0.031961793825030324 -34.30961020743853
788 -0.03962054569274187 -34.48914709500964 -0.025542453955858947 -34.33515266139439
789 -0.03959396965801716 -34.528741064667656 -0.041379399783909324 -34.376532061178295
790 -0.03976837210357189 -34.56850943677123 0.03297796137630939 -34.343554099801985
791 -0.03971244413405657 -34.60822188090528 -0.02951748389750719 -34.37307158369949
792 -0.03965953979641199 -34.647881420701694 -0.04086175374686718 -34.41393333744636
793 -0.039669768139719966 -34.68755118884141 -0.042297557555139066 -34.4562308950015
794 -0.039603248611092566 -34.727154437452505 -0.04304608479142189 -34.49927697979292
795 -0.03960150834172964 -34.76675594579424 -0.04115395732223988 -34.540430937115154
796 -0.0395685251802206 -34.80632447097446 -0.04152808487415314 -34.581959021989306
797 -0.03957843314856291 -34.84590290412302 -0.04122193492949009 -34.623180956918794
798 -0.0394921513274312 -34.88539505545045 -0.03698813356459141 -34.660169090483386
799 -0.03953851480036974 -34.92493357025082 -0.049339781329035756 -34.709508871812425
800 -0.039455452002584934 -34.96438902225341 -0.025268996693193914 -34.73477786850562
801 -0.039476470276713374 -35.00386549253012 -0.041349446028470994 -34.77612731453409
802 -0.03948213625699282 -35.04334762878711 -0.040434435568749906 -34.816561750102835
803 -0.039645484462380406 -35.08299311324949 -0.08771165870130063 -34.90427340880414
804 -0.03927526231855154 -35.12226837556805 -0.030409952532500027 -34.93468336133664
805 -0.03923878930509091 -35.161507164873136 -0.0395826518535614 -34.9742660131902
806 -0.03922598585486412 -35.200733150728 -0.03358190525323153 -35.00784791844343
807 -0.03921461869031191 -35.23994776941831 -0.048207313753664494 -35.056055232197096
808 -0.039172086864709854 -35.27911985628302 -0.04237230233848095 -35.098427534535574
809 -0.03927841167896986 -35.31839826796199 -0.01933043859899044 -35.117757973134566
810 -0.03917131647467613 -35.35756958443667 -0.03185265436768532 -35.14961062750225
811 -0.03921146560460329 -35.39678105004127 -0.039409611746668814 -35.18902023924892
812 -0.03918714169412851 -35.4359681917354 -0.09197180457413197 -35.28099204382305
813 -0.03902214430272579 -35.474990336038125 -0.043016552180051806 -35.3240085960031
814 -0.038949047401547435 -35.51393938343967 -0.03726094476878643 -35.361269540771886
815 -0.03896214533597231 -35.55290152877564 -0.05315182600170374 -35.41442136677359
816 -0.03892330676317215 -35.591824835538816 -0.036642701178789136 -35.45106406795238
817 -0.03893356770277023 -35.630758403241586 -0.0355543608777225 -35.486618428830106
818 -0.038866163603961466 -35.66962456684555 -0.03527470380067825 -35.52189313263079
819 -0.0388339864090085 -35.70845855325456 -0.039403296634554864 -35.56129642926534
820 -0.03883704468607903 -35.747295597940635 -0.03198237810283899 -35.59327880736818
821 -0.03882731180638075 -35.786122909747014 -0.03936109822243452 -35.632639905590615
822 -0.03878878690302372 -35.82491169665004 -0.0320415860041976 -35.66468149159481
823 -0.03870969340205192 -35.863621390052096 -0.021722467616200447 -35.68640395921101
824 -0.03879956118762493 -35.90242095123972 -0.03384964819997549 -35.72025360741099
825 -0.03878029361367226 -35.94120124485339 -0.04383278042078018 -35.76408638783177
826 -0.03876723144203424 -35.979968476295426 -0.04111586529761553 -35.80520225312938
827 -0.03869016598910093 -36.01865864228453 -0.03612395115196705 -35.841326204281344
828 -0.0386569295078516 -36.05731557179238 -0.042802117951214316 -35.884128322232556
829 -0.038677928410470484 -36.09599350020285 -0.04173431918025017 -35.925862641412806
830 -0.03861686587333679 -36.13461036607619 -0.03684775698930025 -35.96271039840211
831 -0.03860375434160233 -36.17321412041779 -0.030608782637864353 -35.99331918103997
832 -0.03858389891684055 -36.21179801933463 -0.038540969416499135 -36.031860150456474
833 -0.038550956174731255 -36.25034897550936 -0.037288966774940493 -36.06914911723141
834 -0.03851017896085977 -36.288859154470224 -0.04833547081798315 -36.11748458804939
835 -0.038437554612755775 -36.32729670908298 -0.04475910384207964 -36.162243691891476
836 -0.038489725440740585 -36.36578643452372 -0.030727033969014883 -36.19297072586049
837 -0.03843248952180147 -36.40421892404552 -0.03979954719543457 -36.23277027305593
838 -0.038393964618444444 -36.442612888663966 -0.0393748639151454 -36.27214513697107
839 -0.038323044590651986 -36.48093593325462 -0.03694488573819399 -36.30909002270926
840 -0.03832994997501373 -36.519265883229636 -0.03267062585800886 -36.34176064856727
841 -0.03832242637872696 -36.55758830960836 -0.040588766895234586 -36.38234941546251
842 -0.03822093401104212 -36.59580924361941 -0.038720954395830634 -36.421070369858334
843 -0.038242955878376964 -36.63405219949778 -0.04262249525636434 -36.4636928651147
844 -0.038162493333220485 -36.672214692831 -0.03842539098113775 -36.50211825609584
845 -0.03815310765057802 -36.71036780048158 -0.03698407374322414 -36.53910232983907
846 -0.03813852854073048 -36.748506329022305 -0.048702670820057394 -36.587805000659124
847 -0.038090065121650696 -36.786596394143956 -0.04189862851053476 -36.62970362916966
848 -0.038059488870203495 -36.82465588301416 -0.0311519093811512 -36.66085553855081
849 -0.03804258424788713 -36.86269846726205 -0.03467993605881929 -36.695535474609635
850 -0.03802033048123121 -36.90071879774328 -0.03125172220170498 -36.72678719681134
851 -0.03797863461077213 -36.938697432354054 -0.04325524102896452 -36.7700424378403
852 -0.03788171876221895 -36.976579151116276 -0.032955470867455004 -36.80299790870776
853 -0.03790136743336916 -37.01448051854965 -0.029534738045185804 -36.832532646752945
854 -0.03802281878888607 -37.052503337338536 -0.0544282803311944 -36.88696092708414
855 -0.0378504628315568 -37.09035380017009 -0.033284441009163855 -36.920245368093305
856 -0.037858173437416556 -37.128211973607506 -0.03656412176787853 -36.956809489861186
857 -0.03788197580724954 -37.16609394941476 -0.0541075898334384 -37.01091707969462
858 -0.03772632125765085 -37.20382027067241 -0.03636859022080898 -37.04728566991543
859 -0.037652832269668576 -37.24147310294208 -0.03508509788662195 -37.082370767802054
860 -0.037757201865315435 -37.2792303048074 -0.01881926618516445 -37.101190033987216
861 -0.037633349746465684 -37.31686365455386 -0.03951274529099465 -37.14070277927821
862 -0.03766920082271099 -37.354532855376576 -0.0321250781416893 -37.1728278574199
863 -0.037574315816164015 -37.39210717119274 -0.05216282531619072 -37.224990682736085
864 -0.03758790772408247 -37.42969507891682 -0.030457612220197917 -37.25544829495628
865 -0.03757877759635449 -37.467273856513174 -0.04610225558280945 -37.30155055053909
866 -0.03749190829694271 -37.50476576481012 -0.034496300481259824 -37.33604685102035
867 -0.037509497441351417 -37.542275262251465 -0.04161382801830769 -37.377660679038655
868 -0.037444007210433485 -37.5797192694619 -0.04352442529052496 -37.42118510432918
869 -0.03743883967399597 -37.61715810913589 -0.03326576687395573 -37.454450871203136
870 -0.03745692353695631 -37.65461503267285 -0.04185097552835941 -37.4963018467315
871 -0.03745384067296982 -37.69206887334582 -0.038317301869392396 -37.53461914860089
872 -0.03733753953129053 -37.72940641287711 -0.03282364280894399 -37.56744279140983
873 -0.037286228500306606 -37.76669264137742 -0.03018157072365284 -37.59762436213349
874 -0.03731141835451126 -37.80400405973193 -0.02538258461281657 -37.6230069467463
875 -0.03726995717734098 -37.841274016909274 -0.04356142207980156 -37.666568368826105
876 -0.0372372105717659 -37.87851122748104 -0.028665642812848093 -37.69523401163895
877 -0.037240085750818254 -37.91575131323186 -0.046081914380192754 -37.74131592601915
878 -0.037233824096620086 -37.952985137328476 -0.04192604161798954 -37.78324196763714
879 -0.03712553307414055 -37.990110670402615 -0.04120500758290291 -37.82444697522004
880 -0.03707236498594284 -38.02718303538856 -0.03252288140356541 -37.85696985662361
881 -0.03700111098587513 -38.06418414637444 -0.02021673070266843 -37.87718658732628
882 -0.0369921438395977 -38.101176290214035 -0.016117246774956583 -37.89330383410123
883 -0.037100426480174066 -38.13827671669421 -0.04411190487444401 -37.93741573897567
884 -0.03703002166002989 -38.17530673835424 -0.04155509509146214 -37.978970834067134
885 -0.03707006387412548 -38.21237680222836 -0.03868700638413429 -38.01765784045127
886 -0.036988462507724765 -38.249365264736085 -0.041020827181637284 -38.05867866763291
887 -0.03692885488271713 -38.2862941196188 -0.04038455989211798 -38.09906322752503
888 -0.03690007980912924 -38.32319419942793 -0.047528529167175294 -38.1465917566922
889 -0.03684240020811558 -38.36003659963605 -0.04514944944530726 -38.19174120613751
890 -0.03678095284849405 -38.39681755248454 -0.03643793240189552 -38.2281791385394
891 -0.036701961793005465 -38.43351951427755 -0.03830631598830223 -38.266485454527704
892 -0.036732277274131774 -38.47025179155168 -0.03421948608011007 -38.300704940607815
893 -0.036661425977945326 -38.50691321752963 -0.030054145492613316 -38.33075908610043
894 -0.03663591351360083 -38.54354913104323 -0.03349564466625452 -38.36425473076668
895 -0.0367844732478261 -38.580333604291056 -0.06911359578371049 -38.433368326550394
896 -0.03660035580396652 -38.616933960095025 -0.04451456405222416 -38.477882890602615
897 -0.036431152001023294 -38.65336511209605 -0.03879769761115313 -38.51668058821377
898 -0.03646868225187063 -38.68983379434792 -0.03355182334780693 -38.55023241156157
899 -0.03644908890128136 -38.7262828832492 -0.03278229050338268 -38.58301470206496
900 -0.03635666780173778 -38.76263955105094 -0.03376762941479683 -38.616782331479754
901 -0.036394658498466015 -38.799034209549404 -0.020401129405945538 -38.6371834608857
902 -0.03643342666327953 -38.835467636212684 -0.06314441971480847 -38.70032788060051
903 -0.03625542260706425 -38.87172305881975 -0.037132812291383745 -38.737460692891894
904 -0.036183811351656915 -38.9079068701714 -0.03491978701204061 -38.77238047990394
905 -0.03617204744368792 -38.94407891761509 -0.03156148223206401 -38.803941962136
906 -0.036090131103992465 -38.98016904871908 -0.03358320202678442 -38.837525164162784
907 -0.03606440331786871 -39.01623345203694 -0.03579526878893376 -38.873320432951715
908 -0.036080815456807615 -39.05231426749375 -0.038021504133939746 -38.91134193708565
909 -0.03603237606585026 -39.088346643559596 -0.04016990158706903 -38.95151183867272
910 -0.03597437366843224 -39.12432101722803 -0.03900709506124258 -38.990518933733966
911 -0.03594640381634236 -39.16026742104437 -0.02938882652670145 -39.019907760260665
912 -0.03596809264272451 -39.19623551368709 -0.06624744571745396 -39.086155205978116
913 -0.035842892713844776 -39.23207840640094 -0.03436838518828154 -39.120523591166396
914 -0.03576048389077187 -39.267838890291706 -0.03094489648938179 -39.15146848765578
915 -0.03571959678083658 -39.30355848707254 -0.03265633750706911 -39.18412482516285
916 -0.03567344341427088 -39.33923193048681 -0.03169746911153197 -39.21582229427438
917 -0.03573797587305307 -39.374969906359865 -0.0767089743167162 -39.2925312685911
918 -0.03553509544581175 -39.410505001805674 -0.038114101998507975 -39.33064537058961
919 -0.03554044421762228 -39.4460454460233 -0.02908566314727068 -39.35973103373688
920 -0.03549796752631664 -39.481543413549616 -0.034270752035081384 -39.39400178577196
921 -0.03549469858407974 -39.5170381121337 -0.03279962483793497 -39.4268014106099
922 -0.035458135418593884 -39.55249624755229 -0.031129647884517907 -39.45793105849442
923 -0.03537009283900261 -39.587866340391294 -0.04584822431206703 -39.503779282806484
924 -0.035451586544513705 -39.623317926935805 -0.05067121386528015 -39.55445049667176
925 -0.035282387398183346 -39.65860031433399 -0.035057676024734974 -39.5895081726965
926 -0.03523367159068584 -39.69383398592468 -0.0333313062787056 -39.6228394789752
927 -0.035221101716160774 -39.72905508764084 -0.043070050328969954 -39.66590952930417
928 -0.035161771811544895 -39.76421685945238 -0.03558576554059982 -39.701495294844776
929 -0.03508743643760681 -39.79930429588999 -0.038545245118439195 -39.74004053996322
930 -0.03507382329553366 -39.83437811918552 -0.04390067886561155 -39.78394121882883
931 -0.0350738538429141 -39.86945197302844 -0.0356436762958765 -39.819584895124706
932 -0.035023322142660615 -39.9044752951711 -0.043005054257810114 -39.86258994938252
933 -0.03481529671698809 -39.93929059188809 -0.0230547065846622 -39.88564465596718
934 -0.03486545458436012 -39.97415604647245 -0.03414139375090599 -39.919786049718084
935 -0.03482015337795019 -40.0089761998504 -0.026688574999570846 -39.94647462471765
936 -0.034728800877928734 -40.04370500072833 -0.025218733306974172 -39.97169335802462
937 -0.0348139651119709 -40.0785189658403 -0.057994448207318784 -40.02968780623194
938 -0.0347379582002759 -40.11325692404058 -0.03456725962460041 -40.06425506585654
939 -0.03471482340246439 -40.147971747443044 -0.03375814501196146 -40.0980132108685
940 -0.03473715912550688 -40.18270890656855 -0.03212249744683504 -40.130135708315336
941 -0.034675934538245204 -40.21738484110679 -0.03908993136137724 -40.16922563967671
942 -0.03456255476921797 -40.25194739587601 -0.03426624815911054 -40.203491887835824
943 -0.03461416028439999 -40.28656155616041 -0.03435893766582012 -40.237850825501646
944 -0.03451349139213562 -40.32107504755254 -0.03669392000883818 -40.27454474551048
945 -0.034474951960146424 -40.35554999951269 -0.029988506715744732 -40.30453325222623
946 -0.03445142097771168 -40.3900014204904 -0.039267057180404664 -40.34380030940663
947 -0.0343833239749074 -40.42438474446531 -0.03699873387813568 -40.38079904328477
948 -0.034395796991884706 -40.458780541457195 -0.0286213886924088 -40.409420431977175
949 -0.03430724535137415 -40.493087786808566 -0.03893350083380938 -40.44835393281098
950 -0.03430444449186325 -40.52739223130043 -0.029448719415813684 -40.47780265222679
951 -0.03421109542250633 -40.56160332672294 -0.02699454892426729 -40.50479720115106
952 -0.034275502897799015 -40.59587882962074 -0.02821988444775343 -40.53301708559881
953 -0.03419935368001461 -40.63007818330075 -0.03062826283276081 -40.56364534843157
954 -0.03413259983062744 -40.66421078313138 -0.035067404992878436 -40.59871275342445
955 -0.034316706284880635 -40.698527489416264 0.0053804112249054015 -40.593332342199545
956 -0.03432240057736635 -40.73284988999363 -0.03427166547626257 -40.62760400767581
957 -0.03428921271115541 -40.76713910270479 -0.033997740037739275 -40.66160174771355
958 -0.03420507721602917 -40.80134417992082 -0.02656894801184535 -40.68817069572539
959 -0.034206202067434785 -40.835550381988256 -0.03508920315653086 -40.72325989888192
960 -0.03419640101492405 -40.86974678300318 -0.03344126865267753 -40.7567011675346
961 -0.03422085456550121 -40.903967637568684 -0.03137776693329215 -40.78807893446789
962 -0.03415038175880909 -40.93811801932749 -0.031224223133176566 -40.81930315760107
963 -0.03407594095915556 -40.972193960286646 -0.028655924182385207 -40.84795908178346
964 -0.0341086445376277 -41.00630260482427 -0.02691434193402529 -40.87487342371748
965 -0.03403145130723715 -41.040334056131506 -0.028179014939814805 -40.9030524386573
966 -0.0341012729331851 -41.07443532906469 -0.03104945058003068 -40.934101889237326
967 -0.03403497450053692 -41.10847030356523 -0.03341972436755895 -40.96752161360489
968 -0.034018507599830626 -41.14248881116506 -0.04156708642840386 -41.00908870003329
969 -0.03396656066179275 -41.176455371826854 -0.03352497946470976 -41.042613679498
970 -0.03392780479043722 -41.21038317661729 -0.034336552023887634 -41.076950231521884
971 -0.03387436233460903 -41.2442575389519 -0.0356423070654273 -41.112592538587315
972 -0.03389700073748827 -41.27815453968939 -0.04962307140231133 -41.16221560998962
973 -0.033756732009351254 -41.31191127169874 -0.03866280894726515 -41.20087841893689
974 -0.03371302299201488 -41.34562429469076 -0.04063080698251724 -41.24150922591941
975 -0.03370345868170262 -41.37932775337246 -0.03576376866549254 -41.2772729945849
976 -0.03365999422967434 -41.41298774760213 -0.030340309161692856 -41.30761330374659
977 -0.03361953534185887 -41.44660728294399 -0.02630974370986223 -41.33392304745645
978 -0.03379875086247921 -41.48040603380647 -0.050922848843038084 -41.38484589629949
979 -0.0335179403424263 -41.513923974148895 -0.03257227372378111 -41.41741817002327
980 -0.033455314859747884 -41.547379289008646 -0.037672436237335204 -41.455090606260605
981 -0.03344350680708885 -41.580822795815735 -0.029281384963542222 -41.484371991224144
982 -0.03345046117901802 -41.61427325699475 -0.029744169767946006 -41.51411616099209
983 -0.033419916220009324 -41.64769317321476 -0.042812125757336617 -41.556928286749425
984 -0.03339182455092669 -41.68108499776569 -0.03602765277028084 -41.592955939519705
985 -0.03335672952234745 -41.71444172728803 -0.03485508821904659 -41.62781102773875
986 -0.03332452606409788 -41.74776625335213 -0.028536614030599594 -41.65634764176935
987 -0.03328816294670105 -41.781054416298836 -0.038003384880721566 -41.694351026650075
988 -0.03322494812309742 -41.814279364421935 -0.03137991586700082 -41.725730942517075
989 -0.0331458181142807 -41.84742518253621 -0.0249001931399107 -41.75063113565699
990 -0.03311840947717428 -41.88054359201339 -0.010445912228897214 -41.761077047885884
991 -0.03330886270850897 -41.9138524547219 -0.0032991756801493467 -41.76437622356603
992 -0.033308932557702065 -41.9471613872796 -0.033514050953090194 -41.79789027451912
993 -0.03337569907307625 -41.980537086352676 -0.04910414423793554 -41.846994418757056
994 -0.03317316211760044 -42.013710248470275 -0.02624470377340913 -41.873239122530464
995 -0.03320865761488676 -42.04691890608516 -0.03032729495316744 -41.90356641748363
996 -0.03317786417901516 -42.08009677026418 -0.034911264292895795 -41.938477681776526
997 -0.033068079687654975 -42.11316484995183 -0.038901619426906106 -41.977379301203435
998 -0.03304990604519844 -42.14621475599703 -0.0308292088098824 -42.00820851001332
999 -0.03304722961038351 -42.17926198560741 -0.01708982642740011 -42.02529833644072
1000 -0.03304017260670662 -42.212302158214115 -0.03486803825944662 -42.06016637470017
1001 -0.033005977608263494 -42.24530813582238 -0.02944859229028225 -42.089614966990446
1002 -0.03303333204239607 -42.27834146786477 -0.037921226024627684 -42.127536193015075
1003 -0.03298346772789955 -42.31132493559267 -0.03557992745190859 -42.16311612046698
1004 -0.03291813675314188 -42.34424307234581 -0.03314487859606743 -42.19626099906305
1005 -0.03289029262959957 -42.377133364975414 -0.026064888387918473 -42.22232588745097
1006 -0.03283906448632479 -42.40997242946174 -0.01984583344310522 -42.24217172089408
1007 -0.03313696514815092 -42.44310939460989 -0.08363649621605873 -42.325808217110136
1008 -0.03267158530652523 -42.475780979916415 -0.03206277545541525 -42.35787099256555
1009 -0.03259971123188734 -42.508380691148304 -0.03375887051224709 -42.391629863077796
1010 -0.03256313409656286 -42.54094382524487 -0.032215014472603797 -42.4238448775504
1011 -0.03256927654147148 -42.57351310178634 -0.03121397290378809 -42.455058850454186
1012 -0.03250713311135769 -42.6060202348977 -0.027171371225267648 -42.48223022167945
1013 -0.03255825992673635 -42.638578494824436 -0.03272538911551237 -42.51495561079496
1014 -0.032442313805222514 -42.671020808629656 -0.028935212083160876 -42.543890822878126
1015 -0.03248011209070682 -42.703500920720366 -0.027813259139657022 -42.57170408201778
1016 -0.03248217385262251 -42.73598309457299 -0.04304830189794302 -42.61475238391572
1017 -0.032498499192297456 -42.76848159376529 -0.037539185024797916 -42.65229156894052
1018 -0.03226961325854063 -42.80075120702383 -0.04401948433369398 -42.696311053274215
1019 -0.032253104448318484 -42.833004311472145 -0.026469696871936323 -42.72278075014615
1020 -0.03231070563197136 -42.865315017104116 -0.0403540413826704 -42.76313479152882
1021 -0.032325245812535285 -42.89764026291665 -0.025527315959334374 -42.78866210748816
1022 -0.03222036194056273 -42.92986062485721 -0.022424302250146865 -42.8110864097383
1023 -0.03227805234491825 -42.962138677202134 -0.030263208039104938 -42.841349617777404
1024 -0.0322621688246727 -42.99440084602681 -0.025497254636138677 -42.86684687241354
1025 -0.032181006669998166 -43.02658185269681 -0.02986791990697384 -42.896714792320516
1026 -0.03217312227934599 -43.058754974976154 -0.04740544948726892 -42.94412024180779
1027 -0.03211640976369381 -43.09087138473985 -0.026563105545938014 -42.97068334735373
1028 -0.03212221171706915 -43.122993596456915 -0.03801746647804975 -43.00870081383178
1029 -0.03211063276976347 -43.15510422922668 -0.036265280842781064 -43.044966094674564
1030 -0.03204441871494055 -43.18714864794162 -0.03597177509218454 -43.08093786976675
1031 -0.03205562550574541 -43.21920427344737 -0.03270862940698862 -43.11364649917374
1032 -0.031947361677885054 -43.251151635125254 -0.032946796528995036 -43.146593295702736
1033 -0.031954938918352126 -43.28310657404361 -0.042150829918682575 -43.18874412562142
1034 -0.031917696632444856 -43.315024270676055 -0.032679160311818126 -43.221423285933234
1035 -0.031968025118112565 -43.346992295794166 -0.032201727852225304 -43.25362501378546
1036 -0.03179923854768276 -43.37879153434185 -0.026244060322642326 -43.2798690741081
1037 -0.031888415291905406 -43.41067994963375 -0.02949198381975293 -43.30936105792785
1038 -0.03185669016093016 -43.44253663979468 -0.03993175607174635 -43.3492928139996
1039 -0.031798955798149106 -43.474335595592834 -0.036193803511559965 -43.385486617511155
1040 -0.031743918918073176 -43.50607951451091 -0.03157525490969419 -43.41706187242085
1041 -0.03172384034842253 -43.53780335485933 -0.032417037338018415 -43.449478909758874
1042 -0.031706533208489415 -43.56950988806782 -0.024677170813083647 -43.47415608057196
1043 -0.03170572314411402 -43.601215611211934 -0.029747411608695984 -43.503903492180655
1044 -0.031633764132857324 -43.63284937534479 -0.02708314694464207 -43.530986639125295
1045 -0.03167431578040123 -43.66452369112519 -0.03183765672147274 -43.56282429584677
1046 -0.031598818581551315 -43.69612250970674 -0.04047036562114954 -43.60329466146791
1047 -0.031547280587255956 -43.727669790293994 -0.031074309442192315 -43.6343689709101
1048 -0.03154239244759083 -43.759212182741585 -0.023960765078663827 -43.658329735988765
1049 -0.031546746753156184 -43.79075892949474 -0.02408237215131521 -43.68241210814008
1050 -0.03154605925083161 -43.82230498874557 -0.029320086538791656 -43.711732194678866
1051 -0.03146033631637692 -43.85376532506195 -0.03292354475706816 -43.744655739435935
1052 -0.03149242885410786 -43.88525775391606 -0.032080062106251715 -43.77673580154219
1053 -0.0314798173494637 -43.91673757126552 -0.04285591468214989 -43.81959171622434
1054 -0.03145607253536582 -43.948193643800884 -0.026158112846314908 -43.845749829070655
1055 -0.03132063476368785 -43.97951427856457 -0.03486752100288868 -43.88061735007354
1056 -0.03136671939864755 -44.01088099796322 -0.031633300520479676 -43.912250650594025
1057 -0.03132257685065269 -44.042203574813875 -0.035994579643011095 -43.948245230237035
1058 -0.031287159956991675 -44.073490734770864 -0.02625321801751852 -43.97449844825455
1059 -0.03125619422644377 -44.10474692899731 -0.03357281927019358 -44.00807126752474
1060 -0.03117045070976019 -44.13591737970707 -0.032406853325664994 -44.04047812085041
1061 -0.031226398516446353 -44.16714377822351 0.0071956530213356015 -44.033282467829075
1062 -0.03128840997815132 -44.198432188201664 -0.030753748398274182 -44.06403621622735
1063 -0.03134009996429086 -44.229772288165954 -0.013307184865698218 -44.077343401093046
1064 -0.0313507697544992 -44.26112305792045 -0.0328965425491333 -44.11023994364218
1065 -0.03126998990774155 -44.29239304782819 -0.03554995711892843 -44.14578990076111
1066 -0.031297313328832385 -44.32369036115703 -0.033876624144613746 -44.17966652490572
1067 -0.031408806424587966 -44.35509916758161 -0.04232284314930439 -44.22198936805503
1068 -0.031184580456465483 -44.38628374803808 -0.03462067414075136 -44.25661004219578
1069 -0.031144816428422928 -44.417428564466505 -0.018855026084929706 -44.27546506828071
1070 -0.03128718500956893 -44.44871574947607 -0.035482480004429814 -44.31094754828514
1071 -0.03113093487918377 -44.47984668435526 -0.0379259567707777 -44.34887350505592
1072 -0.031145414616912604 -44.510992098972174 -0.020760387182235718 -44.369633892238156
1073 -0.03118952112272382 -44.5421816200949 -0.03606901615858078 -44.405702908396734
1074 -0.031077333353459836 -44.57325895344836 0.0005752863355155569 -44.405127622061215
1075 -0.03120691515505314 -44.60446586860341 -0.03143891589716077 -44.43656653795838
1076 -0.031192104890942575 -44.635657973494354 -0.033643178455531594 -44.47020971641391
1077 -0.031141239497810603 -44.66679921299217 -0.03568951766937971 -44.505899234083294
1078 -0.031188076920807363 -44.69798728991297 -0.03178348150104284 -44.53768271558434
1079 -0.03107019905000925 -44.72905748896298 -0.028196105547249318 -44.56587882113159
1080 -0.031050103716552258 -44.76010759267953 -0.029537730664014817 -44.59541655179561
1081 -0.031165709998458625 -44.79127330267799 0.0033809930784627793 -44.59203555871714
1082 -0.03124512927606702 -44.82251843195406 -0.03547060620039701 -44.62750616491754
1083 -0.031144116912037133 -44.8536625488661 -0.03288543354719877 -44.66039159846474
1084 -0.031165162194520236 -44.884827711060616 -0.028106358461081983 -44.68849795692582
1085 -0.031138468720018863 -44.91596617978063 -0.03945318646728992 -44.72795114339311
1086 -0.03108888929709792 -44.94705506907773 -0.034189765155315396 -44.76214090854843
1087 -0.031028716824948788 -44.978083785902676 -0.030955929215997456 -44.79309683776443
1088 -0.031123427767306568 -45.00920721366998 -0.04301882106810808 -44.83611565883254
1089 -0.03094234401360154 -45.040149557683584 -0.040265881642699244 -44.876381540475236
1090 -0.030942865647375584 -45.07109242333096 -0.03495374638587236 -44.91133528686111
1091 -0.030899566411972047 -45.101991989742935 -0.03294449895620346 -44.944279785817315
1092 -0.03085398180410266 -45.132845971547034 -0.03531690202653408 -44.97959668784385
1093 -0.030763030610978605 -45.16360900215801 -0.03274036403745413 -45.0123370518813
1094 -0.030818585865199567 -45.19442758802321 -0.03640468828380108 -45.048741740165106
1095 -0.030795285664498805 -45.225222873687706 -0.021569282934069633 -45.07031102309917
1096 -0.030857325810939074 -45.25608019949865 -0.02865695273503661 -45.098967975834206
1097 -0.030801368039101364 -45.28688156753775 -0.04469587486237288 -45.143663850696576
1098 -0.030806849896907806 -45.31768841743465 -0.02822798239067197 -45.17189183308725
1099 -0.030747338943183423 -45.34843575637784 -0.03168798554688692 -45.20357981863414
1100 -0.03074957672506571 -45.3791853331029 -0.039688765630126 -45.243268584264264
1101 -0.030676057375967503 -45.40986139047887 -0.03360392898321152 -45.276872513247476
1102 -0.03065592357888818 -45.440517314057765 -0.02738009234890342 -45.30425260559638
1103 -0.03075594501569867 -45.47127325907346 -0.034613872319459914 -45.33886647791584
1104 -0.030624519009143113 -45.50189777808261 -0.03680390901863575 -45.37567038693448
1105 -0.030603960808366536 -45.53250173889097 -0.03144013956189155 -45.407110526496375
1106 -0.03068426363170147 -45.56318600252267 -0.013788628531619907 -45.420899155027996
1107 -0.030580223072320223 -45.59376622559499 -0.03414766397327185 -45.45504681900127
1108 -0.030574662238359453 -45.62434088783335 -0.03021480217576027 -45.48526162117703
1109 -0.030539046321064234 -45.654879934154415 -0.03366871196776629 -45.518930333144795
1110 -0.030502979457378388 -45.6853829136118 -0.030702783539891244 -45.54963311668469
1111 -0.03049256857484579 -45.71587548218664 -0.039684691838920115 -45.58931780852361
1112 -0.030372652877122163 -45.74624813506376 -0.026311980560421944 -45.61562978908403
1113 -0.030310814548283816 -45.776558949612046 -0.045837425626814365 -45.66146721471085
1114 -0.030329224094748496 -45.806888173706795 -0.03446551393717527 -45.695932728648025
1115 -0.030352397821843624 -45.83724057152864 -0.023371692188084124 -45.71930442083611
1116 -0.03030905555933714 -45.867549627087975 -0.031158583331853153 -45.75046300416796
1117 -0.03027909602969885 -45.89782872311768 -0.02330425763502717 -45.77376726180299
1118 -0.03033590978011489 -45.92816463289779 -0.032144399173557756 -45.80591166097655
1119 -0.030219384096562864 -45.95838401699435 -0.02970979977399111 -45.83562146075054
1120 -0.030326858162879944 -45.98871087515723 -0.01480992380529642 -45.85043138455583
1121 -0.03042200719937682 -46.01913288235661 -0.03915472030639648 -45.88958610486223
1122 -0.030264974664896728 -46.0493978570215 -0.04239640701562166 -45.931982511877855
1123 -0.03024638248607516 -46.07964423950758 -0.029680829122662546 -45.961663341000516
1124 -0.0302784007973969 -46.10992264030498 -0.008266859501600266 -45.96993020050212
1125 -0.030332434456795454 -46.140255074761775 -0.027397445496171714 -45.99732764599829
1126 -0.03030197964981198 -46.17055705441159 -0.03356822002679109 -46.030895866025084
1127 -0.0302212149836123 -46.2007782693952 -0.0322759885340929 -46.06317185455918
1128 -0.030244920682162047 -46.231023190077366 -0.020455273613333703 -46.083627128172516
1129 -0.03031480321660638 -46.26133799329397 -0.036326632276177405 -46.119953760448695
1130 -0.0302143894135952 -46.291552382707565 -0.019923849776387215 -46.139877610225085
1131 -0.030200520250946283 -46.32175290295851 -0.033914360031485555 -46.17379197025657
1132 -0.030136658065021037 -46.351889561023526 -0.017058641463518143 -46.190850611720094
1133 -0.030235831905156375 -46.382125392928685 -0.030033296160399913 -46.22088390788049
1134 -0.030257448554039 -46.412382841482724 -0.037136574275791645 -46.25802048215628
1135 -0.030131566897034646 -46.44251440837976 -0.023263372480869293 -46.28128385463715
1136 -0.03010413944721222 -46.47261854782697 -0.034808657504618166 -46.31609251214177
1137 -0.03008255725726485 -46.502701105084235 -0.0242950233630836 -46.34038753550485
1138 -0.03019980136305094 -46.53290090644729 -0.02983998814597726 -46.37022752365083
1139 -0.030087116919457913 -46.56298802336675 -0.028083652909845113 -46.398311176560675
1140 -0.03017736142501235 -46.59316538479176 -0.020233368780463935 -46.41854454534114
1141 -0.030099585000425578 -46.62326496979219 -0.04576704800128937 -46.46431159334243
1142 -0.030125289130955933 -46.653390258923146 -0.04174960684031248 -46.50606120018274
1143 -0.030040474236011507 -46.683430733159156 -0.028204869758337737 -46.53426606994108
1144 -0.030007508769631385 -46.713438241928785 -0.028453755006194115 -46.56271982494728
1145 -0.030007308069616555 -46.7434455499984 -0.03158857049420476 -46.59430839544149
1146 -0.029925791546702385 -46.7733713415451 -0.018475407361984254 -46.61278380280347
1147 -0.030052811559289693 -46.80342415310439 -0.02721250904724002 -46.63999631185071
1148 -0.030044592544436456 -46.83346874564882 -0.019386087357997895 -46.65938239920871
1149 -0.02997740525752306 -46.86344615090635 -0.037289302237331866 -46.69667170144604
1150 -0.029936196003109216 -46.893382346909455 -0.03244186714291573 -46.72911356858896
1151 -0.029892089404165746 -46.92327443631362 -0.024559089448302984 -46.75367265803726
1152 -0.03008691966533661 -46.953361355978956 -0.012519614305347204 -46.76619227234261
1153 -0.029995867423713206 -46.98335722340267 -0.027863345202058555 -46.794055617544664
1154 -0.02997430106624961 -47.01333152446892 -0.031803957838565114 -46.82585957538323
1155 -0.03001493252813816 -47.04334645699706 -0.039358639530837534 -46.865218214914066
1156 -0.029901161044836044 -47.07324761804189 -0.03588321153074503 -46.90110142644481
1157 -0.029914551042020322 -47.10316216908391 -0.03114530323073268 -46.93224672967554
1158 -0.029824153147637845 -47.132986322231545 -0.01223238157108426 -46.94447911124662
1159 -0.029897559341043232 -47.16288388157259 -0.03398470841348171 -46.97846381966011
1160 -0.029913028329610826 -47.1927969099022 -0.0315796522423625 -47.01004347190247
1161 -0.029870927333831787 -47.22266783723603 -0.027322177682071923 -47.037365649584544
1162 -0.029890041798353195 -47.252557879034384 -0.010227189864963293 -47.04759283944951
1163 -0.030002663750201462 -47.28256054278459 -0.031090405117720366 -47.07868324456723
1164 -0.02996676815673709 -47.31252731094133 -0.03009406980127096 -47.1087773143685
1165 -0.02992141153663397 -47.34244872247796 -0.028749966714531183 -47.13752728108303
1166 -0.02988708671182394 -47.372335809189785 -0.028970339242368935 -47.1664976203254
1167 -0.029922494478523732 -47.40225830366831 -0.028500068932771683 -47.19499768925817
1168 -0.03001222126185894 -47.43227052493017 -0.015089903958141804 -47.210087593216315
1169 -0.02994715832173824 -47.46221768325191 -0.035159690864384176 -47.2452472840807
1170 -0.0299125331453979 -47.49213021639731 -0.023909011762589215 -47.26915629584329
1171 -0.029926215671002863 -47.52205643206831 -0.05048244576901197 -47.3196387416123
1172 -0.029824723955243826 -47.551881156023555 -0.028555198665708305 -47.34819394027801
1173 -0.029784102737903596 -47.58166525876146 -0.02899588644504547 -47.377189826723054
1174 -0.029850163031369448 -47.61151542179283 -0.03623075596988201 -47.413420582692936
1175 -0.02976079089567065 -47.6412762126885 -0.01886938977986574 -47.4322899724728
1176 -0.029738063272088767 -47.671014275960594 -0.021550192777067424 -47.45384016524987
1177 -0.029782254062592984 -47.70079653002319 -0.01717629125341773 -47.47101645650329
1178 -0.02982007125392556 -47.73061660127711 -0.03391619082540274 -47.504932647328694
1179 -0.029770618956536054 -47.760387220233646 -0.03268060032278299 -47.53761324765148
1180 -0.02983191143721342 -47.79021913167086 -0.021921870391815902 -47.55953511804329
1181 -0.02971322452649474 -47.819932356197356 -0.050045540928840636 -47.609580658972135
1182 -0.029699530545622112 -47.849631886742976 -0.02877826439216733 -47.6383589233643
1183 -0.02966069234535098 -47.87929257908833 -0.028914930392056705 -47.667273853756356
1184 -0.02966161072254181 -47.90895418981087 -0.039448190666735175 -47.70672204442309
1185 -0.029599957913160325 -47.938554147724034 -0.028608183842152357 -47.73533022826524
1186 -0.02961667599156499 -47.968170823715596 -0.0324606366455555 -47.76779086491079
1187 -0.02961667561903596 -47.997787499334635 -0.02064328668639064 -47.78843415159719
1188 -0.029616432543843985 -48.02740393187848 -0.026552713941782713 -47.81498686553897
1189 -0.029609830118715763 -48.0570137619972 -0.029059214517474174 -47.844046080056444
1190 -0.02967098876833916 -48.086684750765535 -0.023440942633897066 -47.86748702269034
1191 -0.029642930906265973 -48.1163276816718 -0.028277436550706626 -47.89576445924105
1192 -0.029685110598802567 -48.146012792270604 -0.033733080886304376 -47.92949754012736
1193 -0.02964013870805502 -48.17565293097866 -0.025004886277019977 -47.954502426404375
1194 -0.02966769989579916 -48.20532063087445 -0.01836216012015939 -47.97286458652454
1195 -0.029720315895974635 -48.235040946770425 -0.030529194977134466 -48.00339378150167
1196 -0.029717950709164144 -48.26475889747959 -0.03737170547246933 -48.04076548697414
1197 -0.0297085115686059 -48.294467409048195 -0.027386199962347747 -48.06815168693649
1198 -0.029608593694865702 -48.32407600274306 -0.022165376413613557 -48.0903170633501
1199 -0.029891215916723012 -48.35396721865978 -0.051583264768123624 -48.141900328118226
1200 -0.02963370271027088 -48.38360092137005 -0.026388278137892483 -48.16828860625612
1201 -0.02956409929320216 -48.41316502066326 -0.030886687617748976 -48.19917529387387
1202 -0.02958133416250348 -48.44274635482576 -0.03228027932345867 -48.23145557319733
1203 -0.02946011908352375 -48.47220647390928 -0.028185015078634024 -48.259640588275964
1204 -0.029410302080214022 -48.5016167759895 -0.027891077753156423 -48.28753166602912
1205 -0.029489485640078784 -48.531106261629574 -0.02400655848905444 -48.31153822451817
1206 -0.029512747935950757 -48.56061900956553 -0.0194327874109149 -48.33097101192909
1207 -0.02944981213659048 -48.59006882170212 -0.031039995420724154 -48.362011007349814
1208 -0.029560117982327938 -48.619628939684446 -0.0260225516743958 -48.38803355902421
1209 -0.02950813518837094 -48.64913707487282 -0.024064991250634195 -48.41209855027484
1210 -0.02946893936023116 -48.67860601423305 -0.027182401437312365 -48.439280951712156
1211 -0.02953718649223447 -48.70814320072528 -0.013552265334874391 -48.45283321704703
1212 -0.029554036818444727 -48.73769723754373 -0.022376819606870414 -48.4752100366539
1213 -0.02950833607465029 -48.76720557361838 -0.03531134426593781 -48.51052138091983
1214 -0.02954387813806534 -48.79674945175644 -0.026657755579799415 -48.53717913649963
1215 -0.02954318132251501 -48.82629263307896 -0.01178753231652081 -48.54896666881615
1216 -0.029571663495153187 -48.85586429657411 -0.03177037686109543 -48.580737045677246
1217 -0.029657150525599717 -48.88552144709971 -0.040343303419649604 -48.62108034909689
1218 -0.029538597632199525 -48.91506004473191 -0.03137382436543703 -48.65245417346233
1219 -0.029476324561983347 -48.94453636929389 -0.028452073503285647 -48.68090624696562
1220 -0.029492788948118687 -48.97402915824201 -0.02568609910085797 -48.70659234606648
1221 -0.02947315415367484 -49.00350231239569 -0.034083019755780694 -48.74067536582226
1222 -0.029427061043679714 -49.032929373439366 -0.03610174357891083 -48.77677710940117
1223 -0.029386844858527182 -49.062316218297894 -0.03445681966841221 -48.81123392906959
1224 -0.029355492815375327 -49.09167171111327 -0.03192186877131462 -48.8431557978409
1225 -0.029312466457486152 -49.120984177570755 -0.032683235593140125 -48.87583903343404
1226 -0.029318739753216506 -49.15030291732397 -0.03174617365002632 -48.90758520708407
1227 -0.029312729835510254 -49.17961564715948 -0.02660085801035166 -48.93418606509442
1228 -0.029281012993305922 -49.20889666015279 -0.03798219375312328 -48.972168258847546
1229 -0.029291451442986727 -49.238188111595775 -0.02871560910716653 -49.00088386795471
1230 -0.029223480727523565 -49.2674115923233 -0.024221015535295008 -49.02510488349001
1231 -0.029275283683091402 -49.29668687600639 -0.030091968551278114 -49.055196852041284
1232 -0.029276499710977077 -49.325963375717365 -0.025119128078222273 -49.08031598011951
1233 -0.02925705322995782 -49.35522042894732 -0.027839178685098886 -49.10815515880461
1234 -0.02916603283956647 -49.38438646178689 -0.0405285419896245 -49.14868370079423
1235 -0.029177132062613964 -49.4135635938495 -0.02810195740312338 -49.17678565819735
1236 -0.029209285136312248 -49.442772878985814 -0.03193012960255146 -49.2087157877999
1237 -0.029172719828784464 -49.4719455988146 -0.02742330264300108 -49.236139090442904
1238 -0.02915600910782814 -49.50110160792243 -0.024995176400989295 -49.2611342668439
1239 -0.029210112895816563 -49.53031172081825 -0.02419484993442893 -49.28532911677833
1240 -0.0292510068975389 -49.559562727715786 -0.010664511937648058 -49.295993628715976
1241 -0.029213059041649104 -49.58877578675744 -0.03061935445293784 -49.326612983168914
1242 -0.029254187643527985 -49.61802997440097 -0.02868018941953778 -49.35529317258845
1243 -0.029235426988452672 -49.64726540138942 -0.03089169701561332 -49.386184869604065
1244 -0.02927048159763217 -49.676535882987054 -0.026655273139476778 -49.41284014274354
1245 -0.02940898882225156 -49.70594487180931 -0.0037727508693933486 -49.416612893612935
1246 -0.02938608415424824 -49.735330955963555 -0.03421464655548334 -49.45082754016842
1247 -0.02933406438678503 -49.76466502035034 -0.03388870432972908 -49.484716244498145
1248 -0.029280585795640947 -49.79394560614598 -0.03328279703855515 -49.5179990415367
1249 -0.02932964712381363 -49.8232752532698 -0.023874992970377207 -49.541874034507074
1250 -0.0293086470104754 -49.85258390028027 -0.03573028612881899 -49.57760432063589
1251 -0.0292755207978189 -49.88185942107809 -0.02617823602631688 -49.60378255666221
1252 -0.029225159250199795 -49.91108458032829 -0.02977549135684967 -49.63355804801906
1253 -0.029279525950551034 -49.94036410627884 -0.0298767882399261 -49.663434836258986
1254 -0.029207675997167826 -49.96957178227601 -0.04120416138321161 -49.7046389976422
1255 -0.029195952881127595 -49.99876773515714 -0.029912750143557786 -49.73455174778576
1256 -0.029111059475690128 -50.02787879463283 -0.025863174069672822 -49.76041492185543
1257 -0.029080163966864348 -50.056958958599694 -0.03401785995811224 -49.79443278181354
1258 -0.02916342904791236 -50.086122387647606 -0.031099955644458534 -49.825532737458
1259 -0.029139462485909463 -50.115261850133514 -0.029925549682229758 -49.85545828714023
1260 -0.02907215803861618 -50.14433400817213 -0.029103948920965194 -49.88456223606119
1261 -0.029150583501905202 -50.17348459167403 -0.03351836688816547 -49.91808060294936
1262 -0.029134568572044373 -50.20261916024608 -0.026484011858701705 -49.94456461480806
1263 -0.028992867190390827 -50.23161202743647 -0.020264981687068938 -49.96482959649513
1264 -0.02912986883893609 -50.260741896275405 -0.03039817130193114 -49.99522776779706
1265 -0.029023507982492446 -50.2897654042579 -0.03060337733477354 -50.02583114513183
1266 -0.028984297811985017 -50.31874970206989 -0.029676651395857335 -50.05550779652769
1267 -0.028961784951388837 -50.34771148702128 -0.031354425847530364 -50.086862222375224
1268 -0.029117263667285443 -50.37682875068857 -0.026299394201487303 -50.11316161657671
1269 -0.029046305920928717 -50.405875056609496 -0.03412539754062891 -50.14728701411734
1270 -0.029036440327763556 -50.43491149693726 -0.029253603797405957 -50.176540617914746
1271 -0.029011960979551076 -50.46392345791681 -0.03050613822415471 -50.2070467561389
1272 -0.02893388019874692 -50.49285733811556 -0.038906764797866346 -50.245953520936766
1273 -0.028970109391957523 -50.52182744750752 -0.032019602879881856 -50.27797312381665
1274 -0.028862273693084715 -50.550689721200605 -0.02803488224744797 -50.3060080060641
1275 -0.02891094032675028 -50.57960066152736 -0.03617731053382158 -50.34218531659792
1276 -0.028772211354225873 -50.60837287288158 -0.028340787161141634 -50.37052610375906
1277 -0.028853713255375623 -50.637226586136954 -0.03401429858058691 -50.40454040233965
1278 -0.02873338768258691 -50.66595997381954 -0.03496524728834629 -50.439505649627996
1279 -0.028685668110847475 -50.694645641930386 -0.02802850482985377 -50.46753415445785
1280 -0.028736463095992804 -50.72338210502638 -0.03237417917698622 -50.499908333634835
1281 -0.028685788810253143 -50.75206789383663 -0.02484617903828621 -50.52475451267312
1282 -0.02892144611105323 -50.78098933994769 -0.04817956760525703 -50.57293408027838
1283 -0.028642625268548726 -50.809631965216234 -0.03359312564134598 -50.606527205919726
1284 -0.02863718429580331 -50.83826914951204 -0.025292642787098883 -50.631819848706826
1285 -0.028634989727288486 -50.866904139239324 -0.027592207491397857 -50.65941205619822
1286 -0.02863558642566204 -50.89553972566499 -0.024422136414796115 -50.68383419261302
1287 -0.028622062876820564 -50.92416178854181 -0.04528712797909975 -50.72912132059212
1288 -0.028512672521173954 -50.95267446106298 -0.027315775863826275 -50.75643709645595
1289 -0.028528341185301544 -50.98120280224828 -0.033406472951173785 -50.78984356940712
1290 -0.028545707277953625 -51.00974850952624 -0.023198954481631517 -50.81304252388875
1291 -0.02860522400587797 -51.03835373353212 -0.026044517289847136 -50.839087041178594
1292 -0.028505256026983262 -51.0668589895591 -0.029030086286365987 -50.86811712746496
1293 -0.02854951173067093 -51.095408501289775 -0.02615843266248703 -50.89427556012745
1294 -0.028643268253654243 -51.12405176954343 -0.016665464919060468 -50.910941025046505
1295 -0.028576931357383727 -51.15262870090081 -0.036974644474685195 -50.94791566952119
1296 -0.028470365796238184 -51.18109906669705 -0.029235725942999124 -50.97715139546418
1297 -0.028563199285417794 -51.209662265982466 -0.03024070132523775 -51.007392096789424
1298 -0.02851168029010296 -51.23817394627257 -0.02890562955290079 -51.036297726342326
1299 -0.02861769814044237 -51.26679164441301 -0.013886751234531402 -51.050184477576856
1300 -0.028668911941349507 -51.295460556354364 -0.03136896500363946 -51.08155344258049
1301 -0.028480858635157348 -51.32394141498952 -0.02792303841561079 -51.1094764809961
1302 -0.02862620372325182 -51.35256761871277 -0.029060556273907422 -51.138537037270005
1303 -0.028487889375537635 -51.38105550808831 -0.025069436896592377 -51.1636064741666
1304 -0.02860627565532923 -51.40966178374364 -0.03463828302919865 -51.198244757195795
1305 -0.028548323176801206 -51.43821010692044 -0.035312875732779504 -51.23355763292857
1306 -0.028531393222510814 -51.466741500142945 -0.03072000490501523 -51.26427763783359
1307 -0.0284287023358047 -51.49517020247875 -0.03125390587374568 -51.295531543707334
1308 -0.028505413234233855 -51.52367561571298 -0.008599645225331187 -51.304131188932665
1309 -0.02843390991911292 -51.5521095256321 -0.027525148913264276 -51.33165633784593
1310 -0.028433254547417165 -51.58054278017951 -0.029903458803892134 -51.36155979664982
1311 -0.028397408593446017 -51.60894018877296 -0.03716440480202436 -51.39872420145185
1312 -0.02835597824305296 -51.63729616701602 -0.02657662620767951 -51.42530082765953
1313 -0.028391408175230025 -51.66568757519125 -0.02351491879671812 -51.44881574645625
1314 -0.02834314713254571 -51.694030722323795 -0.036168495565652846 -51.4849842420219
1315 -0.02852459317073226 -51.722555315494525 -0.012488429946824909 -51.49747267196873
1316 -0.02843134943395853 -51.75098666492848 -0.0330569913610816 -51.53052966332981
1317 -0.028453022055327893 -51.779439686983814 -0.023191878013312815 -51.55372154134312
1318 -0.028471113834530114 -51.80791080081834 -0.023785078804939984 -51.577506620148064
1319 -0.02847989182919264 -51.836390692647534 -0.028833216801285744 -51.60633983694935
1320 -0.028427443560212852 -51.864818136207745 -0.03144415197893977 -51.63778398892829
1321 -0.028415516018867493 -51.89323365222661 -0.033338317461311814 -51.671122306389606
1322 -0.028479182068258523 -51.92171283429487 -0.02630452737212181 -51.697426833761725
1323 -0.028379014041274787 -51.95009184833615 -0.03581476975232363 -51.733241603514045
1324 -0.028312703222036363 -51.978404551558185 -0.03333212621510029 -51.766573729729146
1325 -0.0283047785051167 -52.0067093300633 -0.03300839494913817 -51.79958212467828
1326 -0.0283749938942492 -52.03508432395755 -0.025696988590061663 -51.825279113268344
1327 -0.02826233357191086 -52.06334665752946 -0.017981650587171317 -51.84326076385552
1328 -0.02836262471973896 -52.0917092822492 -0.02714582560583949 -51.87040658946136
1329 -0.02841482562944293 -52.12012410787864 -0.023548803757876158 -51.89395539321924
1330 -0.028415654227137564 -52.14853976210578 -0.02825916986912489 -51.92221456308836
1331 -0.028370901476591825 -52.17691066358237 -0.015883253794163464 -51.938097816882525
1332 -0.028461990971118213 -52.205372654553486 -0.030432011187076568 -51.9685298280696
1333 -0.02844446189701557 -52.2338171164505 -0.014638520684093237 -51.98316834875369
1334 -0.028468628879636526 -52.26228574533014 -0.02164383102208376 -52.004812179775776
1335 -0.0284797377884388 -52.29076548311858 -0.03457201737910509 -52.03938419715488
1336 -0.028510865196585654 -52.319276348315164 -0.030340186972171067 -52.06972438412705
1337 -0.028453219681978226 -52.34772956799714 -0.024842152278870343 -52.09456653640592
1338 -0.028450387064367533 -52.37617995506151 -0.03686488140374422 -52.131431417809665
1339 -0.028353786282241344 -52.40453374134375 -0.023454445600509643 -52.15488586341017
1340 -0.02837262600660324 -52.43290636735035 -0.02822801349684596 -52.183113876907015
1341 -0.028398401010781525 -52.46130476836113 -0.020070677902549506 -52.20318455480957
1342 -0.02841617912054062 -52.48972094748167 -0.029838685132563113 -52.23302323994213
1343 -0.028382662776857616 -52.51810361025853 -0.027671862859278917 -52.26069510280141
1344 -0.028354181721806527 -52.54645779198034 -0.0385061077773571 -52.299201210578765
1345 -0.0282231030985713 -52.574680895078906 -0.032008309848606586 -52.33120952042737
1346 -0.028267770446836947 -52.602948665525744 -0.027438823878765107 -52.35864834430614
1347 -0.02827105103060603 -52.63121971655635 -0.023712035827338697 -52.38236038013348
1348 -0.02825896879658103 -52.65947868535293 -0.02782832821831107 -52.41018870835179
1349 -0.02821490168571472 -52.687693587038645 -0.040556236542761324 -52.45074494489455
1350 -0.028177952114492654 -52.715871539153135 -0.02933181179687381 -52.480076756691425
1351 -0.0281395748257637 -52.7440111139789 -0.03304891604930162 -52.51312567274073
1352 -0.028105144388973713 -52.77211625836787 -0.02189758438616991 -52.535023257126895
1353 -0.02817776696756482 -52.80029402533544 -0.024510578345507385 -52.5595338354724
1354 -0.028257039654999972 -52.82855106499044 -0.029822013527154922 -52.58935584899955
1355 -0.02813869770616293 -52.856689762696604 -0.01888488307595253 -52.60824073207551
1356 -0.028197094798088074 -52.88488685749469 -0.031301698088645934 -52.639542430164155
1357 -0.028133788239210845 -52.9130206457339 -0.03080495847389102 -52.67034738863805
1358 -0.028144788183271884 -52.94116543391717 -0.03094833977520466 -52.70129572841326
1359 -0.028135144617408514 -52.96930057853458 -0.025575204845517875 -52.72687093325877
1360 -0.02814197614789009 -52.99744255468247 -0.03579671066254377 -52.76266764392132
1361 -0.028149578347802164 -53.02559213303027 -0.023148063104599714 -52.78581570702592
1362 -0.028240814711898564 -53.05383294774217 -0.038203800469636916 -52.82401950749556
1363 -0.028101608529686926 -53.08193455627186 -0.02850645612925291 -52.85252596362481
1364 -0.028003952465951443 -53.10993850873781 -0.015626011462882162 -52.86815197508769
1365 -0.02816275805234909 -53.13810126679016 -0.026228405814617873 -52.89438038090231
1366 -0.028146710153669117 -53.16624797694383 -0.026799759920686485 -52.921180140823
1367 -0.02816679561510682 -53.194414772558936 -0.025996056199073792 -52.947176197022074
1368 -0.02812141105532646 -53.22253618361426 -0.03164696656167507 -52.97882316358375
1369 -0.0281694246456027 -53.250705608259864 -0.031125160586088895 -53.009948324169834
1370 -0.028051947243511677 -53.278757555503375 -0.030739454086869955 -53.040687778256704
1371 -0.028006075788289307 -53.306763631291666 -0.022331344522535802 -53.06301912277924
1372 -0.02819317504763603 -53.3349568063393 -0.034218667447566985 -53.09723779022681
1373 -0.028084455337375403 -53.36304126167668 -0.028240328561514615 -53.12547811878832
1374 -0.028003042563796043 -53.391044304240474 -0.021035368833690882 -53.146513487622016
1375 -0.02811975535005331 -53.41916405959053 -0.029271694272756575 -53.175785181894774
1376 -0.028134409710764884 -53.447298469301295 -0.025182834547013044 -53.200968016441784
1377 -0.028078300319612025 -53.47537676962091 -0.031487494334578515 -53.23245551077636
1378 -0.02813683180138469 -53.50351360142229 -0.029485753551125527 -53.26194126432749
1379 -0.028097979631274937 -53.53161158105357 -0.02268045349046588 -53.284621717817956
1380 -0.028033506032079457 -53.55964508708565 -0.02608013078570366 -53.31070184860366
1381 -0.028211400844156742 -53.587856487929805 -0.029433085303753614 -53.34013493390741
1382 -0.02816017232835293 -53.61601666025816 -0.035070554539561274 -53.375205488446966
1383 -0.028040242847055197 -53.644056903105216 -0.026999876834452152 -53.40220536528142
1384 -0.028120999224483967 -53.6721779023297 -0.03486603051424027 -53.437071395795655
1385 -0.0280188987031579 -53.70019680103286 -0.012084628501906992 -53.449156024297565
1386 -0.028151962067931892 -53.72834876310079 -0.025567705556750298 -53.47472372985432
1387 -0.028197586163878442 -53.75654634926467 -0.024918840918689966 -53.499642570773005
1388 -0.028127704840153457 -53.78467405410482 -0.012147764954715968 -53.511790335727724
1389 -0.028168093785643576 -53.812842147890464 -0.02615084731951356 -53.53794118304724
1390 -0.028193839453160764 -53.84103598734362 -0.04138028752058744 -53.57932147056783
1391 -0.028126916382461786 -53.869162903726085 -0.025822044163942338 -53.60514351473177
1392 -0.02815264565870166 -53.897315549384786 -0.03075038446113467 -53.63589389919291
1393 -0.02810688680037856 -53.925422436185166 -0.035606482066214085 -53.67150038125912
1394 -0.028139930218458176 -53.953562366403624 -0.024155708588659765 -53.69565608984778
1395 -0.028244588430970906 -53.981806954834596 -0.016961601004004477 -53.712617690851786
1396 -0.028121784050017595 -54.00992873888461 -0.025595492962747813 -53.73821318381454
1397 -0.02813960174098611 -54.0380683406256 -0.018410934135317802 -53.756624117949855
1398 -0.028059432562440634 -54.06612777318804 -0.028327516466379165 -53.78495163441623
1399 -0.028220736794173716 -54.09434850998222 -0.024547775834798814 -53.80949941025103
1400 -0.028206233587116002 -54.12255474356933 -0.01355366362258792 -53.823053073873616
1401 -0.028246896993368863 -54.1508016405627 -0.019816582277417182 -53.84286965615103
1402 -0.028314956184476613 -54.17911659674717 -0.021261460427194834 -53.86413111657823
1403 -0.02830301383510232 -54.20741961058227 -0.031499989237636326 -53.895631105815866
1404 -0.028280943166464567 -54.235700553748735 -0.024700874648988246 -53.92033198046485
1405 -0.02827910389751196 -54.263979657646246 -0.01967419171705842 -53.94000617218191
1406 -0.028350954595953225 -54.292330612242196 -0.035390435717999935 -53.97539660789991
1407 -0.028199321310967206 -54.32052993355316 -0.03512447401881218 -54.010521081918725
1408 -0.028245073277503252 -54.348775006830664 -0.02716514514759183 -54.03768622706632
1409 -0.028228872548788787 -54.37700387937945 -0.03058095369488001 -54.0682671807612
1410 -0.028234271332621574 -54.40523815071207 -0.030691426061093808 -54.09895860682229
1411 -0.02820521406829357 -54.433443364780366 -0.028706827759742738 -54.127665434582035
1412 -0.02812865227460861 -54.461572017054976 -0.02583881579339504 -54.15350425037543
1413 -0.02827336685732007 -54.4898453839123 -0.011956222169101239 -54.16546047254453
1414 -0.028284374810755252 -54.51812975872305 -0.026132547203451394 -54.191593019747984
1415 -0.028249786887317895 -54.546379545610364 -0.023401862755417824 -54.214994882503404
1416 -0.028318728413432838 -54.574698274023795 -0.02909552976489067 -54.24409041226829
1417 -0.028294505644589664 -54.602992779668384 -0.026111259125173092 -54.270201671393465
1418 -0.028288040310144424 -54.63128081997853 -0.030661758966743946 -54.30086343036021
1419 -0.02824603170156479 -54.65952685168009 -0.029922433756291868 -54.3307858641165
1420 -0.02827530838549137 -54.68780216006558 -0.03651271630078554 -54.367298580417284
1421 -0.02822067802771926 -54.7160228380933 -0.03195173610001802 -54.3992503165173
1422 -0.02812093375250697 -54.744143771845806 -0.027696795482188463 -54.42694711199949
1423 -0.028145753499120473 -54.772289525344924 -0.026811655145138502 -54.45375876714463
1424 -0.028182592429220676 -54.80047211777414 -0.024509407579898834 -54.478268174724526
1425 -0.028235449641942977 -54.82870756741608 -0.021939143352210522 -54.50020731807674
1426 -0.02820108234882355 -54.856908649764904 -0.025502812955528496 -54.52571013103227
1427 -0.02817393708974123 -54.885082586854644 -0.03631673641502857 -54.5620268674473
1428 -0.0281188877299428 -54.91320147458459 -0.03804539162665606 -54.600072259073954
1429 -0.028086001891642808 -54.941287476476234 -0.025052658561617137 -54.625124917635574
1430 -0.028116162680089474 -54.969403639156326 -0.027125675790011884 -54.652250593425585
1431 -0.02810715278610587 -54.99751079194243 -0.03150424836203456 -54.68375484178762
1432 -0.02810092307627201 -55.025611715018705 -0.024681981187313795 -54.70843682297493
1433 -0.028099981509149073 -55.053711696527856 -0.022746677789837123 -54.73118350076477
1434 -0.02815104937180877 -55.08186274589966 -0.022031581308692694 -54.75321508207347
1435 -0.02815157752484083 -55.1100143234245 -0.019372402504086495 -54.772587484577556
1436 -0.028313637897372245 -55.13832796132187 -0.04543636348098516 -54.818023848058544
1437 -0.02811164762824774 -55.16643960895012 -0.0282807351090014 -54.846304583167544
1438 -0.02810568958520889 -55.19454529853533 -0.02746027586981654 -54.87376485903736
1439 -0.02815593546256423 -55.222701233997896 -0.026973626762628555 -54.900738485799984
1440 -0.028121990337967872 -55.25082322433586 -0.029209319874644278 -54.92994780567463
1441 -0.02810940593481064 -55.278932630270674 -0.022811291459947824 -54.952759097134575
1442 -0.028179301135241985 -55.30711193140591 -0.03331390954554081 -54.986073006680115
1443 -0.028129912074655296 -55.33524184348057 -0.029088312480598687 -55.01516131916071
1444 -0.028092314954847097 -55.363334158435414 -0.03031438272446394 -55.045475701885174
1445 -0.02801078846678138 -55.391344946902194 -0.033650252409279345 -55.079125954294454
1446 -0.028071405086666345 -55.41941635198886 -0.03072431096807122 -55.10985026526252
1447 -0.027983044739812613 -55.44739939672867 -0.029505089204758406 -55.139355354467284
1448 -0.02807106813415885 -55.47547046486283 -0.028614828083664178 -55.167970182550945
1449 -0.02791842455044389 -55.50338888941327 -0.03435093257576227 -55.20232111512671
1450 -0.02795914066955447 -55.531348030082825 -0.03727305009961128 -55.23959416522632
1451 -0.02790083335712552 -55.55924886343995 -0.02676122635602951 -55.26635539158235
1452 -0.02788827205076814 -55.587137135490714 -0.028224673960357903 -55.29458006554271
1453 -0.02781553817912936 -55.61495267366984 -0.02603161698207259 -55.320611682524785
1454 -0.027766475826501845 -55.642719149496344 -0.027231851778924464 -55.347843534303706
1455 -0.02778983097523451 -55.67050898047158 -0.014885642565786839 -55.36272917686949
1456 -0.027815274242311717 -55.698324254713896 -0.026565968059003353 -55.3892951449285
1457 -0.02786444630473852 -55.726188701018636 -0.026477859262377022 -55.415773004190875
1458 -0.02791578397154808 -55.75410448499019 -0.025158438086509704 -55.44093144227738
1459 -0.027800988778471945 -55.78190547376866 -0.03356864806264639 -55.47450009034003
1460 -0.02778619984164834 -55.80969167361031 -0.020282285194844006 -55.494782375534875
1461 -0.02801570575684309 -55.83770737936715 -0.04478145372122526 -55.5395638292561
1462 -0.027853280864655973 -55.86556066023181 -0.025888364017009734 -55.56545219327311
1463 -0.027816883008927106 -55.89337754324073 -0.02310537304729223 -55.588557566320404
1464 -0.0278423011302948 -55.921219844371024 -0.02842890564352274 -55.616986471963926
1465 -0.027804748993366955 -55.94902459336439 -0.027770939003676175 -55.6447574109676
1466 -0.027834689989686013 -55.97685928335408 -0.022196872811764478 -55.66695428377936
1467 -0.027878136839717627 -56.0047374201938 -0.027460967004299165 -55.69441525078366
1468 -0.027866724226623774 -56.032604144420425 -0.030561573151499034 -55.724976823935165
1469 -0.02785467719659209 -56.06045882161702 -0.02506907507777214 -55.75004589901294
1470 -0.027829844783991576 -56.08828866640101 -0.021562727820128202 -55.771608626833064
1471 -0.02776501327753067 -56.116053679678544 -0.024554003588855268 -55.79616263042192
1472 -0.027864396385848523 -56.143918076064395 -0.030403801891952752 -55.82656643231387
1473 -0.027807643916457892 -56.171725719980856 -0.020381766464561225 -55.84694819877843
1474 -0.027913126349449157 -56.1996388463303 -0.027571341022849083 -55.87451953980128
1475 -0.02785515394061804 -56.22749400027092 -0.02627242598682642 -55.9007919657881
1476 -0.027773621212691068 -56.25526762148361 -0.03393032643944025 -55.93472229222754
1477 -0.0278117123991251 -56.28307933388274 -0.024875575117766856 -55.95959786734531
1478 -0.02780650034546852 -56.31088583422821 -0.017811797559261322 -55.97740966490457
1479 -0.027892944309860467 -56.33877877853807 -0.02613619193434715 -56.00354585683892
1480 -0.027877719793468713 -56.36665649833154 -0.02533822851255536 -56.02888408535147
1481 -0.02785926405340433 -56.39451576238494 -0.02909188363701105 -56.05797596898848
1482 -0.027836537174880504 -56.42235229955982 -0.02803712636232376 -56.0860130953508
1483 -0.027740475814789535 -56.45009277537461 -0.02894038995727897 -56.11495348530808
1484 -0.027828260511159896 -56.477921035885764 -0.019030524790287016 -56.13398401009837
1485 -0.027829886879771948 -56.505750922765536 -0.023859342280775308 -56.15784335237914
1486 -0.027808879129588605 -56.53355980189512 -0.031730493903160094 -56.1895738462823
1487 -0.027999499067664146 -56.561559300962784 -0.016170260217040777 -56.20574410649934
1488 -0.027958169300109147 -56.58951747026289 -0.029273406602442265 -56.23501751310178
1489 -0.02784507591277361 -56.61736254617566 -0.03169704135507345 -56.266714554456854
1490 -0.027926050126552582 -56.645288596302215 -0.020484710298478603 -56.28719926475533
1491 -0.027931502740830182 -56.67322009904304 -0.031741381343454125 -56.31894064609878
1492 -0.027849821094423532 -56.70106992013746 -0.027919329330325128 -56.346859975429105
1493 -0.027850889693945648 -56.72892080983141 -0.030269460380077363 -56.37712943580918
1494 -0.0278948531486094 -56.75681566298002 -0.030384890642017125 -56.4075143264512
1495 -0.027885076869279147 -56.7847007398493 -0.02884472142904997 -56.43635904788025
1496 -0.027836531680077315 -56.81253727152938 -0.021172000374644995 -56.4575310482549
1497 -0.027836641017347574 -56.840373912546724 -0.02226092554628849 -56.47979197380119
1498 -0.02790158297866583 -56.86827549552539 -0.02496725497767329 -56.504759228778866
1499 -0.028009822499006985 -56.8962853180244 -0.03904671389609575 -56.543805942674965
1500 -0.027875575888901948 -56.924160893913296 -0.029239018354564904 -56.57304496102953
1501 -0.027865200955420732 -56.952026094868714 -0.03296509701758623 -56.60601005804712
1502 -0.027924642991274597 -56.97995073785999 -0.03778252974152565 -56.643792587788646
1503 -0.02775211548432708 -57.00770285334431 -0.02413774374872446 -56.66793033153737
1504 -0.027778850775212048 -57.035481704119526 -0.03037058049812913 -56.6983009120355
1505 -0.02772703617811203 -57.06320874029764 -0.03438667021691799 -56.73268758225242
1506 -0.027707402501255272 -57.090916142798896 -0.02890813760459423 -56.76159571985701
1507 -0.02770716091617942 -57.118623303715076 -0.028433593083173038 -56.790029312940185
1508 -0.0276855094358325 -57.14630881315091 -0.02560001192614436 -56.81562932486633
1509 -0.027709840424358846 -57.17401865357527 -0.02182488227263093 -56.83745420713896
1510 -0.027798500191420317 -57.20181715376669 -0.03322089072316885 -56.87067509786213
1511 -0.0277230404317379 -57.22954019419843 -0.023019826505333185 -56.893694924367466
1512 -0.027691801078617573 -57.257231995277046 -0.025111459102481602 -56.91880638346995
1513 -0.027784788887947796 -57.285016784164995 -0.028542707767337562 -56.947349091237285
1514 -0.02776212291792035 -57.312778907082915 -0.03548780456185341 -56.98283689579914
1515 -0.027643672842532396 -57.340422579925445 -0.0223170043900609 -57.0051539001892
1516 -0.027649992424994708 -57.36807257235044 -0.026417591515928505 -57.03157149170513
1517 -0.027650114335119724 -57.39572268668556 -0.023398246429860593 -57.05496973813499
1518 -0.027744260057806967 -57.42346694674337 -0.03414233271032572 -57.08911207084532
1519 -0.02764694029465318 -57.45111388703802 -0.031038315501064062 -57.12015038634638
1520 -0.027647410240024328 -57.47876129727804 -0.0329021368175745 -57.15305252316396
1521 -0.027585630398243667 -57.50634692767628 -0.026203680597245694 -57.179256203761206
1522 -0.02765278397127986 -57.53399971164756 -0.033788276091218 -57.21304447985242
1523 -0.027604413311928512 -57.56160412495949 -0.02646551402285695 -57.23950999387528
1524 -0.02755674412474036 -57.589160869084225 -0.02628200687468052 -57.26579200074996
1525 -0.027674075309187175 -57.61683494439341 -0.014933718834072351 -57.280725719584034
1526 -0.02762057986110449 -57.64445552425452 -0.02972932243719697 -57.31045504202123
1527 -0.02759402310475707 -57.67204954735927 -0.029026151821017265 -57.339481193842246
1528 -0.0275440601631999 -57.69959360752247 -0.028097211569547653 -57.36757840541179
1529 -0.027666342537850143 -57.72725995006032 -0.038810224272310734 -57.4063886296841
1530 -0.027526228316128255 -57.75478617837645 -0.030447949748486282 -57.43683657943259
1531 -0.027549954783171415 -57.78233613315962 -0.028711929079145194 -57.46554850851173
1532 -0.02752953888848424 -57.809865672048105 -0.027030365355312825 -57.492578873867046
1533 -0.027508072461932896 -57.83737374451004 -0.035970027558505535 -57.52854890142555
1534 -0.027522727102041244 -57.86489647161208 -0.035162550210952756 -57.56371145163651
1535 -0.027399509120732544 -57.89229598073281 -0.026885798666626215 -57.590597250303134
1536 -0.027459366898983716 -57.91975534763179 -0.03015468781813979 -57.62075193812127
1537 -0.02745792344212532 -57.94721327107392 -0.02531112786382437 -57.646063065985096
1538 -0.027579952403903006 -57.974793223477825 -0.01808308148756623 -57.664146147472664
1539 -0.02746232571080327 -58.002255549188625 -0.023475668299943207 -57.68762181577261
1540 -0.02749186959117651 -58.0297474187798 -0.021135851461440324 -57.708757667234046
1541 -0.027539385855197905 -58.057286804635 -0.02787813050672412 -57.73663579774077
1542 -0.027612064871937035 -58.08489886950694 -0.02660997919738293 -57.76324577693815
1543 -0.027518537174910308 -58.11241740668185 -0.029876039642840625 -57.79312181658099
1544 -0.02758034849539399 -58.13999775517724 -0.02786815455183387 -57.820989971132825
1545 -0.02752227960154414 -58.16752003477878 -0.027727579791098834 -57.84871755092392
1546 -0.027455822005867957 -58.19497585678465 -0.03339481260627508 -57.8821123635302
1547 -0.027452179044485093 -58.22242803582914 -0.0289939284324646 -57.91110629196266
1548 -0.02744603147730231 -58.24987406730644 -0.027235757932066916 -57.93834204989473
1549 -0.027440214063972235 -58.277314281370415 -0.02834110800176859 -57.9666831578965
1550 -0.027377698477357625 -58.304691979847775 -0.022984929475933315 -57.98966808737243
1551 -0.02749814735725522 -58.33219012720503 -0.0250807692296803 -58.01474885660211
1552 -0.027452411595731974 -58.35964253880076 -0.02970535233616829 -58.04445420893828
1553 -0.027476159296929835 -58.387118698097694 -0.03341250717639923 -58.07786671611468
1554 -0.027368800714612007 -58.414487498812306 -0.03010522648692131 -58.1079719426016
1555 -0.02742875078693032 -58.44191624959924 -0.0333901459351182 -58.14136208853672
1556 -0.02745484486222267 -58.46937109446146 -0.014908634731546045 -58.156270723268264
1557 -0.027370857540518045 -58.496741952001976 -0.03177749570459128 -58.18804821897285
1558 -0.02738120509311557 -58.52412315709509 -0.026757671125233175 -58.214805890098084
1559 -0.027343740779906513 -58.551466897874995 -0.023371069226413965 -58.2381769593245
1560 -0.027371602598577738 -58.57883850047357 -0.018039004411548376 -58.25621596373605
1561 -0.027470751013606787 -58.60630925148718 -0.020016003213822842 -58.27623196694987
1562 -0.02744684899225831 -58.63375610047944 -0.02961609847843647 -58.30584806542831
1563 -0.02744189640507102 -58.66119799688451 -0.024390229675918817 -58.33023829510422
1564 -0.02749926010146737 -58.688697256985975 -0.02258081967011094 -58.352819114774334
1565 -0.027586169261485338 -58.71628342624746 -0.021482239570468666 -58.3743013543448
1566 -0.027554976660758256 -58.74383840290822 -0.029179789964109658 -58.40348114430891
1567 -0.02755612852051854 -58.77139453142873 -0.026112090703099965 -58.429593235012014
1568 -0.027479990106076 -58.798874521534806 -0.025693757552653552 -58.455286992564666
1569 -0.027642140816897153 -58.8265166623517 -0.03559614438563585 -58.4908831369503
1570 -0.02753903213888407 -58.85405569449058 -0.021702243573963644 -58.512585380524264
1571 -0.027578670904040335 -58.881634365394625 -0.02242635367438197 -58.53501173419865
1572 -0.027467689756304026 -58.90910205515093 -0.028754032403230666 -58.563765766601875
1573 -0.027510377950966357 -58.9366124331019 -0.03115810817107558 -58.59492387477295
1574 -0.027457930706441404 -58.96407036380834 -0.029200807493180037 -58.624124682266135
1575 -0.027468448970466852 -58.991538812778806 -0.027398846950381993 -58.65152352921652
1576 -0.027351151034235955 -59.018889963813045 -0.03350860830396414 -58.68503213752048
1577 -0.02730469461530447 -59.04619465842835 -0.02848803410306573 -58.71352017162354
1578 -0.027293227147310972 -59.07348788557566 -0.025557884015142918 -58.739078055638686
1579 -0.027285295072942972 -59.1007731806486 -0.03018614025786519 -58.769264195896554
1580 -0.0273740166798234 -59.128147197328424 -0.03062040964141488 -58.79988460553797
1581 -0.027339348662644626 -59.15548654599107 -0.017412155121564864 -58.81729676065953
1582 -0.02739883102476597 -59.182885377015836 -0.029099123552441597 -58.84639588421197
1583 -0.027477089688181876 -59.21036246670402 -0.020853174012154342 -58.867249058224125
1584 -0.02741199331358075 -59.2377744600176 -0.024803958553820848 -58.89205301677794
1585 -0.02739953054115176 -59.26517399055875 -0.02507201870903373 -58.917125035486976
1586 -0.027416105009615423 -59.292590095568364 -0.024482937157154085 -58.94160797264413
1587 -0.027395130321383476 -59.319985225889745 -0.033688983879983425 -58.97529695652411
1588 -0.027369360718876124 -59.347354586608624 -0.029764392133802175 -59.00506134865791
1589 -0.027362863440066575 -59.37471745004869 -0.025702275335788727 -59.0307636239937
1590 -0.027371708676218985 -59.40208915872491 -0.021273251809179782 -59.05203687580288
1591 -0.02737820940092206 -59.429467368125835 -0.018052540346980096 -59.070089416149855
1592 -0.02750022504478693 -59.456967593170624 -0.0241235937923193 -59.09421300994217
1593 -0.027471331320703028 -59.48443892449133 -0.030097859259694815 -59.12431086920187
1594 -0.027462382894009353 -59.51190130738534 -0.033389055356383326 -59.15769992455825
1595 -0.02755328072234988 -59.53945458810769 -0.04024299271404743 -59.1979429172723
1596 -0.027305754367262125 -59.56676034247495 -0.027024040464311838 -59.22496695773661
1597 -0.027270566578954457 -59.594030909053906 -0.020900188013911247 -59.24586714575052
1598 -0.027385342586785554 -59.62141625164069 -0.03498977273702621 -59.28085691848755
1599 -0.027284999005496503 -59.648701250646184 -0.019754255935549737 -59.3006111744231
1600 -0.027371481712907552 -59.67607273235909 -0.032063940353691575 -59.3326751147768
1601 -0.02731812009587884 -59.703390852454966 -0.02099042907357216 -59.35366554385037
1602 -0.02728352537378669 -59.730674377828755 -0.02595910169184208 -59.37962464554221
1603 -0.027338540367782115 -59.758012918196535 -0.023611935693770646 -59.40323658123598
1604 -0.027408513706177473 -59.78542143190271 -0.021762904617935418 -59.42499948585392
1605 -0.027409300673753023 -59.812830732576465 -0.03767272774130106 -59.46267221359522
1606 -0.027285228855907916 -59.840115961432375 -0.030444959923624993 -59.49311717351885
1607 -0.027283192612230778 -59.867399154044605 -0.025602048728615046 -59.51871922224746
1608 -0.027323707658797502 -59.8947228617034 -0.027523483708500864 -59.54624270595596
1609 -0.027319754753261805 -59.922042616456665 -0.0330651368945837 -59.57930784285055
1610 -0.027177454251796008 -59.94922007070846 -0.02375340312719345 -59.60306124597774
1611 -0.027254884224385025 -59.97647495493285 -0.03634576499462128 -59.63940701097236
1612 -0.027259655576199294 -60.00373461050905 -0.018995047733187675 -59.65840205870555
1613 -0.02723116185516119 -60.03096577236421 -0.020652297604829072 -59.679054356310374
1614 -0.027318200096488 -60.0582839724607 -0.027245310507714747 -59.70629966681809
1615 -0.027410591952502728 -60.0856945644132 -0.029258128721266985 -59.73555779553936
1616 -0.027232861146330833 -60.11292742555953 -0.03016996067017317 -59.76572775620953
1617 -0.02727229632437229 -60.1401997218839 -0.035985973104834555 -59.801713729314365
1618 -0.02719429610297084 -60.16739401798687 -0.02174101583659649 -59.82345474515096
1619 -0.027232321444898844 -60.19462633943177 -0.028170494735240935 -59.851625239886204
1620 -0.027115846518427134 -60.2217421859502 -0.023886557947844268 -59.87551179783405
1621 -0.027245722152292727 -60.24898790810249 -0.024872805550694467 -59.900384603384744
1622 -0.027191323414444923 -60.276179231516934 -0.03140511633828282 -59.93178971972303
1623 -0.027272051386535167 -60.30345128290347 -0.025721306167542934 -59.95751102589057
1624 -0.02717562736943364 -60.3306269102729 -0.024271423183381557 -59.98178244907395
1625 -0.027172088995575903 -60.357798999268475 -0.030335839558392762 -60.01211828863234
1626 -0.027249493170529604 -60.385048492439005 -0.0315953953191638 -60.0437136839515
1627 -0.02716930154711008 -60.412217793986116 -0.03332125172019005 -60.07703493567169
1628 -0.02703638290986419 -60.43925417689598 -0.025780816469341515 -60.102815752141034
1629 -0.02701657749712467 -60.4662707543931 -0.03231806010007858 -60.135133812241115
1630 -0.026950871385633946 -60.49322162577874 -0.027697719540446995 -60.16283153178156
1631 -0.026979979313910007 -60.520201605092645 -0.020368985645473004 -60.18320051742704
1632 -0.027007920388132333 -60.547209525480774 -0.027672634273767472 -60.21087315170081
1633 -0.027046807762235402 -60.57425633324301 -0.023708810936659573 -60.23458196263747
1634 -0.026974133029580117 -60.60123046627259 -0.03125715851783752 -60.26583912115531
1635 -0.02694071112200618 -60.6281711773946 -0.033486982248723506 -60.299326103404034
1636 -0.027047669421881436 -60.65521884681648 -0.03208744823932648 -60.33141355164336
1637 -0.026959945540875198 -60.682178792357355 -0.021863113809376954 -60.35327666545273
1638 -0.026976171508431436 -60.709154963865785 -0.03166376743465662 -60.38494043288739
1639 -0.026898834761232136 -60.73605379862702 -0.03182243667542935 -60.41676286956282
1640 -0.026934367977082728 -60.7629881666041 -0.026587806548923253 -60.44335067611174
1641 -0.02687697932124138 -60.78986514592535 -0.023147194646298885 -60.46649787075804
1642 -0.026988800056278704 -60.81685394598163 -0.025375926028937103 -60.491873796786976
1643 -0.02696113046258688 -60.843815076444216 -0.026535889599472284 -60.51840968638645
1644 -0.02687870180234313 -60.87069377824656 -0.03333619721233845 -60.551745883598784
1645 -0.026820472721010447 -60.897514250967575 -0.026951395999640228 -60.57869727959842
1646 -0.026890524476766587 -60.924404775444344 -0.020259952824562787 -60.59895723242298
1647 -0.02704023877158761 -60.951445014215935 -0.026232107449322938 -60.62518933987231
1648 -0.026969264447689056 -60.97841427866362 -0.01912505244836211 -60.644314392320666
1649 -0.02702828561887145 -61.00544256428249 -0.03254147134721279 -60.67685586366788
1650 -0.02700467798858881 -61.032447242271076 -0.030103552713990213 -60.70695941638187
1651 -0.026920532528311013 -61.059367774799384 -0.029947099275887012 -60.73690651565776
1652 -0.02703183889389038 -61.086399613693274 -0.022931649163365365 -60.759838164821126
1653 -0.026931318175047635 -61.11333093186832 -0.028754389751702546 -60.78859255457283
1654 -0.02694417517632246 -61.140275107044644 -0.02771757673472166 -60.81631013130755
1655 -0.02693823678418994 -61.167213343828834 -0.03254072777926922 -60.848850859086824
1656 -0.02694958373904228 -61.194162927567874 -0.03055581683292985 -60.87940667591975
1657 -0.026851946767419577 -61.221014874335296 -0.025759528297930954 -60.905166204217686
1658 -0.026862549409270287 -61.24787742374457 -0.028042244911193847 -60.93320844912888
1659 -0.026820652466267348 -61.27469807621084 -0.03300553783774376 -60.96621398696662
1660 -0.026871126517653464 -61.301569202728494 -0.018721514381468296 -60.98493550134809
1661 -0.026795169059187173 -61.32836437178768 -0.02340611582621932 -61.00834161717431
1662 -0.026855706796050073 -61.35522007858373 -0.02939858352765441 -61.03774020070196
1663 -0.026980079896748065 -61.38220015848047 -0.019803340267390012 -61.05754354096935
1664 -0.02688847128301859 -61.40908862976349 -0.026765611954033375 -61.08430915292338
1665 -0.026918234210461377 -61.43600686397395 -0.026708063948899508 -61.111017216872284
1666 -0.026907183695584536 -61.462914047669535 -0.03028693115338683 -61.14130414802567
1667 -0.026870356965810062 -61.489784404635344 -0.030729455593973398 -61.17203360361964
1668 -0.026766860112547874 -61.51655126474789 -0.019297976698726415 -61.19133158031836
1669 -0.026872608903795482 -61.54342387365168 -0.02431820649653673 -61.2156497868149
1670 -0.026943455450236797 -61.57036732910192 -0.028237163182348014 -61.24388694999725
1671 -0.026906217262148858 -61.59727354636407 -0.016371626127511262 -61.260258576124755
1672 -0.02699305135756731 -61.624266597721636 -0.026448403764516116 -61.286706979889274
1673 -0.02683697547763586 -61.65110357319927 -0.02682434329763055 -61.31353132318691
1674 -0.02689887983724475 -61.67800245303652 -0.029246806725859643 -61.342778129912766
1675 -0.02693580063059926 -61.704938253667116 -0.02677310798317194 -61.36955123789594
1676 -0.026865475066006183 -61.73180372873312 -0.024470478389412166 -61.39402171628535
1677 -0.02692858809605241 -61.758732316829175 -0.023237555660307406 -61.41725927194566
1678 -0.02696034824475646 -61.78569266507393 -0.03521748445928097 -61.45247675640494
1679 -0.02685018293559551 -61.81254284800953 -0.032807011157274246 -61.485283767562215
1680 -0.026853401400148868 -61.839396249409674 -0.027464707288891076 -61.51274847485111
1681 -0.02692949343472719 -61.8663257428444 -0.022072430700063705 -61.53482090555117
1682 -0.027045989129692315 -61.89337173197409 -0.04709703829139471 -61.58191794384257
1683 -0.026797407772392035 -61.920169139746484 -0.027839001920074224 -61.60975694576264
1684 -0.02667769780382514 -61.94684683755031 -0.030593059491366148 -61.64035000525401
1685 -0.026684537529945374 -61.973531375080256 -0.02529278686270118 -61.66564279211671
1686 -0.02667439579963684 -62.000205770879894 -0.02348145339637995 -61.689124245513085
1687 -0.026730161719024183 -62.02693593259892 -0.028215669561177492 -61.71733991507426
1688 -0.02669101245701313 -62.05362694505593 -0.02340069189667702 -61.74074060697094
1689 -0.02669547190889716 -62.080322416964826 -0.025963986199349164 -61.76670459317029
1690 -0.026722265873104334 -62.10704468283793 -0.025569485500454903 -61.792274078670744
1691 -0.026635010726749897 -62.13367969356468 -0.022697696182876825 -61.81497177485362
1692 -0.02670624488964677 -62.160385938454326 -0.022264918219298123 -61.83723669307292
1693 -0.026800565607845783 -62.18718650406217 -0.025405418872833253 -61.86264211194575
1694 -0.02675906289368868 -62.21394556695586 -0.023181289061903955 -61.885823401007656
1695 -0.026709975115954875 -62.24065554207181 -0.03215988278388977 -61.91798328379154
1696 -0.026773317903280257 -62.26742885997509 -0.028367750439792873 -61.946351034231334
1697 -0.02665615901350975 -62.2940850189886 -0.02149269701912999 -61.96784373125046
1698 -0.026686358358711006 -62.32077137734731 -0.03682044930756092 -62.004664180558024
1699 -0.026705607026815414 -62.347476984374126 -0.02309565283358097 -62.027759833391606
1700 -0.026708534546196462 -62.37418551892032 -0.026734831184148787 -62.054494664575756
1701 -0.02667855704203248 -62.40086407596235 -0.0253732998855412 -62.0798679644613
1702 -0.02676978437229991 -62.42763386033465 -0.016912549920380115 -62.09678051438168
1703 -0.026782430708408356 -62.45441629104306 -0.029372476134449245 -62.126152990516125
1704 -0.02676751846447587 -62.481183809507534 -0.02549234963953495 -62.15164534015566
1705 -0.026722537260502575 -62.50790634676804 -0.014875905867666007 -62.16652124602333
1706 -0.026836347114294768 -62.534742693882336 -0.025592868123203515 -62.192114114146534
1707 -0.026805631443858148 -62.56154832532619 -0.024140794668346642 -62.21625490881488
1708 -0.02684670304879546 -62.58839502837499 -0.03349241111427546 -62.249747319929156
1709 -0.02684064507484436 -62.61523567344983 -0.029921194445341824 -62.2796685143745
1710 -0.02683339510113001 -62.64206906855096 -0.027785019017755985 -62.307453533392255
1711 -0.026848737429827452 -62.66891780598079 -0.03301646020263434 -62.34046999359489
1712 -0.0267805646173656 -62.69569837059816 -0.024267349299043416 -62.36473734289393
1713 -0.026822704542428254 -62.722521075140584 -0.016772601660341023 -62.381509944554274
1714 -0.026926519349217415 -62.7494475944898 -0.036509322188794616 -62.418019266743066
1715 -0.026782007422298193 -62.7762296019121 -0.02241887440904975 -62.440438141152114
1716 -0.026831869222223758 -62.80306147113432 -0.028313228208571673 -62.46875136936069
1717 -0.0268234271556139 -62.82988489828993 -0.017650470975786446 -62.48640184033648
1718 -0.02681568581610918 -62.85670058410604 -0.01808452224358916 -62.50448636258007
1719 -0.026877635810524225 -62.883578219916565 -0.025621597934514285 -62.530107960514584
1720 -0.027127005346119403 -62.91070522526268 -0.00379520773421973 -62.533903168248806
1721 -0.02711199941113591 -62.937817224673815 -0.028153707459568977 -62.56205687570837
1722 -0.02712967060506344 -62.96494689527888 -0.025970612838864326 -62.58802748854723
1723 -0.0271737489849329 -62.992120644263814 -0.0267806033603847 -62.61480809190762
1724 -0.027076085936278103 -63.01919673020009 -0.025436749681830406 -62.64024484158945
1725 -0.027046992909163237 -63.04624372310926 -0.02858459884300828 -62.66882944043246
1726 -0.02710916930809617 -63.073352892417354 -0.024602083023637533 -62.6934315234561
1727 -0.027099998947232962 -63.10045289136459 -0.029455951787531374 -62.72288747524363
1728 -0.02712620608508587 -63.127579097449676 -0.032296213880181314 -62.75518368912381
1729 -0.027065837383270265 -63.154644934832945 -0.027968777250498532 -62.78315246637431
1730 -0.02707824297249317 -63.18172317780544 -0.02999258693307638 -62.81314505330739
1731 -0.027083221916109325 -63.208806399721546 -0.02528549013659358 -62.838430543443984
1732 -0.027076315972954033 -63.2358827156945 -0.016856077779084443 -62.855286621223065
1733 -0.027048028912395237 -63.2629307446069 -0.028983357828110456 -62.884269979051176
1734 -0.027058560401201248 -63.2899893050081 -0.024266702495515345 -62.90853668154669
1735 -0.027003428991883995 -63.31699273399998 -0.02096796864643693 -62.92950465019313
1736 -0.027089828811585902 -63.344082562811565 -0.03213342186063528 -62.961638072053766
1737 -0.027051644679158927 -63.37113420749073 -0.029486137721687556 -62.99112420977546
1738 -0.02702413285151124 -63.398158340342235 -0.02738483352586627 -63.01850904330132
1739 -0.026991570182144643 -63.42514991052438 -0.02572533842176199 -63.044234381723086
1740 -0.027064624056220055 -63.452214534580605 -0.024702946934849025 -63.06893732865794
1741 -0.02699074409902096 -63.47920527867963 -0.018749700952321292 -63.08768702961026
1742 -0.027076244913041593 -63.50628152359267 -0.029005286656320094 -63.11669231626658
1743 -0.027074980735778808 -63.533356504328445 -0.024252019822597504 -63.14094433608918
1744 -0.027074435725808144 -63.56043094005425 -0.03475387766957283 -63.17569821375875
1745 -0.02705406630411744 -63.58748500635837 -0.025698015373200177 -63.20139622913195
1746 -0.02712976187467575 -63.61461476823305 -0.018484355602413415 -63.21988058473436
1747 -0.02710625119507313 -63.64172101942812 -0.02924044691026211 -63.24912103164463
1748 -0.027186593413352965 -63.66890761284147 -0.032130015827715394 -63.281251047472345
1749 -0.02710657026618719 -63.69601418310766 -0.027148282527923583 -63.30839933000027
1750 -0.027055672742426394 -63.723069855850085 -0.03029664633795619 -63.33869597633823
1751 -0.026954692136496306 -63.750024547986584 -0.02588079096749425 -63.36457676730572
1752 -0.027082235552370548 -63.777106783538954 -0.027762805670499803 -63.39233957297622
1753 -0.027009584382176398 -63.80411636792113 -0.02907349830493331 -63.42141307128115
1754 -0.026992372795939447 -63.83110874071707 -0.02424479918554425 -63.4456578704667
1755 -0.026952566020190714 -63.85806130673726 -0.03022049702703953 -63.475878367493735
1756 -0.027220179419964553 -63.885281486157226 -0.004901026794686914 -63.48077939428842
1757 -0.027194364834576844 -63.912475850991804 -0.02962102023884654 -63.51040041452727
1758 -0.02706092344596982 -63.93953677443778 -0.024202962312847374 -63.53460337684012
1759 -0.027174285519868134 -63.966711059957646 -0.024961915891617538 -63.55956529273173
1760 -0.02710099332034588 -63.99381205327799 -0.030562393460422756 -63.590127686192154
1761 -0.027215267810970546 -64.02102732108897 -0.018333636317402126 -63.608461322509555
1762 -0.02719783242791891 -64.04822515351688 -0.025365981459617614 -63.63382730396917
1763 -0.027233851980417965 -64.0754590054973 -0.025283891055732966 -63.659111195024906
1764 -0.02725735167041421 -64.10271635716771 -0.023762335628271104 -63.682873530653175
1765 -0.027216285280883313 -64.1299326424486 -0.024227800499647855 -63.70710133115282
1766 -0.027181742247194052 -64.15711438469579 -0.02248372817412019 -63.72958505932694
1767 -0.027577407658100128 -64.18469179235389 -0.04811606388539076 -63.77770112321233
1768 -0.027120505552738906 -64.21181229790663 -0.026210663095116615 -63.803911786307445
1769 -0.02712162397801876 -64.23893392188465 -0.02696723463013768 -63.83087902093758
1770 -0.027060374896973372 -64.26599429678163 -0.025831079017370938 -63.85671009995495
1771 -0.02715057721361518 -64.29314487399525 -0.027194972801953553 -63.8839050727569
1772 -0.027143945172429084 -64.32028881916767 -0.023861054424196483 -63.9077661271811
1773 -0.027088623866438864 -64.3473774430341 -0.025765846762806178 -63.93353197394391
1774 -0.027107559703290464 -64.3744850027374 -0.02601464241743088 -63.95954661636134
1775 -0.027147447504103184 -64.40163245024151 -0.02989794360473752 -63.989444559966074
1776 -0.027166090440005064 -64.42879854068151 -0.027531318366527557 -64.0169758783326
1777 -0.027141951955854893 -64.45594049263737 -0.021531104296445846 -64.03850698262904
1778 -0.027012917306274177 -64.48295340994365 -0.02326824124902487 -64.06177522387807
1779 -0.027101465221494436 -64.51005487516514 -0.030840923450887202 -64.09261614732895
1780 -0.027184643410146238 -64.53723951857529 -0.01930582756176591 -64.11192197489072
1781 -0.02714938772842288 -64.56438890630372 -0.02465591123327613 -64.136577886124
1782 -0.027252161875367165 -64.59164106817909 -0.0185671703889966 -64.15514505651299
1783 -0.02723345998674631 -64.61887452816583 -0.026702765561640262 -64.18184782207463
1784 -0.02719526970759034 -64.64606979787342 -0.02933649532496929 -64.2111843173996
1785 -0.02729348372668028 -64.6733632816001 -0.03147929897531867 -64.24266361637491
1786 -0.027177480701357126 -64.70054076230146 -0.02701164335012436 -64.26967525972503
1787 -0.027195161487907172 -64.72773592378937 -0.032549865543842316 -64.30222512526888
1788 -0.027158507518470286 -64.75489443130783 -0.026763140223920345 -64.3289882654928
1789 -0.02710852362215519 -64.78200295493 -0.025179956946521996 -64.35416822243931
1790 -0.027114003989845516 -64.80911695891984 -0.025812323205173016 -64.37998054564449
1791 -0.02717562476173043 -64.83629258368157 -0.019972124509513377 -64.399952670154
1792 -0.02717050164937973 -64.86346308533095 -0.02912287665531039 -64.4290755468093
1793 -0.027209862787276506 -64.89067294811822 -0.03258532714098692 -64.4616608739503
1794 -0.02704724334180355 -64.91772019146002 -0.025406704191118477 -64.4870675781414
1795 -0.027150049433112146 -64.94487024089314 -0.033072473108768465 -64.52014005125018
1796 -0.02707323934882879 -64.97194348024196 -0.02569006532430649 -64.54583011657449
1797 -0.027146496158093215 -64.99908997640006 -0.0193703331053257 -64.56520044967982
1798 -0.02715063691139221 -65.02624061331144 -0.025426087621599435 -64.59062653730142
1799 -0.027166140824556352 -65.053406754136 -0.024016192741692068 -64.61464273004312
1800 -0.027211040444672107 -65.08061779458068 -0.024519776832312344 -64.63916250687542
1801 -0.02722784746438265 -65.10784564204506 -0.026173003390431403 -64.66533551026585
1802 -0.02728580981492996 -65.13513145185999 -0.03845255151391029 -64.70378806177976
1803 -0.027211266849189997 -65.16234271870918 -0.028746822755783795 -64.73253488453554
1804 -0.027093349024653435 -65.18943606773384 -0.025407839473336934 -64.75794272400887
1805 -0.027160339150577785 -65.21659640688442 -0.028010364808142185 -64.78595308881701
1806 -0.02716439589858055 -65.243760802783 -0.03087634826079011 -64.8168294370778
1807 -0.02710636043921113 -65.2708671632222 -0.017319200467318295 -64.83414863754511
1808 -0.027167765703052283 -65.29803492892526 -0.0244284980930388 -64.85857713563816
1809 -0.027122429199516775 -65.32515735812478 -0.028517598286271095 -64.88709473392443
1810 -0.027185201086103915 -65.35234255921088 -0.028598861116915942 -64.91569359504135
1811 -0.02718063211068511 -65.37952319132157 -0.024452750477939843 -64.94014634551928
1812 -0.027297313045710325 -65.40682050436727 -0.02136001316830516 -64.96150635868759
1813 -0.027260011248290538 -65.43408051561556 -0.024263268895447256 -64.98576962758304
1814 -0.027220240607857705 -65.46130075622342 -0.025656727142632008 -65.01142635472567
1815 -0.027405100967735053 -65.48870585719116 -0.016874781623482705 -65.02830113634916
1816 -0.027344812359660863 -65.51605066955082 -0.023422118555754424 -65.05172325490491
1817 -0.027383675333112478 -65.54343434488393 -0.026883988082408904 -65.07860724298732
1818 -0.0273720845580101 -65.57080642944194 -0.026250777766108513 -65.10485802075343
1819 -0.027405191864818334 -65.59821162130676 -0.026861830987036227 -65.13171985174046
1820 -0.027374814823269845 -65.62558643613004 -0.0326745618134737 -65.16439441355394
1821 -0.027270179707556963 -65.65285661583759 -0.03136424515396356 -65.1957586587079
1822 -0.027312034741044044 -65.68016865057864 -0.02511382633820176 -65.2208724850461
1823 -0.027276981715112926 -65.70744563229376 -0.023925123643130063 -65.24479760868923
1824 -0.027340053487569092 -65.73478568578132 -0.03496880698949099 -65.27976641567872
1825 -0.027265400998294352 -65.7620510867796 -0.022757953964173794 -65.3025243696429
1826 -0.027259994763880968 -65.78931108154349 -0.03426847066730261 -65.3367928403102
1827 -0.027217145543545485 -65.81652822708703 -0.028687211498618127 -65.36548005180882
1828 -0.02719723144546151 -65.84372545853249 -0.022510211635380983 -65.3879902634442
1829 -0.02726934980601072 -65.8709948083385 -0.03354050349444151 -65.42153076693863
1830 -0.02720094211399555 -65.89819575045249 -0.03447554595768452 -65.45600631289632
1831 -0.02714154776185751 -65.92533729821434 -0.025779707077890634 -65.48178601997421
1832 -0.0271643933840096 -65.95250169159836 -0.030934969149529933 -65.51272098912374
1833 -0.02709081843495369 -65.97959251003331 -0.019337233621627092 -65.53205822274536
1834 -0.027131415624171495 -66.00672392565748 -0.030579468701034784 -65.5626376914464
1835 -0.027126228902488947 -66.03385015455997 -0.027026110980659723 -65.58966380242705
1836 -0.027140106819570065 -66.06099026137954 -0.018241870682686567 -65.60790567310974
1837 -0.027178671024739743 -66.08816893240429 -0.025552818924188613 -65.63345849203392
1838 -0.027126467879861595 -66.11529540028415 -0.03224523868411779 -65.66570373071804
1839 -0.0271903227083385 -66.14248572299249 -0.0204951005987823 -65.68619883131682
1840 -0.027160088997334242 -66.16964581198982 -0.02787155583500862 -65.71407038715182
1841 -0.02728392593562603 -66.19692973792544 -0.022590904869139193 -65.73666129202095
1842 -0.027136330399662255 -66.2240660683251 -0.031402130424976346 -65.76806342244593
1843 -0.027175391651690008 -66.2512414599768 -0.02642998918890953 -65.79449341163485
1844 -0.02724928827956319 -66.27849074825636 -0.02995916111394763 -65.8244525727488
1845 -0.027042837999761104 -66.30553358625612 -0.036096167378127576 -65.86054874012693
1846 -0.0270424566231668 -66.33257604287928 -0.02467016940936446 -65.88521890953629
1847 -0.02706522000953555 -66.35964126288881 -0.029982375260442496 -65.91520128479674
1848 -0.02702685249969363 -66.3866681153885 -0.030757787078619002 -65.94595907187535
1849 -0.026961522828787565 -66.41362963821729 -0.026584746595472098 -65.97254381847083
1850 -0.02700701802968979 -66.44063665624698 -0.023731400072574616 -65.9962752185434
1851 -0.02692093588411808 -66.4675575921311 -0.022720999643206598 -66.01899621818662
1852 -0.027114254515618087 -66.49467184664672 -0.029175334982573985 -66.04817155316918
1853 -0.026945370715111494 -66.52161721736184 -0.03064908580854535 -66.07882063897773
1854 -0.02699071727693081 -66.54860793463877 -0.03281662967056036 -66.1116372686483
1855 -0.026988659240305423 -66.57559659387907 -0.024219683557748794 -66.13585695220604
1856 -0.026905088871717452 -66.60250168275078 -0.030477995704859494 -66.1663349479109
1857 -0.0268839780241251 -66.62938566077491 -0.02733993688598275 -66.19367488479688
1858 -0.026930246129631998 -66.65631590690455 -0.03073744662106037 -66.22441233141794
1859 -0.02686947714537382 -66.68318538404992 -0.019230531062930822 -66.24364286248087
1860 -0.026854300033301116 -66.71003968408323 -0.027034576702862977 -66.27067743918373
1861 -0.02691804990172386 -66.73695773398495 -0.015221116319298744 -66.28589855550302
1862 -0.026990324072539807 -66.7639480580575 -0.02658641953021288 -66.31248497503324
1863 -0.026932013127952813 -66.79088007118544 -0.03270983640104532 -66.34519481143428
1864 -0.02685334663838148 -66.81773341782382 -0.03212004993110895 -66.37731486136539
1865 -0.02683772472664714 -66.84457114255046 -0.02735706968232989 -66.40467193104772
1866 -0.02687996197491884 -66.87145110452538 -0.025654707662761213 -66.43032663871048
1867 -0.02692123930901289 -66.8983723438344 -0.03423204738646746 -66.46455868609695
1868 -0.026767966989427804 -66.92514031082382 -0.029485754016786814 -66.49404444011374
1869 -0.0267391512170434 -66.95187946204086 -0.02008286928758025 -66.51412730940132
1870 -0.026766624208539723 -66.9786460862494 -0.02406144645065069 -66.53818875585196
1871 -0.02679194966331124 -67.0054380359127 -0.024546102900058032 -66.56273485875202
1872 -0.026826077699661256 -67.03226411361237 -0.024442632868885993 -66.5871774916209
1873 -0.026678144838660954 -67.05894225845103 -0.033913669548928736 -66.62109116116983
1874 -0.026905565150082113 -67.08584782360111 -0.024199896026402712 -66.64529105719623
1875 -0.026882668677717447 -67.11273049227883 -0.028629350755363703 -66.6739204079516
1876 -0.027223160304129124 -67.13995365258296 -0.011974563403055073 -66.68589497135466
1877 -0.026984575483947993 -67.16693822806691 -0.029718064796179534 -66.71561303615084
1878 -0.026987475994974374 -67.19392570406188 -0.02981912363320589 -66.74543215978404
1879 -0.02688760170713067 -67.22081330576901 -0.029881831724196672 -66.77531399150824
1880 -0.026778047438710928 -67.24759135320772 -0.02496667131781578 -66.80028066282605
1881 -0.026881268434226512 -67.27447262164195 -0.02633650405332446 -66.82661716687937
1882 -0.02686777925118804 -67.30134040089314 -0.027863625157624482 -66.854480792037
1883 -0.02683966076001525 -67.32818006165316 -0.024678446352481842 -66.87915923838948
1884 -0.02683752654120326 -67.35501758819436 -0.029403695464134218 -66.90856293385362
1885 -0.02691711699590087 -67.38193470519026 -0.022986916080117225 -66.93154984993373
1886 -0.02701421780511737 -67.40894892299538 -0.022673047706484796 -66.95422289764022
1887 -0.02697064159438014 -67.43591956458975 -0.026160899829119445 -66.98038379746934
1888 -0.026925993058830498 -67.46284555764858 -0.03171596359461546 -67.01209976106396
1889 -0.02701059803366661 -67.48985615568225 -0.02248814348131418 -67.03458790454528
1890 -0.026991187036037444 -67.51684734271828 -0.01700824238359928 -67.05159614692887
1891 -0.02695792429149151 -67.54380526700977 -0.025229616090655327 -67.07682576301953
1892 -0.026956879999488592 -67.57076214700926 -0.02417242666706443 -67.10099818968659
1893 -0.027054887264966965 -67.59781703427423 -0.028352571092545985 -67.12935076077913
1894 -0.026970819383859635 -67.62478785365809 -0.028065047040581704 -67.15741580781972
1895 -0.02695744438096881 -67.65174529803906 -0.032404006086289884 -67.18981981390601
1896 -0.026976210810244084 -67.6787215088493 -0.02756322333589196 -67.2173830372419
1897 -0.02696653101593256 -67.70568803986524 -0.03125878544524312 -67.24864182268715
1898 -0.026929173059761523 -67.73261721292499 -0.029882251005619764 -67.27852407369276
1899 -0.026746390014886857 -67.75936360293989 -0.028005176689475775 -67.30652925038224
1900 -0.026783341821283103 -67.78614694476117 -0.02632983885705471 -67.33285908923929
1901 -0.026801940612494947 -67.81294888537367 -0.023074282985180616 -67.35593337222447
1902 -0.026824451237916946 -67.83977333661159 -0.023749729711562396 -67.37968310193604
1903 -0.02688491838052869 -67.86665825499212 -0.021583340037614106 -67.40126644197365
1904 -0.026957141887396573 -67.89361539687951 -0.034601401165127756 -67.43586784313878
1905 -0.02683290857821703 -67.92044830545773 -0.025803843047469854 -67.46167168618625
1906 -0.026876461412757634 -67.94732476687048 -0.025426873378455637 -67.4870985595647
1907 -0.026849545165896417 -67.97417431203638 -0.025742961931973694 -67.51284152149667
1908 -0.0268365197815001 -68.00101083181788 -0.02710673976689577 -67.53994826126356
1909 -0.026840925589203833 -68.02785175740708 -0.032200320065021514 -67.57214858132858
1910 -0.026700183004140853 -68.05455194041122 -0.02430364191532135 -67.5964522232439
1911 -0.026769227348268032 -68.08132116775948 -0.03340499363839626 -67.6298572168823
1912 -0.026739110145717858 -68.1080602779052 -0.029927540104836226 -67.65978475698714
1913 -0.02675346387550235 -68.1348137417807 -0.021568194963037968 -67.68135295195017
1914 -0.026724748965352773 -68.16153849074605 -0.0281835051253438 -67.70953645707552
1915 -0.0267397559247911 -68.18827824667085 -0.0290240041911602 -67.73856046126667
1916 -0.02671181336045265 -68.2149900600313 -0.03044610619544983 -67.76900656746213
1917 -0.02672945223748684 -68.24171951226879 -0.029824906215071677 -67.7988314736772
1918 -0.026691214926540852 -68.26841072719533 -0.027395986765623093 -67.82622746044282
1919 -0.026661453396081926 -68.29507218059142 -0.02701863879337907 -67.8532460992362
1920 -0.026678620651364327 -68.32175080124279 -0.033275632001459596 -67.88652173123766
1921 -0.0265773581340909 -68.34832815937688 -0.03076459588482976 -67.9172863271225
1922 -0.02653277022764087 -68.37486092960452 -0.02334441216662526 -67.94063073928912
1923 -0.02661958718672395 -68.40148051679125 -0.02839379645884037 -67.96902453574796
1924 -0.026626729778945445 -68.42810724657019 -0.032665729708969596 -68.00169026545693
1925 -0.02651542779058218 -68.45462267436078 -0.027463703602552413 -68.02915396905948
1926 -0.026528100855648516 -68.48115077521642 -0.025920570082962512 -68.05507453914244
1927 -0.026585504040122034 -68.50773627925655 -0.02431715587154031 -68.07939169501398
1928 -0.02670751539990306 -68.53444379465645 -0.03033583555370569 -68.10972753056768
1929 -0.026604112796485425 -68.56104790745295 -0.026967838872224092 -68.1366953694399
1930 -0.02652744958177209 -68.58757535703472 -0.02981076082214713 -68.16650613026205
1931 -0.026590242888778447 -68.6141655999235 -0.026412033662199973 -68.19291816392425
1932 -0.026441999804228546 -68.64060759972773 -0.022752039320766925 -68.21567020324501
1933 -0.026501160860061646 -68.6671087605878 -0.02636966034770012 -68.24203986359271
1934 -0.02646488705649972 -68.6935736476443 -0.02601017551496625 -68.26805003910768
1935 -0.026616846863180398 -68.72019049450748 -0.03243978470563889 -68.30048982381332
1936 -0.026453725714236497 -68.74664422022171 -0.025253891199827194 -68.32574371501315
1937 -0.026486117299646138 -68.77313033752135 -0.03257352598011494 -68.35831724099326
1938 -0.026380884274840356 -68.7995112217962 -0.03311278093606233 -68.39143002192932
1939 -0.026331336610019206 -68.82584255840621 -0.023244728054851293 -68.41467474998417
1940 -0.02640482857823372 -68.85224738698444 -0.027975575532764196 -68.44265032551694
1941 -0.026305014081299306 -68.87855240106575 -0.032052514515817164 -68.47470284003275
1942 -0.026365247927606104 -68.90491764899335 -0.026473036874085663 -68.50117587690683
1943 -0.02634276682510972 -68.93126041581846 -0.025448823254555462 -68.52662470016138
1944 -0.02646755538880825 -68.95772797120726 -0.02358417622745037 -68.55020887638882
1945 -0.026484259869903326 -68.98421223107717 -0.020172581635415555 -68.57038145802424
1946 -0.026404454745352267 -69.01061668582251 -0.026946334820240735 -68.59732779284448
1947 -0.02650176528841257 -69.03711845111093 -0.024648145772516727 -68.621975938617
1948 -0.026402403134852648 -69.06352085424578 -0.024332495033741 -68.64630843365074
1949 -0.026456790138036014 -69.08997764438382 -0.0321601202711463 -68.67846855392189
1950 -0.02652288433164358 -69.11650052871546 -0.03282097391784191 -68.71128952783972
1951 -0.026420282013714314 -69.14292081072918 -0.02420199578627944 -68.73549152362601
1952 -0.026470062881708147 -69.1693908736109 -0.032858666963875294 -68.76835019058989
1953 -0.026291510835289956 -69.19568238444619 -0.020174842048436403 -68.78852503263832
1954 -0.026475669350475073 -69.22215805379666 -0.026315290387719868 -68.81484032302603
1955 -0.026355443336069585 -69.24851349713273 -0.02823173152282834 -68.84307205454886
1956 -0.02623177133500576 -69.27474526846774 -0.023457549326121808 -68.86652960387498
1957 -0.026314686611294748 -69.30105995507904 -0.04169838782399893 -68.90822799169898
1958 -0.02629153486341238 -69.32735148994246 -0.019146465323865415 -68.92737445702285
1959 -0.026243528816848993 -69.35359501875931 -0.02950811870396137 -68.95688257572681
1960 -0.026207674015313386 -69.37980269277462 -0.021440250612795354 -68.9783228263396
1961 -0.026255913358181716 -69.4060586061328 -0.022696891985833644 -69.00101971832544
1962 -0.026230720803141594 -69.43228932693594 -0.022260887455195187 -69.02328060578063
1963 -0.02638444472104311 -69.45867377165699 -0.029172709584236144 -69.05245331536486
1964 -0.026374861784279346 -69.48504863344127 -0.024646278563886882 -69.07709959392875
1965 -0.026352659054100513 -69.51140129249536 -0.027100842632353305 -69.1042004365611
1966 -0.026353393401950597 -69.53775468589731 -0.023051777482032777 -69.12725221404314
1967 -0.02639523344114423 -69.56414991933846 -0.02030334873124957 -69.14755556277439
1968 -0.026390072144567966 -69.59053999148303 -0.03354000076651573 -69.18109556354091
1969 -0.026466039568185808 -69.61700603105122 -0.027104124799370764 -69.20819968834027
1970 -0.026350831147283316 -69.6433568621985 -0.02476917263120413 -69.23296886097148
1971 -0.026280236802995204 -69.66963709900149 -0.03086949000135064 -69.26383835097283
1972 -0.02628979291766882 -69.69592689191916 -0.02392708631232381 -69.28776543728516
1973 -0.026340057887136937 -69.7222669498063 -0.020911352895200252 -69.30867679018036
1974 -0.026436091028153898 -69.74870304083446 -0.025739347282797097 -69.33441613746315
1975 -0.026474408619105817 -69.77517744945357 -0.02042530057951808 -69.35484143804267
1976 -0.026405828818678857 -69.80158327827225 -0.0258046705275774 -69.38064610857025
1977 -0.02649686671793461 -69.82808014499018 -0.027528763562440873 -69.40817487213269
1978 -0.026529254764318465 -69.8546093997545 -0.021740108821541072 -69.42991498095424
1979 -0.026572938077151775 -69.88118233783165 -0.032855001464486125 -69.46276998241872
1980 -0.026596400327980517 -69.90777873815962 -0.018845614138990642 -69.48161559655772
1981 -0.026533211767673492 -69.93431194992729 -0.02628299966454506 -69.50789859622226
1982 -0.026523811370134355 -69.96083576129743 -0.02367639821022749 -69.53157499443249
1983 -0.02658861009404063 -69.98742437139147 -0.028617799282073975 -69.56019279371456
1984 -0.026564266253262758 -70.01398863764473 -0.023836793098598718 -69.58402958681316
1985 -0.026507713831961155 -70.04049635147669 -0.027950962353497744 -69.61198054916666
1986 -0.026582896523177624 -70.06707924799987 -0.025298633333295583 -69.63727918249995
1987 -0.02650737063959241 -70.09358661863946 -0.015652345307171345 -69.65293152780713
1988 -0.02665218571200967 -70.12023880435147 -0.025102761667221786 -69.67803428947435
1989 -0.02658195234835148 -70.14682075669982 -0.025303850043565036 -69.70333813951792
1990 -0.02668870482593775 -70.17350946152577 -0.03449863754212856 -69.73783677706005
1991 -0.02655084989964962 -70.20006031142542 -0.025743735767900944 -69.76358051282796
1992 -0.026565247122198342 -70.22662555854761 -0.026142031792551278 -69.7897225446205
1993 -0.026564176939427853 -70.25318973548704 -0.031551352236419916 -69.82127389685692
1994 -0.026616923324763776 -70.27980665881181 -0.02492680847644806 -69.84620070533337
1995 -0.026682451646775008 -70.30648911045859 -0.0359477911144495 -69.88214849644783
1996 -0.026463303714990616 -70.33295241417358 -0.028456663247197866 -69.91060515969502
1997 -0.026482564490288497 -70.35943497866387 -0.024704987928271294 -69.9353101476233
1998 -0.026491848565638066 -70.38592682722951 -0.02543738130480051 -69.9607475289281
1999 -0.02656309036538005 -70.4124899175949 -0.027788147702813147 -69.9885356766309
2000 -0.0265037895180285 -70.43899370711293 -0.022451453283429144 -70.01098712991433
