# Supplementary material for: Learning nonequilibrium statistical mechanics and dynamical phase transitions
Source: Nat Commun. 2024 Feb 6;15:1117. doi: 10.1038/s41467-024-45172-8 (PMC10847122; doi:10.1038/s41467-024-45172-8)
Supplement: Supplementary file 4 — Supplementary Data 1 [file 41467_2024_45172_MOESM4_ESM.zip › DPT-main/PlotTemplate/plot_KL_divergence/out/finite_time/SE/L6_D3W32K5_E100BS1k/logs-1.25/log.txt]

1 -0.04331667385995388 -0.04331667385995388 -0.043320445157587525 -0.043320445157587525
2 -0.04325257111340761 -0.08656924497336149 -0.04325142316520214 -0.08657186832278967
3 -0.04319689124822616 -0.12976613622158767 -0.04319643303751945 -0.12976830136030912
4 -0.043153823167085645 -0.17291995938867333 -0.04315923750400543 -0.17292753886431456
5 -0.04310621097683907 -0.2160261703655124 -0.04310563616454601 -0.21603317502886057
6 -0.04305921159684658 -0.259085381962359 -0.04304780121892691 -0.2590809762477875
7 -0.04301712810993195 -0.30210251007229094 -0.043023025058209895 -0.30210400130599735
8 -0.04296950548887253 -0.34507201556116346 -0.042971435002982616 -0.34507543630897997
9 -0.04292485434561968 -0.3879968699067831 -0.042932222597301006 -0.38800765890628097
10 -0.042894449271261695 -0.4308913191780448 -0.0428965175524354 -0.43090417645871637
11 -0.042848289385437964 -0.47373960856348274 -0.04284141920506954 -0.47374559566378593
12 -0.04281732272356749 -0.5165569312870503 -0.042794843949377534 -0.5165404396131634
13 -0.04277825932949782 -0.5593351906165481 -0.042782686091959475 -0.5593231257051229
14 -0.042747842334210875 -0.602083032950759 -0.04273891132324934 -0.6020620370283722
15 -0.04272019527852535 -0.6448032282292844 -0.04271812997758388 -0.6447801670059561
16 -0.042680354230105876 -0.6874835824593902 -0.04264875017106533 -0.6874289171770214
17 -0.04265404809266329 -0.7301376305520535 -0.04264631569385528 -0.7300752328708766
18 -0.04262156002223492 -0.7727591905742884 -0.04259760845452547 -0.772672841325402
19 -0.04260001052170992 -0.8153592010959984 -0.042599658481776714 -0.8152724998071788
20 -0.042564049176871774 -0.8579232502728701 -0.04255711063742638 -0.8578296104446052
21 -0.042544787563383576 -0.9004680378362536 -0.042487980984151366 -0.9003175914287566
22 -0.04251930098980665 -0.9429873388260602 -0.04252742473036051 -0.9428450161591171
23 -0.04248818997293711 -0.9854755287989974 -0.04250329993665218 -0.9853483160957692
24 -0.042461931705474854 -1.0279374605044722 -0.04248751010745764 -1.0278358262032268
25 -0.04243308547884226 -1.0703705459833144 -0.042412315309047696 -1.0702481415122744
26 -0.04241137057542801 -1.1127819165587425 -0.04241756703704595 -1.1126657085493203
27 -0.042390772700309755 -1.1551726892590521 -0.04242679309099913 -1.1550925016403195
28 -0.04236557483673096 -1.197538264095783 -0.04239509738981724 -1.1974875990301368
29 -0.04233076218515634 -1.2398690262809393 -0.04230047836899757 -1.2397880773991343
30 -0.042319167964160444 -1.2821881942450997 -0.042335770279169085 -1.2821238476783035
31 -0.04229631461203098 -1.3244845088571306 -0.04223131705075502 -1.3243551647290586
32 -0.04227073695510626 -1.366755245812237 -0.042303077131509784 -1.3666582418605684
33 -0.042245238460600375 -1.4090004842728374 -0.04218779057264328 -1.4088460324332117
34 -0.04223078042268753 -1.451231264695525 -0.042204702459275725 -1.4510507348924875
35 -0.04221582282334566 -1.4934470875188706 -0.042300716042518616 -1.493351450935006
36 -0.042192038521170615 -1.5356391260400413 -0.04222117364406586 -1.535572624579072
37 -0.04216930456459522 -1.5778084306046365 -0.04224407374858856 -1.5778166983276605
38 -0.04215132892131805 -1.6199597595259545 -0.0423148650676012 -1.6201315633952618
39 -0.042119038105010984 -1.6620787976309654 -0.04208751749247312 -1.6622190808877348
40 -0.04209572821855545 -1.704174525849521 -0.042078734189271924 -1.7042978150770067
41 -0.0420900221914053 -1.7462645480409262 -0.042134066857397554 -1.7464318819344042
42 -0.042069986648857596 -1.7883345346897839 -0.0420272434130311 -1.7884591253474353
43 -0.042048029415309426 -1.8303825641050933 -0.04202645495533943 -1.8304855803027749
44 -0.04203078653663397 -1.8724133506417273 -0.04199770539999008 -1.872483285702765
45 -0.04201947748661041 -1.9144328281283378 -0.04195298403501511 -1.91443626973778
46 -0.04199734330177307 -1.9564301714301109 -0.041946223564445974 -1.9563824933022258
47 -0.04198744092136621 -1.9984176123514772 -0.04195132050663233 -1.9983338138088582
48 -0.041976767033338545 -2.0403943793848156 -0.04186783768236637 -2.0402016514912247
49 -0.04196410346776247 -2.082358482852578 -0.041981876455247404 -2.082183527946472
50 -0.0419396860525012 -2.1242981689050793 -0.04173237960785627 -2.1239159075543284
51 -0.04192459862679243 -2.1662227675318717 -0.04163543917238712 -2.1655513467267156
52 -0.041920056194067 -2.2081428237259386 -0.04207570590078831 -2.2076270526275037
53 -0.041907208040356636 -2.2500500317662953 -0.04193647224456072 -2.2495635248720642
54 -0.041885200142860415 -2.2919352319091555 -0.04187443982809782 -2.291437964700162
55 -0.04186280760914087 -2.3337980395182965 -0.04147980734705925 -2.3329177720472214
56 -0.04187357574701309 -2.3756716152653095 -0.0414115896448493 -2.374329361692071
57 -0.04190175719559193 -2.417573372460901 -0.04230019096285105 -2.4166295526549217
58 -0.04184016361832619 -2.4594135360792273 -0.04199907649308443 -2.458628629148006
59 -0.04183284323662519 -2.5012463793158526 -0.04178215824067592 -2.5004107873886823
60 -0.04181483369320631 -2.543061213009059 -0.04173328317701817 -2.5421440705657004
61 -0.041799151338636875 -2.584860364347696 -0.0416366208344698 -2.58378069140017
62 -0.04179260116070509 -2.626652965508401 -0.04175590947270393 -2.625536600872874
63 -0.04178298432379961 -2.668435949832201 -0.04167716447263956 -2.6672137653455135
64 -0.041774466075003146 -2.7102104159072042 -0.04172311034053564 -2.708936875686049
65 -0.041764870099723336 -2.7519752860069278 -0.04154609423130751 -2.7504829699173565
66 -0.0417489655315876 -2.7937242515385154 -0.04173676948994398 -2.7922197394073005
67 -0.04174056127667427 -2.83546481281519 -0.04178121257573366 -2.8340009519830343
68 -0.041717068664729594 -2.8771818814799195 -0.041650989279150966 -2.875651941262185
69 -0.04171146173030138 -2.918893343210221 -0.04173924122005701 -2.917391182482242
70 -0.04170099813491106 -2.960594341345132 -0.041767236404120923 -2.959158418886363
71 -0.04167769607156515 -3.0022720374166973 -0.041771473921835424 -3.000929892808198
72 -0.0416629234328866 -3.043934960849584 -0.041525214537978174 -3.0424551073461763
73 -0.041653701849281785 -3.085588662698866 -0.04170417673885822 -3.0841592840850347
74 -0.04163503330200911 -3.127223696000875 -0.041760499216616155 -3.1259197833016508
75 -0.041627307422459126 -3.168851003423334 -0.041788169741630556 -3.1677079530432812
76 -0.04160896521061659 -3.2104599686339506 -0.041861416026949885 -3.209569369070231
77 -0.04159013368189335 -3.252050102315844 -0.041587244533002374 -3.2511566136032335
78 -0.04157834090292454 -3.2936284432187684 -0.041602990590035915 -3.2927596041932694
79 -0.04157528299838305 -3.335203726217151 -0.041508583910763265 -3.3342681881040326
80 -0.04156213980168104 -3.3767658660188324 -0.04187726750969887 -3.3761454556137314
81 -0.04153717420995236 -3.4183030402287846 -0.041449211351573464 -3.417594666965305
82 -0.04153799507766962 -3.459841035306454 -0.04150820430368185 -3.459102871268987
83 -0.041525956429541114 -3.501366991735995 -0.04152299016714096 -3.5006258614361276
84 -0.041506152227520944 -3.542873143963516 -0.041814612969756124 -3.542440474405884
85 -0.04149715267121792 -3.584370296634734 -0.04154518824070692 -3.5839856626465907
86 -0.04148091115057469 -3.6258512077853084 -0.04149626065045595 -3.6254819232970465
87 -0.041472699493169785 -3.6673239072784782 -0.041477522999048236 -3.6669594462960946
88 -0.041453474573791026 -3.7087773818522694 -0.04152363277971745 -3.708483079075812
89 -0.04145101755857468 -3.750228399410844 -0.041398592106997964 -3.74988167118281
90 -0.041445014998316765 -3.7916734144091606 -0.04149066433310509 -3.791372335515915
91 -0.041430429369211194 -3.833103843778372 -0.04144377764314413 -3.8328161131590592
92 -0.04143084324896336 -3.874534687027335 -0.04132156651467085 -3.87413767967373
93 -0.04140989650040865 -3.915944583527744 -0.04162051901221275 -3.9157581986859427
94 -0.04140153825283051 -3.9573461217805743 -0.041419464722275735 -3.9571776634082183
95 -0.0413924416527152 -3.9987385634332897 -0.04151760619133711 -3.9986952695995552
96 -0.04138014018535614 -4.040118703618646 -0.04143116436898708 -4.040126433968542
97 -0.04137001875787973 -4.081488722376525 -0.04120875149965286 -4.081335185468195
98 -0.04135831482708454 -4.122847037203609 -0.040926847420632836 -4.122262032888828
99 -0.04136123601347208 -4.164208273217081 -0.041315513849258426 -4.163577546738086
100 -0.04134113732725382 -4.205549410544335 -0.04131818041205406 -4.20489572715014
101 -0.041345516592264174 -4.246894927136599 -0.041330119036138056 -4.246225846186277
102 -0.04133190158754587 -4.288226828724144 -0.04155784118920565 -4.287783687375483
103 -0.04131792150437832 -4.329544750228522 -0.041322851181030275 -4.3291065385565135
104 -0.0413090655580163 -4.370853815786538 -0.04127254020422697 -4.370379078760741
105 -0.041299743205308916 -4.4121535589918475 -0.041365078277885915 -4.411744157038627
106 -0.04129263032227755 -4.453446189314125 -0.041268432326614854 -4.453012589365242
107 -0.04128460995852947 -4.494730799272654 -0.041214543394744396 -4.4942271327599865
108 -0.041278211399912834 -4.536009010672567 -0.041247380711138246 -4.535474513471125
109 -0.041273268312215804 -4.577282278984782 -0.04131323080509901 -4.576787744276224
110 -0.04125749841332436 -4.618539777398107 -0.04151415452361107 -4.618301898799835
111 -0.041239566169679165 -4.659779343567786 -0.04093864802271128 -4.659240546822547
112 -0.041250421479344365 -4.701029765047131 -0.0411351976916194 -4.700375744514166
113 -0.04125152882188558 -4.742281293869016 -0.041588970087468626 -4.741964714601635
114 -0.04122052602469921 -4.783501819893716 -0.04126257430762052 -4.783227288909256
115 -0.04121448416262865 -4.824716304056344 -0.04136649053543806 -4.824593779444694
116 -0.04120694901794195 -4.865923253074286 -0.04145362246781588 -4.8660474019125095
117 -0.04118210487067699 -4.907105357944963 -0.040799428895115855 -4.906846830807625
118 -0.04118806943297386 -4.948293427377937 -0.04116149619221687 -4.948008326999842
119 -0.04118245430290699 -4.989475881680844 -0.041077214479446414 -4.989085541479288
120 -0.0411745548248291 -5.030650436505674 -0.04111507907509804 -5.030200620554386
121 -0.04117400869727135 -5.071824445202945 -0.041083659045398235 -5.071284279599785
122 -0.041160783357918264 -5.112985228560864 -0.041319057904183866 -5.112603337503969
123 -0.04115389548242092 -5.154139124043285 -0.04146131612360478 -5.154064653627573
124 -0.04112930428236723 -5.195268428325652 -0.04114971105009317 -5.195214364677667
125 -0.0411274803802371 -5.236395908705889 -0.04111800007522106 -5.236332364752887
126 -0.041123331524431705 -5.277519240230321 -0.04124337751418352 -5.277575742267071
127 -0.041118699312210086 -5.318637939542531 -0.04100028462707996 -5.31857602689415
128 -0.04111172966659069 -5.359749669209122 -0.04118693321943283 -5.359762960113583
129 -0.04109943974763155 -5.400849108956753 -0.040907157398760316 -5.400670117512344
130 -0.041110574081540105 -5.441959683038293 -0.04107613079249859 -5.441746248304843
131 -0.04108751341700554 -5.483047196455299 -0.04130561612546444 -5.4830518644303075
132 -0.04108724072575569 -5.524134437181055 -0.041250054351985456 -5.524301918782293
133 -0.04106228556483984 -5.5651967227458945 -0.04063401203602553 -5.564935930818319
134 -0.04107983782887459 -5.606276560574769 -0.04119743276387453 -5.6061333635821935
135 -0.04106146302074194 -5.647338023595511 -0.041180027276277544 -5.647313390858471
136 -0.041052209213376045 -5.688390232808887 -0.04114178940653801 -5.688455180265009
137 -0.041049466282129285 -5.729439699091016 -0.04089964237064123 -5.729354822635651
138 -0.04103621449321508 -5.770475913584232 -0.04129205271601677 -5.770646875351668
139 -0.04102602824568748 -5.811501941829919 -0.04117298852652311 -5.811819863878191
140 -0.041014722920954226 -5.852516664750873 -0.04101372379809618 -5.852833587676288
141 -0.041017047874629495 -5.893533712625502 -0.04096969477832317 -5.893803282454611
142 -0.041004724241793154 -5.934538436867295 -0.04103724118322134 -5.934840523637832
143 -0.04098630119115114 -5.975524738058446 -0.041033596731722355 -5.9758741203695545
144 -0.040984113700687885 -6.016508851759134 -0.040964291989803316 -6.016838412359358
145 -0.04098045509308577 -6.05748930685222 -0.041096911765635014 -6.057935324124993
146 -0.040968019887804984 -6.098457326740025 -0.04105098601430655 -6.0989863101393
147 -0.040965789929032326 -6.139423116669057 -0.04106924720108509 -6.140055557340385
148 -0.040957961603999136 -6.180381078273056 -0.040805989503860475 -6.180861546844246
149 -0.04100131243467331 -6.2213823907077295 -0.04107047691941261 -6.221932023763658
150 -0.040953677892684934 -6.262336068600415 -0.040908107347786424 -6.262840131111445
151 -0.04094576481729746 -6.303281833417712 -0.04078508317470551 -6.303625214286151
152 -0.04094110000878572 -6.344222933426497 -0.039825616776943205 -6.343450831063094
153 -0.04095529858022928 -6.3851782320067265 -0.040873427502810956 -6.384324258565905
154 -0.0409466678276658 -6.4261248998343925 -0.040517629496753214 -6.424841888062658
155 -0.04094735644757748 -6.46707225628197 -0.04066487643867731 -6.4655067645013355
156 -0.04093101527541876 -6.508003271557389 -0.04057249408215284 -6.506079258583489
157 -0.04093736298382282 -6.548940634541212 -0.041223088093101976 -6.547302346676591
158 -0.04093176331371069 -6.589872397854922 -0.041085924953222275 -6.588388271629813
159 -0.04091822076588869 -6.630790618620811 -0.04091921877115965 -6.629307490400973
160 -0.04091084524989128 -6.671701463870702 -0.04133637603372335 -6.6706438664346965
161 -0.04090006891638041 -6.712601532787083 -0.040763141214847566 -6.7114070076495445
162 -0.040898239426314834 -6.753499772213398 -0.04098621420562267 -6.752393221855167
163 -0.04089413955807686 -6.794393911771475 -0.040863032825291155 -6.793256254680458
164 -0.04087577406316996 -6.8352696858346444 -0.040951346047222614 -6.83420760072768
165 -0.040873759798705576 -6.87614344563335 -0.040685142390429974 -6.87489274311811
166 -0.04086545649915933 -6.917008902132509 -0.04089078884571791 -6.915783531963828
167 -0.040855633281171325 -6.95786453541368 -0.04082028921693563 -6.956603821180764
168 -0.04085092153400183 -6.998715456947682 -0.041143865510821345 -6.997747686691585
169 -0.040843123383820054 -7.039558580331502 -0.04236020091921091 -7.040107887610795
170 -0.04081265404820442 -7.080371234379707 -0.04071237128227949 -7.080820258893075
171 -0.040820909477770326 -7.121192143857478 -0.04075485393404961 -7.1215751128271245
172 -0.04080632086843252 -7.16199846472591 -0.041013182140886784 -7.162588294968011
173 -0.040799296274781224 -7.202797761000691 -0.04082535691559315 -7.203413651883604
174 -0.0407778911292553 -7.243575652129946 -0.03965483121573925 -7.243068483099344
175 -0.04082243647426367 -7.28439808860421 -0.04125069379806519 -7.284319176897409
176 -0.0407951969653368 -7.325193285569546 -0.040846125967800614 -7.3251653028652095
177 -0.040783613175153735 -7.3659768987447 -0.04096050709486008 -7.36612580996007
178 -0.04077453017234802 -7.4067514289170475 -0.040522505156695844 -7.406648315116766
179 -0.040775693394243716 -7.447527122311291 -0.04128824882209301 -7.4479365639388595
180 -0.04076043907552958 -7.48828756138682 -0.040800520405173304 -7.488737084344033
181 -0.0407591475173831 -7.529046708904203 -0.04113230984658003 -7.529869394190612
182 -0.04074333310127258 -7.569790042005476 -0.040576128847897054 -7.57044552303851
183 -0.040851973742246625 -7.610642015747723 -0.03996920939534902 -7.610414732433859
184 -0.0406802449375391 -7.651322260685261 -0.040658512711524965 -7.651073245145384
185 -0.04068092629313469 -7.692003186978396 -0.04072012882679701 -7.691793373972181
186 -0.04067799150943756 -7.732681178487834 -0.04068723581731319 -7.732480609789494
187 -0.04067281819880009 -7.773353996686634 -0.04063791371881962 -7.773118523508314
188 -0.04067060928791762 -7.814024605974551 -0.040687466599047185 -7.813805990107362
189 -0.040670106932520864 -7.854694712907072 -0.04066611733287573 -7.8544721074402375
190 -0.040664768777787685 -7.89535948168486 -0.040727100893855096 -7.895199208334093
191 -0.04066366814076901 -7.936023149825629 -0.040608572959899905 -7.935807781293993
192 -0.040654922276735304 -7.976678072102364 -0.040680999681353566 -7.976488780975346
193 -0.04064787719398737 -8.017325949296351 -0.04086234662681818 -8.017351127602165
194 -0.04065118487924337 -8.057977134175594 -0.04053694456815719 -8.057888072170321
195 -0.0406405858695507 -8.098617720045144 -0.04095621444284916 -8.09884428661317
196 -0.040632114931941035 -8.139249834977086 -0.04083384294062853 -8.139678129553799
197 -0.04062389545142651 -8.179873730428513 -0.04022734761238098 -8.17990547716618
198 -0.04063430353999138 -8.220508033968505 -0.04049423523247242 -8.220399712398653
199 -0.04063097219914198 -8.261139006167648 -0.04077616464346647 -8.261175877042119
200 -0.04064596369862557 -8.301784969866274 -0.0412259204313159 -8.302401797473435
201 -0.040612532198429106 -8.342397502064703 -0.040548376739025116 -8.34295017421246
202 -0.04061248265206814 -8.383009984716772 -0.040676565282046794 -8.383626739494506
203 -0.04060159865766764 -8.42361158337444 -0.04002877622842789 -8.423655515722935
204 -0.04060339592397213 -8.464214979298411 -0.04084162134677172 -8.464497137069706
205 -0.040610586665570735 -8.504825565963982 -0.04338272400200367 -8.50787986107171
206 -0.040562112256884574 -8.545387678220866 -0.04025516640394926 -8.54813502747566
207 -0.0405681386590004 -8.585955816879867 -0.0404977535828948 -8.588632781058553
208 -0.040564637072384356 -8.626520453952251 -0.04050066526979208 -8.629133446328346
209 -0.04055971018970013 -8.667080164141952 -0.04056502524763346 -8.66969847157598
210 -0.04055921584367752 -8.707639379985629 -0.040375012718141076 -8.71007348429412
211 -0.04055553339421749 -8.748194913379846 -0.04098321311175823 -8.751056697405879
212 -0.04054794367402792 -8.788742857053874 -0.040410990826785564 -8.791467688232665
213 -0.04053438492119312 -8.829277241975067 -0.04039948470890522 -8.83186717294157
214 -0.04054129086434841 -8.869818532839416 -0.04064422957599163 -8.872511402517562
215 -0.04053170960396528 -8.91035024244338 -0.039962534233927725 -8.91247393675149
216 -0.04050612431019544 -8.950856366753575 -0.041346170380711554 -8.9538201071322
217 -0.040531445480883124 -8.991387812234459 -0.040648572333157065 -8.994468679465358
218 -0.040519476123154166 -9.031907288357614 -0.040947238355875014 -9.035415917821233
219 -0.040522160567343236 -9.072429448924957 -0.04113595113158226 -9.076551868952816
220 -0.04050196260213852 -9.112931411527097 -0.04026901498436928 -9.116820883937185
221 -0.040504854544997214 -9.153436266072093 -0.040366224758327005 -9.157187108695512
222 -0.04050140101462603 -9.19393766708672 -0.040831153839826585 -9.198018262535339
223 -0.04048289377242327 -9.234420560859144 -0.04064869172871113 -9.23866695426405
224 -0.04047195557504892 -9.274892516434193 -0.04013233575969934 -9.278799290023748
225 -0.040484311804175374 -9.315376828238367 -0.04036969244480133 -9.31916898246855
226 -0.04046888742595911 -9.355845715664326 -0.04042615536600351 -9.359595137834553
227 -0.04048797525465488 -9.396333690918981 -0.04010065495967865 -9.399695792794232
228 -0.040470600314438346 -9.43680429123342 -0.040169206261634824 -9.439864999055866
229 -0.04045819416642189 -9.477262485399843 -0.04054056704044342 -9.480405566096309
230 -0.04045890048146248 -9.517721385881305 -0.040267680771648884 -9.520673246867958
231 -0.040457002073526385 -9.558178387954833 -0.04060074239969254 -9.56127398926765
232 -0.04045067224651575 -9.598629060201349 -0.040303834900259974 -9.601577824167912
233 -0.04045088887214661 -9.639079949073496 -0.04048620313405991 -9.642064027301972
234 -0.04045382905751467 -9.679533778131011 -0.040881286934018136 -9.68294531423599
235 -0.04043684247881174 -9.719970620609823 -0.04029764086008072 -9.72324295509607
236 -0.04042861703783274 -9.760399237647656 -0.04010977149009705 -9.763352726586168
237 -0.04042249042540789 -9.800821728073064 -0.040411758981645104 -9.803764485567813
238 -0.040427634306252 -9.841249362379315 -0.04047830924391747 -9.84424279481173
239 -0.040406880900263786 -9.88165624327958 -0.04009169451892376 -9.884334489330655
240 -0.04040838517248631 -9.922064628452066 -0.04047779366374016 -9.924812282994395
241 -0.040399471670389174 -9.962464100122455 -0.03785181827843189 -9.962664101272827
242 -0.04043880049139261 -10.002902900613847 -0.04004675392061472 -10.002710855193442
243 -0.04040459953248501 -10.043307500146332 -0.041266129910945894 -10.043976985104388
244 -0.040414334274828434 -10.08372183442116 -0.040525865741074085 -10.084502850845462
245 -0.04041024446487427 -10.124132078886035 -0.04024639781564474 -10.124749248661107
246 -0.040410037897527215 -10.164542116783561 -0.03825851958245039 -10.163007768243558
247 -0.04040433820337057 -10.204946454986931 -0.04001768231391907 -10.203025450557478
248 -0.040408436022698876 -10.24535489100963 -0.03960827589035034 -10.242633726447828
249 -0.040407545678317544 -10.285762436687946 -0.04036546293646097 -10.282999189384288
250 -0.04041029829531908 -10.326172734983265 -0.04008817691355944 -10.323087366297848
251 -0.04040814209729433 -10.36658087708056 -0.039905118942260745 -10.36299248524011
252 -0.040466048009693625 -10.407046925090254 -0.04264467097818851 -10.405637156218297
253 -0.04036710113286972 -10.447414026223123 -0.04023200199007988 -10.445869158208378
254 -0.04037095736712217 -10.487784983590245 -0.040181482397019866 -10.486050640605399
255 -0.04036264698952437 -10.52814763057977 -0.040330508910119536 -10.526381149515519
256 -0.04035944137722254 -10.568507071956994 -0.04034619852900505 -10.566727348044523
257 -0.04035356398671865 -10.608860635943712 -0.0404156407341361 -10.607142988778659
258 -0.040351135097444056 -10.649211771041156 -0.04015456959605217 -10.64729755837471
259 -0.04034620691090822 -10.689557977952063 -0.03986262809485197 -10.687160186469562
260 -0.04034770280122757 -10.72990568075329 -0.040360286831855774 -10.727520473301418
261 -0.040335454419255255 -10.770241135172546 -0.040838726423680784 -10.768359199725099
262 -0.04034173730760813 -10.810582872480154 -0.03962341919541359 -10.807982618920512
263 -0.04033107329159975 -10.850913945771754 -0.04010285083204508 -10.848085469752558
264 -0.04031695183366537 -10.89123089760542 -0.041104063764214514 -10.889189533516772
265 -0.040315676294267175 -10.931546573899686 -0.040559915639460084 -10.929749449156231
266 -0.040323654748499395 -10.971870228648186 -0.0415913999080658 -10.971340849064298
267 -0.04030467439442873 -11.012174903042615 -0.04101701751351357 -11.012357866577812
268 -0.04028297327458859 -11.052457876317204 -0.040075029619038104 -11.05243289619685
269 -0.04028420113027096 -11.092742077447475 -0.04039481170475483 -11.092827707901604
270 -0.04027361422777176 -11.133015691675247 -0.04108167309314013 -11.133909380994744
271 -0.04027402438223362 -11.17328971605748 -0.040143280662596224 -11.17405266165734
272 -0.040268643945455554 -11.213558360002937 -0.040489925816655156 -11.214542587473995
273 -0.04026102926582098 -11.253819389268758 -0.04029624629765749 -11.254838833771652
274 -0.04025425463914871 -11.294073643907906 -0.04034425597637892 -11.295183089748031
275 -0.04024643525481224 -11.334320079162717 -0.0401635991409421 -11.335346688888974
276 -0.040248172171413896 -11.37456825133413 -0.04010216780006885 -11.375448856689042
277 -0.04025208707898855 -11.414820338413119 -0.04044369030743837 -11.41589254699648
278 -0.040227331407368186 -11.455047669820487 -0.038648729026317594 -11.454541276022796
279 -0.04026549905538559 -11.495313168875873 -0.04156878460198641 -11.496110060624783
280 -0.04023878481239081 -11.535551953688264 -0.04063803032040596 -11.536748090945188
281 -0.04021657276898623 -11.575768526457251 -0.04016503393650055 -11.576913124881688
282 -0.040222346782684326 -11.615990873239936 -0.04057580754160881 -11.617488932423297
283 -0.040202316083014014 -11.65619318932295 -0.040715689584612844 -11.65820462200791
284 -0.04021106176078319 -11.696404251083733 -0.040089447610080244 -11.69829406961799
285 -0.04020662065595389 -11.736610871739687 -0.04022427760064602 -11.738518347218637
286 -0.04020276162773371 -11.776813633367421 -0.04139467868953943 -11.779913025908176
287 -0.040172765217721465 -11.816986398585144 -0.039309078454971315 -11.819222104363147
288 -0.04018674325197935 -11.857173141837123 -0.04034480899572372 -11.85956691335887
289 -0.04019616991281509 -11.897369311749937 -0.03855567555874586 -11.898122588917616
290 -0.040189939364790914 -11.937559251114727 -0.040220094844698906 -11.938342683762315
291 -0.04017045721411705 -11.977729708328845 -0.04025616738945246 -11.978598851151768
292 -0.040240062214434144 -12.017969770543278 -0.0385641124099493 -12.017162963561717
293 -0.04018532671034336 -12.058155097253621 -0.039957471936941144 -12.057120435498657
294 -0.040177618898451326 -12.098332716152072 -0.040178664959967136 -12.097299100458624
295 -0.04017067104578018 -12.138503387197852 -0.0410680640488863 -12.13836716450751
296 -0.040158360823988916 -12.178661748021842 -0.040054962038993835 -12.178422126546504
297 -0.040119683183729646 -12.21878143120557 -0.042614768445491794 -12.221036894991997
298 -0.04009668864309788 -12.258878119848669 -0.03872466497123241 -12.259761559963229
299 -0.040143715031445024 -12.299021834880113 -0.0396750969812274 -12.299436656944456
300 -0.04013983029872179 -12.339161665178835 -0.03997264318168163 -12.339409300126137
301 -0.04014280065894127 -12.379304465837777 -0.040540593676269054 -12.379949893802406
302 -0.04014395978301764 -12.419448425620795 -0.03976284358650446 -12.419712737388911
303 -0.04014674779027701 -12.459595173411072 -0.04201736953109503 -12.461730106920006
304 -0.04011129979044199 -12.499706473201515 -0.04022565018385649 -12.501955757103863
305 -0.040102200396358964 -12.539808673597873 -0.04012324325740337 -12.542079000361266
306 -0.0401080172508955 -12.57991669084877 -0.040265305526554586 -12.58234430588782
307 -0.04008090738207102 -12.61999759823084 -0.03926878981292248 -12.621613095700743
308 -0.040100065246224406 -12.660097663477066 -0.04022506382316351 -12.661838159523906
309 -0.04009561240673065 -12.700193275883796 -0.04104363135993481 -12.702881790883842
310 -0.04008832648396492 -12.74028160236776 -0.04005616270005703 -12.7429379535839
311 -0.04008856099098921 -12.78037016335875 -0.039184142276644705 -12.782122095860544
312 -0.040087653510272506 -12.820457816869023 -0.040419121831655504 -12.8225412176922
313 -0.04007815793156624 -12.86053597480059 -0.04062420837581158 -12.863165426068011
314 -0.0400779377669096 -12.900613912567499 -0.03976503591984511 -12.902930461987857
315 -0.040068671107292175 -12.940682583674791 -0.039558265917003156 -12.94248872790486
316 -0.0400784881785512 -12.980761071853342 -0.04040380828082561 -12.982892536185686
317 -0.040063983760774136 -13.020825055614116 -0.03969596121460199 -13.022588497400287
318 -0.04006563927978277 -13.0608906948939 -0.04010364040732384 -13.06269213780761
319 -0.0400548854842782 -13.100945580378177 -0.0402855671942234 -13.102977705001834
320 -0.0400546433404088 -13.141000223718585 -0.03984714597463608 -13.14282485097647
321 -0.040051651559770106 -13.181051875278355 -0.0398485541343689 -13.18267340511084
322 -0.04004142861813307 -13.221093303896488 -0.04007838796824217 -13.222751793079082
323 -0.04004477541893721 -13.261138079315426 -0.03966908920556307 -13.262420882284646
324 -0.04004808049649 -13.301186159811916 -0.040392915904521945 -13.302813798189169
325 -0.04003238398581743 -13.341218543797734 -0.04020291939377785 -13.343016717582946
326 -0.040027938596904275 -13.381246482394637 -0.040234420262277124 -13.383251137845223
327 -0.04002888984978199 -13.42127537224442 -0.039610674045979975 -13.422861811891202
328 -0.04002547115087509 -13.461300843395295 -0.040948287956416606 -13.463810099847619
329 -0.040009604021906855 -13.501310447417202 -0.04036512654274702 -13.504175226390366
330 -0.040000630915164946 -13.541311078332367 -0.03950927052646876 -13.543684496916836
331 -0.04000944811850786 -13.581320526450874 -0.03986075893044472 -13.58354525584728
332 -0.04000182021409273 -13.621322346664966 -0.040232824720442296 -13.623778080567723
333 -0.039980681426823136 -13.661303028091789 -0.03874431271106005 -13.662522393278783
334 -0.04001223761588335 -13.701315265707672 -0.03869329839944839 -13.70121569167823
335 -0.040002109669148925 -13.741317375376822 -0.039856148324906825 -13.741071840003137
336 -0.04000390749424696 -13.781321282871069 -0.041448054276406764 -13.782519894279543
337 -0.03998750951141119 -13.82130879238248 -0.04009688217192888 -13.822616776451472
338 -0.03997762221843004 -13.86128641460091 -0.040106633119285105 -13.862723409570757
339 -0.03997794277966023 -13.90126435738057 -0.04004065580666065 -13.902764065377417
340 -0.03997679948806763 -13.941241156868639 -0.039914746023714545 -13.942678811401132
341 -0.039960344508290294 -13.98120150137693 -0.039958147890865804 -13.982636959291998
342 -0.03996504172682762 -14.021166543103757 -0.03328006789088249 -14.01591702718288
343 -0.03999341800808907 -14.061159961111846 -0.039391561225056645 -14.055308588407936
344 -0.0399971466511488 -14.101157107762996 -0.04016272202134132 -14.095471310429277
345 -0.03998626936227083 -14.141143377125266 -0.0402176359668374 -14.135688946396114
346 -0.03998687583953142 -14.181130252964797 -0.03896998036652803 -14.17465892676264
347 -0.03992489706724882 -14.221055150032045 -0.04371141325682402 -14.218370340019465
348 -0.03994582369923592 -14.261000973731282 -0.0394768999889493 -14.257847240008415
349 -0.03994792550802231 -14.300948899239303 -0.03985304273664951 -14.297700282745064
350 -0.039949542842805386 -14.340898442082109 -0.04004337564110756 -14.337743658386172
351 -0.03993365000933409 -14.380832092091444 -0.04011757001280784 -14.377861228398979
352 -0.03993986826390028 -14.420771960355344 -0.038818801194429396 -14.416680029593408
353 -0.03994143716990948 -14.460713397525254 -0.03901757951825857 -14.455697609111667
354 -0.039915741235017774 -14.50062913876027 -0.03799308445304632 -14.493690693564712
355 -0.039941702783107755 -14.540570841543378 -0.04032404460012913 -14.534014738164842
356 -0.03993231672793627 -14.580503158271314 -0.04029119107872248 -14.574305929243565
357 -0.03992011751979589 -14.62042327579111 -0.03949442282319069 -14.613800352066756
358 -0.039935152977705 -14.660358428768815 -0.038662055134773256 -14.65246240720153
359 -0.03989785257726908 -14.700256281346084 -0.041318101808428764 -14.693780509009958
360 -0.039900934882462026 -14.740157216228546 -0.04008620232343674 -14.733866711333395
361 -0.03990047089755535 -14.780057687126101 -0.038533192873001096 -14.772399904206395
362 -0.039909559302031994 -14.819967246428133 -0.04018971174955368 -14.812589615955948
363 -0.03990046344697475 -14.859867709875108 -0.03810026701539755 -14.850689882971347
364 -0.03990498911589384 -14.899772698991 -0.04007663819938898 -14.890766521170736
365 -0.03990209531039 -14.939674794301391 -0.03968267571181059 -14.930449196882547
366 -0.03989535439759493 -14.979570148698986 -0.039542830921709536 -14.969992027804256
367 -0.039892800711095334 -15.019462949410082 -0.039095190539956096 -15.009087218344213
368 -0.03990081995725632 -15.059363769367339 -0.03964601662009955 -15.048733234964313
369 -0.03987168129533529 -15.099235450662674 -0.039341215416789053 -15.088074450381102
370 -0.03990075793117285 -15.139136208593847 -0.03982755858451128 -15.127902008965613
371 -0.0398897297680378 -15.179025938361885 -0.039700623229146005 -15.16760263219476
372 -0.03989811353385449 -15.21892405189574 -0.040069706924259665 -15.20767233911902
373 -0.039884911850094795 -15.258808963745835 -0.03901444785296917 -15.246686786971988
374 -0.03988100923597813 -15.298689972981814 -0.03920662123709917 -15.285893408209088
375 -0.039877398684620854 -15.338567371666434 -0.03933750223368406 -15.325230910442771
376 -0.03988255877047777 -15.378449930436911 -0.0398840693756938 -15.365114979818465
377 -0.03983367942273617 -15.418283609859648 -0.03344342969357968 -15.398558409512045
378 -0.039908952079713345 -15.458192561939361 -0.03943599294871092 -15.437994402460756
379 -0.0399077408015728 -15.498100302740934 -0.039606526494026184 -15.477600928954782
380 -0.039913774281740186 -15.538014077022673 -0.039483608677983284 -15.517084537632766
381 -0.03990176245570183 -15.577915839478376 -0.03995626494288444 -15.55704080257565
382 -0.03989095762372017 -15.617806797102096 -0.03842239566147328 -15.595463198237123
383 -0.039899790100753306 -15.65770658720285 -0.04113996475934982 -15.636603162996472
384 -0.03989739716053009 -15.69760398436338 -0.03883271366357803 -15.67543587666005
385 -0.03989704716950655 -15.737501031532886 -0.039630298130214216 -15.715066174790264
386 -0.03989266622811556 -15.777393697761003 -0.03910206686705351 -15.754168241657318
387 -0.039881860837340355 -15.817275558598343 -0.04006209913641214 -15.79423034079373
388 -0.03990102708339691 -15.85717658568174 -0.0404384084045887 -15.834668749198318
389 -0.039870473369956014 -15.897047059051696 -0.03981903754174709 -15.874487786740065
390 -0.03987805526703596 -15.936925114318731 -0.04035994913429022 -15.914847735874355
391 -0.039874978736042975 -15.976800093054774 -0.03976569510996342 -15.954613430984319
392 -0.03986841030418873 -16.01666850335896 -0.039742731302976606 -15.994356162287295
393 -0.039872702211141586 -16.056541205570102 -0.040241862647235394 -16.03459802493453
394 -0.039813981391489506 -16.096355186961592 -0.0363007728010416 -16.070898797735573
395 -0.03985683191567659 -16.13621201887727 -0.03984391894191504 -16.11074271667749
396 -0.03985422030091286 -16.176066239178184 -0.04052371829748154 -16.15126643497497
397 -0.03984039034694433 -16.21590662952513 -0.04037938378751278 -16.191645818762485
398 -0.039841688610613345 -16.255748318135744 -0.040507381036877635 -16.232153199799363
399 -0.039829890616238116 -16.295578208751984 -0.03853282779455185 -16.270686027593914
400 -0.03984711654484272 -16.335425325296825 -0.03981767036020756 -16.310503697954122
401 -0.03984307833015919 -16.375268403626983 -0.03991323355585337 -16.350416931509976
402 -0.0398473434150219 -16.415115747042005 -0.04065083954483271 -16.391067771054807
403 -0.039831475168466565 -16.45494722221047 -0.03979163039475679 -16.430859401449563
404 -0.03983152713626623 -16.494778749346736 -0.03920887615531683 -16.47006827760488
405 -0.03984650354832411 -16.53462525289506 -0.042162321507930756 -16.51223059911281
406 -0.039824587479233745 -16.574449840374296 -0.03938232958316803 -16.55161292869598
407 -0.03980740141123533 -16.61425724178553 -0.03933475557714701 -16.59094768427313
408 -0.03981701415032148 -16.654074255935853 -0.0376069663092494 -16.628554650582377
409 -0.03981722388416529 -16.693891479820017 -0.039630744792521 -16.6681853953749
410 -0.03981523998081684 -16.733706719800836 -0.04071660172194243 -16.70890199709684
411 -0.039814511127769944 -16.773521230928605 -0.03766253273934126 -16.74656452983618
412 -0.039804567210376264 -16.81332579813898 -0.03891809731721878 -16.7854826271534
413 -0.03982127569615841 -16.85314707383514 -0.042062475346028805 -16.82754510249943
414 -0.039786945842206475 -16.892934019677345 -0.04067458026111126 -16.86821968276054
415 -0.039779949188232425 -16.932713968865578 -0.03984291274100542 -16.908062595501544
416 -0.03976904340088368 -16.972483012266462 -0.04091728515923023 -16.948979880660776
417 -0.03976665828377009 -17.012249670550233 -0.03995118997991085 -16.988931070640685
418 -0.03977072294801474 -17.052020393498246 -0.0394887113943696 -17.028419782035055
419 -0.03977006562054157 -17.091790459118787 -0.03947343360632658 -17.06789321564138
420 -0.039751903340220454 -17.131542362459008 -0.037265359237790105 -17.10515857487917
421 -0.0397624084725976 -17.171304770931606 -0.04088242799043655 -17.146041002869605
422 -0.03977041263133287 -17.21107518356294 -0.036952226981520654 -17.182993229851125
423 -0.03976653888821602 -17.250841722451156 -0.03941427897661924 -17.222407508827743
424 -0.039773918129503726 -17.29061564058066 -0.03947392962872982 -17.261881438456474
425 -0.03975704815238714 -17.33037268873305 -0.039982724003493786 -17.301864162459967
426 -0.03976156432181597 -17.370134253054864 -0.0397877112030983 -17.341651873663064
427 -0.03976304139941931 -17.409897294454282 -0.03929663468152285 -17.380948508344588
428 -0.03975342009216547 -17.449650714546447 -0.039657541923224925 -17.420606050267814
429 -0.03975192718207836 -17.489402641728525 -0.039660322852432726 -17.46026637312025
430 -0.03973170593380928 -17.529134347662335 -0.040099477395415306 -17.500365850515664
431 -0.03972050473093987 -17.568854852393276 -0.040840514935553074 -17.541206365451217
432 -0.03972791191190481 -17.60858276430518 -0.03858760166913271 -17.57979396712035
433 -0.03973308727145195 -17.64831585157663 -0.03990087676793337 -17.619694843888283
434 -0.039732179045677184 -17.68804803062231 -0.03941209446638823 -17.65910693835467
435 -0.039740582928061485 -17.72778861355037 -0.03737409263849258 -17.696481030993166
436 -0.03973919861018658 -17.767527812160555 -0.041128110699355604 -17.73760914169252
437 -0.039720363169908526 -17.807248175330464 -0.03956233654171228 -17.777171478234234
438 -0.03971224036067724 -17.846960415691143 -0.03949151057749987 -17.816662988811732
439 -0.039715193398296836 -17.88667560908944 -0.04106278233230114 -17.857725771144032
440 -0.0397066168487072 -17.92638222593815 -0.038589357025921346 -17.896315128169952
441 -0.03971335962414742 -17.966095585562297 -0.038255872949957845 -17.93457100111991
442 -0.03971824701875448 -18.00581383258105 -0.040624194964766505 -17.975195196084677
443 -0.03970670532435179 -18.045520537905404 -0.04000316001474857 -18.015198356099425
444 -0.039699646085500716 -18.085220183990906 -0.03920966852456331 -18.05440802462399
445 -0.039685637876391414 -18.124905821867298 -0.03843686133623123 -18.09284488596022
446 -0.039693753607571124 -18.16459957547487 -0.03903647493571043 -18.131881360895928
447 -0.03969288039952516 -18.204292455874395 -0.03981674779206514 -18.171698108687995
448 -0.03968404214829206 -18.243976498022686 -0.03893849272280932 -18.210636601410805
449 -0.039681359007954595 -18.28365785703064 -0.03949354905635118 -18.250130150467157
450 -0.039667515642941 -18.32332537267358 -0.039155814237892626 -18.28928596470505
451 -0.039693843200802804 -18.36301921587438 -0.042145550809800626 -18.33143151551485
452 -0.039672276563942434 -18.402691492438322 -0.03975855149328709 -18.371190067008136
453 -0.039656672067940234 -18.442348164506264 -0.037145520374178884 -18.408335587382314
454 -0.03967530075460672 -18.48202346526087 -0.03995385207235813 -18.448289439454673
455 -0.03966436628252268 -18.521687831543392 -0.038911247812211516 -18.487200687266885
456 -0.03964914232492447 -18.56133697386832 -0.03866441715508699 -18.52586510442197
457 -0.039650403708219525 -18.600987377576537 -0.03925099615007639 -18.565116100572048
458 -0.039630556106567384 -18.640617933683103 -0.03757717423141003 -18.602693274803457
459 -0.03966006636619568 -18.6802780000493 -0.037523188069462775 -18.64021646287292
460 -0.03963562157005072 -18.719913621619348 -0.039166899397969246 -18.67938336227089
461 -0.03963124938309193 -18.75954487100244 -0.0377932345494628 -18.71717659682035
462 -0.039648468233644964 -18.799193339236083 -0.039521601237356666 -18.75669819805771
463 -0.03963464591652155 -18.838827985152605 -0.040473714098334314 -18.797171912156042
464 -0.039617123827338216 -18.878445108979943 -0.042077180184423926 -18.839249092340467
465 -0.039623999036848545 -18.91806910801679 -0.04069086611270904 -18.879939958453175
466 -0.0396040216088295 -18.957673129625622 -0.03904308769851923 -18.918983046151695
467 -0.03961773030459881 -18.99729085993022 -0.0400644788518548 -18.959047525003548
468 -0.039622983895242214 -19.036913843825463 -0.0401591707020998 -18.99920669570565
469 -0.03960417006164789 -19.07651801388711 -0.039200929924845695 -19.038407625630494
470 -0.039592115022242066 -19.11611012890935 -0.03911571353673935 -19.077523339167232
471 -0.03959415666759014 -19.15570428557694 -0.035381640587002036 -19.112904979754234
472 -0.03964268285781145 -19.19534696843475 -0.042484456673264503 -19.155389436427498
473 -0.039613259583711626 -19.234960228018462 -0.03883788548409939 -19.194227321911598
474 -0.03960027620196342 -19.274560504220425 -0.03923483844846487 -19.233462160360062
475 -0.039597520045936106 -19.314158024266362 -0.03952268809080124 -19.272984848450864
476 -0.0395963404327631 -19.353754364699125 -0.04394710119813681 -19.316931949649
477 -0.03957544006407261 -19.393329804763198 -0.03922185841947794 -19.356153808068477
478 -0.039591544307768345 -19.432921349070966 -0.040856806375086305 -19.397010614443563
479 -0.03957963865250349 -19.47250098772347 -0.040317306853830816 -19.437327921297392
480 -0.03956062421202659 -19.512061611935497 -0.040079875476658346 -19.47740779677405
481 -0.039558120630681516 -19.551619732566177 -0.039581573009490965 -19.51698936978354
482 -0.03954832367599011 -19.591168056242168 -0.0397814828902483 -19.55677085267379
483 -0.03958473857492208 -19.63075279481709 -0.03936056382954121 -19.59613141650333
484 -0.03955750372260809 -19.6703102985397 -0.038681052066385745 -19.634812468569717
485 -0.039554805494844913 -19.709865104034545 -0.03946908935904503 -19.67428155792876
486 -0.03954939004033804 -19.749414494074884 -0.04025863371789455 -19.714540191646655
487 -0.03953481186181307 -19.788949305936697 -0.04023403860628605 -19.75477423025294
488 -0.039583828672766684 -19.828533134609465 -0.03434047279879451 -19.789114703051737
489 -0.03955565020442009 -19.868088784813885 -0.04028100855648518 -19.82939571160822
490 -0.03952912297099829 -19.907617907784882 -0.03492327388375997 -19.86431898549198
491 -0.03953778296709061 -19.947155690751973 -0.03827599957585335 -19.902594985067832
492 -0.039541290141642094 -19.986696980893615 -0.03906034659594297 -19.941655331663775
493 -0.039551088400185105 -20.0262480692938 -0.037078566290438174 -19.978733897954214
494 -0.039547419920563695 -20.065795489214363 -0.042368505522608756 -20.021102403476824
495 -0.03955142311751843 -20.105346912331882 -0.03940267339348793 -20.060505076870314
496 -0.039546385407447815 -20.14489329773933 -0.03869077656418085 -20.099195853434495
497 -0.039535735920071605 -20.184429033659402 -0.040209234319627286 -20.13940508775412
498 -0.03955301810055971 -20.22398205175996 -0.038511401042342186 -20.177916488796463
499 -0.03954017516225576 -20.263522226922216 -0.04074991922825575 -20.218666408024717
500 -0.03953026831150055 -20.303052495233718 -0.03975843545049429 -20.25842484347521
501 -0.03953613508492708 -20.342588630318645 -0.04084879718720913 -20.29927364066242
502 -0.03950639571994543 -20.38209502603859 -0.04066216368228197 -20.3399358043447
503 -0.03950731810182333 -20.421602344140414 -0.03668970614671707 -20.37662551049142
504 -0.03950648885220289 -20.46110883299262 -0.0394114512950182 -20.416036961786435
505 -0.0395199766382575 -20.500628809630875 -0.04069682471454143 -20.456733786500976
506 -0.039505310170352456 -20.540134119801227 -0.0398402776569128 -20.49657406415789
507 -0.03947195373475552 -20.57960607353598 -0.03777040131390095 -20.53434446547179
508 -0.03949073012918234 -20.619096803665162 -0.04067688584327698 -20.575021351315065
509 -0.03950249385088682 -20.658599297516048 -0.040816450491547585 -20.615837801806613
510 -0.03946377076208592 -20.698063068278135 -0.037698251008987424 -20.6535360528156
511 -0.03947926256805658 -20.737542330846193 -0.04250544924288988 -20.69604150205849
512 -0.03949796576052904 -20.77704029660672 -0.038818313740193844 -20.734859815798682
513 -0.039480723440647125 -20.816521020047368 -0.03942922484129667 -20.774289040639978
514 -0.0394731555134058 -20.855994175560774 -0.03967973366379738 -20.813968774303774
515 -0.03962135203182697 -20.8956155275926 -0.018688355130143462 -20.83265712943392
516 -0.03951889742165804 -20.935134425014258 -0.038966435566544534 -20.871623565000462
517 -0.03951923586428165 -20.97465366087854 -0.03958893809467554 -20.911212503095136
518 -0.03950319867581129 -21.01415685955435 -0.03935143314301968 -20.950563936238154
519 -0.03949689250439405 -21.053653752058747 -0.04050293806940317 -20.991066874307556
520 -0.03950133863836527 -21.093155090697113 -0.040976418927311895 -21.032043293234867
521 -0.03949560560286045 -21.132650696299972 -0.037138968054205176 -21.069182261289072
522 -0.039487167820334436 -21.172137864120305 -0.038699657656252384 -21.107881918945324
523 -0.03944137878715992 -21.211579242907465 -0.04539313167333603 -21.15327505061866
524 -0.03947234470397234 -21.25105158761144 -0.03933368846774101 -21.192608739086403
525 -0.03946985565125942 -21.290521443262698 -0.03841745611280203 -21.231026195199206
526 -0.039455235749483106 -21.32997667901218 -0.039145332761108875 -21.270171527960315
527 -0.039450429193675515 -21.369427108205855 -0.038290723040699956 -21.308462251001014
528 -0.03946219645440578 -21.40888930466026 -0.04126194156706333 -21.34972419256808
529 -0.03945485427975655 -21.448344158940017 -0.039050536975264546 -21.388774729543343
530 -0.03944184072315693 -21.487785999663174 -0.03943583406507969 -21.428210563608424
531 -0.03943836111575365 -21.527224360778927 -0.03890589904040098 -21.467116462648825
532 -0.03942982293665409 -21.56665418371558 -0.04057322777807713 -21.5076896904269
533 -0.0394276587292552 -21.606081842444837 -0.03984536621719599 -21.547535056644097
534 -0.03941865470260382 -21.64550049714744 -0.03938783332705498 -21.586922889971152
535 -0.03942400794476271 -21.684924505092205 -0.03901657983660698 -21.625939469807758
536 -0.03944659996777773 -21.724371105059983 -0.03786483388394117 -21.6638043036917
537 -0.03944585099816322 -21.763816956058147 -0.0350958633236587 -21.698900167015356
538 -0.039450687170028684 -21.803267643228175 -0.03984382748603821 -21.738743994501394
539 -0.03939040638506412 -21.842658049613238 -0.04208101909607649 -21.78082501359747
540 -0.03942824583500624 -21.882086295448243 -0.03893801309168339 -21.819763026689156
541 -0.03942028246819973 -21.921506577916443 -0.040034835785627367 -21.85979786247478
542 -0.0394184211269021 -21.960924999043346 -0.04280329830944538 -21.902601160784226
543 -0.03939858209341764 -22.000323581136765 -0.037776537239551544 -21.940377698023777
544 -0.03939010500907898 -22.039713686145845 -0.039783448167145255 -21.980161146190923
545 -0.03939242195338011 -22.079106108099225 -0.038184490613639356 -22.01834563680456
546 -0.0393829932436347 -22.11848910134286 -0.034905997850000856 -22.05325163465456
547 -0.03939959220588207 -22.157888693548742 -0.03402549307793379 -22.087277127732495
548 -0.03940941169857979 -22.19729810524732 -0.041793417371809485 -22.129070545104305
549 -0.03940649945288897 -22.236704604700208 -0.03908601049333811 -22.168156555597644
550 -0.03938350770622492 -22.276088112406434 -0.03877944890409708 -22.206936004501742
551 -0.03938254695385694 -22.31547065936029 -0.03782207760959864 -22.24475808211134
552 -0.039413074217736724 -22.354883733578028 -0.04513619616627693 -22.289894278277615
553 -0.03936993777751922 -22.394253671355546 -0.03724346049129963 -22.327137738768915
554 -0.039370561577379705 -22.433624232932925 -0.04063149318099022 -22.367769231949904
555 -0.03936724364757538 -22.4729914765805 -0.0393543915823102 -22.407123623532215
556 -0.03932103868573904 -22.512312515266238 -0.023435493162833155 -22.430559116695047
557 -0.03940754327923059 -22.55172005854547 -0.039775258116424086 -22.470334374811472
558 -0.03939348254352808 -22.591113541088998 -0.03967904336750507 -22.51001341817898
559 -0.03940038550645113 -22.630513926595448 -0.03936386182904243 -22.54937728000802
560 -0.03939216211438179 -22.66990608870983 -0.038655173406004904 -22.588032453414026
561 -0.039383259043097495 -22.70928934775293 -0.04407036826014519 -22.63210282167417
562 -0.03937080837786198 -22.74866015613079 -0.03408746896311641 -22.666190290637285
563 -0.0393993491306901 -22.78805950526148 -0.047529284842312336 -22.713719575479598
564 -0.0393254354596138 -22.827384940721092 -0.03981575556099415 -22.75353533104059
565 -0.0393234645947814 -22.866708405315872 -0.04018817488104105 -22.793723505921633
566 -0.03931703735142946 -22.906025442667303 -0.0399836502969265 -22.83370715621856
567 -0.039309252984821796 -22.945334695652125 -0.038682864792644975 -22.872390021011203
568 -0.03930621724575758 -22.984640912897884 -0.040158655308187005 -22.91254867631939
569 -0.03929927423596382 -23.02394018713385 -0.03789625819772482 -22.950444934517115
570 -0.03930628430098295 -23.063246471434834 -0.039912424981594086 -22.99035735949871
571 -0.03933897130191326 -23.102585442736746 -0.03530048010870814 -23.02565783960742
572 -0.03932627327740192 -23.14191171601415 -0.04812492206692696 -23.073782761674344
573 -0.03928527776151895 -23.181196993775668 -0.03849974889308214 -23.112282510567425
574 -0.039281662367284295 -23.22047865614295 -0.04062528386712074 -23.152907794434547
575 -0.039276822470128536 -23.25975547861308 -0.04143063239753246 -23.19433842683208
576 -0.03925952836871147 -23.29901500698179 -0.03754744548350573 -23.231885872315583
577 -0.03927228525280953 -23.3382872922346 -0.039528289996087554 -23.27141416231167
578 -0.03926348648965359 -23.377550778724252 -0.03452294403687119 -23.305937106348544
579 -0.03929490391165018 -23.416845682635902 -0.037303597666323185 -23.343240704014868
580 -0.03928873594850302 -23.456134418584405 -0.0314712876919657 -23.374711991706832
581 -0.03929724656045437 -23.49543166514486 -0.039831751771271226 -23.414543743478102
582 -0.0392863655462861 -23.534718030691145 -0.04061831459403038 -23.455162058072133
583 -0.03928277920931578 -23.57400080990046 -0.04046390764415264 -23.495625965716286
584 -0.03927554897964001 -23.6132763588801 -0.03936687894165516 -23.534992844657943
585 -0.03927993644028902 -23.652556295320387 -0.038914771750569344 -23.573907616408512
586 -0.03928000647574663 -23.691836301796133 -0.04093699790537357 -23.614844614313885
587 -0.03928120117634535 -23.731117502972477 -0.040070009790360926 -23.654914624104247
588 -0.03926949054002762 -23.770386993512506 -0.03814208600670099 -23.693056710110948
589 -0.03926883041858673 -23.80965582393109 -0.03870735224336386 -23.731764062354312
590 -0.039251836389303206 -23.848907660320396 -0.030964404391124845 -23.762728466745436
591 -0.03930184729397297 -23.88820950761437 -0.03984251581132412 -23.80257098255676
592 -0.03928345665335655 -23.927492964267728 -0.03519062353298068 -23.83776160608974
593 -0.039310334250330925 -23.96680329851806 -0.0392025463283062 -23.876964152418044
594 -0.039280802756547925 -24.006084101274606 -0.043645622394979 -23.920609774813023
595 -0.03928362298756838 -24.045367724262174 -0.03845563605427742 -23.9590654108673
596 -0.03927614949643612 -24.084643873758612 -0.03844977356493473 -23.997515184432235
597 -0.03929590173065663 -24.12393977548927 -0.04408742878586054 -24.041602613218096
598 -0.03925812002271414 -24.163197895511985 -0.041168118454515935 -24.08277073167261
599 -0.039240424521267414 -24.202438320033252 -0.038592853024601935 -24.121363584697214
600 -0.03925204910337925 -24.24169036913663 -0.03870379030704498 -24.16006737500426
601 -0.03924854192882776 -24.28093891106546 -0.03858360350131988 -24.19865097850558
602 -0.03928902838379145 -24.32022793944925 -0.03840072698076256 -24.23705170548634
603 -0.03921884223818779 -24.35944678168744 -0.03933465611189604 -24.276386361598238
604 -0.03921219948679209 -24.39865898117423 -0.039359529688954356 -24.315745891287193
605 -0.03920980840921402 -24.437868789583444 -0.03861732594668865 -24.35436321723388
606 -0.03920022305101156 -24.477069012634455 -0.03838722426444292 -24.392750441498325
607 -0.039198891073465345 -24.51626790370792 -0.040427195653319356 -24.433177637151644
608 -0.03919735513627529 -24.555465258844194 -0.0390500420704484 -24.472227679222094
609 -0.039174186624586584 -24.59463944546878 -0.038545682840049264 -24.510773362062142
610 -0.03923788592219353 -24.633877331390973 -0.028850249014794827 -24.539623611076937
611 -0.03924091979861259 -24.673118251189585 -0.036976211704313755 -24.57659982278125
612 -0.039228880032897 -24.712347131222483 -0.03913300894200802 -24.61573283172326
613 -0.03923855684697628 -24.751585688069458 -0.0409343633800745 -24.656667195103335
614 -0.03921116329729557 -24.790796851366753 -0.03950235340744257 -24.696169548510778
615 -0.03920571822673082 -24.830002569593486 -0.03903457690030336 -24.73520412541108
616 -0.03920950125902891 -24.869212070852516 -0.03910587932914496 -24.774310004740226
617 -0.0394139114767313 -24.908625982329248 0.0006608641502680257 -24.773649140589956
618 -0.03926932942122221 -24.94789531175047 -0.04106526225805283 -24.814714402848008
619 -0.03926975429058075 -24.98716506604105 -0.039440681040287015 -24.854155083888294
620 -0.039261520467698575 -25.026426586508748 -0.03905424103140831 -24.893209324919702
621 -0.03926408663392067 -25.06569067314267 -0.04024566374719143 -24.933454988666895
622 -0.039256333373486996 -25.104947006516156 -0.03964014947414398 -24.97309513814104
623 -0.039286109432578084 -25.144233115948733 -0.035158002842217685 -25.008253140983257
624 -0.03926130551844835 -25.18349442146718 -0.03951367232948542 -25.04776681331274
625 -0.039240794442594054 -25.222735215909776 -0.03699383232742548 -25.084760645640166
626 -0.039259573072195054 -25.26199478898197 -0.04462001547217369 -25.12938066111234
627 -0.03923893813043833 -25.301233727112407 -0.0403134061023593 -25.1696940672147
628 -0.03923144992440939 -25.340465177036815 -0.04098819848150015 -25.2106822656962
629 -0.039236015267670156 -25.379701192304484 -0.03778803814202547 -25.248470303838225
630 -0.039220928214490414 -25.418922120518975 -0.039933592267334464 -25.28840389610556
631 -0.03922943491488695 -25.45815155543386 -0.03888960070908069 -25.32729349681464
632 -0.0392497593536973 -25.49740131478756 -0.03885719496756792 -25.36615069178221
633 -0.03921552561223507 -25.536616840399795 -0.039658821374177936 -25.405809513156388
634 -0.03920974507927895 -25.575826585479074 -0.038418620452284814 -25.44422813360867
635 -0.03921677954494953 -25.615043365024025 -0.03883888963609934 -25.48306702324477
636 -0.039203721657395364 -25.65424708668142 -0.040709147788584234 -25.523776171033354
637 -0.039197877049446106 -25.693444963730865 -0.03964629620313644 -25.563422467236492
638 -0.039196483604609964 -25.732641447335475 -0.03620883012190461 -25.599631297358396
639 -0.03915377985686064 -25.771795227192335 -0.048484270460903645 -25.6481155678193
640 -0.03916214033961296 -25.810957367531948 -0.04077437575906515 -25.688889943578364
641 -0.03914019521325827 -25.850097562745205 -0.03825272042304277 -25.727142664001406
642 -0.039158943481743334 -25.88925650622695 -0.041172548569738864 -25.768315212571146
643 -0.039150315523147586 -25.928406821750098 -0.03458913089707494 -25.80290434346822
644 -0.03913213275372982 -25.967538954503826 -0.03985934164375067 -25.842763685111972
645 -0.03912559747695923 -26.006664551980787 -0.039896081387996676 -25.88265976649997
646 -0.03912312537431717 -26.045787677355104 -0.03890869095921516 -25.921568457459184
647 -0.03913303203880787 -26.084920709393913 -0.03888733871281147 -25.960455796171996
648 -0.03913757670670748 -26.12405828610062 -0.041641832888126375 -26.00209762906012
649 -0.03906942587345839 -26.163127711974077 -0.035604266449809074 -26.03770189550993
650 -0.03911447580903769 -26.202242187783114 -0.04000246003270149 -26.077704355542632
651 -0.03909905683249235 -26.241341244615604 -0.037226864509284495 -26.11493122005192
652 -0.03912238366901875 -26.280463628284622 -0.040452782064676285 -26.155384002116595
653 -0.039097164571285245 -26.319560792855906 -0.03619639864191413 -26.191580400758507
654 -0.03908580020070076 -26.35864659305661 -0.04123139940202236 -26.23281180016053
655 -0.039069128781557085 -26.397715721838164 -0.03955593723803759 -26.272367737398568
656 -0.0390844838693738 -26.436800205707538 -0.03451520362868905 -26.306882941027258
657 -0.039115893095731734 -26.47591609880327 -0.04577148426324129 -26.3526544252905
658 -0.03905978258699179 -26.514975881390264 -0.04005275573581457 -26.392707181026314
659 -0.03906774595379829 -26.55404362734406 -0.0381723890081048 -26.430879570034417
660 -0.039069281332194804 -26.593112908676257 -0.03887192234396934 -26.469751492378386
661 -0.03908251672983169 -26.63219542540609 -0.037244340591132644 -26.50699583296952
662 -0.039074419811367986 -26.671269845217456 -0.030050665652379394 -26.537046498621898
663 -0.03902774788439274 -26.71029759310185 -0.03847414273768664 -26.575520641359585
664 -0.03906608931720257 -26.74936368241905 -0.039302189461886884 -26.61482283082147
665 -0.0390638243407011 -26.788427506759753 -0.03881781082600355 -26.653640641647474
666 -0.03906181547790766 -26.82748932223766 -0.03849095217883587 -26.69213159382631
667 -0.03907445352524519 -26.866563775762906 -0.03926388993859291 -26.731395483764903
668 -0.03906331639736891 -26.905627092160273 -0.03859268594533205 -26.769988169710235
669 -0.03906555995345116 -26.944692652113723 -0.04194176867604256 -26.811929938386278
670 -0.03907175660133362 -26.983764408715057 -0.03841934464871884 -26.850349283034998
671 -0.03903097789734602 -27.022795386612405 -0.038920547999441626 -26.88926983103444
672 -0.03904947992414236 -27.061844866536546 -0.0442329240962863 -26.933502755130725
673 -0.03903400246053934 -27.100878868997086 -0.04060014747083187 -26.974102902601558
674 -0.03900745790451765 -27.139886326901603 -0.0387482775375247 -27.012851180139084
675 -0.038997001387178896 -27.178883328288784 -0.04089388716965914 -27.053745067308743
676 -0.039033093675971034 -27.217916421964755 -0.031089618103578687 -27.08483468541232
677 -0.03902010042220354 -27.256936522386958 -0.03912151325494051 -27.123956198667262
678 -0.03898477610200644 -27.295921298488963 -0.03216350618749857 -27.15611970485476
679 -0.03900246471166611 -27.334923763200628 -0.039045386202633384 -27.195165091057394
680 -0.03902528993785381 -27.37394905313848 -0.03962807897478342 -27.234793170032177
681 -0.039013868756592275 -27.412962921895073 -0.0339352460578084 -27.268728416089985
682 -0.039011143147945404 -27.451974065043018 -0.042300820723176 -27.311029236813162
683 -0.0390204081311822 -27.4909944731742 -0.036271671578288076 -27.34730090839145
684 -0.039019307307899 -27.5300137804821 -0.03829549364745617 -27.385596402038907
685 -0.03904343880712986 -27.56905721928923 -0.03189816065132618 -27.417494562690234
686 -0.03909869473427534 -27.608155914023506 -0.03790356279350817 -27.455398125483743
687 -0.03904358129948378 -27.64719949532299 -0.04008947052061558 -27.49548759600436
688 -0.039037737809121606 -27.68623723313211 -0.03573330156505108 -27.531220897569412
689 -0.039023468643426894 -27.72526070177554 -0.04852071776986122 -27.579741615339273
690 -0.03901969864964485 -27.764280400425186 -0.03762680049985647 -27.61736841583913
691 -0.03901189640164375 -27.80329229682683 -0.038529458455741405 -27.655897874294872
692 -0.03900735042989254 -27.84229964725672 -0.040554434061050415 -27.696452308355923
693 -0.03900314774364233 -27.881302795000362 -0.037934907153248786 -27.734387215509173
694 -0.03899530079215765 -27.92029809579252 -0.04090167675167322 -27.775288892260846
695 -0.03899671193212271 -27.959294807724643 -0.039790929108858106 -27.815079821369704
696 -0.03897019885480404 -27.998265006579448 -0.04264590591192245 -27.857725727281625
697 -0.03897999320179224 -28.03724499978124 -0.037226598244160414 -27.894952325525786
698 -0.03896801881492138 -28.07621301859616 -0.03653231831267476 -27.93148464383846
699 -0.03896075189113617 -28.115173770487296 -0.04109952617436648 -27.972584170012826
700 -0.03896236475557089 -28.154136135242865 -0.039394053444266316 -28.011978223457092
701 -0.0389554949477315 -28.193091630190597 -0.0330323189496994 -28.045010542406793
702 -0.03895416799932718 -28.232045798189926 -0.034876554552465674 -28.079887096959258
703 -0.038941317982971665 -28.270987116172897 -0.039307845197618006 -28.119194942156877
704 -0.03897949326783419 -28.309966609440732 -0.03394346758723259 -28.15313840974411
705 -0.038960745371878144 -28.34892735481261 -0.05026641245931387 -28.203404822203424
706 -0.03891640715301037 -28.38784376196562 -0.03547383397817612 -28.2388786561816
707 -0.038938064873218534 -28.426781826838837 -0.038384780287742615 -28.277263436469344
708 -0.03893274664878845 -28.465714573487627 -0.038310148008167746 -28.315573584477512
709 -0.03894530590623617 -28.504659879393863 -0.03791978992521763 -28.35349337440273
710 -0.038944291323423384 -28.543604170717288 -0.039640049636363986 -28.393133424039096
711 -0.038926218450069425 -28.582530389167356 -0.039060063660144806 -28.43219348769924
712 -0.03892178814858198 -28.621452177315938 -0.03657946102321148 -28.468772948722453
713 -0.03892894629389047 -28.660381123609827 -0.038195019215345384 -28.506967967937797
714 -0.03893861565738917 -28.699319739267217 -0.04168833997100592 -28.548656307908804
715 -0.03891540206968784 -28.738235141336904 -0.0333706964738667 -28.58202700438267
716 -0.038926032930612565 -28.777161174267516 -0.04038800280541181 -28.62241500718808
717 -0.03889294657856226 -28.81605412084608 -0.037041264586150646 -28.659456271774232
718 -0.03892027549445629 -28.854974396340534 -0.03845629934221506 -28.697912571116447
719 -0.038910312205553056 -28.893884708546086 -0.046081590466201305 -28.74399416158265
720 -0.038904752023518084 -28.932789460569605 -0.043610844388604166 -28.78760500597125
721 -0.038892096281051634 -28.97168155685066 -0.036146517284214495 -28.823751523255467
722 -0.038892178982496264 -29.010573735833155 -0.039396929740905764 -28.863148452996374
723 -0.03889443725347519 -29.04946817308663 -0.035129171796143055 -28.898277624792517
724 -0.03888338301330805 -29.088351556099937 -0.04052343163639307 -28.93880105642891
725 -0.038887151330709455 -29.127238707430646 -0.03531142231076956 -28.97411247873968
726 -0.03891238532960415 -29.16615109276025 -0.050023287534713745 -29.024135766274394
727 -0.038893472589552405 -29.2050445653498 -0.03609880283474922 -29.060234569109145
728 -0.038891118578612806 -29.243935683928413 -0.03816386517137289 -29.09839843428052
729 -0.03888953421264887 -29.282825218141063 -0.0406689889729023 -29.139067423253422
730 -0.03889029994606972 -29.32171551808713 -0.03785250708460808 -29.17691993033803
731 -0.03887184485793114 -29.36058736294506 -0.03986091278493405 -29.216780843122965
732 -0.038877477124333384 -29.399464840069395 -0.036712596565485 -29.25349343968845
733 -0.03889655005186796 -29.438361390121262 -0.031834541168063876 -29.285327980856515
734 -0.03892504666000605 -29.477286436781267 0.0013944597681984305 -29.283933521088315
735 -0.038897001557052134 -29.51618343833832 -0.03953971043229103 -29.323473231520605
736 -0.038875711336731913 -29.555059149675053 -0.030805266462266445 -29.35427849798287
737 -0.038904334977269174 -29.59396348465232 -0.037972277775406835 -29.392250775758278
738 -0.038883885554969314 -29.63284737020729 -0.033395900903269646 -29.425646676661547
739 -0.038867262192070484 -29.67171463239936 -0.04426443204283714 -29.469911108704384
740 -0.038845538161695004 -29.710560170561056 -0.04254579842090607 -29.51245690712529
741 -0.03886831980198622 -29.74942849036304 -0.03961619641631842 -29.55207310354161
742 -0.03885870613157749 -29.78828719649462 -0.03874953854829073 -29.5908226420899
743 -0.03884982615709305 -29.827137022651712 -0.03993819206953049 -29.63076083415943
744 -0.03886191640049219 -29.865998939052204 -0.037621900998055936 -29.668382735157486
745 -0.03882491867989302 -29.904823857732097 -0.043994311988353726 -29.71237704714584
746 -0.038830389827489854 -29.943654247559586 -0.05141227766871452 -29.763789324814553
747 -0.03880120441317558 -29.98245545197276 -0.04174579977989197 -29.805535124594446
748 -0.03879831526428461 -30.021253767237045 -0.039844099804759024 -29.845379224399206
749 -0.038803129084408285 -30.060056896321452 -0.03967509176582098 -29.88505431616503
750 -0.03881025090813637 -30.098867147229587 -0.034007268585264684 -29.919061584750292
751 -0.03880664985626936 -30.137673797085856 -0.042698862962424755 -29.961760447712717
752 -0.03879499230533838 -30.176468789391194 -0.038372783735394475 -30.00013323144811
753 -0.03880710825324059 -30.215275897644435 -0.037409348599612716 -30.037542580047724
754 -0.038783565163612366 -30.254059462808048 -0.03492799904197454 -30.0724705790897
755 -0.03876853883266449 -30.29282800164071 -0.03202039385214448 -30.104490972941843
756 -0.038797206804156305 -30.331625208444866 -0.03788877753540874 -30.14237975047725
757 -0.038775828666985035 -30.37040103711185 -0.038061849772930145 -30.18044160025018
758 -0.038766194880008695 -30.40916723199186 -0.0381939560174942 -30.218635556267675
759 -0.03877950944006443 -30.447946741431924 -0.035875467024743556 -30.25451102329242
760 -0.038780526258051395 -30.486727267689975 -0.04387341048568487 -30.298384433778104
761 -0.03877304438501596 -30.525500312074993 -0.0429243229329586 -30.34130875671106
762 -0.0387657443061471 -30.56426605638114 -0.007493443746352568 -30.348802200457413
763 -0.03878549803048372 -30.603051554411625 -0.04011191464960575 -30.38891411510702
764 -0.03874624408781528 -30.64179779849944 -0.036865351535379884 -30.4257794666424
765 -0.038782012835145 -30.680579811334585 -0.035496358387172224 -30.46127582502957
766 -0.03876798581331968 -30.719347797147904 -0.040185825526714326 -30.501461650556283
767 -0.038760391622781755 -30.758108188770684 -0.027740104496479033 -30.529201755052764
768 -0.03878115527331829 -30.796889344044004 -0.03687205612659454 -30.566073811179358
769 -0.03879741244018078 -30.835686756484186 -0.043795499764382836 -30.60986931094374
770 -0.038770349510014054 -30.8744571059942 -0.034976061806082724 -30.644845372749824
771 -0.038785088993608954 -30.91324219498781 -0.040832361578941344 -30.685677734328767
772 -0.03877897635102272 -30.95202117133883 -0.039928159490227697 -30.725605893818994
773 -0.038781074807047844 -30.99080224614588 -0.03532372210174799 -30.76092961592074
774 -0.038749574311077596 -31.029551820456955 -0.05211068112403154 -30.813040297044772
775 -0.03875806946307421 -31.06830988992003 -0.030275434721261263 -30.843315731766033
776 -0.03875326830893755 -31.107063158228968 -0.04039747659116984 -30.883713208357204
777 -0.038737321458756926 -31.145800479687725 -0.03508049920201302 -30.918793707559217
778 -0.038749761693179605 -31.184550241380904 -0.03265103800222278 -30.95144474556144
779 -0.03881050683557987 -31.223360748216486 -0.06335586868226528 -31.014800614243704
780 -0.03875122871249914 -31.262111976928985 -0.037257124483585355 -31.05205773872729
781 -0.03876469135284424 -31.30087666828183 -0.038029789365828036 -31.090087528093118
782 -0.0387264434248209 -31.33960311170665 -0.032827289775013924 -31.122914817868132
783 -0.038725964911282065 -31.378329076617934 -0.03425012473016977 -31.157164942598303
784 -0.03873809948563576 -31.41706717610357 -0.034933697804808615 -31.192098640403113
785 -0.038705861940979955 -31.455773038044548 -0.044734451733529565 -31.236833092136642
786 -0.03869929295033216 -31.49447233099488 -0.03488994687795639 -31.2717230390146
787 -0.03872386775910854 -31.53319619875399 -0.03408941496163607 -31.305812453976234
788 -0.03875275440514088 -31.571948953159133 -0.040311068017035726 -31.34612352199327
789 -0.038680989481508735 -31.610629942640642 -0.042207622341811656 -31.388331144335083
790 -0.03867972493171692 -31.64930966757236 -0.03655725382268429 -31.42488839815777
791 -0.03868042640388012 -31.68799009397624 -0.037523850053548816 -31.46241224821132
792 -0.03869527671486139 -31.7266853706911 -0.04257895536720753 -31.504991203578527
793 -0.03872806504368782 -31.76541343573479 -0.006064577586948871 -31.511055781165474
794 -0.03874995410442352 -31.804163389839214 -0.04011939913034439 -31.551175180295818
795 -0.038729837909340856 -31.842893227748554 -0.03809002749621868 -31.589265207792035
796 -0.03873828966170549 -31.88163151741026 -0.03829428069293499 -31.62755948848497
797 -0.03874700162559748 -31.920378519035857 -0.039451899006962776 -31.667011387491932
798 -0.038721463084220885 -31.95909998212008 -0.03796924613416195 -31.704980633626093
799 -0.038729199953377244 -31.997829182073456 -0.039460374787449834 -31.744441008413542
800 -0.03870690353214741 -32.036536085605604 -0.03816669341176748 -31.78260770182531
801 -0.03870922643691301 -32.07524531204252 -0.039911309443414214 -31.822519011268724
802 -0.03872464280575514 -32.11396995484827 -0.037664310075342655 -31.860183321344067
803 -0.038720980286598206 -32.15269093513487 -0.038651321269571784 -31.89883464261364
804 -0.03870463445782661 -32.1913955695927 -0.03638084065169096 -31.93521548326533
805 -0.038713740184903145 -32.2301093097776 -0.042554093152284624 -31.977769576417614
806 -0.038762958720326424 -32.26887226849793 -0.036466950178146364 -32.01423652659576
807 -0.03872507493942976 -32.30759734343736 -0.05540076922625303 -32.06963729582201
808 -0.03871020562946796 -32.34630754906683 -0.03776488080620766 -32.10740217662822
809 -0.038700392842292784 -32.38500794190912 -0.0378068495541811 -32.1452090261824
810 -0.03870040271431208 -32.423708344623435 -0.03987930510193109 -32.185088331284334
811 -0.03872021362185478 -32.46242855824529 -0.035431022942066195 -32.2205193542264
812 -0.03870406746864319 -32.501132625713936 -0.04027416631579399 -32.260793520542194
813 -0.038693719729781154 -32.539826345443714 -0.04109051115810871 -32.301884031700304
814 -0.03868091572076082 -32.578507261164475 -0.037147715128958224 -32.339031746829264
815 -0.038697640597820285 -32.61720490176229 -0.03496600463986397 -32.373997751469126
816 -0.03865433055907488 -32.65585923232137 -0.04563132897019386 -32.41962908043932
817 -0.03864299077540636 -32.69450222309678 -0.0568804731592536 -32.476509553598575
818 -0.038632757402956484 -32.733134980499734 -0.04812704380601644 -32.524636597404594
819 -0.0386612456291914 -32.77179622612893 -0.042970634531229734 -32.567607231935824
820 -0.038622974045574666 -32.8104192001745 -0.04195882622152567 -32.60956605815735
821 -0.038617574609816074 -32.84903677478432 -0.039009152166545394 -32.64857521032389
822 -0.03864255286753178 -32.887679327651846 -0.02565826999489218 -32.67423348031878
823 -0.038586565852165224 -32.92626589350401 -0.030010625161230563 -32.704244105480015
824 -0.03863699622452259 -32.964902889728535 -0.05002842415124178 -32.75427252963126
825 -0.03862577732652426 -33.00352866705506 -0.03542102389037609 -32.78969355352164
826 -0.03860799297690391 -33.042136660031964 -0.039811717718839644 -32.82950527124048
827 -0.03864431083202362 -33.08078097086399 -0.030016763135790825 -32.85952203437627
828 -0.038611512072384356 -33.11939248293638 -0.03922689277678728 -32.89874892715306
829 -0.03862143438309431 -33.15801391731947 -0.03741114027798176 -32.93616006743104
830 -0.03861960452049971 -33.19663352183997 -0.038336226250976324 -32.974496293682016
831 -0.03860153257846832 -33.23523505441844 -0.043470846861600874 -33.01796714054362
832 -0.038590542413294314 -33.273825596831735 -0.03921413123607635 -33.0571812717797
833 -0.03860068004578352 -33.31242627687752 -0.04190126843750477 -33.0990825402172
834 -0.03856144696474075 -33.35098772384226 -0.03880039658397436 -33.13788293680118
835 -0.03861849177628755 -33.38960621561855 -0.017697432939894498 -33.155580369741074
836 -0.03858289606869221 -33.42818911168724 -0.0399996162392199 -33.195579985980295
837 -0.038566548563539985 -33.466755660250776 -0.037790534645318986 -33.23337052062561
838 -0.03856172170490026 -33.50531738195568 -0.036504770070314406 -33.26987529069593
839 -0.038551513105630875 -33.54386889506131 -0.028925946541130544 -33.29880123723706
840 -0.038588736578822135 -33.58245763164013 -0.03453701687976718 -33.333338254116825
841 -0.0385646166279912 -33.621022248268126 -0.05181568544358015 -33.385153939560404
842 -0.03856775835156441 -33.65959000661969 -0.03835122622549534 -33.4235051657859
843 -0.03858440294861794 -33.6981744095683 -0.030705603724345564 -33.45421076951024
844 -0.038575243577361105 -33.736749653145665 -0.01774384790332988 -33.47195461741357
845 -0.03857291489839554 -33.77532256804406 -0.03950616829097271 -33.51146078570454
846 -0.03856850378215313 -33.81389107182621 -0.03588636927306652 -33.54734715497761
847 -0.0385787708684802 -33.852469842694696 -0.0397345507517457 -33.587081705729354
848 -0.03853876944631338 -33.89100861214101 -0.05266924742609262 -33.63975095315545
849 -0.03851950839161873 -33.92952812053262 -0.02878188220784068 -33.66853283536329
850 -0.038538390398025514 -33.96806651093065 -0.04242450427263975 -33.710957339635925
851 -0.0385398143902421 -34.00660632532089 -0.03946826606988907 -33.750425605705814
852 -0.0385297641158104 -34.045136089436696 -0.04313195645809174 -33.793557562163905
853 -0.038510392606258395 -34.08364648204295 -0.028737640520557762 -33.822295202684465
854 -0.03847146350890398 -34.12211794555186 -0.009360309281328227 -33.83165551196579
855 -0.038544691354036334 -34.16066263690589 -0.04872645102441311 -33.88038196299021
856 -0.03848831634968519 -34.199150953255575 -0.03131382903084159 -33.91169579202105
857 -0.03851315267384052 -34.23766410592942 -0.04308276642113924 -33.954778558442186
858 -0.03849273268133402 -34.27615683861075 -0.04115351177752018 -33.99593207021971
859 -0.03849716670811176 -34.314654005318864 -0.03717347364872694 -34.03310554386844
860 -0.038494409248232844 -34.353148414567094 -0.04164149072021246 -34.07474703458865
861 -0.03854476790875196 -34.39169318247585 -0.06676957756280899 -34.141516612151456
862 -0.03847183622419834 -34.430165018700045 -0.04377162456512451 -34.18528823671658
863 -0.03846001960337162 -34.468625038303415 -0.03992973994463682 -34.22521797666122
864 -0.03848015144467354 -34.50710518974809 -0.026775476709008216 -34.251993453370225
865 -0.03846367970108986 -34.54556886944918 -0.03411535620689392 -34.28610880957712
866 -0.03845589067786932 -34.58402476012704 -0.03383945394307375 -34.319948263520196
867 -0.0384823827072978 -34.622507142834344 -0.025911299511790276 -34.345859563031986
868 -0.0384896332398057 -34.66099677607415 -0.03305266313254833 -34.37891222616454
869 -0.03851478900760412 -34.69951156508176 -0.03730401005595922 -34.4162162362205
870 -0.0384974330663681 -34.738008998148125 -0.03999985195696354 -34.45621608817746
871 -0.038479564152657984 -34.776488562300784 -0.06610536910593509 -34.5223214572834
872 -0.0384293245151639 -34.81491788681595 -0.031315095350146295 -34.55363655263354
873 -0.038482281193137166 -34.85340016800909 -0.039920786023139955 -34.59355733865668
874 -0.038434643484652045 -34.89183481149374 -0.06103186812251806 -34.6545892067792
875 -0.03845302127301693 -34.93028783276675 -0.018945300346240403 -34.67353450712544
876 -0.03845214676111937 -34.96873997952787 -0.043753257393836974 -34.71728776451928
877 -0.03844462335109711 -35.007184602878965 -0.0481711708009243 -34.765458935320204
878 -0.0384295666590333 -35.045614169538 -0.03643539659678936 -34.80189433191699
879 -0.03841565456241369 -35.08402982410041 -0.040737455151975153 -34.84263178706897
880 -0.038415275327861306 -35.122445099428276 -0.03607905600219965 -34.87871084307117
881 -0.03842881564050913 -35.160873915068784 -0.04965056534856558 -34.92836140841973
882 -0.0383619848638773 -35.19923589993266 -0.023501515202224255 -34.95186292362196
883 -0.038394680619239806 -35.2376305805519 -0.03093404807150364 -34.98279697169346
884 -0.038420234061777594 -35.276050814613676 -0.04197438415139913 -35.02477135584486
885 -0.0384250158444047 -35.31447583045808 -0.04585261642932892 -35.07062397227419
886 -0.038369274511933324 -35.352845104970015 -0.020314200632856227 -35.090938172907045
887 -0.03840038795024157 -35.391245492920255 -0.026817746926099062 -35.117755919833144
888 -0.03840783331543207 -35.42965332623569 -0.048474660702049734 -35.16623058053519
889 -0.03838233351707458 -35.468035659752765 -0.03811118677258492 -35.204341767307774
890 -0.03838153649121523 -35.50641719624398 -0.04175745118409395 -35.24609921849187
891 -0.03837127313017845 -35.54478846937416 -0.03893517814576626 -35.285034396637634
892 -0.038361912965774535 -35.58315038233994 -0.02680555945262313 -35.31183995609026
893 -0.03837984316051006 -35.62153022550045 -0.03139023166149855 -35.34323018775176
894 -0.03838593140244484 -35.659916156902895 -0.03738037180155516 -35.38061055955331
895 -0.03839274104684591 -35.698308897949744 -0.048130005784332755 -35.42874056533764
896 -0.038335234858095646 -35.73664413280784 -0.0318553059361875 -35.46059587127383
897 -0.03837108239531517 -35.775015215203155 -0.019521896541118623 -35.48011776781495
898 -0.038415193744003776 -35.813430408947156 0.029525963554624467 -35.45059180426033
899 -0.03842397071421146 -35.85185437966137 -0.02921948558650911 -35.479811289846836
900 -0.03846626617014408 -35.890320645831515 -0.03814246170222759 -35.517953751549065
901 -0.0384416775777936 -35.92876232340931 -0.03975989744067192 -35.55771364898974
902 -0.038442007079720494 -35.96720433048903 -0.03355062790215015 -35.59126427689189
903 -0.03839553091675043 -36.005599861405784 -0.04480956308543682 -35.63607383997733
904 -0.03841251935809851 -36.04401238076388 -0.03638878781348467 -35.672462627790814
905 -0.03838345222175121 -36.08239583298563 -0.04717140682041645 -35.71963403461123
906 -0.03839993961155415 -36.120795772597184 -0.03499213121831417 -35.75462616582955
907 -0.0383995333686471 -36.15919530596583 -0.05024539139121771 -35.804871557220764
908 -0.038387376070022586 -36.19758268203585 -0.025506580714136362 -35.8303781379349
909 -0.03836142998188734 -36.23594411201774 -0.045005323551595214 -35.87538346148649
910 -0.038362113572657106 -36.2743062255904 -0.03752375617623329 -35.91290721766273
911 -0.03835000805556774 -36.31265623364597 -0.03493142900988459 -35.947838646672615
912 -0.03840897399932146 -36.35106520764529 -0.03567857732996345 -35.983517224002576
913 -0.038459805957973006 -36.38952501360326 -0.050146150030195714 -36.03366337403277
914 -0.03839164059609175 -36.42791665419935 -0.029076559748500586 -36.06273993378127
915 -0.03839772902429104 -36.46631438322364 -0.03955441378057003 -36.102294347561845
916 -0.038398902676999566 -36.50471328590064 -0.05085420794785023 -36.153148555509695
917 -0.03837754242122173 -36.543090828321866 -0.04282325841486454 -36.19597181392456
918 -0.03836768195033073 -36.5814585102722 -0.04825928490608931 -36.244231098830646
919 -0.03836477752774954 -36.619823287799946 -0.029536566510796548 -36.273767665341445
920 -0.0383579857647419 -36.658181273564686 -0.02960856566205621 -36.303376231003504
921 -0.0383559450507164 -36.696537218615404 -0.048420084081590174 -36.351796315085096
922 -0.038359705731272696 -36.73489692434668 -0.0501224834471941 -36.40191879853229
923 -0.038331094197928905 -36.77322801854461 -0.04298955891281366 -36.44490835744511
924 -0.038388870842754844 -36.81161688938736 -0.05067542586475611 -36.49558378330986
925 -0.0383686002343893 -36.84998548962175 -0.046523194201290606 -36.54210697751115
926 -0.03832875173538923 -36.88831424135714 -0.04259070139378309 -36.58469767890494
927 -0.03828183747828007 -36.92659607883542 -0.029651425406336786 -36.61434910431127
928 -0.03826841749250889 -36.964864496327934 -0.046731856651604176 -36.66108096096288
929 -0.03828298524022102 -37.003147481568156 -0.02546437652781606 -36.68654533749069
930 -0.038285174034535886 -37.04143265560269 -0.05971613861620426 -36.746261476106895
931 -0.03827862087637186 -37.07971127647906 -0.05337278973311186 -36.799634265840005
932 -0.03826273661106825 -37.11797401309013 -0.036813711002469066 -36.83644797684247
933 -0.03825585078448057 -37.15622986387461 -0.039721551910042764 -36.87616952875251
934 -0.0382251987233758 -37.19445506259798 -0.04893780034035444 -36.92510732909287
935 -0.038233372196555135 -37.23268843479454 -0.04669373501092196 -36.971801064103786
936 -0.038231753185391425 -37.27092018797993 -0.026945962570607662 -36.998747026674394
937 -0.03822709415107965 -37.309147282131015 -0.036422185599803925 -37.0351692122742
938 -0.03818908724933863 -37.34733636938035 -0.022436424111947417 -37.05760563638614
939 -0.03815996963530779 -37.38549633901566 -0.02065981961786747 -37.07826545600401
940 -0.038241402618587016 -37.42373774163425 -0.029650318063795568 -37.107915774067806
941 -0.038217713311314586 -37.46195545494556 -0.028070700238458812 -37.135986474306264
942 -0.03824298828840256 -37.50019844323396 -0.0400609428063035 -37.17604741711257
943 -0.03822941873222589 -37.53842786196619 -0.037276688404381274 -37.21332410551695
944 -0.038241893798112866 -37.57666975576431 -0.03764879927039146 -37.250972904787346
945 -0.038244716450572015 -37.61491447221488 -0.0168545457534492 -37.26782745054079
946 -0.038220415636897084 -37.65313488785178 -0.04135992098599672 -37.30918737152679
947 -0.03823151867836714 -37.69136640653014 -0.025654283259063958 -37.334841654785855
948 -0.0382190927863121 -37.72958549931646 -0.021860034810379146 -37.356701689596235
949 -0.038238144107162954 -37.76782364342362 -0.033802565094083546 -37.39050425469032
950 -0.03831244856119156 -37.80613609198481 -0.09157194886356593 -37.48207620355389
951 -0.0380713976919651 -37.844207489676776 -0.0316319489851594 -37.513708152539046
952 -0.038099495507776734 -37.882306985184556 -0.041884498484432695 -37.55559265102348
953 -0.03808122389018535 -37.920388209074744 -0.034252898581326005 -37.58984554960481
954 -0.038093467429280284 -37.95848167650402 -0.04215441383421421 -37.63199996343902
955 -0.038051888905465604 -37.996533565409486 -0.022556956578046083 -37.654556920017065
956 -0.038073057495057586 -38.03460662290454 -0.03978389948606491 -37.69434081950313
957 -0.03809187486767769 -38.072698497772215 -0.038413454033434394 -37.732754273536564
958 -0.038084942102432254 -38.110783439874645 -0.04365495089441538 -37.77640922443098
959 -0.038081709295511246 -38.148865149170156 -0.026516207493841648 -37.80292543192482
960 -0.03812071681022644 -38.18698586598038 -0.077345378883183 -37.880270810808
961 -0.03803384061902761 -38.22501970659941 -0.03144291378557682 -37.911713724593575
962 -0.03804884515702724 -38.26306855175644 -0.03193413037806749 -37.943647854971644
963 -0.038029023259878156 -38.30109757501632 -0.011089337457087822 -37.95473719242873
964 -0.038075323961675164 -38.339172898978 -0.020974961388856173 -37.97571215381759
965 -0.038191196881234644 -38.377364095859235 -0.07826357744634152 -38.05397573126393
966 -0.03804113958030939 -38.41540523543954 -0.02839347077533603 -38.08236920203927
967 -0.038005602359771726 -38.45341083779932 -0.031116402242332697 -38.1134856042816
968 -0.037998118065297605 -38.491408955864614 -0.044765083491802214 -38.1582506877734
969 -0.03800386879593134 -38.52941282466055 -0.02666841009631753 -38.184919097869724
970 -0.03798330463469028 -38.56739612929524 -0.04162732735276222 -38.22654642522249
971 -0.037955916672945025 -38.60535204596818 -0.027717197220772503 -38.25426362244326
972 -0.03798201885074377 -38.64333406481892 -0.014017940349003766 -38.26828156279227
973 -0.037983262725174424 -38.6813173275441 -0.07567568402737379 -38.34395724681964
974 -0.03801797553896904 -38.71933530308307 -0.01923897215165198 -38.3631962189713
975 -0.03797168172895908 -38.75730698481203 -0.0405391413718462 -38.40373536034314
976 -0.037976994179189205 -38.79528397899122 -0.03712521195411682 -38.44086057229726
977 -0.03793849814683199 -38.83322247713805 -0.03776215799152851 -38.47862273028879
978 -0.03794588595628738 -38.87116836309434 -0.03844965919852257 -38.51707238948731
979 -0.03793512713164091 -38.90910349022598 -0.028605620190501214 -38.545678009677815
980 -0.037936586141586306 -38.947040076367564 -0.04013223387300968 -38.585810243550824
981 -0.037941457144916056 -38.98498153351248 -0.03806303702294826 -38.623873280573775
982 -0.03789846058934927 -39.02287999410183 -0.047298130206763746 -38.67117141078054
983 -0.037927608378231524 -39.06080760248006 -0.03148956587538123 -38.70266097665592
984 -0.03791998941451311 -39.09872759189457 -0.035665212851017716 -38.738326189506935
985 -0.037933912687003614 -39.136661504581575 -0.03928950019180775 -38.77761568969874
986 -0.03789873383939266 -39.174560238420966 -0.051292710937559605 -38.8289084006363
987 -0.03787519428879023 -39.21243543270975 -0.03243394177407026 -38.861342342410374
988 -0.03790180645883083 -39.25033723916859 -0.03919808268547058 -38.90054042509585
989 -0.037873102352023125 -39.28821034152061 -0.007810940622584894 -38.90835136571843
990 -0.038039039447903635 -39.32624938096851 -0.06565989051014184 -38.97401125622857
991 -0.03790728710591793 -39.36415666807443 -0.04779818169772625 -39.0218094379263
992 -0.03788722865283489 -39.402043896727264 -0.042461987026035784 -39.06427142495234
993 -0.03786038197577 -39.43990427870303 -0.03693543151021004 -39.10120685646255
994 -0.037864314205944535 -39.47776859290898 -0.030985509511083364 -39.13219236597363
995 -0.03783994931727648 -39.51560854222625 -0.03139526015147567 -39.16358762612511
996 -0.037822400406003 -39.553430942632254 -0.05298108588904142 -39.21656871201415
997 -0.037818735279142854 -39.5912496779114 -0.04182093720883131 -39.258389649222984
998 -0.03781661838293075 -39.62906629629433 -0.03233836172148585 -39.29072801094447
999 -0.03776009809225798 -39.66682639438659 -0.05547570250928402 -39.346203713453754
1000 -0.03778151776641607 -39.70460791215301 -0.034346598014235494 -39.38055031146799
1001 -0.03781341910362244 -39.74242133125663 -0.024612431600689887 -39.40516274306868
1002 -0.03779979925602674 -39.78022113051266 -0.04555078558623791 -39.450713528654916
1003 -0.037742371670901775 -39.81796350218356 -0.03188642067834735 -39.48259994933326
1004 -0.037757642567157745 -39.85572114475072 -0.028340866230428217 -39.51094081556369
1005 -0.03776686973869801 -39.893488014489414 -0.026322266552597284 -39.53726308211629
1006 -0.03781210463494063 -39.93130011912435 -0.06130256783217192 -39.59856564994846
1007 -0.03769550677388907 -39.96899562589824 -0.03453253302723169 -39.633098182975694
1008 -0.03769827913492918 -40.00669390503317 -0.01872278735972941 -39.65182097033542
1009 -0.037731566838920115 -40.04442547187209 -0.05232415162026882 -39.70414512195569
1010 -0.037681614980101585 -40.08210708685219 -0.03115561967715621 -39.73530074163285
1011 -0.03776330854743719 -40.11987039539963 -0.030234178667888044 -39.76553492030074
1012 -0.03770441431552172 -40.15757480971515 -0.04024631902575493 -39.80578123932649
1013 -0.03770101014524698 -40.1952758198604 -0.03670430798083544 -39.84248554730733
1014 -0.03766481298953295 -40.23294063284993 -0.02312193578109145 -39.86560748308842
1015 -0.03768153972923756 -40.270622172579166 -0.025508945807814598 -39.89111642889623
1016 -0.03768434915691614 -40.308306521736085 -0.04540290515869856 -39.93651933405493
1017 -0.0376816526055336 -40.34598817434162 -0.033694848604500297 -39.970214182659426
1018 -0.03767572958022356 -40.38366390392184 -0.024156287126243115 -39.99437046978567
1019 -0.03776805084198713 -40.42143195476383 -0.0846096258610487 -40.07898009564672
1020 -0.037655586004257204 -40.45908754076809 -0.038270149286836384 -40.11725024493356
1021 -0.037625716626644136 -40.49671325739473 -0.04016290511935949 -40.15741315005292
1022 -0.03762176651507616 -40.534335023909804 -0.04668077174574137 -40.20409392179866
1023 -0.037581080198287965 -40.57191610410809 -0.031774198077619074 -40.23586811987628
1024 -0.03761926423758268 -40.609535368345675 -0.03034747438505292 -40.26621559426133
1025 -0.03758378513157368 -40.64711915347725 -0.03492994196712971 -40.30114553622846
1026 -0.03755383957177401 -40.68467299304902 -0.037509653344750406 -40.33865518957321
1027 -0.037538185715675354 -40.722211178764695 -0.031105222273617984 -40.369760411846826
1028 -0.03757919557392597 -40.75979037433862 -0.03113202378153801 -40.400892435628364
1029 -0.03755341395735741 -40.797343788295976 -0.036941074393689634 -40.43783351002205
1030 -0.037536327727138996 -40.834880116023115 -0.03967835418879986 -40.477511864210854
1031 -0.03751728590577841 -40.87239740192889 -0.00813022568472661 -40.48564208989558
1032 -0.03753130957484245 -40.90992871150374 -0.035401607491075994 -40.52104369738665
1033 -0.037543758377432825 -40.94747246988117 -0.024305708799511196 -40.54534940618616
1034 -0.03753962535411119 -40.985012095235284 -0.014999031240586191 -40.56034843742675
1035 -0.037460569851100446 -41.02247266508638 -0.08187159411609173 -40.64222003154284
1036 -0.037475853227078915 -41.05994851831346 -0.04026942271739244 -40.682489454260235
1037 -0.03747389391064644 -41.097422412224105 -0.0006963084240851458 -40.68318576268432
1038 -0.03753409050405025 -41.13495650272816 -0.03475698567926884 -40.71794274836358
1039 -0.03747037928551435 -41.172426882013674 -0.04054634086787701 -40.75848908923146
1040 -0.03750590290874243 -41.209932784922415 -0.040904811769723895 -40.79939390100118
1041 -0.037500622868537906 -41.24743340779095 -0.05196657218039036 -40.85136047318157
1042 -0.03746546916663647 -41.284898876957584 -0.028927889931946994 -40.88028836311352
1043 -0.03745780196040869 -41.32235667891799 -0.03980038445442915 -40.92008874756795
1044 -0.03746157623827458 -41.35981825515626 -0.030973227694630623 -40.95106197526258
1045 -0.03743672780692577 -41.39725498296319 -0.03298253007233143 -40.984044505334914
1046 -0.037460065074265005 -41.434715048037454 -0.028961951658129693 -41.01300645699305
1047 -0.0374577010050416 -41.47217274904249 -0.01481911598239094 -41.02782557297544
1048 -0.037484868243336675 -41.50965761728583 -0.10834266804158688 -41.136168241017025
1049 -0.03739820569753647 -41.54705582298337 -0.028451049327850343 -41.16461929034487
1050 -0.03738016244024038 -41.58443598542361 -0.0366260003298521 -41.20124529067473
1051 -0.03737743366509676 -41.62181341908871 -0.03833171185106039 -41.239577002525785
1052 -0.037339368090033534 -41.65915278717874 -0.03632481656968593 -41.27590181909547
1053 -0.037346015125513075 -41.696498802304255 -0.04143213126808405 -41.317333950363555
1054 -0.0373422984033823 -41.733841100707636 -0.0386329434812069 -41.35596689384476
1055 -0.03728895708918571 -41.771130057796825 -0.04862516522407532 -41.40459205906883
1056 -0.037290685996413234 -41.808420743793235 -0.03882387485355139 -41.44341593392238
1057 -0.037344322912395 -41.84576506670563 -0.01010574929532595 -41.45352168321771
1058 -0.03729328941553831 -41.88305835612117 -0.0447986776009202 -41.49832036081863
1059 -0.03746132478117943 -41.920519680902345 -0.09043898321688175 -41.588759344035516
1060 -0.03723500836640596 -41.957754689268754 -0.03145360285416245 -41.62021294688968
1061 -0.03718397542834282 -41.994938664697095 -0.03392871953547001 -41.65414166642515
1062 -0.03719734735786915 -42.03213601205496 -0.04132585301995277 -41.6954675194451
1063 -0.037219158560037616 -42.069355170615 -0.04109650738537311 -41.73656402683048
1064 -0.037157070077955726 -42.10651224069295 -0.0414202731102705 -41.77798429994075
1065 -0.03714170195162296 -42.143653942644576 -0.03191224569454789 -41.8098965456353
1066 -0.037127028591930865 -42.18078097123651 -0.04170598741620779 -41.851602533051505
1067 -0.0371566116809845 -42.21793758291749 -0.04532907623797655 -41.89693160928948
1068 -0.03711217250674963 -42.255049755424245 -0.015053736791014672 -41.9119853460805
1069 -0.03714613951742649 -42.29219589494167 -0.03608887325972319 -41.94807421934022
1070 -0.03714751210063696 -42.32934340704231 -0.039090577699244025 -41.98716479703946
1071 -0.03714161142706871 -42.366485018469376 -0.008622963810921647 -41.995787760850384
1072 -0.037161306291818616 -42.4036463247612 -0.050638246722519396 -42.046426007572904
1073 -0.03712523747235537 -42.44077156223355 -0.02588191647082567 -42.07230792404373
1074 -0.03710617031902075 -42.47787773255257 -0.04100031908601522 -42.113308243129744
1075 -0.03709983453154564 -42.51497756708412 -0.0316824353300035 -42.14499067845975
1076 -0.037091517634689805 -42.55206908471881 -0.055219568125903604 -42.200210246585655
1077 -0.03708314541727305 -42.58915223013608 -0.03654914796352386 -42.23675939454918
1078 -0.0370744226500392 -42.626226652786116 -0.038196293823421004 -42.2749556883726
1079 -0.037036525271832946 -42.663263178057946 -0.034196232073009016 -42.30915192044561
1080 -0.03703669738024473 -42.70029987543819 -0.047780517116189004 -42.356932437561795
1081 -0.03700807932764292 -42.73730795476583 -0.032140604685992 -42.38907304224779
1082 -0.03699335474520922 -42.77430130951104 -0.03457926269620657 -42.42365230494399
1083 -0.03703527599573135 -42.81133658550677 -0.05614119824022055 -42.47979350318421
1084 -0.036969203315675256 -42.84830578882245 -0.033954180777072906 -42.513747683961284
1085 -0.03695341572165489 -42.885259204544106 -0.047042883932590485 -42.560790567893875
1086 -0.03697349708527327 -42.922232701629376 -0.030562182236462832 -42.59135275013034
1087 -0.03690699394792318 -42.9591396955773 -0.08614398464560509 -42.67749673477594
1088 -0.03688285201787948 -42.99602254759518 -0.043879765458405016 -42.72137650023435
1089 -0.03688560649752617 -43.03290815409271 -0.04847301784902811 -42.769849518083376
1090 -0.03683023396879435 -43.0697383880615 -0.03276546858251095 -42.80261498666589
1091 -0.036806683801114556 -43.10654507186262 -0.03203149158507586 -42.83464647825096
1092 -0.03681618217378855 -43.14336125403641 -0.03025280898436904 -42.86489928723533
1093 -0.036758836917579175 -43.180120090953984 -0.05014343559741974 -42.91504272283275
1094 -0.03673125486820936 -43.21685134582219 -0.032971644587814805 -42.94801436742057
1095 -0.036753923073410986 -43.253605268895605 -0.03664702456444502 -42.984661391985014
1096 -0.03671311680227518 -43.29031838569788 -0.03372592264786363 -43.018387314632875
1097 -0.03675321526825428 -43.327071600966136 -0.03365700785070658 -43.05204432248358
1098 -0.03676091469824314 -43.36383251566438 -0.0372435150668025 -43.08928783755039
1099 -0.03671839218586683 -43.400550907850246 -0.017368133924901486 -43.10665597147529
1100 -0.03673881217837334 -43.437289720028616 -0.060828696191310885 -43.1674846676666
1101 -0.03670775890350342 -43.47399747893212 -0.039399790577590466 -43.20688445824419
1102 -0.03668048400431871 -43.51067796293644 -0.033889331575483087 -43.24077378981967
1103 -0.03669401202350855 -43.54737197495995 -0.028299865778535604 -43.269073655598206
1104 -0.03667900562286377 -43.584050980582816 -0.041206210665404794 -43.31027986626361
1105 -0.036686775460839274 -43.62073775604365 -0.02441108860075474 -43.33469095486437
1106 -0.03668958954513073 -43.657427345588786 -0.02833229461684823 -43.363023249481216
1107 -0.036635272577404975 -43.69406261816619 -0.03533707931637764 -43.398360328797594
1108 -0.03666132092475891 -43.73072393909095 -0.030021265987306832 -43.4283815947849
1109 -0.036668827198445796 -43.7673927662894 -0.048261448927223685 -43.47664304371212
1110 -0.03663876596838236 -43.80403153225778 -0.036556610465049745 -43.51319965417717
1111 -0.03658361248672008 -43.840615144744504 -0.03769211638718843 -43.55089177056436
1112 -0.036593247577548026 -43.87720839232205 -0.04000708479434252 -43.5908988553587
1113 -0.036588572524487974 -43.91379696484654 -0.0473721768707037 -43.638271032229405
1114 -0.036529590934515 -43.950326555781054 -0.04081926196813583 -43.67909029419754
1115 -0.03651204351335764 -43.98683859929441 -0.029078270960599183 -43.70816856515814
1116 -0.03649233616888523 -44.02333093546329 -0.03314310144633055 -43.74131166660447
1117 -0.03648304492235184 -44.05981398038564 -0.031604508962482215 -43.77291617556695
1118 -0.03645980954170227 -44.096273789927345 -0.028607180621474982 -43.801523356188426
1119 -0.036462068930268286 -44.132735858857615 -0.028489632066339254 -43.830012988254765
1120 -0.03641412351280451 -44.16914998237042 -0.03789589628577232 -43.86790888454054
1121 -0.036425979994237426 -44.205575962364655 -0.032309450767934324 -43.90021833530847
1122 -0.03642419446259737 -44.24200015682725 -0.033629396744072435 -43.93384773205255
1123 -0.03640560768544674 -44.2784057645127 -0.046465601213276385 -43.980313333265826
1124 -0.03640066981315613 -44.31480643432585 -0.04967254251241684 -44.029985875778245
1125 -0.0363388579338789 -44.35114529225973 -0.04196816422045231 -44.071954039998694
1126 -0.036331385001540185 -44.38747667726127 -0.04599777702242136 -44.117951817021115
1127 -0.0363238038495183 -44.42380048111079 -0.036688463762402534 -44.15464028078352
1128 -0.03636413849890232 -44.46016461960969 -0.043020439147949216 -44.19766071993147
1129 -0.036330942437052725 -44.496495562046746 -0.03515030648559332 -44.23281102641706
1130 -0.03633374907076359 -44.53282931111751 -0.035975793935358526 -44.26878682035242
1131 -0.03629690520465374 -44.56912621632216 -0.017171639949083328 -44.2859584603015
1132 -0.03631318025290966 -44.60543939657507 -0.03013244168832898 -44.31609090198983
1133 -0.03631891906261444 -44.64175831563769 -0.05421601980924606 -44.37030692179908
1134 -0.036265312880277636 -44.67802362851796 -0.03771644327789545 -44.40802336507697
1135 -0.036245035193860534 -44.71426866371182 -0.05016999244689942 -44.45819335752387
1136 -0.03618868887424469 -44.75045735258607 -0.03021111972630024 -44.48840447725017
1137 -0.03622462172061205 -44.78668197430668 -0.023960577603429557 -44.5123650548536
1138 -0.03627612479031086 -44.822958099096994 -0.028330852929502725 -44.5406959077831
1139 -0.036188830621540546 -44.859146929718534 -0.03819245137274265 -44.57888835915585
1140 -0.036221916973590854 -44.89536884669212 -0.036971050500869754 -44.615859409656714
1141 -0.03624821212142706 -44.93161705881355 -0.0628293553367257 -44.67868876499344
1142 -0.03609461560845375 -44.967711674422006 -0.027126367017626763 -44.70581513201107
1143 -0.03612534180283546 -45.00383701622484 -0.047960811480879786 -44.753775943491945
1144 -0.03612130004912615 -45.03995831627397 -0.03926077429205179 -44.793036717784
1145 -0.03610215447843075 -45.076060470752395 -0.03262079665437341 -44.82565751443837
1146 -0.036069287545979024 -45.11212975829837 -0.04055699612945318 -44.86621451056782
1147 -0.03606907576322556 -45.148198834061596 -0.028548166435211898 -44.89476267700304
1148 -0.03612130861729383 -45.18432014267889 -0.1069721084088087 -45.00173478541185
1149 -0.035934779606759545 -45.220254922285655 -0.039798765629529956 -45.041533551041375
1150 -0.03593875337392092 -45.256193675659574 -0.03738546669483185 -45.078919017736204
1151 -0.03594225943088532 -45.29213593509046 -0.040176252275705336 -45.11909527001191
1152 -0.03591332752257585 -45.328049262613035 -0.033210741356015205 -45.152306011367926
1153 -0.03588114939630031 -45.36393041200934 -0.038207299262285235 -45.19051331063021
1154 -0.03590103723108769 -45.39983144924042 -0.02910266201943159 -45.21961597264964
1155 -0.035826274938881394 -45.43565772417931 -0.024825974274426697 -45.24444194692407
1156 -0.03587897755205631 -45.47153670173137 -0.0262039914727211 -45.27064593839679
1157 -0.035927085764706136 -45.50746378749607 -0.022842525877058505 -45.29348846427385
1158 -0.035829585418105124 -45.54329337291418 -0.02596060177311301 -45.319449066046964
1159 -0.03582933004945517 -45.57912270296363 -0.029253920260816812 -45.34870298630778
1160 -0.035875430703163146 -45.614998133666795 -0.026241841726005077 -45.37494482803378
1161 -0.03589937184005976 -45.650897505506855 -0.027096445206552744 -45.402041273240336
1162 -0.03583161700516939 -45.68672912251203 -0.02705009626224637 -45.42909136950258
1163 -0.03589288350194693 -45.72262200601397 -0.0581091595813632 -45.48720052908394
1164 -0.03579361215233803 -45.75841561816631 -0.04045771546661854 -45.52765824455056
1165 -0.03580490387976169 -45.794220522046075 -0.03265816895291209 -45.56031641350347
1166 -0.03579522855579853 -45.83001575060187 -0.04367147199809551 -45.60398788550157
1167 -0.03570836093276739 -45.86572411153464 -0.030095747765153648 -45.63408363326672
1168 -0.03647840041667223 -45.90220251195131 0.08488039169460534 -45.549203241572116
1169 -0.035987294651567935 -45.93818980660288 -0.03750487267971039 -45.58670811425183
1170 -0.03593978025019169 -45.97412958685307 -0.03174318270757794 -45.61845129695941
1171 -0.03590768463909626 -46.010037271492166 -0.03607582971453667 -45.65452712667394
1172 -0.035914845392107965 -46.04595211688427 -0.03839810974895954 -45.6929252364229
1173 -0.035863658785820006 -46.081815775670094 -0.032936562411487104 -45.72586179883439
1174 -0.03581913337111473 -46.11763490904121 -0.03637300468981266 -45.7622348035242
1175 -0.03585418611764908 -46.153489095158854 -0.03600533381104469 -45.79824013733525
1176 -0.03585354965180158 -46.18934264481066 -0.03584551438689232 -45.83408565172214
1177 -0.035805054008960724 -46.22514769881962 -0.03478616401553154 -45.86887181573767
1178 -0.03579532038420439 -46.26094301920382 -0.039397715032100676 -45.90826953076977
1179 -0.03577648419886827 -46.29671950340269 -0.04443988911807537 -45.952709419887846
1180 -0.03571287039667368 -46.332432373799364 -0.03177478909492493 -45.98448420898277
1181 -0.03576245605945587 -46.36819482985882 -0.025249027647078037 -46.00973323662985
1182 -0.03573880586773157 -46.40393363572655 -0.042834225296974185 -46.05256746192682
1183 -0.03572546448558569 -46.43965910021214 -0.05054271370172501 -46.103110175628544
1184 -0.03566079195588827 -46.47531989216803 -0.04223510380834341 -46.14534527943689
1185 -0.03556916788220406 -46.51088906005023 -0.046957616321742536 -46.19230289575863
1186 -0.035590718314051625 -46.54647977836429 -0.04069940429180861 -46.23300230005044
1187 -0.03558637462556362 -46.58206615298985 -0.03620429933071136 -46.26920659938115
1188 -0.03563833199441433 -46.617704484984266 -0.03396040014922619 -46.303166999530376
1189 -0.035575611889362334 -46.65328009687363 -0.02873178170993924 -46.33189878124031
1190 -0.035489185340702535 -46.68876928221433 -0.03632199838757515 -46.36822077962789
1191 -0.035497232154011724 -46.724266514368345 -0.017811443656682968 -46.38603222328457
1192 -0.0354991864413023 -46.759765700809645 -0.02937175277620554 -46.41540397606078
1193 -0.035445864871144296 -46.79521156568079 -0.04424222745001316 -46.45964620351079
1194 -0.035514922440052034 -46.83072648812084 -0.02971063582226634 -46.48935683933306
1195 -0.03544589597731829 -46.86617238409816 -0.04001136478036642 -46.52936820411343
1196 -0.03545389454811811 -46.901626278646276 -0.04235872030258179 -46.57172692441601
1197 -0.03541034795343876 -46.93703662659971 -0.03153521455824375 -46.60326213897426
1198 -0.035352479107677935 -46.97238910570739 -0.028935529198497532 -46.63219766817276
1199 -0.0353994132950902 -47.00778851900248 -0.050149748288095 -46.68234741646085
1200 -0.03536107446998358 -47.043149593472464 -0.03279553605243564 -46.71514295251328
1201 -0.0353429302573204 -47.078492523729786 -0.03871723841875792 -46.75386019093204
1202 -0.03529839441180229 -47.11379091814159 -0.037940756790339945 -46.79180094772238
1203 -0.03532001059502363 -47.14911092873661 -0.037683377601206304 -46.829484325323584
1204 -0.03525645900517702 -47.18436738774179 -0.03265469651669264 -46.86213902184028
1205 -0.03523621018975973 -47.219603597931545 -0.03527103904634714 -46.89741006088663
1206 -0.035223332419991496 -47.254826930351534 -0.042358373664319514 -46.93976843455095
1207 -0.035188285447657106 -47.290015215799194 -0.028889860585331918 -46.96865829513628
1208 -0.03518259972333908 -47.325197815522536 -0.03410600312054157 -47.00276429825682
1209 -0.03520838115364313 -47.36040619667618 -0.03105543237179518 -47.033819730628615
1210 -0.035197268985211846 -47.395603465661395 -0.02631495362147689 -47.060134684250094
1211 -0.0351906469091773 -47.430794112570574 -0.025003130827099086 -47.085137815077196
1212 -0.035159788094460964 -47.465953900665035 -0.029801769088953732 -47.11493958416615
1213 -0.03520686607807875 -47.50116076674311 -0.023527906648814677 -47.13846749081497
1214 -0.035184206999838354 -47.53634497374295 -0.0359429944306612 -47.17441048524563
1215 -0.035111968591809276 -47.571456942334756 -0.02870930014178157 -47.203119785387415
1216 -0.03512431941926479 -47.60658126175402 -0.035626457817852494 -47.23874624320527
1217 -0.035084523260593414 -47.64166578501462 -0.038960494473576544 -47.27770673767885
1218 -0.03503574468195438 -47.67670152969657 -0.03202346432954073 -47.30973020200839
1219 -0.035072723403573036 -47.711774253100145 -0.03921562191098928 -47.34894582391938
1220 -0.03510457742959261 -47.74687883052974 -0.026521463133394717 -47.37546728705277
1221 -0.03511716239154339 -47.78199599292128 -0.0028163315262645485 -47.37828361857903
1222 -0.0350522980093956 -47.81704829093068 -0.016598481265828014 -47.394882099844864
1223 -0.035079032368958 -47.852127323299634 -0.031704571563750505 -47.426586671408614
1224 -0.03504913095384836 -47.887176454253485 -0.043174722045660016 -47.46976139345428
1225 -0.03502471558749676 -47.92220116984098 -0.03187703602015972 -47.50163842947444
1226 -0.03495494667440653 -47.957156116515385 -0.04433862827718258 -47.54597705775162
1227 -0.03496523629873991 -47.992121352814124 -0.029233845882117748 -47.57521090363374
1228 -0.03496473226696253 -48.02708608508109 -0.03213736657053232 -47.60734827020427
1229 -0.03500040639191866 -48.062086491473 -0.054277064837515356 -47.661625335041784
1230 -0.03487622812390327 -48.09696271959691 -0.03899912592023611 -47.70062446096202
1231 -0.0349171195179224 -48.13187983911483 -0.024001308251172304 -47.72462576921319
1232 -0.0348643884062767 -48.16674422752111 -0.030927298590540886 -47.75555306780373
1233 -0.034839282371103765 -48.20158350989221 -0.03231493830680847 -47.78786800611054
1234 -0.034815123118460176 -48.23639863301067 -0.03462927993386984 -47.82249728604441
1235 -0.0348044378682971 -48.27120307087897 -0.03557372931391001 -47.85807101535832
1236 -0.034774481877684595 -48.30597755275665 -0.026988075487315653 -47.88505909084564
1237 -0.034816074185073376 -48.340793626941725 -0.03883197493851185 -47.92389106578415
1238 -0.03469729870557785 -48.375490925647306 -0.037282494455575944 -47.96117356023972
1239 -0.034699398279190066 -48.41019032392649 -0.0302218115888536 -47.991395371828574
1240 -0.034770825132727626 -48.44496114905922 -0.0005659105971062672 -47.99196128242568
1241 -0.03479248471558094 -48.4797536337748 -0.05537269748747349 -48.04733397991315
1242 -0.03460306748747825 -48.51435670126228 -0.03292805198580027 -48.08026203189895
1243 -0.03465883657336235 -48.54901553783564 -0.03184923343360424 -48.11211126533255
1244 -0.03458287846297026 -48.583598416298614 -0.04515391495078802 -48.15726518028334
1245 -0.034602775052189824 -48.618201191350806 -0.035127213783562185 -48.1923923940669
1246 -0.03453352339565754 -48.652734714746465 -0.04370575714856386 -48.236098151215465
1247 -0.03448142688721419 -48.68721614163368 -0.0260109668597579 -48.26210911807522
1248 -0.034522184357047084 -48.72173832599072 -0.05139698255807161 -48.3135061006333
1249 -0.03445063252002001 -48.75618895851074 -0.038349336758255956 -48.351855437391556
1250 -0.03438773415982723 -48.79057669267057 -0.03430818375200033 -48.38616362114356
1251 -0.03437873870134354 -48.82495543137191 -0.03478243313729763 -48.420946054280854
1252 -0.034344295598566534 -48.85929972697048 -0.03608697392046452 -48.457033028201316
1253 -0.03437826670706272 -48.89367799367754 -0.034578244574368 -48.491611272775685
1254 -0.03432095404714346 -48.92799894772469 -0.029325178544968366 -48.52093645132065
1255 -0.03431348688900471 -48.96231243461369 -0.03212778531014919 -48.5530642366308
1256 -0.03433002419769764 -48.996642458811394 -0.03985718842595816 -48.59292142505676
1257 -0.03424592260271311 -49.03088838141411 -0.036976458691060546 -48.629897883747816
1258 -0.03421399984508753 -49.065102381259194 -0.043543679267168046 -48.67344156301498
1259 -0.034219099953770635 -49.09932148121297 -0.028734991420060398 -48.70217655443504
1260 -0.03408749457448721 -49.133408975787454 -0.03342889845371246 -48.735605452888755
1261 -0.03411357030272484 -49.167522546090176 -0.038850303180515765 -48.77445575606927
1262 -0.03413153700530529 -49.201654083095484 -0.03686554916203022 -48.8113213052313
1263 -0.03411932177841663 -49.2357734048739 -0.03576823566108942 -48.84708954089239
1264 -0.03410943485796451 -49.26988283973187 -0.024780447222292425 -48.87186998811468
1265 -0.03407576642930508 -49.303958606161174 -0.032244461588561535 -48.90411444970324
1266 -0.03401997871696949 -49.337978584878144 -0.03309563528746366 -48.93721008499071
1267 -0.03401353918015957 -49.3719921240583 -0.04090558830648661 -48.9781156732972
1268 -0.03401598837226629 -49.40600811243057 -0.033538926765322684 -49.01165460006252
1269 -0.033904268965125085 -49.43991238139569 -0.025421586353331804 -49.03707618641585
1270 -0.03391929697245359 -49.47383167836815 -0.03229846442118287 -49.069374650837034
1271 -0.03397166449576616 -49.507803342863916 -0.030004992336034774 -49.099379643173066
1272 -0.03379914481192827 -49.541602487675846 -0.048557641357183455 -49.14793728453025
1273 -0.033843166939914224 -49.57544565461576 -0.028800390567630528 -49.17673767509788
1274 -0.03377241510897875 -49.60921806972474 -0.030314466636627912 -49.20705214173451
1275 -0.03378962315618992 -49.64300769288093 -0.03351433947682381 -49.24056648121133
1276 -0.033776686526834965 -49.67678437940776 -0.031303311605006455 -49.27186979281634
1277 -0.033762559108436105 -49.7105469385162 -0.040124287642538545 -49.31199408045888
1278 -0.03373573180288077 -49.74428267031908 -0.03479305934160948 -49.34678713980049
1279 -0.033667723275721075 -49.7779503935948 -0.03885665852576494 -49.38564379832626
1280 -0.03366838302463293 -49.81161877661943 -0.031882053799927236 -49.41752585212618
1281 -0.03366666194051504 -49.84528543855995 -0.020301447436213493 -49.43782729956239
1282 -0.03367649875581265 -49.87896193731576 -0.03568318262696266 -49.473510482189354
1283 -0.0336686784401536 -49.91263061575591 -0.0419520253315568 -49.51546250752091
1284 -0.03355175051838159 -49.94618236627429 -0.02949130777269602 -49.5449538152936
1285 -0.03360330257564783 -49.97978566884994 -0.02850489830598235 -49.573458713599585
1286 -0.03362728785723448 -50.01341295670718 -0.024952851887792348 -49.598411565487375
1287 -0.033609464205801486 -50.04702242091298 -0.03742491099983454 -49.635836476487206
1288 -0.03349245171993971 -50.08051487263292 -0.03407477848231792 -49.66991125496953
1289 -0.03351330626755953 -50.114028178900476 -0.03701207600533962 -49.70692333097487
1290 -0.033505658805370334 -50.14753383770584 -0.029260434955358506 -49.73618376593023
1291 -0.03347689751535654 -50.1810107352212 -0.03632474467158318 -49.77250851060181
1292 -0.033379890769720075 -50.21439062599092 -0.03828368801623583 -49.810792198618046
1293 -0.033416881784796716 -50.24780750777572 -0.0362817058339715 -49.84707390445202
1294 -0.03338716309517622 -50.281194670870896 -0.03317145314067602 -49.88024535759269
1295 -0.03338113371282816 -50.314575804583725 -0.031588427163660525 -49.911833784756354
1296 -0.0333644213154912 -50.347940225899215 -0.0259634624235332 -49.93779724717989
1297 -0.03338887523859739 -50.381329101137815 -0.025340476725250482 -49.963137723905135
1298 -0.03332714568823576 -50.41465624682605 -0.03343816939741373 -49.99657589330255
1299 -0.03333752825856209 -50.44799377508461 -0.019910307973623274 -50.01648620127617
1300 -0.03337815515697003 -50.48137193024158 -0.009894241578876972 -50.02638044285505
1301 -0.03337038196623325 -50.514742312207815 -0.02991092447191477 -50.05629136732696
1302 -0.0334876075387001 -50.54822991974652 -0.03138305740430951 -50.087674424731276
1303 -0.03339709136635065 -50.58162701111287 -0.026169958990067244 -50.11384438372134
1304 -0.03333156034350395 -50.61495857145638 -0.03625959511846304 -50.15010397883981
1305 -0.033332735486328605 -50.6482913069427 -0.022437822166830303 -50.17254180100664
1306 -0.033334859646856785 -50.68162616658956 -0.023602811247110368 -50.19614461225375
1307 -0.03330684583634138 -50.7149330124259 -0.028871489595621823 -50.22501610184937
1308 -0.03335769176483154 -50.74829070419074 -0.04572644867002964 -50.2707425505194
1309 -0.033303705416619776 -50.78159440960736 -0.046183591708540916 -50.31692614222794
1310 -0.033230583742260934 -50.81482499334962 -0.026853455882519483 -50.34377959811046
1311 -0.03315276131033897 -50.84797775465996 -0.033426559157669546 -50.37720615726813
1312 -0.033163413405418396 -50.881141168065376 -0.03833362925797701 -50.415539786526104
1313 -0.03314315695315599 -50.914284325018535 -0.03144599124789238 -50.446985777773996
1314 -0.03311029095202685 -50.94739461597056 -0.03365835510194302 -50.48064413287594
1315 -0.033084706589579585 -50.980479322560136 -0.03559699710458517 -50.51624112998052
1316 -0.03308659959584474 -51.01356592215598 -0.04510745201259851 -50.56134858199312
1317 -0.03304205946624279 -51.04660798162222 -0.022711702343076467 -50.584060284336196
1318 -0.03305633682757616 -51.0796643184498 -0.04456337671726942 -50.62862366105347
1319 -0.033020568825304505 -51.11268488727511 -0.04449029956012964 -50.6731139606136
1320 -0.03298135939985514 -51.14566624667496 -0.03288375027477741 -50.705997710888376
1321 -0.03296216130256653 -51.17862840797753 -0.03973281960934401 -50.74573053049772
1322 -0.03288928084075451 -51.21151768881828 -0.027844505757093428 -50.77357503625481
1323 -0.03281765338033438 -51.24433534219862 -0.03850334212183952 -50.812078378376654
1324 -0.0328462278470397 -51.277181570045656 -0.03742836583405733 -50.849506744210714
1325 -0.03282742314040661 -51.31000899318606 -0.027738319430500268 -50.87724506364121
1326 -0.032837855815887454 -51.342846849001944 -0.0536668149754405 -50.930911878616655
1327 -0.03274149745702744 -51.37558834645897 -0.030184925906360148 -50.96109680452302
1328 -0.03267864044755697 -51.408266986906526 -0.033458746038377285 -50.994555550561394
1329 -0.03260948993265629 -51.44087647683918 -0.05087941884994507 -51.04543496941134
1330 -0.03263381905853748 -51.47351029589772 -0.03351507782936096 -51.0789500472407
1331 -0.0326462572440505 -51.50615655314177 -0.035295447893440725 -51.11424549513414
1332 -0.032625386491417885 -51.53878193963319 -0.04123346023261547 -51.15547895536676
1333 -0.032471226528286934 -51.571253166161476 -0.036964233964681625 -51.19244318933144
1334 -0.03238312341272831 -51.603636289574204 -0.03924538623541594 -51.23168857556686
1335 -0.032440791465342046 -51.636077081039545 -0.023694544099271297 -51.25538311966613
1336 -0.0323528153821826 -51.66842989642173 -0.03705619182437658 -51.292439311490504
1337 -0.032389475405216216 -51.700819371826945 -0.023885478544980288 -51.31632479003549
1338 -0.03229876440018416 -51.73311813622713 -0.036878444440662864 -51.35320323447615
1339 -0.03230306934565306 -51.76542120557278 -0.0282427491620183 -51.381445983638166
1340 -0.032317313738167285 -51.79773851931095 -0.034363738261163235 -51.41580972189933
1341 -0.0322367113083601 -51.829975230619304 -0.029376316256821154 -51.44518603815615
1342 -0.03227645568549633 -51.8622516863048 -0.03038073666393757 -51.47556677482009
1343 -0.03221590798348188 -51.89446759428829 -0.03267207462340593 -51.508238849443494
1344 -0.03221049383282661 -51.926678088121115 -0.033658134192228316 -51.54189698363572
1345 -0.03219466358423233 -51.95887275170535 -0.039344596303999425 -51.58124157993972
1346 -0.03216413278132677 -51.991036884486675 -0.029121749848127366 -51.61036332978785
1347 -0.032083839923143384 -52.02312072440982 -0.028463821113109588 -51.63882715090096
1348 -0.03213440794497728 -52.0552551323548 -0.0389960115775466 -51.677823162478504
1349 -0.03211813159286976 -52.08737326394767 -0.026883943937718868 -51.70470710641622
1350 -0.03204931318759918 -52.11942257713527 -0.03735166676342487 -51.74205877317965
1351 -0.031987772695720194 -52.15141034983099 -0.020992940105497838 -51.76305171328515
1352 -0.03199952561408281 -52.18340987544507 -0.03731591161340475 -51.800367624898556
1353 -0.03208188209682703 -52.2154917575419 -0.021018384117633106 -51.82138600901619
1354 -0.03200341109186411 -52.24749516863376 -0.02927050841972232 -51.85065651743591
1355 -0.03197232745587826 -52.27946749608964 -0.027174945175647735 -51.87783146261155
1356 -0.03199923951178789 -52.31146673560143 -0.020236830692738295 -51.89806829330429
1357 -0.031893952190876006 -52.343360687792305 -0.012989471619948744 -51.91105776492424
1358 -0.03200061265379191 -52.375361300446095 -0.0351901676505804 -51.94624793257482
1359 -0.03204667028039694 -52.40740797072649 -0.034944091364741324 -51.98119202393956
1360 -0.03186411000788212 -52.43927208073437 -0.02828670684248209 -52.00947873078204
1361 -0.03195373769849539 -52.47122581843286 -0.03754096794873476 -52.04701969873078
1362 -0.03192446399480105 -52.50315028242766 -0.03255068827420473 -52.079570387004985
1363 -0.03192355688661337 -52.53507383931427 -0.029770523589104415 -52.10934091059409
1364 -0.03187535610049963 -52.56694919541477 -0.030027108453214168 -52.1393680190473
1365 -0.03182872496545315 -52.59877792038022 -0.031126579456031322 -52.17049459850333
1366 -0.031837459467351434 -52.630615379847576 -0.035680399276316166 -52.20617499777965
1367 -0.031824270635843276 -52.66243965048342 -0.03322990145534277 -52.23940489923499
1368 -0.03174698743969202 -52.69418663792311 -0.02961552171036601 -52.26902042094536
1369 -0.031793409027159214 -52.72598004695027 -0.03434553295373917 -52.303365953899096
1370 -0.03170405700802803 -52.7576841039583 -0.03794559296220541 -52.3413115468613
1371 -0.03169186972081661 -52.789375973679114 -0.033452655747532846 -52.37476420260883
1372 -0.03165576308965683 -52.821031736768774 -0.021355046331882475 -52.396119248940714
1373 -0.031666444055736064 -52.85269818082451 -0.029710228182375432 -52.42582947712309
1374 -0.031608921661973 -52.88430710248648 -0.02882401179522276 -52.45465348891831
1375 -0.031599665991961956 -52.91590676847844 -0.03308112230151892 -52.48773461121983
1376 -0.03160499297082424 -52.94751176144927 -0.035562805272638796 -52.52329741649247
1377 -0.031516740564256907 -52.97902850201353 -0.028862190339714287 -52.552159606832184
1378 -0.03153156703338027 -53.01056006904691 -0.023729714937508105 -52.575889321769694
1379 -0.03151173824444413 -53.04207180729136 -0.009730410855263471 -52.585619732624956
1380 -0.03154554329812527 -53.07361735058948 -0.028607840090990065 -52.61422757271595
1381 -0.03154742866754532 -53.105164779257024 -0.0232282011769712 -52.63745577389292
1382 -0.03157483153045178 -53.13673961078747 -0.028226917237043382 -52.66568269112996
1383 -0.03165909498929977 -53.168398705776774 -0.044690855965018275 -52.710373547094974
1384 -0.03149528196081519 -53.19989398773759 -0.030369926895946264 -52.74074347399092
1385 -0.03143298141658306 -53.231326969154175 -0.04710207562893629 -52.78784554961985
1386 -0.03141002710908651 -53.262736996263264 -0.03961446471512318 -52.827460014334974
1387 -0.03132655862718821 -53.29406355489045 -0.03086570780724287 -52.85832572214222
1388 -0.031401910725980996 -53.32546546561643 -0.0308327529579401 -52.88915847510016
1389 -0.03131578592583537 -53.356781251542266 -0.031068785488605498 -52.92022726058877
1390 -0.03137996410951018 -53.38816121565178 -0.012586420308798552 -52.93281368089757
1391 -0.0313528555445373 -53.41951407119632 -0.03363363090902567 -52.96644731180659
1392 -0.03144614510238171 -53.4509602162987 -0.012764338357374071 -52.97921165016396
1393 -0.03135967468842864 -53.48231989098713 -0.03942069336771965 -53.01863234353168
1394 -0.03128905789926648 -53.51360894888639 -0.031232737470418215 -53.049865081002096
1395 -0.03134403824806213 -53.54495298713446 -0.026865981332957745 -53.07673106233506
1396 -0.03122615609318018 -53.57617914322764 -0.018507955223321916 -53.09523901755838
1397 -0.031280542723834515 -53.607459685951476 -0.030193038005381822 -53.125432055563756
1398 -0.03132864991202951 -53.6387883358635 -0.024389742966741325 -53.149821798530496
1399 -0.03124968772754073 -53.67003802359104 -0.03879283536225557 -53.188614633892755
1400 -0.031186672579497098 -53.701224696170534 -0.029347861371934413 -53.217962495264686
1401 -0.03112966474145651 -53.73235436091199 -0.031329750549048185 -53.249292245813734
1402 -0.031087093614041807 -53.76344145452603 -0.03817569520324469 -53.28746794101698
1403 -0.031059291493147612 -53.79450074601918 -0.0203553750179708 -53.30782331603495
1404 -0.031152152735739947 -53.825652898754925 -0.028416457399725915 -53.33623977343468
1405 -0.03108893511816859 -53.856741833873095 -0.0352712482213974 -53.371511021656076
1406 -0.031093320157378913 -53.887835154030476 -0.03279353994876146 -53.40430456160484
1407 -0.03090363685041666 -53.918738790880894 -0.026647651102393866 -53.43095221270723
1408 -0.030972236767411232 -53.949711027648306 -0.035505473427474496 -53.46645768613471
1409 -0.030975330714136363 -53.98068635836244 -0.0298474102281034 -53.49630509636281
1410 -0.03098594946786761 -54.01167230783031 -0.034555285796523096 -53.53086038215933
1411 -0.030923423264175652 -54.04259573109449 -0.016122529515996575 -53.54698291167533
1412 -0.030874946992844342 -54.07347067808733 -0.014365379698574543 -53.5613482913739
1413 -0.03100574193522334 -54.10447642002256 -0.03171127941459417 -53.5930595707885
1414 -0.03094256017357111 -54.13541898019613 -0.025146214198321103 -53.61820578498682
1415 -0.03101871460676193 -54.16643769480289 -0.04101089481264353 -53.659216679799464
1416 -0.0309470952488482 -54.197384790051736 -0.036608611978590486 -53.69582529177806
1417 -0.03088787607848644 -54.22827266613022 -0.027942670788615943 -53.723767962566676
1418 -0.030878314469009637 -54.25915098059923 -0.03202937673777342 -53.75579733930445
1419 -0.030914895143359898 -54.29006587574259 -0.03229440078139305 -53.78809174008585
1420 -0.030852267518639565 -54.32091814326123 -0.031763029471039775 -53.81985476955688
1421 -0.030863769445568325 -54.3517819127068 -0.034827859699726106 -53.85468262925661
1422 -0.030694492161273956 -54.38247640486807 -0.03609419371932745 -53.89077682297594
1423 -0.030715871695429088 -54.4131922765635 -0.028949789609760045 -53.9197266125857
1424 -0.030813952442258596 -54.44400622900576 -0.03005917211994529 -53.94978578470565
1425 -0.03072223886847496 -54.474728467874236 -0.028541228733956814 -53.9783270134396
1426 -0.03074830137193203 -54.505476769246165 -0.019882594142109154 -53.998209607581714
1427 -0.03073841715231538 -54.53621518639848 -0.03260802533477545 -54.03081763291649
1428 -0.030703335255384444 -54.56691852165386 -0.028208294603973626 -54.05902592752046
1429 -0.030651028361171485 -54.59756955001503 -0.03713372256606817 -54.09615965008653
1430 -0.03068731352686882 -54.6282568635419 -0.025911842286586762 -54.12207149237312
1431 -0.03061393555253744 -54.65887079909444 -0.018978693522512913 -54.14105018589563
1432 -0.03061270611360669 -54.689483505208045 -0.028315526060760023 -54.16936571195639
1433 -0.030619941651821136 -54.720103446859866 -0.02221153527498245 -54.19157724723137
1434 -0.03060753233730793 -54.75071097919717 -0.03467829842120409 -54.22625554565258
1435 -0.03065605917945504 -54.78136703837663 -0.027144365571439268 -54.253399911224015
1436 -0.030604507867246868 -54.811971546243875 -0.03212461657822132 -54.28552452780224
1437 -0.030586655996739865 -54.84255820224062 -0.03639421984553337 -54.32191874764777
1438 -0.030599895492196084 -54.87315809773281 -0.028123311512172223 -54.35004205915995
1439 -0.030589065700769424 -54.90374716343358 -0.02873238082975149 -54.3787744399897
1440 -0.030514396075159312 -54.93426155950874 -0.025274989381432533 -54.40404942937113
1441 -0.030604521464556455 -54.964866080973295 -0.03002765802666545 -54.434077087397796
1442 -0.030516719445586205 -54.99538280041888 -0.03353558462113142 -54.46761267201893
1443 -0.03048411514610052 -55.02586691556498 -0.01580700380727649 -54.483419675826205
1444 -0.030560179334133863 -55.056427094899114 -0.02965339636430144 -54.51307307219051
1445 -0.030538934376090766 -55.0869660292752 -0.02549316333606839 -54.538566235526574
1446 -0.030486371275037526 -55.11745240055024 -0.026504454109817742 -54.56507068963639
1447 -0.030506690312176944 -55.14795909086242 -0.030801268946379422 -54.59587195858277
1448 -0.030383620224893094 -55.17834271108732 -0.032116946578025815 -54.6279889051608
1449 -0.030461501237004994 -55.208804212324324 -0.030707178823649883 -54.658696083984445
1450 -0.030367831233888865 -55.23917204355821 -0.024355902895331384 -54.683051986879775
1451 -0.030386051535606383 -55.26955809509382 -0.03182395389303565 -54.714875940772814
1452 -0.030388867389410733 -55.29994696248323 -0.02556637516245246 -54.74044231593527
1453 -0.030508262291550636 -55.33045522477478 0.013489460712298751 -54.72695285522297
1454 -0.030576802883297206 -55.36103202765808 -0.02899552695453167 -54.7559483821775
1455 -0.030505633633583783 -55.39153766129166 -0.02990273553878069 -54.785851117716284
1456 -0.030490496661514044 -55.42202815795317 -0.03526680395007133 -54.82111792166636
1457 -0.03046056693419814 -55.45248872488737 -0.03052147338166833 -54.851639395048025
1458 -0.03043395671993494 -55.4829226816073 -0.02809394532814622 -54.87973334037617
1459 -0.03049786239862442 -55.513420544005925 -0.029441485367715358 -54.90917482574388
1460 -0.030428717471659185 -55.54384926147758 -0.030326746962964536 -54.939501572706845
1461 -0.03038309086114168 -55.574232352338726 -0.02470752876251936 -54.964209101469365
1462 -0.030398269090801476 -55.60463062142953 -0.03537816274911165 -54.999587264218476
1463 -0.03035790529102087 -55.63498852672055 -0.03199305180460214 -55.03158031602308
1464 -0.030352882761508226 -55.66534140948205 -0.019610070809721946 -55.0511903868328
1465 -0.03032621880993247 -55.695667628291986 -0.040215146541595456 -55.0914055333744
1466 -0.03026727344840765 -55.725934901740395 -0.04150080215185881 -55.13290633552626
1467 -0.030294564366340638 -55.75622946610674 -0.0343638900667429 -55.167270225593
1468 -0.03019496537744999 -55.786424431484186 -0.022704145684838296 -55.18997437127784
1469 -0.0303460955619812 -55.81677052704617 -0.04566968567669392 -55.235644056954534
1470 -0.030176111869513987 -55.84694663891568 -0.02978404499590397 -55.26542810195044
1471 -0.030236048996448515 -55.87718268791213 -0.02722565261647105 -55.29265375456691
1472 -0.03018304267898202 -55.90736573059112 -0.02631529774516821 -55.318969052312085
1473 -0.030374059453606606 -55.93773979004472 0.009282723790965975 -55.30968632852112
1474 -0.030236341431736945 -55.96797613147646 -0.03526324331760407 -55.34494957183872
1475 -0.030223922431468965 -55.99820005390793 -0.03165839547291398 -55.376607967311635
1476 -0.030202321242541075 -56.02840237515047 -0.032316222228109835 -55.408924189539746
1477 -0.030195614602416754 -56.05859798975289 -0.025528475735336544 -55.43445266527508
1478 -0.030203090235590934 -56.08880107998848 -0.03717982973903418 -55.47163249501411
1479 -0.030107743199914695 -56.11890882318839 -0.03269944451749325 -55.5043319395316
1480 -0.030146388430148365 -56.14905521161854 -0.01611202987842262 -55.520443969410024
1481 -0.03013631971552968 -56.17919153133407 -0.029456836637109518 -55.549900806047134
1482 -0.030189462658017873 -56.209380993992085 -0.023572180792689322 -55.573472986839825
1483 -0.030039284843951464 -56.239420278836036 -0.026156023610383272 -55.59962901045021
1484 -0.030143076181411745 -56.269563355017446 -0.03984792325645685 -55.63947693370667
1485 -0.030048249755054712 -56.2996116047725 -0.03551523834466934 -55.67499217205134
1486 -0.03003332493826747 -56.32964492971077 -0.03077394748106599 -55.705766119532406
1487 -0.030102482251822948 -56.35974741196259 -0.02666540229693055 -55.732431521829334
1488 -0.030062567442655563 -56.38980997940524 -0.03552188184112311 -55.767953403670454
1489 -0.03019856158643961 -56.42000854099168 -0.061651631630957125 -55.82960503530141
1490 -0.029808683320879936 -56.44981722431256 -0.03191916896030307 -55.86152420426171
1491 -0.02984159756451845 -56.47965882187708 -0.030295685399323702 -55.891819889661036
1492 -0.029776119440793992 -56.50943494131788 -0.031201373785734177 -55.92302126344677
1493 -0.029839040338993074 -56.53927398165687 -0.030085188709199427 -55.95310645215597
1494 -0.029757965169847012 -56.56903194682672 -0.03357281796634197 -55.986679270122316
1495 -0.029783920571208 -56.598815867397924 -0.026268273871392012 -56.01294754399371
1496 -0.02977926004678011 -56.628595127444704 -0.030295553617179394 -56.04324309761089
1497 -0.02975025326013565 -56.65834538070484 -0.029860127717256546 -56.07310322532815
1498 -0.029689842276275157 -56.688035222981114 0.0026475382735952737 -56.070455687054555
1499 -0.029910875484347343 -56.71794609846546 -0.027559945080429315 -56.09801563213498
1500 -0.029902954306453466 -56.74784905277191 -0.033080031350255015 -56.13109566348523
1501 -0.02985288789495826 -56.77770194066687 -0.029149135947227477 -56.16024479943246
1502 -0.029860458709299563 -56.807562399376174 -0.033895243704319 -56.194140043136784
1503 -0.029876651987433434 -56.83743905136361 -0.02916810233145952 -56.223308145468245
1504 -0.029855131451040507 -56.86729418281465 -0.0360314542427659 -56.25933959971101
1505 -0.02973191887140274 -56.89702610168606 -0.03354774471372366 -56.292887344424734
1506 -0.029755782335996628 -56.926781884022056 -0.027126151230186225 -56.32001349565492
1507 -0.029765770211815833 -56.95654765423387 -0.044693290069699285 -56.36470678572462
1508 -0.029700385965406896 -56.98624804019928 -0.02563258809968829 -56.39033937382431
1509 -0.029710891377180814 -57.015958931576456 -0.01313037509098649 -56.4034697489153
1510 -0.029852572735399006 -57.04581150431186 0.008783760643564165 -56.39468598827173
1511 -0.02980795707553625 -57.07561946138739 -0.032036136277019976 -56.42672212454875
1512 -0.02980880383402109 -57.10542826522141 -0.03131989538669586 -56.45804201993545
1513 -0.02990823136642575 -57.13533649658784 -0.03325380627065897 -56.491295826206105
1514 -0.02980472845956683 -57.16514122504741 -0.029555936809629202 -56.520851763015735
1515 -0.029816931020468472 -57.19495815606788 -0.03444839082658291 -56.55530015384232
1516 -0.029702305793762207 -57.22466046186164 -0.03602930475026369 -56.59132945859258
1517 -0.029764529131352902 -57.254424990992995 -0.025039922446012497 -56.616369381038595
1518 -0.029806737788021564 -57.284231728781016 -0.04948695972561836 -56.665856340764215
1519 -0.029627718031406403 -57.31385944681242 -0.02999355560168624 -56.6958498963659
1520 -0.029709704872220754 -57.34356915168464 -0.027594737242907286 -56.72344463360881
1521 -0.029867690335959197 -57.3734368420206 -0.03952407818287611 -56.762968711791686
1522 -0.02950602238997817 -57.40294286441058 -0.028154743555933236 -56.791123455347616
1523 -0.029566999431699513 -57.432509863842284 -0.030963956378400326 -56.82208741172602
1524 -0.0294974559918046 -57.462007319834086 -0.03520315121859312 -56.85729056294461
1525 -0.029484121687710287 -57.491491441521795 -0.025086456909775734 -56.88237701985439
1526 -0.029457363486289977 -57.52094880500808 -0.03541643507778645 -56.91779345493217
1527 -0.02945369463413954 -57.550402499642225 -0.035972803644835946 -56.95376625857701
1528 -0.029358279332518576 -57.579760778974745 -0.020128639414906502 -56.97389489799192
1529 -0.02933150827884674 -57.60909228725359 -0.029510455764830114 -57.00340535375675
1530 -0.029346952121704815 -57.638439239375295 -0.014597421837970614 -57.01800277559472
1531 -0.029400854650884867 -57.66784009402618 -0.026597720198333265 -57.04460049579305
1532 -0.02936643613502383 -57.6972065301612 -0.01914155064150691 -57.063742046434555
1533 -0.02942263539880514 -57.726629165560006 -0.03627145141363144 -57.10001349784819
1534 -0.02941307695582509 -57.75604224251583 -0.031446353904902934 -57.13145985175309
1535 -0.029425259307026864 -57.78546750182286 -0.02837444972246885 -57.15983430147556
1536 -0.02935563726350665 -57.814823139086364 -0.0241195616312325 -57.183953863106794
1537 -0.029416708182543515 -57.84423984726891 -0.03893520105630159 -57.2228890641631
1538 -0.029358351416885854 -57.8735981986858 -0.03266350142657757 -57.255552565589674
1539 -0.029355232324451207 -57.902953431010246 -0.033718652278184894 -57.28927121786786
1540 -0.029313304089009763 -57.932266735099255 -0.03700884208083153 -57.32628005994869
1541 -0.02927579917013645 -57.96154253426939 -0.024439160712063313 -57.35071922066075
1542 -0.029352584574371576 -57.99089511884376 -0.01925285030156374 -57.36997207096231
1543 -0.029326729662716388 -58.02022184850647 -0.03188262730836868 -57.40185469827068
1544 -0.029367979522794484 -58.04958982802927 -0.03311653267592192 -57.4349712309466
1545 -0.029333118349313736 -58.07892294637858 -0.021084921527653934 -57.456056152474254
1546 -0.029278955608606338 -58.10820190198719 -0.022293638065457345 -57.47834979053971
1547 -0.029310165625065564 -58.13751206761225 -0.03231478687375784 -57.510664577413465
1548 -0.02919697482138872 -58.16670904243364 -0.021988196484744548 -57.53265277389821
1549 -0.029308999236673117 -58.196018041670314 -0.03274614755064249 -57.565398921448846
1550 -0.0292323044501245 -58.22525034612044 -0.0312583384104073 -57.596657259859256
1551 -0.029287095088511704 -58.25453744120895 -0.034971767105162144 -57.63162902696442
1552 -0.029239443689584733 -58.283776884898536 -0.028404652047902344 -57.66003367901232
1553 -0.029181625787168743 -58.312958510685704 -0.02513556443154812 -57.68516924344387
1554 -0.029223957005888222 -58.34218246769159 -0.02863942803815007 -57.71380867148202
1555 -0.02923302436247468 -58.37141549205407 -0.016307093575596808 -57.73011576505762
1556 -0.02927088188007474 -58.40068637393414 -0.03833727352321148 -57.76845303858083
1557 -0.029239698592573405 -58.42992607252672 -0.029825782310217618 -57.79827882089105
1558 -0.02922004982829094 -58.45914612235501 -0.02604067949578166 -57.82431950038683
1559 -0.029154137149453162 -58.48830025950446 -0.026721735764294863 -57.851041236151126
1560 -0.029108709003776313 -58.51740896850824 -0.024983346182852983 -57.876024582333976
1561 -0.029213568102568387 -58.54662253661081 -0.017502391897141933 -57.893526974231115
1562 -0.02919024880975485 -58.57581278542057 -0.032810948044061664 -57.926337922275174
1563 -0.029210605751723052 -58.60502339117229 -0.025402463134378196 -57.95174038540955
1564 -0.029261217266321183 -58.63428460843861 -0.000757921181320853 -57.95249830659087
1565 -0.029371847957372667 -58.663656456395984 -0.02762937592342496 -57.98012768251429
1566 -0.02929730387404561 -58.69295376027003 -0.02967859087511897 -58.009806273389415
1567 -0.02927526431158185 -58.72222902458161 -0.02550789350643754 -58.03531416689585
1568 -0.02922268966212869 -58.751451714243736 -0.02564011998474598 -58.060954286880595
1569 -0.029326703865081072 -58.78077841810882 -0.02967390539124608 -58.09062819227184
1570 -0.02932393467053771 -58.81010235277935 -0.023169422708451747 -58.11379761498029
1571 -0.029351379629224537 -58.83945373240858 -0.030172990541905163 -58.1439706055222
1572 -0.029291854240000248 -58.86874558664858 -0.030394663475453852 -58.174365268997654
1573 -0.029159385059028865 -58.89790497170761 -0.028113526199012993 -58.20247879519667
1574 -0.029253685008734466 -58.927158656716344 -0.02382742688059807 -58.22630622207727
1575 -0.029238717537373303 -58.95639737425372 -0.02674633003771305 -58.25305255211498
1576 -0.029370087012648583 -58.98576746126637 -0.030485976580530406 -58.28353852869551
1577 -0.029323016479611396 -59.01509047774598 -0.03840401992201805 -58.32194254861753
1578 -0.02923439657315612 -59.04432487431914 -0.03182020336389542 -58.35376275198142
1579 -0.02926612924784422 -59.07359100356698 -0.027735164295881985 -58.381497916277304
1580 -0.029172138310968876 -59.10276314187795 -0.02839555749669671 -58.409893473774
1581 -0.02918630475178361 -59.13194944662973 -0.05322828069329262 -58.46312175446729
1582 -0.02902809912338853 -59.16097754575312 -0.025508679635822772 -58.48863043410311
1583 -0.02906533991917968 -59.1900428856723 -0.021886059455573557 -58.51051649355868
1584 -0.029038767516613006 -59.21908165318891 -0.01574583682231605 -58.526262330381
1585 -0.02915661074221134 -59.24823826393112 -0.02379937395453453 -58.55006170433553
1586 -0.029146733321249486 -59.27738499725237 -0.03508210908621549 -58.58514381342175
1587 -0.029109562560915948 -59.30649455981329 -0.029927413631230592 -58.61507122705298
1588 -0.02902533495798707 -59.335519894771274 -0.02631919188424945 -58.64139041893723
1589 -0.029101526364684105 -59.36462142113596 -0.028514884784817694 -58.66990530372205
1590 -0.029099866934120654 -59.393721288070076 -0.030559057276695965 -58.700464360998744
1591 -0.02903188727796078 -59.422753175348035 -0.029707152023911478 -58.730171513022654
1592 -0.029018340446054936 -59.45177151579409 -0.045443149842321874 -58.775614662864974
1593 -0.028910363838076592 -59.48068187963217 -0.027808675542473793 -58.80342333840745
1594 -0.028927142545580865 -59.509609022177756 -0.025744480080902576 -58.82916781848835
1595 -0.02890201276168227 -59.53851103493944 -0.03026801096275449 -58.85943582945111
1596 -0.028960236813873053 -59.56747127175331 -0.02958287103101611 -58.889018700482126
1597 -0.028941985964775086 -59.59641325771809 -0.028373623639345168 -58.91739232412147
1598 -0.028816074412316085 -59.62522933213041 -0.02806183835491538 -58.94545416247639
1599 -0.028842180967330933 -59.65407151309774 -0.026306364219635725 -58.97176052669602
1600 -0.028883937001228332 -59.682955450098966 -0.02692124033346772 -58.99868176702949
1601 -0.028814490977674724 -59.71176994107664 -0.020091021433472633 -59.01877278846296
1602 -0.0288900563493371 -59.74065999742598 -0.029700196348130703 -59.04847298481109
1603 -0.02887518359348178 -59.769535181019464 -0.030758066941052674 -59.079231051752146
1604 -0.028830024879425764 -59.79836520589889 -0.03045833548530936 -59.10968938723745
1605 -0.02888687951490283 -59.82725208541379 -0.04677583687007427 -59.15646522410753
1606 -0.02873212583363056 -59.85598421124742 -0.03127345545217395 -59.1877386795597
1607 -0.0287756422534585 -59.884759853500874 -0.024307481572031976 -59.21204616113173
1608 -0.02871390227228403 -59.91347375577316 -0.023094048164784907 -59.23514020929652
1609 -0.028705322276800872 -59.94217907804996 -0.035213136486709117 -59.27035334578323
1610 -0.028715015202760697 -59.970894093252724 -0.02816870789974928 -59.29852205368298
1611 -0.0286877672187984 -59.99958186047152 -0.028896309528499843 -59.32741836321148
1612 -0.028690444864332677 -60.028272305335854 -0.02808299884200096 -59.35550136205348
1613 -0.02865000246092677 -60.05692230779678 -0.02812323672696948 -59.38362459878045
1614 -0.028683844674378633 -60.08560615247116 -0.022645132802426814 -59.406269731582874
1615 -0.028673451114445924 -60.1142796035856 -0.024548775050789118 -59.43081850663366
1616 -0.028623247146606447 -60.142902850732206 -0.022797661274671553 -59.453616167908336
1617 -0.02867024829611182 -60.171573099028315 -0.03243730384856462 -59.486053471756904
1618 -0.02867573034018278 -60.2002488293685 -0.03636909537017345 -59.52242256712708
1619 -0.028653421066701414 -60.2289022504352 -0.02974282028153539 -59.552165387408614
1620 -0.028514496330171824 -60.25741674676537 -0.026640797127038242 -59.57880618453565
1621 -0.028601042926311493 -60.286017789691684 -0.02750354362651706 -59.60630972816217
1622 -0.028651088289916516 -60.3146688779816 -0.02825251780450344 -59.63456224596667
1623 -0.028601557202637195 -60.34327043518424 -0.042408351227641104 -59.67697059719431
1624 -0.028549070097506048 -60.37181950528174 -0.02604185789823532 -59.70301245509255
1625 -0.028444193489849567 -60.40026369877159 -0.03914004247635603 -59.7421524975689
1626 -0.028402111306786538 -60.42866581007838 -0.025105291698127984 -59.76725778926703
1627 -0.02842638725414872 -60.45709219733253 -0.02957284841686487 -59.79683063768389
1628 -0.028450141567736863 -60.48554233890027 -0.032131363078951834 -59.82896200076284
1629 -0.028395514562726022 -60.51393785346299 -0.019755165092647076 -59.84871716585549
1630 -0.02835415443405509 -60.542292007897046 -0.03640120252966881 -59.88511836838516
1631 -0.028401292767375706 -60.57069330066442 -0.02925243005156517 -59.91437079843672
1632 -0.02835694085806608 -60.59905024152249 -0.03289641365408898 -59.94726721209081
1633 -0.028295598551630975 -60.62734584007412 -0.028691938146948814 -59.975959150237756
1634 -0.028242624644190074 -60.65558846471831 -0.036684257164597514 -60.01264340740235
1635 -0.028282213676720857 -60.68387067839503 -0.027686011977493763 -60.040329419379844
1636 -0.028239356447011234 -60.71211003484204 -0.028025909326970577 -60.068355328706815
1637 -0.028192474134266378 -60.740302508976306 -0.028319565393030644 -60.09667489409985
1638 -0.028197691310197115 -60.7685002002865 -0.034154067002236846 -60.13082896110208
1639 -0.02814638689160347 -60.79664658717811 -0.04185898397117853 -60.172687945073264
1640 -0.028064711671322583 -60.82471129884943 -0.027233138121664523 -60.19992108319493
1641 -0.02812256645411253 -60.852833865303545 -0.026718006655573844 -60.2266390898505
1642 -0.028117608558386565 -60.880951473861934 -0.027274100203067066 -60.25391319005357
1643 -0.02801693733781576 -60.90896841119975 -0.028188314102590085 -60.28210150415616
1644 -0.02802302101626992 -60.93699143221602 -0.02809681724756956 -60.31019832140373
1645 -0.028054876159876584 -60.965046308375896 -0.02775198398157954 -60.33795030538531
1646 -0.028171659074723722 -60.99321796745062 -0.01464998684823513 -60.35260029223355
1647 -0.02810454899445176 -61.02132251644507 -0.022465711180120706 -60.375066003413664
1648 -0.02807590188458562 -61.04939841832965 -0.024917788058519363 -60.39998379147218
1649 -0.028084715362638235 -61.07748313369229 -0.04540857505053282 -60.44539236652271
1650 -0.028128275647759438 -61.10561140934005 -0.025777065474539996 -60.471169431997254
1651 -0.028028075210750104 -61.1336394845508 -0.024281871691346168 -60.4954513036886
1652 -0.028079448267817497 -61.161718932818616 -0.02828448349609971 -60.5237357871847
1653 -0.02804239932447672 -61.18976133214309 -0.029310728143900632 -60.553046515328596
1654 -0.0280511655844748 -61.217812497727564 -0.02849215008318424 -60.58153866541178
1655 -0.02800463866442442 -61.24581713639199 -0.02688755141571164 -60.60842621682749
1656 -0.02808159040287137 -61.27389872679486 -0.028338432684540747 -60.63676464951203
1657 -0.028019043151289225 -61.30191776994615 -0.02741480516269803 -60.66417945467473
1658 -0.027997724525630475 -61.329915494471784 -0.029498179256916047 -60.69367763393165
1659 -0.02792545724660158 -61.35784095171839 -0.012380584655329586 -60.70605821858698
1660 -0.027984637301415205 -61.3858255890198 -0.031964695639908315 -60.73802291422689
1661 -0.027948095370084046 -61.41377368438989 -0.02067737001925707 -60.758700284246146
1662 -0.027986989449709655 -61.441760673839596 -0.03049006350338459 -60.78919034774953
1663 -0.02809802759438753 -61.469858701433985 -0.026738299801945687 -60.81592864755148
1664 -0.028024022188037633 -61.49788272362202 -0.0459049629047513 -60.86183361045623
1665 -0.027890551649034024 -61.52577327527106 -0.02498145364224911 -60.88681506409848
1666 -0.027859827131032945 -61.55363310240209 -0.025753017421811818 -60.91256808152029
1667 -0.0279100532643497 -61.58154315566644 -0.029402528889477253 -60.94197061040977
1668 -0.02790717836469412 -61.60945033403113 -0.029854110442101955 -60.97182472085187
1669 -0.027861964982002975 -61.63731229901313 -0.021076738089323043 -60.99290145894119
1670 -0.027947408612817526 -61.66525970762595 -0.02357948562130332 -61.016480944562495
1671 -0.027934631519019603 -61.693194339144966 -0.0315777774900198 -61.04805872205252
1672 -0.02785098385065794 -61.72104532299562 -0.041388115659356114 -61.089446837711876
1673 -0.02783888829872012 -61.74888421129434 -0.02236277349293232 -61.111809611204805
1674 -0.02787069361656904 -61.77675490491091 -0.026019064988940955 -61.13782867619375
1675 -0.027830546814948322 -61.804585451725856 -0.02058487292379141 -61.15841354911754
1676 -0.027874166518449782 -61.83245961824431 -0.02581923985853791 -61.184232788976075
1677 -0.027830309979617596 -61.86028992822393 -0.0350002771243453 -61.21923306610042
1678 -0.027902724407613277 -61.88819265263154 -0.018278566654771566 -61.237511632755194
1679 -0.027788071893155575 -61.915980724524694 -0.03245238531380892 -61.269964018069004
1680 -0.02777149584144354 -61.943752220366136 -0.02540385602042079 -61.29536787408942
1681 -0.027820219192653893 -61.97157243955879 -0.029291647858917712 -61.32465952194834
1682 -0.027875987999141216 -61.99944842755793 -0.028073832765221594 -61.352733354713564
1683 -0.02781787421554327 -62.02726630177347 -0.02372232684865594 -61.37645568156222
1684 -0.027730777952820064 -62.05499707972629 -0.029808822739869355 -61.40626450430209
1685 -0.027718695160001517 -62.082715774886296 -0.028551196772605182 -61.43481570107469
1686 -0.027779682353138924 -62.11049545723944 -0.03337996955960989 -61.4681956706343
1687 -0.02770616700872779 -62.13820162424817 -0.024621072877198457 -61.4928167435115
1688 -0.027843247540295123 -62.166044871788465 -0.014407561486586928 -61.50722430499808
1689 -0.02774587767198682 -62.193790749460454 -0.03160432633012533 -61.53882863132821
1690 -0.027743803150951863 -62.22153455261141 -0.01793553223833442 -61.55676416356654
1691 -0.027681199833750725 -62.24921575244516 -0.026778327021747827 -61.583542490588286
1692 -0.027712136507034302 -62.276927888952194 -0.030491814110428096 -61.61403430469871
1693 -0.027725251950323583 -62.304653140902516 -0.03492495212703943 -61.648959256825755
1694 -0.027636615838855506 -62.332289756741375 -0.03256835248321295 -61.681527609308965
1695 -0.027642167266458274 -62.35993192400783 -0.024969805404543875 -61.70649741471351
1696 -0.02762871962040663 -62.38756064362824 -0.02374836355447769 -61.730245778267985
1697 -0.027770544961094858 -62.415331188589334 -0.01481943684630096 -61.74506521511429
1698 -0.027735974080860613 -62.4430671626702 -0.03062080219388008 -61.77568601730817
1699 -0.027724005188792943 -62.47079116785899 -0.02402251623570919 -61.79970853354388
1700 -0.02777140447869897 -62.49856257233769 -0.02465413473546505 -61.82436266827934
1701 -0.027843312174081803 -62.526405884511775 -0.023171805683523415 -61.84753447396287
1702 -0.02799564804881811 -62.55440153256059 0.002238704987394158 -61.845295768975475
1703 -0.02788920560851693 -62.58229073816911 -0.027206608559936285 -61.87250237753541
1704 -0.0279099409468472 -62.610200679115955 -0.025334756169468165 -61.89783713370488
1705 -0.027875240612775087 -62.63807591972873 -0.028237984515726566 -61.92607511822061
1706 -0.027861333452165127 -62.66593725318089 -0.03005280252546072 -61.95612792074607
1707 -0.027850037347525357 -62.69378729052842 -0.02981026340276003 -61.98593818414883
1708 -0.02791896937415004 -62.72170625990257 -0.02970249271020293 -62.01564067685903
1709 -0.027847540099173784 -62.74955380000174 -0.025563663337379694 -62.04120434019641
1710 -0.027902049385011195 -62.777455849386754 -0.03561715949326753 -62.07682149968968
1711 -0.027849224489182235 -62.805305073875935 -0.022788123227655888 -62.099609622917335
1712 -0.027820832189172508 -62.833125906065106 -0.03004336906597018 -62.129652991983306
1713 -0.02790433457121253 -62.86103024063632 -0.024322401359677316 -62.15397539334298
1714 -0.02783132139593363 -62.888861562032254 -0.03262330796569586 -62.186598701308675
1715 -0.027815619483590126 -62.916677181515844 -0.03130867443978787 -62.21790737574846
1716 -0.02770706359297037 -62.944384245108814 -0.0273271556943655 -62.245234531442826
1717 -0.027783348225057125 -62.97216759333387 -0.02791473362594843 -62.273149265068774
1718 -0.027815692685544492 -62.999983286019415 -0.02211650963872671 -62.2952657747075
1719 -0.027714892663061617 -63.02769817868248 -0.03035702807828784 -62.32562280278579
1720 -0.027757723070681094 -63.055455901753156 -0.022438821289688347 -62.34806162407548
1721 -0.02774633839726448 -63.08320224015042 -0.03323840480297804 -62.38130002887846
1722 -0.02766879154369235 -63.11087103169411 -0.03687494844198227 -62.41817497732044
1723 -0.027713132556527853 -63.13858416425064 -0.025292771123349666 -62.44346774844379
1724 -0.027709038741886616 -63.16629320299253 -0.025978105328977107 -62.46944585377276
1725 -0.027745580300688744 -63.194038783293216 -0.01451607900671661 -62.48396193277948
1726 -0.027729266230016945 -63.221768049523234 -0.03173210769891739 -62.515694040478394
1727 -0.027673355117440224 -63.24944140464068 -0.028339772205799817 -62.54403381268419
1728 -0.02770000183954835 -63.277141406480226 -0.018420112878084184 -62.562453925562274
1729 -0.027643046341836452 -63.30478445282206 -0.021852438151836396 -62.58430636371411
1730 -0.02769171176478267 -63.33247616458684 -0.026868672762066125 -62.611175036476176
1731 -0.027864866983145477 -63.36034103156999 -0.021936256159096956 -62.63311129263527
1732 -0.027741047274321317 -63.388082078844306 -0.031982754915952684 -62.66509404755122
1733 -0.027661677077412607 -63.41574375592172 -0.029053509514778853 -62.694147557066
1734 -0.027736887615174056 -63.443480643536894 -0.030660956539213656 -62.72480851360522
1735 -0.02762075699865818 -63.47110140053555 -0.03319448754191399 -62.75800300114713
1736 -0.02761453138664365 -63.4987159319222 -0.02520502684637904 -62.78320802799351
1737 -0.027725629694759845 -63.526441561616956 -0.030263392999768258 -62.81347142099328
1738 -0.027800725679844616 -63.5542422872968 -0.03721231389790773 -62.85068373489119
1739 -0.027604398410767318 -63.58184668570757 -0.023165205027908087 -62.8738489399191
1740 -0.027697239071130753 -63.6095439247787 -0.02210257211700082 -62.8959515120361
1741 -0.0276209176518023 -63.6371648424305 -0.02532363375648856 -62.921275145792585
1742 -0.027757377456873657 -63.66492221988737 -0.024734254460781813 -62.94600940025337
1743 -0.02759801670908928 -63.692520236596465 -0.02123476341366768 -62.96724416366703
1744 -0.027703781705349685 -63.72022401830181 -0.03059676233679056 -62.997840926003825
1745 -0.027713137771934272 -63.747937156073746 -0.025950343068689107 -63.02379126907251
1746 -0.02767653875052929 -63.77561369482427 -0.023795899469405413 -63.04758716854192
1747 -0.027669561002403496 -63.80328325582668 -0.034268267638981345 -63.081855436180895
1748 -0.027514210809022187 -63.8307974666357 -0.012540090922266245 -63.09439552710316
1749 -0.02774415332823992 -63.858541619963944 -0.024113645777106285 -63.118509172880266
1750 -0.02772550508379936 -63.886267125047745 -0.027283314242959024 -63.145792487123224
1751 -0.027708600275218487 -63.91397572532296 -0.025311099737882613 -63.17110358686111
1752 -0.027793411910533906 -63.9417691372335 -0.03650758638978004 -63.20761117325089
1753 -0.02772939559072256 -63.969498532824225 -0.020684904232621194 -63.22829607748351
1754 -0.027718597557395697 -63.99721713038162 -0.0314666535705328 -63.259762731054046
1755 -0.02762668440118432 -64.0248438147828 -0.03295435570180416 -63.29271708675585
1756 -0.027638215478509663 -64.0524820302613 -0.022508545499294996 -63.31522563225514
1757 -0.027734292577952145 -64.08021632283925 -0.018166328873485328 -63.333391961128626
1758 -0.02770775547251105 -64.10792407831175 -0.02798966271802783 -63.361381623846654
1759 -0.02771339826285839 -64.13563747657462 -0.025272519048303365 -63.386654142894955
1760 -0.02771514803171158 -64.16335262460633 -0.03506587333977222 -63.42172001623473
1761 -0.027675966359674932 -64.19102859096601 -0.030712451692670582 -63.4524324679274
1762 -0.027702801674604417 -64.21873139264062 -0.030847467202693223 -63.48327993513009
1763 -0.02764310659840703 -64.24637449923902 -0.03146891864016652 -63.51474885377026
1764 -0.027712659537792207 -64.27408715877682 -0.020983345247805117 -63.535732199018064
1765 -0.027667563315480946 -64.3017547220923 -0.024795542936772108 -63.560527741954836
1766 -0.027718131337314843 -64.3294728534296 -0.032580786198377606 -63.593108528153216
1767 -0.027595145162194967 -64.3570679985918 -0.025585637986660005 -63.618694166139875
1768 -0.027728340495377778 -64.38479633908717 -0.0455660505220294 -63.6642602166619
1769 -0.027492740005254746 -64.41228907909243 -0.031926041655242446 -63.69618625831714
1770 -0.027495173644274472 -64.4397842527367 -0.02853000648319721 -63.724716264800335
1771 -0.02750324783846736 -64.46728750057517 -0.028070888202637433 -63.75278715300297
1772 -0.027513997070491313 -64.49480149764565 -0.028308857418596744 -63.781096010421564
1773 -0.027484048809856176 -64.5222855464555 -0.021446673106402157 -63.80254268352797
1774 -0.0275283420458436 -64.54981388850135 -0.025610191840678455 -63.828152875368644
1775 -0.027461973298341037 -64.57727586179969 -0.02643951429054141 -63.85459238965919
1776 -0.0274754136800766 -64.60475127547977 -0.03289622627198696 -63.887488615931176
1777 -0.027596114948391915 -64.63234739042817 -0.015848535392433406 -63.90333715132361
1778 -0.027580895461142063 -64.65992828588931 -0.03184966258704662 -63.93518681391066
1779 -0.027498532179743053 -64.68742681806906 -0.02422984568402171 -63.95941665959468
1780 -0.027539155818521975 -64.71496597388757 -0.02583019305020571 -63.985246852644885
1781 -0.02759168678894639 -64.74255766067652 -0.032100966200232506 -64.01734781884511
1782 -0.027508887462317944 -64.77006654813884 -0.028604539297521114 -64.04595235814263
1783 -0.02742597311735153 -64.79749252125619 -0.02869316954165697 -64.07464552768428
1784 -0.027478236984461547 -64.82497075824065 -0.029529480170458554 -64.10417500785474
1785 -0.027420732658356428 -64.85239149089901 -0.02931482847779989 -64.13348983633253
1786 -0.02745404988527298 -64.87984554078429 -0.02951462855562568 -64.16300446488816
1787 -0.0275145604275167 -64.90736010121181 -0.012283809063956142 -64.17528827395212
1788 -0.027507631853222848 -64.93486773306503 -0.026395171787589787 -64.2016834457397
1789 -0.027459828369319438 -64.96232756143435 -0.019297370035201312 -64.22098081577491
1790 -0.02753776088356972 -64.98986532231793 -0.03285956177860498 -64.25384037755352
1791 -0.027470269799232484 -65.01733559211716 -0.02409108355641365 -64.27793146110993
1792 -0.02747855270281434 -65.04481414481998 -0.03273341283202171 -64.31066487394195
1793 -0.027403843495994805 -65.07221798831597 -0.024725204706192015 -64.33539007864813
1794 -0.02755944672971964 -65.0997774350457 -0.04006946440786123 -64.375459543056
1795 -0.02745929332450032 -65.12723672837019 -0.01899650050327182 -64.39445604355927
1796 -0.027402809355407953 -65.1546395377256 -0.03179237693548202 -64.42624842049476
1797 -0.027403999399393798 -65.182043537125 -0.02915597353130579 -64.45540439402606
1798 -0.027386629674583673 -65.20943016679958 -0.025937109254300594 -64.48134150328036
1799 -0.027330259140580893 -65.23676042594016 -0.029284881986677648 -64.51062638526705
1800 -0.027318467758595942 -65.26407889369875 -0.024226547870784997 -64.53485293313783
1801 -0.027362059615552426 -65.29144095331431 -0.024741368368268013 -64.5595943015061
1802 -0.027404444199055432 -65.31884539751336 -0.0356040807440877 -64.59519838225019
1803 -0.027352349925786258 -65.34619774743915 -0.02712404103949666 -64.62232242328969
1804 -0.027363155502825975 -65.37356090294197 -0.0254413858987391 -64.64776380918843
1805 -0.027418670244514942 -65.40097957318649 -0.02710754396393895 -64.67487135315237
1806 -0.02734752893447876 -65.42832710212097 -0.022670161817222832 -64.69754151496959
1807 -0.027415542211383582 -65.45574264433236 -0.01642143209464848 -64.71396294706423
1808 -0.027358578238636255 -65.483101222571 -0.02845159117132425 -64.74241453823555
1809 -0.027353279665112494 -65.5104545022361 -0.03366286512464285 -64.77607740336019
1810 -0.02738670501857996 -65.53784120725469 -0.029334165900945664 -64.80541156926114
1811 -0.027252765372395515 -65.56509397262708 -0.028198923077434303 -64.83361049233858
1812 -0.027428817935287952 -65.59252279056237 -0.01638059662654996 -64.84999108896513
1813 -0.027382337674498557 -65.61990512823687 -0.037222247943282126 -64.8872133369084
1814 -0.027364167384803295 -65.64726929562167 -0.029664727579802274 -64.9168780644882
1815 -0.027309775818139315 -65.67457907143981 -0.03393556773662567 -64.95081363222482
1816 -0.02730294456705451 -65.70188201600686 -0.02051596436649561 -64.97132959659132
1817 -0.027320436853915452 -65.72920245286078 -0.028589658346027134 -64.99991925493734
1818 -0.027405990473926067 -65.7566084433347 -0.017359766457229853 -65.01727902139457
1819 -0.02738565132021904 -65.78399409465491 -0.027110751252621412 -65.0443897726472
1820 -0.027399254310876132 -65.8113933489658 -0.027714860625565052 -65.07210463327276
1821 -0.02736762249842286 -65.83876097146421 -0.02230994272977114 -65.09441457600254
1822 -0.02735169492661953 -65.86611266639083 -0.025747257657349108 -65.12016183365988
1823 -0.027376177068799735 -65.89348884345964 -0.03206128207966685 -65.15222311573955
1824 -0.02738859485834837 -65.92087743831799 -0.02174795074388385 -65.17397106648343
1825 -0.027410360239446162 -65.94828779855743 -0.03087642416357994 -65.20484749064701
1826 -0.0273366860114038 -65.97562448456884 -0.026458020135760308 -65.23130551078278
1827 -0.027290571108460428 -66.0029150556773 -0.030818505864590406 -65.26212401664736
1828 -0.027381788566708566 -66.03029684424402 -0.029166446160525085 -65.2912904628079
1829 -0.027354535926133395 -66.05765138017016 -0.02237171744927764 -65.31366218025717
1830 -0.027379758190363646 -66.08503113836052 -0.028386129811406136 -65.34204831006858
1831 -0.027369996439665555 -66.11240113480018 -0.03160579334944487 -65.37365410341802
1832 -0.027361684013158083 -66.13976281881334 -0.018540322594344617 -65.39219442601237
1833 -0.027460932731628418 -66.16722375154497 -0.04025448616594076 -65.4324489121783
1834 -0.027396734058856963 -66.19462048560382 -0.024809594079852105 -65.45725850625816
1835 -0.027364726178348064 -66.22198521178217 -0.029917904268950225 -65.48717641052711
1836 -0.027399353217333555 -66.2493845649995 -0.03050472205504775 -65.51768113258215
1837 -0.027301594708114864 -66.27668615970762 -0.019625190272927286 -65.53730632285509
1838 -0.02728820890188217 -66.3039743686095 -0.02825631033629179 -65.56556263319138
1839 -0.027327141631394623 -66.33130151024089 -0.03314343020319939 -65.59870606339457
1840 -0.02724454514682293 -66.35854605538772 -0.030428214091807605 -65.62913427748639
1841 -0.027373723033815623 -66.38591977842154 -0.02040168782696128 -65.64953596531335
1842 -0.027316244039684533 -66.41323602246122 -0.03149351999163628 -65.68102948530499
1843 -0.02736185546964407 -66.44059787793087 -0.026753013860434292 -65.70778249916542
1844 -0.027407541777938603 -66.4680054197088 -0.034007444605231286 -65.74178994377066
1845 -0.027304640132933856 -66.49531005984174 -0.033066907338798045 -65.77485685110945
1846 -0.027190776355564595 -66.52250083619731 -0.02635232573375106 -65.8012091768432
1847 -0.027233028318732977 -66.54973386451604 -0.029029439948499203 -65.8302386167917
1848 -0.0273083608597517 -66.57704222537579 -0.040746372751891614 -65.8709849895436
1849 -0.02710080360993743 -66.60414302898573 -0.02226574057713151 -65.89325073012073
1850 -0.02707763807848096 -66.63122066706421 -0.03746704775840044 -65.93071777787912
1851 -0.027146165445446967 -66.65836683250966 -0.029185699578374625 -65.9599034774575
1852 -0.027011733688414096 -66.68537856619807 -0.02981037860736251 -65.98971385606487
1853 -0.027193337865173816 -66.71257190406324 -0.01937192678451538 -66.00908578284938
1854 -0.027163484785705804 -66.73973538884894 -0.01276866439729929 -66.02185444724668
1855 -0.027280166931450366 -66.76701555578039 -0.02582956589758396 -66.04768401314426
1856 -0.027211113646626473 -66.79422666942702 -0.030227140337228776 -66.0779111534815
1857 -0.0271934412419796 -66.821420110669 -0.021707636397331954 -66.09961878987883
1858 -0.02723674401640892 -66.8486568546854 -0.011336406506597996 -66.11095519638543
1859 -0.02722353795543313 -66.87588039264084 -0.023705721274018286 -66.13466091765945
1860 -0.02720706257969141 -66.90308745522053 -0.02524647070094943 -66.1599073883604
1861 -0.02730899741873145 -66.93039645263926 -0.024855797458440066 -66.18476318581884
1862 -0.027220106963068248 -66.95761655960233 -0.01857201959937811 -66.20333520541821
1863 -0.027282080519944428 -66.98489864012227 -0.029586103186011313 -66.23292130860422
1864 -0.027285131625831127 -67.0121837717481 -0.03178522391244769 -66.26470653251667
1865 -0.027229406218975783 -67.03941317796708 -0.029849542770534754 -66.2945560752872
1866 -0.027164465561509133 -67.06657764352859 -0.026346040423959494 -66.32090211571116
1867 -0.0272615865804255 -67.09383923010901 -0.019308752473443748 -66.34021086818461
1868 -0.02725799772888422 -67.1210972278379 -0.04806237816810608 -66.38827324635272
1869 -0.027074150461703538 -67.1481713782996 -0.01871842732653022 -66.40699167367926
1870 -0.02716159513220191 -67.1753329734318 -0.029441248811781406 -66.43643292249104
1871 -0.02718051942065358 -67.20251349285245 -0.0314829882234335 -66.46791591071447
1872 -0.027088086865842343 -67.22960157971829 -0.02567880181595683 -66.49359471253042
1873 -0.0271273129619658 -67.25672889268026 -0.029570093657821418 -66.52316480618825
1874 -0.02730972021818161 -67.28403861289844 -0.017909435834735633 -66.54107424202299
1875 -0.027344410587102175 -67.31138302348555 -0.03653594013303518 -66.57761018215602
1876 -0.027067079301923515 -67.33845010278748 -0.026915224734693766 -66.60452540689072
1877 -0.027030417788773776 -67.36548052057626 -0.02646261816844344 -66.63098802505915
1878 -0.027134861052036285 -67.39261538162829 -0.019274079985916615 -66.65026210504507
1879 -0.02713313726708293 -67.41974851889537 -0.02847045036032796 -66.6787325554054
1880 -0.027025071997195484 -67.44677359089258 -0.026861750334501267 -66.70559430573991
1881 -0.027196703292429448 -67.47397029418501 -0.018771804217249156 -66.72436610995716
1882 -0.027141776774078606 -67.50111207095908 -0.034026425890624525 -66.75839253584779
1883 -0.027071319334208966 -67.5281833902933 -0.028704964090138674 -66.78709749993793
1884 -0.02708602203056216 -67.55526941232385 -0.02369762333109975 -66.81079512326903
1885 -0.027105474565178155 -67.58237488688903 -0.03140776474028826 -66.84220288800933
1886 -0.02704828083515167 -67.60942316772417 -0.030168372485786677 -66.87237126049511
1887 -0.02702818959951401 -67.6364513573237 -0.0264775644056499 -66.89884882490077
1888 -0.026956512313336133 -67.66340786963703 -0.03898565657436848 -66.93783448147514
1889 -0.02705463757738471 -67.6904625072144 -0.01737749632447958 -66.95521197779962
1890 -0.02691377531737089 -67.71737628253177 -0.028353782277554272 -66.98356576007717
1891 -0.026964566577225922 -67.744340849109 -0.03553393539041281 -67.01909969546759
1892 -0.02697267774492502 -67.77131352685392 -0.026209526043385268 -67.04530922151098
1893 -0.026996344234794377 -67.7983098710887 -0.023472029715776443 -67.06878125122675
1894 -0.027009519282728434 -67.82531939037143 -0.01789239775389433 -67.08667364898065
1895 -0.027076926548033953 -67.85239631691947 -0.02385402601212263 -67.11052767499277
1896 -0.02699374929070473 -67.87939006621018 -0.020410074573010206 -67.13093774956577
1897 -0.027065906953066588 -67.90645597316325 -0.029698789305984973 -67.16063653887176
1898 -0.02716960608959198 -67.93362557925283 -0.04043026100844145 -67.2010667998802
1899 -0.026964791212230922 -67.96059037046507 -0.035515349544584754 -67.23658214942478
1900 -0.026955270394682884 -67.98754564085975 -0.029944304935634138 -67.26652645436042
1901 -0.026978610455989836 -68.01452425131573 -0.01806929325684905 -67.28459574761726
1902 -0.02701708348467946 -68.04154133480041 -0.03025485510006547 -67.31485060271733
1903 -0.02691855961456895 -68.06845989441499 -0.026017427910119295 -67.34086803062745
1904 -0.026872192975133657 -68.09533208739012 -0.028427423629909753 -67.36929545425735
1905 -0.02703342158347368 -68.12236550897359 -0.03802218176424503 -67.4073176360216
1906 -0.026863790675997735 -68.14922929964959 -0.026999180484563113 -67.43431681650617
1907 -0.026795040536671876 -68.17602434018626 -0.02454126002267003 -67.45885807652884
1908 -0.026863505039364098 -68.20288784522562 -0.02389463083818555 -67.48275270736703
1909 -0.026836488116532563 -68.22972433334215 -0.027337914612144232 -67.51009062197917
1910 -0.026836849469691514 -68.25656118281184 -0.02938062995672226 -67.5394712519359
1911 -0.026792080700397493 -68.28335326351224 -0.03556592799723148 -67.57503717993312
1912 -0.02680060490965843 -68.31015386842189 -0.028446994628757237 -67.60348417456187
1913 -0.026752493530511855 -68.3369063619524 -0.02525886772200465 -67.62874304228387
1914 -0.026826555840671062 -68.36373291779307 -0.03233999833464622 -67.66108304061852
1915 -0.026819765288382768 -68.39055268308145 -0.018659866135567426 -67.67974290675409
1916 -0.026724218763411044 -68.41727690184486 -0.02293256754055619 -67.70267547429464
1917 -0.026679814513772725 -68.44395671635863 -0.026927544735372066 -67.72960301903001
1918 -0.026752513367682695 -68.47070922972631 -0.03017872665077448 -67.75978174568078
1919 -0.026742284931242467 -68.49745151465756 -0.023791826236993073 -67.78357357191777
1920 -0.02666390985250473 -68.52411542451006 -0.024959505163133146 -67.80853307708091
1921 -0.026979506388306616 -68.55109493089836 5.535540386745197e-05 -67.80847772167704
1922 -0.026845765020698308 -68.57794069591905 -0.026319454610347747 -67.83479717628738
1923 -0.02681133858859539 -68.60475203450765 -0.030337116867303848 -67.86513429315468
1924 -0.026755586825311185 -68.63150762133297 -0.03097196565940976 -67.89610625881409
1925 -0.026826603151857854 -68.65833422448483 -0.027425222005695103 -67.92353148081978
1926 -0.026821513660252094 -68.68515573814508 -0.030137767549604177 -67.95366924836938
1927 -0.02678591227158904 -68.71194165041668 -0.026868595369160177 -67.98053784373855
1928 -0.02677070638164878 -68.73871235679833 -0.012057357095181942 -67.99259520083373
1929 -0.02685184320434928 -68.76556420000269 -0.035301233269274236 -68.02789643410301
1930 -0.026799557730555534 -68.79236375773324 -0.024217800330370666 -68.05211423443339
1931 -0.026864802185446023 -68.81922855991868 -0.03514258041977882 -68.08725681485316
1932 -0.026800198759883643 -68.84602875867857 -0.023078126087784766 -68.11033494094094
1933 -0.026820994168519973 -68.87284975284709 -0.024569027218967678 -68.13490396815992
1934 -0.02682725405320525 -68.89967700690029 -0.02455305550247431 -68.1594570236624
1935 -0.02701156195253134 -68.92668856885282 -0.04355581570416689 -68.20301283936656
1936 -0.026719031762331723 -68.95340760061515 -0.024857942853122948 -68.22787078221968
1937 -0.026693039294332265 -68.98010063990948 -0.02514846669510007 -68.25301924891478
1938 -0.026716993283480407 -69.00681763319297 -0.028622257709503173 -68.28164150662428
1939 -0.026745107024908066 -69.03356274021787 -0.025793596729636194 -68.30743510335392
1940 -0.026716320123523474 -69.0602790603414 -0.03243208043277264 -68.3398671837867
1941 -0.026644138712435962 -69.08692319905384 -0.029713262524455785 -68.36958044631115
1942 -0.0266418082639575 -69.1135650073178 -0.029531054850667714 -68.39911150116181
1943 -0.026623904518783093 -69.14018891183659 -0.033631949499249456 -68.43274345066106
1944 -0.0266163214109838 -69.16680523324757 -0.025466923508793114 -68.45821037416985
1945 -0.02660292210057378 -69.19340815534815 -0.020565267093479632 -68.47877564126333
1946 -0.026673087012022735 -69.22008124236018 -0.02865757290273905 -68.50743321416607
1947 -0.026632459461688997 -69.24671370182188 -0.02480265125632286 -68.5322358654224
1948 -0.026668079290539028 -69.27338178111242 -0.02121411859989166 -68.55344998402228
1949 -0.026670055370777844 -69.30005183648319 -0.022548053320497273 -68.57599803734277
1950 -0.026733371522277595 -69.32678520800548 -0.02554962979629636 -68.60154766713907
1951 -0.026699911896139385 -69.35348511990162 -0.0236890840344131 -68.62523675117349
1952 -0.026757954619824886 -69.38024307452145 -0.03615983966737986 -68.66139659084087
1953 -0.026645915769040584 -69.40688899029048 -0.03149349382147193 -68.69289008466234
1954 -0.026684275455772878 -69.43357326574626 -0.02930136350914836 -68.72219144817149
1955 -0.026655096281319856 -69.46022836202758 -0.029658294934779405 -68.75184974310626
1956 -0.026660072989761828 -69.48688843501733 -0.02231414122506976 -68.77416388433133
1957 -0.02658845754340291 -69.51347689256073 -0.026768153999000788 -68.80093203833033
1958 -0.026778483111411334 -69.54025537567215 -0.0037425595917738976 -68.8046745979221
1959 -0.026778525114059447 -69.5670339007862 -0.026676444709300993 -68.8313510426314
1960 -0.02672156151384115 -69.59375546230004 -0.027067583706229924 -68.85841862633762
1961 -0.026796416379511356 -69.62055187867955 -0.025553740188479425 -68.88397236652611
1962 -0.02670741332694888 -69.6472592920065 -0.02107327077537775 -68.90504563730148
1963 -0.026763488166034223 -69.67402278017254 -0.02338815974071622 -68.9284337970422
1964 -0.026784079242497684 -69.70080685941504 -0.029112365655601026 -68.95754616269781
1965 -0.026709532365202904 -69.72751639178024 -0.02940622391179204 -68.9869523866096
1966 -0.026806625258177518 -69.75432301703842 -0.03041798109188676 -69.01737036770149
1967 -0.02670938391238451 -69.7810324009508 -0.026746275182813407 -69.0441166428843
1968 -0.02669050171971321 -69.80772290267052 -0.024797948077321053 -69.06891459096163
1969 -0.02671667505055666 -69.83443957772107 -0.023703852016478778 -69.09261844297811
1970 -0.026655164454132317 -69.8610947421752 -0.024640888441354036 -69.11725933141946
1971 -0.02662679897621274 -69.88772154115141 -0.03214562442153692 -69.14940495584099
1972 -0.026674744952470065 -69.91439628610388 -0.028210199624300002 -69.17761515546529
1973 -0.026624097768217326 -69.9410203838721 -0.028116643894463778 -69.20573179935975
1974 -0.026690925098955633 -69.96771130897106 -0.02466042637825012 -69.230392225738
1975 -0.02663641404360533 -69.99434772301467 -0.030892823077738284 -69.26128504881574
1976 -0.02662208704277873 -70.02096981005745 -0.03232176657766104 -69.2936068153934
1977 -0.026665755826979876 -70.04763556588443 -0.03404205068945885 -69.32764886608287
1978 -0.026578710041940214 -70.07421427592638 -0.026938703376799822 -69.35458756945967
1979 -0.02655761521309614 -70.10077189113947 -0.024907112773507833 -69.37949468223317
1980 -0.02661469429731369 -70.12738658543678 -0.022882685530930758 -69.4023773677641
1981 -0.026611021347343923 -70.15399760678413 -0.02177687380462885 -69.42415424156873
1982 -0.026655479706823824 -70.18065308649095 -0.01357938265427947 -69.43773362422301
1983 -0.026768371649086475 -70.20742145814003 -0.026132038608193398 -69.46386566283121
1984 -0.02668895637616515 -70.2341104145162 -0.027883671317249538 -69.49174933414847
1985 -0.026635273452848197 -70.26074568796905 -0.029664105921983718 -69.52141344007045
1986 -0.026685608737170696 -70.28743129670622 -0.010835210932418704 -69.53224865100286
1987 -0.026795816887170077 -70.31422711359339 -0.03095185859128833 -69.56320050959415
1988 -0.026656265929341318 -70.34088337952274 -0.022361085377633573 -69.5855615949718
1989 -0.026709394156932832 -70.36759277367968 -0.02470411201938987 -69.61026570699119
1990 -0.02674220660701394 -70.39433498028669 -0.028569988999515773 -69.63883569599071
1991 -0.026735237147659064 -70.42107021743435 -0.025241308473050596 -69.66407700446376
1992 -0.026781998947262763 -70.4478522163816 -0.0376664811745286 -69.70174348563829
1993 -0.026580881886184217 -70.4744330982678 -0.03473891243338585 -69.73648239807167
1994 -0.026629579067230225 -70.50106267733503 -0.028740906063467263 -69.76522330413513
1995 -0.026581523846834897 -70.52764420118186 -0.027738622948527338 -69.79296192708367
1996 -0.02667028773576021 -70.55431448891761 -0.02410194780677557 -69.81706387489044
1997 -0.026739791221916675 -70.58105428013953 -0.0393615348264575 -69.85642540971689
1998 -0.026440686639398338 -70.60749496677893 -0.029014255106449127 -69.88543966482334
1999 -0.026544159185141324 -70.63403912596407 -0.030077337846159936 -69.9155170026695
2000 -0.02643198873847723 -70.66047111470255 -0.02763010039925575 -69.94314710306875
