# Supplementary material for: Learning nonequilibrium statistical mechanics and dynamical phase transitions
Source: Nat Commun. 2024 Feb 6;15:1117. doi: 10.1038/s41467-024-45172-8 (PMC10847122; doi:10.1038/s41467-024-45172-8)
Supplement: Supplementary file 4 — Supplementary Data 1 [file 41467_2024_45172_MOESM4_ESM.zip › DPT-main/PlotTemplate/plot_KL_divergence/out/finite_time/SE/L6_D3W32K5_E100BS1k/logs-1.30/log.txt]

1 -0.03863344993442297 -0.03863344993442297 -0.03863699324429035 -0.03863699324429035
2 -0.03858266938477754 -0.07721611931920051 -0.03858438357710838 -0.07722137682139874
3 -0.03853393737226725 -0.11575005669146776 -0.038536447659134866 -0.1157578244805336
4 -0.03850005567073822 -0.15425011236220598 -0.03850199338048697 -0.15425981786102055
5 -0.038465422205626966 -0.19271553456783294 -0.0384666670113802 -0.19272648487240074
6 -0.038427173905074594 -0.23114270847290752 -0.0384207732975483 -0.23114725816994902
7 -0.0383930018171668 -0.26953571029007434 -0.03839636594057083 -0.26954362411051985
8 -0.038355299085378644 -0.307891009375453 -0.03835716284811497 -0.3079007869586348
9 -0.03831808269023895 -0.34620909206569195 -0.03832530472427607 -0.3462260916829109
10 -0.03829667568206787 -0.3845057677477598 -0.03829654362052679 -0.3845226353034377
11 -0.03825965654104948 -0.42276542428880926 -0.03824290316551924 -0.422765538468957
12 -0.03823499120771885 -0.4610004154965281 -0.03824259601533413 -0.4610081344842911
13 -0.03820073809474707 -0.49920115359127515 -0.03820244949311018 -0.4992105839774013
14 -0.038180411979556086 -0.5373815655708313 -0.038171876408159736 -0.537382460385561
15 -0.03815710321068764 -0.5755386687815189 -0.03816674556583166 -0.5755492059513927
16 -0.038127055019140245 -0.6136657238006592 -0.03810913749039173 -0.6136583434417844
17 -0.03810320105403662 -0.6517689248546958 -0.038118979148566726 -0.6517773225903511
18 -0.038079028576612474 -0.6898479534313083 -0.03806655909866095 -0.6898438816890121
19 -0.038057641498744486 -0.7279055949300528 -0.03808245230466127 -0.7279263339936733
20 -0.03803367521613836 -0.7659392701461911 -0.03805143367499113 -0.7659777676686644
21 -0.038014312647283076 -0.8039535827934742 -0.03796326201409102 -0.8039410296827555
22 -0.03799263127148152 -0.8419462140649557 -0.03799849655479193 -0.8419395262375474
23 -0.037968873791396615 -0.8799150878563523 -0.03802010398358106 -0.8799596302211284
24 -0.03794213831424713 -0.9178572261705994 -0.03797864504158497 -0.9179382752627134
25 -0.03792308550328016 -0.9557803116738796 -0.0379422327503562 -0.9558805080130697
26 -0.03790491223335266 -0.9936852239072322 -0.03790719043463468 -0.9937876984477043
27 -0.0378908472135663 -1.0315760711207986 -0.03793929126113653 -1.0317269897088408
28 -0.03786717690527439 -1.069443248026073 -0.03785294909030199 -1.0695799387991427
29 -0.03784429095685482 -1.1072875389829278 -0.037814798019826415 -1.1073947368189692
30 -0.03783904835581779 -1.1451265873387455 -0.037836437858641145 -1.1452311746776103
31 -0.037818774953484534 -1.1829453622922301 -0.03775840941816568 -1.182989584095776
32 -0.03779478352516889 -1.220740145817399 -0.03778854552656412 -1.2207781296223401
33 -0.03778709080070257 -1.2585272366181015 -0.03784466106444597 -1.2586227906867862
34 -0.03776463661342859 -1.29629187323153 -0.037736629508435725 -1.296359420195222
35 -0.03775349054485559 -1.3340453637763856 -0.03780508264899254 -1.3341645028442146
36 -0.03773700892925262 -1.3717823727056382 -0.037782658636569974 -1.3719471614807845
37 -0.03771088849753142 -1.4094932612031696 -0.03772308509796858 -1.4096702465787532
38 -0.03769419379532337 -1.447187454998493 -0.03769085891544819 -1.4473611054942013
39 -0.03768998198211193 -1.484877436980605 -0.03766766302287579 -1.485028768517077
40 -0.03765489999204874 -1.5225323369726538 -0.037429966405034064 -1.5224587349221113
41 -0.03767115492373705 -1.5602034918963907 -0.03771376721560955 -1.5601725021377209
42 -0.03765778299421072 -1.5978612748906014 -0.037582950480282304 -1.5977554526180031
43 -0.03764156252145767 -1.635502837412059 -0.037610203586518766 -1.6353656562045218
44 -0.03762728683650494 -1.6731301242485639 -0.037670881114900114 -1.6730365373194218
45 -0.03760899230837822 -1.710739116556942 -0.03760920148342848 -1.7106457388028502
46 -0.037593945674598214 -1.7483330622315403 -0.03758407011628151 -1.7482298089191317
47 -0.037594258412718774 -1.785927320644259 -0.03757408149540424 -1.785803890414536
48 -0.03758317418396473 -1.8235104948282237 -0.0374676613137126 -1.8232715517282485
49 -0.037570775113999845 -1.8610812699422234 -0.03764314409345389 -1.8609146958217024
50 -0.03755391910672188 -1.8986351890489452 -0.03753665611147881 -1.8984513519331812
51 -0.03753736298531294 -1.936172552034258 -0.037481256388127805 -1.9359326083213089
52 -0.037522441893816 -1.9736949939280741 -0.0375660503283143 -1.9734986586496233
53 -0.03751065954566002 -2.011205653473734 -0.037457655929028985 -2.010956314578652
54 -0.03749395105987787 -2.048699604533612 -0.03735843524336815 -2.0483147498220204
55 -0.037485902197659016 -2.086185506731271 -0.03710554987192154 -2.085420299693942
56 -0.03749985955655575 -2.123685366287827 -0.03723481297492981 -2.122655112668872
57 -0.03752877078950405 -2.161214137077331 -0.03775991760194301 -2.160415030270815
58 -0.0374709140509367 -2.1986850511282676 -0.03744054045528174 -2.1978555707260967
59 -0.037471427395939824 -2.2361564785242076 -0.037547165714204314 -2.235402736440301
60 -0.0374592961743474 -2.273615774698555 -0.037420273013412955 -2.2728230094537136
61 -0.03744683600962162 -2.3110626107081766 -0.03757630437612534 -2.310399313829839
62 -0.03742600474506617 -2.3484886154532427 -0.03769566603004933 -2.348094979859888
63 -0.03741279449313879 -2.3859014099463813 -0.03740939609706402 -2.385504375956952
64 -0.037401971966028215 -2.4233033819124095 -0.03739024959504604 -2.422894625551998
65 -0.03739206418395043 -2.4606954460963597 -0.03738992139697075 -2.460284546948969
66 -0.037382088229060174 -2.49807753432542 -0.03738506082445383 -2.497669607773423
67 -0.03736708164215088 -2.5354446159675708 -0.0373815668746829 -2.535051174648106
68 -0.03736088424921036 -2.572805500216781 -0.037365532480180264 -2.572416707128286
69 -0.037350304797291754 -2.610155805014073 -0.03738004602491855 -2.609796753153205
70 -0.037335635907948014 -2.647491440922021 -0.037328888475894925 -2.6471256416291
71 -0.03733062241226435 -2.6848220633342854 -0.03720681350678205 -2.6843324551358823
72 -0.037321234680712224 -2.7221432980149975 -0.03732354510575533 -2.7216560002416377
73 -0.0373064536601305 -2.759449751675128 -0.037371064722538 -2.7590270649641755
74 -0.037295656464993956 -2.7967454081401217 -0.03719405774027109 -2.7962211227044467
75 -0.0372956957668066 -2.8340411039069284 -0.03728124797344208 -2.8335023706778886
76 -0.03728662338107824 -2.8713277272880067 -0.03735143858939409 -2.870853809267283
77 -0.03727254457771778 -2.9086002718657245 -0.03730495758354664 -2.9081587668508293
78 -0.0372684970498085 -2.945868768915533 -0.03729701116681099 -2.9454557780176405
79 -0.037259307131171225 -2.9831280760467043 -0.03735021222382784 -2.9828059902414683
80 -0.03724428061395883 -3.0203723566606633 -0.03716755956411362 -3.0199735498055817
81 -0.037242337316274646 -3.0576146939769377 -0.036996401660144326 -3.0569699514657263
82 -0.03724129050970078 -3.0948559844866383 -0.03730460032820702 -3.094274551793933
83 -0.037209109775722025 -3.1320650942623605 -0.03713096436113119 -3.1314055161550645
84 -0.037225686572492124 -3.1692907808348525 -0.03723630253225565 -3.16864181868732
85 -0.03721407130360603 -3.2065048521384587 -0.037322964332997796 -3.205964783020318
86 -0.037204003520309926 -3.2437088556587685 -0.03721397053450346 -3.2431787535548215
87 -0.03719087354838848 -3.280899729207157 -0.03723875675350428 -3.2804175103083257
88 -0.037196292728185656 -3.3180960219353426 -0.03714540805667639 -3.317562918365002
89 -0.03718232866376638 -3.355278350599109 -0.037172868847846985 -3.354735787212849
90 -0.037172747403383256 -3.3924510980024922 -0.03711697533726692 -3.391852762550116
91 -0.03716443963348866 -3.4296155376359807 -0.037372182868421075 -3.4292249454185373
92 -0.0371568389236927 -3.4667723765596734 -0.03715718314051628 -3.4663821285590535
93 -0.0371493499726057 -3.5039217265322793 -0.03714188858866692 -3.50352401714772
94 -0.03713530320674181 -3.541057029739021 -0.03708355147391558 -3.5406075686216356
95 -0.037133486941456795 -3.5781905166804777 -0.03728789687156677 -3.5778954654932025
96 -0.03714393321424723 -3.615334449894725 -0.0375666594132781 -3.6154621249064807
97 -0.03710689321160317 -3.652441343106328 -0.037093990668654445 -3.652556115575135
98 -0.037095066532492636 -3.6895364096388206 -0.037191180139780046 -3.689747295714915
99 -0.037083668448030946 -3.7266200780868517 -0.0370525024831295 -3.7267997981980443
100 -0.03708213362842798 -3.76370221171528 -0.036954223178327084 -3.7637540213763714
101 -0.037077405117452146 -3.800779616832732 -0.037279273569583896 -3.801033294945955
102 -0.037062032893300054 -3.837841649726032 -0.03715688288211823 -3.838190177828073
103 -0.03704785145819187 -3.874889501184224 -0.03694803360849619 -3.8751382114365693
104 -0.03704865649342537 -3.9119381576776493 -0.03699583318084478 -3.912134044617414
105 -0.03704111557453871 -3.948979273252188 -0.03738511987030506 -3.9495191644877194
106 -0.03704366609454155 -3.9860229393467295 -0.037113898992538454 -3.986633063480258
107 -0.03702333495020867 -4.023046274296938 -0.037000476755201815 -4.023633540235459
108 -0.0370297072455287 -4.060075981542466 -0.03686096705496311 -4.060494507290422
109 -0.03702407106757164 -4.097100052610038 -0.03711541164666414 -4.097609918937087
110 -0.03700234871357679 -4.134102401323615 -0.03717287443578243 -4.134782793372869
111 -0.036990262754261496 -4.171092664077876 -0.03672163374722004 -4.171504427120089
112 -0.036994452588260174 -4.208087116666136 -0.037047226913273335 -4.2085516540333625
113 -0.036997250840067865 -4.245084367506204 -0.03721057865768671 -4.24576223269105
114 -0.036983893066644666 -4.282068260572849 -0.03711332753300667 -4.282875560224056
115 -0.0369764843955636 -4.319044744968413 -0.0369620643556118 -4.319837624579668
116 -0.03696292415261269 -4.356007669121026 -0.03696785606443882 -4.356805480644106
117 -0.03698360025882721 -4.392991269379853 -0.037290135957300664 -4.394095616601407
118 -0.03695472963154316 -4.429945999011396 -0.0370551835745573 -4.431150800175964
119 -0.036942528933286665 -4.466888527944683 -0.036870316788554194 -4.468021116964518
120 -0.036937919817864893 -4.503826447762547 -0.03690614141523838 -4.504927258379757
121 -0.036933010630309585 -4.5407594583928566 -0.036801830679178235 -4.5417290890589355
122 -0.03694038819521665 -4.577699846588073 -0.03722143601626158 -4.578950525075197
123 -0.03691853228956461 -4.614618378877638 -0.036052003130316736 -4.6150025282055145
124 -0.03693182971328497 -4.651550208590923 -0.036851492896676066 -4.65185402110219
125 -0.0369242275133729 -4.688474436104295 -0.03698649760335684 -4.688840518705547
126 -0.03691524881869555 -4.725389684922991 -0.03671084810048342 -4.72555136680603
127 -0.03691587317734957 -4.762305558100341 -0.03707550931721926 -4.7626268761232495
128 -0.03691216465085745 -4.799217722751198 -0.036867013014853 -4.799493889138103
129 -0.03690527155995369 -4.836122994311152 -0.03677894454449415 -4.836272833682597
130 -0.03689895831048488 -4.873021952621637 -0.037001006118953225 -4.87327383980155
131 -0.036893168650567534 -4.9099151212722045 -0.03702207300812006 -4.91029591280967
132 -0.03689264208078384 -4.9468077633529886 -0.03691293802112341 -4.947208850830793
133 -0.03688034061342478 -4.983688103966413 -0.036869028210639955 -4.9840778790414335
134 -0.03687957711517811 -5.020567681081591 -0.03677768912166357 -5.020855568163097
135 -0.03687573336064816 -5.057443414442239 -0.0368993004783988 -5.057754868641496
136 -0.03686242625117302 -5.094305840693412 -0.03712509367614984 -5.094879962317646
137 -0.03686146698892116 -5.131167307682333 -0.036603226326406 -5.131483188644052
138 -0.03689939938485622 -5.168066707067189 -0.03868122398853302 -5.170164412632585
139 -0.036819452047348024 -5.204886159114538 -0.03690258357673883 -5.207066996209323
140 -0.03681601453572512 -5.241702173650263 -0.03681873232126236 -5.243885728530586
141 -0.03681645542383194 -5.278518629074095 -0.036741741560399534 -5.280627470090986
142 -0.03680557571351528 -5.31532420478761 -0.03686378821730614 -5.317491258308292
143 -0.03679049350321293 -5.352114698290824 -0.03705791439861059 -5.354549172706903
144 -0.036790319718420506 -5.388905018009244 -0.036881716549396516 -5.391430889256299
145 -0.036784236505627635 -5.425689254514872 -0.03669801037758589 -5.428128899633886
146 -0.036788882315158845 -5.462478136830031 -0.03678151704370976 -5.464910416677595
147 -0.03677909392863512 -5.499257230758666 -0.037051198072731495 -5.501961614750327
148 -0.036770394444465636 -5.536027625203131 -0.03708315584808588 -5.539044770598412
149 -0.03677823208272457 -5.572805857285855 -0.03775088433176279 -5.576795654930175
150 -0.03673982713371515 -5.609545684419571 -0.03665564805269241 -5.613451302982867
151 -0.036741862259805205 -5.646287546679376 -0.036688027530908586 -5.650139330513776
152 -0.03673921320587396 -5.68302675988525 -0.03662011828273535 -5.686759448796511
153 -0.03673556949943304 -5.719762329384682 -0.035547421872615816 -5.722306870669128
154 -0.03675134237855673 -5.756513671763239 -0.03685623370110989 -5.759163104370238
155 -0.03673939071595669 -5.793253062479195 -0.03648131173104048 -5.795644416101278
156 -0.036744944378733636 -5.829998006857929 -0.03689365219324827 -5.832538068294526
157 -0.03673483971506357 -5.866732846572993 -0.03672357983887196 -5.869261648133398
158 -0.03673084583133459 -5.903463692404327 -0.03693454526364803 -5.906196193397046
159 -0.036721762642264365 -5.940185455046591 -0.036795680038630964 -5.942991873435678
160 -0.03672034833580255 -5.976905803382394 -0.03661656584590674 -5.979608439281584
161 -0.036715651489794256 -6.0136214548721885 -0.036668860167264936 -6.016277299448849
162 -0.03671892881393433 -6.050340383686123 -0.03717554565519095 -6.05345284510404
163 -0.03670067768543959 -6.087041061371563 -0.036389092169702056 -6.089841937273742
164 -0.03669746909290552 -6.123738530464468 -0.036782702431082726 -6.126624639704825
165 -0.03669681791216135 -6.160435348376629 -0.03648234661668539 -6.16310698632151
166 -0.03669729884713888 -6.197132647223769 -0.0366468358784914 -6.199753822200001
167 -0.03667737096548081 -6.233810018189249 -0.03633030541241169 -6.236084127612412
168 -0.03668920285999775 -6.270499221049247 -0.03662659041583538 -6.2727107180282475
169 -0.036668592132627964 -6.307167813181875 -0.03600976280868053 -6.308720480836928
170 -0.036693918891251086 -6.343861732073126 -0.03779024481773376 -6.346510725654661
171 -0.036675508879125115 -6.380537240952251 -0.0369025319814682 -6.383413257636129
172 -0.036666957475244996 -6.417204198427497 -0.03669791873544455 -6.420111176371574
173 -0.03665615562349558 -6.453860354050992 -0.036529410257935525 -6.45664058662951
174 -0.03664765749126673 -6.490508011542259 -0.034744002483785154 -6.491384589113295
175 -0.036691654659807685 -6.527199666202066 -0.036747067049145696 -6.528131656162441
176 -0.03667923510074615 -6.563878901302813 -0.036810621805489066 -6.56494227796793
177 -0.036672732420265676 -6.600551633723079 -0.03684928230941296 -6.601791560277343
178 -0.03666067104786634 -6.637212304770945 -0.03675298281013965 -6.638544543087483
179 -0.036664248816668986 -6.673876553587614 -0.03677326533943415 -6.675317808426917
180 -0.03665605094283819 -6.710532604530452 -0.03656846433877945 -6.711886272765697
181 -0.03666993882507086 -6.747202543355523 -0.03789760489016771 -6.749783877655864
182 -0.036630396731197834 -6.783832940086721 -0.0366367232054472 -6.7864206008613115
183 -0.03662634678184986 -6.82045928686857 -0.036553250066936015 -6.822973850928247
184 -0.03661772049963474 -6.857077007368205 -0.03669454474002123 -6.859668395668268
185 -0.036613276973366735 -6.893690284341572 -0.03656876385211945 -6.896237159520387
186 -0.03661624602973461 -6.930306530371307 -0.036072418466210364 -6.932309577986597
187 -0.03661731816828251 -6.966923848539589 -0.03658707030117512 -6.968896648287773
188 -0.03661091383546591 -7.003534762375055 -0.03651038371026516 -7.005407031998038
189 -0.03660727571696043 -7.040142038092015 -0.036497645638883115 -7.041904677636921
190 -0.036611444875597955 -7.0767534829676135 -0.036821172758936885 -7.078725850395858
191 -0.036606034450232985 -7.113359517417846 -0.03651878833770752 -7.115244638733565
192 -0.03659594152122736 -7.149955458939074 -0.03659825064241886 -7.151842889375984
193 -0.03659617640078068 -7.186551635339854 -0.03650706484913826 -7.188349954225122
194 -0.03657967057079077 -7.223131305910645 -0.0363795131444931 -7.224729467369615
195 -0.03658548556268215 -7.259716791473327 -0.036463177762925625 -7.261192645132541
196 -0.036590419709682465 -7.296307211183009 -0.03656577821820974 -7.29775842335075
197 -0.03658323921263218 -7.332890450395642 -0.03654761333018541 -7.334306036680935
198 -0.03657672051340342 -7.369467170909045 -0.0366476034745574 -7.370953640155493
199 -0.03656851630657911 -7.406035687215624 -0.03682215791195631 -7.4077757980674495
200 -0.03657857105135918 -7.442614258266984 -0.037003624439239505 -7.444779422506689
201 -0.036550441011786464 -7.47916469927877 -0.03651770688593388 -7.4812971293926225
202 -0.03654188197106123 -7.515706581249831 -0.03663558512926102 -7.5179327145218835
203 -0.03653981164097786 -7.552246392890809 -0.036410310119390485 -7.554343024641274
204 -0.036547926068305966 -7.588794318959115 -0.036481888964772224 -7.590824913606046
205 -0.0365312360227108 -7.625325554981826 -0.03652354199439287 -7.62734845560044
206 -0.03652658611536026 -7.661852141097186 -0.03642704710364342 -7.663775502704083
207 -0.03652325756847859 -7.6983753986656644 -0.037829425372183326 -7.701604928076266
208 -0.03650743681937456 -7.734882835485039 -0.03690962698310614 -7.738514555059372
209 -0.036499245837330815 -7.77138208132237 -0.036650494858622554 -7.7751650499179945
210 -0.03649834338575601 -7.807880424708126 -0.03640139773488045 -7.811566447652875
211 -0.036502433195710185 -7.844382857903836 -0.036872371658682825 -7.848438819311558
212 -0.03649064805358648 -7.880873505957423 -0.03636806942522526 -7.884806888736783
213 -0.03648787550628185 -7.917361381463705 -0.036377671733498575 -7.921184560470282
214 -0.03648675810545683 -7.953848139569161 -0.036262198351323605 -7.957446758821606
215 -0.0364784786477685 -7.99032661821693 -0.03625218328088522 -7.99369894210249
216 -0.03648578766733408 -8.026812405884264 -0.03659664057195187 -8.030295582674443
217 -0.036486292630434035 -8.063298698514698 -0.03650107756257057 -8.066796660237014
218 -0.036473740823566914 -8.099772439338265 -0.03675671648234129 -8.103553376719354
219 -0.03646577652543783 -8.136238215863703 -0.03636903520673514 -8.13992241192609
220 -0.0364719683304429 -8.172710184194145 -0.036501267552375795 -8.176423679478466
221 -0.036468669213354586 -8.209178853407499 -0.03644556421786547 -8.212869243696332
222 -0.03645892851054668 -8.245637781918045 -0.036689639650285245 -8.249558883346618
223 -0.03646087180823088 -8.282098653726276 -0.03697462677955628 -8.286533510126175
224 -0.036435614712536334 -8.318534268438812 -0.0360019626095891 -8.322535472735764
225 -0.03646223284304142 -8.354996501281853 -0.036234001070261 -8.358769473806024
226 -0.0364348977804184 -8.391431399062272 -0.03599229399114847 -8.394761767797172
227 -0.036446820572018625 -8.427878219634291 -0.0364599272608757 -8.431221695058047
228 -0.03645304124802351 -8.464331260882314 -0.03612188771367073 -8.467343582771719
229 -0.03646520413458347 -8.500796465016897 -0.03570190984755754 -8.503045492619275
230 -0.0364485738798976 -8.537245038896796 -0.03558336663991213 -8.538628859259187
231 -0.03646259605884552 -8.57370763495564 -0.03642528057098389 -8.575054139830172
232 -0.036468608677387236 -8.610176243633028 -0.03643520772457123 -8.611489347554743
233 -0.03645117972046137 -8.64662742335349 -0.036047523468732835 -8.647536871023476
234 -0.03646971173584461 -8.683097135089334 -0.0368129126727581 -8.684349783696234
235 -0.036442830599844454 -8.719539965689178 -0.03639677967876196 -8.720746563374997
236 -0.03644324969500303 -8.75598321538418 -0.03652753680944443 -8.757274100184441
237 -0.036438220739364625 -8.792421436123545 -0.03640111759305 -8.79367521777749
238 -0.0363971333950758 -8.82881856951862 -0.03517384380102158 -8.828849061578513
239 -0.036441636458039287 -8.86526020597666 -0.036473697237670424 -8.865322758816184
240 -0.03641312550753355 -8.901673331484194 -0.03606824614107609 -8.90139100495726
241 -0.036436928622424605 -8.938110260106619 -0.03627958558499813 -8.937670590542258
242 -0.03643565829843283 -8.974545918405052 -0.0362934609875083 -8.973964051529766
243 -0.03642814885824919 -9.010974067263302 -0.03634636625647545 -9.010310417786242
244 -0.03641892075538635 -9.047392988018688 -0.03642268311232329 -9.046733100898566
245 -0.03642083052545786 -9.083813818544145 -0.03821779768913984 -9.084950898587705
246 -0.03640425726771355 -9.12021807581186 -0.03643194306641817 -9.121382841654123
247 -0.03639583047479391 -9.156613906286653 -0.03641910720616579 -9.157801948860289
248 -0.03638550043106079 -9.192999406717714 -0.036303138732910155 -9.194105087593199
249 -0.03638620339334011 -9.229385610111054 -0.03657724242657423 -9.230682330019773
250 -0.036386742070317266 -9.26577235218137 -0.03626895733177662 -9.26695128735155
251 -0.03637821953743696 -9.302150571718807 -0.03613265380263329 -9.303083941154183
252 -0.03638126105070114 -9.338531832769508 -0.03644987419247627 -9.339533815346659
253 -0.03636812008917332 -9.374899952858682 -0.03582040462642908 -9.375354219973088
254 -0.03637708928436041 -9.411277042143043 -0.036622378043830395 -9.411976598016919
255 -0.036379132978618146 -9.447656175121661 -0.036841134913265704 -9.448817732930184
256 -0.03635507170110941 -9.48401124682277 -0.03656680528074503 -9.48538453821093
257 -0.03634419981390238 -9.520355446636673 -0.0369895638898015 -9.52237410210073
258 -0.03634569384157658 -9.55670114047825 -0.03548674564808607 -9.557860847748817
259 -0.03634777255356312 -9.593048913031813 -0.035901283659040925 -9.593762131407857
260 -0.03634629547595978 -9.629395208507773 -0.036736507713794705 -9.630498639121651
261 -0.036338858492672446 -9.665734067000447 -0.03732574954628944 -9.66782438866794
262 -0.0363288851454854 -9.702062952145932 -0.03606327958405018 -9.70388766825199
263 -0.036331110261380674 -9.738394062407313 -0.03653747141361237 -9.740425139665604
264 -0.0363261291757226 -9.774720191583036 -0.03619398549199104 -9.776619125157595
265 -0.03632277436554432 -9.81104296594858 -0.03628985285758972 -9.812908978015184
266 -0.03631445523351431 -9.847357421182094 -0.036362134665250775 -9.849271112680434
267 -0.0363241545855999 -9.883681575767694 -0.03655745536088943 -9.885828568041322
268 -0.03630905281752348 -9.919990628585218 -0.03653133697807789 -9.9223599050194
269 -0.036299030482769015 -9.956289659067988 -0.03599661458283663 -9.958356519602237
270 -0.036313966102898124 -9.992603625170887 -0.03594425860792398 -9.99430077821016
271 -0.03630688432604075 -10.028910509496928 -0.03641090262681246 -10.030711680836973
272 -0.03630444575101137 -10.065214955247939 -0.03725719638168812 -10.06796887721866
273 -0.03629327230155468 -10.101508227549493 -0.03619075380265713 -10.104159631021318
274 -0.03629322052001953 -10.137801448069512 -0.03618239033967256 -10.14034202136099
275 -0.03630353584885597 -10.174104983918367 -0.034720171615481375 -10.17506219297647
276 -0.03630561586469412 -10.210410599783062 -0.03697304408997297 -10.212035237066443
277 -0.03629580028355121 -10.246706400066612 -0.036402425915002826 -10.248437662981447
278 -0.03629170693457127 -10.282998107001184 -0.03617615513503551 -10.284613818116481
279 -0.036290325596928595 -10.319288432598112 -0.03629286698997021 -10.320906685106452
280 -0.03632976915687323 -10.355618201754986 -0.03875218722969294 -10.359658872336146
281 -0.03627144172787666 -10.391889643482862 -0.03638315256685019 -10.396042024902997
282 -0.03627109285444021 -10.428160736337302 -0.03622711896896362 -10.43226914387196
283 -0.03626399841159582 -10.464424734748897 -0.03632675092667341 -10.468595894798632
284 -0.0362634414806962 -10.500688176229593 -0.036180006340146065 -10.504775901138778
285 -0.03626129850745201 -10.536949474737044 -0.03641394469887018 -10.541189845837648
286 -0.03628350123763084 -10.573232975974674 -0.037767201848328116 -10.578957047685977
287 -0.0362496268004179 -10.609482602775092 -0.036456963047385216 -10.615414010733362
288 -0.03623395375907421 -10.645716556534166 -0.03611335437744856 -10.65152736511081
289 -0.036238198168575764 -10.681954754702742 -0.035904741287231444 -10.687432106398042
290 -0.03623146004974842 -10.71818621475249 -0.0364059180021286 -10.72383802440017
291 -0.036227349750697614 -10.754413564503189 -0.03602796457707882 -10.759865988977248
292 -0.036233271658420566 -10.79064683616161 -0.036389959417283534 -10.796255948394531
293 -0.03622741792351007 -10.82687425408512 -0.03590385634452105 -10.832159804739053
294 -0.0362241942435503 -10.86309844832867 -0.036503132060170175 -10.868662936799224
295 -0.036223717778921125 -10.89932216610759 -0.03577543273568153 -10.904438369534905
296 -0.036172757484018804 -10.935494923591609 -0.03505953699350357 -10.939497906528409
297 -0.03623736407607794 -10.971732287667686 -0.03646863028407097 -10.97596653681248
298 -0.0362387590110302 -11.007971046678717 -0.03626252748072147 -11.012229064293201
299 -0.036230259388685224 -11.044201306067402 -0.03586389850825071 -11.048092962801451
300 -0.036226227320730685 -11.080427533388132 -0.03717466033995152 -11.085267623141403
301 -0.03621912263333797 -11.11664665602147 -0.03636793550103903 -11.121635558642442
302 -0.036229689978063105 -11.152876345999532 -0.03627525381743908 -11.157910812459882
303 -0.03619897775352001 -11.189075323753052 -0.03658939376473427 -11.194500206224616
304 -0.036202503554522994 -11.225277827307576 -0.036015027202665806 -11.230515233427282
305 -0.036200552992522714 -11.261478380300098 -0.03587816469371319 -11.266393398120995
306 -0.03627291228622198 -11.29775129258632 -0.038635133765637875 -11.305028531886633
307 -0.03617145232856274 -11.333922744914883 -0.03637163639068604 -11.34140016827732
308 -0.03617281261831522 -11.370095557533197 -0.035903566516935825 -11.377303734794255
309 -0.03616693262010813 -11.406262490153306 -0.03627423532307148 -11.413577970117327
310 -0.03616460971534252 -11.442427099868649 -0.03604142051190138 -11.449619390629229
311 -0.03616432622075081 -11.4785914260894 -0.036384016089141366 -11.48600340671837
312 -0.03616025019437075 -11.51475167628377 -0.035898758471012114 -11.521902165189381
313 -0.036166544444859026 -11.55091822072863 -0.035716156288981435 -11.557618321478362
314 -0.03610475491732359 -11.587022975645953 -0.04304313510656357 -11.600661456584925
315 -0.03610760811716318 -11.623130583763116 -0.03599952161312103 -11.636660978198046
316 -0.036099570244550704 -11.659230154007666 -0.036251139268279074 -11.672912117466325
317 -0.036095949448645116 -11.695326103456312 -0.03592902924865484 -11.70884114671498
318 -0.036104211769998076 -11.73143031522631 -0.03607992548495531 -11.744921072199935
319 -0.0360962513834238 -11.767526566609734 -0.036153487488627435 -11.781074559688562
320 -0.036096038110554216 -11.803622604720287 -0.036041101440787315 -11.81711566112935
321 -0.0360998323187232 -11.83972243703901 -0.0361281007528305 -11.85324376188218
322 -0.03608790431171656 -11.875810341350727 -0.03618930634111166 -11.88943306822329
323 -0.03609587475657463 -11.911906216107301 -0.03558977022767067 -11.92502283845096
324 -0.03609716091305017 -11.94800337702035 -0.036786620318889615 -11.96180945876985
325 -0.03608468603342772 -11.984088063053779 -0.036739534512162206 -11.99854899328201
326 -0.036085190065205094 -12.020173253118983 -0.03465918730944395 -12.033208180591455
327 -0.0361066397279501 -12.056279892846934 -0.03571215644478798 -12.068920337036243
328 -0.0361004238948226 -12.092380316741757 -0.03607945553958416 -12.104999792575827
329 -0.03610610887408257 -12.12848642561584 -0.03666970618069172 -12.141669498756519
330 -0.0360922995954752 -12.164578725211316 -0.03575020357966423 -12.177419702336183
331 -0.03609241060912609 -12.200671135820441 -0.03597716670483351 -12.213396869041016
332 -0.03608955256640911 -12.23676068838685 -0.03613006751984358 -12.24952693656086
333 -0.03607302512973547 -12.272833713516585 -0.035692299529910085 -12.28521923609077
334 -0.03612170107662678 -12.308955414593212 -0.03271126083564013 -12.31793049692641
335 -0.03609377034008503 -12.345049184933297 -0.036280540749430656 -12.35421103767584
336 -0.03609602861106396 -12.381145213544361 -0.03601207919418812 -12.390223116870029
337 -0.03609288726001978 -12.417238100804381 -0.03642063792794943 -12.42664375479798
338 -0.036085333302617074 -12.453323434106998 -0.03615938872098923 -12.462803143518968
339 -0.03607027288526297 -12.489393706992262 -0.0357567772269249 -12.498559920745894
340 -0.03608419578522444 -12.525477902777487 -0.03603337835520506 -12.534593299101099
341 -0.036072794534266 -12.561550697311754 -0.03651088811457157 -12.57110418721567
342 -0.03608931731432676 -12.59764001462608 -0.03350299298763275 -12.604607180203303
343 -0.036079267598688604 -12.633719282224769 -0.03633686006069183 -12.640944040263994
344 -0.036075372248888016 -12.669794654473657 -0.03555365689098835 -12.676497697154982
345 -0.036079115606844424 -12.705873770080501 -0.036584566719830035 -12.713082263874812
346 -0.0360681077465415 -12.741941877827042 -0.038168886490166185 -12.751251150364977
347 -0.03605845030397177 -12.778000328131014 -0.036451778188347814 -12.787702928553324
348 -0.03605362419039011 -12.814053952321405 -0.03578816968947649 -12.823491098242801
349 -0.03605457823723555 -12.850108530558641 -0.03649493232369423 -12.859986030566496
350 -0.03605149555951357 -12.886160026118155 -0.03550811819732189 -12.895494148763818
351 -0.03605051264166832 -12.922210538759824 -0.035575791634619235 -12.931069940398437
352 -0.036064723320305345 -12.958275262080129 -0.035229220427572726 -12.96629916082601
353 -0.036054546013474464 -12.994329808093603 -0.03575737178325653 -13.002056532609267
354 -0.03603964876383543 -13.03036945685744 -0.036002267152071 -13.038058799761338
355 -0.03604860659688711 -13.066418063454327 -0.03610128201544285 -13.07416008177678
356 -0.03605885207653046 -13.102476915530858 -0.03665205966681242 -13.110812141443592
357 -0.036032455042004585 -13.138509370572862 -0.03599604740738869 -13.146808188850981
358 -0.036038391292095184 -13.174547761864957 -0.03551431223750114 -13.182322501088482
359 -0.03603942599147558 -13.210587187856433 -0.03601001799106598 -13.218332519079548
360 -0.03603490516543388 -13.246622093021866 -0.03601423371583223 -13.25434675279538
361 -0.03604001644998789 -13.282662109471854 -0.0360995588824153 -13.290446311677796
362 -0.036023882776498796 -13.318685992248353 -0.03587533161044121 -13.326321643288237
363 -0.03602490909397602 -13.35471090134233 -0.035921893641352655 -13.36224353692959
364 -0.036021153628826144 -13.390732054971156 -0.03596074152737856 -13.39820427845697
365 -0.036023389734327796 -13.426755444705485 -0.036211635917425156 -13.434415914374394
366 -0.03601077850908041 -13.462766223214565 -0.03610529042780399 -13.470521204802198
367 -0.036018659360706806 -13.498784882575272 -0.03603185173124075 -13.50655305653344
368 -0.036029992438852784 -13.534814875014124 -0.03696859180927277 -13.543521648342713
369 -0.03599884547293186 -13.570813720487056 -0.03684696573764086 -13.580368614080355
370 -0.03599744886159897 -13.606811169348655 -0.03574956376105547 -13.61611817784141
371 -0.036008529365062714 -13.642819698713717 -0.03653528094291687 -13.652653458784327
372 -0.03598081599920988 -13.678800514712927 -0.035970410145819184 -13.688623868930145
373 -0.035980365425348285 -13.714780880138276 -0.03631175104528665 -13.724935619975431
374 -0.03600383400917053 -13.750784714147446 -0.037594962492585184 -13.762530582468017
375 -0.035973491705954076 -13.7867582058534 -0.03678333181887865 -13.799313914286895
376 -0.03596269469708204 -13.822720900550483 -0.03642570096999407 -13.83573961525689
377 -0.03595976196229458 -13.858680662512777 -0.03564520888030529 -13.871384824137195
378 -0.03596027437597513 -13.894640936888752 -0.036116364784538744 -13.907501188921733
379 -0.035957399569451806 -13.930598336458203 -0.036174307018518446 -13.943675495940251
380 -0.03596347812563181 -13.966561814583835 -0.03568174224346876 -13.97935723818372
381 -0.03595368154346943 -14.002515496127305 -0.035038276575505733 -14.014395514759226
382 -0.03596612606197595 -14.03848162218928 -0.03558398336172104 -14.049979498120948
383 -0.03595377653837204 -14.074435398727653 -0.03726851791143417 -14.087248016032381
384 -0.03595226369798184 -14.110387662425635 -0.035650746524333955 -14.122898762556716
385 -0.035966779291629794 -14.146354441717266 -0.036601122468709946 -14.159499885025426
386 -0.03594337999820709 -14.182297821715473 -0.03507960978895426 -14.19457949481438
387 -0.03594907205551863 -14.218246893770992 -0.03567224740982056 -14.230251742224201
388 -0.03595162462443113 -14.254198518395423 -0.036074175499379635 -14.26632591772358
389 -0.03594151008874178 -14.290140028484165 -0.03607356566935778 -14.30239948339294
390 -0.03594353515654802 -14.326083563640713 -0.03564873449504376 -14.338048217887984
391 -0.03594383802264929 -14.362027401663363 -0.03621139284223318 -14.374259610730217
392 -0.03595306482166052 -14.397980466485023 -0.03358049374073744 -14.407840104470955
393 -0.035952068865299225 -14.433932535350323 -0.03620896097272634 -14.44404906544368
394 -0.035943891294300555 -14.469876426644623 -0.035688380151987074 -14.479737445595667
395 -0.03595596123486757 -14.50583238787949 -0.03628648836165667 -14.516023933957324
396 -0.03594196904450655 -14.541774356923996 -0.035877708531916144 -14.551901642489241
397 -0.035954774543643 -14.57772913146764 -0.03486785739660263 -14.586769499885843
398 -0.03594614211469889 -14.61367527358234 -0.03605756647884846 -14.622827066364692
399 -0.03594025261700153 -14.64961552619934 -0.036240235343575476 -14.659067301708268
400 -0.03594072386622429 -14.685556250065565 -0.03589907921850681 -14.694966380926774
401 -0.03594291657209396 -14.721499166637658 -0.03597627598792315 -14.730942656914698
402 -0.0359303142875433 -14.757429480925202 -0.035582557879388334 -14.766525214794086
403 -0.03592992909252644 -14.793359410017729 -0.03625441212207079 -14.802779626916157
404 -0.03592946119606495 -14.829288871213794 -0.03549384716898203 -14.83827347408514
405 -0.03592341877520085 -14.865212289988996 -0.03596056438982487 -14.874234038474965
406 -0.035943714529275896 -14.901156004518272 -0.0358355026692152 -14.91006954114418
407 -0.03591478746384382 -14.937070791982116 -0.035355306789278985 -14.94542484793346
408 -0.035930880904197694 -14.973001672886314 -0.03720351755619049 -14.98262836548965
409 -0.03594030924141407 -15.008941982127729 -0.03786275703459978 -15.020491122524248
410 -0.035906932316720486 -15.044848914444449 -0.0361308615654707 -15.05662198408972
411 -0.03587689623236656 -15.080725810676816 -0.03688098415732384 -15.093502968247044
412 -0.0358952559530735 -15.11662106662989 -0.0354827931150794 -15.128985761362124
413 -0.0358928607776761 -15.152513927407565 -0.0356700474396348 -15.164655808801758
414 -0.035888541117310525 -15.188402468524876 -0.03529455456882715 -15.199950363370585
415 -0.035895058140158656 -15.224297526665035 -0.034970274567604064 -15.234920637938188
416 -0.03589098211377859 -15.260188508778814 -0.0361217774450779 -15.271042415383267
417 -0.03590554278343916 -15.296094051562253 -0.035512456111609934 -15.306554871494876
418 -0.03589384835213423 -15.331987899914388 -0.037041326984763145 -15.34359619847964
419 -0.03590814508497715 -15.367896044999366 -0.03480928521603346 -15.378405483695673
420 -0.03588420134037733 -15.403780246339743 -0.03523274827748537 -15.413638231973158
421 -0.03589431587606669 -15.43967456221581 -0.03614413980394602 -15.449782371777104
422 -0.035883442126214506 -15.475558004342025 -0.03543248772621155 -15.485214859503316
423 -0.03588101174682379 -15.511439016088849 -0.03592793792486191 -15.521142797428178
424 -0.03588054608553648 -15.547319562174385 -0.035776907578110695 -15.556919705006289
425 -0.03587103672325611 -15.583190598897641 -0.03412103857845068 -15.59104074358474
426 -0.03587516322731972 -15.619065762124961 -0.03520173747092485 -15.626242481055664
427 -0.0358875734731555 -15.654953335598117 -0.035707494057714936 -15.661949975113378
428 -0.035880117863416675 -15.690833453461535 -0.0330078830011189 -15.694957858114497
429 -0.03590340092778206 -15.726736854389317 -0.03798080924898386 -15.73293866736348
430 -0.035890774242579936 -15.762627628631897 -0.035850688628852365 -15.768789355992332
431 -0.0358923627063632 -15.79851999133826 -0.034662621654570104 -15.803451977646903
432 -0.035894961282610896 -15.834414952620872 -0.03639513179659844 -15.839847109443502
433 -0.035904178954660894 -15.870319131575533 -0.03620571680366993 -15.876052826247172
434 -0.035884625278413296 -15.906203756853946 -0.035969249159097674 -15.91202207540627
435 -0.03588768020272255 -15.94209143705667 -0.03611536975950003 -15.94813744516577
436 -0.035871395468711854 -15.977962832525382 -0.03465708363801241 -15.982794528803783
437 -0.03588780574500561 -16.013850638270387 -0.034873975068330766 -16.017668503872112
438 -0.035878626815974715 -16.049729265086363 -0.035579510033130646 -16.053248013905243
439 -0.035889144614338876 -16.0856184097007 -0.03565612155944109 -16.088904135464684
440 -0.0358830476179719 -16.121501457318672 -0.03450227510184049 -16.123406410566524
441 -0.03588208146393299 -16.157383538782604 -0.03632058184593916 -16.159726992412462
442 -0.03588724154978991 -16.193270780332394 -0.03580516874790192 -16.195532161160365
443 -0.035874759405851366 -16.229145539738244 -0.03626073766499758 -16.23179289882536
444 -0.03587718550115824 -16.2650227252394 -0.03617130890488625 -16.267964207730248
445 -0.0358759630471468 -16.300898688286548 -0.03560798056423664 -16.303572188294485
446 -0.03587405011057854 -16.336772738397126 -0.03527729157358408 -16.33884947986807
447 -0.03587922230362892 -16.372651960700754 -0.034341183863580226 -16.373190663731652
448 -0.03588675707578659 -16.40853871777654 -0.03494002390652895 -16.40813068763818
449 -0.03587778583168984 -16.44441650360823 -0.03578236754983664 -16.443913055188016
450 -0.0358772125095129 -16.480293716117743 -0.03504326734691858 -16.478956322534934
451 -0.035844343341887 -16.516138059459628 -0.03560780435800552 -16.51456412689294
452 -0.035880588367581366 -16.55201864782721 -0.03623198438435793 -16.550796111277297
453 -0.035873064398765565 -16.587891712225975 -0.03586200661957264 -16.58665811789687
454 -0.03587652314454317 -16.62376823537052 -0.03570170272141695 -16.62235982061829
455 -0.035883066803216936 -16.659651302173735 -0.035518375039100644 -16.65787819565739
456 -0.035874511487782 -16.69552581366152 -0.03606739770621061 -16.6939455933636
457 -0.03585978988558054 -16.7313856035471 -0.03685212414711714 -16.73079771751072
458 -0.035865751840174195 -16.767251355387273 -0.03562398497015238 -16.76642170248087
459 -0.035853236541152 -16.803104591928424 -0.035828426107764245 -16.802250128588632
460 -0.03586261570453644 -16.83896720763296 -0.03635383080691099 -16.83860395939554
461 -0.035851739533245566 -16.874818947166208 -0.035151665844023225 -16.873755625239564
462 -0.035845949314534664 -16.910664896480743 -0.0357126722112298 -16.909468297450793
463 -0.035850584506988525 -16.94651548098773 -0.03629049751907587 -16.94575879496987
464 -0.03586302492767572 -16.982378505915406 -0.033954528532922267 -16.979713323502793
465 -0.035853649489581585 -17.018232155404988 -0.034247870184481145 -17.013961193687273
466 -0.03584965988993645 -17.054081815294925 -0.03523094095289707 -17.04919213464017
467 -0.03586076442152262 -17.089942579716446 -0.03571118470281363 -17.08490331934298
468 -0.03586733508855104 -17.125809914804996 -0.036483400501310825 -17.121386719844292
469 -0.03584267739206552 -17.16165259219706 -0.03354212157428264 -17.154928841418574
470 -0.035865812376141545 -17.197518404573202 -0.03604483846575022 -17.190973679884323
471 -0.03587018754333258 -17.233388592116533 -0.03495380245149136 -17.225927482335813
472 -0.03586388491094113 -17.269252477027475 -0.036506225168704984 -17.262433707504517
473 -0.03585030883550644 -17.30510278586298 -0.036968079023063184 -17.29940178652758
474 -0.035847116820514204 -17.340949902683494 -0.03660585433244705 -17.336007640860025
475 -0.03582865241914988 -17.376778555102643 -0.036008373089134696 -17.37201601394916
476 -0.03583521023392677 -17.41261376533657 -0.0375165706500411 -17.4095325845992
477 -0.03582859020680189 -17.44844235554337 -0.03591699842363596 -17.44544958302284
478 -0.03582390118390322 -17.484266256727274 -0.03639603033661842 -17.481845613359457
479 -0.03582984209060669 -17.52009609881788 -0.037028347887098786 -17.518873961246555
480 -0.03580799736082554 -17.555904096178708 -0.036026361584663394 -17.55490032283122
481 -0.03581761475652456 -17.591721710935232 -0.036606735363602635 -17.59150705819482
482 -0.03580324836075306 -17.627524959295986 -0.03658898305147886 -17.6280960412463
483 -0.03580379076302052 -17.663328750059005 -0.03528396263718605 -17.66338000388349
484 -0.03581367470324039 -17.699142424762247 -0.03396787727251649 -17.697347881156006
485 -0.03579908423125744 -17.734941508993504 -0.03439176753163338 -17.73173964868764
486 -0.035813786648213865 -17.770755295641717 -0.035742539539933206 -17.76748218822757
487 -0.03581182081252336 -17.80656711645424 -0.03474457524716854 -17.80222676347474
488 -0.035812349244952205 -17.842379465699192 -0.037131966650485994 -17.839358730125223
489 -0.03580072484910488 -17.878180190548296 -0.03651285897940397 -17.875871589104626
490 -0.035795039311051366 -17.913975229859346 -0.03584374710917473 -17.911715336213803
491 -0.03581706993281841 -17.949792299792165 -0.03789508566260338 -17.949610421876407
492 -0.03579772990196943 -17.985590029694134 -0.035757855698466304 -17.985368277574874
493 -0.0357948824763298 -18.021384912170465 -0.03567700367420912 -18.021045281249084
494 -0.03578605484217405 -18.057170967012638 -0.035702582076191904 -18.056747863325274
495 -0.03578463662415743 -18.092955603636796 -0.0352131050080061 -18.09196096833328
496 -0.03578934632241726 -18.128744949959213 -0.035756689868867396 -18.127717658202148
497 -0.03577639739960432 -18.164521347358818 -0.03551316391676664 -18.163230822118916
498 -0.035795747116208074 -18.200317094475025 -0.036515916138887404 -18.199746738257804
499 -0.0357744375243783 -18.236091531999403 -0.0351546935737133 -18.234901431831517
500 -0.035776646621525285 -18.271868178620927 -0.03526219204068184 -18.2701636238722
501 -0.03577764108777046 -18.307645819708696 -0.032951342221349475 -18.30311496609355
502 -0.03578384630382061 -18.34342966601252 -0.03602054361253977 -18.33913550970609
503 -0.03577936515212059 -18.37920903116464 -0.03568073902279138 -18.37481624872888
504 -0.03577257953584194 -18.41498161070048 -0.03741341289132834 -18.41222966162021
505 -0.035755832493305204 -18.450737443193784 -0.0356594268232584 -18.447889088443468
506 -0.03576932922005653 -18.48650677241384 -0.03542499588802457 -18.483314084331493
507 -0.03576618153601885 -18.52227295394986 -0.03612889107316732 -18.51944297540466
508 -0.03574975356459618 -18.558022707514453 -0.03379813330247998 -18.55324110870714
509 -0.03576821349561214 -18.593790921010065 -0.03527481611818075 -18.588515924825323
510 -0.035757793858647344 -18.62954871486871 -0.037344159372150895 -18.625860084197473
511 -0.03576234988868236 -18.665311064757393 -0.03557944931089878 -18.66143953350837
512 -0.03574264459311962 -18.701053709350514 -0.03665326833724976 -18.698092801845622
513 -0.035757888481020926 -18.736811597831537 -0.03574201483279467 -18.733834816678417
514 -0.03574953228235245 -18.77256113011389 -0.03525252621620893 -18.769087342894625
515 -0.035750409960746764 -18.808311540074637 -0.03712954428046942 -18.806216887175093
516 -0.03574976865202188 -18.84406130872666 -0.03452837597578764 -18.840745263150882
517 -0.03574354462325573 -18.879804853349913 -0.03697804920375347 -18.877723312354636
518 -0.03573015034198761 -18.9155350036919 -0.035557722486555574 -18.91328103484119
519 -0.03573712017387152 -18.95127212386577 -0.034579612873494626 -18.947860647714684
520 -0.03571526650339365 -18.986987390369165 -0.03459666185081005 -18.982457309565493
521 -0.03573358338326216 -19.022720973752428 -0.035809320956468584 -19.01826663052196
522 -0.035731732845306396 -19.058452706597734 -0.03575897589325905 -19.05402560641522
523 -0.03571962844580412 -19.094172335043538 -0.03613770250231028 -19.09016330891753
524 -0.035713174380362034 -19.1298855094239 -0.035996643081307414 -19.126159951998837
525 -0.03572653084993362 -19.165612040273835 -0.0357133274897933 -19.16187327948863
526 -0.03573254160583019 -19.201344581879667 -0.036175144277513026 -19.198048423766146
527 -0.035710384324193004 -19.23705496620386 -0.035879775136709216 -19.233928198902856
528 -0.03571930192410946 -19.27277426812797 -0.03583174254745245 -19.269759941450307
529 -0.035697933100163934 -19.308472201228135 -0.03396722469478845 -19.303727166145094
530 -0.03571510072797537 -19.34418730195611 -0.03538615629076958 -19.339113322435864
531 -0.035725578851997855 -19.37991288080811 -0.03643137961626053 -19.375544702052125
532 -0.03572388794273138 -19.41563676875084 -0.0347661592066288 -19.410310861258754
533 -0.035707748308777806 -19.451344517059617 -0.035552967339754105 -19.445863828598508
534 -0.03571780752390623 -19.487062324583523 -0.03551520761102438 -19.481379036209532
535 -0.03571285679936409 -19.522775181382887 -0.03587384205311537 -19.517252878262646
536 -0.03571004923433065 -19.55848523061722 -0.03589951079338789 -19.553152389056034
537 -0.03571115117520094 -19.59419638179242 -0.03583179488778114 -19.588984183943815
538 -0.035706077329814435 -19.62990245912223 -0.0357845226302743 -19.624768706574088
539 -0.03570893201977014 -19.665611391142 -0.03508521765470505 -19.65985392422879
540 -0.03571800384670496 -19.701329394988704 -0.03496604934334755 -19.694819973572137
541 -0.0357041884213686 -19.737033583410074 -0.036671343818306924 -19.731491317390443
542 -0.03569845389574766 -19.772732037305822 -0.03425428327172995 -19.76574560066217
543 -0.03571208901703358 -19.808444126322854 -0.03444546442478895 -19.80019106508696
544 -0.035707310400903226 -19.844151436723756 -0.034721657261252405 -19.83491272234821
545 -0.03571220804005861 -19.879863644763816 -0.03564409576356411 -19.870556818111776
546 -0.035734533704817294 -19.915598178468635 -0.03226404218003154 -19.902820860291808
547 -0.03572761695832014 -19.951325795426953 -0.03372276984155178 -19.93654363013336
548 -0.03571248445659876 -19.987038279883553 -0.032660876680165526 -19.969204506813526
549 -0.035744814202189445 -20.022783094085742 -0.03704549092799425 -20.00624999774152
550 -0.03573001753538847 -20.05851311162113 -0.03624028451740742 -20.042490282258928
551 -0.03571899738162756 -20.09423210900276 -0.03530961759388447 -20.077799899852813
552 -0.03572265673428774 -20.129954765737047 -0.03582267463207245 -20.113622574484886
553 -0.03571859449148178 -20.165673360228528 -0.03579325377941132 -20.149415828264296
554 -0.03573230989277363 -20.2014056701213 -0.037536808662116526 -20.186952636926414
555 -0.035707255639135835 -20.237112925760435 -0.035174408555030824 -20.222127045481443
556 -0.03571403864771128 -20.272826964408146 -0.03588110152631998 -20.258008147007764
557 -0.035728804767131805 -20.30855576917528 -0.037717373296618464 -20.295725520304384
558 -0.03570154681801796 -20.344257315993296 -0.036383938416838645 -20.332109458721224
559 -0.035711086727678774 -20.379968402720976 -0.03594238553196192 -20.368051844253184
560 -0.0357029153034091 -20.415671318024387 -0.03395241182297468 -20.402004256076157
561 -0.03570908978581429 -20.451380407810202 -0.03515143599361181 -20.43715569206977
562 -0.035703711584210394 -20.487084119394414 -0.035843927040696145 -20.472999619110464
563 -0.03570199366658926 -20.522786113061002 -0.03572101201862097 -20.508720631129084
564 -0.035693489015102386 -20.558479602076105 -0.03563584890216589 -20.54435648003125
565 -0.03571088183671236 -20.59419048391282 -0.03471692558377981 -20.57907340561503
566 -0.03569961786270141 -20.62989010177552 -0.037814722023904325 -20.616888127638934
567 -0.03567787725478411 -20.665567979030303 -0.03376740980893374 -20.650655537447868
568 -0.03568514138460159 -20.701253120414904 -0.03491425774991512 -20.685569795197782
569 -0.03567105159163475 -20.73692417200654 -0.03398751355707645 -20.719557308754858
570 -0.03569633476436138 -20.7726205067709 -0.034102470614016056 -20.753659779368874
571 -0.03569690622389317 -20.808317412994793 -0.03572999369353056 -20.789389773062403
572 -0.035699216090142726 -20.844016629084937 -0.03456347994506359 -20.823953253007467
573 -0.03570164851844311 -20.87971827760338 -0.03524873610585928 -20.859201989113327
574 -0.03570520784705877 -20.91542348545044 -0.03588983789086342 -20.89509182700419
575 -0.03568697143346071 -20.9511104568839 -0.040501424483954905 -20.935593251488147
576 -0.03568352572619915 -20.9867939826101 -0.034288490749895574 -20.96988174223804
577 -0.03567337691783905 -21.022467359527937 -0.03567904643714428 -21.005560788675187
578 -0.03566798698157072 -21.05813534650951 -0.035556021891534326 -21.04111681056672
579 -0.03564188983291387 -21.093777236342422 -0.03925568386912346 -21.080372494435842
580 -0.03565511591732502 -21.129432352259748 -0.035240279883146285 -21.11561277431899
581 -0.03565809652209282 -21.16509044878184 -0.037450484745204446 -21.153063259064194
582 -0.03564297743141651 -21.200733426213255 -0.03521697577089071 -21.188280234835084
583 -0.0356578404083848 -21.236391266621638 -0.036269324272871016 -21.224549559107956
584 -0.03563181199133396 -21.27202307861297 -0.03527355901896954 -21.259823118126924
585 -0.035647196136415 -21.307670274749388 -0.035249628312885764 -21.29507274643981
586 -0.035639102570712566 -21.3433093773201 -0.034683719649910925 -21.329756466089723
587 -0.03564548641443253 -21.37895486373453 -0.03416867610067129 -21.363925142190393
588 -0.03567220028489828 -21.41462706401943 -0.041663147322833535 -21.405588289513226
589 -0.035621434822678565 -21.45024849884211 -0.034829018823802474 -21.44041730833703
590 -0.03562619164586067 -21.48587469048797 -0.03528123293071985 -21.47569854126775
591 -0.03562545273452997 -21.5215001432225 -0.03531244210898876 -21.51101098337674
592 -0.035621255077421664 -21.557121398299923 -0.03557414077222347 -21.54658512414896
593 -0.035623007267713544 -21.592744405567636 -0.035478475503623486 -21.582063599652585
594 -0.03562616277486086 -21.628370568342497 -0.034802773222327235 -21.616866372874913
595 -0.03562354370951652 -21.663994112052013 -0.035408568754792216 -21.652274941629706
596 -0.03561888374388218 -21.699612995795896 -0.03553715050220489 -21.68781209213191
597 -0.035617335326969625 -21.735230331122864 -0.03582457154989242 -21.723636663681802
598 -0.03561406284570694 -21.77084439396857 -0.034702567756175993 -21.75833923143798
599 -0.03561980482190848 -21.80646419879048 -0.032836662326008084 -21.791175893763988
600 -0.03564455341547727 -21.842108752205956 -0.03958218283951283 -21.8307580766035
601 -0.03562915697693825 -21.877737909182894 -0.0339792531915009 -21.864737329795002
602 -0.03562470618635416 -21.91336261536925 -0.03470639828592539 -21.89944372808093
603 -0.03562829215079546 -21.948990907520045 -0.03541162759065628 -21.934855355671584
604 -0.035621587000787255 -21.98461249452083 -0.03567559737712145 -21.970530953048705
605 -0.035626921243965624 -22.0202394157648 -0.03649002639576793 -22.007020979444473
606 -0.03563408199697733 -22.055873497761777 -0.036941867880523206 -22.043962847324995
607 -0.035613442026078704 -22.091486939787856 -0.03703678287565708 -22.08099963020065
608 -0.03559914901852608 -22.127086088806383 -0.035972982086241244 -22.116972612286894
609 -0.03558617010712624 -22.16267225891351 -0.03640956413000822 -22.1533821764169
610 -0.03561752289533615 -22.198289781808846 -0.03281260086223483 -22.186194777279137
611 -0.035607599280774595 -22.23389738108962 -0.03380047772079706 -22.219995254999933
612 -0.03560723066329956 -22.269504611752918 -0.03500096760690212 -22.254996222606835
613 -0.03567211702466011 -22.305176728777578 -0.03984039556235075 -22.294836618169185
614 -0.035607041977345946 -22.340783770754925 -0.035203239507973196 -22.330039857677157
615 -0.0355943800881505 -22.376378150843074 -0.03559846114367247 -22.365638318820828
616 -0.03558673895895481 -22.41196488980203 -0.03589110467582941 -22.401529423496658
617 -0.03559577520936728 -22.447560665011395 -0.03903984185308218 -22.44056926534974
618 -0.0355835584923625 -22.483144223503757 -0.033250005915760994 -22.4738192712655
619 -0.03557295221835375 -22.51871717572211 -0.03724715672433376 -22.511066427989835
620 -0.03556545730680227 -22.55428263302891 -0.03750148992985487 -22.54856791791969
621 -0.03554501309990883 -22.58982764612882 -0.03721523489803076 -22.585783152817722
622 -0.03556272201240063 -22.625390368141222 -0.03511394690722227 -22.620897099724946
623 -0.03556201923638582 -22.66095238737761 -0.03620490692555904 -22.657102006650504
624 -0.03555345982313156 -22.69650584720074 -0.03439038619399071 -22.691492392844495
625 -0.03555792849510908 -22.73206377569585 -0.03682403527200222 -22.728316428116496
626 -0.03558888547122478 -22.767652661167073 -0.040465368144214156 -22.76878179626071
627 -0.03551260698586702 -22.80316526815294 -0.04146789684891701 -22.81024969310963
628 -0.035517020151019096 -22.83868228830396 -0.03564374130219221 -22.84589343441182
629 -0.035503643192350866 -22.87418593149631 -0.035902647860348226 -22.881796082272167
630 -0.03550326433032751 -22.909689195826637 -0.03613915331661701 -22.917935235588786
631 -0.03550996724516153 -22.9451991630718 -0.0346847640350461 -22.95261999962383
632 -0.0355158505961299 -22.98071501366793 -0.0358918959274888 -22.98851189555132
633 -0.035497333854436874 -23.016212347522366 -0.039904990792274476 -23.028416886343592
634 -0.03550195321440697 -23.051714300736773 -0.03579058852046728 -23.06420747486406
635 -0.035489009507000444 -23.087203310243773 -0.03515987377613783 -23.099367348640197
636 -0.03548277802765369 -23.122686088271426 -0.035374732315540315 -23.134742080955736
637 -0.035488375648856166 -23.158174463920282 -0.035173000581562516 -23.169915081537297
638 -0.03548655454069376 -23.193661018460975 -0.03589248601347208 -23.20580756755077
639 -0.035496325232088566 -23.229157343693064 -0.03648563716560602 -23.242293204716375
640 -0.03546908162534237 -23.264626425318408 -0.036769891157746315 -23.279063095874122
641 -0.03547459691762924 -23.30010102223604 -0.035233625769615175 -23.314296721643736
642 -0.035480205342173575 -23.335581227578214 -0.03384677954018116 -23.348143501183916
643 -0.03547804560512304 -23.371059273183338 -0.034336506947875024 -23.38248000813179
644 -0.03547785729169846 -23.406537130475037 -0.0356294659897685 -23.418109474121557
645 -0.03548031207174063 -23.442017442546778 -0.03477185051888228 -23.45288132464044
646 -0.035478216223418714 -23.477495658770195 -0.0367350110784173 -23.489616335718857
647 -0.03545344825834036 -23.512949107028536 -0.02244104566052556 -23.512057381379382
648 -0.035494467429816726 -23.548443574458354 -0.0350825035944581 -23.54713988497384
649 -0.035508796386420724 -23.583952370844774 -0.0354494858533144 -23.582589370827154
650 -0.03551064971834421 -23.619463020563117 -0.035474913008511064 -23.618064283835665
651 -0.03551098369061947 -23.654974004253738 -0.035527322255074975 -23.65359160609074
652 -0.035517239943146706 -23.690491244196885 -0.035824872367084024 -23.689416478457822
653 -0.0355051975697279 -23.72599644176661 -0.03510358985513449 -23.724520068312955
654 -0.0355056231841445 -23.761502064950754 -0.035589097253978255 -23.760109165566934
655 -0.03550001904368401 -23.79700208399444 -0.03570524323731661 -23.79581440880425
656 -0.03550760187208653 -23.832509685866526 -0.03546162117272615 -23.831276029976976
657 -0.03550330363214016 -23.868012989498666 -0.036740207299590114 -23.868016237276567
658 -0.03549434021115303 -23.903507329709818 -0.03592308685183525 -23.9039393241284
659 -0.03548388984054327 -23.93899121955036 -0.03431142419576645 -23.93825074832417
660 -0.035494481585919856 -23.97448570113628 -0.037601818703114985 -23.975852567027285
661 -0.03549041319638491 -24.009976114332666 -0.037409149669110776 -24.013261716696395
662 -0.035480580478906634 -24.045456694811573 -0.0351804856210947 -24.04844220231749
663 -0.035479717329144476 -24.08093641214072 -0.035474681109189984 -24.083916883426678
664 -0.035488976538181304 -24.116425388678902 -0.034691036026924846 -24.118607919453602
665 -0.03547798134386539 -24.15190337002277 -0.03649453856050968 -24.155102458014113
666 -0.03546891398727894 -24.18737228401005 -0.03533106818795204 -24.190433526202064
667 -0.03546861279755831 -24.222840896807607 -0.03539509940892458 -24.225828625610987
668 -0.03547282759100199 -24.258313724398608 -0.03430839125066996 -24.260137016861655
669 -0.035439854487776756 -24.293753578886385 -0.03988738264888525 -24.30002439951054
670 -0.03545521609485149 -24.329208794981238 -0.03603910338133574 -24.336063502891875
671 -0.0354542238637805 -24.364663018845018 -0.03533533103764057 -24.371398833929515
672 -0.035445252805948256 -24.400108271650968 -0.03598450534045696 -24.407383339269973
673 -0.03546012304723263 -24.4355683946982 -0.036098583787679675 -24.443481923057654
674 -0.035446496494114396 -24.471014891192315 -0.035683131963014605 -24.47916505502067
675 -0.03545034546405077 -24.506465236656364 -0.034571857377886775 -24.513736912398556
676 -0.035463322326540946 -24.541928558982907 -0.03502489048987627 -24.548761802888432
677 -0.03543584235012531 -24.577364401333032 -0.0354772724211216 -24.584239075309554
678 -0.035445024445652965 -24.612809425778686 -0.03455753847956657 -24.618796613789122
679 -0.035444104298949244 -24.648253530077636 -0.03257757322862744 -24.65137418701775
680 -0.035467075556516646 -24.683720605634154 -0.03486930131912232 -24.686243488336874
681 -0.035470609366893766 -24.719191215001047 -0.03475263603031635 -24.72099612436719
682 -0.035452451556921005 -24.754643666557968 -0.03465954251587391 -24.755655666883065
683 -0.035463360510766505 -24.790107027068736 -0.03571214713156223 -24.791367814014627
684 -0.035451631993055344 -24.82555865906179 -0.03448215201497078 -24.825849966029597
685 -0.03545633908361197 -24.861014998145404 -0.03513446915894747 -24.860984435188545
686 -0.03544723894447088 -24.896462237089874 -0.036203819513320926 -24.897188254701867
687 -0.03545248955488205 -24.931914726644756 -0.042049826681613924 -24.93923808138348
688 -0.03543406650424004 -24.967348793148997 -0.035412863828241825 -24.97465094521172
689 -0.035438958927989005 -25.002787752076987 -0.03625107649713755 -25.01090202170886
690 -0.035425902158021924 -25.038213654235008 -0.038103474862873556 -25.04900549657173
691 -0.035433721356093885 -25.0736473755911 -0.03567876610904932 -25.08468426268078
692 -0.035450194589793683 -25.109097570180893 -0.031367771420627834 -25.116052034101408
693 -0.035453000105917454 -25.14455057028681 -0.036695508286356926 -25.152747542387765
694 -0.03544543590396643 -25.179996006190777 -0.03433960033580661 -25.18708714272357
695 -0.03544945474714041 -25.215445460937918 -0.03420037571340799 -25.221287518436977
696 -0.035455364175140856 -25.25090082511306 -0.03580664955079556 -25.257094167987773
697 -0.03544110357761383 -25.286341928690675 -0.035140788182616234 -25.29223495617039
698 -0.03542759567499161 -25.321769524365667 -0.03862926419824362 -25.330864220368632
699 -0.0354333370923996 -25.357202861458067 -0.03514494504779577 -25.36600916541643
700 -0.03543546311557293 -25.39263832457364 -0.03582939747720957 -25.401838562893637
701 -0.03544206544756889 -25.428080390021208 -0.035146219586022195 -25.43698478247966
702 -0.03540878631174564 -25.463489176332953 -0.03311806377023459 -25.470102846249894
703 -0.035423151962459085 -25.49891232829541 -0.03445697780698538 -25.50455982405688
704 -0.035405495576560496 -25.534317823871973 -0.041688047721982 -25.546247871778863
705 -0.03542382903397083 -25.569741652905943 -0.035611371509730816 -25.581859243288594
706 -0.035415266454219815 -25.605156919360162 -0.032054128870368 -25.61391337215896
707 -0.035438138991594315 -25.640595058351757 -0.034539118967950345 -25.64845249112691
708 -0.03544214405119419 -25.676037202402952 -0.037347319163382055 -25.68579981029029
709 -0.035427211225032805 -25.711464413627986 -0.03625616505742073 -25.72205597534771
710 -0.035434895940124986 -25.74689930956811 -0.03486158438026905 -25.75691755972798
711 -0.03543076775968075 -25.782330077327792 -0.03292430341243744 -25.789841863140417
712 -0.035433351062238216 -25.81776342839003 -0.037031419947743414 -25.82687328308816
713 -0.03539899997413158 -25.85316242836416 -0.03308369573205709 -25.859956978820218
714 -0.03543966766446829 -25.88860209602863 -0.02997728893533349 -25.889934267755553
715 -0.03545794915407896 -25.92406004518271 -0.037307888921350243 -25.927242156676904
716 -0.03543061055243015 -25.95949065573514 -0.03249301323667168 -25.959735169913575
717 -0.03544856049120426 -25.994939216226346 -0.037126922979950905 -25.996862092893526
718 -0.03543016258627176 -26.03036937881262 -0.03328071590512991 -26.030142808798654
719 -0.035456715151667595 -26.065826093964287 -0.03467641249299049 -26.064819221291646
720 -0.03544695395976305 -26.10127304792405 -0.02456506318412721 -26.089384284475774
721 -0.035485593415796754 -26.136758641339846 -0.0369959169998765 -26.12638020147565
722 -0.03546611629426479 -26.172224757634112 -0.03518464518710971 -26.16156484666276
723 -0.035483196191489694 -26.2077079538256 -0.03690046388655901 -26.19846531054932
724 -0.03546072561293841 -26.24316867943854 -0.03626060411334038 -26.23472591466266
725 -0.0354681933298707 -26.27863687276841 -0.03873359262943268 -26.273459507292095
726 -0.0354575052857399 -26.31409437805415 -0.036302738822996616 -26.309762246115092
727 -0.0354532640427351 -26.349547642096887 -0.03536242730915547 -26.345124673424248
728 -0.03545063957571983 -26.38499828167261 -0.033809914626181124 -26.37893458805043
729 -0.035445987991988656 -26.420444269664596 -0.03758501634001732 -26.416519604390448
730 -0.03542757518589497 -26.455871844850492 -0.037031907774508 -26.453551512164957
731 -0.03544199019670487 -26.491313835047198 -0.03079944308847189 -26.48435095525343
732 -0.03544369507580995 -26.526757530123007 -0.03586495034396649 -26.520215905597396
733 -0.035436437092721464 -26.562193967215727 -0.035410497710108756 -26.555626403307507
734 -0.035432939790189265 -26.597626907005917 -0.03587142825126648 -26.591497831558772
735 -0.035416681133210656 -26.633043588139127 -0.036231147777289155 -26.627728979336062
736 -0.03543183915317059 -26.668475427292297 -0.03261065119877458 -26.660339630534835
737 -0.035432173311710356 -26.70390760060401 -0.036859211325645444 -26.69719884186048
738 -0.035446548648178575 -26.739354149252186 -0.031823251768946646 -26.72902209362943
739 -0.03541270419955254 -26.774766853451737 -0.033861162466928364 -26.762883256096355
740 -0.035435579530894754 -26.81020243298263 -0.03595082778483629 -26.798834083881193
741 -0.03542653732001781 -26.84562897030265 -0.034803491085767746 -26.83363757496696
742 -0.03537110928446054 -26.88100007958711 -0.041469052992761136 -26.87510662795972
743 -0.03545331545174122 -26.91645339503885 -0.038110238313674924 -26.913216866273395
744 -0.03540660366415978 -26.95185999870301 -0.0350552711635828 -26.948272137436977
745 -0.03540854211896658 -26.987268540821976 -0.03543005045503378 -26.98370218789201
746 -0.035401453450322154 -27.0226699942723 -0.03502557463943958 -27.01872776253145
747 -0.03539711814373732 -27.058067112416037 -0.03522493168711662 -27.05395269421857
748 -0.03538798876106739 -27.093455101177103 -0.03531002979725599 -27.089262724015825
749 -0.035392279364168645 -27.12884738054127 -0.0312504893168807 -27.120513213332707
750 -0.03538713809102774 -27.1642345186323 -0.03651356417685747 -27.157026777509564
751 -0.03538282848894596 -27.199617347121244 -0.030015336768701672 -27.187042114278267
752 -0.0353808818385005 -27.234998228959743 -0.037684001959860325 -27.224726116238127
753 -0.03540520034730434 -27.27040342930705 -0.033772056084126235 -27.258498172322252
754 -0.035372425056993964 -27.305775854364043 -0.032244262378662826 -27.290742434700913
755 -0.03538629487156868 -27.34116214923561 -0.03871721383184194 -27.329459648532755
756 -0.03533280771225691 -27.37649495694787 -0.03678548177704215 -27.366245130309796
757 -0.03536872491240502 -27.411863681860275 -0.035163320787251 -27.401408451097048
758 -0.035367025248706344 -27.447230707108982 -0.037108850479125974 -27.438517301576173
759 -0.035361464321613315 -27.482592171430596 -0.03646490257233381 -27.474982204148507
760 -0.035367352142930034 -27.517959523573527 -0.034714811481535435 -27.509697015630042
761 -0.03536361586302519 -27.553323139436554 -0.03436833852902055 -27.544065354159063
762 -0.03535067234188318 -27.58867381177844 -0.04780351836234331 -27.591868872521406
763 -0.035487189516425134 -27.624161001294862 -0.05655503310263157 -27.64842390562404
764 -0.03530001994222402 -27.659461021237085 -0.034842911548912524 -27.683266817172953
765 -0.035278722457587716 -27.694739743694672 -0.0331244233995676 -27.71639124057252
766 -0.03528387192636728 -27.73002361562104 -0.03619786351919174 -27.75258910409171
767 -0.035283416882157324 -27.7653070325032 -0.027957385475747287 -27.78054648956746
768 -0.0352857131510973 -27.800592745654296 -0.03361515998840332 -27.814161649555864
769 -0.03528533075004816 -27.835878076404345 -0.03428937308490276 -27.848451022640766
770 -0.03528049606829882 -27.871158572472645 -0.03572464361786842 -27.884175666258635
771 -0.035286823846399785 -27.906445396319043 -0.03379794787615538 -27.91797361413479
772 -0.03528900146484375 -27.941734397783886 -0.03202590742148459 -27.949999521556276
773 -0.03528853375464678 -27.97702293153853 -0.0369335325434804 -27.986933054099755
774 -0.03529584091156721 -28.012318772450097 -0.03639687653630972 -28.023329930636063
775 -0.035289033129811284 -28.047607805579908 -0.03636885192245245 -28.059698782558517
776 -0.035236860252916814 -28.082844665832823 -0.022396372913499364 -28.082095155472015
777 -0.035286289267241956 -28.118130955100064 -0.03707075770944357 -28.119165913181458
778 -0.03526830356568098 -28.153399258665743 -0.031045135948807 -28.150211049130267
779 -0.03527691792696715 -28.18867617659271 -0.0304751044139266 -28.180686153544194
780 -0.03529457598924637 -28.22397075258196 -0.034857687167823316 -28.215543840712016
781 -0.03529242388904095 -28.259263176471 -0.0353462440893054 -28.25089008480132
782 -0.035290414653718474 -28.294553591124718 -0.03575577028095722 -28.286645855082277
783 -0.035277897119522096 -28.32983148824424 -0.03507448844611645 -28.321720343528394
784 -0.035296335630118844 -28.365127823874356 -0.04230183809995651 -28.36402218162835
785 -0.03529975041747093 -28.40042757429183 -0.03383903736248613 -28.397861218990837
786 -0.035267666913568974 -28.435695241205398 -0.035262526199221614 -28.43312374519006
787 -0.03530037440359592 -28.470995615608995 -0.03275891076773405 -28.46588265595779
788 -0.03528058361262083 -28.506276199221617 -0.03206894425675273 -28.497951600214545
789 -0.035273092053830626 -28.541549291275448 -0.03563978504389524 -28.53359138525844
790 -0.03528252802789211 -28.57683181930334 -0.03939255755394697 -28.572983942812385
791 -0.03527594693005085 -28.61210776623339 -0.0434293981641531 -28.61641334097654
792 -0.035306811705231665 -28.647414577938623 -0.027433602744713424 -28.643846943721254
793 -0.03524966016411781 -28.682664238102742 -0.03557433132082224 -28.679421275042078
794 -0.03526886943727732 -28.71793310754002 -0.03668412491679192 -28.71610539995887
795 -0.03528505899012089 -28.75321816653014 -0.03250264944508672 -28.748608049403956
796 -0.03526632580906153 -28.7884844923392 -0.035697337612509726 -28.784305387016467
797 -0.03532234597951174 -28.823806838318713 -0.04797699898481369 -28.832282386001282
798 -0.035257713124156 -28.85906455144287 -0.032338366378098726 -28.86462075237938
799 -0.03524407576769591 -28.894308627210567 -0.037413112446665765 -28.902033864826045
800 -0.035267256945371625 -28.929575884155938 -0.0360702745616436 -28.93810413938769
801 -0.03525458928197622 -28.964830473437914 -0.035916113294661045 -28.97402025268235
802 -0.03525503072887659 -29.00008550416679 -0.03479198161512613 -29.008812234297476
803 -0.03525996096432209 -29.035345465131112 -0.036744571290910244 -29.045556805588387
804 -0.03526227306574583 -29.07060773819686 -0.03566495440900326 -29.08122175999739
805 -0.03525004386901855 -29.10585778206588 -0.036342972330749033 -29.11756473232814
806 -0.03527949508279562 -29.141137277148676 -0.03353128731250763 -29.151096019640647
807 -0.03526724372059107 -29.176404520869266 -0.033692029770463705 -29.18478804941111
808 -0.03525694869458675 -29.211661469563854 -0.0352206027135253 -29.220008652124637
809 -0.03527214303612709 -29.24693361259998 -0.04581914097070694 -29.265827793095344
810 -0.035224649123847485 -29.28215826172383 -0.032205837592482564 -29.298033630687826
811 -0.035237029381096366 -29.317395291104926 -0.03145795473828912 -29.329491585426116
812 -0.03524194806814194 -29.352637239173067 -0.035967794433236125 -29.365459379859352
813 -0.03526106234639883 -29.387898301519467 -0.03657344728708267 -29.402032827146435
814 -0.035326401330530645 -29.423224702849996 -0.059572200290858746 -29.461605027437294
815 -0.035189959406852725 -29.45841466225685 -0.03500270219519734 -29.49660772963249
816 -0.03517842944711447 -29.493593091703964 -0.03815100099891424 -29.534758730631406
817 -0.03519160021096468 -29.52878469191493 -0.03559304643422365 -29.57035177706563
818 -0.035196940414607525 -29.563981632329536 -0.02644101744517684 -29.596792794510804
819 -0.035204194486141205 -29.599185826815678 -0.03698195349425078 -29.633774748005056
820 -0.035181928798556326 -29.634367755614235 -0.03171813488006592 -29.665492882885122
821 -0.03519260846078396 -29.669560364075018 -0.033108293917030095 -29.698601176802153
822 -0.03520518150180578 -29.704765545576823 -0.03634208496659994 -29.734943261768752
823 -0.03519137911498547 -29.739956924691807 -0.034560336545109746 -29.76950359831386
824 -0.03518382143229246 -29.775140746124098 -0.03892202116549015 -29.80842561947935
825 -0.03523201271891594 -29.810372758843013 -0.03405964821577072 -29.84248526769512
826 -0.03519803620874882 -29.84557079505176 -0.03389219688251614 -29.876377464577637
827 -0.03517911266535521 -29.880749907717114 -0.03242482440546155 -29.908802288983097
828 -0.03518772721290588 -29.91593763493002 -0.034401267394423486 -29.94320355637752
829 -0.035201351158320904 -29.951138986088342 -0.03405810613185167 -29.97726166250937
830 -0.03532579522579908 -29.98646478131414 -0.05783002860844135 -30.035091691117813
831 -0.035177603363990784 -30.02164238467813 -0.03437665710225701 -30.06946834822007
832 -0.0351719293743372 -30.056814314052467 -0.041502474993467334 -30.11097082321354
833 -0.03515280652791262 -30.091967120580378 -0.03522824365645647 -30.146199066869993
834 -0.035147999227046964 -30.127115119807424 -0.04994708616286516 -30.19614615303286
835 -0.03515514153987169 -30.162270261347295 -0.05750844571739435 -30.253654598750256
836 -0.03510090578347445 -30.19737116713077 -0.03970621302723885 -30.293360811777493
837 -0.035088217630982396 -30.23245938476175 -0.03616148121654987 -30.329522292994042
838 -0.03509255927056074 -30.26755194403231 -0.0351784797385335 -30.364700772732576
839 -0.035075676441192624 -30.3026276204735 -0.03569842148572207 -30.4003991942183
840 -0.03509658109396696 -30.337724201567468 -0.03415585020557046 -30.43455504442387
841 -0.03508217539638281 -30.37280637696385 -0.03733202144503593 -30.471887065868906
842 -0.035071088932454586 -30.407877465896306 -0.022793208784423768 -30.49468027465333
843 -0.03509936071932316 -30.442976826615627 -0.03455979777500033 -30.52924007242833
844 -0.03508923426270485 -30.478066060878334 -0.036884605884552 -30.56612467831288
845 -0.035086826607584956 -30.51315288748592 -0.03497316315770149 -30.601097841470583
846 -0.03521479573100805 -30.548367683216927 -0.08386030532419682 -30.68495814679478
847 -0.035040448792278765 -30.583408132009207 -0.03318648999556899 -30.71814463679035
848 -0.03504015393555164 -30.61844828594476 -0.03436895553022623 -30.752513592320575
849 -0.035044791363179686 -30.65349307730794 -0.03246678402647376 -30.78498037634705
850 -0.03504558131098747 -30.688538658618928 -0.03530238457024097 -30.82028276091729
851 -0.03504796102643013 -30.723586619645356 -0.03287776978686452 -30.853160530704155
852 -0.03506903667002916 -30.758655656315387 -0.04645700640976429 -30.89961753711392
853 -0.03501017559319734 -30.793665831908584 -0.01636069795349613 -30.915978235067413
854 -0.03507832828909159 -30.828744160197676 -0.03813615944236517 -30.95411439450978
855 -0.035092239268124104 -30.8638363994658 -0.03953147362917662 -30.993645868138955
856 -0.03506336081773043 -30.89889976028353 -0.04153236011043191 -31.035178228249386
857 -0.035034438222646715 -30.933934198506176 -0.034466023370623586 -31.06964425162001
858 -0.035031783021986486 -30.96896598152816 -0.040052616782486436 -31.109696868402494
859 -0.035034419409930705 -31.004000400938093 -0.03339287545531988 -31.143089743857814
860 -0.03504565972834826 -31.03904606066644 -0.031049881782382726 -31.174139625640198
861 -0.03501273952424526 -31.074058800190684 -0.03437945935875177 -31.20851908499895
862 -0.035036100447177886 -31.109094900637864 -0.03911845562979579 -31.247637540628748
863 -0.035045070387423036 -31.144139971025286 -0.04546363390982151 -31.29310117453857
864 -0.03503510020673275 -31.17917507123202 -0.03285204311832786 -31.3259532176569
865 -0.03503824546933174 -31.21421331670135 -0.033665997348725794 -31.359619215005626
866 -0.035027119889855386 -31.249240436591204 -0.03259116811677813 -31.392210383122404
867 -0.03504622299224138 -31.284286659583447 -0.03162614535540342 -31.423836528477807
868 -0.03503161370754242 -31.31931827329099 -0.03410671427845955 -31.457943242756265
869 -0.03503493033349514 -31.354353203624484 -0.03454106356948614 -31.49248430632575
870 -0.03502964470535517 -31.389382848329838 -0.03329453049227595 -31.525778836818027
871 -0.03503885623067617 -31.424421704560515 -0.027193187922239303 -31.552972024740267
872 -0.035016427747905254 -31.45943813230842 -0.03294755667448044 -31.585919581414746
873 -0.035005352832376956 -31.4944434851408 -0.0567162724211812 -31.642635853835927
874 -0.034986038133502005 -31.529429523274302 -0.03750466294586659 -31.680140516781794
875 -0.03499700296670198 -31.564426526241004 -0.03639576826244593 -31.71653628504424
876 -0.03497699331492186 -31.599403519555924 -0.033532728999853136 -31.75006901404409
877 -0.03503289949148893 -31.634436419047415 -0.04150677863508463 -31.791575792679176
878 -0.03498680330812931 -31.669423222355544 -0.03716561198234558 -31.82874140466152
879 -0.034940841048955916 -31.7043640634045 -0.0272311442065984 -31.85597254886812
880 -0.034975020587444304 -31.739339083991947 -0.03125465642660856 -31.887227205294728
881 -0.034992185235023496 -31.77433126922697 -0.023621314857155084 -31.910848520151884
882 -0.03500246033072472 -31.809333729557693 -0.04311233535408974 -31.953960855505972
883 -0.03498847801238299 -31.844322207570077 -0.03692198842763901 -31.990882843933612
884 -0.03497468195855617 -31.879296889528632 -0.03369518499821424 -32.02457802893183
885 -0.0350179435685277 -31.91431483309716 -0.04444746132940054 -32.069025490261225
886 -0.03508442174643278 -31.94939925484359 -0.016701944824308156 -32.08572743508553
887 -0.035021253675222394 -31.984420508518813 -0.03165098298341036 -32.11737841806894
888 -0.03503257315605879 -32.01945308167487 -0.03495021834969521 -32.15232863641863
889 -0.03502678163349628 -32.054479863308366 -0.034623215906322 -32.18695185232495
890 -0.03502241764217615 -32.08950228095054 -0.03411431591957807 -32.22106616824453
891 -0.03501618430018425 -32.12451846525072 -0.038019494898617265 -32.25908566314315
892 -0.035026217252016066 -32.15954468250274 -0.036461731791496275 -32.29554739493465
893 -0.03502084445208311 -32.194565526954825 -0.04948768820613623 -32.345035083140786
894 -0.03501930795609951 -32.22958483491092 -0.03230024874210358 -32.37733533188289
895 -0.0349954916164279 -32.26458032652735 -0.03899086602032185 -32.41632619790321
896 -0.034989659860730174 -32.29956998638808 -0.027438168320804833 -32.443764366224016
897 -0.03499461691826582 -32.33456460330635 -0.03176580825820565 -32.47553017448222
898 -0.03500439021736383 -32.369568993523714 -0.036806090362370016 -32.51233626484459
899 -0.034993323124945165 -32.40456231664866 -0.03822087831795216 -32.55055714316254
900 -0.035017658956348896 -32.43957997560501 -0.011040039308136329 -32.56159718247068
901 -0.03500593081116676 -32.47458590641617 -0.042529272846877575 -32.604126455317555
902 -0.03501597885042429 -32.5096018852666 -0.02775791740277782 -32.631884372720336
903 -0.03500508926808834 -32.54460697453469 -0.028696008771657944 -32.660580381492
904 -0.035028581880033015 -32.57963555641472 -0.07253871951252222 -32.73311910100452
905 -0.03502030912786722 -32.61465586554259 -0.03277959423139691 -32.76589869523592
906 -0.03499569240957499 -32.64965155795216 -0.03591627459973097 -32.80181496983565
907 -0.03497747592628002 -32.684629033878444 -0.03406311748549342 -32.83587808732114
908 -0.03498176652938127 -32.71961080040783 -0.04763014372438192 -32.883508231045525
909 -0.03498631864786148 -32.75459711905569 -0.03467633202672005 -32.918184563072245
910 -0.03497571777552366 -32.78957283683121 -0.03926582839339972 -32.95745039146564
911 -0.03498260248452425 -32.82455543931574 -0.020973510527983307 -32.97842390199362
912 -0.03497826587408781 -32.859533705189826 -0.029602137673646212 -33.00802603966727
913 -0.03499068804085255 -32.894524393230675 -0.04215759504586458 -33.050183634713136
914 -0.03499015383422375 -32.9295145470649 -0.039256904367357494 -33.08944053908049
915 -0.03498180508613587 -32.96449635215103 -0.02954098815098405 -33.118981527231476
916 -0.035032006725668904 -32.9995283588767 0.015287705246737459 -33.10369382198474
917 -0.03501126170158386 -33.034539620578286 -0.02532628010958433 -33.12902010209432
918 -0.035006442852318284 -33.06954606343061 -0.0375915352255106 -33.16661163731983
919 -0.035020922869443895 -33.10456698630005 -0.02694350453093648 -33.193555141850766
920 -0.03502297848463058 -33.13958996478468 -0.042531358823180196 -33.23608650067395
921 -0.03500415869057179 -33.17459412347525 -0.03694929648190737 -33.273035797155856
922 -0.03501500803977251 -33.20960913151502 0.03199244954157621 -33.24104334761428
923 -0.03498956635594368 -33.24459869787097 -0.034878221433609725 -33.27592156904789
924 -0.03497667238116264 -33.27957537025213 -0.03606697358191013 -33.3119885426298
925 -0.03497238848358393 -33.31454775873571 -0.028639152459800244 -33.3406276950896
926 -0.03499353528022766 -33.34954129401594 -0.036874758824706075 -33.37750245391431
927 -0.03498007915914059 -33.38452137317508 -0.039259043894708155 -33.41676149780902
928 -0.03498789798468351 -33.41950927115977 -0.03134849928319454 -33.44810999709222
929 -0.034968436881899836 -33.454477708041665 -0.03797838613390923 -33.486088383226125
930 -0.03497672118246555 -33.48945442922413 -0.030419384036213158 -33.51650776726234
931 -0.03496471121907234 -33.52441914044321 -0.03467495106160641 -33.55118271832394
932 -0.03499732688069344 -33.5594164673239 -0.02198944240808487 -33.57317216073203
933 -0.03493968658149242 -33.594356153905395 -0.03469514138996601 -33.607867302121996
934 -0.034948875568807124 -33.6293050294742 -0.029058029036968948 -33.63692533115896
935 -0.03496180158108473 -33.664266831055286 -0.03648821301758289 -33.67341354417655
936 -0.03493374828249216 -33.69920057933778 -0.03995032031089067 -33.71336386448744
937 -0.034925421513617036 -33.7341260008514 -0.05999324824661016 -33.773357112734054
938 -0.03490788284689188 -33.76903388369829 -0.04651311635971069 -33.819870229093766
939 -0.03490231465548277 -33.803936198353775 -0.03337362464517355 -33.85324385373894
940 -0.03492173720151186 -33.83885793555529 -0.031038739532232285 -33.88428259327117
941 -0.03492374271154404 -33.87378167826683 -0.03430756526067853 -33.91859015853185
942 -0.03491559438407421 -33.908697272650905 -0.035918776784092186 -33.95450893531594
943 -0.034922024607658385 -33.943619297258564 -0.0364759573712945 -33.99098489268724
944 -0.03492191135883331 -33.9785412086174 -0.03662334270775318 -34.02760823539499
945 -0.03491645362228155 -34.01345766223968 -0.01560921228956431 -34.043217447684555
946 -0.03491206634789705 -34.04836972858758 -0.03525822050869465 -34.07847566819325
947 -0.03491513933986425 -34.083284867927446 -0.037804007343947885 -34.1162796755372
948 -0.034903650544583796 -34.11818851847203 -0.03325041942298412 -34.149530094960184
949 -0.03493398763239384 -34.153122506104424 -0.10156014785170556 -34.25109024281189
950 -0.0348792864009738 -34.188001792505396 -0.028900729585438968 -34.27999097239733
951 -0.03485553860664368 -34.22285733111204 -0.0273995166644454 -34.307390489061774
952 -0.03489362355321646 -34.257750954665255 -0.03768310379236937 -34.34507359285414
953 -0.03486008197069168 -34.29261103663595 -0.04327013753354549 -34.38834373038769
954 -0.03488161414861679 -34.32749265078456 -0.03220949461683631 -34.420553225004525
955 -0.034876856952905655 -34.36236950773747 -0.030706393253058194 -34.45125961825758
956 -0.034871794655919074 -34.39724130239339 -0.03551516896113753 -34.48677478721872
957 -0.03487723283469677 -34.432118535228085 -0.031028626766055823 -34.51780341398478
958 -0.034863056614995 -34.46698159184308 -0.03131073648110032 -34.54911415046588
959 -0.03489434067159891 -34.50187593251468 -0.042273872159421445 -34.5913880226253
960 -0.03481078781187534 -34.53668672032656 -0.059582771733403206 -34.650970794358706
961 -0.03487366437911987 -34.57156038470568 -0.05283186957240105 -34.70380266393111
962 -0.03487859386950731 -34.606438978575184 -0.012604172294959425 -34.716406836226064
963 -0.03485602252185345 -34.641295001097035 -0.025114104944077554 -34.741520941170144
964 -0.03488076198846102 -34.676175763085496 -0.0360353609547019 -34.77755630212484
965 -0.034847315028309823 -34.711023078113804 -0.02689807107672095 -34.804454373201565
966 -0.034859365038573745 -34.745882443152375 -0.03661326542496681 -34.841067638626534
967 -0.03488024566322565 -34.7807626888156 -0.015733051812276244 -34.85680069043881
968 -0.034876469150185586 -34.815639157965784 -0.037102419137954715 -34.89390310957676
969 -0.034848501533269884 -34.85048765949905 -0.04389681424945593 -34.93779992382622
970 -0.034872562438249585 -34.885360221937304 -0.03583548720926046 -34.97363541103548
971 -0.03485728669911623 -34.92021750863642 -0.03715663757175207 -35.010792048607236
972 -0.03486214391887188 -34.95507965255529 -0.026707926858216526 -35.03749997546545
973 -0.034870170243084433 -34.98994982279837 -0.03559473175555468 -35.073094707221
974 -0.034881215542554855 -35.02483103834093 -0.0318275379948318 -35.10492224521583
975 -0.03486063405871391 -35.059691672399644 -0.03203292218968272 -35.13695516740552
976 -0.03485757037997246 -35.094549242779614 -0.03616832811385393 -35.17312349551937
977 -0.034917466528713706 -35.129466709308325 -0.04352810718119145 -35.21665160270056
978 -0.03486252147704363 -35.16432923078537 -0.03865235280245542 -35.25530395550302
979 -0.03486016821116209 -35.19918939899653 -0.042464152351021765 -35.29776810785404
980 -0.034858695790171625 -35.2340480947867 -0.043701546266674995 -35.341469654120715
981 -0.0349052207544446 -35.26895331554115 -0.043904360942542554 -35.385374015063256
982 -0.0348436402156949 -35.303796955756845 -0.04139685723930597 -35.42677087230256
983 -0.03485656045377254 -35.33865351621062 -0.026750231627374887 -35.45352110392994
984 -0.03483099117875099 -35.37348450738937 -0.026611922401934864 -35.48013302633187
985 -0.034834563918411734 -35.40831907130778 -0.03902690932154655 -35.51915993565342
986 -0.034839845076203343 -35.443158916383986 -0.032563019171357156 -35.551722954824776
987 -0.03483992498368025 -35.477998841367665 -0.04112812951207161 -35.59285108433685
988 -0.03486986849457026 -35.51286870986223 -0.04967461284250021 -35.64252569717935
989 -0.03483255729079247 -35.54770126715302 -0.026868472807109356 -35.66939416998646
990 -0.03477172218263149 -35.582472989335656 -0.012882358150091023 -35.682276528136555
991 -0.03488321304321289 -35.61735620237887 -0.043382369168102744 -35.725658897304655
992 -0.03483469597995281 -35.652190898358825 -0.02378306188620627 -35.74944195919086
993 -0.03483885657042265 -35.68702975492925 -0.032123242225497964 -35.781565201416356
994 -0.034839761629700663 -35.72186951655895 -0.029523204639554025 -35.81108840605591
995 -0.03484258372336626 -35.756712100282314 -0.04249298069626093 -35.85358138675217
996 -0.0348085256293416 -35.79152062591166 -0.026057941373437643 -35.879639328125606
997 -0.034961543045938015 -35.8264821689576 0.06106647552805953 -35.81857285259755
998 -0.03491471651941538 -35.86139688547701 -0.03665270460769534 -35.855225557205245
999 -0.03494514711201191 -35.896342032589025 -0.03608072344213724 -35.891306280647385
1000 -0.03493797965347767 -35.9312800122425 -0.032117418479174376 -35.92342369912656
1001 -0.034946062602102757 -35.966226074844606 -0.03437699973583221 -35.95780069886239
1002 -0.03494059946388006 -36.001166674308486 -0.03505399730056524 -35.99285469616296
1003 -0.03493897896260023 -36.036105653271086 -0.04213829301297665 -36.03499298917593
1004 -0.03492391090840101 -36.07102956417949 -0.0328053611330688 -36.067798350309005
1005 -0.03492184076458216 -36.10595140494407 -0.03278458369895816 -36.10058293400796
1006 -0.03492498677223921 -36.14087639171631 -0.031907101068645714 -36.13249003507661
1007 -0.03492095991969109 -36.175797351636 -0.0242528161033988 -36.156742851180006
1008 -0.03491944409906864 -36.21071679573507 -0.017550237552495674 -36.174293088732504
1009 -0.03491930309683085 -36.245636098831895 -0.045199903566390275 -36.219492992298896
1010 -0.03490893524140119 -36.2805450340733 -0.034053389262408015 -36.25354638156131
1011 -0.034948321990668774 -36.31549335606397 -0.0350459017790854 -36.28859228334039
1012 -0.0349480826407671 -36.350441438704735 -0.03884125053882599 -36.327433533879216
1013 -0.03492132313549519 -36.38536276184023 -0.02750901443650946 -36.35494254831573
1014 -0.03494034949690104 -36.42030311133713 -0.031161303026601674 -36.38610385134233
1015 -0.03491734322160482 -36.455220454558734 -0.04606728106737137 -36.4321711324097
1016 -0.034934989921748635 -36.490155444480486 -0.0481199006550014 -36.4802910330647
1017 -0.03491073977202177 -36.52506618425251 -0.029668578319251536 -36.509959611383955
1018 -0.0349148266017437 -36.55998101085425 -0.04509889017790556 -36.55505850156186
1019 -0.03492443412542343 -36.59490544497967 -0.012464838204323314 -36.56752333976618
1020 -0.034943046793341634 -36.62984849177302 -0.00208836187957786 -36.56961170164576
1021 -0.03488319553434849 -36.664731687307366 -0.037630468234419824 -36.60724216988018
1022 -0.034923234954476357 -36.69965492226184 -0.03355201818048954 -36.64079418806067
1023 -0.03493884745985269 -36.7345937697217 -0.02472367640584707 -36.665517864466516
1024 -0.03492152690887451 -36.76951529663057 -0.03595840018242598 -36.70147626464894
1025 -0.034935064055025576 -36.8044503606856 -0.029819164518266918 -36.731295429167204
1026 -0.03493494428694248 -36.839385304972545 -0.033104455657303335 -36.764399884824506
1027 -0.0349218824878335 -36.87430718746038 -0.039061144553124906 -36.80346102937763
1028 -0.03491431642323732 -36.90922150388362 -0.04321320615708828 -36.84667423553472
1029 -0.03492007758468389 -36.94414158146831 -0.03453209046274423 -36.88120632599747
1030 -0.03491731397807598 -36.979058895446386 -0.047760797291994096 -36.92896712328946
1031 -0.034909526258707045 -37.013968421705094 -0.04279446788132191 -36.97176159117078
1032 -0.03493761494755745 -37.04890603665265 -0.04282643487676978 -37.014588026047555
1033 -0.03494690041989088 -37.08385293707254 0.07299441341310739 -36.94159361263445
1034 -0.03490838203579187 -37.11876131910834 -0.03581197550520301 -36.97740558813965
1035 -0.034899575635790825 -37.15366089474413 -0.03911249339580536 -37.01651808153546
1036 -0.03489792682230473 -37.18855882156643 -0.0392950588837266 -37.05581314041918
1037 -0.0348932133987546 -37.223452034965185 -0.03383521381765604 -37.089648354236836
1038 -0.0348693972453475 -37.25832143221053 -0.037369792442768814 -37.1270181466796
1039 -0.034889914095401764 -37.29321134630593 -0.0312775288708508 -37.158295675550455
1040 -0.034895943105220796 -37.32810728941115 -0.0338625687174499 -37.19215824426791
1041 -0.034885912016034124 -37.36299320142719 -0.03867663238197565 -37.23083487664989
1042 -0.03490848056972027 -37.397901681996906 -0.04645414967089891 -37.27728902632079
1043 -0.034889697842299935 -37.43279137983921 -0.03789905738085508 -37.31518808370164
1044 -0.034938825853168966 -37.467730205692376 -0.02115806951187551 -37.33634615321352
1045 -0.034888355247676375 -37.50261856094005 -0.026709223398938775 -37.36305537661246
1046 -0.03487692512571812 -37.537495486065765 -0.03543475009500981 -37.398490126707465
1047 -0.03490348793566227 -37.57239897400143 -0.036578571423888206 -37.43506869813135
1048 -0.03485462702810764 -37.60725360102954 -0.05095738023519516 -37.48602607836655
1049 -0.034898226521909236 -37.64215182755145 -0.03896752055734396 -37.52499359892389
1050 -0.03487267196178436 -37.67702449951324 -0.04061144534498453 -37.56560504426888
1051 -0.03487937320023775 -37.71190387271348 -0.03805105872452259 -37.6036561029934
1052 -0.03489394523203373 -37.74679781794551 -0.04104738123714924 -37.64470348423055
1053 -0.034923012182116506 -37.78172083012763 -0.02151860122103244 -37.66622208545158
1054 -0.03487253561615944 -37.81659336574379 -0.027884864527732135 -37.694106949979314
1055 -0.03489957265555858 -37.85149293839935 -0.03258323660120368 -37.72669018658052
1056 -0.03489699177443981 -37.88638993017379 -0.04515962991863489 -37.771849816499156
1057 -0.03488077726215124 -37.921270707435944 -0.035411732364445926 -37.8072615488636
1058 -0.03486862313002348 -37.95613933056597 -0.016012447397224606 -37.82327399626082
1059 -0.03484298288822174 -37.99098231345419 -0.04119769837707281 -37.8644716946379
1060 -0.034834724850952625 -38.02581703830514 -0.02781050680205226 -37.892282201439954
1061 -0.034830889850854876 -38.060647928155994 -0.02838634727522731 -37.920668548715184
1062 -0.03483418244868517 -38.09548211060468 -0.01930594505101908 -37.9399744937662
1063 -0.03483136333525181 -38.13031347393993 -0.031666413974016906 -37.971640907740216
1064 -0.0348431522026658 -38.1651566261426 -0.01627202082891017 -37.98791292856912
1065 -0.03487879186868668 -38.20003541801128 -0.027112038992345332 -38.015024967561466
1066 -0.03487457111477852 -38.23490998912606 -0.03645071741193533 -38.051475684973404
1067 -0.034861721098423004 -38.26977171022448 -0.022456219978630544 -38.07393190495203
1068 -0.03487719353288412 -38.30464890375737 -0.054068226367235184 -38.12800013131927
1069 -0.03485252726823092 -38.339501431025596 -0.034277109801769255 -38.16227724112104
1070 -0.03487283606082201 -38.37437426708642 -0.07393772341310978 -38.23621496453415
1071 -0.03482563365250826 -38.409199900738926 -0.05524363145232201 -38.29145859598647
1072 -0.034799727238714696 -38.44399962797764 -0.03225473137572408 -38.32371332736219
1073 -0.03481085542589426 -38.478810483403535 -0.011665873054880649 -38.33537920041707
1074 -0.03481863010674715 -38.513629113510284 -0.03620386142283678 -38.37158306183991
1075 -0.03484774623066187 -38.548476859740944 -0.04422072367742658 -38.41580378551733
1076 -0.03482897449284792 -38.58330583423379 -0.021320944678154773 -38.437124730195485
1077 -0.0348263731226325 -38.618132207356425 -0.036436169128865006 -38.47356089932435
1078 -0.03481848482042551 -38.65295069217685 -0.04095414038747549 -38.514515039711824
1079 -0.03477915655821562 -38.68772984873507 -0.04364831652492285 -38.55816335623675
1080 -0.03481396529823542 -38.7225438140333 -0.02538137389346957 -38.583544730130214
1081 -0.03484047707170248 -38.757384291105005 -0.03852040627971291 -38.62206513640993
1082 -0.034827395156025884 -38.792211686261034 -0.04574736282229423 -38.66781249923223
1083 -0.03481449633836746 -38.827026182599404 -0.028286151029169558 -38.6960986502614
1084 -0.034838912449777125 -38.86186509504918 -0.050289040245115754 -38.746387690506516
1085 -0.03478765282779932 -38.896652747876985 -0.04363368898630142 -38.79002137949282
1086 -0.034795095957815644 -38.9314478438348 -0.03704345133155584 -38.827064830824376
1087 -0.03484196737408638 -38.96628981120889 0.016396551963407547 -38.810668278860966
1088 -0.0348008893430233 -39.00109070055191 -0.03820788087323308 -38.848876159734196
1089 -0.03479061648249626 -39.03588131703441 -0.04500944763422012 -38.89388560736842
1090 -0.03475777599960565 -39.07063909303402 -0.034621278196573256 -38.92850688556499
1091 -0.034739693999290465 -39.10537878703331 -0.03222250826656818 -38.96072939383156
1092 -0.034750633500516416 -39.140129420533825 -0.045856245420873167 -39.006585639252435
1093 -0.03478073198348284 -39.174910152517306 -0.03577471636235714 -39.04236035561479
1094 -0.03481708038598299 -39.20972723290329 -0.0328755141235888 -39.07523586973838
1095 -0.034795714728534224 -39.24452294763182 -0.041330127604305746 -39.11656599734268
1096 -0.0347753370180726 -39.2792982846499 -0.03662933371961117 -39.15319533106229
1097 -0.0347906343638897 -39.314088919013784 -0.04355861954391003 -39.1967539506062
1098 -0.03479158170521259 -39.348880500719 -0.03358598928898573 -39.23033993989519
1099 -0.03481478802859783 -39.383695288747596 -0.06109204534441233 -39.2914319852396
1100 -0.03475036360323429 -39.41844565235083 -0.026245935587212443 -39.31767792082681
1101 -0.034793576970696447 -39.45323922932153 -0.03624706147238612 -39.3539249822992
1102 -0.03472539242357016 -39.4879646217451 -0.024977816827595235 -39.37890279912679
1103 -0.03472958914935589 -39.52269421089446 -0.04386934880167246 -39.42277214792846
1104 -0.03474347982555628 -39.557437690720015 -0.028181992843747138 -39.45095414077221
1105 -0.03474453017115593 -39.59218222089117 -0.028866212628781796 -39.479820353400996
1106 -0.03477407470345497 -39.626956295594624 -0.009531839660485274 -39.48935219306148
1107 -0.034776977635920046 -39.661733273230546 -0.028460273146629335 -39.517812466208106
1108 -0.0347685806453228 -39.696501853875866 -0.032047072798013686 -39.54985953900612
1109 -0.03477047719061375 -39.73127233106648 -0.018088724464178085 -39.5679482634703
1110 -0.03477030675858259 -39.76604263782506 -0.026524089090526105 -39.59447235256083
1111 -0.03486723098903895 -39.800909868814095 -0.08270442187786102 -39.67717677443869
1112 -0.034776797890663146 -39.83568666670476 -0.03542914064601064 -39.7126059150847
1113 -0.03473767433315515 -39.87042434103792 -0.02767801326699555 -39.740283928351694
1114 -0.03473340533673763 -39.905157746374655 -0.038998535834252834 -39.77928246418595
1115 -0.03470577262341976 -39.939863518998074 -0.04384877849370241 -39.82313124267965
1116 -0.034731192886829375 -39.974594711884905 -0.052964705787599084 -39.87609594846725
1117 -0.03469918332993984 -40.009293895214846 -0.023904473474249243 -39.9000004219415
1118 -0.03469234816730023 -40.04398624338214 -0.033338495064526796 -39.933338917006026
1119 -0.03469866458326578 -40.07868490796541 -0.04584886748343706 -39.97918778448946
1120 -0.03468572683632374 -40.11337063480173 -0.04660108536481857 -40.02578886985428
1121 -0.03465940728783608 -40.148030042089566 -0.04164014682173729 -40.067429016676016
1122 -0.03469158988445997 -40.182721631974026 -0.033435507025569675 -40.10086452370159
1123 -0.0346895020455122 -40.217411134019535 -0.037066750694066286 -40.137931274395655
1124 -0.03466155230998993 -40.25207268632953 -0.04328770181164145 -40.1812189762073
1125 -0.03470285180956125 -40.28677553813909 -0.05317358560860157 -40.2343925618159
1126 -0.034677951224148275 -40.321453489363236 -0.019021263590548187 -40.25341382540645
1127 -0.03466589376330376 -40.35611938312654 -0.03616367047652602 -40.28957749588297
1128 -0.03464247863739729 -40.390761861763934 -0.036871728114783765 -40.326449223997756
1129 -0.03462643548846245 -40.4253882972524 -0.0266948863863945 -40.35314411038415
1130 -0.03464479018002749 -40.46003308743242 -0.03845538403838873 -40.391599494422536
1131 -0.03462721183896065 -40.49466029927138 -0.0027701942017301917 -40.394369688624266
1132 -0.03461473602801561 -40.5292750352994 -0.04682071544229984 -40.44119040406657
1133 -0.03462865725159645 -40.563903692550994 -0.05423335749655962 -40.495423761563124
1134 -0.03461654502898455 -40.598520237579976 -0.00915754126617685 -40.5045813028293
1135 -0.03470515757799149 -40.633225395157964 -0.05540754534304142 -40.559988848172345
1136 -0.034644406475126746 -40.66786980163309 -0.03544886196032167 -40.595437710132664
1137 -0.03463273737579584 -40.70250253900888 -0.033211559243500235 -40.62864926937616
1138 -0.03462026566267014 -40.73712280467155 -0.03185164453461766 -40.66050091391078
1139 -0.03461902569979429 -40.77174183037135 -0.03617171049118042 -40.69667262440196
1140 -0.034749668836593625 -40.806491499207944 -0.04344022972509265 -40.740112854127055
1141 -0.03460025992244482 -40.841091759130386 -0.009426596653065644 -40.74953945078012
1142 -0.03459878657013178 -40.875690545700515 -0.041737263649702074 -40.79127671442982
1143 -0.034611874260008335 -40.91030241996052 -0.038055619969964025 -40.82933233439979
1144 -0.03461397495120764 -40.94491639491173 -0.031251323595643046 -40.86058365799543
1145 -0.034575271606445315 -40.97949166651817 -0.029436592012643814 -40.89002025000807
1146 -0.03457030300050974 -41.01406196951868 -0.029243583884090187 -40.91926383389216
1147 -0.0345635199919343 -41.04862548951061 -0.0492215946316719 -40.968485428523834
1148 -0.03455407284200192 -41.08317956235261 -0.03373412173241377 -41.00221955025625
1149 -0.03457282725721598 -41.11775238960983 -0.0638006566092372 -41.06602020686549
1150 -0.03454205319285393 -41.15229444280268 -0.04492062926292419 -41.110940836128414
1151 -0.034563947655260566 -41.186858390457935 -0.06803412940353155 -41.17897496553194
1152 -0.03448082786053419 -41.22133921831847 -0.03587687648832798 -41.21485184202027
1153 -0.034484385140240194 -41.25582360345871 -0.03872654363512993 -41.2535783856554
1154 -0.03448816984891891 -41.29031177330763 -0.029961472563445567 -41.283539858218845
1155 -0.03446797858923674 -41.32477975189686 0.0022133822953037453 -41.28132647592354
1156 -0.03448137603700161 -41.35926112793386 -0.0399604806676507 -41.321286956591194
1157 -0.03449901044368744 -41.39376013837755 -0.034791894070804116 -41.356078850662
1158 -0.03448824808001518 -41.42824838645757 -0.014767259778454899 -41.37084611044045
1159 -0.03452528994530439 -41.462773676402875 -0.052048223279416564 -41.42289433371987
1160 -0.0345201751217246 -41.4972938515246 -0.04095080699771643 -41.46384514071758
1161 -0.03448272254317999 -41.531776574067784 -0.040713772922754285 -41.50455891364034
1162 -0.034519346244633195 -41.56629592031242 -0.026243258081376553 -41.53080217172172
1163 -0.03446125276386738 -41.60075717307629 -0.04240348823368549 -41.573205659955406
1164 -0.03448106329888105 -41.63523823637517 -0.027423331700265407 -41.60062899165567
1165 -0.03449766766279936 -41.66973590403797 -0.014838884188793599 -41.61546787584446
1166 -0.03450875468552113 -41.70424465872349 -0.04348523747175932 -41.658953113316215
1167 -0.03446796871721745 -41.738712627440705 -0.034214473143219945 -41.69316758645944
1168 -0.034467066451907155 -41.773179693892615 -0.06132891476154327 -41.754496501220984
1169 -0.0344568433240056 -41.807636537216624 -0.04057360216975212 -41.795070103390735
1170 -0.034498716704547405 -41.84213525392117 0.021097275288775565 -41.77397282810196
1171 -0.034463772922754286 -41.87659902684393 -0.028635026514530183 -41.80260785461649
1172 -0.03444340098649264 -41.91104242783042 -0.02451934339478612 -41.827127198011276
1173 -0.034453940019011496 -41.94549636784943 -0.026378951501101255 -41.85350614951238
1174 -0.03446724880486727 -41.979963616654295 -0.031193063873797656 -41.88469921338618
1175 -0.03445779588073492 -42.01442141253503 -0.030643062200397253 -41.915342275586575
1176 -0.03441229518502951 -42.04883370772006 0.017253451305441557 -41.89808882428113
1177 -0.03450281899422407 -42.083336526714284 -0.046994374692440034 -41.94508319897357
1178 -0.03450468704104424 -42.11784121375533 -0.009775718243326991 -41.954858917216896
1179 -0.034501728042960166 -42.15234294179829 -0.040651264041662215 -41.99551018125856
1180 -0.03447376992553473 -42.18681671172382 -0.03388569066300988 -42.02939587192157
1181 -0.0344908507540822 -42.221307562477904 -0.03707070853561163 -42.06646658045718
1182 -0.03444097433239222 -42.255748536810295 -0.033815704472363 -42.10028228492954
1183 -0.03450546804815531 -42.29025400485845 -0.03039373615756631 -42.130676021087105
1184 -0.034558670781552794 -42.32481267564 -0.06439975332468748 -42.19507577441179
1185 -0.03447342310100794 -42.359286098741 -0.03866202905774117 -42.23373780346953
1186 -0.03444853946566582 -42.393734638206666 -0.034922182001173495 -42.268659985470705
1187 -0.03444882091134786 -42.42818345911802 -0.03740038685500622 -42.30606037232571
1188 -0.03445681389421225 -42.46264027301223 -0.018754752120003104 -42.32481512444571
1189 -0.03444096874445677 -42.49708124175668 -0.03614793252199888 -42.36096305696771
1190 -0.03454618211835623 -42.53162742387504 -0.032430158578790724 -42.3933932155465
1191 -0.03439902700483799 -42.566026450879875 -0.04865261614322662 -42.44204583168973
1192 -0.034396933019161226 -42.600423383899034 -0.04432157054543495 -42.48636740223517
1193 -0.03443918358534574 -42.63486256748438 -0.022194810584187506 -42.508562212819356
1194 -0.03440811969339848 -42.66927068717778 -0.0587666716426611 -42.567328884462015
1195 -0.034407653100788596 -42.703678340278564 -0.061678665690124035 -42.62900755015214
1196 -0.03434275984764099 -42.738021100126204 -0.01808475167490542 -42.647092301827044
1197 -0.03431387525051832 -42.77233497537672 -0.05063615161925554 -42.6977284534463
1198 -0.034326921217143536 -42.806661896593866 -0.027387279830873013 -42.72511573327718
1199 -0.034341494739055636 -42.84100339133292 -0.037239013239741325 -42.76235474651692
1200 -0.03433301206678152 -42.8753364033997 -0.03857184983789921 -42.80092659635482
1201 -0.03428333904594183 -42.90961974244564 -0.037316188029944894 -42.83824278438477
1202 -0.03432049211114645 -42.94394023455679 -0.030784710962325334 -42.86902749534709
1203 -0.03432894703000784 -42.978269181586796 -0.040449697710573676 -42.90947719305766
1204 -0.034352559596300125 -43.012621741183096 -0.029267872124910353 -42.93874506518257
1205 -0.03432368095964193 -43.04694542214274 -0.02831683838739991 -42.96706190356997
1206 -0.03433266300708056 -43.08127808514982 -0.03530162740498781 -43.00236353097496
1207 -0.03429549094289541 -43.115573576092714 -0.026674619968980552 -43.02903815094394
1208 -0.03439500201493502 -43.14996857810765 -0.04838512036949396 -43.077423271313435
1209 -0.03421209529042244 -43.18418067339807 -0.050815233029425144 -43.12823850434286
1210 -0.034250986948609355 -43.218431660346674 -0.03569135423749685 -43.16392985858036
1211 -0.03423223029822111 -43.2526638906449 -0.05334762316197157 -43.21727748174233
1212 -0.034240728989243505 -43.28690461963414 -0.038053139299154284 -43.25533062104148
1213 -0.03418255914002657 -43.32108717877417 -0.02010926497168839 -43.27543988601317
1214 -0.03423643857240677 -43.35532361734658 -0.03475494980812073 -43.310194835821285
1215 -0.03425188660621643 -43.38957550395279 -0.0423437568359077 -43.35253859265719
1216 -0.03419514019042254 -43.42377064414321 -0.03394716139882803 -43.38648575405602
1217 -0.03418406862765551 -43.457954712770864 -0.038918055780231955 -43.42540380983625
1218 -0.034205812215805056 -43.492160524986666 -0.03283102447167039 -43.458234834307916
1219 -0.034191788733005525 -43.52635231371967 -0.050430726073682305 -43.5086655603816
1220 -0.034173179604113105 -43.56052549332378 -0.023609574837610125 -43.53227513521921
1221 -0.034162886627018454 -43.594688379950796 -0.0293980497866869 -43.561673185005894
1222 -0.03414698392152786 -43.62883536387233 -0.05179087417200208 -43.61346405917789
1223 -0.03417815677821636 -43.663013520650544 -0.023181737679988147 -43.636645796857884
1224 -0.03414582684636116 -43.69715934749691 -0.034922240395098926 -43.67156803725298
1225 -0.03413962386548519 -43.73129897136239 -0.03156488994136453 -43.703132927194346
1226 -0.03413545414805412 -43.76543442551045 -0.0315185509622097 -43.73465147815656
1227 -0.034284467808902264 -43.79971889331935 -0.054268375784158704 -43.78891985394072
1228 -0.034156646393239495 -43.833875539712594 -0.04415158592164516 -43.833071439862366
1229 -0.03408739734441042 -43.867962937057 -0.017553589330054818 -43.85062502919242
1230 -0.03411972653120756 -43.90208266358821 -0.03440309371799231 -43.88502812291041
1231 -0.03407136667519808 -43.93615403026341 -0.026072997506707905 -43.91110112041712
1232 -0.03415062576532364 -43.97030465602873 -0.05021224915981293 -43.961313369576935
1233 -0.0341617550700903 -44.00446641109882 -0.051248518750071526 -44.012561888327006
1234 -0.03404009621590376 -44.03850650731472 -0.045115955732762815 -44.05767784405977
1235 -0.03404145259410143 -44.072547959908825 -0.02717901086434722 -44.08485685492411
1236 -0.034042184427380565 -44.1065901443362 -0.0317337840795517 -44.11659063900366
1237 -0.03406627364456653 -44.14065641798077 -0.03252698387950659 -44.14911762288317
1238 -0.03410225231200457 -44.174758670292775 -0.026911165565252304 -44.17602878844842
1239 -0.03406157083809376 -44.208820241130866 -0.03145620310679078 -44.20748499155521
1240 -0.03404058031737804 -44.24286082144825 -0.040209911204874514 -44.24769490276009
1241 -0.03404726143926382 -44.27690808288751 -0.0426702506840229 -44.290365153444114
1242 -0.0340364009141922 -44.3109444838017 -0.03379336763173342 -44.324158521075844
1243 -0.03404134623706341 -44.34498583003876 -0.06570805218070745 -44.389866573256555
1244 -0.034010303765535356 -44.37899613380429 -0.03308976134285331 -44.422956334599405
1245 -0.03403951432555914 -44.41303564812985 -0.0366628292016685 -44.45961916380107
1246 -0.03409982342272997 -44.44713547155258 0.0005035989692260045 -44.45911556483185
1247 -0.03403343893587589 -44.481168910488456 -0.03232285128906369 -44.491438416120914
1248 -0.034022850729525086 -44.515191761217984 -0.042344067990779874 -44.5337824841117
1249 -0.034003959596157075 -44.54919572081414 -0.026605335529893637 -44.56038781964159
1250 -0.03406618088483811 -44.583261901698975 -0.10649684965610504 -44.666884669297694
1251 -0.0340143583714962 -44.61727626007047 -0.024341871868818997 -44.691226541166515
1252 -0.03394726738333702 -44.65122352745381 -0.03655716720968485 -44.7277837083762
1253 -0.033972342312335965 -44.68519586976615 -0.032573130540549756 -44.76035683891675
1254 -0.034015468694269656 -44.71921133846042 -0.03179111955687404 -44.79214795847362
1255 -0.03400799073278904 -44.75321932919321 -0.035705704055726525 -44.82785366252935
1256 -0.03399389218538999 -44.7872132213786 -0.04083094075322151 -44.868684603282574
1257 -0.03395055867731571 -44.82116378005592 -0.041151154600083825 -44.90983575788266
1258 -0.033952523954212666 -44.85511630401013 -0.06170165333896875 -44.97153741122163
1259 -0.03395277727395296 -44.889069081284084 -0.030074156913906337 -45.00161156813554
1260 -0.033934990502893926 -44.92300407178698 0.011105721048079432 -44.990505847087455
1261 -0.034013785608112815 -44.95701785739509 -0.03381791077554226 -45.024323757862994
1262 -0.03395679015666246 -44.99097464755175 -0.03214691951870918 -45.056470677381704
1263 -0.033970155753195286 -45.02494480330495 -0.03162691537290811 -45.088097592754615
1264 -0.03396224565804005 -45.058907048962986 -0.03111264407634735 -45.11921023683096
1265 -0.03390978258103132 -45.09281683154402 -0.01824401686899364 -45.13745425369995
1266 -0.03394178431481123 -45.12675861585883 -0.024693031143397094 -45.16214728484335
1267 -0.03397715091705322 -45.160735766775886 -0.033033435512334106 -45.19518072035569
1268 -0.03394786193966866 -45.19468362871555 -0.03380483454093337 -45.22898555489662
1269 -0.033941165544092655 -45.228624794259645 -0.03125291261821985 -45.26023846751484
1270 -0.03393137603998184 -45.262556170299625 -0.0325252503156662 -45.2927637178305
1271 -0.03390654064714908 -45.29646271094678 -0.038250125106424095 -45.331013842936926
1272 -0.033893964067101476 -45.33035667501388 -0.005231219760025852 -45.33624506269695
1273 -0.03395672310143709 -45.36431339811532 -0.023166398145258428 -45.35941146084221
1274 -0.03396370429545641 -45.39827710241078 -0.029320165142416955 -45.388731625984626
1275 -0.03392331711947918 -45.43220041953026 -0.03630336644127965 -45.42503499242591
1276 -0.03392163384705782 -45.46612205337732 -0.03921854253858328 -45.46425353496449
1277 -0.03392668589949608 -45.500048739276814 -0.04229045808315277 -45.50654399304764
1278 -0.03387432005256415 -45.533923059329375 -0.03207510020583868 -45.53861909325348
1279 -0.033883795514702796 -45.56780685484408 -0.03899179827421904 -45.5776108915277
1280 -0.033913453295826915 -45.6017203081399 -0.034075445774942634 -45.61168633730264
1281 -0.03388821873813867 -45.635608526878045 -0.036335719749331474 -45.648022057051975
1282 -0.03389851152896881 -45.66950703840701 -0.06705950088799 -45.71508155793997
1283 -0.03386680819094181 -45.703373846597955 -0.03916759770363569 -45.754249155643606
1284 -0.033942357264459135 -45.73731620386241 -0.08022590670734644 -45.834475062350954
1285 -0.033817561157047746 -45.771133765019464 -0.022070859931409358 -45.856545922282365
1286 -0.033793634921312335 -45.80492739994077 -0.02545629758387804 -45.882002219866244
1287 -0.0337951147928834 -45.838722514733654 -0.04436675906181335 -45.92636897892806
1288 -0.03379046879708767 -45.87251298353074 -0.031995654199272396 -45.95836463312733
1289 -0.03374322578310966 -45.90625620931385 -0.0339593150652945 -45.99232394819263
1290 -0.03377567324787378 -45.940031882561726 -0.03460229784250259 -46.02692624603513
1291 -0.03376873973757029 -45.973800622299294 -0.03815936949104071 -46.06508561552617
1292 -0.03374391961842775 -46.007544541917724 -0.03734639808535576 -46.102432013611526
1293 -0.03370970897376537 -46.04125425089149 -0.027152468077838422 -46.12958448168936
1294 -0.03370446041226387 -46.07495871130376 -0.04415909610688686 -46.17374357779625
1295 -0.033726298809051515 -46.10868501011281 -0.033032070845365524 -46.20677564864162
1296 -0.03372369650751352 -46.14240870662032 -0.03904139567166567 -46.245817044313284
1297 -0.03372512813657522 -46.1761338347569 -0.030094021931290627 -46.275911066244575
1298 -0.033745349198579785 -46.20987918395548 -0.041221092268824575 -46.3171321585134
1299 -0.033683087676763535 -46.24356227163224 -0.048682748898863794 -46.365814907412265
1300 -0.03368621151894331 -46.27724848315118 -0.042149816267192365 -46.407964723679456
1301 -0.033574067428708075 -46.31082255057989 -0.05949270594865084 -46.467457429628105
1302 -0.03363852277398109 -46.34446107335388 -0.047112909331917766 -46.51457033896002
1303 -0.0336092509329319 -46.37807032428681 -0.031120799854397772 -46.54569113881442
1304 -0.03360985554754734 -46.411680179834356 -0.035523470304906365 -46.58121460911933
1305 -0.03360991962254047 -46.4452900994569 -0.04416254498064518 -46.62537715409997
1306 -0.03359577227383852 -46.47888587173074 -0.02925222823396325 -46.65462938233394
1307 -0.03361614476889372 -46.51250201649963 -0.03245555339381099 -46.687084935727746
1308 -0.033618084713816644 -46.54612010121345 -0.024765190109610556 -46.71185012583736
1309 -0.033662644773721696 -46.57978274598717 -0.05797394551336765 -46.769824071350726
1310 -0.033559714816510676 -46.61334246080368 -0.03000782001763582 -46.79983189136836
1311 -0.033526947163045405 -46.646869407966726 -0.04435888733714819 -46.84419077870551
1312 -0.03352237343788147 -46.68039178140461 -0.028517659567296506 -46.87270843827281
1313 -0.03353706113994122 -46.71392884254455 -0.021169695444405078 -46.893878133717216
1314 -0.03353015873581171 -46.74745900128036 -0.039339013211429116 -46.93321714692865
1315 -0.03353942018002272 -46.78099842146038 -0.009677795297466218 -46.94289494222611
1316 -0.03352723177522421 -46.814525653235606 -0.05039888210594654 -46.993293824332056
1317 -0.03350137546658516 -46.84802702870219 -0.043513097800314426 -47.03680692213237
1318 -0.0334995198994875 -46.88152654860168 -0.05166762825101614 -47.08847455038339
1319 -0.033481178991496566 -46.91500772759317 -0.03581185713410377 -47.124286407517495
1320 -0.033470138907432556 -46.9484778665006 -0.03586792889982462 -47.16015433641732
1321 -0.03349565304815769 -46.98197351954876 -0.018684008810669183 -47.17883834522799
1322 -0.03344279397279024 -47.01541631352155 -0.02224560743197799 -47.201083952659964
1323 -0.033452721498906615 -47.04886903502045 -0.03342396048828959 -47.234507913148256
1324 -0.033472143672406675 -47.08234117869286 -0.028250153083354233 -47.26275806623161
1325 -0.0334743482992053 -47.115815526992066 -0.035323566570878026 -47.29808163280249
1326 -0.033559031412005426 -47.14937455840407 -0.004296313546365127 -47.302377946348855
1327 -0.033534183353185656 -47.18290874175725 -0.0345517823472619 -47.33692972869612
1328 -0.033477116748690604 -47.216385858505944 -0.04778994098305702 -47.38471966967918
1329 -0.033413315564393996 -47.24979917407034 -0.027378095872700216 -47.41209776555188
1330 -0.03347586169838905 -47.28327503576873 -0.0387420404702425 -47.45083980602212
1331 -0.03349899593740702 -47.31677403170614 -0.054635229520499706 -47.50547503554262
1332 -0.03339869938790798 -47.35017273109405 -0.030731543619185685 -47.5362065791618
1333 -0.033385513536632064 -47.38355824463068 -0.0312165092676878 -47.567423088429486
1334 -0.03343589100986719 -47.41699413564054 -0.022924314346164466 -47.59034740277565
1335 -0.03342235013842583 -47.450416485778966 -0.0511827664449811 -47.64153016922063
1336 -0.03337751068174839 -47.48379399646071 -0.03363950895145536 -47.67516967817208
1337 -0.033449333347380164 -47.51724332980809 -0.008451021974906325 -47.68362070014699
1338 -0.03340717982500792 -47.550650509633094 -0.03553871102631092 -47.7191594111733
1339 -0.033341310918331146 -47.583991820551425 -0.025195797253400088 -47.744355208426704
1340 -0.03341983426362276 -47.61741165481505 -0.05470744147896767 -47.79906264990567
1341 -0.03335933666676283 -47.650770991481814 -0.028256661165505646 -47.82731931107118
1342 -0.03333023879677057 -47.684101230278586 -0.026939536444842815 -47.85425884751602
1343 -0.03334350027143955 -47.71744473055003 -0.017092656577005982 -47.87135150409303
1344 -0.03335217200219631 -47.750796902552224 -0.03554193079471588 -47.90689343488774
1345 -0.033363296277821065 -47.784160198830044 -0.028053328208625317 -47.93494676309637
1346 -0.03335407432168722 -47.81751427315173 -0.04026469588279724 -47.97521145897917
1347 -0.03341104499995708 -47.85092531815169 -0.05490399356931448 -48.03011545254848
1348 -0.03333918452262878 -47.88426450267432 0.002564826124580577 -48.027550626423896
1349 -0.033332394622266295 -47.91759689729658 -0.03469903226941824 -48.06224965869331
1350 -0.03332312852144241 -47.95092002581803 -0.045296780206263064 -48.107546438899575
1351 -0.03335830513387918 -47.98427833095191 -0.06656202599406243 -48.174108464893635
1352 -0.03324595782905817 -48.01752428878097 -0.03625523261725903 -48.21036369751089
1353 -0.033231654204428196 -48.0507559429854 -0.03187615340575576 -48.24223985091665
1354 -0.03319206964224577 -48.083948012627644 -0.03433203436434269 -48.27657188528099
1355 -0.03323736861348152 -48.11718538124113 -0.03531932607293129 -48.31189121135392
1356 -0.03316831439733505 -48.150353695638465 -0.026305390056222677 -48.33819660141014
1357 -0.03319331705570221 -48.18354701269417 -0.029307015147060154 -48.3675036165572
1358 -0.03320082239806652 -48.216747835092235 0.002767103858059272 -48.36473651269914
1359 -0.03324922528117895 -48.24999706037342 -0.0496288375928998 -48.41436535029204
1360 -0.03322642706334591 -48.283223487436764 -0.025172865483909845 -48.43953821577595
1361 -0.03329900335520506 -48.31652249079197 -0.0015384153870400042 -48.441076631162986
1362 -0.033272473700344564 -48.34979496449231 -0.04286208841949701 -48.48393871958248
1363 -0.033230967447161676 -48.38302593193947 -0.03433553203940391 -48.51827425162189
1364 -0.03326783180236816 -48.41629376374184 -0.029189920984208584 -48.5474641726061
1365 -0.0332111107185483 -48.44950487446039 -0.010676165972836316 -48.55814033857894
1366 -0.03327740002423525 -48.48278227448462 -0.04081758465617895 -48.59895792323512
1367 -0.03324402868747711 -48.5160263031721 -0.026125502493232488 -48.62508342572835
1368 -0.033210033923387526 -48.549236337095486 -0.03462143260985613 -48.6597048583382
1369 -0.033186754770576955 -48.58242309186606 -0.03504940923303366 -48.694754267571234
1370 -0.0333535822108388 -48.6157766740769 -0.01749324584379792 -48.71224751341503
1371 -0.03319127168506384 -48.64896794576196 -0.03290258944034576 -48.745150102855376
1372 -0.03318987675011158 -48.682157822512075 -0.0231283457018435 -48.76827844855722
1373 -0.033188437670469285 -48.71534626018254 -0.031012849509716035 -48.79929129806693
1374 -0.033166373148560524 -48.7485126333311 -0.028017397318035365 -48.82730869538497
1375 -0.03316820710897446 -48.781680840440075 -0.025515264831483364 -48.852823960216455
1376 -0.03317979592829943 -48.81486063636837 -0.02936674440279603 -48.88219070461925
1377 -0.03321531713008881 -48.84807595349846 -0.04284529574215412 -48.9250360003614
1378 -0.03318251855671406 -48.88125847205517 -0.02618124643340707 -48.95121724679481
1379 -0.033185595832765105 -48.914444067887935 -0.042895902693271634 -48.994113149488086
1380 -0.0331367801874876 -48.947580848075425 -0.03388592079281807 -49.027999070280906
1381 -0.03312310669571161 -48.98070395477114 -0.02970329308882356 -49.05770236336973
1382 -0.03316874988377094 -49.01387270465491 -0.03417733320966363 -49.09187969657939
1383 -0.03318368047475815 -49.047056385129665 -0.025856895186007024 -49.1177365917654
1384 -0.033145477063953876 -49.08020186219362 -0.03166104424744844 -49.14939763601285
1385 -0.03316878285259008 -49.11337064504621 -0.029772125743329526 -49.17916976175618
1386 -0.033218419551849364 -49.14658906459806 -0.01926790215075016 -49.19843766390693
1387 -0.03311086110770702 -49.17969992570577 -0.06510039567947387 -49.2635380595864
1388 -0.033110930025577544 -49.21281085573135 -0.053154376335442066 -49.316692435921844
1389 -0.03303033113479614 -49.245841186866144 -0.03422019463032484 -49.350912630552166
1390 -0.033035772293806075 -49.27887695915995 -0.03555835634469986 -49.38647098689687
1391 -0.03303924836218357 -49.31191620752214 -0.02967819608747959 -49.41614918298435
1392 -0.033026042953133584 -49.34494225047527 -0.028117489255964755 -49.44426667224031
1393 -0.032975542545318606 -49.377917793020586 -0.03968308549374342 -49.48394975773405
1394 -0.03302923627197742 -49.410947029292565 -0.03578759599477053 -49.51973735372882
1395 -0.03302747420966625 -49.44397450350223 -0.02757051968947053 -49.54730787341829
1396 -0.03293755259364843 -49.476912056095884 -0.0422079861164093 -49.5895158595347
1397 -0.03300270289182663 -49.50991475898771 -0.020888499822467564 -49.61040435935717
1398 -0.03298084139823913 -49.542895600385954 -0.031260009948164226 -49.64166436930533
1399 -0.03300530407577753 -49.57590090446173 -0.02693508779630065 -49.668599457101635
1400 -0.03299039583653211 -49.60889130029827 -0.042773091979324815 -49.71137254908096
1401 -0.03296006489545107 -49.641851365193716 -0.038763373531401156 -49.750135922612365
1402 -0.03291621524840593 -49.67476758044212 -0.028829708881676196 -49.77896563149404
1403 -0.03291430063545704 -49.707681881077576 -0.0318666729144752 -49.810832304408514
1404 -0.032856904342770575 -49.74053878542035 -0.0329497829079628 -49.84378208731648
1405 -0.03288927488029003 -49.77342806030064 -0.02747010551393032 -49.871252192830404
1406 -0.03287645261734724 -49.80630451291798 -0.03562359921634197 -49.90687579204675
1407 -0.03285611160099507 -49.839160624518975 -0.04960675369948149 -49.956482545746226
1408 -0.03285036571323872 -49.87201099023221 -0.03288207398727536 -49.9893646197335
1409 -0.03286488391458988 -49.9048758741468 -0.050031193532049656 -50.03939581326555
1410 -0.03287817072123289 -49.937754044868036 -0.025634078960865735 -50.06502989222641
1411 -0.032834955304861066 -49.9705890001729 -0.027500255033373833 -50.09253014725979
1412 -0.03280787877738476 -50.003396878950284 -0.06811505760997534 -50.16064520486976
1413 -0.03278502002358437 -50.036181898973865 -0.03034116579219699 -50.19098637066195
1414 -0.032757345214486124 -50.06893924418835 -0.035834398306906226 -50.22682076896886
1415 -0.03275291249155998 -50.10169215667991 -0.005354062648257241 -50.232174831617115
1416 -0.03278479725122452 -50.134476953931134 -0.03182672867551446 -50.26400156029263
1417 -0.03271841332316398 -50.1671953672543 -0.03067553825676441 -50.29467709854939
1418 -0.03280124589800835 -50.19999661315231 -0.028946312237530948 -50.32362341078692
1419 -0.032722856663167474 -50.23271946981548 -0.01600168040022254 -50.339625091187145
1420 -0.032736506685614584 -50.265455976501094 -0.04040290452539921 -50.380027995712545
1421 -0.03277026079595089 -50.298226237297044 -0.018715585581958294 -50.398743581294504
1422 -0.032735960371792314 -50.33096219766884 -0.026493379846215248 -50.42523696114072
1423 -0.03270195592194795 -50.36366415359079 -0.043891960941255095 -50.46912892208197
1424 -0.03266849312931299 -50.396332646720104 -0.031577470060437915 -50.50070639214241
1425 -0.03268602807074785 -50.42901867479085 -0.03144337218254804 -50.53214976432496
1426 -0.03269413020461798 -50.46171280499547 -0.031018753722310066 -50.56316851804727
1427 -0.03269872460514307 -50.49441152960061 -0.024524947442114354 -50.58769346548939
1428 -0.03271629977971315 -50.527127829380326 -0.034905158914625645 -50.62259862440401
1429 -0.03265440035611391 -50.55978222973644 -0.03919756468385458 -50.661796189087866
1430 -0.03263558000326157 -50.5924178097397 -0.032101852260529994 -50.6938980413484
1431 -0.03264525607228279 -50.625063065811986 -0.033309724554419516 -50.72720776590282
1432 -0.0326145151630044 -50.65767758097499 -0.03320765849202871 -50.76041542439485
1433 -0.03264138586819172 -50.69031896684318 -0.021509700268507004 -50.78192512466336
1434 -0.03266741205006838 -50.722986378893246 -0.013634511083364487 -50.79555963574673
1435 -0.03264661487191915 -50.75563299376517 -0.041194997169077395 -50.836754632915806
1436 -0.03263531643897295 -50.78826831020414 -0.026642367150634526 -50.86339700006644
1437 -0.03259922340512276 -50.82086753360926 -0.029517807345837355 -50.89291480741228
1438 -0.032540354318916796 -50.85340788792818 -0.03724252413958311 -50.93015733155187
1439 -0.03257380519062281 -50.8859816931188 -0.05214597936719656 -50.982303310919065
1440 -0.03254301566630602 -50.91852470878511 -0.005030623998027295 -50.98733393491709
1441 -0.032536592707037924 -50.951061301492146 -0.022562444675713778 -51.0098963795928
1442 -0.032587345130741595 -50.98364864662289 -0.08390317969024182 -51.09379955928304
1443 -0.0324354499578476 -51.016084096580734 -0.02917751148343086 -51.122977070766474
1444 -0.032446070946753024 -51.04853016752749 -0.02884782925248146 -51.15182490001896
1445 -0.032427752204239366 -51.08095791973173 -0.029968509543687107 -51.181793409562644
1446 -0.032472838461399076 -51.11343075819313 -0.027364111971110106 -51.209157521533754
1447 -0.0324327927082777 -51.14586355090141 -0.04431688338518143 -51.25347440491893
1448 -0.03240019418299198 -51.1782637450844 -0.03635154366493225 -51.28982594858387
1449 -0.0323628555983305 -51.21062660068273 -0.03537644613534212 -51.32520239471921
1450 -0.032359800301492214 -51.24298640098422 -0.04015998467803002 -51.36536237939724
1451 -0.03257673513144255 -51.275563136115665 -0.005604683995261439 -51.3709670633925
1452 -0.0324328500777483 -51.30799598619341 -0.03445602897554636 -51.405423092368046
1453 -0.032423206977546214 -51.34041919317096 -0.025737072341144085 -51.43116016470919
1454 -0.03240194320678711 -51.372821136377745 -0.030177968554198742 -51.46133813326339
1455 -0.0323670495301485 -51.405188185907896 -0.03097572410479188 -51.49231385736818
1456 -0.03238557819277048 -51.43757376410067 -0.03573902100324631 -51.528052878371426
1457 -0.03234983030706644 -51.46992359440774 -0.037957926653325556 -51.56601080502475
1458 -0.03231401555240154 -51.50223760996014 -0.03528863601386547 -51.60129944103862
1459 -0.03237759359180927 -51.53461520355195 0.0019956552729126996 -51.599303785765706
1460 -0.032413195073604587 -51.56702839862555 -0.038565142638981344 -51.637868928404686
1461 -0.032286226749420166 -51.59931462537497 -0.035972419753670694 -51.673841348158355
1462 -0.03229711931198835 -51.631611744686964 -0.04411731027066708 -51.71795865842902
1463 -0.03223603721708059 -51.663847781904046 -0.03606984503567219 -51.75402850346469
1464 -0.03219018671661615 -51.696037968620665 -0.03321932833641768 -51.7872478318011
1465 -0.03219875153154135 -51.7282367201522 -0.029457735922187568 -51.81670556772329
1466 -0.03220832236111164 -51.76044504251332 -0.02912554135546088 -51.84583110907875
1467 -0.03226498048752546 -51.79271002300084 0.019958551274612546 -51.82587255780414
1468 -0.03223130367696285 -51.82494132667781 -0.025739297550171614 -51.851611855354314
1469 -0.032252222299575806 -51.857193548977385 -0.026686308812350033 -51.878298164166665
1470 -0.03231524359434843 -51.88950879257173 -0.0743139486759901 -51.95261211284266
1471 -0.032224689796566966 -51.921733482368296 -0.037076369486749174 -51.989688482329406
1472 -0.03214901629835367 -51.95388249866665 -0.04736551959067583 -52.03705400192008
1473 -0.03214800748974085 -51.98603050615639 -0.0270499206148088 -52.06410392253489
1474 -0.032133777625858784 -52.01816428378225 -0.0324315614067018 -52.096535483941594
1475 -0.03209849242120981 -52.05026277620346 -0.03130245273932815 -52.12783793668092
1476 -0.032069157995283606 -52.08233193419874 -0.07833223529160023 -52.206170171972516
1477 -0.03204818554222584 -52.114380119740964 -0.029711956344544887 -52.23588212831706
1478 -0.03203723076730967 -52.14641735050827 -0.04128865599632263 -52.277170784313384
1479 -0.032023103162646296 -52.178440453670916 -0.05699438732117414 -52.33416517163456
1480 -0.03197335284203291 -52.210413806512946 -0.0331986540928483 -52.36736382572741
1481 -0.031931512989103794 -52.24234531950205 -0.017085886374115945 -52.38444971210153
1482 -0.03191656917333603 -52.27426188867538 -0.025047198124229907 -52.409496910225755
1483 -0.031974283419549464 -52.306236172094934 -0.03630790114402771 -52.44580481136978
1484 -0.03196516763418913 -52.338201339729125 -0.02848582360893488 -52.474290634978715
1485 -0.03188644852489233 -52.37008778825402 -0.04127218276262283 -52.51556281774134
1486 -0.031873764283955094 -52.401961552537976 -0.03613186832517386 -52.55169468606651
1487 -0.03180312849581242 -52.433764681033786 -0.03986181989312172 -52.59155650595963
1488 -0.03183532040566206 -52.46560000143945 -0.040963602066040036 -52.63252010802567
1489 -0.031814869679510596 -52.497414871118956 -0.03020918685942888 -52.662729294885104
1490 -0.031823110021650794 -52.529237981140604 -0.03947359547019005 -52.702202890355295
1491 -0.03180373553186655 -52.56104171667247 -0.03915300592780113 -52.741355896283096
1492 -0.03169384337961674 -52.592735560052084 -0.012443511793389917 -52.75379940807649
1493 -0.031759366393089294 -52.62449492644517 -0.04487592112272978 -52.79867532919922
1494 -0.03176349364221096 -52.65625842008738 -0.020063714217394592 -52.81873904341661
1495 -0.03176857978105545 -52.68802699986844 -0.03203199505805969 -52.850771038474676
1496 -0.03179552685469389 -52.719822526723135 -0.04039965867996216 -52.891170697154635
1497 -0.03172119837254286 -52.75154372509568 -0.036177565902471544 -52.927348263057105
1498 -0.03177128937095404 -52.78331501446663 -0.05334179457277059 -52.98069005762988
1499 -0.03168297465890646 -52.81499798912554 -0.030436021648347376 -53.01112607927823
1500 -0.03160656709223986 -52.84660455621778 -0.026744166295975445 -53.037870245574204
1501 -0.03164153043180704 -52.87824608664958 -0.03473424445837736 -53.07260449003258
1502 -0.031592765264213084 -52.9098388519138 -0.032878879085183145 -53.10548336911776
1503 -0.03162422366440296 -52.9414630755782 -0.02912293644621968 -53.134606305563985
1504 -0.03157236631959677 -52.97303544189779 -0.03398221749812365 -53.168588523062105
1505 -0.031564739905297755 -53.00460018180309 -0.031150384247303008 -53.19973890730941
1506 -0.03154743229970336 -53.036147614102795 -0.02636818801984191 -53.226107095329255
1507 -0.031582950800657275 -53.06773056490345 -0.030713382828980684 -53.25682047815823
1508 -0.03156827483326197 -53.09929883973671 -0.03133764136582613 -53.288158119524056
1509 -0.0315941084176302 -53.13089294815434 -0.022113110031932594 -53.31027122955599
1510 -0.03159744590520859 -53.162490394059546 -0.029938844591379167 -53.340210074147365
1511 -0.03154390212148428 -53.19403429618103 -0.029470293223857878 -53.369680367371224
1512 -0.03150467593222857 -53.225538972113256 -0.021574574802070857 -53.3912549421733
1513 -0.03160254508256912 -53.25714151719583 -0.028633528761565684 -53.419888470934865
1514 -0.03147195111960173 -53.288613468315425 -0.02659104745835066 -53.44647951839322
1515 -0.031555984169244766 -53.32016945248467 0.0024847108506946824 -53.44399480754252
1516 -0.031499067787081 -53.35166852027175 -0.035518992505967614 -53.479513800048494
1517 -0.0314973920583725 -53.38316591233012 -0.03932054135948419 -53.51883434140798
1518 -0.031488494388759135 -53.41465440671888 -0.03194694649428129 -53.55078128790226
1519 -0.03152732159942388 -53.44618172831831 -0.030157044995576143 -53.58093833289784
1520 -0.031457954086363316 -53.47763968240467 -0.02981784949079156 -53.61075618238863
1521 -0.03149451408535242 -53.509134196490024 -0.03233021907508373 -53.64308640146371
1522 -0.03145354967564344 -53.54058774616567 -0.028530900366604328 -53.67161730183032
1523 -0.031464742869138716 -53.57205248903481 -0.034879058599472046 -53.70649636042979
1524 -0.0314260988496244 -53.60347858788443 -0.03204391207545996 -53.73854027250525
1525 -0.03142282422631979 -53.63490141211075 -0.023852807749062777 -53.76239308025431
1526 -0.031630005687475204 -53.666531417798225 -0.08059250414371491 -53.84298558439803
1527 -0.03136665094643831 -53.697898068744664 -0.025936203170567752 -53.868921787568596
1528 -0.031368442717939614 -53.729266511462605 -0.030635435692965986 -53.89955722326156
1529 -0.031315811444073915 -53.76058232290668 -0.03339841905981302 -53.932955642321375
1530 -0.03129103546962142 -53.7918733583763 -0.03409946877509355 -53.96705511109647
1531 -0.031260857731103896 -53.823134216107405 -0.037749768048524854 -54.004804879145
1532 -0.03128141732886434 -53.85441563343627 -0.02591019282117486 -54.03071507196617
1533 -0.03127270834520459 -53.885688341781474 -0.041574915684759614 -54.07228998765093
1534 -0.031226993538439274 -53.91691533531991 -0.025941950734704733 -54.09823193838564
1535 -0.03125707544386387 -53.948172410763775 -0.014411266520619392 -54.112643204906256
1536 -0.03120434479787946 -53.97937675556165 -0.03550435993820429 -54.14814756484446
1537 -0.031112644262611865 -54.010489399824266 -0.011057434370741248 -54.1592049992152
1538 -0.031241938192397355 -54.04173133801666 -0.025353483483195306 -54.18455848269839
1539 -0.03127280557528138 -54.073004143591945 -0.02961398158222437 -54.214172464280615
1540 -0.031194296199828386 -54.10419843979177 -0.04012407008558512 -54.2542965343662
1541 -0.031148970779031514 -54.1353474105708 -0.03009552164003253 -54.28439205600623
1542 -0.03116991790011525 -54.16651732847092 -0.04243611376732588 -54.326828169773556
1543 -0.03117523118853569 -54.19769255965945 -0.0190526831895113 -54.34588085296307
1544 -0.03117407178506255 -54.22886663144451 -0.04563071690499783 -54.391511569868065
1545 -0.031144370883703233 -54.26001100232821 -0.037728633545339105 -54.42924020341341
1546 -0.03108106115832925 -54.291092063486545 -0.029997748788446188 -54.45923795220185
1547 -0.03109975177794695 -54.32219181526449 -0.023279937077313663 -54.482517889279166
1548 -0.03101397743448615 -54.35320579269897 -0.039932118728756905 -54.52245000800792
1549 -0.03106138054281473 -54.38426717324179 -0.015415063360705972 -54.53786507136863
1550 -0.031048621516674757 -54.41531579475846 -0.03359990119934082 -54.571464972567966
1551 -0.031000516097992658 -54.44631631085645 -0.03277624752372503 -54.604241220091694
1552 -0.030992039944976568 -54.47730835080143 -0.0262349184602499 -54.63047613855194
1553 -0.03106868900358677 -54.50837703980502 -0.05996032692492008 -54.690436465476864
1554 -0.030970815382897855 -54.53934785518792 -0.040092078223824504 -54.730528543700686
1555 -0.030892346613109113 -54.57024020180103 -0.03133261222392321 -54.761861155924606
1556 -0.0309034014120698 -54.601143603213096 -0.032067264802753924 -54.79392842072736
1557 -0.03092686254531145 -54.63207046575841 -0.026569233555346728 -54.82049765428271
1558 -0.030885314755141734 -54.66295578051355 -0.03279149178415537 -54.853289146066864
1559 -0.030821558181196453 -54.693777338694744 -0.033019543066620825 -54.886308689133486
1560 -0.03085754523053765 -54.72463488392528 -0.02912247059866786 -54.91543115973215
1561 -0.0307726482860744 -54.75540753221136 -0.03129845540970564 -54.946729615141855
1562 -0.030801161471754313 -54.786208693683115 -0.031052127201110124 -54.97778174234296
1563 -0.030796303786337374 -54.81700499746945 -0.03623353727161884 -55.01401527961458
1564 -0.030784429144114257 -54.847789426613566 -0.02893406730145216 -55.04294934691603
1565 -0.030802975315600632 -54.87859240192917 -0.022489242348819972 -55.06543858926485
1566 -0.030592443980276586 -54.909184845909444 -0.12738920152187347 -55.19282779078672
1567 -0.03056788556277752 -54.93975273147222 -0.028567315824329854 -55.221395106611055
1568 -0.030561540462076663 -54.97031427193429 -0.030130838230252265 -55.251525944841305
1569 -0.03051241347566247 -55.000826685409955 -0.03194375988095999 -55.283469704722265
1570 -0.03046968122944236 -55.031296366639396 -0.03241702951490879 -55.315886734237175
1571 -0.030497891083359718 -55.06179425772275 -0.03141268026083708 -55.34729941449801
1572 -0.03040853636339307 -55.09220279408615 -0.027178662084043025 -55.37447807658205
1573 -0.030393312219530344 -55.12259610630568 -0.029315089248120783 -55.40379316583017
1574 -0.030439960956573486 -55.15303606726225 -0.028181677963584662 -55.43197484379376
1575 -0.030399945471435784 -55.18343601273369 -0.03316639624536037 -55.465141240039124
1576 -0.03042567353695631 -55.21386168627064 -0.02665179977193475 -55.49179303981106
1577 -0.03033447256311774 -55.24419615883376 -0.029679279401898385 -55.521472319212954
1578 -0.03038187175989151 -55.27457803059365 -0.029386852402240038 -55.550859171615194
1579 -0.03036275878548622 -55.30494078937914 -0.03230536412447691 -55.58316453573967
1580 -0.03027290217578411 -55.33521369155492 -0.0286825280636549 -55.611847063803324
1581 -0.030368607118725778 -55.365582298673644 -0.03901037238538265 -55.65085743618871
1582 -0.03033821927383542 -55.39592051794748 -0.03115880871191621 -55.68201624490062
1583 -0.030303323455154896 -55.42622384140264 -0.034136890061199666 -55.71615313496182
1584 -0.030252598598599433 -55.45647644000124 -0.03176852744072676 -55.74792166240255
1585 -0.03026507617905736 -55.486741516180295 -0.03224674193188548 -55.78016840433443
1586 -0.030253279209136962 -55.51699479538943 -0.03775555063039064 -55.817923954964826
1587 -0.03006944041699171 -55.547064235806424 -0.036559966020286085 -55.85448392098511
1588 -0.030157690215855838 -55.57722192602228 -0.03169064689427614 -55.88617456787939
1589 -0.0301545106805861 -55.60737643670287 -0.029970439430326224 -55.916145007309716
1590 -0.030132017377763987 -55.63750845408064 -0.018954282253980638 -55.935099289563695
1591 -0.030105549842119217 -55.66761400392276 -0.019349341839551927 -55.954448631403245
1592 -0.030129398591816424 -55.697743402514575 -0.031162870675325395 -55.98561150207857
1593 -0.03005486587062478 -55.7277982683852 -0.03263505464419723 -56.018246556722765
1594 -0.03011599602177739 -55.75791426440698 -0.030299574602395296 -56.04854613132516
1595 -0.030048754625022413 -55.787963019032 -0.029624210484325886 -56.07817034180949
1596 -0.030076474137604236 -55.8180394931696 -0.028191890195012094 -56.1063622320045
1597 -0.029997304361313582 -55.848036797530916 -0.025152100156992672 -56.131514332161494
1598 -0.03008316271007061 -55.87811996024099 -0.0326919324696064 -56.1642062646311
1599 -0.029998255800455807 -55.908118216041444 -0.03067196886986494 -56.194878233500965
1600 -0.029999395553022622 -55.938117611594464 -0.033819783665239814 -56.2286980171662
1601 -0.029992011655122042 -55.96810962324959 -0.03584703952074051 -56.26454505668694
1602 -0.029922481067478655 -55.99803210431707 -0.03193276450037956 -56.296477821187324
1603 -0.02992556318640709 -56.02795766750348 -0.03032057797536254 -56.32679839916268
1604 -0.029910483863204718 -56.057868151366684 -0.03173259012401104 -56.35853098928669
1605 -0.029880018066614868 -56.0877481694333 -0.03081786809489131 -56.389348857381584
1606 -0.02990579241886735 -56.11765396185216 -0.027599710505455732 -56.41694856788704
1607 -0.029821015242487193 -56.14747497709465 -0.02879452854394913 -56.44574309643099
1608 -0.029850822314620017 -56.177325799409275 -0.024940304178744554 -56.47068340060973
1609 -0.02979676825925708 -56.207122567668534 -0.023791209794580936 -56.49447461040431
1610 -0.029839602019637822 -56.23696216968817 -0.023435515724122523 -56.517910126128434
1611 -0.029833816271275283 -56.26679598595945 -0.026256679184734823 -56.54416680531317
1612 -0.029829402547329666 -56.296625388506776 -0.03276761826127768 -56.57693442357444
1613 -0.02981963101774454 -56.32644501952452 -0.03420673590153456 -56.61114115947598
1614 -0.02978435643017292 -56.35622937595469 -0.04751846510916948 -56.65865962458515
1615 -0.029682315047830345 -56.38591169100252 -0.024691184889525174 -56.683350809474675
1616 -0.02972956346347928 -56.415641254465996 -0.028272272273898124 -56.71162308174857
1617 -0.029604960326105358 -56.4452462147921 -0.027836258709430694 -56.739459340458
1618 -0.029622379597276448 -56.47486859438938 -0.03075773799791932 -56.770217078455914
1619 -0.029610933270305395 -56.50447952765968 -0.025006034318357705 -56.79522311277427
1620 -0.02961317365989089 -56.53409270131957 -0.025189088843762874 -56.82041220161803
1621 -0.029691838659346104 -56.56378453997892 -0.018789520580321552 -56.839201722198354
1622 -0.029653068725019695 -56.59343760870394 -0.02959655858576298 -56.86879828078412
1623 -0.029656921699643134 -56.62309453040358 -0.015655676601454616 -56.884453957385574
1624 -0.029642204567790032 -56.65273673497137 -0.025517222844064234 -56.90997118022964
1625 -0.02964490633457899 -56.68238164130595 -0.04229808803647757 -56.952269268266114
1626 -0.02959099942818284 -56.71197264073413 -0.02868929961696267 -56.98095856788308
1627 -0.02958408175036311 -56.741556722484496 -0.037764786183834075 -57.018723354066914
1628 -0.02950172806158662 -56.771058450546086 -0.03147772243246436 -57.05020107649938
1629 -0.029518231563270093 -56.80057668210936 -0.03987663369625807 -57.09007771019564
1630 -0.0294537004083395 -56.8300303825177 -0.02669853586703539 -57.11677624606267
1631 -0.029429740086197854 -56.8594601226039 -0.04168335851281881 -57.15845960457549
1632 -0.0293671652674675 -56.888827287871365 -0.03721186593174934 -57.19567147050724
1633 -0.02936140578240156 -56.91818869365377 -0.02371864877641201 -57.21939011928365
1634 -0.029337372910231353 -56.947526066564 -0.023150038532912733 -57.24254015781656
1635 -0.029395792447030545 -56.976921859011036 -0.039471703954041 -57.282011861770606
1636 -0.029324172437191008 -57.00624603144823 -0.03410975150763988 -57.31612161327825
1637 -0.0293220073916018 -57.03556803883983 -0.029681456740945578 -57.345803070019194
1638 -0.0292649669572711 -57.0648330057971 -0.03453394360840321 -57.380337013627596
1639 -0.02919582072645426 -57.094028826523555 -0.03451002612709999 -57.4148470397547
1640 -0.029257787484675647 -57.12328661400823 -0.02779425084590912 -57.442641290600605
1641 -0.02921812143176794 -57.15250473544 -0.02125326720997691 -57.46389455781058
1642 -0.029274651873856784 -57.18177938731385 -0.024208406265825034 -57.48810296407641
1643 -0.029255536384880543 -57.21103492369873 -0.020574794709682466 -57.50867775878609
1644 -0.029293007031083108 -57.24032793072982 -0.031645506247878076 -57.54032326503397
1645 -0.02923262445256114 -57.26956055518238 -0.03360464237630367 -57.57392790741027
1646 -0.02918149409815669 -57.298742049280534 -0.024498205445706845 -57.59842611285598
1647 -0.02926054848358035 -57.32800259776411 -0.029124355968087913 -57.62755046882407
1648 -0.029132485669106246 -57.35713508343322 -0.02756821010261774 -57.655118678926684
1649 -0.029147461429238318 -57.38628254486246 -0.024439868982881308 -57.679558547909565
1650 -0.02919516945257783 -57.41547771431504 -0.024656543042510748 -57.704215090952076
1651 -0.029124531615525483 -57.44460224593056 -0.01680580056272447 -57.7210208915148
1652 -0.029234426375478507 -57.47383667230604 -0.0316433284431696 -57.752664219957964
1653 -0.02919673090800643 -57.50303340321405 -0.022339871805161237 -57.77500409176312
1654 -0.029130907077342272 -57.53216431029139 -0.033754203375428914 -57.80875829513855
1655 -0.02910996973514557 -57.56127428002654 -0.024516012985259295 -57.83327430812381
1656 -0.029113705456256866 -57.59038798548279 -0.03047172036021948 -57.86374602848403
1657 -0.029174205008894206 -57.619562190491685 -0.028969634789973497 -57.892715663274004
1658 -0.02907340684905648 -57.64863559734074 -0.027351131476461888 -57.92006679475047
1659 -0.029123653564602135 -57.677759250905346 -0.044416666962206364 -57.964483461712675
1660 -0.02904594736173749 -57.706805198267084 -0.03581367004662752 -58.000297131759304
1661 -0.028982218448072673 -57.735787416715155 -0.029531702399253845 -58.02982883415856
1662 -0.02898718137294054 -57.764774598088096 -0.032704837061464785 -58.062533671220024
1663 -0.028976878430694342 -57.79375147651879 -0.02550257807597518 -58.088036249295996
1664 -0.028938983380794526 -57.82269045989959 -0.01947324611246586 -58.107509495408465
1665 -0.02903230916708708 -57.851722769066676 -0.04297249596565962 -58.15048199137412
1666 -0.02887164233252406 -57.8805944113992 -0.03422241993248463 -58.184704411306605
1667 -0.028780493792146443 -57.90937490519135 -0.02779490314424038 -58.212499314450845
1668 -0.028764765430241823 -57.93813967062159 -0.022403451893478633 -58.23490276634433
1669 -0.02881308803334832 -57.966952758654934 -0.02977631939575076 -58.26467908574008
1670 -0.028740623220801353 -57.99569338187573 -0.039247387833893296 -58.30392647357397
1671 -0.028766537364572287 -58.02445991924031 -0.02384066693484783 -58.32776714050882
1672 -0.028751731757074593 -58.05321165099738 -0.023584223818033934 -58.35135136432685
1673 -0.02879178849980235 -58.082003439497186 -0.01933038467541337 -58.370681749002266
1674 -0.028719978779554366 -58.11072341827674 -0.019745645951479672 -58.39042739495375
1675 -0.02876238115131855 -58.13948579942806 -0.026121593546122313 -58.41654898849987
1676 -0.02893174923956394 -58.16841754866762 -0.031577789783477785 -58.448126778283346
1677 -0.028768105991184713 -58.1971856546588 -0.03164519742131233 -58.47977197570466
1678 -0.028828227519989015 -58.22601388217879 -0.023317806236445904 -58.50308978194111
1679 -0.028753804601728918 -58.25476768678052 -0.02371109127998352 -58.52680087322109
1680 -0.028734856098890305 -58.28350254287941 -0.03192506209015846 -58.55872593531125
1681 -0.028735558781772853 -58.31223810166119 -0.028291892632842063 -58.587017827944095
1682 -0.02870180383324623 -58.34093990549443 -0.024490234069526197 -58.61150806201362
1683 -0.02871228028088808 -58.369652185775315 -0.024966972693800927 -58.63647503470742
1684 -0.02873736936599016 -58.39838955514131 -0.029249996040016414 -58.66572503074744
1685 -0.02865775553509593 -58.4270473106764 -0.0314526803791523 -58.69717771112659
1686 -0.028686260152608157 -58.45573357082901 -0.03070453479886055 -58.72788224592545
1687 -0.02860314827412367 -58.48433671910313 -0.028176527190953492 -58.7560587731164
1688 -0.02863584375008941 -58.51297256285322 -0.030823438055813314 -58.78688221117221
1689 -0.02866228325292468 -58.54163484610615 -0.027381514199078083 -58.81426372537129
1690 -0.028635358903557062 -58.570270205009706 -0.02932693138718605 -58.84359065675848
1691 -0.02856974583119154 -58.5988399508409 -0.043735038675367835 -58.887325695433844
1692 -0.0285798205062747 -58.62741977134717 -0.026518098451197146 -58.91384379388504
1693 -0.028598384745419026 -58.65601815609259 -0.02725371243432164 -58.941097506319366
1694 -0.028624323103576897 -58.68464247919617 -0.014687153650447727 -58.955784659969815
1695 -0.028639692440629007 -58.7132821716368 -0.019114277232438324 -58.974898937202255
1696 -0.028597470372915268 -58.741879642009714 -0.02327352687716484 -58.99817246407942
1697 -0.02854541102424264 -58.770425053033954 -0.0384709732607007 -59.03664343734012
1698 -0.02864852612838149 -58.79907357916233 -0.01316900779493153 -59.049812445135046
1699 -0.028550615813583136 -58.82762419497592 -0.020335731375962496 -59.07014817651101
1700 -0.02853786963969469 -58.85616206461561 -0.024964504688978196 -59.09511268119999
1701 -0.028561604395508765 -58.884723669011116 -0.02847097972407937 -59.12358366092407
1702 -0.028534106723964215 -58.91325777573508 -0.029520870186388493 -59.15310453111046
1703 -0.028480941243469716 -58.941738716978556 -0.030242247972637415 -59.183346779083095
1704 -0.02845659013837576 -58.97019530711693 -0.033171011693775655 -59.21651779077687
1705 -0.028473726380616425 -58.99866903349755 -0.03611505161970854 -59.25263284239658
1706 -0.028409970365464686 -59.027079003863015 -0.03157084733247757 -59.284203689729054
1707 -0.028439926076680423 -59.055518929939694 -0.02680221013724804 -59.3110058998663
1708 -0.028418580815196038 -59.08393751075489 -0.026851145271211862 -59.33785704513751
1709 -0.028425765782594682 -59.11236327653749 -0.03125139577314258 -59.36910844091065
1710 -0.028400272224098445 -59.14076354876158 -0.03649866003543138 -59.405607100946085
1711 -0.02838996481150389 -59.169153513573086 -0.020882793143391608 -59.42648989408948
1712 -0.028423022851347922 -59.197576536424435 -0.03763413447886706 -59.46412402856834
1713 -0.028451771661639213 -59.22602830808607 -0.0278520199470222 -59.49197604851536
1714 -0.02835753047838807 -59.25438583856446 -0.0269303391687572 -59.51890638768412
1715 -0.02829567724838853 -59.28268151581285 -0.02960529886186123 -59.54851168654598
1716 -0.02833766071125865 -59.311019176524105 -0.017340569663792847 -59.56585225620977
1717 -0.028366179391741752 -59.339385355915844 -0.022601919062435628 -59.58845417527221
1718 -0.02835762035101652 -59.36774297626686 -0.02536776941269636 -59.61382194468491
1719 -0.02838629772886634 -59.396129273995726 -0.02533516064286232 -59.63915710532777
1720 -0.02833142299205065 -59.42446069698778 -0.017440958041697742 -59.656598063369465
1721 -0.02840786473825574 -59.452868561726035 -0.039428445510566235 -59.69602650888003
1722 -0.028283983282744885 -59.48115254500878 -0.04114034753292799 -59.73716685641296
1723 -0.028261465951800346 -59.50941401096058 -0.025104776583611967 -59.76227163299657
1724 -0.02826825566589832 -59.53768226662648 -0.01510651633143425 -59.77737814932801
1725 -0.028309398237615822 -59.5659916648641 -0.025946888234466316 -59.80332503756247
1726 -0.028441925439983605 -59.594433590304085 -0.0092369235586375 -59.81256196112111
1727 -0.02834077924489975 -59.622774369548985 -0.031356106325984 -59.8439180674471
1728 -0.028471405617892742 -59.65124577516688 -0.011881107510998846 -59.8557991749581
1729 -0.028332607448101045 -59.67957838261498 -0.0306993561796844 -59.88649853113778
1730 -0.02838516291230917 -59.707963545527285 -0.029074141383171083 -59.91557267252095
1731 -0.02833965765312314 -59.736303203180405 -0.03040426168590784 -59.94597693420686
1732 -0.028328679222613572 -59.764631882403016 -0.026346475444734098 -59.972323409651594
1733 -0.028333759773522614 -59.79296564217654 -0.025070456322282553 -59.997393865973876
1734 -0.02831045286729932 -59.82127609504384 -0.023569369968026877 -60.020963235941906
1735 -0.028382493276149036 -59.84965858831999 -0.018921791575849056 -60.039885027517755
1736 -0.02838252792134881 -59.87804111624134 -0.02590674990788102 -60.06579177742564
1737 -0.028306345362216233 -59.90634746160356 -0.02876111725345254 -60.09455289467909
1738 -0.02829099716618657 -59.93463845876975 -0.03671157881617546 -60.131264473495264
1739 -0.02829043734818697 -59.96292889611794 -0.029779386054724456 -60.16104385954999
1740 -0.028223172575235368 -59.991152068693175 -0.0344560956582427 -60.195499955208234
1741 -0.028255924675613643 -60.01940799336879 -0.02554925996810198 -60.221049215176336
1742 -0.0283405639231205 -60.04774855729191 -0.01970215430483222 -60.24075136948117
1743 -0.028261734079569577 -60.07601029137148 -0.029962151031941175 -60.270713520513105
1744 -0.028280540835112333 -60.104290832206594 -0.029410547763109206 -60.30012406827621
1745 -0.028263380471616983 -60.13255421267821 -0.03826415203511715 -60.33838822031133
1746 -0.028228187747299672 -60.16078240042551 -0.03129665646702051 -60.36968487677835
1747 -0.028263024426996707 -60.18904542485251 -0.028979470767080785 -60.398664347545434
1748 -0.028260677680373193 -60.21730610253288 -0.02926118392497301 -60.42792553147041
1749 -0.028205618169158696 -60.24551172070204 -0.02347678355872631 -60.451402315029135
1750 -0.028178907465189695 -60.27369062816723 -0.029752088151872157 -60.48115440318101
1751 -0.02812997056171298 -60.301820598728945 -0.021407237090170384 -60.50256164027118
1752 -0.028228121530264615 -60.33004872025921 -0.0157061867415905 -60.51826782701277
1753 -0.02820396926254034 -60.35825268952175 -0.03055222434923053 -60.548820051362
1754 -0.028221667651087044 -60.38647435717284 -0.028005404584109782 -60.57682545594611
1755 -0.02822090657427907 -60.41469526374711 -0.02302088085561991 -60.599846336801725
1756 -0.02820436879992485 -60.44289963254704 -0.031668735295534135 -60.63151507209726
1757 -0.028144374955445528 -60.471044007502485 -0.019456786476075648 -60.650971858573335
1758 -0.028149895276874302 -60.49919390277936 -0.034068654850125314 -60.68504051342346
1759 -0.028210250847041606 -60.5274041536264 -0.01677968315780163 -60.70182019658126
1760 -0.028176488634198905 -60.5555806422606 -0.028114611562341452 -60.729934808143604
1761 -0.028152919188141824 -60.583733561448746 -0.013645524624735117 -60.74358033276834
1762 -0.028141566645354034 -60.6118751280941 -0.02615071991458535 -60.76973105268292
1763 -0.028130250796675683 -60.64000537889078 -0.04058692492544651 -60.81031797760837
1764 -0.028102142736315727 -60.66810752162709 -0.024642718117684127 -60.83496069572605
1765 -0.02817032840102911 -60.696277850028125 -0.03005189271643758 -60.86501258844249
1766 -0.028098436258733272 -60.724376286286855 -0.023514965269714593 -60.8885275537122
1767 -0.028201676718890668 -60.75257796300575 -0.03019011141732335 -60.91871766512953
1768 -0.02809478808194399 -60.78067275108769 -0.024334032740443944 -60.94305169786997
1769 -0.028174621984362602 -60.808847373072055 -0.034343010000884536 -60.97739470787085
1770 -0.028165396116673947 -60.83701276918873 -0.03514126259833574 -61.01253597046919
1771 -0.028125373646616936 -60.86513814283535 -0.019917361717671157 -61.03245333218686
1772 -0.028084129560738802 -60.89322227239609 -0.028106545098125935 -61.06055987728499
1773 -0.028029122576117515 -60.9212513949722 -0.027351821027696132 -61.08791169831268
1774 -0.028037829231470822 -60.949289224203675 -0.03281287532299757 -61.12072457363568
1775 -0.02810703692957759 -60.97739626113325 -0.03196643106639385 -61.15269100470207
1776 -0.02803192911669612 -61.005428190249944 -0.025421900022774935 -61.17811290472485
1777 -0.028029899671673776 -61.033458089921616 -0.02987256282940507 -61.20798546755425
1778 -0.028035901207476854 -61.06149399112909 -0.03164303191006183 -61.23962849946432
1779 -0.028018507268279792 -61.08951249839737 -0.031247226614505054 -61.27087572607882
1780 -0.028018446825444698 -61.11753094522281 -0.015446900902315975 -61.28632262698114
1781 -0.02796010533347726 -61.14549105055629 -0.03302385378628969 -61.31934648076743
1782 -0.02795978421345353 -61.17345083476974 -0.03178205471485853 -61.35112853548229
1783 -0.02792751304805279 -61.201378347817794 -0.029407505132257938 -61.380536040614544
1784 -0.027938339579850435 -61.22931668739764 -0.02838324662297964 -61.408919287237524
1785 -0.028092175349593164 -61.25740886274723 -0.03684143479913473 -61.44576072203666
1786 -0.027852415200322868 -61.285261277947555 -0.025098738074302674 -61.470859460110965
1787 -0.027854841947555543 -61.31311611989511 -0.028703553974628447 -61.499563014085595
1788 -0.027835439890623093 -61.340951559785736 -0.0239412828348577 -61.52350429692045
1789 -0.02784717520698905 -61.36879873499272 -0.030220549646764995 -61.55372484656721
1790 -0.027816962637007236 -61.39661569762973 -0.03715328574180603 -61.59087813230902
1791 -0.027792386151850222 -61.42440808378158 -0.035609849356114866 -61.626487981665136
1792 -0.027677964139729738 -61.452086047921306 -0.021799718029797077 -61.64828769969493
1793 -0.027843638509511947 -61.479929686430815 -0.018336381018161773 -61.66662408071309
1794 -0.02782960971817374 -61.50775929614899 -0.03547428734600544 -61.7020983680591
1795 -0.027723636385053395 -61.535482932534045 -0.021588272880762815 -61.72368664093986
1796 -0.02775396453216672 -61.56323689706621 -0.027126280404627324 -61.75081292134449
1797 -0.027731570322066544 -61.59096846738828 -0.026339858211576937 -61.77715277955607
1798 -0.027807313576340677 -61.61877578096462 -0.023177246376872063 -61.800330025932944
1799 -0.02778857881203294 -61.646564359776654 -0.017088973708450795 -61.8174189996414
1800 -0.027749672159552576 -61.674314031936206 -0.030711136199533938 -61.84813013584093
1801 -0.027757706958800553 -61.70207173889501 -0.024149123672395946 -61.87227925951333
1802 -0.02775521846488118 -61.72982695735989 -0.030797090940177442 -61.9030763504535
1803 -0.027785668056458233 -61.75761262541635 -0.01801092140376568 -61.92108727185727
1804 -0.02770948763936758 -61.78532211305572 -0.027139938808977603 -61.948227210666246
1805 -0.027684610802680254 -61.8130067238584 -0.02165492456406355 -61.96988213523031
1806 -0.0277459348551929 -61.84075265871359 -0.028358785808086394 -61.998240921038395
1807 -0.027674299944192172 -61.868426958657786 -0.02029252629727125 -62.01853344733566
1808 -0.02770220497623086 -61.896129163634015 -0.029797873366624116 -62.04833132070229
1809 -0.027692358940839767 -61.923821522574855 -0.023275864031165838 -62.07160718473345
1810 -0.027763151656836273 -61.95158467423169 -0.02963269492611289 -62.101239879659566
1811 -0.0277402738109231 -61.97932494804261 -0.028413912933319806 -62.12965379259288
1812 -0.02774726562201977 -62.00707221366463 -0.019550877157598734 -62.14920466975048
1813 -0.02777252607047558 -62.03484473973511 -0.027204076945781707 -62.17640874669626
1814 -0.027745946403592826 -62.0625906861387 -0.024766015354543924 -62.201174762050805
1815 -0.0277288019657135 -62.09031948810441 -0.02739025289192796 -62.22856501494273
1816 -0.027716107945889235 -62.118035596050305 -0.02207528883591294 -62.250640303778646
1817 -0.027758875396102667 -62.14579447144641 -0.02385521084070206 -62.274495514619346
1818 -0.027737126778811218 -62.17353159822522 -0.015767725929617882 -62.29026324054897
1819 -0.02775720674544573 -62.201288804970666 -0.03042369717732072 -62.320686937726286
1820 -0.027750036865472793 -62.229038841836136 -0.027198142558336257 -62.34788508028462
1821 -0.027745012752711774 -62.256783854588846 -0.021868505422025918 -62.36975358570665
1822 -0.027653439715504647 -62.284437294304354 -0.04842281267046929 -62.41817639837711
1823 -0.027689717803150417 -62.3121270121075 -0.027595729287713765 -62.445772127664824
1824 -0.02773498948663473 -62.339862001594135 -0.02727199485525489 -62.47304412252008
1825 -0.027661785669624805 -62.36752378726376 -0.027079875208437444 -62.500123997728515
1826 -0.0276337300427258 -62.39515751730648 -0.02633240632712841 -62.526456404055644
1827 -0.02760740788653493 -62.422764925193015 -0.03143821284174919 -62.55789461689739
1828 -0.027692048531025647 -62.45045697372404 -0.016449404321610926 -62.574344021219005
1829 -0.027707232069224118 -62.47816420579326 -0.03265042938292027 -62.606994450601924
1830 -0.027624549716711043 -62.505788755509975 -0.023888612724840642 -62.63088306332676
1831 -0.027644156571477653 -62.53343291208145 -0.004528278589714318 -62.63541134191648
1832 -0.027711158990859984 -62.56114407107231 -0.022806066554039717 -62.65821740847052
1833 -0.0277196834795177 -62.58886375455183 -0.03459024410694837 -62.69280765257747
1834 -0.02766988594084978 -62.61653364049268 -0.023903549648821354 -62.71671120222629
1835 -0.027718602493405343 -62.64425224298609 -0.037535724602639674 -62.754246926828934
1836 -0.027667901106178762 -62.67192014409227 -0.029312027152627707 -62.78355895398156
1837 -0.027608396857976912 -62.69952854095025 -0.02918171798810363 -62.812740671969664
1838 -0.027590326871722935 -62.72711886782197 -0.03041398385539651 -62.84315465582506
1839 -0.02765605617314577 -62.754774923995114 -0.035655229538679126 -62.87880988536374
1840 -0.02757374458014965 -62.78234866857527 -0.02918081171810627 -62.90799069708184
1841 -0.027563257329165935 -62.80991192590443 -0.029718623589724304 -62.937709320671566
1842 -0.027499507088214158 -62.837411432992646 -0.027746580448001622 -62.96545590111957
1843 -0.02755824737250805 -62.86496968036516 -0.023802805226296186 -62.989258706345865
1844 -0.027538280468434095 -62.89250796083359 -0.02286690194159746 -63.01212560828746
1845 -0.027517459634691478 -62.920025420468285 -0.02277301512658596 -63.03489862341405
1846 -0.027486154809594154 -62.94751157527788 -0.0315304541029036 -63.06642907751696
1847 -0.02748537128791213 -62.97499694656579 -0.030870251543819904 -63.097299329060775
1848 -0.027429568488150834 -63.00242651505394 -0.02655552327632904 -63.123854852337104
1849 -0.027440371084958316 -63.0298668861389 -0.02944626333191991 -63.153301115669024
1850 -0.027463994268327952 -63.05733088040723 -0.023561520781368018 -63.176862636450394
1851 -0.027509384602308274 -63.08484026500954 -0.028576608654111622 -63.20543924510451
1852 -0.027309505827724935 -63.11214977083726 -0.02494660010561347 -63.23038584521012
1853 -0.02743983119726181 -63.139589602034526 -0.023231002595275642 -63.2536168478054
1854 -0.027418802212923764 -63.16700840424745 -0.012133433856070042 -63.26575028166147
1855 -0.02759961923584342 -63.19460802348329 -0.014453453617170453 -63.28020373527864
1856 -0.02755297375842929 -63.22216099724172 -0.016358496434986592 -63.29656223171363
1857 -0.027544045448303224 -63.249705042690024 -0.030452546942979098 -63.32701477865661
1858 -0.027543856389820577 -63.277248899079844 -0.01916151437908411 -63.3461762930357
1859 -0.027515127416700126 -63.30476402649654 -0.0024502713000401854 -63.34862656433574
1860 -0.027584547456353904 -63.3323485739529 -0.027853794675320388 -63.37648035901106
1861 -0.02757361317053437 -63.35992218712343 -0.025041872728616 -63.401522231739676
1862 -0.027557898312807083 -63.38748008543624 -0.03126927400007844 -63.43279150573976
1863 -0.02756206477060914 -63.415042150206844 -0.03566738981753588 -63.46845889555729
1864 -0.027547037787735464 -63.44258918799458 -0.03113486459478736 -63.49959376015208
1865 -0.027517984993755816 -63.470107172988335 -0.019646206963807346 -63.51923996711589
1866 -0.027522650081664324 -63.49762982307 -0.03079713424667716 -63.55003710136256
1867 -0.027543434407562017 -63.52517325747756 -0.02271504430100322 -63.572752145663564
1868 -0.02753272270783782 -63.5527059801854 -0.027516782376915218 -63.60026892804048
1869 -0.02748885303735733 -63.580194833222755 -0.0071031225612387065 -63.60737205060172
1870 -0.02758149728178978 -63.60777633050454 -0.023060946725308895 -63.63043299732703
1871 -0.0276354911737144 -63.635411821678254 -0.02926144590601325 -63.65969444323304
1872 -0.02753226850181818 -63.66294409018007 -0.030023875553160904 -63.689718318786205
1873 -0.02757129827514291 -63.69051538845521 -0.027112567145377398 -63.716830885931586
1874 -0.02750296238809824 -63.71801835084331 -0.0504815049469471 -63.76731239087853
1875 -0.027516285330057143 -63.74553463617337 -0.027695059403777124 -63.795007450282306
1876 -0.027491220273077488 -63.773025856446445 -0.023132415302097798 -63.818139865584406
1877 -0.027434376440942286 -63.80046023288739 -0.022408988792449236 -63.840548854376856
1878 -0.02745753647759557 -63.82791776936499 -0.026498710829764606 -63.86704756520662
1879 -0.027482610568404196 -63.85540037993339 -0.029626293014734982 -63.896673858221355
1880 -0.027498365566134452 -63.882898745499524 -0.03655582256615162 -63.933229680787505
1881 -0.027369916066527368 -63.91026866156605 -0.02772265104576945 -63.960952331833276
1882 -0.02739651082083583 -63.937665172386886 -0.03373122699558735 -63.99468355882886
1883 -0.027382396161556244 -63.96504756854844 -0.025826503336429597 -64.02051006216529
1884 -0.027363327518105506 -63.992410896066545 -0.02779980832710862 -64.04830987049239
1885 -0.027288835681974887 -64.01969973174852 -0.04384608119726181 -64.09215595168965
1886 -0.027291027829051018 -64.04699075957757 -0.020712224952876567 -64.11286817664252
1887 -0.027273363526910545 -64.07426412310448 -0.024684145860373975 -64.1375523225029
1888 -0.027318173088133335 -64.10158229619262 -0.028070342168211936 -64.1656226646711
1889 -0.027222343999892474 -64.12880464019251 -0.025509566999971867 -64.19113223167108
1890 -0.027307583019137383 -64.15611222321165 -0.019964485708624125 -64.2110967173797
1891 -0.027256305143237115 -64.18336852835489 -0.025221799686551093 -64.23631851706625
1892 -0.027238686755299567 -64.21060721511019 -0.024339144583791494 -64.26065766165004
1893 -0.027335418853908777 -64.2379426339641 -0.028348126355558632 -64.2890057880056
1894 -0.02719631576910615 -64.2651389497332 -0.02359176930040121 -64.31259755730599
1895 -0.02734000366181135 -64.292478953395 -0.03240214418619871 -64.34499970149218
1896 -0.0272295736707747 -64.31970852706579 -0.036149980314075944 -64.38114968180626
1897 -0.027200120128691198 -64.34690864719448 -0.028953847754746676 -64.41010352956101
1898 -0.02725449437275529 -64.37416314156724 -0.029300284385681153 -64.4394038139467
1899 -0.027185152843594552 -64.40134829441084 -0.026406112313270568 -64.46580992625996
1900 -0.02715279059484601 -64.42850108500568 -0.024822862166911364 -64.49063278842688
1901 -0.027188304625451565 -64.45568938963113 -0.02157294061034918 -64.51220572903723
1902 -0.027218016516417264 -64.48290740614755 -0.03064268482849002 -64.54284841386573
1903 -0.027213667798787356 -64.51012107394634 -0.03117396477609873 -64.57402237864183
1904 -0.027208634093403815 -64.53732970803974 -0.022579828277230263 -64.59660220691906
1905 -0.027194957341998817 -64.56452466538174 -0.03331965859979391 -64.62992186551885
1906 -0.027052629832178356 -64.59157729521392 -0.016908075474202634 -64.64682994099306
1907 -0.027206529397517443 -64.61878382461144 -0.030638919584453105 -64.6774688605775
1908 -0.027167645562440158 -64.64595147017388 -0.029628053586930037 -64.70709691416444
1909 -0.027101974934339523 -64.67305344510822 -0.03132014134898782 -64.73841705551342
1910 -0.027117793448269367 -64.70017123855649 -0.02799077769741416 -64.76640783321083
1911 -0.027147116512060164 -64.72731835506855 -0.02555349124595523 -64.79196132445679
1912 -0.027097184117883442 -64.75441553918643 -0.02381000006571412 -64.8157713245225
1913 -0.02723129661753774 -64.78164683580397 -0.013407709077000618 -64.8291790335995
1914 -0.027153170574456452 -64.80880000637842 -0.029038754012435674 -64.85821778761193
1915 -0.027102215494960547 -64.83590222187338 -0.027593040745705365 -64.88581082835763
1916 -0.027102892007678746 -64.86300511388106 -0.03284348323941231 -64.91865431159705
1917 -0.027024466823786498 -64.89002958070485 -0.04467549752444029 -64.96332980912149
1918 -0.027054775133728982 -64.91708435583858 -0.027617026586085558 -64.99094683570758
1919 -0.027063527796417474 -64.944147883635 -0.023177669569849967 -65.01412450527742
1920 -0.02703402182087302 -64.97118190545586 -0.028315488435328006 -65.04243999371275
1921 -0.027036340814083813 -64.99821824626994 -0.024101762287318706 -65.06654175600006
1922 -0.027055830229073763 -65.02527407649902 -0.026933915447443724 -65.09347567144751
1923 -0.02700254861265421 -65.05227662511167 -0.025085385888814926 -65.11856105733632
1924 -0.02699678484350443 -65.07927340995518 -0.026434961892664432 -65.14499601922898
1925 -0.027031423151493074 -65.10630483310668 -0.022537557315081357 -65.16753357654406
1926 -0.027059152163565157 -65.13336398527024 -0.03396305479109287 -65.20149663133515
1927 -0.027017677295953037 -65.1603816625662 -0.03700440246611834 -65.23850103380127
1928 -0.027024928852915762 -65.1874065914191 -0.0255529566667974 -65.26405399046807
1929 -0.026950416341423988 -65.21435700776053 -0.03876977413892746 -65.302823764607
1930 -0.026924007944762705 -65.24128101570528 -0.02446355177089572 -65.32728731637789
1931 -0.026995063945651054 -65.26827607965093 -0.03588259350508451 -65.36316990988297
1932 -0.026828434225171803 -65.2951045138761 -0.036616839841008185 -65.39978674972397
1933 -0.02693227296695113 -65.32203678684304 -0.03349074479192495 -65.43327749451589
1934 -0.0268257019110024 -65.34886248875405 -0.027528839465230704 -65.46080633398113
1935 -0.02690385254099965 -65.37576634129505 -0.034284016117453575 -65.49509035009858
1936 -0.02682613246142864 -65.40259247375647 -0.0280453996732831 -65.52313574977187
1937 -0.0267555964179337 -65.4293480701744 -0.021433831471949816 -65.54456958124382
1938 -0.026763883605599403 -65.45611195378 -0.03257712218910456 -65.57714670343293
1939 -0.026827018707990646 -65.48293897248799 -0.02876721229404211 -65.60591391572697
1940 -0.026828579138964415 -65.50976755162695 -0.04330034367740154 -65.64921425940437
1941 -0.026732467021793126 -65.53650001864874 -0.024178866017609834 -65.67339312542198
1942 -0.02672112677246332 -65.5632211454212 -0.024895286932587624 -65.69828841235457
1943 -0.02673301277682185 -65.58995415819801 -0.022607539501041173 -65.72089595185561
1944 -0.02667781673371792 -65.61663197493174 -0.02746733408421278 -65.74836328593982
1945 -0.02673731278628111 -65.64336928771802 -0.03305841870605945 -65.78142170464588
1946 -0.026691503543406724 -65.67006079126142 -0.025493303965777158 -65.80691500861165
1947 -0.026637871470302343 -65.69669866273172 -0.02929526846855879 -65.83621027708021
1948 -0.02656784961000085 -65.72326651234172 -0.03082549003884196 -65.86703576711905
1949 -0.02658822387456894 -65.74985473621629 -0.030183547642081976 -65.89721931476113
1950 -0.026653649285435677 -65.77650838550173 -0.0262546525336802 -65.92347396729481
1951 -0.026565245911478998 -65.80307363141321 -0.019313448667526247 -65.94278741596234
1952 -0.026604797039180995 -65.8296784284524 -0.028743589855730535 -65.97153100581808
1953 -0.02660835338756442 -65.85628678183996 -0.02144708437845111 -65.99297809019653
1954 -0.026620245445519684 -65.88290702728547 -0.02172906594350934 -66.01470715614003
1955 -0.02666724966838956 -65.90957427695386 -0.030640363041311503 -66.04534751918135
1956 -0.02661566259339452 -65.93618993954726 -0.0295363862067461 -66.07488390538809
1957 -0.026573717966675757 -65.96276365751393 -0.025093824602663517 -66.09997772999075
1958 -0.026608821470290422 -65.98937247898422 -0.023707837890833618 -66.1236855678816
1959 -0.026594980154186487 -66.01596745913841 -0.02251662649214268 -66.14620219437374
1960 -0.026612311881035567 -66.04257977101945 -0.024981928523629904 -66.17118412289737
1961 -0.026580647379159928 -66.06916041839861 -0.01719154426828027 -66.18837566716566
1962 -0.026846834179013967 -66.09600725257762 -0.04337976947426796 -66.23175543663993
1963 -0.026476873084902763 -66.12248412566252 -0.02651185020804405 -66.25826728684797
1964 -0.02655999716371298 -66.14904412282624 -0.025169540382921695 -66.28343682723089
1965 -0.026492404378950597 -66.1755365272052 -0.016628529224544764 -66.30006535645543
1966 -0.02655541030690074 -66.2020919375121 -0.01874965997412801 -66.31881501642957
1967 -0.02662673043087125 -66.22871866794297 -0.022243891190737487 -66.34105890762031
1968 -0.026648353412747385 -66.25536702135572 -0.02116116937249899 -66.36222007699281
1969 -0.026618079654872416 -66.28198510101059 -0.016928556933999063 -66.37914863392682
1970 -0.026680737733840942 -66.30866583874443 -0.02736029736697674 -66.4065089312938
1971 -0.02667285520583391 -66.33533869395026 -0.023847036249935626 -66.43035596754373
1972 -0.026720114890486 -66.36205880884074 -0.037259650975465776 -66.4676156185192
1973 -0.026682023797184228 -66.38874083263792 -0.0281605732627213 -66.49577619178193
1974 -0.026632788497954606 -66.41537362113587 -0.022585276607424022 -66.51836146838936
1975 -0.026693410146981476 -66.44206703128285 -0.017174115218222142 -66.53553558360758
1976 -0.026711292378604413 -66.46877832366145 -0.027220213785767555 -66.56275579739335
1977 -0.026669401116669177 -66.49544772477812 -0.020948379207402466 -66.58370417660075
1978 -0.0267249109223485 -66.52217263570047 -0.026377698220312596 -66.61008187482106
1979 -0.02657782407477498 -66.54875045977525 -0.006715264683589339 -66.61679713950465
1980 -0.026802365388721227 -66.57555282516397 -0.019231522176414727 -66.63602866168107
1981 -0.02682563178241253 -66.60237845694638 -0.024293956439942123 -66.66032261812101
1982 -0.02677074559032917 -66.62914920253671 -0.025868889316916464 -66.68619150743793
1983 -0.026760635897517204 -66.65590983843423 -0.029038180503994225 -66.71522968794191
1984 -0.02682039123028517 -66.68273022966451 -0.028147118259221317 -66.74337680620114
1985 -0.02680153213441372 -66.70953176179893 -0.024064866732805966 -66.76744167293394
1986 -0.02683287775143981 -66.73636463955037 -0.029876699950546027 -66.79731837288449
1987 -0.026817728020250797 -66.76318236757062 -0.022239217069000006 -66.81955758995349
1988 -0.026795893162488937 -66.78997826073311 -0.03103945907205343 -66.85059704902554
1989 -0.026791962329298258 -66.8167702230624 -0.024105240032076834 -66.87470228905761
1990 -0.026733455900102853 -66.8435036789625 -0.024981736112385987 -66.89968402516999
1991 -0.026704744808375834 -66.87020842377088 -0.022907632030546667 -66.92259165720054
1992 -0.026668427605181934 -66.89687685137606 -0.013339956104755402 -66.9359316133053
1993 -0.02677646977826953 -66.92365332115433 -0.02756185010075569 -66.96349346340605
1994 -0.026878317445516588 -66.95053163859986 -0.031088885944336654 -66.9945823493504
1995 -0.026795999240130187 -66.97732763783999 -0.02108461270108819 -67.01566696205148
1996 -0.026794840488582848 -67.00412247832857 -0.03195305746048689 -67.04762001951197
1997 -0.02676785606890917 -67.03089033439748 -0.026129775773733856 -67.0737497952857
1998 -0.026688353158533573 -67.05757868755602 -0.03700636234134436 -67.11075615762705
1999 -0.026740727387368678 -67.08431941494338 -0.019511113036423923 -67.13026727066348
2000 -0.026815212704241274 -67.11113462764762 -0.04313990212976933 -67.17340717279325
