# Supplementary material for: Learning nonequilibrium statistical mechanics and dynamical phase transitions
Source: Nat Commun. 2024 Feb 6;15:1117. doi: 10.1038/s41467-024-45172-8 (PMC10847122; doi:10.1038/s41467-024-45172-8)
Supplement: Supplementary file 4 — Supplementary Data 1 [file 41467_2024_45172_MOESM4_ESM.zip › DPT-main/PlotTemplate/plot_KL_divergence/out/finite_time/SE/L6_D3W32K5_E100BS1k/logs-1.35/log.txt]

1 -0.034455026127398015 -0.034455026127398015 -0.03445846363902092 -0.03445846363902092
2 -0.0344124061986804 -0.06886743232607842 -0.034413704089820384 -0.0688721677288413
3 -0.03437338639050722 -0.10324081871658564 -0.03437587469816208 -0.10324804242700339
4 -0.03434686530381441 -0.13758768402040006 -0.03434759769588709 -0.1375956401228905
5 -0.03432162813842297 -0.17190931215882302 -0.03432238008826971 -0.1719180202111602
6 -0.03428999241441488 -0.2061993045732379 -0.03428849522024393 -0.20620651543140414
7 -0.034261046536266805 -0.2404603511095047 -0.03426075540482998 -0.24046727083623412
8 -0.03423233926296234 -0.274692690372467 -0.03423313666135073 -0.27470040749758484
9 -0.034203410148620605 -0.3088961005210876 -0.03420888651162386 -0.3089092940092087
10 -0.03418648019433022 -0.34308258071541786 -0.0341849111020565 -0.3430942051112652
11 -0.03415693752467632 -0.37723951824009416 -0.034140956588089466 -0.37723516169935467
12 -0.03413776773959398 -0.41137728597968815 -0.034152808412909505 -0.4113879701122642
13 -0.03410779908299446 -0.4454850850626826 -0.03409555647522211 -0.4454835265874863
14 -0.03409451376646757 -0.47957959882915013 -0.03408825546503067 -0.479571782052517
15 -0.03407756667584181 -0.513657165504992 -0.03408782295882702 -0.513659605011344
16 -0.034057847782969476 -0.5477150132879615 -0.03406153433024883 -0.5477211393415928
17 -0.03403246980160475 -0.5817474830895663 -0.03404389787465334 -0.5817650372162462
18 -0.034011729247868064 -0.6157592123374344 -0.033996316231787206 -0.6157613534480334
19 -0.03399683814495802 -0.6497560504823924 -0.03404013179242611 -0.6498014852404596
20 -0.03397630676627159 -0.683732357248664 -0.03397492747753859 -0.6837764127179982
21 -0.03396523464471102 -0.717697591893375 -0.03390768636018038 -0.7176840990781785
22 -0.033943872526288034 -0.7516414644196631 -0.03391879182308912 -0.7516028909012676
23 -0.033929841965436934 -0.7855713063851 -0.03401746898889542 -0.7856203598901631
24 -0.03391480352729559 -0.8194861099123956 -0.0338848615065217 -0.8195052213966848
25 -0.03389374855905771 -0.8533798584714533 -0.033895332366228104 -0.8534005537629129
26 -0.03388093020766973 -0.887260788679123 -0.03385557197034359 -0.8872561257332565
27 -0.03387173768132925 -0.9211325263604522 -0.03390698898583651 -0.9211631147190931
28 -0.03385128416121006 -0.9549838105216623 -0.033842940255999564 -0.9550060549750926
29 -0.03383225481957197 -0.9888160653412342 -0.03380328956991434 -0.9888093445450069
30 -0.033828769065439704 -1.0226448344066739 -0.03383650165051222 -1.0226458461955192
31 -0.03381366673856974 -1.0564585011452436 -0.03379363045096397 -1.0564394766464833
32 -0.033789700642228124 -1.0902482017874717 -0.03377379849553108 -1.0902132751420144
33 -0.033782662637531755 -1.1240308644250034 -0.03376583065837622 -1.1239791058003905
34 -0.03377335257828236 -1.1578042170032858 -0.03378658071160316 -1.1577656865119936
35 -0.03376182615756988 -1.1915660431608557 -0.033772433176636696 -1.1915381196886303
36 -0.033751584403216836 -1.2253176275640725 -0.03377350680530071 -1.225311626493931
37 -0.03373557105660439 -1.2590531986206768 -0.033789274841547014 -1.259100901335478
38 -0.033706410229206084 -1.292759608849883 -0.033570860885083674 -1.2926717622205617
39 -0.03372539486736059 -1.3264850037172435 -0.034019776806235316 -1.326691539026797
40 -0.03368907459080219 -1.3601740783080458 -0.033698417246341705 -1.3603899562731387
41 -0.033676118962466715 -1.3938501972705126 -0.03361475802958012 -1.3940047143027188
42 -0.03367394190281629 -1.4275241391733289 -0.033674178272485734 -1.4276788925752044
43 -0.03365920037031174 -1.4611833395436407 -0.0336457647383213 -1.4613246573135257
44 -0.03364555649459362 -1.4948288960382343 -0.03366759568452835 -1.494992252998054
45 -0.03363273497670889 -1.5284616310149433 -0.03369675483554602 -1.5286890078336
46 -0.0336168522015214 -1.5620784832164647 -0.03344910945743322 -1.5621381172910331
47 -0.03362508583813906 -1.5957035690546038 -0.03368030712008476 -1.595818424411118
48 -0.03361728172749281 -1.6293208507820967 -0.03357437774538994 -1.6293928021565078
49 -0.03360464982688427 -1.662925500608981 -0.033597315475344655 -1.6629901176318524
50 -0.033594753593206406 -1.6965202542021873 -0.03359505031257868 -1.696585167944431
51 -0.033584393374621865 -1.7301046475768092 -0.03356749005615711 -1.7301526580005882
52 -0.03357098046690225 -1.7636756280437114 -0.03360896874219179 -1.76376162674278
53 -0.03356225825846195 -1.7972378863021734 -0.03354267701506615 -1.7973043037578462
54 -0.03355519231408834 -1.8307930786162618 -0.03358613308519125 -1.8308904368430374
55 -0.03354499340057373 -1.8643380720168357 -0.033417022228240965 -1.8643074590712785
56 -0.03353540413081646 -1.8978734761476521 -0.03323264606297016 -1.8975401051342486
57 -0.033555188402533534 -1.9314286645501857 -0.033623013831675055 -1.9311631189659237
58 -0.03353310395032168 -1.9649617685005074 -0.033478061109781264 -1.964641180075705
59 -0.033529098890721795 -1.9984908673912292 -0.03356587663292885 -1.9982070567086339
60 -0.03351663276553154 -2.0320075001567606 -0.03353333193808794 -2.031740388646722
61 -0.033501028455793856 -2.0655085286125545 -0.033153516426682475 -2.0648939050734043
62 -0.03351070024073124 -2.099019228853286 -0.03360077701508999 -2.098494682088494
63 -0.033500552736222745 -2.1325197815895085 -0.033388246409595014 -2.131882928498089
64 -0.033492039889097214 -2.1660118214786057 -0.033631204068660735 -2.16551413256675
65 -0.03348878342658281 -2.1995006049051886 -0.03354208264499903 -2.199056215211749
66 -0.03347538113594055 -2.2329759860411293 -0.03347143195569515 -2.2325276471674442
67 -0.03346289675682783 -2.2664388827979574 -0.033434068970382216 -2.2659617161378263
68 -0.03345838598906994 -2.2998972687870274 -0.03347880579531193 -2.299440521933138
69 -0.0334596237167716 -2.333356892503799 -0.033265439607203004 -2.3327059615403414
70 -0.03346776682883501 -2.366824659332634 -0.033683720231056216 -2.3663896817713974
71 -0.033425521478056906 -2.400250180810691 -0.03341581113636494 -2.3998054929077623
72 -0.033426782861351964 -2.4336769636720432 -0.03358146082609892 -2.4333869537338613
73 -0.03341141883283853 -2.467088382504882 -0.03339943997561932 -2.4667863937094805
74 -0.033401824347674844 -2.500490206852557 -0.03345987498760224 -2.5002462686970826
75 -0.033395289443433285 -2.5338854962959902 -0.03343431372195482 -2.5336805824190374
76 -0.03338743131607771 -2.567272927612068 -0.033435277082026 -2.5671158595010635
77 -0.03337952978909016 -2.600652457401158 -0.03338834084570408 -2.6005042003467675
78 -0.03337035104632378 -2.6340228084474817 -0.03323466815054417 -2.6337388684973115
79 -0.033369436487555505 -2.667392244935037 -0.03350647669285536 -2.667245345190167
80 -0.033364173211157325 -2.7007564181461943 -0.03318811058998108 -2.700433455780148
81 -0.033358433842659 -2.734114851988853 -0.03341065552085638 -2.7338441113010044
82 -0.033366548269987105 -2.7674814002588404 -0.03327568154782057 -2.767119792848825
83 -0.033353021182119844 -2.8008344214409604 -0.03333975598216057 -2.8004595488309856
84 -0.033318493887782095 -2.8341529153287426 -0.03384232707321644 -2.834301875904202
85 -0.03332528565078974 -2.8674782009795323 -0.033414441905915734 -2.867716317810118
86 -0.0333137771114707 -2.900791978091003 -0.033336603082716465 -2.9010529208928344
87 -0.03330809623003006 -2.9341000743210333 -0.03328800555318594 -2.9343409264460205
88 -0.03331065960228443 -2.967410733923318 -0.03315221313387155 -2.9674931395798922
89 -0.0333152886480093 -3.0007260225713273 -0.03265524934977293 -3.000148388929665
90 -0.033310191333293916 -3.034036213904621 -0.03330352958291769 -3.033451918512583
91 -0.03330988474190235 -3.0673460986465235 -0.03330263420939446 -3.066754552721977
92 -0.03330134004354477 -3.100647438690068 -0.03320604097098112 -3.099960593692958
93 -0.03331070244312286 -3.133958141133191 -0.0330559903755784 -3.1330165840685367
94 -0.03324051257222891 -3.16719865370542 -0.032191713154315946 -3.165208297222853
95 -0.033318712189793584 -3.2005173658952137 -0.0334042951464653 -3.1986125923693183
96 -0.03331299982964993 -3.2338303657248635 -0.03332878034561872 -3.231941372714937
97 -0.03330455869436264 -3.267134924419226 -0.03332684859633446 -3.2652682213112714
98 -0.03329087439924479 -3.3004257988184706 -0.0333273608237505 -3.2985955821350217
99 -0.03328916374593973 -3.3337149625644105 -0.03329659085720778 -3.3318921729922293
100 -0.03327770885080099 -3.3669926714152116 -0.033340647257864474 -3.365232820250094
101 -0.03327798116952181 -3.4002706525847333 -0.03326038774102926 -3.398493207991123
102 -0.03326411712914705 -3.4335347697138805 -0.033329028822481635 -3.4318222368136047
103 -0.033247383683919905 -3.4667821533978005 -0.033007981814444066 -3.4648302186280486
104 -0.033261813595891 -3.5000439669936916 -0.033293360657989976 -3.498123579286039
105 -0.03325583189725876 -3.5332997988909502 -0.03324764594435692 -3.5313712252303957
106 -0.03324921280145645 -3.566549011692407 -0.0332317803055048 -3.5646030055359006
107 -0.03324274439364672 -3.5997917560860535 -0.033118832297623156 -3.597721837833524
108 -0.03323947787284851 -3.633031233958902 -0.03326435517519712 -3.630986193008721
109 -0.03322563618421555 -3.6662568701431173 -0.033130614832043645 -3.664116807840765
110 -0.0332336837425828 -3.6994905538857 -0.03325608130544424 -3.697372889146209
111 -0.03321845177561045 -3.7327090056613104 -0.03321392722427845 -3.730586816370488
112 -0.033221105486154555 -3.765930111147465 -0.033179061859846114 -3.763765878230334
113 -0.033217896893620494 -3.7991480080410853 -0.03332915939390659 -3.7970950376242407
114 -0.03319970853626728 -3.8323477165773525 -0.03358181715011597 -3.8306768547743566
115 -0.033197635784745216 -3.8655453523620977 -0.03317014165222645 -3.863846996426583
116 -0.0331832617521286 -3.8987286141142263 -0.03319735340774059 -3.897044349834324
117 -0.03317756857722998 -3.9319061826914563 -0.03307000435888767 -3.9301143541932118
118 -0.0331803971901536 -3.9650865798816097 -0.033152935467660426 -3.9632672896608723
119 -0.033170975744724274 -3.998257555626334 -0.033121644705533984 -3.996388934366406
120 -0.03316718190908432 -4.031424737535418 -0.0331519553437829 -4.029540889710189
121 -0.03316419329494238 -4.06458893083036 -0.03308272734284401 -4.062623617053033
122 -0.03315546792000532 -4.097744398750366 -0.03321560230106115 -4.095839219354094
123 -0.03316239081323147 -4.130906789563597 -0.033105112798511985 -4.128944332152606
124 -0.03315120842307806 -4.164057997986675 -0.03311987444758415 -4.162064206600189
125 -0.03315012436360121 -4.197208122350276 -0.033203969709575176 -4.195268176309765
126 -0.03313758298754692 -4.2303457053378235 -0.03326417300850153 -4.228532349318266
127 -0.03313507046550512 -4.263480775803329 -0.03312203884124756 -4.2616543881595135
128 -0.03313035611063242 -4.296611131913961 -0.033060320653021336 -4.294714708812535
129 -0.03316659834235906 -4.32977773025632 -0.032711575366556646 -4.327426284179092
130 -0.03314212784171104 -4.3629198580980315 -0.03306766413152218 -4.360493948310614
131 -0.03313165456056595 -4.396051512658597 -0.033185569755733016 -4.393679518066347
132 -0.033129348792135714 -4.429180861450733 -0.03325705174356699 -4.4269365698099135
133 -0.033117504045367244 -4.4622983654961 -0.03219916746020317 -4.459135737270117
134 -0.0331279881298542 -4.4954263536259536 -0.03317705225199461 -4.492312789522112
135 -0.0331149498000741 -4.528541303426028 -0.03311509918421507 -4.525427888706327
136 -0.033115789853036405 -4.561657093279065 -0.03318576514720917 -4.558613653853536
137 -0.033112211339175704 -4.59476930461824 -0.033249144069850446 -4.591862797923387
138 -0.03310183957219124 -4.627871144190432 -0.03324826825410128 -4.625111066177488
139 -0.033087949454784396 -4.660959093645216 -0.03297424297779798 -4.658085309155286
140 -0.03309571146965027 -4.694054805114867 -0.033332482911646366 -4.691417792066932
141 -0.03308142106980085 -4.727136226184667 -0.03302359655499458 -4.724441388621927
142 -0.03307770416140556 -4.760213930346072 -0.033112204261124135 -4.757553592883052
143 -0.033071034401655194 -4.793284964747728 -0.033079968951642516 -4.790633561834694
144 -0.03306945059448481 -4.826354415342212 -0.03309832885861397 -4.823731890693308
145 -0.033064068853855134 -4.859418484196068 -0.033086538314819336 -4.856818429008127
146 -0.033049008995294574 -4.892467493191362 -0.03316420819610357 -4.8899826372042305
147 -0.033050932735204694 -4.925518425926567 -0.033439593948423864 -4.923422231152655
148 -0.03304228950291872 -4.958560715429486 -0.03302075918763876 -4.956442990340293
149 -0.03305938597768545 -4.991620101407171 -0.03327679820358753 -4.989719788543881
150 -0.033033660426735875 -5.024653761833907 -0.03302521370351315 -5.022745002247394
151 -0.03303615842014551 -5.057689920254052 -0.03305742647498846 -5.055802428722382
152 -0.033032045140862464 -5.0907219653949145 -0.03309978079050779 -5.08890220951289
153 -0.03300556652247906 -5.123727531917393 -0.03185621704906225 -5.120758426561952
154 -0.033042657934129235 -5.156770189851523 -0.033039390295743945 -5.153797816857696
155 -0.033030944690108296 -5.189801134541631 -0.03294735588133335 -5.1867451727390295
156 -0.03302566688507795 -5.222826801426709 -0.03293976094573736 -5.219684933684767
157 -0.03302565198391676 -5.255852453410626 -0.03314877338707447 -5.252833707071841
158 -0.033011844381690025 -5.288864297792316 -0.03320975750684738 -5.286043464578689
159 -0.033015528507530686 -5.321879826299847 -0.03286060877144337 -5.318904073350132
160 -0.033007091097533706 -5.354886917397381 -0.03301102165132761 -5.35191509500146
161 -0.03300050403922796 -5.387887421436608 -0.032941680401563644 -5.384856775403024
162 -0.033039243146777156 -5.420926664583385 -0.035229732282459736 -5.420086507685483
163 -0.03297186829149723 -5.453898532874883 -0.033098977617919446 -5.453185485303403
164 -0.03297164011746645 -5.486870172992349 -0.032963138446211813 -5.486148623749615
165 -0.03296041190624237 -5.519830584898592 -0.03295986261218786 -5.5191084863618025
166 -0.03295867443084717 -5.552789259329439 -0.03300344962626696 -5.552111935988069
167 -0.03295174892991781 -5.585741008259356 -0.033004228956997395 -5.585116164945067
168 -0.03294856678694487 -5.618689575046301 -0.03284842260181904 -5.6179645875468855
169 -0.03295258451253176 -5.651642159558833 -0.032995200529694554 -5.65095978807658
170 -0.03294350039213896 -5.684585659950971 -0.033006174489855766 -5.683965962566436
171 -0.032940986752510074 -5.717526646703481 -0.03290349282324314 -5.716869455389679
172 -0.03295351173728704 -5.7504801584407685 -0.03317950908094645 -5.750048964470626
173 -0.032930728048086166 -5.783410886488855 -0.03284022957086563 -5.782889194041491
174 -0.03294957038015127 -5.816360456869006 -0.03389625530689955 -5.816785449348391
175 -0.032909834012389186 -5.849270290881395 -0.03282584697008133 -5.849611296318472
176 -0.03291575573384762 -5.882186046615243 -0.03296208586543799 -5.88257338218391
177 -0.03291888926178217 -5.915104935877025 -0.032704854011535646 -5.915278236195446
178 -0.03291196655482054 -5.948016902431846 -0.032542907260358335 -5.947821143455805
179 -0.03290802724659443 -5.98092492967844 -0.03284844029694796 -5.980669583752753
180 -0.032913430407643315 -6.013838360086083 -0.03270670212805271 -6.013376285880805
181 -0.03291493058204651 -6.04675329066813 -0.032893667742609975 -6.0462699536234155
182 -0.03290353063493967 -6.07965682130307 -0.032887829653918746 -6.079157783277334
183 -0.03289427403360605 -6.112551095336676 -0.033175359666347506 -6.112333142943681
184 -0.032887928932905194 -6.1454390242695816 -0.03291027769446373 -6.145243420638145
185 -0.03289156891405583 -6.178330593183637 -0.032676099054515365 -6.177919519692661
186 -0.03289662729948759 -6.211227220483125 -0.03251546323299408 -6.210434982925655
187 -0.03289055321365595 -6.2441177736967814 -0.032975724153220656 -6.243410707078875
188 -0.03289041183888912 -6.277008185535671 -0.032512753270566463 -6.275923460349442
189 -0.0328984834253788 -6.30990666896105 -0.03341507259756327 -6.309338532947005
190 -0.032890071719884874 -6.342796740680935 -0.03303456027060747 -6.342373093217613
191 -0.03287374824285507 -6.37567048892379 -0.03284667897969484 -6.375219772197307
192 -0.032860814966261385 -6.408531303890051 -0.03383045233786106 -6.409050224535169
193 -0.032862781547009945 -6.441394085437061 -0.03285764399915934 -6.4419078685343285
194 -0.03285413086414337 -6.474248216301204 -0.03281198833137751 -6.474719856865706
195 -0.03285728543996811 -6.507105501741172 -0.03288716860115528 -6.507607025466861
196 -0.032851174101233484 -6.539956675842406 -0.03280902057886124 -6.540416046045722
197 -0.0328555803745985 -6.572812256217005 -0.032865445129573345 -6.573281491175296
198 -0.03285516556352377 -6.605667421780528 -0.033221662044525146 -6.606503153219821
199 -0.03283506035804749 -6.638502482138576 -0.032944406382739544 -6.63944755960256
200 -0.0328354025259614 -6.6713378846645375 -0.032834107615053655 -6.672281667217614
201 -0.032835020869970324 -6.704172905534508 -0.03253096546977759 -6.704812632687392
202 -0.0328383207321167 -6.737011226266624 -0.03282687552273274 -6.737639508210124
203 -0.032819066755473615 -6.769830293022098 -0.03304431866854429 -6.770683826878669
204 -0.03282953761518002 -6.802659830637278 -0.03257609438151121 -6.80325992126018
205 -0.03282088451087475 -6.835480715148153 -0.03299247231334448 -6.836252393573524
206 -0.03281983118504286 -6.868300546333195 -0.0329034011811018 -6.869155794754626
207 -0.03283206578344107 -6.901132612116636 -0.03162591625005007 -6.900781711004676
208 -0.03282941058278084 -6.933962022699417 -0.032811119593679904 -6.933592830598355
209 -0.032828308455646035 -6.966790331155063 -0.03303521703928709 -6.966628047637642
210 -0.0328161995857954 -6.999606530740858 -0.0335829084739089 -7.000210956111551
211 -0.03281299192458391 -7.0324195226654425 -0.032719924300909045 -7.03293088041246
212 -0.03280971031636 -7.065229232981802 -0.032810563780367376 -7.0657414441928275
213 -0.032808304950594905 -7.098037537932397 -0.03279857691377401 -7.098540021106602
214 -0.032799072191119195 -7.1308366101235166 -0.032698165997862814 -7.131238187104464
215 -0.03280624393373728 -7.163642854057254 -0.03278536722064018 -7.164023554325104
216 -0.03280053827911615 -7.19644339233637 -0.03276919275522232 -7.196792747080327
217 -0.03279050011187792 -7.2292338924482475 -0.03307127859443426 -7.229864025674761
218 -0.03279359377920628 -7.262027486227454 -0.03282516617327928 -7.2626891918480405
219 -0.032789875753223896 -7.2948173619806775 -0.03284353725612164 -7.2955327291041625
220 -0.032787514850497246 -7.327604876831175 -0.03282990138977766 -7.32836263049394
221 -0.03278647121042013 -7.360391348041595 -0.032798866368830205 -7.3611614968627705
222 -0.03278087358921766 -7.393172221630812 -0.032570399716496466 -7.393731896579267
223 -0.032795321010053155 -7.425967542640866 -0.033261455968022345 -7.426993352547289
224 -0.03277840204536915 -7.4587459446862345 -0.03279573172330856 -7.459789084270597
225 -0.032779491320252416 -7.491525436006487 -0.03269117325544357 -7.492480257526041
226 -0.03278309013694525 -7.524308526143432 -0.03294762801378966 -7.52542788553983
227 -0.03277645781636238 -7.557084983959795 -0.03261667899787426 -7.558044564537704
228 -0.03275704719126225 -7.589842031151058 -0.033094909973442554 -7.591139474511147
229 -0.03275652192533016 -7.622598553076388 -0.03294420763850212 -7.624083682149649
230 -0.03275676313787699 -7.655355316214266 -0.03280680794268846 -7.656890490092338
231 -0.032748003117740156 -7.688103319332006 -0.032219094410538676 -7.6891095845028765
232 -0.03274655882269144 -7.720849878154698 -0.03301714863628149 -7.722126733139158
233 -0.032757521606981754 -7.7536073997616795 -0.03281886205077171 -7.7549455951899295
234 -0.03276329915970564 -7.7863706989213854 -0.03333745989948511 -7.788283055089415
235 -0.032743660360574724 -7.8191143592819605 -0.03268889132887125 -7.820971946418286
236 -0.03274111188948155 -7.851855471171442 -0.03271978944540024 -7.853691735863686
237 -0.0327407468110323 -7.884596217982474 -0.032698915153741834 -7.886390651017428
238 -0.03271113000810146 -7.917307347990575 -0.03185322061181069 -7.9182438716292385
239 -0.0327495651319623 -7.950056913122538 -0.03278027437627316 -7.951024146005512
240 -0.032741240225732327 -7.98279815334827 -0.03263625055551529 -7.983660396561027
241 -0.032740528136491774 -8.015538681484761 -0.03265260700136423 -8.016313003562392
242 -0.03274405393749476 -8.048282735422257 -0.03245008792728186 -8.048763091489674
243 -0.03273785673081875 -8.081020592153076 -0.03278528768569231 -8.081548379175366
244 -0.032736549712717534 -8.113757141865793 -0.03285574670881033 -8.114404125884176
245 -0.032732461020350455 -8.146489602886144 -0.03323648814111948 -8.147640614025295
246 -0.03272447809576988 -8.179214080981913 -0.03280406091362238 -8.180444674938919
247 -0.03272408992052078 -8.211938170902433 -0.032923820242285726 -8.213368495181204
248 -0.03271592799574137 -8.244654098898176 -0.03260728195309639 -8.2459757771343
249 -0.032712416350841524 -8.277366515249017 -0.0326364429667592 -8.278612220101058
250 -0.03271109275519848 -8.310077608004216 -0.03237491641193628 -8.310987136512994
251 -0.03271387442946434 -8.34279148243368 -0.03251716624945402 -8.343504302762447
252 -0.032716610468924046 -8.375508092902605 -0.032667394168674944 -8.376171696931122
253 -0.03271653577685356 -8.408224628679458 -0.0327940983697772 -8.4089657953009
254 -0.032717492803931235 -8.440942121483388 -0.03251467756927014 -8.44148047287017
255 -0.032712990418076515 -8.473655111901465 -0.032785184867680076 -8.47426565773785
256 -0.0327099310234189 -8.506365042924884 -0.03274984750896692 -8.507015505246818
257 -0.032705286517739296 -8.539070329442623 -0.03280927315354347 -8.53982477840036
258 -0.032711193524301053 -8.571781522966925 -0.03294708989560604 -8.572771868295966
259 -0.03269879873842001 -8.604480321705344 -0.03287099823355675 -8.605642866529523
260 -0.03270087335258722 -8.63718119505793 -0.03264873083680868 -8.638291597366331
261 -0.0327039010822773 -8.669885096140208 -0.032889469899237155 -8.671181067265568
262 -0.03269140552729368 -8.702576501667501 -0.03261533621698618 -8.703796403482555
263 -0.03269310649484396 -8.735269608162344 -0.032789038680493834 -8.736585442163049
264 -0.032689973898231986 -8.767959582060577 -0.03280554432421923 -8.769390986487268
265 -0.03268945943564176 -8.800649041496218 -0.032629757560789584 -8.802020744048058
266 -0.032663635350763796 -8.833312676846981 -0.030147151462733744 -8.832167895510791
267 -0.032713015191257 -8.866025692038239 -0.03253920283168554 -8.864707098342476
268 -0.03271220233291387 -8.898737894371152 -0.03276477642357349 -8.89747187476605
269 -0.03270708080381155 -8.931444975174964 -0.03272420987486839 -8.930196084640917
270 -0.032706974633038045 -8.964151949808002 -0.03266153801232576 -8.962857622653242
271 -0.032700633443892 -8.996852583251894 -0.03266675490885973 -8.995524377562102
272 -0.032689733989536764 -9.02954231724143 -0.032332702167332174 -9.027857079729435
273 -0.032708287984132764 -9.062250605225563 -0.03224887698888779 -9.060105956718322
274 -0.03269872181117535 -9.094949327036739 -0.03325249366462231 -9.093358450382945
275 -0.0326793210580945 -9.127628648094833 -0.032860405184328555 -9.126218855567274
276 -0.032694780454039576 -9.160323428548873 -0.0327888747677207 -9.159007730334995
277 -0.032690947689116 -9.193014376237988 -0.03269906267523766 -9.191706793010233
278 -0.0326881904155016 -9.22570256665349 -0.03258203286677599 -9.224288825877009
279 -0.0326886972412467 -9.258391263894737 -0.0326972933486104 -9.256986119225619
280 -0.03268021196126938 -9.291071475856006 -0.03264714032411575 -9.289633259549735
281 -0.03268616441637277 -9.323757640272378 -0.03272264134138823 -9.322355900891123
282 -0.03267932385206222 -9.35643696412444 -0.032632003724575046 -9.3549879046157
283 -0.03266507480293512 -9.389102038927374 -0.033122730813920497 -9.38811063542962
284 -0.03266766127198935 -9.421769700199365 -0.032587787695229055 -9.420698423124849
285 -0.03266456089913845 -9.454434261098504 -0.0326966306194663 -9.453395053744314
286 -0.03266958147287369 -9.487103842571377 -0.03252050243318081 -9.485915556177495
287 -0.03265414759516716 -9.519757990166545 -0.03241281248629093 -9.518328368663786
288 -0.0326608831062913 -9.552418873272837 -0.032460124976933 -9.550788493640718
289 -0.03266532775014639 -9.585084201022983 -0.032470425590872765 -9.583258919231591
290 -0.0326693644747138 -9.617753565497697 -0.03276192452758551 -9.616020843759177
291 -0.03264315985143185 -9.650396725349129 -0.03405136503279209 -9.650072208791968
292 -0.032642518915235993 -9.683039244264364 -0.03242976851761341 -9.682501977309581
293 -0.032644402235746384 -9.71568364650011 -0.03320958912372589 -9.715711566433306
294 -0.032640442810952665 -9.748324089311064 -0.03290949258953333 -9.74862105902284
295 -0.03263335730880499 -9.780957446619869 -0.03269718810915947 -9.781318247131999
296 -0.0326311819255352 -9.813588628545403 -0.0324896464124322 -9.813807893544432
297 -0.03266110550612211 -9.846249734051526 -0.03176755476742983 -9.845575448311862
298 -0.03264396693557501 -9.878893700987101 -0.032860603742301465 -9.878436052054164
299 -0.032640275172889234 -9.91153397615999 -0.03246605694293976 -9.910902108997105
300 -0.032631896808743475 -9.944165872968734 -0.03228243626654148 -9.943184545263646
301 -0.03264948297291994 -9.976815355941653 -0.03317290972918272 -9.97635745499283
302 -0.03262211345136166 -10.009437469393015 -0.03287440352141857 -10.009231858514248
303 -0.03260295856744051 -10.042040427960456 -0.032861830107867716 -10.042093688622115
304 -0.03263017181307078 -10.074670599773528 -0.033252188377082346 -10.075345876999197
305 -0.03261996693909168 -10.107290566712619 -0.03278164304792881 -10.108127520047127
306 -0.03260122202336788 -10.139891788735987 -0.032493701204657555 -10.140621221251784
307 -0.032612137496471405 -10.172503926232459 -0.03283877335488796 -10.173459994606672
308 -0.03260351363569498 -10.205107439868154 -0.03214258402585983 -10.205602578632531
309 -0.032602517120540145 -10.237709956988695 -0.03258215524256229 -10.238184733875093
310 -0.03260562438517809 -10.270315581373874 -0.032638574577867986 -10.270823308452961
311 -0.03260270245373249 -10.302918283827607 -0.03265844080597162 -10.303481749258932
312 -0.03260188009589911 -10.335520163923507 -0.03268038257956505 -10.336162131838497
313 -0.03258621301501989 -10.368106376938526 -0.03240929301828146 -10.368571424856778
314 -0.03256690874695778 -10.400673285685484 -0.03482651505619287 -10.40339793991297
315 -0.03257702626287937 -10.433250311948363 -0.032655547745525836 -10.436053487658496
316 -0.03258026223629713 -10.465830574184661 -0.03251849059015512 -10.46857197824865
317 -0.032574750296771524 -10.498405324481432 -0.03253573924303055 -10.501107717491681
318 -0.032576711662113664 -10.530982036143545 -0.03293742947280407 -10.534045146964486
319 -0.03256777543574572 -10.563549811579291 -0.032721557468175885 -10.566766704432661
320 -0.032565637677907947 -10.5961154492572 -0.03265126626938582 -10.599417970702047
321 -0.032562481425702575 -10.628677930682903 -0.03326103147119284 -10.63267900217324
322 -0.03255274426192045 -10.661230674944823 -0.032435891404747966 -10.66511489357799
323 -0.03256158642470837 -10.693792261369532 -0.03251807261258364 -10.697632966190573
324 -0.03255336880683899 -10.726345630176372 -0.032138611562550067 -10.729771577753123
325 -0.03255382776260376 -10.758899457938975 -0.03286635335534811 -10.762637931108472
326 -0.032559041492640974 -10.791458499431617 -0.03219339121133089 -10.794831322319803
327 -0.03255506251007319 -10.82401356194169 -0.03248619213700295 -10.827317514456807
328 -0.03254299852997065 -10.856556560471661 -0.03137337081134319 -10.85869088526815
329 -0.03255562726408243 -10.889112187735744 -0.03281799573451281 -10.891508881002663
330 -0.032560354098677635 -10.921672541834422 -0.03225399795919657 -10.92376287896186
331 -0.03255500886589289 -10.954227550700315 -0.03250689003616571 -10.956269768998025
332 -0.03255471587181091 -10.986782266572126 -0.0329118587076664 -10.989181627705692
333 -0.03255119640380144 -11.019333462975927 -0.03210638947784901 -11.021288017183542
334 -0.03254933692514896 -11.051882799901076 -0.03268860653042793 -11.05397662371397
335 -0.03254767395555973 -11.084430473856635 -0.03272607009857893 -11.08670269381255
336 -0.03254265002906322 -11.116973123885698 -0.032526987791061404 -11.119229681603612
337 -0.03255200609564781 -11.149525129981345 -0.032366417534649375 -11.151596099138262
338 -0.03254513032734394 -11.18207026030869 -0.032731635868549346 -11.18432773500681
339 -0.032543941773474215 -11.214614202082164 -0.03327993098646402 -11.217607665993274
340 -0.03253913689404726 -11.247153338976212 -0.0327248876914382 -11.250332553684713
341 -0.03252126388251782 -11.27967460285873 -0.03321782611310482 -11.283550379797818
342 -0.03253187034279108 -11.31220647320152 -0.03140121093019843 -11.314951590728016
343 -0.032538905180990695 -11.34474537838251 -0.03224881403148174 -11.347200404759498
344 -0.03252864982932806 -11.377274028211838 -0.03262883648276329 -11.37982924124226
345 -0.032531749457120895 -11.409805777668959 -0.03267376478761434 -11.412503006029874
346 -0.03251716941595077 -11.442322947084909 -0.032734254561364654 -11.44523726059124
347 -0.03251301795244217 -11.474835965037352 -0.03261571116745472 -11.477852971758695
348 -0.03252138886600733 -11.507357353903359 -0.0328201923519373 -11.510673164110633
349 -0.032511422969400884 -11.53986877687276 -0.032439527288079265 -11.543112691398713
350 -0.032510547898709774 -11.57237932477147 -0.03185349497944116 -11.574966186378154
351 -0.03251733537763357 -11.604896660149103 -0.03291318230330944 -11.607879368681463
352 -0.03254287540912628 -11.63743953555823 -0.03196701239794493 -11.639846381079408
353 -0.03251779563724995 -11.66995733119548 -0.032342429645359515 -11.672188810724768
354 -0.03251502774655819 -11.702472358942039 -0.03231222722679376 -11.70450103795156
355 -0.03252333533018827 -11.734995694272227 -0.03288438078016043 -11.737385418731721
356 -0.032512965984642504 -11.767508660256869 -0.0328525485470891 -11.77023796727881
357 -0.032506644167006014 -11.800015304423875 -0.03252590391784906 -11.802763871196658
358 -0.03250728268176317 -11.832522587105638 -0.03243076894432306 -11.835194640140982
359 -0.03251171223819256 -11.865034299343831 -0.032070932909846306 -11.867265573050828
360 -0.03251388501375914 -11.897548184357591 -0.03231737352907658 -11.899582946579905
361 -0.032509195245802404 -11.930057379603394 -0.03243840709328651 -11.932021353673191
362 -0.03250444196164608 -11.962561821565039 -0.0326982082799077 -11.964719561953098
363 -0.032505369372665883 -11.995067190937705 -0.03176466654986143 -11.99648422850296
364 -0.032525721751153466 -12.027592912688858 -0.03398104663938284 -12.030465275142342
365 -0.03249404262751341 -12.060086955316372 -0.03273372184485197 -12.063198996987195
366 -0.032484283298254014 -12.092571238614626 -0.032338939234614374 -12.09553793622181
367 -0.03249006848782301 -12.125061307102449 -0.032536471262574196 -12.128074407484384
368 -0.032480415888130665 -12.15754172299058 -0.032508081570267675 -12.16058248905465
369 -0.03248462788760662 -12.190026350878187 -0.03316388428211212 -12.193746373336763
370 -0.03247920256108046 -12.222505553439268 -0.032774530537426474 -12.22652090387419
371 -0.03247626908123493 -12.254981822520502 -0.03254026044160128 -12.259061164315792
372 -0.03247606176882982 -12.287457884289331 -0.032581913843750955 -12.291643078159543
373 -0.03247355334460735 -12.319931437633938 -0.03271882031112909 -12.324361898470672
374 -0.03247007671743631 -12.352401514351374 -0.03293082751333713 -12.357292725984008
375 -0.0324614379554987 -12.384862952306873 -0.032407224923372266 -12.38969995090738
376 -0.032461734116077424 -12.417324686422951 -0.03309215344488621 -12.422792104352267
377 -0.03237646035850048 -12.449701146781452 -0.027857648395001888 -12.45064975274727
378 -0.032484158873558044 -12.48218530565501 -0.0322828097268939 -12.482932562474163
379 -0.032479284703731535 -12.514664590358741 -0.032509336806833745 -12.515441899280997
380 -0.03247970901429653 -12.547144299373038 -0.03255337756127119 -12.547995276842268
381 -0.03246965128928423 -12.579613950662322 -0.0318746343255043 -12.579869911167773
382 -0.032481873966753484 -12.612095824629076 -0.03210361041128636 -12.61197352157906
383 -0.03248256854712963 -12.644578393176205 -0.03275060541927814 -12.644724126998337
384 -0.03249361906200647 -12.677072012238211 -0.03203736338764429 -12.676761490385982
385 -0.03248080927878618 -12.709552821516997 -0.03238220978528261 -12.709143700171264
386 -0.03248379994183779 -12.742036621458835 -0.032696432806551455 -12.741840132977815
387 -0.032478613592684266 -12.774515235051519 -0.03229941800236702 -12.774139550980182
388 -0.032505925931036475 -12.807021160982556 -0.03287492282688618 -12.807014473807069
389 -0.03247227352112532 -12.839493434503682 -0.03252243138849735 -12.839536905195565
390 -0.03246846254914999 -12.871961897052833 -0.03231700863689184 -12.871853913832457
391 -0.0324640266597271 -12.90442592371256 -0.0322552427649498 -12.904109156597407
392 -0.03246171437203884 -12.936887638084599 -0.03261088840663433 -12.93672004500404
393 -0.03245312385261059 -12.96934076193721 -0.03069322034716606 -12.967413265351206
394 -0.03244974315166473 -13.001790505088874 -0.032115910202264786 -12.999529175553471
395 -0.032454530522227285 -13.0342450356111 -0.03252352215349674 -13.032052697706968
396 -0.032455223798751834 -13.066700259409853 -0.0324974711984396 -13.064550168905408
397 -0.032493578270077705 -13.09919383767993 -0.030515479668974877 -13.095065648574382
398 -0.03246878460049629 -13.131662622280427 -0.03254115916788578 -13.127606807742268
399 -0.03246889393776655 -13.164131516218193 -0.03242343384772539 -13.160030241589993
400 -0.03246828392148018 -13.196599800139673 -0.03239829689264297 -13.192428538482636
401 -0.032463335804641245 -13.229063135944314 -0.03248645700514317 -13.22491499548778
402 -0.03246961031109095 -13.261532746255405 -0.032506002485752104 -13.257420997973531
403 -0.03246416635811329 -13.293996912613519 -0.0324988616630435 -13.289919859636575
404 -0.03246087729930878 -13.326457789912828 -0.03251881934702396 -13.322438678983598
405 -0.032455867156386375 -13.358913657069214 -0.03235831055790186 -13.3547969895415
406 -0.032457074895501134 -13.391370731964715 -0.032626130618155 -13.387423120159655
407 -0.03244517017155886 -13.423815902136274 -0.032212710939347744 -13.419635831099002
408 -0.03245512116700411 -13.456271023303279 -0.03212276268750429 -13.451758593786506
409 -0.03245580047369003 -13.488726823776968 -0.03262784983962774 -13.484386443626134
410 -0.032450602017343046 -13.521177425794312 -0.03287365771830082 -13.517260101344435
411 -0.03243737518787384 -13.553614800982185 -0.03254545535892248 -13.549805556703358
412 -0.03245083875954151 -13.586065639741726 -0.032765241153538224 -13.582570797856896
413 -0.0324477531015873 -13.618513392843314 -0.031250011455267665 -13.613820809312163
414 -0.032436632364988324 -13.650950025208301 -0.032419122755527496 -13.64623993206769
415 -0.0324396263808012 -13.683389651589103 -0.032536390237510204 -13.6787763223052
416 -0.03243697751313448 -13.715826629102237 -0.032993301190435885 -13.711769623495636
417 -0.03243251852691174 -13.748259147629149 -0.03247817344963551 -13.744247796945272
418 -0.03241797834634781 -13.780677125975497 -0.03293835707008839 -13.77718615401536
419 -0.03243370857089758 -13.813110834546395 -0.0324613019824028 -13.809647455997764
420 -0.03242962248623371 -13.845540457032628 -0.032440712116658686 -13.842088168114422
421 -0.032427505031228064 -13.877967962063856 -0.03204631544649601 -13.874134483560919
422 -0.032418813556432724 -13.910386775620289 -0.032800038903951646 -13.906934522464871
423 -0.0324213108047843 -13.942808086425073 -0.03229200132191181 -13.939226523786783
424 -0.03242494538426399 -13.975233031809337 -0.03256799820810556 -13.971794521994887
425 -0.03242029882967472 -14.00765333063901 -0.032273289002478125 -14.004067810997366
426 -0.032429857179522514 -14.040083187818533 -0.032599153183400634 -14.036666964180768
427 -0.032410461269319055 -14.072493649087852 -0.03193168770521879 -14.068598651885987
428 -0.032418031617999075 -14.10491168070585 -0.032362894900143144 -14.10096154678613
429 -0.032422920875251296 -14.137334601581102 -0.03236116040498018 -14.133322707191109
430 -0.03241667319089174 -14.169751274771993 -0.03245850037783384 -14.165781207568942
431 -0.032417854852974416 -14.202169129624968 -0.03205561414361 -14.197836821712553
432 -0.03241789434105158 -14.23458702396602 -0.0326860936358571 -14.23052291534841
433 -0.03241519555449486 -14.267002219520515 -0.032770592160522936 -14.263293507508932
434 -0.03241587784141302 -14.299418097361928 -0.03244114518165588 -14.295734652690587
435 -0.03241875022649765 -14.331836847588425 -0.03251676466315985 -14.328251417353748
436 -0.03241187464445829 -14.364248722232883 -0.03196190688759089 -14.36021332424134
437 -0.03242069408297539 -14.39666941631586 -0.03299044519662857 -14.393203769437967
438 -0.03240125235170126 -14.42907066866756 -0.031278543174266815 -14.424482312612234
439 -0.032423431612551214 -14.461494100280111 -0.03273104839026928 -14.457213361002504
440 -0.03241907916963101 -14.493913179449743 -0.03110242886468768 -14.488315789867192
441 -0.032430843077600004 -14.526344022527343 -0.03138584038242698 -14.51970163024962
442 -0.03240920994430781 -14.558753232471652 -0.031091433949768543 -14.550793064199388
443 -0.03243550192564726 -14.5911887343973 -0.03190502971410751 -14.582698093913494
444 -0.03242769725620746 -14.623616431653506 -0.032954953610897064 -14.615653047524392
445 -0.032431138679385185 -14.656047570332891 -0.03312616031616926 -14.64877920784056
446 -0.032403739355504516 -14.688451309688396 -0.03268954157829285 -14.681468749418853
447 -0.032413290627300737 -14.720864600315696 -0.03246259167790413 -14.713931341096757
448 -0.032417691126465795 -14.753282291442162 -0.031874529737979176 -14.745805870834737
449 -0.03242213539779186 -14.785704426839953 -0.03343966957181692 -14.779245540406553
450 -0.032426691614091396 -14.818131118454044 -0.03336243983358145 -14.812607980240134
451 -0.03240505326539278 -14.850536171719437 -0.03240311909466982 -14.845011099334805
452 -0.032396499253809455 -14.882932670973247 -0.03258626274764538 -14.87759736208245
453 -0.03239506147801876 -14.915327732451265 -0.03220279198139906 -14.90980015406385
454 -0.03239809777587652 -14.947725830227142 -0.03250832445919514 -14.942308478523046
455 -0.0323814919218421 -14.980107322148985 -0.03422905076295137 -14.976537529285997
456 -0.03239646181464195 -15.012503783963627 -0.03188028410077095 -15.008417813386767
457 -0.032384736277163026 -15.04488852024079 -0.03234080243855715 -15.040758615825325
458 -0.03238323442637921 -15.07727175466717 -0.032734251208603383 -15.073492867033929
459 -0.03237983044236899 -15.109651585109539 -0.032497380301356314 -15.105990247335285
460 -0.032397386059165 -15.142048971168704 -0.034367244504392144 -15.140357491839676
461 -0.03236780017614364 -15.174416771344847 -0.032397936657071115 -15.172755428496748
462 -0.032368430867791176 -15.206785202212638 -0.03261760771274567 -15.205373036209494
463 -0.032373535260558126 -15.239158737473195 -0.032326750457286835 -15.23769978666678
464 -0.032361581735312936 -15.271520319208507 -0.03240798152983189 -15.270107768196613
465 -0.03237025011330843 -15.303890569321815 -0.03158384896814823 -15.301691617164762
466 -0.03236131239682436 -15.33625188171864 -0.03285191059112549 -15.334543527755887
467 -0.03236503098160028 -15.36861691270024 -0.031395172514021394 -15.365938700269908
468 -0.03237114008516073 -15.4009880527854 -0.031887654960155484 -15.397826355230062
469 -0.032355661131441595 -15.433343713916843 -0.03215651214122772 -15.42998286737129
470 -0.03236004319041967 -15.465703757107262 -0.03279034849256277 -15.462773215863853
471 -0.03235898930579424 -15.498062746413057 -0.03304104823619127 -15.495814264100044
472 -0.03234391417354345 -15.5304066605866 -0.03229689616709948 -15.528111160267144
473 -0.03235348891466856 -15.562760149501269 -0.03273758832365274 -15.560848748590796
474 -0.032345146499574186 -15.595105296000844 -0.03250036239624023 -15.593349110987036
475 -0.03232974018901587 -15.62743503618986 -0.03215143103152514 -15.625500542018562
476 -0.03235644940286875 -15.659791485592729 -0.031964495033025744 -15.657465037051589
477 -0.032381346262991426 -15.69217283185572 -0.029900079406797887 -15.687365116458386
478 -0.03237622380256653 -15.724549055658287 -0.032805906422436235 -15.720171022880821
479 -0.03235654197633266 -15.756905597634619 -0.031982357054948805 -15.75215337993577
480 -0.0323567982763052 -15.789262395910924 -0.032327874563634396 -15.784481254499404
481 -0.03234065007418394 -15.821603045985109 -0.031690982170403004 -15.816172236669807
482 -0.032352535612881185 -15.85395558159799 -0.03211919870227575 -15.848291435372083
483 -0.03236728087067604 -15.886322862468667 -0.034905222803354265 -15.883196658175438
484 -0.032347912155091765 -15.91867077462376 -0.03213558569550514 -15.915332243870942
485 -0.03234607018530369 -15.951016844809063 -0.03228856157511473 -15.947620805446057
486 -0.03234069384634495 -15.983357538655408 -0.032486467994749545 -15.980107273440806
487 -0.03234152067452669 -16.015699059329936 -0.03242211472243071 -16.012529388163237
488 -0.03233930636197328 -16.04803836569191 -0.03212199788540602 -16.044651386048642
489 -0.03233862891793251 -16.080376994609843 -0.0323185496032238 -16.076969935651867
490 -0.03234191816300154 -16.112718912772845 -0.032806321233510974 -16.10977625688538
491 -0.03234157375991344 -16.14506048653276 -0.03358549289405346 -16.143361749779434
492 -0.032322478108108045 -16.177382964640866 -0.03187551023438573 -16.17523726001382
493 -0.032324185222387315 -16.209707149863252 -0.03223629873245955 -16.20747355874628
494 -0.032325892709195614 -16.242033042572448 -0.03237146157771349 -16.239845020323994
495 -0.032322958111763 -16.27435600068421 -0.0324310015887022 -16.272276021912695
496 -0.032324946112930776 -16.30668094679714 -0.032442396879196166 -16.304718418791893
497 -0.03232196550816298 -16.339002912305304 -0.03224154692143202 -16.336959965713326
498 -0.03231891114264727 -16.37132182344795 -0.032287079654633996 -16.36924704536796
499 -0.03231224305927753 -16.403634066507227 -0.032748447731137276 -16.401995493099097
500 -0.03230965156108141 -16.43594371806831 -0.03271052688360214 -16.4347060199827
501 -0.032310678623616695 -16.468254396691925 -0.03209232185035944 -16.46679834183306
502 -0.032319465465843675 -16.50057386215777 -0.032324669510126115 -16.499123011343183
503 -0.03230642974376678 -16.532880291901535 -0.031096582673490046 -16.530219594016675
504 -0.03231946751475334 -16.565199759416288 -0.03261653631925583 -16.56283613033593
505 -0.03231945689767599 -16.597519216313962 -0.03263664003461599 -16.59547277037055
506 -0.032354189269244674 -16.629873405583208 -0.03457180820405483 -16.630044578574605
507 -0.032312525622546676 -16.662185931205755 -0.032728761434555054 -16.66277334000916
508 -0.032310684025287625 -16.694496615231042 -0.03250175965949893 -16.69527509966866
509 -0.03229839000850916 -16.726795005239552 -0.03247882518917322 -16.727753924857833
510 -0.032300873473286626 -16.759095878712838 -0.03101514196023345 -16.758769066818065
511 -0.032302206940948965 -16.791398085653785 -0.03255694434046745 -16.79132601115853
512 -0.03227791413664818 -16.823675999790435 -0.03140515666455031 -16.822731167823083
513 -0.03230395633727312 -16.855979956127708 -0.0322912784293294 -16.855022446252413
514 -0.03231933694332838 -16.888299293071036 -0.028917674999684097 -16.883940121252095
515 -0.03233017474412918 -16.920629467815164 -0.0316489290446043 -16.9155890502967
516 -0.03232274204492569 -16.95295220986009 -0.032475721836090085 -16.94806477213279
517 -0.03232070617377758 -16.985272916033868 -0.03213065396994352 -16.980195426102732
518 -0.03232070300728083 -17.017593619041147 -0.032724530808627604 -17.01291995691136
519 -0.03235810175538063 -17.04995172079653 -0.027147935703396797 -17.040067892614758
520 -0.03233711384236813 -17.082288834638895 -0.03222063612192869 -17.072288528736685
521 -0.03233038131147623 -17.11461921595037 -0.032141111046075824 -17.10442963978276
522 -0.03233366925269365 -17.146952885203063 -0.03254083283245564 -17.136970472615218
523 -0.03232880420982838 -17.179281689412893 -0.032494513876736165 -17.169464986491953
524 -0.032327382825315 -17.211609072238208 -0.032731511257588865 -17.20219649774954
525 -0.0323279706761241 -17.243937042914332 -0.031960805505514146 -17.234157303255053
526 -0.03232967760413885 -17.27626672051847 -0.03242791071534157 -17.266585213970394
527 -0.03228653036057949 -17.30855325087905 -0.03464664742350578 -17.3012318613939
528 -0.03229544721543789 -17.34084869809449 -0.032244513370096685 -17.333476374763997
529 -0.032303184270858765 -17.37315188236535 -0.03259960170835256 -17.36607597647235
530 -0.03230162169784308 -17.405453504063193 -0.032288260757923126 -17.398364237230272
531 -0.032307592779397966 -17.43776109684259 -0.034577151760458946 -17.43294138899073
532 -0.03230590224266052 -17.47006699908525 -0.031047964934259653 -17.46398935392499
533 -0.03228543382138014 -17.50235243290663 -0.03240301385521889 -17.49639236778021
534 -0.03228888250887394 -17.534641315415502 -0.03242591470479965 -17.52881828248501
535 -0.03229601085186005 -17.56693732626736 -0.03220052719116211 -17.56101880967617
536 -0.03229712471365929 -17.59923445098102 -0.03215469997376204 -17.593173509649933
537 -0.03228254299610853 -17.631516993977126 -0.032094651646912095 -17.625268161296844
538 -0.03229280672967434 -17.6638098007068 -0.03229171521961689 -17.657559876516462
539 -0.03231594450771809 -17.69612574521452 -0.03138744728639722 -17.68894732380286
540 -0.032293239049613474 -17.728418984264135 -0.03241843860596418 -17.721365762408826
541 -0.03230136763304472 -17.76072035189718 -0.03237265348434448 -17.75373841589317
542 -0.032290450669825076 -17.793010802567007 -0.03226416949182749 -17.786002585385
543 -0.03226233161985874 -17.825273134186865 -0.032718167267739774 -17.818720752652737
544 -0.03228516783565283 -17.857558302022518 -0.03198111075907946 -17.850701863411818
545 -0.032285224087536334 -17.889843526110056 -0.03210282605141401 -17.88280468946323
546 -0.03229785971343517 -17.92214138582349 -0.031181153003126384 -17.913985842466357
547 -0.03228845689445734 -17.954429842717946 -0.032050093077123164 -17.94603593554348
548 -0.03230639398097992 -17.986736236698928 -0.03338426928967238 -17.979420204833154
549 -0.03230458218604326 -18.01904081888497 -0.03335226960480213 -18.012772474437956
550 -0.03227392714470625 -18.05131474602968 -0.032331271655857564 -18.04510374609381
551 -0.032274527661502364 -18.08358927369118 -0.032254749163985255 -18.077358495257798
552 -0.03227433655411005 -18.11586361024529 -0.031954461522400376 -18.109312956780197
553 -0.03228418808430433 -18.148147798329596 -0.032057723961770535 -18.141370680741968
554 -0.03222832176834345 -18.18037612009794 -0.029646695591509342 -18.171017376333477
555 -0.03228597454726696 -18.212662094645207 -0.03215530663728714 -18.203172682970763
556 -0.03228740692138672 -18.244949501566595 -0.032261848263442514 -18.235434531234205
557 -0.03227777648717165 -18.277227278053765 -0.03203828912228346 -18.26747282035649
558 -0.032284575141966344 -18.30951185319573 -0.032231873087584975 -18.299704693444074
559 -0.03228306695818901 -18.34179492015392 -0.03158086184412241 -18.331285555288197
560 -0.032283324375748636 -18.374078244529667 -0.03154319450259209 -18.36282874979079
561 -0.032285336405038834 -18.406363580934705 -0.03197496365755796 -18.394803713448347
562 -0.032307150214910506 -18.438670731149617 -0.03393376339226961 -18.428737476840617
563 -0.03227691743522883 -18.470947648584847 -0.032091274112463 -18.46082875095308
564 -0.032278796285390855 -18.503226444870236 -0.0322853347286582 -18.49311408568174
565 -0.03227630704641342 -18.53550275191665 -0.032326864637434484 -18.525440950319172
566 -0.032274427637457845 -18.567777179554106 -0.03220891524106264 -18.557649865560236
567 -0.032271415181458 -18.600048594735565 -0.032124309428036214 -18.58977417498827
568 -0.03227354846894741 -18.63232214320451 -0.03241060394793749 -18.62218477893621
569 -0.03227478601038456 -18.664596929214895 -0.03217481132596731 -18.654359590262175
570 -0.03227752111852169 -18.696874450333418 -0.03219635970890522 -18.68655594997108
571 -0.03228027280420065 -18.72915472313762 -0.03056071875616908 -18.71711666872725
572 -0.032288503088057044 -18.761443226225676 -0.032122121192514896 -18.749238789919765
573 -0.0322794646024704 -18.793722690828147 -0.032150433585047725 -18.781389223504814
574 -0.03228156957775354 -18.826004260405902 -0.032377304323017594 -18.81376652782783
575 -0.03228109218180179 -18.858285352587703 -0.03224261570721865 -18.84600914353505
576 -0.032268283516168596 -18.89055363610387 -0.03266278021037579 -18.878671923745426
577 -0.03228375576436519 -18.922837391868235 -0.03217097409069538 -18.910842897836122
578 -0.032268768176436424 -18.95510616004467 -0.03170944880694151 -18.942552346643065
579 -0.03228374924510717 -18.987389909289778 -0.03324467577040195 -18.975797022413467
580 -0.03228090777993202 -19.01967081706971 -0.03246054518967867 -19.008257567603145
581 -0.0322841577231884 -19.0519549747929 -0.032389458268880844 -19.040647025872026
582 -0.032275165803730486 -19.08423014059663 -0.03213825337588787 -19.072785279247913
583 -0.032283483818173406 -19.116513624414804 -0.03211432732641697 -19.10489960657433
584 -0.03226972706615925 -19.14878335148096 -0.034251594357192515 -19.139151200931526
585 -0.03227747604250908 -19.18106082752347 -0.03262673243880272 -19.17177793337033
586 -0.032268645241856575 -19.213329472765327 -0.032235040329396725 -19.204012973699726
587 -0.032271032221615314 -19.245600504986943 -0.032266432605683806 -19.23627940630541
588 -0.03225919418036938 -19.277859699167312 -0.03249443750828505 -19.268773843813694
589 -0.03226142711937428 -19.310121126286685 -0.03224869091063738 -19.301022534724332
590 -0.03225417509675026 -19.342375301383434 -0.03198537807911635 -19.33300791280345
591 -0.03226331789046526 -19.3746386192739 -0.03202265594154596 -19.365030568744995
592 -0.03225081078708172 -19.406889430060982 -0.032338108867406845 -19.397368677612402
593 -0.032254491932690144 -19.439143921993672 -0.03180412370711565 -19.429172801319517
594 -0.032255240343511106 -19.471399162337182 -0.03235850315541029 -19.461531304474928
595 -0.032275066897273066 -19.503674229234456 -0.032357420027256015 -19.493888724502185
596 -0.03224580436944961 -19.535920033603904 -0.03185069467872381 -19.52573941918091
597 -0.032242065854370595 -19.568162099458274 -0.030940451938658953 -19.556679871119567
598 -0.0322529174387455 -19.60041501689702 -0.03175078462809324 -19.58843065574766
599 -0.03226636946201324 -19.632681386359035 -0.03205834850668907 -19.62048900425435
600 -0.03225988540798426 -19.66494127176702 -0.03289842791855335 -19.653387432172902
601 -0.0322614261880517 -19.69720269795507 -0.03165204245597124 -19.685039474628873
602 -0.032259004563093184 -19.729461702518165 -0.031989478319883344 -19.717028952948755
603 -0.032263940945267675 -19.761725643463432 -0.03203814700245857 -19.749067099951215
604 -0.03226469270884991 -19.793990336172282 -0.03147960146889091 -19.780546701420107
605 -0.03225971981883049 -19.826250055991114 -0.032030808925628665 -19.812577510345736
606 -0.03226900566369295 -19.858519061654807 -0.03143176669254899 -19.844009277038285
607 -0.03226066268980503 -19.89077972434461 -0.03170226402580738 -19.875711541064092
608 -0.032258698157966136 -19.92303842250258 -0.0325162997469306 -19.908227840811023
609 -0.032262415997684 -19.955300838500264 -0.032228786312043664 -19.940456627123066
610 -0.032260524295270446 -19.987561362795535 -0.03162397872656584 -19.97208060584963
611 -0.03227780144661665 -20.019839164242153 -0.03159966887906194 -20.00368027472869
612 -0.032283312268555166 -20.052122476510707 -0.0322445472702384 -20.03592482199893
613 -0.03226649407297373 -20.08438897058368 -0.03056277260184288 -20.066487594600773
614 -0.032293439656496045 -20.116682410240177 -0.03237227704375982 -20.09885987164453
615 -0.03228398468345404 -20.14896639492363 -0.032284201309084895 -20.131144072953617
616 -0.03227742090821266 -20.18124381583184 -0.032282891869544986 -20.163426964823163
617 -0.032278024964034556 -20.213521840795877 -0.032071917317807674 -20.19549888214097
618 -0.03227827101945877 -20.245800111815335 -0.03211640939116478 -20.227615291532135
619 -0.03227557875216007 -20.278075690567494 -0.03226040881127119 -20.259875700343407
620 -0.03227205574512482 -20.31034774631262 -0.031522583588957785 -20.291398283932367
621 -0.032287081517279145 -20.342634827829897 -0.03292821384966373 -20.32432649778203
622 -0.03227128367871046 -20.374906111508608 -0.032087251730263236 -20.356413749512296
623 -0.03227793239057064 -20.40718404389918 -0.03198479078710079 -20.388398540299395
624 -0.032270020060241225 -20.43945406395942 -0.032136045768857 -20.420534586068253
625 -0.032273386418819425 -20.47172745037824 -0.032622164115309715 -20.453156750183563
626 -0.032273598946630955 -20.50400104932487 -0.032480433396995065 -20.485637183580558
627 -0.03227764442563057 -20.5362786937505 -0.03231585640460253 -20.51795303998516
628 -0.032260426133871076 -20.56853911988437 -0.032013859041035174 -20.549966899026195
629 -0.03223217893391848 -20.600771298818287 -0.033128361031413076 -20.583095260057608
630 -0.032267394475638866 -20.633038693293926 -0.03146916870027781 -20.614564428757884
631 -0.032269826531410216 -20.665308519825338 -0.030247217603027822 -20.64481164636091
632 -0.032275186665356156 -20.697583706490693 -0.03227922972291708 -20.677090876083827
633 -0.032282797433435914 -20.72986650392413 -0.031529434211552146 -20.70862031029538
634 -0.03225346859544516 -20.762119972519574 -0.030550815537571906 -20.739171125832954
635 -0.03226718679070473 -20.79438715931028 -0.031736725755035874 -20.77090785158799
636 -0.03226948883384466 -20.826656648144123 -0.03246620986610651 -20.803374061454097
637 -0.03225770220160484 -20.858914350345728 -0.03126882715150714 -20.834642888605604
638 -0.03227195870131254 -20.89118630904704 -0.03223204221576452 -20.866874930821368
639 -0.0322646988555789 -20.923451007902617 -0.03284079190343618 -20.899715722724803
640 -0.03226096983999014 -20.955711977742606 -0.032722769677639006 -20.932438492402444
641 -0.0322609992697835 -20.98797297701239 -0.03222222980111837 -20.96466072220356
642 -0.03225745167583227 -21.020230428688222 -0.03315630238503218 -20.997817024588592
643 -0.032254995033144954 -21.052485423721368 -0.03137076236307621 -21.029187786951667
644 -0.03225255012512207 -21.08473797384649 -0.03212429005652666 -21.061312077008193
645 -0.03225457053631544 -21.116992544382807 -0.03089258037507534 -21.092204657383267
646 -0.032262688130140306 -21.149255232512946 -0.03238664697855711 -21.124591304361825
647 -0.032263027504086494 -21.181518260017032 -0.03230386264622211 -21.15689516700805
648 -0.03226310033351183 -21.213781360350545 -0.03207521662116051 -21.188970383629208
649 -0.03226093053817749 -21.246042290888724 -0.03203748594969511 -21.2210078695789
650 -0.03224760852754116 -21.278289899416265 -0.03297030478715897 -21.25397817436606
651 -0.03224505428224802 -21.310534953698514 -0.032168610207736495 -21.2861467845738
652 -0.032271014899015425 -21.34280596859753 -0.032215346954762934 -21.318362131528563
653 -0.03226738888770342 -21.375073357485235 -0.032774643041193485 -21.351136774569756
654 -0.032262797467410564 -21.407336154952645 -0.032101474888622764 -21.38323824945838
655 -0.03225531410425901 -21.439591469056904 -0.0324193362146616 -21.415657585673042
656 -0.03227613549679518 -21.471867604553697 -0.03103369874879718 -21.44669128442184
657 -0.032256773486733434 -21.50412437804043 -0.03249687552452087 -21.47918815994636
658 -0.03225319068878889 -21.53637756872922 -0.03177068270742893 -21.51095884265379
659 -0.032250430434942245 -21.56862799916416 -0.03176003843545914 -21.542718881089247
660 -0.03226277604699135 -21.600890775211152 -0.03255903329700231 -21.57527791438625
661 -0.03227334246039391 -21.633164117671544 -0.033274803683161734 -21.60855271806941
662 -0.03225997444242239 -21.665424092113966 -0.03271499630063772 -21.64126771437005
663 -0.03224187474697828 -21.697665966860946 -0.03207601234316826 -21.673343726713217
664 -0.03224802389740944 -21.729913990758355 -0.032003442756831646 -21.70534716947005
665 -0.03224858604371548 -21.76216257680207 -0.032249539904296395 -21.737596709374344
666 -0.03224624898284674 -21.794408825784917 -0.03228886593133211 -21.769885575305675
667 -0.03224369902163744 -21.826652524806555 -0.032239022105932234 -21.80212459741161
668 -0.03221783973276615 -21.85887036453932 -0.034317764826118945 -21.83644236223773
669 -0.032238370180130003 -21.891108734719452 -0.032411002553999424 -21.86885336479173
670 -0.032235569506883624 -21.923344304226337 -0.032403080724179745 -21.90125644551591
671 -0.03224114999175072 -21.955585454218088 -0.031846658512949946 -21.93310310402886
672 -0.03222416173666716 -21.987809615954756 -0.03301248159259558 -21.966115585621456
673 -0.03223248142749071 -22.020042097382248 -0.03159899180755019 -21.997714577429004
674 -0.032239113561809064 -22.052281210944056 -0.029454512055963278 -22.027169089484968
675 -0.03224992081522941 -22.084531131759285 -0.031220743525773288 -22.05838983301074
676 -0.03224726133048535 -22.11677839308977 -0.03244736660271883 -22.090837199613457
677 -0.03223526235669851 -22.14901365544647 -0.03185545280575752 -22.122692652419214
678 -0.03224569410085678 -22.18125934954733 -0.03208298310637474 -22.15477563552559
679 -0.03224977646023035 -22.21350912600756 -0.031169479060918093 -22.185945114586506
680 -0.032242211140692235 -22.24575133714825 -0.03177900370210409 -22.21772411828861
681 -0.03224856611341238 -22.277999903261662 -0.03436581809073687 -22.25208993637935
682 -0.032243322022259234 -22.310243225283923 -0.03256721515208483 -22.284657151531434
683 -0.03222879003733396 -22.342472015321256 -0.03258116245269775 -22.31723831398413
684 -0.032238202169537544 -22.374710217490794 -0.03268059212714434 -22.349918906111274
685 -0.03221952319145203 -22.406929740682244 -0.032343999668955806 -22.38226290578023
686 -0.032219274528324605 -22.439149015210567 -0.033802778273820874 -22.41606568405405
687 -0.032211982645094395 -22.471360997855662 -0.032338994182646276 -22.448404678236695
688 -0.03220267239958048 -22.503563670255243 -0.03201009016484022 -22.480414768401534
689 -0.032212869450449946 -22.535776539705694 -0.03188224006444216 -22.512297008465975
690 -0.03220539502799511 -22.567981934733687 -0.03336545694619417 -22.545662465412168
691 -0.032205110602080825 -22.60018704533577 -0.030716827139258385 -22.576379292551426
692 -0.03221133928745985 -22.63239838462323 -0.031969177350401876 -22.608348469901827
693 -0.03221480753272772 -22.664613192155958 -0.029087951686233283 -22.63743642158806
694 -0.032220903784036636 -22.696834095939995 -0.03255617851391435 -22.669992600101974
695 -0.03222654853016138 -22.729060644470156 -0.03215644806623459 -22.70214904816821
696 -0.032212233543395995 -22.761272878013553 -0.03258586917072535 -22.734734917338933
697 -0.0322154339402914 -22.793488311953844 -0.03221081718802452 -22.766945734526956
698 -0.03220313172787428 -22.82569144368172 -0.032790262065827844 -22.799735996592783
699 -0.03220006227493286 -22.85789150595665 -0.02979576392099261 -22.829531760513778
700 -0.03221207540482283 -22.890103581361473 -0.03250405080616474 -22.86203581131994
701 -0.032226976566016675 -22.922330557927488 -0.0329869638197124 -22.895022775139655
702 -0.032191358506679535 -22.954521916434167 -0.03190098572522402 -22.926923760864877
703 -0.03220038153231144 -22.98672229796648 -0.03242905847728252 -22.95935281934216
704 -0.03218161482363939 -23.01890391279012 -0.0321640957146883 -22.99151691505685
705 -0.032198657467961314 -23.05110257025808 -0.03245418053120375 -23.023971095588053
706 -0.03218885883688927 -23.08329142909497 -0.03228560648858547 -23.056256702076638
707 -0.032189483381807805 -23.115480912476777 -0.03214927744120359 -23.08840597951784
708 -0.03219114150851965 -23.147672053985296 -0.03184052780270576 -23.120246507320548
709 -0.03219014853239059 -23.179862202517686 -0.03135123653337359 -23.151597743853923
710 -0.03219249881803989 -23.212054701335727 -0.03448637593537569 -23.1860841197893
711 -0.03218205738812685 -23.244236758723854 -0.034219551086425784 -23.220303670875726
712 -0.03217998053878546 -23.27641673926264 -0.032721846178174016 -23.2530255170539
713 -0.032167311385273935 -23.308584050647912 -0.032084053941071035 -23.28510957099497
714 -0.0321695713326335 -23.340753621980546 -0.03189022960141301 -23.31699980059638
715 -0.032168622501194476 -23.372922244481742 -0.031915667746216056 -23.348915468342597
716 -0.0321744279935956 -23.405096672475338 -0.0325202152132988 -23.381435683555896
717 -0.03216108735650778 -23.437257759831844 -0.03312289100140333 -23.4145585745573
718 -0.032166159711778164 -23.469423919543623 -0.03205123711377382 -23.446609811671074
719 -0.03219111673533916 -23.501615036278963 -0.03319148421287536 -23.47980129588395
720 -0.03216751981526613 -23.53378255609423 -0.032330574654042724 -23.512131870537992
721 -0.03216355219483376 -23.565946108289065 -0.03207581155002117 -23.544207682088015
722 -0.032159953378140926 -23.598106061667206 -0.032076163403689864 -23.576283845491705
723 -0.03216357957571745 -23.630269641242922 -0.03221214022487402 -23.60849598571658
724 -0.03216340728104115 -23.662433048523962 -0.032012493908405305 -23.640508479624984
725 -0.032154995016753674 -23.694588043540715 -0.032196563109755515 -23.67270504273474
726 -0.03216322138905525 -23.72675126492977 -0.0319089075550437 -23.704613950289783
727 -0.032159787602722645 -23.758911052532493 -0.031546346843242645 -23.736160297133026
728 -0.03216197639703751 -23.79107302892953 -0.031703725829720496 -23.767864022962748
729 -0.03215938694775104 -23.823232415877282 -0.031853179447352886 -23.7997172024101
730 -0.03213396705687046 -23.855366382934154 -0.03342177420854568 -23.833138976618645
731 -0.0321485722437501 -23.887514955177902 -0.0336223104968667 -23.866761287115512
732 -0.032144765742123126 -23.919659720920027 -0.03254393525421619 -23.89930522236973
733 -0.03215497359633446 -23.95181469451636 -0.032133052870631215 -23.93143827524036
734 -0.032137130945920946 -23.98395182546228 -0.0318180812522769 -23.963256356492636
735 -0.03213983215391636 -24.016091657616197 -0.03238637484610081 -23.995642731338737
736 -0.032161260955035686 -24.048252918571233 -0.03055312717333436 -24.02619585851207
737 -0.03214805964380503 -24.08040097821504 -0.03228335119783878 -24.058479209709912
738 -0.032157781161367895 -24.112558759376405 -0.03213594127446413 -24.090615150984377
739 -0.03214980382472277 -24.144708563201128 -0.032278597727417944 -24.122893748711796
740 -0.03217028360813856 -24.176878846809267 -0.028175161685794592 -24.15106891039759
741 -0.032167230546474454 -24.20904607735574 -0.03177587660029531 -24.182844786997887
742 -0.03216786421835423 -24.241213941574095 -0.03226299732923508 -24.21510778432712
743 -0.03216791320592165 -24.273381854780016 -0.032063353806734085 -24.247171138133854
744 -0.03216596134006977 -24.305547816120086 -0.03205725885927677 -24.27922839699313
745 -0.032164608128368855 -24.337712424248455 -0.031993816047906874 -24.311222213041038
746 -0.03217261731624603 -24.3698850415647 -0.031784717179834845 -24.343006930220874
747 -0.03216052018105984 -24.40204556174576 -0.032301935367286205 -24.37530886558816
748 -0.03216759990900755 -24.434213161654768 -0.03210970684885979 -24.40741857243702
749 -0.03214366268366575 -24.466356824338433 -0.03348106406629085 -24.44089963650331
750 -0.03215317633002997 -24.498510000668464 -0.031586310267448424 -24.47248594677076
751 -0.032160073332488534 -24.530670074000952 -0.03238111492246389 -24.504867061693226
752 -0.032153308391571045 -24.562823382392523 -0.03240897804498673 -24.537276039738213
753 -0.03215321283787489 -24.5949765952304 -0.03198772352188826 -24.5692637632601
754 -0.03217685054987669 -24.627153445780277 -0.03417664505541325 -24.603440408315514
755 -0.032132857479155064 -24.65928630325943 -0.032944658771157265 -24.63638506708667
756 -0.032146405428647995 -24.69143270868808 -0.03199816644191742 -24.668383233528587
757 -0.03213683124631643 -24.723569539934395 -0.03213486429303884 -24.700518097821625
758 -0.03213192969560623 -24.75570146963 -0.032147768512368204 -24.732665866333992
759 -0.0321394881233573 -24.787840957753357 -0.03232383485883474 -24.764989701192828
760 -0.032137899100780486 -24.81997885685414 -0.0315206085331738 -24.796510309726003
761 -0.03214642945677042 -24.85212528631091 -0.03246231321245432 -24.82897262293846
762 -0.03213222175836563 -24.884257508069275 -0.03132913922891021 -24.860301762167367
763 -0.03214848358184099 -24.916405991651118 -0.03290470149368048 -24.89320646366105
764 -0.03214369211345911 -24.948549683764575 -0.03248779140412807 -24.925694255065178
765 -0.03213866930454969 -24.980688353069127 -0.03186572724953294 -24.95755998231471
766 -0.0321362741291523 -25.012824627198277 -0.03207695186138153 -24.98963693417609
767 -0.03217194825410843 -25.044996575452387 -0.03314811559394002 -25.02278504977003
768 -0.0321203013882041 -25.07711687684059 -0.03273733239620924 -25.055522382166238
769 -0.03211450837552547 -25.109231385216116 -0.032209768891334534 -25.087732151057573
770 -0.03213042821735144 -25.141361813433466 -0.0319731499068439 -25.119705300964416
771 -0.03209726456552744 -25.173459077998995 -0.03227738924324512 -25.15198269020766
772 -0.03210472948849201 -25.205563807487486 -0.03220448512583971 -25.1841871753335
773 -0.03210345022380352 -25.23766725771129 -0.03240124508738518 -25.216588420420884
774 -0.032116069830954073 -25.269783327542246 -0.03272157311439514 -25.249309993535277
775 -0.03211485706269741 -25.301898184604944 -0.031394307035952806 -25.28070430057123
776 -0.0321012394502759 -25.33399942405522 -0.032046033255755904 -25.312750333826987
777 -0.03211075477302074 -25.366110178828244 -0.03276275116950274 -25.34551308499649
778 -0.03210392352193594 -25.39821410235018 -0.03234772942960262 -25.377860814426093
779 -0.03210201896727085 -25.430316121317453 -0.03168076975271106 -25.409541584178804
780 -0.03210970181971788 -25.46242582313717 -0.031231684051454066 -25.44077326823026
781 -0.03212047591805458 -25.494546299055227 -0.032882381416857245 -25.473655649647117
782 -0.03211377337574959 -25.526660072430975 -0.03431920651346445 -25.507974856160583
783 -0.032109088636934756 -25.55876916106791 -0.03153183041140437 -25.539506686571986
784 -0.03210225943475962 -25.59087142050267 -0.03243479300290346 -25.57194147957489
785 -0.03210317026823759 -25.622974590770905 -0.03262201566249132 -25.60456349523738
786 -0.03209833260625601 -25.655072923377162 -0.03179219737648964 -25.63635569261387
787 -0.0320934334769845 -25.687166356854146 -0.03225964680314064 -25.66861533941701
788 -0.032086657173931596 -25.719253014028077 -0.03235358186066151 -25.70096892127767
789 -0.03208643458783626 -25.751339448615912 -0.03231976348906755 -25.733288684766737
790 -0.032095969282090665 -25.783435417898 -0.032413965091109276 -25.765702649857847
791 -0.03211916666477919 -25.81555458456278 -0.03262192476540804 -25.798324574623255
792 -0.03207948412746191 -25.84763406869024 -0.03196694739162922 -25.830291522014885
793 -0.03208241388201714 -25.879716482572256 -0.03203547466546297 -25.86232699668035
794 -0.03208384271711111 -25.911800325289366 -0.03209170140326023 -25.89441869808361
795 -0.03207633215934038 -25.94387665744871 -0.033310722932219504 -25.92772942101583
796 -0.03205172251909971 -25.975928379967808 -0.03148083630949259 -25.95921025732532
797 -0.032076847925782206 -26.00800522789359 -0.03187544960528612 -25.99108570693061
798 -0.03206694349646568 -26.040072171390058 -0.031602868158370254 -26.022688575088978
799 -0.032102504000067714 -26.072174675390126 -0.030732113402336836 -26.053420688491315
800 -0.032084251195192336 -26.10425892658532 -0.03265017457306385 -26.08607086306438
801 -0.032080971822142604 -26.136339898407464 -0.03227903377264738 -26.118349896837024
802 -0.03207963276654482 -26.16841953117401 -0.031195749714970588 -26.149545646551996
803 -0.03208933491259813 -26.200508866086608 -0.03231189157813787 -26.181857538130135
804 -0.032083789631724355 -26.23259265571833 -0.034806805290281774 -26.216664343420415
805 -0.032052127085626124 -26.26464478280396 -0.030950857419520618 -26.247615200839935
806 -0.032071910612285134 -26.296716693416244 -0.031824581511318686 -26.279439782351254
807 -0.03207090832293034 -26.328787601739172 -0.03246331438422203 -26.311903096735477
808 -0.032073611952364446 -26.360861213691535 -0.03206041939556599 -26.343963516131044
809 -0.03207312226295471 -26.39293433595449 -0.03207613825798035 -26.376039654389025
810 -0.032067383825778964 -26.42500171978027 -0.03195371739566326 -26.407993371784688
811 -0.0320654958486557 -26.457067215628925 -0.03112383121624589 -26.439117203000933
812 -0.0320751141756773 -26.4891423298046 -0.031786316819489 -26.47090351982042
813 -0.032071235775947574 -26.52121356558055 -0.031873766146600244 -26.50277728596702
814 -0.0320717791095376 -26.553285344690085 -0.032620607689023015 -26.535397893656043
815 -0.03206781856715679 -26.585353163257242 -0.032137269340455535 -26.5675351629965
816 -0.03206708859652281 -26.617420251853765 -0.03225136771798134 -26.599786530714482
817 -0.032066340930759905 -26.649486592784527 -0.03216786030679941 -26.63195439102128
818 -0.032067961245775226 -26.681554554030303 -0.0319313520565629 -26.663885743077845
819 -0.032069284468889236 -26.713623838499192 -0.03180851424112916 -26.695694257318973
820 -0.03206479921936989 -26.745688637718562 -0.032190698012709615 -26.72788495533168
821 -0.032076753303408624 -26.77776539102197 -0.032490833289921285 -26.7603757886216
822 -0.03206238076090813 -26.809827771782878 -0.03302468340843916 -26.79340047203004
823 -0.03206842076033354 -26.84189619254321 -0.031132916640490293 -26.82453338867053
824 -0.032065652310848236 -26.87396184485406 -0.03232978843152523 -26.856863177102056
825 -0.03208447676151991 -26.906046321615577 -0.03128863479942083 -26.888151811901476
826 -0.03207940049469471 -26.93812572211027 -0.03106603380292654 -26.919217845704402
827 -0.03207761887460947 -26.97020334098488 -0.033588082529604435 -26.952805928234007
828 -0.03207759112119675 -27.00228093210608 -0.03235734719783068 -26.985163275431837
829 -0.03207661602646113 -27.03435754813254 -0.03202935680747032 -27.017192632239308
830 -0.03207687046378851 -27.06643441859633 -0.032571543008089066 -27.049764175247397
831 -0.03205798603594303 -27.098492404632275 -0.03133632065728307 -27.08110049590468
832 -0.03205749224871397 -27.13054989688099 -0.032720374129712584 -27.11382087003439
833 -0.0320590753108263 -27.162608972191816 -0.030971062183380128 -27.14479193221777
834 -0.03207646738737822 -27.194685439579192 -0.030859511997550725 -27.175651444215323
835 -0.03206199668347835 -27.22674743626267 -0.03227379284799099 -27.207925237063314
836 -0.03207170683890581 -27.258819143101576 -0.03257854580879212 -27.240503782872107
837 -0.03206241875886917 -27.290881561860445 -0.03333391789346933 -27.273837700765576
838 -0.032054193690419196 -27.322935755550866 -0.032443038932979104 -27.306280739698554
839 -0.03205156959593296 -27.354987325146798 -0.032100782915949824 -27.338381522614505
840 -0.03205077052116394 -27.38703809566796 -0.031937071681022645 -27.370318594295526
841 -0.03204173222184181 -27.419079827889803 -0.029798147920519113 -27.400116742216046
842 -0.0320768216624856 -27.45115664955229 -0.03297913521528244 -27.433095877431327
843 -0.03205655720084906 -27.48321320675314 -0.03221777454018593 -27.465313651971513
844 -0.03205720596015453 -27.515270412713292 -0.03253056071698666 -27.4978442126885
845 -0.03205837681889534 -27.547328789532187 -0.031572253070771696 -27.52941646575927
846 -0.03206382859498262 -27.57939261812717 -0.03204592224210501 -27.561462388001374
847 -0.03205939456820488 -27.611452012695374 -0.03213663212954998 -27.593599020130924
848 -0.032068095728755 -27.643520108424127 -0.02824079431593418 -27.621839814446858
849 -0.0320682305842638 -27.675588339008392 -0.032333442382514475 -27.654173256829374
850 -0.03206664081662893 -27.707654979825023 -0.03187771383672953 -27.686050970666102
851 -0.03207289204001427 -27.739727871865036 -0.03238289449363947 -27.718433865159742
852 -0.03209017552435398 -27.771818047389388 -0.03273195568472147 -27.751165820844463
853 -0.03207896575331688 -27.803897013142706 -0.03353428095579147 -27.784700101800254
854 -0.032057582214474675 -27.83595459535718 -0.030945683363825083 -27.81564578516408
855 -0.03206372130662203 -27.8680183166638 -0.031881835870444776 -27.847527621034523
856 -0.0320665754377842 -27.900084892101585 -0.03220408391207456 -27.879731704946597
857 -0.03206816054880619 -27.932153052650392 -0.03118238765746355 -27.91091409260406
858 -0.032065225206315516 -27.96421827785671 -0.03186694774776697 -27.942781040351825
859 -0.0320635499432683 -27.996281827799976 -0.03196417186409235 -27.974745212215918
860 -0.03209418375045061 -28.028376011550428 -0.02763302642852068 -28.00237823864444
861 -0.03208095524460077 -28.06045696679503 -0.030506081879138947 -28.03288432052358
862 -0.03208488468080759 -28.092541851475836 -0.03150648875162006 -28.0643908092752
863 -0.032082953676581386 -28.12462480515242 -0.031697137467563155 -28.096087946742763
864 -0.03208641093224287 -28.156711216084663 -0.03249331060796976 -28.12858125735073
865 -0.032077773660421374 -28.188788989745085 -0.03194759152829647 -28.16052884887903
866 -0.03207429684698582 -28.22086328659207 -0.03240993432700634 -28.192938783206035
867 -0.032048200070858 -28.252911486662928 -0.03354813028126955 -28.226486913487303
868 -0.032070177420973775 -28.2849816640839 -0.033468862622976304 -28.259955776110278
869 -0.03205488864332438 -28.317036552727224 -0.030378378927707672 -28.290334155037986
870 -0.032071296125650406 -28.349107848852874 -0.030899351555854083 -28.32123350659384
871 -0.0320882186293602 -28.381196067482236 -0.03273015562444925 -28.353963662218288
872 -0.03207830619066954 -28.413274373672905 -0.031778400484472516 -28.38574206270276
873 -0.03207645248621702 -28.44535082615912 -0.031986477226018904 -28.41772853992878
874 -0.03207913190126419 -28.477429958060384 -0.03366041723638773 -28.451388957165168
875 -0.0321584913879633 -28.509588449448348 -0.025703972205519676 -28.477092929370688
876 -0.032092420011758806 -28.541680869460105 -0.03183800932019949 -28.508930938690888
877 -0.03209301978349686 -28.5737738892436 -0.03209150098264217 -28.54102243967353
878 -0.0320928743109107 -28.605866763554513 -0.03238594438880682 -28.573408384062336
879 -0.03209150731563568 -28.637958270870147 -0.03225803785026073 -28.6056664219126
880 -0.03208582643419504 -28.67004409730434 -0.032447798550128935 -28.63811422046273
881 -0.03208491951227188 -28.702129016816613 -0.03225691858679056 -28.670371139049518
882 -0.032074025459587575 -28.7342030422762 -0.030084344651550056 -28.700455483701067
883 -0.032103697583079335 -28.766306739859278 -0.03219078658148646 -28.732646270282554
884 -0.03209749702364206 -28.79840423688292 -0.03140666522085667 -28.76405293550341
885 -0.032079412043094634 -28.830483648926016 -0.030933423060923816 -28.794986358564334
886 -0.03209330327808857 -28.862576952204105 -0.03218341488391161 -28.827169773448244
887 -0.03208709117025137 -28.894664043374355 -0.03182105980813503 -28.858990833256378
888 -0.032102135196328166 -28.926766178570684 -0.033604099042713644 -28.89259493229909
889 -0.032091440819203856 -28.95885761938989 -0.031909509748220447 -28.92450444204731
890 -0.03208106718957424 -28.99093868657946 -0.032379710115492344 -28.956884152162804
891 -0.03205169178545475 -29.022990378364916 -0.03184848055243492 -28.988732632715237
892 -0.032074035704135896 -29.05506441406905 -0.03194135203957558 -29.02067398475481
893 -0.03207596335560083 -29.087140377424653 -0.03262116741389036 -29.0532951521687
894 -0.032067354023456576 -29.11920773144811 -0.03264695070683956 -29.085942102875542
895 -0.032085607573390004 -29.1512933390215 -0.030272494442760943 -29.116214597318304
896 -0.03207511343061924 -29.183368452452118 -0.03207711018621921 -29.148291707504523
897 -0.03207628726959229 -29.21544473972171 -0.032572879642248156 -29.180864587146772
898 -0.03207442406564951 -29.24751916378736 -0.03247841242700815 -29.21334299957378
899 -0.032080008648335934 -29.279599172435695 -0.03199861496686936 -29.24534161454065
900 -0.03208654746413231 -29.311685719899828 -0.03109998619183898 -29.27644160073249
901 -0.03206169456243515 -29.343747414462264 -0.032321798522025345 -29.308763399254516
902 -0.03206906281411648 -29.37581647727638 -0.03203422650694847 -29.340797625761464
903 -0.03206701446324587 -29.407883491739625 -0.032081877999007705 -29.372879503760473
904 -0.03207077495753765 -29.439954266697164 -0.03208570517599583 -29.404965208936467
905 -0.032064426504075524 -29.47201869320124 -0.03207363206893206 -29.4370388410054
906 -0.03206482529640198 -29.50408351849764 -0.03215605039149523 -29.469194891396896
907 -0.032059282250702384 -29.536142800748344 -0.031917706690728666 -29.501112598087623
908 -0.03206309247761965 -29.568205893225965 -0.0320157490670681 -29.53312834715469
909 -0.03207195345312357 -29.600277846679088 -0.03259938452392817 -29.565727731678617
910 -0.03206526301801205 -29.6323431096971 -0.03213000204414129 -29.59785773372276
911 -0.03206561766564846 -29.664408727362748 -0.03243651520460844 -29.630294248927367
912 -0.03206338882446289 -29.69647211618721 -0.03224516306072474 -29.662539411988092
913 -0.03206849806010723 -29.728540614247315 -0.03265731856226921 -29.69519673055036
914 -0.03202456496655941 -29.760565179213874 -0.02918252283707261 -29.724379253387433
915 -0.0320630207657814 -29.792628199979657 -0.03200881704688072 -29.756388070434312
916 -0.03206572663038969 -29.824693926610045 -0.03188502267003059 -29.788273093104344
917 -0.032065494917333126 -29.85675942152738 -0.0319656940177083 -29.82023878712205
918 -0.03206585720181465 -29.888825278729193 -0.03172861896455288 -29.851967406086604
919 -0.032080783136188985 -29.92090606186538 -0.029900540318340062 -29.881867946404945
920 -0.03207453861832619 -29.952980600483706 -0.03142456971108913 -29.913292516116034
921 -0.032075985334813595 -29.98505658581852 -0.031226512882858513 -29.944519028998894
922 -0.032072432711720465 -30.01712901853024 -0.03260371945798397 -29.97712274845688
923 -0.032078346610069274 -30.04920736514031 -0.032290437072515485 -30.009413185529393
924 -0.03206103183329105 -30.081268396973602 -0.03136411067098379 -30.04077729620038
925 -0.03206881806254387 -30.113337215036147 -0.03129101861268282 -30.072068314813063
926 -0.03207435328513384 -30.14541156832128 -0.03179202936589718 -30.10386034417896
927 -0.032083732075989246 -30.17749530039727 -0.035404775850474836 -30.13926512002943
928 -0.03206409998238087 -30.20955940037965 -0.03219432570040226 -30.171459445729834
929 -0.03206539787352085 -30.24162479825317 -0.03180643953382969 -30.203265885263665
930 -0.032073144987225535 -30.273697943240396 -0.030583576206117867 -30.233849461469784
931 -0.03207125794142485 -30.30576920118182 -0.03271661810576916 -30.266566079575554
932 -0.032064123637974264 -30.337833324819794 -0.031951756402850154 -30.298517835978405
933 -0.03205680623650551 -30.369890131056298 -0.0317245002835989 -30.330242336262003
934 -0.03209572825580835 -30.401985859312106 -0.03425244782119989 -30.364494784083202
935 -0.032048838771879674 -30.434034698083984 -0.032456834055483344 -30.396951618138687
936 -0.032003972306847574 -30.46603867039083 -0.028909486159682272 -30.42586110429837
937 -0.0320485794916749 -30.498087249882506 -0.031893586926162246 -30.457754691224533
938 -0.03205118458718061 -30.530138434469688 -0.03215525783598423 -30.489909949060518
939 -0.03205548170953989 -30.56219391617923 -0.03149914294481278 -30.52140909200533
940 -0.03206639140844345 -30.59426030758767 -0.03244067020714283 -30.553849762212476
941 -0.032033387757837775 -30.62629369534551 -0.030472901556640862 -30.584322663769118
942 -0.03206200711429119 -30.6583557024598 -0.031438442692160604 -30.615761106461278
943 -0.032051673345267775 -30.69040737580507 -0.031608952395617965 -30.647370058856897
944 -0.03205964099615812 -30.72246701680123 -0.03378605507314205 -30.68115611393004
945 -0.0320462828502059 -30.754513299651435 -0.03346374686807394 -30.714619860798113
946 -0.03205109126865864 -30.786564390920095 -0.03144022272899747 -30.74606008352711
947 -0.032045934721827506 -30.818610325641924 -0.03123166607692838 -30.777291749604036
948 -0.03205770049244165 -30.850668026134365 -0.032305185310542585 -30.809596934914577
949 -0.0320417582988739 -30.88270978443324 -0.03158671548590064 -30.841183650400477
950 -0.03203786313533783 -30.914747647568575 -0.03404860273003578 -30.875232253130513
951 -0.032042575627565385 -30.94679022319614 -0.03166910521686077 -30.906901358347373
952 -0.03204736150801182 -30.978837584704152 -0.03190003745257854 -30.938801395799953
953 -0.032072439417243005 -31.010910024121394 -0.027356024645268918 -30.96615742044522
954 -0.032065225392580034 -31.042975249513972 -0.03145676385611296 -30.997614184301334
955 -0.03206724133342505 -31.075042490847398 -0.03185077160596848 -31.0294649559073
956 -0.032068887166678904 -31.10711137801408 -0.03227565065026283 -31.061740606557564
957 -0.03206318151205778 -31.139174559526136 -0.03214936926960945 -31.093889975827175
958 -0.0320620434358716 -31.171236602962008 -0.03208582326769829 -31.125975799094874
959 -0.03206403162330389 -31.20330063458531 -0.03309752885252237 -31.159073327947397
960 -0.03206090237945318 -31.235361536964763 -0.03220026176422834 -31.191273589711624
961 -0.0320633927360177 -31.26742492970078 -0.033060571923851964 -31.224334161635475
962 -0.032044459320604804 -31.299469389021386 -0.03143686950206757 -31.25577103113754
963 -0.03204484600573778 -31.331514235027125 -0.032821927405893805 -31.288592958543436
964 -0.03207429423928261 -31.36358852926641 -0.033389193937182426 -31.32198215248062
965 -0.032048207521438596 -31.395636736787846 -0.03163654925301671 -31.353618701733634
966 -0.03204997219145298 -31.427686708979298 -0.03111101211979985 -31.384729713853435
967 -0.032034628465771674 -31.45972133744507 -0.03257318679243326 -31.41730290064587
968 -0.032042286917567255 -31.491763624362637 -0.03192304018884897 -31.44922594083472
969 -0.03202981576323509 -31.52379344012587 -0.03174748234450817 -31.480973423179226
970 -0.03201526422053576 -31.555808704346408 -0.031526484061032534 -31.512499907240258
971 -0.03203905317932367 -31.587847757525733 -0.03339253980666399 -31.54589244704692
972 -0.03202824834734201 -31.619876005873074 -0.03297017030417919 -31.5788626173511
973 -0.0320323871448636 -31.651908393017937 -0.0328755509108305 -31.61173816826193
974 -0.03202066533267498 -31.68392905835061 -0.030953413248062132 -31.642691581509993
975 -0.03203277140855789 -31.71596182975917 -0.032330513931810856 -31.675022095441804
976 -0.03202254567295313 -31.74798437543212 -0.03192209098488093 -31.706944186426686
977 -0.03202707245945931 -31.78001144789158 -0.03230340275913477 -31.73924758918582
978 -0.032024165615439415 -31.81203561350702 -0.03156855050474405 -31.770816139690563
979 -0.032018599845468995 -31.84405421335249 -0.030635752063244582 -31.801451891753807
980 -0.03202654328197241 -31.87608075663446 -0.03194116316735744 -31.833393054921164
981 -0.03202894534915686 -31.90810970198362 -0.0321471119299531 -31.865540166851115
982 -0.03202754482626915 -31.94013724680989 -0.0324365433305502 -31.897976710181666
983 -0.03202671948820353 -31.972163966298094 -0.03313819598406553 -31.931114906165732
984 -0.032022183015942576 -32.00418614931404 -0.032910180650651454 -31.964025086816385
985 -0.03200362510979175 -32.03618977442383 -0.03134328965097666 -31.99536837646736
986 -0.032025518268346785 -32.06821529269218 -0.031424519047141074 -32.026792895514504
987 -0.03203386794775724 -32.10024916063994 -0.03203621190041304 -32.058829107414915
988 -0.032020686008036134 -32.13226984664798 -0.03136548073962331 -32.09019458815454
989 -0.03204679172486067 -32.16431663837284 -0.030543062277138232 -32.12073765043168
990 -0.03202916197478771 -32.19634580034763 -0.03078738683834672 -32.15152503727003
991 -0.03202766217291355 -32.228373462520544 -0.03170722350478172 -32.18323226077481
992 -0.032029785215854645 -32.2604032477364 -0.031312063056975606 -32.21454432383178
993 -0.03204523492604494 -32.292448482662444 -0.034661448933184145 -32.24920577276497
994 -0.032019414752721784 -32.32446789741517 -0.03183488100767136 -32.281040653772635
995 -0.03202275987714529 -32.35649065729231 -0.031789479218423365 -32.31283013299106
996 -0.032017900981009005 -32.38850855827332 -0.03169805007055402 -32.34452818306161
997 -0.0320226913318038 -32.420531249605126 -0.028277525305747987 -32.37280570836736
998 -0.03203088603913784 -32.452562135644264 -0.03151907082647085 -32.40432477919383
999 -0.032026582024991514 -32.484588717669254 -0.03185911476612091 -32.43618389395995
1000 -0.03202863279730082 -32.516617350466554 -0.033751280605793 -32.46993517456574
1001 -0.03202622812241316 -32.548643578588965 -0.031777273211628196 -32.50171244777737
1002 -0.032021481357514855 -32.58066505994648 -0.031901305075734854 -32.53361375285311
1003 -0.032026737555861474 -32.61269179750234 -0.03196225054562092 -32.565576003398725
1004 -0.03201881516724825 -32.64471061266959 -0.03207990061491728 -32.59765590401364
1005 -0.032023494876921174 -32.676734107546515 -0.03212210480123758 -32.62977800881488
1006 -0.032020884566009045 -32.708754992112524 -0.03224439527839422 -32.66202240409328
1007 -0.032020444981753826 -32.74077543709428 -0.0319334177300334 -32.69395582182331
1008 -0.03202230501919985 -32.772797742113475 -0.03220347594469786 -32.72615929776801
1009 -0.032022140175104144 -32.80481988228858 -0.03190518133342266 -32.75806447910143
1010 -0.0320361552760005 -32.83685603756458 -0.03230443373322487 -32.79036891283465
1011 -0.0320270961150527 -32.86888313367963 -0.03652434013783932 -32.82689325297249
1012 -0.03201071713119745 -32.90089385081083 -0.03248259145766497 -32.859375844430154
1013 -0.03201010320335627 -32.932903954014186 -0.03190719187259674 -32.89128303630275
1014 -0.032015387900173664 -32.96491934191436 -0.03258387614041567 -32.92386691244317
1015 -0.03200890123844147 -32.9969282431528 -0.03135856492444873 -32.95522547736761
1016 -0.03201481737196445 -33.02894306052477 -0.029723329935222864 -32.984948807302835
1017 -0.031984050758183 -33.06092711128295 -0.03370640408247709 -33.018655211385315
1018 -0.03201354593038559 -33.09294065721333 -0.031891942396759985 -33.05054715378208
1019 -0.03200724367052317 -33.12494790088385 -0.03251450750976801 -33.08306166129184
1020 -0.03200732320547104 -33.15695522408932 -0.03220073264092207 -33.11526239393277
1021 -0.031988993659615515 -33.18894421774894 -0.02961959978565574 -33.14488199371842
1022 -0.031984588131308556 -33.22092880588025 -0.03268464049324393 -33.177566634211665
1023 -0.03199245762079954 -33.25292126350105 -0.03189155589789152 -33.20945819010956
1024 -0.03199589736759663 -33.284917160868645 -0.03221417292952537 -33.241672363039086
1025 -0.03199143689125776 -33.316908597759905 -0.032795796915888784 -33.27446815995498
1026 -0.0320342393592 -33.348942837119104 -0.030040250439196826 -33.30450841039418
1027 -0.031999430246651174 -33.380942267365754 -0.03200385514646768 -33.33651226554065
1028 -0.03199821263551712 -33.41294048000127 -0.03201350178569555 -33.36852576732635
1029 -0.03200282920151949 -33.444943309202785 -0.031494790222495794 -33.40002055754884
1030 -0.03199687451124191 -33.47694018371403 -0.031226331274956463 -33.4312468888238
1031 -0.03200521245598793 -33.50894539617001 -0.031224520038813354 -33.46247140886261
1032 -0.03200605176389217 -33.54095144793391 -0.03007069593295455 -33.49254210479557
1033 -0.03200122434645891 -33.572952672280366 -0.03330981750041247 -33.52585192229598
1034 -0.0320055091753602 -33.60495818145573 -0.03225748986005783 -33.558109412156035
1035 -0.032002282701432704 -33.63696046415716 -0.03190249353647232 -33.590011905692506
1036 -0.03201149217784405 -33.66897195633501 -0.033094793744385245 -33.62310669943689
1037 -0.03200056906789541 -33.700972525402904 -0.03145246328786015 -33.65455916272475
1038 -0.032003754191100596 -33.732976279594006 -0.031780045479536057 -33.68633920820429
1039 -0.03200224544852972 -33.76497852504254 -0.032413901388645174 -33.71875310959293
1040 -0.031995642185211184 -33.796974167227745 -0.03167648501694202 -33.75042959460988
1041 -0.03200930058956146 -33.82898346781731 -0.033107423409819606 -33.78353701801969
1042 -0.03200038522481918 -33.86098385304213 -0.0318570239469409 -33.815394041966634
1043 -0.03200089242309332 -33.89298474546522 -0.0324289133772254 -33.84782295534386
1044 -0.031995668262243274 -33.92498041372746 -0.03223306462168694 -33.880056019965544
1045 -0.03200909998267889 -33.95698951371014 -0.03227959219366312 -33.912335612159204
1046 -0.03198941480368376 -33.98897892851382 -0.032407278474420306 -33.94474289063363
1047 -0.03197974264621735 -34.02095867116004 -0.0333656370639801 -33.97810852769761
1048 -0.03199129421263933 -34.052949965372676 -0.032155456207692626 -34.0102639839053
1049 -0.031995369121432304 -34.08494533449411 -0.03168261703103781 -34.041946600936335
1050 -0.03198815397918224 -34.11693348847329 -0.03326701764017344 -34.075213618576505
1051 -0.03201127536594868 -34.14894476383924 -0.028934913408011197 -34.104148531984514
1052 -0.031987850554287434 -34.18093261439353 -0.03145989393815398 -34.13560842592267
1053 -0.031998960115015504 -34.212931574508545 -0.0319442592561245 -34.16755268517879
1054 -0.03200415968894958 -34.2449357341975 -0.03184554912149906 -34.19939823430029
1055 -0.0320019094273448 -34.27693764362484 -0.03217151146382093 -34.23156974576411
1056 -0.032010997831821444 -34.30894864145666 -0.03219077866524458 -34.26376052442936
1057 -0.03201004508882761 -34.340958686545484 -0.029687730967998503 -34.29344825539736
1058 -0.03201240543276072 -34.37297109197824 -0.03183895256370306 -34.32528720796106
1059 -0.032012330181896684 -34.40498342216014 -0.03156437184661627 -34.356851579807675
1060 -0.0320065638050437 -34.436989985965184 -0.03129656044766307 -34.38814814025534
1061 -0.03201708309352398 -34.469007069058705 -0.03342897444963455 -34.421577114704974
1062 -0.032010209374129774 -34.50101727843283 -0.03166844202205539 -34.453245556727026
1063 -0.03201627247035503 -34.53303355090319 -0.0319250650703907 -34.485170621797415
1064 -0.03201078660786152 -34.565044337511054 -0.03191603701561689 -34.517086658813035
1065 -0.03198012374341488 -34.59702446125447 -0.034482361003756526 -34.55156901981679
1066 -0.03199848309159279 -34.62902294434606 -0.03222340624779463 -34.58379242606458
1067 -0.03198960460722446 -34.66101254895329 -0.030453838035464288 -34.614246264100046
1068 -0.03199700471013785 -34.69300955366342 -0.03552252184599638 -34.649768785946044
1069 -0.03199886307120323 -34.725008416734624 -0.03126949965953827 -34.68103828560558
1070 -0.03200471308082342 -34.75701312981545 -0.031995432637631896 -34.71303371824321
1071 -0.031998238526284695 -34.78901136834173 -0.03210335224866867 -34.74513707049188
1072 -0.03199391178786755 -34.8210052801296 -0.03185673467814922 -34.77699380517003
1073 -0.03199312500655651 -34.852998405136155 -0.0316484397277236 -34.808642244897754
1074 -0.03199569657444954 -34.8849941017106 -0.03143212646245956 -34.84007437136022
1075 -0.03198929913341999 -34.916983400844025 -0.032299313601106404 -34.872373684961325
1076 -0.03197747524827719 -34.9489608760923 -0.032266697660088536 -34.904640382621416
1077 -0.031977894715964794 -34.980938770808265 -0.03247497510164976 -34.937115357723066
1078 -0.03197208233177662 -35.01291085314004 -0.032548639178276065 -34.96966399690134
1079 -0.031981232576072216 -35.044892085716114 -0.03161648809909821 -35.001280485000436
1080 -0.03200153559446335 -35.076893621310575 -0.029923419654369354 -35.0312039046548
1081 -0.03197968937456608 -35.10887331068514 -0.033451946824789046 -35.06465585147959
1082 -0.03196520041674376 -35.14083851110188 -0.033328838646411896 -35.097984690126005
1083 -0.03196850158274174 -35.17280701268462 -0.03139731092378497 -35.12938200104979
1084 -0.031969955377280715 -35.2047769680619 -0.03237327970564365 -35.161755280755436
1085 -0.03196372129023075 -35.23674068935213 -0.03107726974412799 -35.19283255049957
1086 -0.03197007793933153 -35.268710767291466 -0.03200467303395271 -35.22483722353352
1087 -0.0319790480658412 -35.30068981535731 -0.03214044030755758 -35.25697766384108
1088 -0.0319824306294322 -35.33267224598674 -0.033220129832625386 -35.290197793673705
1089 -0.03197682090103626 -35.36464906688778 -0.03075502049177885 -35.32095281416549
1090 -0.03197311069816351 -35.39662217758594 -0.03167704185470939 -35.352629856020194
1091 -0.03196914382278919 -35.42859132140873 -0.03213263805955648 -35.38476249407975
1092 -0.03197060190141201 -35.460561923310145 -0.03247563913464546 -35.4172381332144
1093 -0.032029781863093375 -35.49259170517324 -0.029923743661493064 -35.44716187687589
1094 -0.03195666410028934 -35.52454836927353 -0.032723013684153555 -35.479884890560044
1095 -0.031943820603191855 -35.55649218987672 -0.03208115100860596 -35.51196604156865
1096 -0.03195990864187479 -35.588452098518594 -0.03245778055861592 -35.544423822127264
1097 -0.03194816969335079 -35.620400268211945 -0.03083869032561779 -35.57526251245288
1098 -0.031954826414585115 -35.65235509462653 -0.03522757347673178 -35.61049008592961
1099 -0.03194757830351591 -35.684302672930045 -0.03287750296294689 -35.64336758889256
1100 -0.03194301016628742 -35.71624568309633 -0.03199948482215405 -35.67536707371471
1101 -0.03194388970732689 -35.74818957280366 -0.03187163015827536 -35.70723870387299
1102 -0.03194609601050615 -35.78013566881417 -0.03186841700226069 -35.739107120875246
1103 -0.03194298483431339 -35.812078653648484 -0.03249805085361004 -35.77160517172886
1104 -0.031947717256844047 -35.844026370905326 -0.03203438017517328 -35.803639551904034
1105 -0.03192679844796657 -35.875953169353295 -0.034226598031818864 -35.837866149935856
1106 -0.03197486493736505 -35.90792803429066 -0.03434141147881746 -35.872207561414676
1107 -0.031940887682139874 -35.9398689219728 -0.03165366090834141 -35.903861222323016
1108 -0.03194226920604706 -35.97181119117885 -0.03194903675466776 -35.935810259077684
1109 -0.03193958010524511 -36.003750771284096 -0.03227822612971067 -35.968088485207396
1110 -0.031941762380301955 -36.035692533664395 -0.031778151821345094 -35.99986663702874
1111 -0.0319273803383112 -36.067619914002705 -0.03143894607201218 -36.03130558310075
1112 -0.03194387760013342 -36.09956379160284 -0.032063948921859264 -36.06336953202261
1113 -0.03193187657743692 -36.13149566818028 -0.03257433511316776 -36.09594386713578
1114 -0.03194397781044245 -36.16343964599072 -0.0324596356600523 -36.128403502795834
1115 -0.0319379523396492 -36.19537759833037 -0.03251111190766096 -36.16091461470349
1116 -0.03193345982581377 -36.22731105815618 -0.03204530961811543 -36.192959924321606
1117 -0.03193145301192999 -36.25924251116811 -0.03104889625683427 -36.22400882057844
1118 -0.03193938210606575 -36.29118189327418 -0.032620234042406084 -36.256629054620845
1119 -0.03194401226937771 -36.323125905543556 -0.03152876431122422 -36.28815781893207
1120 -0.03195151388645172 -36.35507741943001 -0.033264256175607444 -36.32142207510768
1121 -0.031943447329103945 -36.387020866759116 -0.033066360652446745 -36.354488435760125
1122 -0.03192507084459066 -36.41894593760371 -0.03276990279555321 -36.387258338555675
1123 -0.031922041438519955 -36.45086797904223 -0.03220574669539929 -36.41946408525107
1124 -0.03192289862781763 -36.48279087767005 -0.03246519174426794 -36.45192927699534
1125 -0.031913014315068725 -36.514703891985114 -0.03146612765267491 -36.483395404648014
1126 -0.03192410729825497 -36.546627999283366 -0.03138216407969594 -36.51477756872771
1127 -0.03191620260477066 -36.578544201888135 -0.03057976169511676 -36.545357330422824
1128 -0.031960916705429554 -36.610505118593565 -0.02784609664231539 -36.57320342706514
1129 -0.03194456584751606 -36.64244968444108 -0.031761191040277484 -36.60496461810541
1130 -0.03193770535290241 -36.674387389793985 -0.03167244140058756 -36.636637059506
1131 -0.03195107951760292 -36.70633846931159 -0.03137337118387222 -36.668010430689876
1132 -0.03194145523011684 -36.73827992454171 -0.03276473162695766 -36.70077516231683
1133 -0.03194414172321558 -36.77022406626492 -0.03355876486748457 -36.734333927184316
1134 -0.03197792619466781 -36.802201992459594 -0.035891773924231526 -36.77022570110855
1135 -0.031912803463637826 -36.834114795923234 -0.030953514389693737 -36.801179215498244
1136 -0.0319300489500165 -36.86604484487325 -0.032066330593079326 -36.83324554609133
1137 -0.03192690424621105 -36.89797174911946 -0.030859635770320894 -36.864105181861646
1138 -0.031925287656486036 -36.92989703677595 -0.03208444081246853 -36.896189622674115
1139 -0.031929730996489526 -36.961826767772436 -0.03203540537506342 -36.92822502804918
1140 -0.03192043732851744 -36.99374720510095 -0.02873952928930521 -36.95696455733848
1141 -0.03194090723991394 -37.025688112340866 -0.030214670207351448 -36.98717922754583
1142 -0.031942632235586646 -37.05763074457645 -0.029771379195153713 -37.016950606740984
1143 -0.031953169777989385 -37.08958391435444 -0.03258129376918077 -37.04953190051017
1144 -0.03192395549267531 -37.121507869847115 -0.03286754293367267 -37.08239944344384
1145 -0.03196097258478403 -37.1534688424319 -0.029611109290271997 -37.11201055273411
1146 -0.03195081315934658 -37.18541965559125 -0.03235620521008968 -37.144366757944205
1147 -0.03195384126156568 -37.217373496852815 -0.03369485344737768 -37.178061611391584
1148 -0.03194751739501953 -37.24932101424783 -0.03296689335256815 -37.21102850474415
1149 -0.03194670993834734 -37.28126772418618 -0.031595700234174726 -37.24262420497833
1150 -0.03195156715810299 -37.31321929134428 -0.03159859795123339 -37.27422280292956
1151 -0.031967238523066044 -37.34518652986735 -0.03381112050265074 -37.308033923432205
1152 -0.031945939548313616 -37.37713246941566 -0.03426962997764349 -37.34230355340985
1153 -0.03195213954895735 -37.40908460896462 -0.03668628670275211 -37.3789898401126
1154 -0.03192418459802866 -37.441008793562645 -0.031237825844436885 -37.41022766595704
1155 -0.03193624299019575 -37.472945036552844 -0.03166421884670854 -37.441891884803745
1156 -0.03193664345890283 -37.50488168001175 -0.031804602406919 -37.47369648721067
1157 -0.03193280212581158 -37.53681448213756 -0.03192727081477642 -37.50562375802544
1158 -0.03193443343043327 -37.568748915567994 -0.03201155811548233 -37.53763531614093
1159 -0.03193685095757246 -37.600685766525565 -0.03233494386076927 -37.569970260001696
1160 -0.031925197876989844 -37.63261096440255 -0.031050894781947135 -37.601021154783645
1161 -0.031936611980199814 -37.66454757638275 -0.031838157400488856 -37.63285931218413
1162 -0.031929048523306844 -37.69647662490606 -0.03150243377313018 -37.66436174595726
1163 -0.03194385655224323 -37.72842048145831 -0.03527552979066968 -37.699637275747925
1164 -0.03192089349031448 -37.760341374948624 -0.030450106877833606 -37.73008738262576
1165 -0.03191449288278818 -37.792255867831415 -0.032315518520772454 -37.76240290114654
1166 -0.031922337040305136 -37.82417820487172 -0.031613841839134696 -37.79401674298567
1167 -0.0319113302975893 -37.85608953516931 -0.031990835815668105 -37.82600757880134
1168 -0.031908342987298964 -37.88799787815661 -0.029892821796238422 -37.85590040059758
1169 -0.0319086629897356 -37.91990654114635 -0.0322131909430027 -37.88811359154058
1170 -0.0319171903654933 -37.95182373151184 -0.03347296621650457 -37.92158655775709
1171 -0.03189485017210245 -37.98371858168394 -0.03264976814389229 -37.95423632590098
1172 -0.03190153669565916 -38.015620118379594 -0.030043944250792265 -37.98428027015177
1173 -0.03189014233648777 -38.04751026071608 -0.038817689102143046 -38.02309795925392
1174 -0.031882056035101414 -38.07939231675118 -0.03198634795844555 -38.05508430721236
1175 -0.03187372628599405 -38.111266043037176 -0.03175019677728415 -38.08683450398964
1176 -0.03187894280999899 -38.14314498584717 -0.032394881919026376 -38.11922938590867
1177 -0.031874395161867144 -38.17501938100904 -0.031579355522990224 -38.15080874143166
1178 -0.03188393861055374 -38.20690331961959 -0.03149382900446653 -38.18230257043613
1179 -0.03188594989478588 -38.23878926951438 -0.03163790237158537 -38.213940472807714
1180 -0.0318815840408206 -38.270670853555195 -0.03183721657842398 -38.24577768938614
1181 -0.03188895080238581 -38.30255980435758 -0.03244148660451174 -38.27821917599065
1182 -0.031902124732732774 -38.33446192909031 -0.02891330807469785 -38.30713248406535
1183 -0.031894024834036826 -38.36635595392435 -0.03297135028988123 -38.34010383435523
1184 -0.03188809119164944 -38.398244045115995 -0.031909911800175904 -38.37201374615541
1185 -0.031880272552371025 -38.430124317668366 -0.03193156095221639 -38.40394530710763
1186 -0.03193054888397455 -38.46205486655234 -0.022525162622332572 -38.426470469729956
1187 -0.03190450072288513 -38.49395936727523 -0.03169052517041564 -38.458160994900375
1188 -0.0319140737876296 -38.52587344106286 -0.03211514670401812 -38.49027614160439
1189 -0.031910155713558194 -38.557783596776424 -0.03192023877054453 -38.522196380374936
1190 -0.03190232999622822 -38.58968592677265 -0.030807916447520255 -38.55300429682246
1191 -0.03191508408635855 -38.62160101085901 -0.03173318263143301 -38.58473747945389
1192 -0.031908144056797025 -38.65350915491581 -0.031825986504554746 -38.61656346595845
1193 -0.031923570483922956 -38.685432725399735 -0.031248725205659866 -38.64781219116411
1194 -0.03189262542873621 -38.717325350828474 -0.030438929237425326 -38.678251120401534
1195 -0.03190449122339487 -38.74922984205187 -0.03243174292147159 -38.71068286332301
1196 -0.03190299775451422 -38.78113283980638 -0.032469415850937364 -38.74315227917395
1197 -0.03190284315496683 -38.81303568296135 -0.03189544286578894 -38.77504772203974
1198 -0.0319076357409358 -38.844943318702285 -0.033600568771362305 -38.8086482908111
1199 -0.03189526423811913 -38.8768385829404 -0.03332563489675522 -38.841973925707855
1200 -0.03188919462263584 -38.90872777756304 -0.031084879767149687 -38.873058805475004
1201 -0.031884849444031714 -38.94061262700707 -0.03508811686187983 -38.90814692233688
1202 -0.03189720287919044 -38.97250982988626 -0.030985267460346223 -38.93913218979723
1203 -0.0319003714248538 -39.00441020131112 -0.03195918221026659 -38.97109137200749
1204 -0.03189456537365913 -39.03630476668478 -0.033174114674329756 -39.004265486681824
1205 -0.03190843053162098 -39.0682131972164 -0.03937668893486261 -39.04364217561669
1206 -0.0318755429238081 -39.10008874014021 -0.031155421305447815 -39.07479759692214
1207 -0.031883975490927696 -39.131972715631136 -0.032279922626912594 -39.10707751954905
1208 -0.03187975957989693 -39.16385247521103 -0.03247481063008308 -39.139552330179136
1209 -0.03188847042620182 -39.19574094563723 -0.031523745972663164 -39.1710760761518
1210 -0.03187888637185097 -39.22761983200908 -0.032722894288599494 -39.203798970440396
1211 -0.03184688985347748 -39.25946672186256 -0.033994091860949996 -39.23779306230134
1212 -0.0318618530407548 -39.29132857490331 -0.03112832549959421 -39.26892138780094
1213 -0.031865084916353224 -39.323193659819665 -0.03187433183193207 -39.300795719632866
1214 -0.0318642782047391 -39.3550579380244 -0.03254094328731298 -39.33333666292018
1215 -0.03186830990016461 -39.38692624792456 -0.03358123954385519 -39.36691790246404
1216 -0.03185537401586771 -39.41878162194043 -0.031990361586213115 -39.39890826405025
1217 -0.03185490127652883 -39.450636523216964 -0.031864327006042005 -39.43077259105629
1218 -0.03182845376431942 -39.482464976981284 -0.02849797857925296 -39.45927056963554
1219 -0.031869681924581526 -39.51433465890587 -0.03247018456459046 -39.49174075420013
1220 -0.03186910022050142 -39.54620375912637 -0.033571026474237445 -39.525311780674365
1221 -0.031869325414299966 -39.57807308454067 -0.030232799518853427 -39.55554458019322
1222 -0.03188096228986979 -39.60995404683054 -0.030740173626691104 -39.58628475381991
1223 -0.031873592920601365 -39.64182763975114 -0.030210043676197527 -39.61649479749611
1224 -0.031874104589223864 -39.67370174434036 -0.03085672464221716 -39.64735152213833
1225 -0.0318759685382247 -39.705577712878586 -0.03197703082114458 -39.679328552959475
1226 -0.03187308125197887 -39.73745079413057 -0.031360982824116944 -39.710689535783594
1227 -0.031876629777252675 -39.76932742390782 -0.03223597165197134 -39.742925507435565
1228 -0.03189065586775541 -39.80121807977557 -0.03169368132948876 -39.77461918876505
1229 -0.03187714498490095 -39.83309522476048 -0.031399722676724195 -39.806018911441775
1230 -0.03188452124595642 -39.86497974600643 -0.03004347803071141 -39.83606238947249
1231 -0.03187002204358578 -39.89684976805002 -0.031334210000932214 -39.86739659947342
1232 -0.03186807259917259 -39.92871784064919 -0.031728473491966724 -39.89912507296539
1233 -0.03187255077064037 -39.960590391419835 -0.0317049459554255 -39.930830018920815
1234 -0.031873245537281034 -39.99246363695712 -0.03226382061839104 -39.963093839539205
1235 -0.03187257945537567 -40.02433621641249 -0.03154383022338152 -39.99463766976259
1236 -0.03186483774334192 -40.056201054155835 -0.03160536447539926 -40.026243034237986
1237 -0.0318708898499608 -40.0880719440058 -0.03237621039152146 -40.058619244629504
1238 -0.03188357762992382 -40.119955521635724 -0.031197171844542026 -40.089816416474044
1239 -0.03187323417514563 -40.15182875581087 -0.03269517458975315 -40.1225115910638
1240 -0.031859300844371316 -40.18368805665524 -0.030451444815844296 -40.152963035879644
1241 -0.03187691457569599 -40.21556497123094 -0.031092272605746984 -40.18405530848539
1242 -0.03187671359628439 -40.24744168482722 -0.03260992579162121 -40.21666523427701
1243 -0.03185883965343237 -40.279300524480654 -0.030702245607972144 -40.24736747988498
1244 -0.03187261782586574 -40.31117314230652 -0.03030242919921875 -40.277669909084196
1245 -0.03190289568156004 -40.343076037988084 -0.02887752717360854 -40.3065474362578
1246 -0.03188021332025528 -40.37495625130834 -0.03226963058114052 -40.33881706683894
1247 -0.03188325054943562 -40.406839501857775 -0.032222156412899494 -40.37103922325184
1248 -0.03188136667013168 -40.43872086852791 -0.03254223009571433 -40.403581453347556
1249 -0.03188499938696623 -40.47060586791488 -0.031353467144072056 -40.43493492049163
1250 -0.03188198711723089 -40.50248785503211 -0.03189940862357617 -40.4668343291152
1251 -0.03189164940267801 -40.53437950443479 -0.03814087025821209 -40.50497519937341
1252 -0.03186164014041424 -40.5662411445752 -0.033156107366085055 -40.538131306739494
1253 -0.03186539150774479 -40.598106536082945 -0.031815307959914205 -40.56994661469941
1254 -0.03185032345354557 -40.62995685953649 -0.03233414329588413 -40.602280757995295
1255 -0.03185681663453579 -40.66181367617103 -0.031800147518515585 -40.63408090551381
1256 -0.03185338992625475 -40.693667066097284 -0.03220657482743263 -40.666287480341246
1257 -0.03187309186905622 -40.72554015796634 -0.031516840867698195 -40.69780432120894
1258 -0.03184612672775984 -40.7573862846941 -0.03376467991620302 -40.731569001125145
1259 -0.03182801455259323 -40.789214299246694 -0.0372830243781209 -40.768852025503264
1260 -0.031862182542681694 -40.821076481789376 -0.034125518053770065 -40.802977543557034
1261 -0.03183352891355753 -40.852910010702935 -0.03247151300311089 -40.835449056560144
1262 -0.03182753697037697 -40.88473754767331 -0.03171982765197754 -40.86716888421212
1263 -0.03183141816407442 -40.916568965837385 -0.03190605724230409 -40.89907494145442
1264 -0.03182756286114454 -40.94839652869853 -0.03187157213687897 -40.9309465135913
1265 -0.03183178454637527 -40.98022831324491 -0.03210093826055527 -40.96304745185186
1266 -0.03182723205536604 -41.01205554530027 -0.03207249566912651 -40.99511994752098
1267 -0.03183550611138344 -41.043891051411656 -0.03027138113975525 -41.02539132866074
1268 -0.03183508738875389 -41.07572613880041 -0.03370167464017868 -41.059093003300916
1269 -0.03182864878326654 -41.10755478758368 -0.032156722992658614 -41.091249726293576
1270 -0.0318306153640151 -41.139385402947696 -0.03195265829563141 -41.123202384589206
1271 -0.03183963522315025 -41.171225038170846 -0.0327203530818224 -41.15592273767103
1272 -0.03183599300682545 -41.20306103117767 -0.03254651427268982 -41.188469251943715
1273 -0.03183078709989786 -41.23489181827757 -0.03096921034157276 -41.21943846228529
1274 -0.03182611204683781 -41.266717930324404 -0.026898394408635794 -41.24633685669392
1275 -0.03184046428650618 -41.29855839461091 -0.03188634756952524 -41.27822320426345
1276 -0.03183899037539959 -41.330397384986306 -0.03168522547930479 -41.309908429742755
1277 -0.03183044828474522 -41.36222783327105 -0.029358507972210644 -41.33926693771497
1278 -0.031855979561805726 -41.394083812832854 -0.03528272453695536 -41.37454966225192
1279 -0.03184336833655834 -41.42592718116941 -0.030883278138935565 -41.40543294039086
1280 -0.031850220449268815 -41.457777401618685 -0.03238642010837793 -41.43781936049924
1281 -0.03184800650924444 -41.48962540812793 -0.03432831242680549 -41.47214767292605
1282 -0.0318389218300581 -41.521464329957986 -0.031475174520164725 -41.503622847446216
1283 -0.031845375709235665 -41.553309705667225 -0.03163564018905163 -41.53525848763527
1284 -0.03184300623834133 -41.585152711905565 -0.03146656537428498 -41.566725053009556
1285 -0.03183954991400242 -41.61699226181957 -0.03155560651794076 -41.5982806595275
1286 -0.03184093255549669 -41.648833194375065 -0.03138215718790889 -41.6296628167154
1287 -0.03184529673308134 -41.68067849110815 -0.03232985064387321 -41.66199266735928
1288 -0.031847963109612465 -41.71252645421776 -0.0322876350954175 -41.69428030245469
1289 -0.03183712810277939 -41.74436358232054 -0.03158547393977642 -41.72586577639447
1290 -0.03183962646871805 -41.776203208789255 -0.02937933709472418 -41.755245113489195
1291 -0.031843500956892964 -41.80804670974615 -0.03227422470226884 -41.787519338191466
1292 -0.03183523938059807 -41.83988194912675 -0.03202178254723549 -41.8195411207387
1293 -0.03184799700975418 -41.871729946136504 -0.03191822823137045 -41.85145934897007
1294 -0.031857433170080184 -41.903587379306586 -0.03392457291483879 -41.88538392188491
1295 -0.03183614742010832 -41.935423526726694 -0.0336175886914134 -41.91900151057632
1296 -0.03182296194136143 -41.96724648866805 -0.03535661567002535 -41.95435812624635
1297 -0.03184648528695107 -41.999092973955 -0.03865713905543089 -41.99301526530178
1298 -0.031812474690377714 -42.03090544864538 -0.028273782506585122 -42.02128904780837
1299 -0.03183443881571293 -42.06273988746109 -0.03272942155599594 -42.054018469364365
1300 -0.03183510173112154 -42.09457498919221 -0.03184665273874998 -42.085865122103115
1301 -0.031830945052206516 -42.12640593424442 -0.0300299558788538 -42.11589507798197
1302 -0.03184808641672134 -42.15825402066114 -0.034491205029189585 -42.15038628301116
1303 -0.03183041866868734 -42.19008443932983 -0.03196649486199021 -42.18235277787315
1304 -0.03182248175144196 -42.22190692108127 -0.03143447283655405 -42.2137872507097
1305 -0.031826386041939256 -42.25373330712321 -0.030219986103475094 -42.244007236813175
1306 -0.03182173799723387 -42.28555504512045 -0.03162956675514579 -42.27563680356832
1307 -0.03183349929749966 -42.317388544417945 -0.03001786256209016 -42.30565466613041
1308 -0.03184081632643938 -42.34922936074438 -0.03026213711127639 -42.33591680324169
1309 -0.03183147367089987 -42.38106083441528 -0.031912499107420444 -42.36782930234911
1310 -0.03183842524886131 -42.412899259664144 -0.032554717361927034 -42.40038401971103
1311 -0.03184079825878143 -42.44474005792293 -0.03217356707900763 -42.43255758679004
1312 -0.031836371310055255 -42.476576429232985 -0.03324976023286581 -42.4658073470229
1313 -0.03182971365749836 -42.508406142890486 -0.03291022852063179 -42.49871757554354
1314 -0.0318191034719348 -42.54022524636242 -0.032467154879122974 -42.53118473042266
1315 -0.031809181720018384 -42.57203442808244 -0.02975543951615691 -42.56094016993882
1316 -0.0318179901689291 -42.60385241825137 -0.03285743482410908 -42.593797604762926
1317 -0.031818599440157413 -42.63567101769153 -0.03155606109648943 -42.625353665859414
1318 -0.03183676265180111 -42.66750778034333 -0.03172894800081849 -42.65708261386023
1319 -0.0318204591050744 -42.699328239448405 -0.032238322868943216 -42.689320936729175
1320 -0.03183614574372769 -42.73116438519213 -0.031277941167354585 -42.72059887789653
1321 -0.031813584826886655 -42.762977970019016 -0.03121141390874982 -42.75181029180528
1322 -0.03181825261563063 -42.794796222634645 -0.031660737190395596 -42.78347102899567
1323 -0.031832031719386575 -42.826628254354034 -0.03229845995083451 -42.81576948894651
1324 -0.03182237260043621 -42.85845062695447 -0.031517349556088446 -42.8472868385026
1325 -0.031828273087739944 -42.89027890004221 -0.03162380214780569 -42.8789106406504
1326 -0.031828665733337404 -42.92210756577555 -0.03046227190643549 -42.90937291255684
1327 -0.03182442206889391 -42.95393198784444 -0.0327053414657712 -42.94207825402261
1328 -0.03183160461485386 -42.98576359245929 -0.031518342345952986 -42.973596596368566
1329 -0.031802015379071236 -43.017565607838364 -0.028470725752413273 -43.00206732212098
1330 -0.03180769868195057 -43.049373306520316 -0.031702743377536535 -43.033770065498516
1331 -0.03182341568171978 -43.08119672220204 -0.030838720686733722 -43.06460878618525
1332 -0.031823827512562276 -43.1130205497146 -0.03199912682175636 -43.096607913007006
1333 -0.03183230217546225 -43.14485285189006 -0.030832739174366 -43.12744065218137
1334 -0.03182877507060766 -43.176681626960665 -0.030891370866447686 -43.15833202304782
1335 -0.03184105772525072 -43.20852268468592 -0.0266219490673393 -43.18495397211516
1336 -0.03182401731610298 -43.24034670200202 -0.03223210172727704 -43.217186073842434
1337 -0.031827185302972794 -43.272173887304994 -0.03187306085601449 -43.24905913469845
1338 -0.03183232322335243 -43.30400621052835 -0.029960897006094455 -43.27902003170454
1339 -0.031834385730326174 -43.33584059625868 -0.03148382492363453 -43.31050385662817
1340 -0.031831441819667815 -43.36767203807835 -0.02952931458130479 -43.34003317120948
1341 -0.031832549907267096 -43.39950458798561 -0.03207781612873077 -43.37211098733821
1342 -0.03182960376143455 -43.43133419174705 -0.034743519872426985 -43.40685450721064
1343 -0.031821688450872895 -43.463155880197924 -0.046634663455188276 -43.453489170665826
1344 -0.03179374858736992 -43.49494962878529 -0.03189636077731848 -43.48538553144314
1345 -0.031796349585056304 -43.52674597837035 -0.03166116569191217 -43.51704669713506
1346 -0.03180187288671732 -43.55854785125707 -0.03134818458929658 -43.548394881724356
1347 -0.03179629370570183 -43.59034414496277 -0.03006496038287878 -43.578459842107236
1348 -0.0318073283880949 -43.62215147335087 -0.031687709409743546 -43.61014755151698
1349 -0.031813840940594675 -43.65396531429146 -0.031144072581082583 -43.641291624098066
1350 -0.03180598057806492 -43.685771294869525 -0.030480235163122416 -43.67177185926119
1351 -0.03180703204125166 -43.717578326910775 -0.030297146271914245 -43.702069005533104
1352 -0.03180350754410029 -43.74938183445487 -0.032002694346010684 -43.73407169987912
1353 -0.031802671030163765 -43.78118450548504 -0.03391074389219284 -43.76798244377131
1354 -0.03180510960519314 -43.81298961509023 -0.03272562688216567 -43.80070807065348
1355 -0.031799370981752874 -43.84478898607198 -0.047925160452723506 -43.8486332311062
1356 -0.03178884498775005 -43.876577831059734 -0.034676984138786796 -43.88331021524498
1357 -0.03179579675197601 -43.90837362781171 -0.03203154131770134 -43.91534175656268
1358 -0.03179835677146912 -43.94017198458318 -0.03365026982501149 -43.94899202638769
1359 -0.03178090937435627 -43.971952893957535 -0.02997706374153495 -43.978969090129226
1360 -0.03180555831640959 -44.00375845227394 -0.030425777565687893 -44.009394867694915
1361 -0.03179995883256197 -44.03555841110651 -0.03338459823280573 -44.04277946592772
1362 -0.0317485935986042 -44.067307004705114 -0.03753907140344381 -44.080318537331166
1363 -0.03175148107111454 -44.099058485776226 -0.028134776186197995 -44.108453313517366
1364 -0.03179262448102236 -44.13085111025725 -0.03498040996491909 -44.14343372348228
1365 -0.0317649882286787 -44.16261609848593 -0.030810320097953082 -44.17424404358024
1366 -0.03177819885313511 -44.19439429733906 -0.03265470135957003 -44.20689874493981
1367 -0.03174506481736898 -44.22613936215643 -0.027118829684332012 -44.23401757462414
1368 -0.03176562990993261 -44.257904992066365 -0.029741744603961708 -44.2637593192281
1369 -0.031763218156993386 -44.28966821022336 -0.028371883276849984 -44.29213120250495
1370 -0.031776179745793345 -44.32144438996915 -0.029596569202840328 -44.321727771707785
1371 -0.03177060689777136 -44.353214996866924 -0.032165424712002275 -44.35389319641979
1372 -0.031766866147518155 -44.384981863014445 -0.030440737120807172 -44.384333933540596
1373 -0.0317724846303463 -44.41675434764479 -0.03296995721757412 -44.41730389075817
1374 -0.03177188821136952 -44.44852623585616 -0.036567126773297785 -44.45387101753147
1375 -0.03176432587206364 -44.48029056172822 -0.026861359781469217 -44.48073237731294
1376 -0.03175743874162436 -44.51204800046984 -0.029910373222082853 -44.51064275053502
1377 -0.03176084086298943 -44.543808841332826 -0.030357176531106235 -44.540999927066125
1378 -0.0317824112251401 -44.57559125255796 -0.030673752445727585 -44.57167367951185
1379 -0.031775951758027075 -44.60736720431599 -0.03242500815540552 -44.60409868766726
1380 -0.031782662495970726 -44.63914986681196 -0.030369628686457872 -44.63446831635372
1381 -0.03179431110620499 -44.670944177918166 -0.024826758028939366 -44.659295074382655
1382 -0.031775950081646444 -44.70272012799981 -0.03309236457571387 -44.69238743895837
1383 -0.03178399186581373 -44.734504119865626 -0.030186660774052142 -44.72257409973242
1384 -0.03177996128797531 -44.7662840811536 -0.031601888686418535 -44.75417598841884
1385 -0.03176887817680836 -44.798052959330406 -0.033511816151440145 -44.787687804570275
1386 -0.03178130891174078 -44.829834268242145 -0.031365071143954995 -44.81905287571423
1387 -0.031774483248591424 -44.861608751490735 -0.03447017893195152 -44.85352305464618
1388 -0.03180290684103966 -44.89341165833177 -0.04123006928712129 -44.894753123933306
1389 -0.03176942281424999 -44.92518108114602 -0.03299305066466331 -44.92774617459797
1390 -0.03176667466759682 -44.956947755813616 -0.03402325790375471 -44.961769432501725
1391 -0.03173771295696497 -44.98868546877058 -0.024034204427152872 -44.98580363692888
1392 -0.0318095400929451 -45.02049500886353 -0.03978884406387806 -45.025592480992756
1393 -0.031780696101486684 -45.05227570496501 -0.03282405361533165 -45.058416534608085
1394 -0.031790453009307384 -45.08406615797432 -0.03227382302284241 -45.090690357630926
1395 -0.03179735615849495 -45.11586351413281 -0.03243492413312197 -45.12312528176405
1396 -0.03175612688064575 -45.147619641013456 -0.03546138107776642 -45.15858666284181
1397 -0.03176576513797045 -45.179385406151425 -0.024638677504844962 -45.18322534034666
1398 -0.03178138229995966 -45.211166788451386 -0.02612540116533637 -45.209350741512
1399 -0.031787903234362605 -45.242954691685746 -0.03143121488392353 -45.24078195639592
1400 -0.03178430125117302 -45.27473899293692 -0.03277341015636921 -45.27355536655229
1401 -0.03179439678788185 -45.3065333897248 -0.023313337424769997 -45.296868703977054
1402 -0.03179762121289968 -45.3383310109377 -0.032145312055945396 -45.329014016033
1403 -0.03178949002176523 -45.370120500959466 -0.03326264005154371 -45.362276656084546
1404 -0.03179408609867096 -45.40191458705814 -0.030945305014029145 -45.393221961098575
1405 -0.03178438749164343 -45.43369897454978 -0.031087837740778924 -45.42430979883935
1406 -0.031782742217183114 -45.46548171676696 -0.03161747884005308 -45.45592727767941
1407 -0.0317824462428689 -45.49726416300983 -0.03333307784050703 -45.48926035551992
1408 -0.03174820207059383 -45.529012365080426 -0.03514284593984485 -45.52440320145976
1409 -0.03175465948879719 -45.56076702456922 -0.03269326137378812 -45.55709646283355
1410 -0.031749431416392325 -45.59251645598562 -0.029785306937992573 -45.586881769771544
1411 -0.031761139072477816 -45.624277595058096 -0.030050010699778796 -45.616931780471326
1412 -0.03174998573958874 -45.656027580797684 -0.033044747076928616 -45.649976527548255
1413 -0.03175425454974175 -45.68778183534742 -0.02988444846123457 -45.679860976009486
1414 -0.03171675391495228 -45.71949858926237 -0.04297581780701876 -45.722836793816505
1415 -0.03173618111759424 -45.751234770379966 -0.030916217528283597 -45.75375301134479
1416 -0.03175581581890583 -45.78299058619887 -0.03169722687453032 -45.78545023821932
1417 -0.031759356148540974 -45.81474994234741 -0.03213133839890361 -45.817581576618224
1418 -0.0317606708034873 -45.8465106131509 -0.031285245809704064 -45.84886682242793
1419 -0.03175891861319542 -45.87826953176409 -0.03298642141744494 -45.88185324384538
1420 -0.03175474852323532 -45.910024280287324 -0.030195018649101256 -45.91204826249448
1421 -0.031761318631470206 -45.94178559891879 -0.03475995399057865 -45.94680821648506
1422 -0.031755256652832034 -45.97354085557162 -0.033078199811279775 -45.97988641629634
1423 -0.031756545044481756 -46.0052974006161 -0.033148819115012884 -46.01303523541135
1424 -0.031759876571595666 -46.0370572771877 -0.03549226876348257 -46.048527504174835
1425 -0.031749031506478786 -46.06880630869418 -0.03310194350779057 -46.08162944768262
1426 -0.031759319454431535 -46.10056562814861 -0.032535632606595755 -46.11416508028922
1427 -0.03174652811139822 -46.13231215626001 -0.036499100551009175 -46.15066418084023
1428 -0.031742103211581704 -46.16405425947159 -0.03011512141674757 -46.18077930225698
1429 -0.03173611778765917 -46.19579037725925 -0.029899760987609623 -46.21067906324459
1430 -0.03174893073737621 -46.22753930799663 -0.03656742367893458 -46.24724648692352
1431 -0.031719302944839003 -46.259258610941465 -0.041777413338422775 -46.289023900261945
1432 -0.03172510974109173 -46.290983720682554 -0.029830792220309377 -46.318854692482255
1433 -0.03170019816607237 -46.322683918848625 -0.03509463854134083 -46.35394933102359
1434 -0.03169698510318995 -46.354380903951814 -0.0357168784365058 -46.389666209460096
1435 -0.03170794453471899 -46.38608884848653 -0.031962317414581776 -46.42162852687468
1436 -0.031706932745873925 -46.41779578123241 -0.030653874203562737 -46.45228240107824
1437 -0.031700221449136735 -46.44949600268154 -0.03187621785327792 -46.484158618931524
1438 -0.0317081430926919 -46.481204145774235 -0.030436673760414125 -46.514595292691936
1439 -0.03170844037085772 -46.51291258614509 -0.02751790378242731 -46.54211319647436
1440 -0.03171016313135624 -46.54462274927645 -0.03206885028630495 -46.57418204676067
1441 -0.03172781579196453 -46.57635056506842 -0.03309878902509809 -46.607280835785765
1442 -0.03171172235161066 -46.608062287420026 -0.030415508430451155 -46.63769634421622
1443 -0.031724199652671814 -46.6397864870727 -0.021608654130250215 -46.659304998346464
1444 -0.03171073403209448 -46.671497221104794 -0.030579252168536186 -46.689884250515
1445 -0.03171147890388966 -46.70320870000868 -0.03242312986403704 -46.722307380379036
1446 -0.03171709477901459 -46.73492579478769 -0.033247277978807686 -46.755554658357845
1447 -0.031722668930888175 -46.76664846371858 -0.016724115144461392 -46.77227877350231
1448 -0.03172305133193731 -46.79837151505052 -0.02949142404831946 -46.801770197550624
1449 -0.03173541519790888 -46.83010693024843 -0.03252697307616472 -46.83429717062679
1450 -0.03171074949204922 -46.861817679740476 -0.025483138067647813 -46.85978030869444
1451 -0.031730398535728455 -46.893548078276204 -0.029835630860179662 -46.889615939554616
1452 -0.03171835038810968 -46.925266428664315 -0.03785003088414669 -46.92746597043876
1453 -0.03170124441385269 -46.95696767307817 -0.029560896474868058 -46.95702686691363
1454 -0.03172811232507229 -46.98869578540324 -0.025400059949606656 -46.98242692686323
1455 -0.03173564709722996 -47.020431432500466 -0.03085675658658147 -47.013283683449814
1456 -0.03176082670688629 -47.05219225920735 -0.033652765676379204 -47.04693644912619
1457 -0.031770010106265546 -47.083962269313616 -0.02910241186618805 -47.076038860992384
1458 -0.03172977659851313 -47.11569204591213 -0.03383576795458794 -47.10987462894697
1459 -0.031747594103217126 -47.14743964001534 -0.030273434612900017 -47.14014806355987
1460 -0.031748758628964424 -47.17918839864431 -0.03196442546322942 -47.1721124890231
1461 -0.031755502335727215 -47.210943900980034 -0.030381677392870187 -47.20249416641597
1462 -0.0317502724006772 -47.24269417338071 -0.031207658164203168 -47.23370182458017
1463 -0.031730988435447215 -47.27442516181616 -0.02951548988930881 -47.26321731446948
1464 -0.031748199462890626 -47.30617336127905 -0.02985933152958751 -47.293076645999065
1465 -0.03174404315650463 -47.33791740443556 -0.03209620863199234 -47.325172854631056
1466 -0.031738247536122796 -47.369655651971684 -0.03894548863172531 -47.36411834326278
1467 -0.03172660954296589 -47.40138226151465 -0.03747592475265264 -47.40159426801544
1468 -0.03174353800714016 -47.43312579952179 -0.032202879525721075 -47.433797147541156
1469 -0.03173118866980076 -47.46485698819159 -0.03831838686019182 -47.47211553440135
1470 -0.03174419160932303 -47.49660117980091 -0.03019909653812647 -47.50231463093947
1471 -0.03172132186591625 -47.52832250166683 -0.024442919738066848 -47.52675755067754
1472 -0.031708290055394175 -47.56003079172222 -0.029131008591502906 -47.55588855926904
1473 -0.03173364158719778 -47.591764433309415 -0.032067994307726624 -47.58795655357677
1474 -0.031723753176629545 -47.62348818648604 -0.03029033401980996 -47.61824688759658
1475 -0.031745534762740134 -47.655233721248784 -0.02978278724476695 -47.64802967484135
1476 -0.03175696656107903 -47.68699068780986 -0.027040144731290638 -47.675069819572634
1477 -0.03173996824771166 -47.71873065605757 -0.03289939723908901 -47.707969216811726
1478 -0.031694390997290614 -47.75042504705486 -0.020362321007996797 -47.72833153781972
1479 -0.03174084760248661 -47.782165894657346 -0.04643180314451456 -47.774763340964235
1480 -0.031754393875598905 -47.81392028853295 -0.032247244380414486 -47.80701058534465
1481 -0.03176467064768076 -47.84568495918063 -0.027232014294713735 -47.83424259963936
1482 -0.0317784508690238 -47.87746341004966 -0.03631900679320097 -47.87056160643256
1483 -0.03174829017370939 -47.909211700223366 -0.0268926540389657 -47.89745426047153
1484 -0.03175878245383501 -47.9409704826772 -0.025706788478419184 -47.92316104894994
1485 -0.0317588796839118 -47.972729362361115 -0.03172437883913517 -47.95488542778908
1486 -0.031753784790635106 -48.00448314715175 -0.032189943455159666 -47.98707537124424
1487 -0.03177223559468985 -48.03625538274644 -0.036920519173145296 -48.02399589041738
1488 -0.03176395762711763 -48.06801934037356 -0.03038229076191783 -48.0543781811793
1489 -0.03175904005765915 -48.09977838043122 -0.030524688959121703 -48.08490287013842
1490 -0.03176713455468416 -48.1315455149859 -0.03500698674470186 -48.119909856883126
1491 -0.03176096845418215 -48.16330648344008 -0.03613215554505587 -48.15604201242818
1492 -0.031755222007632256 -48.19506170544771 -0.028962173406034707 -48.18500418583422
1493 -0.03178607616573572 -48.22684778161345 -0.029115907195955516 -48.214120093030175
1494 -0.03175483327358961 -48.25860261488704 -0.02854287754744291 -48.24266297057762
1495 -0.031773153506219384 -48.29037576839326 -0.029429884254932405 -48.27209285483255
1496 -0.031767173670232296 -48.32214294206349 -0.03239543018862605 -48.30448828502118
1497 -0.03176343478262424 -48.35390637684612 -0.028157112642657012 -48.33264539766384
1498 -0.03177964854985475 -48.38568602539598 -0.030663591530174016 -48.36330898919401
1499 -0.03176837842911482 -48.41745440382509 -0.03656589798629284 -48.3998748871803
1500 -0.03174206092953682 -48.44919646475463 -0.034219246730208396 -48.43409413391051
1501 -0.031748134456574914 -48.480944599211206 -0.033727594465017316 -48.46782172837553
1502 -0.03174494728446007 -48.512689546495665 -0.03168372940272093 -48.499505457778255
1503 -0.03173767663538456 -48.54442722313105 -0.03098380072042346 -48.530489258498676
1504 -0.03175471592694521 -48.576181939057996 -0.030420354567468166 -48.560909613066144
1505 -0.03175747971981764 -48.60793941877781 -0.030834832601249217 -48.591744445667395
1506 -0.03174482639878988 -48.6396842451766 -0.0311677691526711 -48.62291221482007
1507 -0.03174520637840032 -48.67142945155501 -0.03264707373455167 -48.65555928855462
1508 -0.03173981755971909 -48.703169269114724 -0.021019267896190286 -48.67657855645081
1509 -0.03177757766097784 -48.7349468467757 -0.03460926739498973 -48.711187823845805
1510 -0.031757888942956926 -48.766704735718655 -0.030705927405506372 -48.74189375125131
1511 -0.031746955774724486 -48.798451691493376 -0.033009037654846904 -48.77490278890616
1512 -0.03174975235015154 -48.83020144384353 -0.03269571112468839 -48.80759850003085
1513 -0.03174111563712358 -48.86194255948065 -0.00927156968973577 -48.816870069720586
1514 -0.031789767742156985 -48.89373232722281 -0.02968292711302638 -48.846552996833616
1515 -0.031784025579690935 -48.9255163528025 -0.03189358431845903 -48.878446581152076
1516 -0.03178270366042853 -48.95729905646292 -0.032215343602001664 -48.91066192475408
1517 -0.03178789354860782 -48.98908695001153 -0.02944464171305299 -48.940106566467136
1518 -0.031786317750811574 -49.02087326776235 -0.03354184627532959 -48.97364841274246
1519 -0.0317716496065259 -49.05264491736887 -0.029360124934464694 -49.003008537676926
1520 -0.031786324456334114 -49.08443124182521 -0.03415321707725525 -49.03716175475418
1521 -0.031789503805339334 -49.11622074563055 -0.030512413196265697 -49.06767416795044
1522 -0.03178573939949274 -49.148006485030045 -0.030807592440396547 -49.09848176039084
1523 -0.03179053757339716 -49.179797022603445 -0.03355644326657057 -49.13203820365741
1524 -0.03177592437714338 -49.21157294698059 -0.02973856059834361 -49.161776764255755
1525 -0.03178252000361681 -49.243355466984205 -0.03149360921233892 -49.193270373468096
1526 -0.03178439326584339 -49.27513986025005 -0.03992815874516964 -49.233198532213265
1527 -0.031778222694993016 -49.306918082945046 -0.024754177080467343 -49.25795270929373
1528 -0.0317769180983305 -49.33869500104338 -0.030283594410866498 -49.2882363037046
1529 -0.03175969365984201 -49.37045469470322 -0.03285832377150655 -49.32109462747611
1530 -0.03178048748522997 -49.40223518218845 -0.02976841889321804 -49.35086304636933
1531 -0.031762991473078726 -49.43399817366153 -0.0342718955129385 -49.385134941882264
1532 -0.03175223562866449 -49.465750409290195 -0.03498300202190876 -49.420117943904174
1533 -0.03178124856203794 -49.497531657852235 -0.030864198878407478 -49.45098214278258
1534 -0.03177416119724512 -49.52930581904948 -0.030598590802401304 -49.48158073358498
1535 -0.03177355509251356 -49.561079374142 -0.030242019239813088 -49.51182275282479
1536 -0.03174401875585318 -49.59282339289785 -0.022633714927360417 -49.53445646775215
1537 -0.03177532721310854 -49.62459872011096 -0.030816412810236216 -49.56527288056239
1538 -0.03175756018608809 -49.65635628029705 -0.029913458880037068 -49.59518633944243
1539 -0.031763828732073306 -49.68812010902912 -0.034842133335769174 -49.6300284727782
1540 -0.03176708668470383 -49.719887195713824 -0.02848457209765911 -49.65851304487586
1541 -0.03175825625658035 -49.751645451970404 -0.030452150106430053 -49.68896519498229
1542 -0.03175401147454977 -49.78339946344495 -0.03204878559336066 -49.72101398057565
1543 -0.03178597539663315 -49.81518543884158 -0.03240157077088952 -49.753415551346535
1544 -0.03175201080739498 -49.846937449648976 -0.033617334254086015 -49.787032885600624
1545 -0.031759608536958694 -49.878697058185935 -0.02978354534134269 -49.81681643094197
1546 -0.031759841926395894 -49.91045690011233 -0.03277386045083404 -49.8495902913928
1547 -0.031755663268268106 -49.9422125633806 -0.03332652915269137 -49.88291682054549
1548 -0.03176425155252218 -49.973976814933124 -0.030507234018296005 -49.913424054563784
1549 -0.03175617642700672 -50.005732991360134 -0.032080757431685925 -49.94550481199547
1550 -0.031742350198328495 -50.03747534155846 -0.03250052332878113 -49.97800533532425
1551 -0.031747248768806455 -50.06922259032727 -0.02388889801222831 -50.00189423333648
1552 -0.031752138026058675 -50.10097472835333 -0.029959517531096935 -50.031853750867576
1553 -0.031764603406190875 -50.13273933175952 -0.027460942463949322 -50.05931469333152
1554 -0.03175995405763388 -50.16449928581715 -0.03274729223921895 -50.092061985570744
1555 -0.03175546396523714 -50.19625474978239 -0.040419618040323256 -50.13248160361107
1556 -0.03176698796451092 -50.2280217377469 -0.03851498458534479 -50.17099658819642
1557 -0.03172780126333237 -50.25974953901023 -0.030694531835615636 -50.20169112003203
1558 -0.031730929389595985 -50.291480468399826 -0.024180930771399288 -50.22587205080343
1559 -0.03172016106545925 -50.32320062946528 -0.030545993708074093 -50.256418044511506
1560 -0.031735827960073945 -50.35493645742536 -0.030589710175991058 -50.287007754687494
1561 -0.031782034784555435 -50.386718492209916 -0.037570871971547605 -50.32457862665904
1562 -0.03173336945474148 -50.41845186166466 -0.031940259598195554 -50.356518886257234
1563 -0.031717142276465896 -50.45016900394112 -0.03272469649091363 -50.38924358274815
1564 -0.03176689986139536 -50.481935903802515 -0.01481910590082407 -50.40406268864898
1565 -0.03174536172300577 -50.51368126552552 -0.03291011936962605 -50.4369728080186
1566 -0.031754075177013875 -50.54543534070253 -0.032815353199839595 -50.46978816121844
1567 -0.03174258153885603 -50.57717792224139 -0.03257327182218432 -50.502361433040626
1568 -0.03174097761511803 -50.608918899856505 -0.03839142853394151 -50.54075286157457
1569 -0.03175396881997585 -50.64067286867648 -0.0319759476929903 -50.57272880926756
1570 -0.03175997789949179 -50.67243284657597 -0.02983825821429491 -50.60256706748186
1571 -0.031772447377443315 -50.704205293953414 -0.03992228489369154 -50.64248935237555
1572 -0.03174423258751631 -50.73594952654093 -0.02866760641336441 -50.67115695878891
1573 -0.031735878065228464 -50.767685404606155 -0.031477139052003625 -50.702634097840914
1574 -0.03173974119126797 -50.79942514579742 -0.029374353867024184 -50.73200845170794
1575 -0.03174810279160738 -50.83117324858903 -0.03204696644097567 -50.764055418148914
1576 -0.03175646010786295 -50.862929708696896 -0.026674579177051783 -50.79072999732597
1577 -0.031755482964217666 -50.89468519166111 -0.030919853039085864 -50.821649850365056
1578 -0.03177279531955719 -50.926457986980665 -0.03377681476995349 -50.855426665135006
1579 -0.03170327413827181 -50.95816126111894 -0.03596978783607483 -50.89139645297108
1580 -0.031732593476772306 -50.989893854595714 -0.028364900033921003 -50.919761353005
1581 -0.031753815896809104 -51.02164767049252 -0.028057122696191074 -50.94781847570119
1582 -0.03174289520829916 -51.053390565700816 -0.03181313639506698 -50.979631612096256
1583 -0.0317496731877327 -51.08514023888855 -0.03157191816717386 -51.01120353026343
1584 -0.03174381926655769 -51.11688405815511 -0.031280771270394324 -51.042484301533825
1585 -0.03175128940492868 -51.14863534756004 -0.03359518842771649 -51.07607948996154
1586 -0.03174436613917351 -51.18037971369921 -0.03068754691630602 -51.10676703687785
1587 -0.03176966849714517 -51.21214938219636 -0.02989346534013748 -51.136660502217985
1588 -0.03175383061170578 -51.243903212808064 -0.029350512055680157 -51.166011014273664
1589 -0.031789999827742575 -51.27569321263581 -0.028003216395154594 -51.19401423066882
1590 -0.03172240685671568 -51.307415619492524 -0.02475596284493804 -51.218770193513755
1591 -0.031756003946065904 -51.33917162343859 -0.03088850565254688 -51.249658699166304
1592 -0.03175684604793787 -51.37092846948653 -0.03370414087548852 -51.28336284004179
1593 -0.03174784798175097 -51.40267631746828 -0.03179585700854659 -51.315158697050336
1594 -0.031748606078326705 -51.4344249235466 -0.03263098113238812 -51.34778967818272
1595 -0.031735087558627126 -51.46616001110523 -0.03699909225106239 -51.38478877043379
1596 -0.03174591939896345 -51.497905930504196 -0.03460407247766852 -51.419392842911456
1597 -0.03175125923007727 -51.52965718973427 -0.03150614080950618 -51.45089898372096
1598 -0.031773566640913485 -51.56143075637519 -0.04535111039876938 -51.49625009411973
1599 -0.03180346377193928 -51.593234220147124 -0.03787231827154756 -51.53412241239128
1600 -0.03175756558775902 -51.624991785734885 -0.040688224509358405 -51.57481063690064
1601 -0.03174082580953837 -51.65673261154442 -0.03956171730533242 -51.61437235420597
1602 -0.03176358006894588 -51.68849619161337 -0.03258822830393911 -51.646960582509905
1603 -0.03176748901605606 -51.72026368062942 -0.03901418428868055 -51.68597476679859
1604 -0.031763129867613316 -51.752026810497036 -0.019603472054586745 -51.70557823885317
1605 -0.031771776638925074 -51.78379858713596 -0.027377594914287328 -51.732955833767456
1606 -0.031779881566762924 -51.815578468702725 -0.01867812455166131 -51.75163395831912
1607 -0.03175425417721271 -51.84733272287994 -0.032313771266490224 -51.783947729585606
1608 -0.03176503125578165 -51.87909775413572 -0.033491873927414414 -51.81743960351302
1609 -0.03173999041318894 -51.91083774454891 -0.02510787998326123 -51.84254748349628
1610 -0.031778342090547085 -51.942616086639454 -0.03206780729815364 -51.87461529079444
1611 -0.03180385548621416 -51.97441994212567 -0.016430725107784382 -51.89104601590222
1612 -0.031734211929142477 -52.00615415405481 -0.04169106092303991 -51.93273707682526
1613 -0.0317700894549489 -52.037924243509764 -0.03265781635418534 -51.96539489317945
1614 -0.031766920350492 -52.069691163860256 -0.030513784009963275 -51.99590867718941
1615 -0.031769045256078245 -52.10146020911633 -0.029676431231200694 -52.025585108420614
1616 -0.03178364802151919 -52.13324385713785 -0.030446081329137085 -52.05603118974975
1617 -0.031780557706952095 -52.1650244148448 -0.032551823277026416 -52.08858301302678
1618 -0.03175870701670647 -52.19678312186151 -0.02768026669509709 -52.11626327972188
1619 -0.03180477134883404 -52.22858789321034 -0.04441769495606422 -52.160680974677945
1620 -0.03176287952810526 -52.26035077273844 -0.03074712073430419 -52.19142809541225
1621 -0.0317472355440259 -52.292098008282466 -0.04116643853485584 -52.23259453394711
1622 -0.03174760900437832 -52.32384561728684 -0.0328103932668455 -52.26540492721395
1623 -0.03176420945674181 -52.35560982674358 -0.03408286958001554 -52.29948779679397
1624 -0.03171399850398302 -52.38732382524756 -0.04297997485846281 -52.34246777165243
1625 -0.03176046721637249 -52.419084292463936 -0.022864586475770922 -52.3653323581282
1626 -0.03170191608369351 -52.450786208547626 -0.02520563843427226 -52.39053799656247
1627 -0.03172697145491839 -52.48251318000254 -0.03503271583467722 -52.425570712397146
1628 -0.031721574626863 -52.514234754629406 -0.03261520555242896 -52.45818591794958
1629 -0.03172686044126749 -52.545961615070674 -0.040163901075720786 -52.4983498190253
1630 -0.03172039017081261 -52.577682005241485 -0.030776187032461166 -52.52912600605776
1631 -0.031726660579442977 -52.60940866582093 -0.03772864462807775 -52.56685465068583
1632 -0.0317104771733284 -52.641119142994256 -0.020621211937395856 -52.58747586262323
1633 -0.031693155877292156 -52.67281229887155 -0.029521730449050664 -52.61699759307228
1634 -0.03171984553337097 -52.70453214440492 -0.034223800618201496 -52.65122139369048
1635 -0.031702084094285966 -52.73623422849921 -0.030041890870779752 -52.681263284561254
1636 -0.031703302450478074 -52.76793753094969 -0.027864288445562123 -52.70912757300682
1637 -0.031719287484884263 -52.79965681843457 -0.028827121667563915 -52.73795469467438
1638 -0.03173511233180761 -52.83139193076638 -0.02132297993230168 -52.75927767460668
1639 -0.031695079803466794 -52.86308701056985 -0.03194976355880499 -52.791227438165485
1640 -0.031693337485194206 -52.89478034805504 -0.03532284889370203 -52.826550287059185
1641 -0.03169717136770487 -52.92647751942275 -0.03099195323884487 -52.85754224029803
1642 -0.03174940161406994 -52.95822692103682 -0.0034155828878283502 -52.860957823185856
1643 -0.03172824811190367 -52.98995516914872 -0.03421544469892979 -52.895173267884786
1644 -0.03170190695673227 -53.021657076105456 -0.031322752498090266 -52.92649602038288
1645 -0.0317108977586031 -53.053367973864056 -0.030548368208110334 -52.95704438859099
1646 -0.031703433580696584 -53.08507140744475 -0.031147013790905474 -52.988191402381894
1647 -0.031709222681820394 -53.11678063012657 -0.02437009183340706 -53.0125614942153
1648 -0.03170556388795376 -53.148486194014524 -0.035685138404369356 -53.048246632619666
1649 -0.03170169964432716 -53.180187893658854 -0.03415970988571644 -53.08240634250538
1650 -0.03170275930315256 -53.211890652962005 -0.03396332999691367 -53.116369672502294
1651 -0.03170434776693583 -53.24359500072894 -0.04643720835447311 -53.16280688085677
1652 -0.03176765888929367 -53.27536265961823 -0.02540908851660788 -53.18821596937338
1653 -0.03169699888676405 -53.307059658505 -0.03211182421073318 -53.22032779358411
1654 -0.031671747006475924 -53.338731405511474 -0.023262542323209345 -53.24359033590732
1655 -0.03175628371536732 -53.37048768922684 -0.016262433753581718 -53.2598527696609
1656 -0.031706318445503714 -53.40219400767234 -0.03410040531307459 -53.29395317497398
1657 -0.03170289788395166 -53.433896905556296 -0.034571912977844475 -53.328525087951824
1658 -0.03170929811894894 -53.46560620367524 -0.029111889377236366 -53.35763697732906
1659 -0.03175196088850498 -53.49735816456375 -0.015559056866914034 -53.37319603419597
1660 -0.03168598636984825 -53.5290441509336 -0.037057456211186945 -53.41025349040716
1661 -0.031715841591358186 -53.56075999252496 -0.030446214601397514 -53.440699705008555
1662 -0.031703810952603814 -53.592463803477564 -0.045460312999784945 -53.48616001800834
1663 -0.0316963417455554 -53.62416014522312 -0.03372571934014559 -53.51988573734849
1664 -0.0316836616024375 -53.65584380682556 -0.023381245043128728 -53.543266982391614
1665 -0.031703113578259945 -53.68754692040382 -0.029120407346636058 -53.57238738973825
1666 -0.031708191335201266 -53.71925511173902 -0.029200927168130875 -53.60158831690639
1667 -0.031699296273291114 -53.750954408012305 -0.03838674779981375 -53.6399750647062
1668 -0.031713622994720934 -53.78266803100703 -0.0352586330845952 -53.675233697790794
1669 -0.031691811978816986 -53.814359842985844 -0.03033943912014365 -53.705573136910935
1670 -0.03168942742049694 -53.84604927040634 -0.03032561419531703 -53.735898751106255
1671 -0.0316667502745986 -53.877716020680936 -0.02299388563260436 -53.75889263673886
1672 -0.03168787285685539 -53.90940389353779 -0.030339335836470128 -53.78923197257533
1673 -0.031701491214334965 -53.94110538475213 -0.02226858523208648 -53.81150055780741
1674 -0.03174746185541153 -53.97285284660754 -0.04604968037456274 -53.85755023818198
1675 -0.03170886505395174 -54.00456171166149 -0.04712277296930552 -53.90467301115128
1676 -0.0316764947026968 -54.03623820636418 -0.03307902505621314 -53.93775203620749
1677 -0.03166295886039734 -54.067901165224576 -0.03214223990216851 -53.96989427610966
1678 -0.03168878592550754 -54.09958995115009 -0.033335551526397465 -54.00322982763606
1679 -0.03168065305799246 -54.131270604208076 -0.0324251945130527 -54.035655022149115
1680 -0.03164144968613982 -54.16291205389422 -0.025495518115349114 -54.061150540264464
1681 -0.03167103668674827 -54.19458309058096 -0.06847929637879133 -54.129629836643254
1682 -0.03169362712651491 -54.22627671770748 -0.02741149947978556 -54.15704133612304
1683 -0.03166684452444315 -54.25794356223192 -0.02752639940008521 -54.184567735523125
1684 -0.031673580221831796 -54.28961714245376 -0.044184206053614616 -54.22875194157674
1685 -0.03164176344871521 -54.321258905902475 -0.019839235645486043 -54.248591177222224
1686 -0.03166889008134603 -54.352927795983824 -0.028088065097108483 -54.27667924231933
1687 -0.03167988043278456 -54.38460767641661 -0.03452955707907677 -54.31120879939841
1688 -0.03167646266520023 -54.41628413908181 -0.02766716117039323 -54.3388759605688
1689 -0.031665020249783994 -54.44794915933159 -0.025910333171486853 -54.36478629374029
1690 -0.0316775044426322 -54.479626663774226 -0.0284884980879724 -54.39327479182826
1691 -0.03166902754455805 -54.511295691318786 -0.02628729878924787 -54.41956209061751
1692 -0.03168343622237444 -54.54297912754116 -0.02615812378935516 -54.44572021440687
1693 -0.03168895598500967 -54.57466808352617 -0.04026897270232439 -54.48598918710919
1694 -0.0316925035789609 -54.60636058710513 -0.028877074690535666 -54.514866261799725
1695 -0.03168138731271029 -54.63804197441784 -0.03527468591928482 -54.55014094771901
1696 -0.03166317921131849 -54.66970515362916 -0.02948615700006485 -54.57962710471907
1697 -0.031660640984773634 -54.701365794613935 -0.02332196612842381 -54.602949070847494
1698 -0.03165329247713089 -54.733019087091066 -0.012566445139236748 -54.61551551598673
1699 -0.03168849535286426 -54.76470758244393 -0.03898936090990901 -54.65450487689664
1700 -0.0316772498190403 -54.79638483226297 -0.03927379511296749 -54.69377867200961
1701 -0.031668954715132716 -54.8280537869781 -0.03656738046556711 -54.73034605247518
1702 -0.03165224995464087 -54.85970603693274 -0.027615788904950023 -54.75796184138013
1703 -0.0316533824428916 -54.89135941937563 -0.03029860332608223 -54.78826044470621
1704 -0.031671814434230325 -54.923031233809866 -0.033914942760020494 -54.82217538746623
1705 -0.03167782314121723 -54.95470905695108 -0.033707414753735065 -54.855882802219966
1706 -0.03168665897101164 -54.98639571592209 -0.03330460619181395 -54.88918740841178
1707 -0.031647853553295135 -55.01804356947539 -0.029935397300869228 -54.91912280571265
1708 -0.03166624382138252 -55.04970981329677 -0.028376783616840838 -54.94749958932949
1709 -0.03170483577996493 -55.081414649076734 -0.03670007195323706 -54.98419966128272
1710 -0.03170515261590481 -55.11311980169264 -0.03583940686658025 -55.0200390681493
1711 -0.03166824392974377 -55.144788045622384 -0.034449600428342816 -55.05448866857765
1712 -0.03166239485144615 -55.17645044047383 -0.0392083028331399 -55.093696971410786
1713 -0.03165817428380251 -55.208108614757634 -0.030066037736833095 -55.123763009147616
1714 -0.03167683556675911 -55.23978545032439 -0.03633305551484227 -55.16009606466246
1715 -0.03170296922326088 -55.27148841954765 -0.03364651408046484 -55.19374257874293
1716 -0.03165715094655752 -55.30314557049421 -0.01951499256538227 -55.21325757130831
1717 -0.031657342053949836 -55.334802912548156 -0.03514168672263622 -55.24839925803095
1718 -0.03166966810822487 -55.36647258065638 -0.028074559941887855 -55.276473817972835
1719 -0.031680406630039216 -55.398152987286416 -0.05482724383473396 -55.33130106180757
1720 -0.031654656678438184 -55.42980764396486 -0.02282283646054566 -55.35412389826812
1721 -0.03164643067866564 -55.46145407464352 -0.04102362673729658 -55.39514752500542
1722 -0.031618941389024255 -55.49307301603255 -0.029957182006910443 -55.42510470701233
1723 -0.0316573902964592 -55.524730406329006 -0.020888498902786524 -55.445993205915116
1724 -0.0316361341625452 -55.55636654049155 -0.033049923554062846 -55.479043129469176
1725 -0.03165262620896101 -55.58801916670051 -0.020242250111186876 -55.499285379580364
1726 -0.03163951598107815 -55.61965868268159 -0.02332573999883607 -55.5226111195792
1727 -0.03164920825511217 -55.6513078909367 -0.040859766956418755 -55.56347088653562
1728 -0.031686599180102346 -55.682994490116805 -0.033254117146134375 -55.596725003681755
1729 -0.031673635542392733 -55.714668125659195 -0.02362765051657334 -55.62035265419833
1730 -0.03166488241404295 -55.746333008073236 -0.026911043282598256 -55.64726369748092
1731 -0.0316732294857502 -55.778006237558984 -0.030205896031111477 -55.677469593512036
1732 -0.031668507121503355 -55.809674744680486 -0.025104339394601993 -55.70257393290664
1733 -0.031652769446372984 -55.84132751412686 -0.02998627573251724 -55.73256020863916
1734 -0.0316429765895009 -55.87297049071636 -0.025891787838190794 -55.75845199647735
1735 -0.03168812319636345 -55.90465861391272 -0.04802369410172105 -55.80647569057907
1736 -0.03165321256965399 -55.936311826482374 -0.03063866626471281 -55.837114356843784
1737 -0.031638537906110285 -55.967950364388486 -0.03629076760262251 -55.87340512444641
1738 -0.03164088614284992 -55.99959125053134 -0.023331247409805654 -55.896736371856214
1739 -0.031620585918426515 -56.03121183644976 -0.026711323717609047 -55.92344769557382
1740 -0.03169380184262991 -56.06290563829239 -0.026605441141873597 -55.950053136715695
1741 -0.03165411595255137 -56.09455975424494 -0.030360784009099008 -55.98041392072479
1742 -0.031666179187595844 -56.126225933432536 -0.029281163262203334 -56.009695083987
1743 -0.031668069586157796 -56.1578940030187 -0.0345211730338633 -56.044216257020864
1744 -0.03165022023022175 -56.189544223248916 -0.028885144647210835 -56.073101401668076
1745 -0.031649624183774 -56.22119384743269 -0.032510826643556354 -56.105612228311635
1746 -0.03166110813617706 -56.252854955568864 -0.024852388352155686 -56.130464616663794
1747 -0.031645243242383006 -56.284500198811244 -0.02822616947814822 -56.15869078614194
1748 -0.03166608177125454 -56.3161662805825 -0.030230059195309876 -56.18892084533725
1749 -0.03163888528943062 -56.34780516587193 -0.036251579876989126 -56.22517242521424
1750 -0.0316766157746315 -56.37948178164656 -0.025017190538346768 -56.25018961575259
1751 -0.03167207110673189 -56.411153852753294 -0.026289792638272046 -56.27647940839086
1752 -0.03168914616107941 -56.44284299891437 -0.017701426590792834 -56.29418083498165
1753 -0.03175610499456525 -56.474599103908936 0.005916251364396885 -56.288264583617256
1754 -0.031740196980535984 -56.50633930088947 -0.014417572354432195 -56.30268215597169
1755 -0.03171941228210926 -56.53805871317158 -0.025857755355536936 -56.328539911327226
1756 -0.031708506122231486 -56.56976721929381 -0.032482894230633975 -56.36102280555786
1757 -0.0317220127210021 -56.60148923201481 -0.028598690312355755 -56.389621495870216
1758 -0.031710395403206346 -56.63319962741802 -0.032319006603211166 -56.421940502473426
1759 -0.031710338220000266 -56.664909965638024 -0.029501559492200614 -56.45144206196563
1760 -0.03172278050333262 -56.696632746141354 -0.035004285350441935 -56.48644634731607
1761 -0.031725252605974676 -56.72835799874733 -0.02989894161000848 -56.516345288926075
1762 -0.0317439928650856 -56.760101991612416 -0.023173848656369955 -56.539519137582445
1763 -0.03171467576175928 -56.79181666737418 -0.024397007995139573 -56.563916145577586
1764 -0.03168422635644674 -56.823500893730625 -0.022765261749736965 -56.586681407327326
1765 -0.031737510859966275 -56.855238404590594 -0.02733780285343528 -56.614019210180764
1766 -0.03170314412564039 -56.88694154871624 -0.023214470455423 -56.637233680636186
1767 -0.03173286709934473 -56.91867441581558 -0.019813467195490375 -56.657047147831676
1768 -0.031667137332260606 -56.950341553147844 -0.030411267187446356 -56.68745841501912
1769 -0.03169664423912764 -56.98203819738697 -0.014277616830077023 -56.7017360318492
1770 -0.03173876591026783 -57.01377696329724 -0.03409755527973175 -56.73583358712893
1771 -0.031734338402748107 -57.04551130169999 -0.026316895568743347 -56.76215048269767
1772 -0.0317382825538516 -57.07724958425384 -0.028946244996041058 -56.79109672769371
1773 -0.031730279140174386 -57.10897986339402 -0.02998576397076249 -56.82108249166448
1774 -0.03174137715250254 -57.14072124054652 -0.032821510825306176 -56.853904002489784
1775 -0.03171927630901337 -57.17244051685553 -0.01385563223157078 -56.86775963472135
1776 -0.03172499947249889 -57.20416551632803 -0.038834141287952664 -56.9065937760093
1777 -0.03171686325222254 -57.235882379580254 -0.015547269262606278 -56.92214104527191
1778 -0.031703950464725496 -57.26758633004498 -0.036503651784732936 -56.95864469705664
1779 -0.03171482756733894 -57.29930115761232 -0.033045606780797245 -56.99169030383744
1780 -0.031708486191928384 -57.33100964380425 -0.04343659356236458 -57.0351268973998
1781 -0.03171753231436014 -57.36272717611861 -0.036658046022057536 -57.071784943421854
1782 -0.03169859703630209 -57.394425773154914 -0.03133692098781467 -57.103121864409665
1783 -0.031706716306507586 -57.42613248946142 -0.018958208436379208 -57.122080072846046
1784 -0.031700553745031355 -57.457833043206456 -0.0440670570358634 -57.16614712988191
1785 -0.031700486317276955 -57.48953352952373 -0.03484423523768783 -57.20099136511959
1786 -0.03169976379722357 -57.521233293320954 -0.030960622522979975 -57.231951987642574
1787 -0.03167781196534634 -57.5529111052863 -0.03499906295910478 -57.266951050601676
1788 -0.031659253872931004 -57.58457035915923 -0.04031147230416536 -57.307262522905845
1789 -0.03165914714336395 -57.616229506302595 -0.035793724935501814 -57.343056247841346
1790 -0.03166256640106439 -57.64789207270366 -0.03638373650610447 -57.37943998434745
1791 -0.03166483268141747 -57.67955690538508 -0.022599273500964044 -57.402039257848415
1792 -0.031674609519541264 -57.71123151490462 -0.023126095149200408 -57.42516535299762
1793 -0.031672595627605916 -57.74290411053222 -0.03573745908215642 -57.46090281207977
1794 -0.03167034834623337 -57.774574458878455 -0.037524485122412445 -57.498427297202184
1795 -0.03166721630841494 -57.80624167518687 -0.031937834341079 -57.53036513154326
1796 -0.031667006015777585 -57.83790868120265 -0.04242628253996372 -57.57279141408323
1797 -0.03166049402207136 -57.86956917522472 -0.033541219867765905 -57.60633263395099
1798 -0.03166401293128729 -57.901233188156006 -0.0226067416719161 -57.628939375622906
1799 -0.03168815616518259 -57.93292134432119 -0.03466338561847806 -57.663602761241386
1800 -0.031668629683554175 -57.96458997400474 -0.02688971203751862 -57.6904924732789
1801 -0.03166433293372393 -57.99625430693846 -0.030698541924357413 -57.72119101520326
1802 -0.03165834825485945 -58.02791265519332 -0.03005286268889904 -57.75124387789216
1803 -0.031757116038352254 -58.05966977123167 0.002477102311240742 -57.74876677558092
1804 -0.03169506974518299 -58.09136484097685 -0.02622109486255795 -57.774987870443475
1805 -0.03171206172555685 -58.12307690270241 -0.03767964467406273 -57.81266751511754
1806 -0.031681621260941026 -58.15475852396335 -0.03130000866949558 -57.843967523787036
1807 -0.031702292151749134 -58.1864608161151 -0.03392701344564557 -57.877894537232685
1808 -0.031694484315812586 -58.218155300430915 -0.05118464790284634 -57.92907918513553
1809 -0.031688671186566354 -58.24984397161748 -0.031936868000775574 -57.961016053136305
1810 -0.03169502504169941 -58.28153899665918 -0.031402301508933306 -57.99241835464524
1811 -0.03168537113815546 -58.31322436779733 -0.03906816132366657 -58.03148651596891
1812 -0.03163757510483265 -58.34486194290216 -0.023697548266500234 -58.055184064235405
1813 -0.03166933357715607 -58.37653127647932 -0.03139550108462572 -58.08657956532003
1814 -0.03167092055082321 -58.40820219703014 -0.03237660648301244 -58.11895617180304
1815 -0.03168323952704668 -58.43988543655719 -0.033663560450077054 -58.15261973225312
1816 -0.031682056933641435 -58.47156749349083 -0.03504080092534423 -58.187660533178466
1817 -0.03168680965900421 -58.50325430314984 -0.03461457611992955 -58.222275109298394
1818 -0.03166967704892158 -58.53492398019876 -0.023394109029322863 -58.24566921832772
1819 -0.0316790459677577 -58.56660302616652 -0.04292566869407892 -58.2885948870218
1820 -0.0316662697121501 -58.598269295878666 -0.014706722466507926 -58.30330160948831
1821 -0.03163767177611589 -58.62990696765478 -0.023662028671242296 -58.32696363815955
1822 -0.03166676443070173 -58.661573732085486 -0.03855636548250914 -58.365520003642054
1823 -0.03165066000074148 -58.69322439208623 -0.02742354185320437 -58.39294354549526
1824 -0.03166694268584251 -58.724891334772074 -0.028520742466207595 -58.42146428796146
1825 -0.03168568480759859 -58.75657701957967 -0.028434616723097862 -58.44989890468456
1826 -0.03164931796491146 -58.788226337544586 -0.0356632973998785 -58.48556220208444
1827 -0.03171170148998499 -58.81993803903457 -0.04902595989406109 -58.5345881619785
1828 -0.03166161011904478 -58.85159964915361 -0.031146703381091358 -58.56573486535959
1829 -0.0316628348082304 -58.88326248396184 -0.02893380858004093 -58.59466867393963
1830 -0.03161375969648361 -58.91487624365833 -0.050814764015376566 -58.64548343795501
1831 -0.031711925938725474 -58.94658816959705 -0.05008763438090682 -58.695571072335916
1832 -0.03162892945110798 -58.97821709904816 -0.018287482392042875 -58.713858554727956
1833 -0.031652762182056905 -59.009869861230214 -0.031449920032173395 -58.74530847476013
1834 -0.031660271994769576 -59.04153013322498 -0.033540185913443564 -58.778848660673574
1835 -0.03165682945400476 -59.07318696267899 -0.03011272568255663 -58.80896138635613
1836 -0.031665758974850175 -59.10485272165384 -0.016002693100017496 -58.82496407945615
1837 -0.03163985274732113 -59.13649257440116 -0.020936912402976304 -58.845900991859125
1838 -0.03165591452270746 -59.16814848892387 -0.030252663791179656 -58.876153655650306
1839 -0.031660294719040395 -59.19980878364291 -0.03062984747812152 -58.90678350312843
1840 -0.031677257269620895 -59.23148604091253 -0.022452528413850814 -58.92923603154228
1841 -0.03167299646884203 -59.26315903738137 -0.030757142417132854 -58.95999317395941
1842 -0.03167587332427502 -59.294834910705646 -0.029542499221861362 -58.98953567318127
1843 -0.031677193380892275 -59.32651210408654 -0.028092903923243283 -59.01762857710452
1844 -0.03168937284499407 -59.358201476931534 -0.024436655710451304 -59.04206523281497
1845 -0.03172562662512064 -59.38992710355665 -0.036719522438943386 -59.07878475525391
1846 -0.0316945131868124 -59.421621616743465 -0.0377045071683824 -59.1164892624223
1847 -0.03166500180959701 -59.453286618553065 -0.029088873974978925 -59.145578136397276
1848 -0.0316810118034482 -59.484967630356515 -0.03709028838202357 -59.1826684247793
1849 -0.03169704359024763 -59.516664673946764 0.0014839420327916741 -59.18118448274651
1850 -0.03169343825429678 -59.54835811220106 -0.024187789019197225 -59.205372271765704
1851 -0.03167207315564156 -59.5800301853567 -0.03742335168644786 -59.24279562345215
1852 -0.03162355311214924 -59.611653738468846 -0.013183420879067853 -59.25597904433122
1853 -0.0316725816577673 -59.64332632012661 -0.03029166366904974 -59.286270708000266
1854 -0.03168846592307091 -59.67501478604968 -0.03080736007541418 -59.31707806807568
1855 -0.03166408194229007 -59.70667886799197 -0.061885811667889354 -59.37896387974357
1856 -0.03165741637349129 -59.73833628436546 -0.03650488499552011 -59.415468764739096
1857 -0.03165217749774456 -59.76998846186321 -0.03869884442538023 -59.45416760916448
1858 -0.03164630942046642 -59.80163477128367 -0.02728467546403408 -59.48145228462851
1859 -0.03165641836822033 -59.833291189651895 -0.028166065365076064 -59.50961834999359
1860 -0.031658070534467696 -59.864949260186364 -0.02616043344314676 -59.53577878343673
1861 -0.03163621053099632 -59.89658547071736 -0.03216263186186552 -59.5679414152986
1862 -0.03163985442370176 -59.928225325141064 -0.03159973248839378 -59.599541147786994
1863 -0.03166501075029373 -59.95989033589136 -0.03310042014345527 -59.63264156793045
1864 -0.03164227586239576 -59.991532611753755 -0.03328148378059268 -59.66592305171104
1865 -0.031647725589573385 -60.02318033734333 -0.0292017110157758 -59.69512476272681
1866 -0.031624841317534444 -60.054805178660864 -0.0402238380163908 -59.7353486007432
1867 -0.03163293246179819 -60.08643811112266 -0.01556837426032871 -59.75091697500353
1868 -0.03165753483772278 -60.11809564596038 -0.029994874028488994 -59.780911849032016
1869 -0.03167220577597618 -60.14976785173636 -0.027754680532962085 -59.80866652956498
1870 -0.03166399914771319 -60.18143185088407 -0.029563902784138917 -59.83823043234912
1871 -0.031658119335770604 -60.21308997021984 -0.030227920785546303 -59.86845835313467
1872 -0.03165783472359181 -60.24474780494343 -0.022051961126271634 -59.89051031426094
1873 -0.0316768255084753 -60.276424630451906 -0.03105943528935313 -59.921569749550294
1874 -0.03165951576083899 -60.30808414621274 -0.02934720702469349 -59.950916956574986
1875 -0.03166914917528629 -60.33975329538803 -0.026540986681357025 -59.97745794325634
1876 -0.03167886678129435 -60.37143216216932 -0.030148120317608117 -60.007606063573945
1877 -0.03165520913898945 -60.40308737130831 -0.0346206858754158 -60.04222674944936
1878 -0.03166495244950056 -60.43475232375781 -0.03634046949446201 -60.078567218943824
1879 -0.031688269786536695 -60.46644059354435 -0.04035575278103352 -60.11892297172486
1880 -0.03166051004081964 -60.49810110358517 -0.0223537958227098 -60.141276767547566
1881 -0.031670630909502506 -60.52977173449467 -0.028903469629585742 -60.17018023717715
1882 -0.031677635945379735 -60.56144937044005 -0.030047505954280497 -60.20022774313143
1883 -0.031687446124851706 -60.5931368165649 -0.027981664706021547 -60.22820940783745
1884 -0.03169339951127768 -60.62483021607618 -0.033811652846634385 -60.262021060684084
1885 -0.03167257774621248 -60.65650279382239 -0.02761850100941956 -60.289639561693505
1886 -0.031682096980512144 -60.6881848908029 -0.030260765459388494 -60.319900327152894
1887 -0.03168870806694031 -60.71987359886984 -0.03969013188034296 -60.359590459033235
1888 -0.031669013760983945 -60.75154261263082 -0.04341763742268086 -60.40300809645591
1889 -0.031635922752320765 -60.78317853538314 -0.023592145647853613 -60.42660024210377
1890 -0.03164383340626955 -60.814822368789414 -0.03214314924553037 -60.458743391349294
1891 -0.031654375977814196 -60.84647674476723 -0.034433872997760774 -60.493177264347054
1892 -0.03174648378044367 -60.878223228547675 -0.059388965182006356 -60.55256622952906
1893 -0.03164345752447843 -60.90986668607216 -0.03896776419132948 -60.59153399372039
1894 -0.03163534589111805 -60.941502031963275 -0.031074688117951155 -60.622608681838344
1895 -0.0316309280693531 -60.97313296003263 -0.031588464230299 -60.65419714606864
1896 -0.03163855746388435 -61.004771517496515 -0.028821990173310042 -60.68301913624195
1897 -0.0316639494150877 -61.036435466911605 -0.03035047687590122 -60.713369613117855
1898 -0.031674687005579474 -61.06811015391718 -0.04065854186192155 -60.75402815497978
1899 -0.03165128771215677 -61.09976144162934 -0.02932497952133417 -60.78335313450111
1900 -0.0316635524854064 -61.131424994114745 -0.031748776137828824 -60.815101910638944
1901 -0.03164390753954649 -61.16306890165429 -0.031540638161823155 -60.846642548800766
1902 -0.031733702309429644 -61.19480260396372 -0.0643597561866045 -60.91100230498737
1903 -0.0316285815089941 -61.22643118547272 -0.022517492808401585 -60.933519797795775
1904 -0.03165584597736597 -61.25808703145009 -0.024353785836137832 -60.957873583631915
1905 -0.031649591960012914 -61.2897366234101 -0.033181956596672536 -60.99105554022859
1906 -0.031652668677270415 -61.32138929208737 -0.035095042269676927 -61.02615058249826
1907 -0.0316273357719183 -61.35301662785928 -0.03754977118223905 -61.0637003536805
1908 -0.031643739156425 -61.384660367015705 -0.023171253968030214 -61.08687160764853
1909 -0.031612546928226945 -61.416272913943935 -0.02985189314931631 -61.116723500797846
1910 -0.03159705065190792 -61.447869964595846 -0.016721395228887558 -61.13344489602673
1911 -0.03164828326553106 -61.47951824786138 -0.0341384319588542 -61.16758332798558
1912 -0.03163342233747244 -61.51115167019885 -0.03626442588865757 -61.20384775387424
1913 -0.031605128571391104 -61.54275679877024 -0.03799777776002884 -61.24184553163427
1914 -0.031646985560655594 -61.5744037843309 -0.02667311942204833 -61.26851865105632
1915 -0.0316385556012392 -61.60604233993214 -0.030770044960081577 -61.2992886960164
1916 -0.03164807315915823 -61.6376904130913 -0.03492861473932862 -61.334217310755726
1917 -0.031634009629487994 -61.669324422720784 -0.025121886190026997 -61.359339196945754
1918 -0.03163862731307745 -61.70096305003386 -0.03752624695189297 -61.396865443897646
1919 -0.03158543445169926 -61.73254848448556 -0.047588545829057693 -61.4444539897267
1920 -0.03162817433476448 -61.764176658820325 -0.023738200776278973 -61.46819219050298
1921 -0.03163345027714968 -61.795810109097474 -0.024679082725197077 -61.49287127322818
1922 -0.03164016809314489 -61.82745027719062 -0.02512233448214829 -61.51799360771033
1923 -0.03164116088300943 -61.859091438073634 -0.02842204920016229 -61.54641565691049
1924 -0.03162630163133144 -61.89071773970497 -0.03653796566650271 -61.582953622576994
1925 -0.031634241715073584 -61.92235198142004 -0.031129038752987982 -61.61408266132998
1926 -0.03165866807103157 -61.954010649491075 -0.024355788202956318 -61.638438449532934
1927 -0.03165368475019932 -61.98566433424127 -0.025339256785809994 -61.66377770631875
1928 -0.03164029978215695 -62.017304634023425 -0.02968347119167447 -61.69346117751042
1929 -0.03164536580443382 -62.04894999982786 -0.036779384780675176 -61.730240562291094
1930 -0.03163887709379196 -62.08058887692165 -0.02504887036047876 -61.75528943265157
1931 -0.031666694395244124 -62.112255571316894 -0.03728966442868113 -61.79257909708026
1932 -0.031670356169342995 -62.14392592748624 -0.03639722028747201 -61.828976317367726
1933 -0.03166283797472715 -62.175588765460965 -0.03693245276808739 -61.86590877013581
1934 -0.03168689664453268 -62.207275662105495 -0.018106761344824918 -61.884015531480635
1935 -0.03167319241911173 -62.23894885452461 -0.03478204617276788 -61.9187975776534
1936 -0.03166866861283779 -62.270617523137446 -0.023105375992599875 -61.941902953646
1937 -0.03164289034903049 -62.30226041348648 -0.021307051344774664 -61.96321000499078
1938 -0.03164508733898401 -62.333905500825466 -0.02402270999737084 -61.987232714988146
1939 -0.03165508434176445 -62.36556058516723 -0.016443806963798123 -62.003676521951945
1940 -0.03167544286698103 -62.397236028034214 -0.010340309923049063 -62.014016831875
1941 -0.03163747489452362 -62.42887350292874 -0.01899930380459409 -62.03301613567959
1942 -0.031645070761442184 -62.46051857369018 -0.031108092702925205 -62.06412422838251
1943 -0.03165264204144478 -62.492171215731624 -0.04068132545799017 -62.1048055538405
1944 -0.031671814247965814 -62.52384302997959 -0.03669527899473905 -62.14150083283524
1945 -0.031650660745799544 -62.555493690725385 -0.039810452144593 -62.181311284979834
1946 -0.03165680766105652 -62.58715049838644 -0.030151418247260153 -62.21146270322709
1947 -0.03165048379451037 -62.61880098218095 -0.037907824665307996 -62.2493705278924
1948 -0.03167976979166269 -62.650480751972616 -0.031157144438475372 -62.28052767233088
1949 -0.03167966417968273 -62.6821604161523 -0.04343966450542212 -62.3239673368363
1950 -0.03167408835142851 -62.71383450450373 -0.027307920297607778 -62.351275257133906
1951 -0.03170405142009258 -62.74553855592382 -0.012885445772553794 -62.36416070290646
1952 -0.03166037742048502 -62.77719893334431 -0.03973838472738862 -62.403899087633846
1953 -0.03166795931756496 -62.808866892661875 -0.03630397636443376 -62.44020306399828
1954 -0.03169291969388723 -62.840559812355764 -0.011788146616891027 -62.451991210615176
1955 -0.03167216069996357 -62.872231973055726 -0.04775464329868555 -62.499745853913865
1956 -0.03166277948766947 -62.903894752543394 -0.02759064780548215 -62.52733650171935
1957 -0.031645549833774565 -62.93554030237717 -0.033133588079363105 -62.56047008979871
1958 -0.03163053039461374 -62.967170832771785 -0.03406801884993911 -62.59453810864865
1959 -0.03163044713437557 -62.99880127990616 -0.03238182314671576 -62.62691993179536
1960 -0.03162700682878494 -63.030428286734946 -0.03632740154862404 -62.66324733334399
1961 -0.03160188943147659 -63.062030176166424 -0.02186119817197323 -62.685108531515965
1962 -0.031638890877366065 -63.09366906704379 -0.009548443299718202 -62.694656974815686
1963 -0.031637920439243315 -63.125306987483036 -0.04127895971760154 -62.73593593453329
1964 -0.0316405326128006 -63.156947520095834 -0.03222870258614421 -62.76816463711943
1965 -0.031650961935520174 -63.18859848203135 -0.017336278909351677 -62.78550091602879
1966 -0.03161235954612494 -63.220210841577476 -0.03239333964884281 -62.81789425567763
1967 -0.03164452351629734 -63.251855365093775 -0.051595255918800834 -62.86948951159643
1968 -0.0316148703917861 -63.28347023548556 -0.03697812333703041 -62.906467634933456
1969 -0.031611878611147406 -63.315082114096704 -0.024728404998313636 -62.93119603993177
1970 -0.0316186873242259 -63.34670080142093 -0.018453009048243985 -62.949649048980014
1971 -0.031625889055430886 -63.378326690476364 -0.03303975975140929 -62.982688808731425
1972 -0.031627066619694236 -63.409953757096055 -0.02214114349335432 -63.00482995222478
1973 -0.031626627407968046 -63.44158038450402 -0.04211840368807316 -63.04694835591285
1974 -0.031616054475307465 -63.47319643897933 -0.02257656492292881 -63.06952492083578
1975 -0.03159241061657667 -63.504788849595904 -0.03233066811226308 -63.10185558894805
1976 -0.031621300429105756 -63.53641015002501 -0.03585986606776714 -63.137715455015815
1977 -0.031599297747015954 -63.56800944777203 -0.029198511969298124 -63.16691396698511
1978 -0.031605612486600876 -63.59961506025863 -0.026658573374152183 -63.19357254035926
1979 -0.03163184020668268 -63.631246900465314 0.03368973152828403 -63.15988280883098
1980 -0.03163918312638998 -63.6628860835917 -0.03245174260810017 -63.19233455143908
1981 -0.03160421922802925 -63.69449030281973 -0.027682249899953604 -63.220016801339035
1982 -0.03161952868103981 -63.72610983150077 -0.032278860453516245 -63.25229566179255
1983 -0.031622163392603396 -63.757731994893376 -0.029861098621040583 -63.28215676041359
1984 -0.03162182923406363 -63.78935382412744 -0.03117919685319066 -63.31333595726678
1985 -0.031616497226059435 -63.8209703213535 -0.03219397896900773 -63.345529936235785
1986 -0.031627457775175574 -63.85259777912867 -0.031833747401833534 -63.37736368363762
1987 -0.031633245572447774 -63.88423102470112 -0.03302550995722413 -63.410389193594845
1988 -0.03162757605314255 -63.91585860075426 -0.05424905773252249 -63.464638251327365
1989 -0.031640275940299036 -63.94749887669456 -0.030185247119516135 -63.494823498446884
1990 -0.031601734831929205 -63.97910061152649 -0.024622630688827484 -63.51944612913571
1991 -0.03162645753473044 -64.01072706906122 -0.036009167414158584 -63.555455296549866
1992 -0.03163516912609339 -64.04236223818731 -0.02833293271251023 -63.583788229262375
1993 -0.03163555376231671 -64.07399779194962 -0.003941365843638777 -63.58772959510601
1994 -0.031614876352250576 -64.10561266830187 -0.03513237368315458 -63.62286196878917
1995 -0.03160808514803648 -64.13722075344991 -0.0366360173560679 -63.65949798614523
1996 -0.03166450634598732 -64.1688852597959 -0.03896444709971547 -63.69846243324495
1997 -0.031631872057914734 -64.20051713185381 -0.04634733144193888 -63.744809764686885
1998 -0.03163086231797933 -64.2321479941718 -0.030199876055121422 -63.775009640742006
1999 -0.03161794096231461 -64.26376593513412 -0.04692811900749803 -63.8219377597495
2000 -0.031647876091301444 -64.29541381122542 -0.01878908826620318 -63.840726848015706
