# Supplementary material for: Learning nonequilibrium statistical mechanics and dynamical phase transitions
Source: Nat Commun. 2024 Feb 6;15:1117. doi: 10.1038/s41467-024-45172-8 (PMC10847122; doi:10.1038/s41467-024-45172-8)
Supplement: Supplementary file 4 — Supplementary Data 1 [file 41467_2024_45172_MOESM4_ESM.zip › DPT-main/PlotTemplate/plot_KL_divergence/out/finite_time/SE/L6_D3W32K5_E100BS1k/logs-1.40/log.txt]

1 -0.030728579498827457 -0.030728579498827457 -0.03073237035423517 -0.03073237035423517
2 -0.030690249893814324 -0.06141882939264178 -0.030691931396722792 -0.06142430175095796
3 -0.030657745059579612 -0.0920765744522214 -0.03065987313166261 -0.09208417488262058
4 -0.030638370383530854 -0.12271494483575225 -0.030639296397566795 -0.12272347128018737
5 -0.03061714703217149 -0.15333209186792374 -0.03062059050425887 -0.15334406178444623
6 -0.030592677649110556 -0.1839247695170343 -0.030589138716459276 -0.1839332005009055
7 -0.030567900743335485 -0.21449267026036978 -0.030562798958271742 -0.21449599945917724
8 -0.030547077022492885 -0.24503974728286265 -0.03055118629708886 -0.2450471857562661
9 -0.030524399038404225 -0.27556414632126686 -0.0305252050049603 -0.2755723907612264
10 -0.030512105021625758 -0.3060762513428926 -0.03050666069611907 -0.3060790514573455
11 -0.030488733761012556 -0.3365649851039052 -0.03047093590721488 -0.3365499873645604
12 -0.03047519940882921 -0.3670401845127344 -0.0304626090452075 -0.36701259640976786
13 -0.030452027544379236 -0.39749221205711366 -0.03045229855924845 -0.3974648949690163
14 -0.030439518019557 -0.4279317300766707 -0.030429262667894363 -0.4278941576369107
15 -0.03042818224057555 -0.4583599123172462 -0.030437012482434512 -0.4583311701193452
16 -0.03040597029030323 -0.48876588260754944 -0.030380185507237912 -0.48871135562658313
17 -0.030392962414771317 -0.5191588450223208 -0.030403484497219323 -0.5191148401238025
18 -0.030373315699398516 -0.5495321607217193 -0.0303443712182343 -0.5494592113420368
19 -0.030369322560727597 -0.5799014832824468 -0.03041505115106702 -0.5798742624931038
20 -0.030353680066764355 -0.6102551633492111 -0.030389013513922692 -0.6102632760070265
21 -0.03033828055486083 -0.640593443904072 -0.030301534850150347 -0.6405648108571768
22 -0.030322665255516766 -0.6709161091595888 -0.030314400047063827 -0.6708792109042406
23 -0.030306552536785603 -0.7012226616963744 -0.030336358491331337 -0.701215569395572
24 -0.03029082091525197 -0.7315134826116263 -0.030310237593948842 -0.7315258069895207
25 -0.030279329232871532 -0.7617928118444979 -0.03030213061720133 -0.7618279376067221
26 -0.030268887337297202 -0.792061699181795 -0.030245933402329683 -0.7920738710090518
27 -0.030253215320408346 -0.8223149145022034 -0.030136455595493317 -0.8222103266045451
28 -0.030255753174424173 -0.8525706676766276 -0.030278291553258896 -0.852488618157804
29 -0.030249573942273855 -0.8828202416189015 -0.03062784653156996 -0.8831164646893739
30 -0.03021424412727356 -0.9130344857461751 -0.030229100305587054 -0.9133455649949609
31 -0.03019824028015137 -0.9432327260263265 -0.03017432810738683 -0.9435198931023477
32 -0.03018151093274355 -0.97341423695907 -0.03016389850527048 -0.9736837916076182
33 -0.030161516927182674 -1.0035757538862526 -0.029935287404805423 -1.0036190790124235
34 -0.03018502043560147 -1.0337607743218542 -0.030253148078918456 -1.033872227091342
35 -0.03017167327925563 -1.0639324476011098 -0.030161169543862342 -1.0640333966352045
36 -0.03016097331419587 -1.0940934209153057 -0.030163045041263103 -1.0941964416764676
37 -0.030147589556872845 -1.1242410104721785 -0.030160493962466717 -1.1243569356389342
38 -0.030138959642499685 -1.1543799701146782 -0.030173282884061337 -1.1545302185229955
39 -0.030131916981190443 -1.1845118870958686 -0.030107320100069047 -1.1846375386230645
40 -0.03012810703366995 -1.2146399941295385 -0.030156692303717137 -1.2147942309267816
41 -0.030117563996464015 -1.2447575581260024 -0.0301857378333807 -1.2449799687601624
42 -0.030104795563966037 -1.2748623536899684 -0.03004753766581416 -1.2750275064259766
43 -0.030095537845045327 -1.3049578915350137 -0.030095606576651335 -1.305123113002628
44 -0.030085122771561147 -1.3350430143065748 -0.0300792439840734 -1.3352023569867013
45 -0.030077114049345256 -1.36512012835592 -0.03004992352798581 -1.3652522805146872
46 -0.030064949486404657 -1.3951850778423247 -0.030066778138279914 -1.3953190586529671
47 -0.03007118832319975 -1.4252562661655244 -0.030031004268676043 -1.4253500629216431
48 -0.03004939965903759 -1.455305665824562 -0.030116436816751958 -1.455466499738395
49 -0.030049517564475537 -1.4853551833890375 -0.030016038939356803 -1.485482538677752
50 -0.03004136197268963 -1.515396545361727 -0.03000642452389002 -1.515488963201642
51 -0.030028261430561542 -1.5454248067922887 -0.029865463264286518 -1.5453544264659285
52 -0.030036362074315547 -1.5754611688666043 -0.02999396687373519 -1.5753483933396637
53 -0.030035949125885964 -1.6054971179924902 -0.030113212857395412 -1.605461606197059
54 -0.030014961119741203 -1.6355120791122313 -0.029926523752510547 -1.6353881299495696
55 -0.030014823470264674 -1.665526902582496 -0.029951775167137384 -1.665339905116707
56 -0.030005461163818838 -1.6955323637463147 -0.029683231189846993 -1.695023136306554
57 -0.030021391995251178 -1.7255537557415659 -0.03004960874095559 -1.7250727450475096
58 -0.030002425238490105 -1.755556180980056 -0.030049073975533247 -1.7551218190230429
59 -0.029997299145907163 -1.7855534801259632 -0.030012803338468074 -1.785134622361511
60 -0.029988709744066 -1.8155421898700292 -0.02992795258760452 -1.8150625749491156
61 -0.029996147938072683 -1.8455383378081018 -0.030314759444445373 -1.8453773343935609
62 -0.02996575105935335 -1.8755040888674552 -0.03000406064093113 -1.875381395034492
63 -0.029960767924785615 -1.9054648567922408 -0.029931840393692254 -1.9053132354281843
64 -0.029958723485469817 -1.9354235802777107 -0.029943196661770345 -1.9352564320899546
65 -0.029949491284787653 -1.9653730715624984 -0.030042675230652092 -1.9652991073206068
66 -0.02993849916383624 -1.9953115707263347 -0.02998098824173212 -1.9952800955623389
67 -0.029930879827588797 -2.0252424505539235 -0.029904318787157536 -2.0251844143494964
68 -0.029932853672653435 -2.055175304226577 -0.02993170591071248 -2.055116120260209
69 -0.029929723218083383 -2.0851050274446603 -0.02983885146677494 -2.084954971726984
70 -0.029924616683274508 -2.115029644127935 -0.029997130483388902 -2.1149521022103728
71 -0.029912261571735144 -2.14494190569967 -0.029877843987196683 -2.1448299461975693
72 -0.029907020181417464 -2.1748489258810877 -0.029872470907866953 -2.1747024171054363
73 -0.029908633697777985 -2.2047575595788658 -0.02988568553701043 -2.2045881026424468
74 -0.029887304361909627 -2.234644863940775 -0.029793974198400974 -2.2343820768408476
75 -0.029894370771944522 -2.2645392347127196 -0.02979252515360713 -2.264174601994455
76 -0.029893448390066624 -2.2944326831027864 -0.029904720094054937 -2.2940793220885096
77 -0.029880937840789556 -2.3243136209435757 -0.029868358466774225 -2.3239476805552837
78 -0.030008455365896226 -2.354322076309472 -0.03135087490081787 -2.3552985554561015
79 -0.029825700167566537 -2.3841477764770382 -0.029839309211820365 -2.385137864667922
80 -0.029835772700607777 -2.413983549177646 -0.029821081086993217 -2.414958945754915
81 -0.029832019191235303 -2.443815568368881 -0.029817956127226354 -2.4447769018821415
82 -0.02982724513858557 -2.4736428135074666 -0.029834770783782005 -2.4746116726659233
83 -0.029825622215867043 -2.5034684357233337 -0.029831999633461236 -2.5044436722993844
84 -0.029820553585886957 -2.5332889893092205 -0.02979554645717144 -2.534239218756556
85 -0.02981348568573594 -2.5631024749949565 -0.029843130707740785 -2.5640823494642966
86 -0.02980879247188568 -2.592911267466842 -0.02981762755662203 -2.593899977020919
87 -0.029807086009532212 -2.6227183534763743 -0.029829554539173842 -2.623729531560093
88 -0.02980272825807333 -2.652521081734448 -0.029787793289870024 -2.653517324849963
89 -0.029802356287837027 -2.682323438022285 -0.029848545137792826 -2.683365869987756
90 -0.029793880879878998 -2.712117318902164 -0.029846274014562368 -2.713212144002318
91 -0.02979126563295722 -2.741908584535121 -0.029767614137381316 -2.7429797581396995
92 -0.029785546846687792 -2.771694131381809 -0.02980110179632902 -2.7727808599360286
93 -0.029782312642782926 -2.801476444024592 -0.029786095023155212 -2.802566954959184
94 -0.029776252713054417 -2.8312526967376463 -0.029728690069168805 -2.8322956450283527
95 -0.02977615324780345 -2.8610288499854497 -0.0298148556612432 -2.862110500689596
96 -0.029771783854812384 -2.890800633840262 -0.029813758563250303 -2.8919242592528462
97 -0.029769406653940678 -2.9205700404942028 -0.029697652161121368 -2.9216219114139674
98 -0.029765773564577103 -2.95033581405878 -0.029951591975986958 -2.9515735033899544
99 -0.02975657181814313 -2.980092385876923 -0.02972825402393937 -2.9813017574138936
100 -0.029751808289438485 -3.0098441941663614 -0.02978480365127325 -3.011086561065167
101 -0.02975220400840044 -3.039596398174762 -0.029720219876617195 -3.040806780941784
102 -0.02974550975486636 -3.0693419079296285 -0.029784114006906746 -3.070590894948691
103 -0.02974126823246479 -3.099083176162093 -0.029801054764539002 -3.10039194971323
104 -0.02973162792623043 -3.1288148040883237 -0.02963496893644333 -3.130026918649673
105 -0.02971046920865774 -3.1585252732969815 -0.030008038971573114 -3.1600349576212463
106 -0.029727101791650057 -3.1882523750886316 -0.02972742160782218 -3.1897623792290686
107 -0.029719358310103416 -3.217971733398735 -0.02972716176882386 -3.2194895409978925
108 -0.029717173613607883 -3.2476889070123427 -0.029712465684860946 -3.2492020066827534
109 -0.029714474733918906 -3.277403381746262 -0.029686663765460253 -3.2788886704482136
110 -0.02971759792417288 -3.307120979670435 -0.029693181067705153 -3.308581851515919
111 -0.029705580417066814 -3.3368265600875016 -0.029713979922235012 -3.338295831438154
112 -0.02971131429076195 -3.3665378743782637 -0.02969764806330204 -3.367993479501456
113 -0.029695268161594866 -3.3962331425398586 -0.029420929681509733 -3.3974144091829657
114 -0.02970315990969539 -3.425936302449554 -0.029993279837071896 -3.4274076890200376
115 -0.02970493631437421 -3.455641238763928 -0.029788463562726974 -3.4571961525827644
116 -0.029691741243004798 -3.485332980006933 -0.02966746427118778 -3.486863616853952
117 -0.029696016013622283 -3.5150289960205554 -0.029716022498905658 -3.5165796393528574
118 -0.029689806513488293 -3.5447188025340437 -0.029610843397676945 -3.5461904827505344
119 -0.029669046122580766 -3.5743878486566243 -0.0293080473318696 -3.575498530082404
120 -0.02967900987714529 -3.6040668585337694 -0.029919036757200958 -3.6054175668396047
121 -0.029686719458550215 -3.63375357799232 -0.029636630788445473 -3.63505419762805
122 -0.029678767081350088 -3.66343234507367 -0.029538691323250533 -3.664592888951301
123 -0.029678662214428185 -3.693111007288098 -0.029211455211043357 -3.693804344162344
124 -0.029682908579707144 -3.7227939158678054 -0.02976454682648182 -3.723568890988826
125 -0.029679986089468 -3.7524739019572735 -0.02975214719772339 -3.7533210381865496
126 -0.029678199719637633 -3.7821521016769113 -0.029715706873685122 -3.783036745060235
127 -0.029665579181164504 -3.8118176808580757 -0.029744019359350206 -3.812780764419585
128 -0.029669021256268024 -3.8414867021143437 -0.029706769064068793 -3.842487533483654
129 -0.02967461198568344 -3.871161314100027 -0.029501812439411877 -3.871989345923066
130 -0.029657823219895362 -3.9008191373199224 -0.029892843309789897 -3.9018821892328557
131 -0.029654627479612828 -3.9304737647995354 -0.029760096780955793 -3.9316422860138114
132 -0.029652989748865367 -3.960126754548401 -0.029617869667708872 -3.9612601556815203
133 -0.029646688513457774 -3.9897734430618588 -0.0297008509747684 -3.990961006656289
134 -0.029646657593548297 -4.019420100655407 -0.029714506957679986 -4.020675513613969
135 -0.02964481506496668 -4.049064915720374 -0.02969855098053813 -4.050374064594507
136 -0.02963446415960789 -4.078699379879982 -0.029744326043874024 -4.080118390638381
137 -0.02963497880846262 -4.108334358688444 -0.029599889274686576 -4.109718279913068
138 -0.0296232751570642 -4.137957633845509 -0.029547172039747237 -4.139265451952815
139 -0.029629603680223226 -4.167587237525732 -0.02956899730488658 -4.168834449257702
140 -0.02962601827457547 -4.197213255800307 -0.029605175647884608 -4.198439624905586
141 -0.029642049130052327 -4.226855304930359 -0.029229679983109234 -4.227669304888695
142 -0.02963431142270565 -4.256489616353065 -0.029607564210891724 -4.257276869099587
143 -0.02962962305173278 -4.2861192394047976 -0.029623979609459637 -4.286900848709046
144 -0.029625979904085397 -4.315745219308883 -0.02949908059090376 -4.31639992929995
145 -0.02962206248193979 -4.345367281790822 -0.029738189838826656 -4.346138119138777
146 -0.029626149963587523 -4.37499343175441 -0.029534784145653248 -4.37567290328443
147 -0.02961524622514844 -4.404608677979558 -0.02964328834787011 -4.4053161916323
148 -0.029612194932997226 -4.434220872912555 -0.029714422579854727 -4.435030614212155
149 -0.02960767401382327 -4.463828546926378 -0.029508832655847073 -4.464539446868002
150 -0.029607830569148064 -4.493436377495526 -0.029778160341084003 -4.494317607209086
151 -0.02959339562803507 -4.523029773123562 -0.029461709968745708 -4.523779317177832
152 -0.029602782987058162 -4.55263255611062 -0.02966042561456561 -4.553439742792397
153 -0.029606664460152386 -4.582239220570772 -0.03066884810104966 -4.584108590893447
154 -0.02956797620281577 -4.611807196773587 -0.029680254776030777 -4.613788845669477
155 -0.02957305693998933 -4.641380253713577 -0.029578728321939706 -4.643367573991417
156 -0.029569461476057768 -4.670949715189635 -0.029555668588727713 -4.672923242580144
157 -0.0295628503896296 -4.700512565579264 -0.029537675343453883 -4.702460917923598
158 -0.02955606048926711 -4.730068626068531 -0.029582045692950486 -4.732042963616548
159 -0.029565603099763395 -4.759634229168295 -0.02964073996990919 -4.761683703586457
160 -0.029558859951794147 -4.789193089120089 -0.029466943349689245 -4.7911506469361465
161 -0.029551081638783217 -4.8187441707588725 -0.029461713414639233 -4.820612360350785
162 -0.029556645639240743 -4.848300816398114 -0.028464833460748195 -4.849077193811533
163 -0.029576412960886957 -4.877877229359001 -0.029438652191311122 -4.878515846002845
164 -0.029570020642131566 -4.907447250001132 -0.029595315642654895 -4.9081111616454995
165 -0.029564345441758632 -4.937011595442891 -0.029566697403788568 -4.9376778590492885
166 -0.02956176595762372 -4.966573361400514 -0.029549137223511934 -4.9672269962728
167 -0.029563878383487462 -4.996137239784002 -0.02953915623947978 -4.99676615251228
168 -0.029559274762868883 -5.025696514546871 -0.029425217676907776 -5.026191370189188
169 -0.02955900179222226 -5.055255516339093 -0.029493607487529515 -5.055684977676717
170 -0.029564232286065816 -5.084819748625159 -0.029667547345161437 -5.085352525021878
171 -0.029558149818331002 -5.11437789844349 -0.029614386055618523 -5.114966911077496
172 -0.02954859547317028 -5.14392649391666 -0.02955642929300666 -5.144523340370503
173 -0.02955058328807354 -5.173477077204733 -0.02959795417264104 -5.174121294543144
174 -0.029547588620334863 -5.203024665825068 -0.029621256981045008 -5.203742551524189
175 -0.02953830864280462 -5.232562974467872 -0.029559212550520898 -5.23330176407471
176 -0.029545452632009982 -5.262108427099882 -0.029710314236581326 -5.2630120783112915
177 -0.02953894790261984 -5.291647375002502 -0.029402851685881616 -5.2924149299971734
178 -0.029532685969024898 -5.321180060971527 -0.029546254873275758 -5.32196118487045
179 -0.02953588739037514 -5.350715948361903 -0.029364826157689095 -5.351326011028139
180 -0.029529593139886855 -5.38024554150179 -0.028720865864306687 -5.380046876892445
181 -0.029548155143857002 -5.409793696645647 -0.029589755833148955 -5.409636632725594
182 -0.029541799146682025 -5.439335495792329 -0.02955838795751333 -5.439195020683107
183 -0.029534588381648064 -5.468870084173977 -0.029624071344733237 -5.4688190920278394
184 -0.029524265322834253 -5.498394349496811 -0.029578862711787224 -5.498397954739627
185 -0.029524656478315592 -5.527919005975127 -0.02940576020628214 -5.527803714945909
186 -0.029520796984434126 -5.557439802959561 -0.030166603066027163 -5.557970318011936
187 -0.02950901947915554 -5.586948822438716 -0.029606557078659536 -5.587576875090596
188 -0.02950630532577634 -5.6164551277644925 -0.02950672060251236 -5.617083595693108
189 -0.02950476510450244 -5.645959892868995 -0.029532164707779883 -5.646615760400888
190 -0.02950319368392229 -5.675463086552917 -0.029470971319824457 -5.676086731720712
191 -0.02949914466589689 -5.704962231218814 -0.029427918791770934 -5.705514650512483
192 -0.029512697365134954 -5.734474928583949 -0.02917174343019724 -5.73468639394268
193 -0.029574395436793566 -5.764049324020743 -0.02837996054440737 -5.763066354487088
194 -0.02951218243688345 -5.7935615064576265 -0.029574901144951583 -5.79264125563204
195 -0.029507163725793362 -5.82306867018342 -0.02954732356593013 -5.82218857919797
196 -0.029505305271595717 -5.852573975455016 -0.02953849481418729 -5.851727074012158
197 -0.029502857476472855 -5.882076832931489 -0.029519691690802576 -5.881246765702961
198 -0.029495564475655555 -5.911572397407144 -0.0293602186255157 -5.910606984328476
199 -0.029511155653744937 -5.941083553060889 -0.02931311437860131 -5.939920098707077
200 -0.029480820707976817 -5.970564373768866 -0.029238884709775446 -5.969158983416852
201 -0.02951114121824503 -6.0000755149871114 -0.029173936042934657 -5.998332919459787
202 -0.029506694804877043 -6.029582209791989 -0.029475651774555446 -6.027808571234343
203 -0.02949737375602126 -6.05907958354801 -0.030554617010056972 -6.0583631882444
204 -0.02949250265955925 -6.088572086207569 -0.02960916208103299 -6.087972350325432
205 -0.029479149170219897 -6.118051235377789 -0.029465216025710107 -6.117437566351143
206 -0.0294783104211092 -6.147529545798898 -0.029437333159148694 -6.1468748995102915
207 -0.02947752522304654 -6.1770070710219445 -0.029367147758603097 -6.176242047268895
208 -0.029482656810432672 -6.206489727832377 -0.029301487654447556 -6.2055435349233425
209 -0.029468684550374748 -6.235958412382752 -0.028855090588331224 -6.234398625511674
210 -0.029477731231600045 -6.265436143614352 -0.02965729311108589 -6.26405591862276
211 -0.02948444793000817 -6.29492059154436 -0.029651790391653776 -6.293707709014414
212 -0.029477671906352042 -6.324398263450711 -0.02928371261805296 -6.322991421632467
213 -0.029475698061287404 -6.353873961511999 -0.02944911513477564 -6.352440536767243
214 -0.02946924213320017 -6.383343203645199 -0.029385081399232148 -6.3818256181664745
215 -0.029471339471638203 -6.412814543116838 -0.029438807908445597 -6.41126442607492
216 -0.029476621374487876 -6.442291164491325 -0.02886217413470149 -6.440126600209622
217 -0.029478813894093035 -6.471769978385418 -0.029225137364119292 -6.469351737573741
218 -0.02947606835514307 -6.501246046740561 -0.029464654717594387 -6.498816392291336
219 -0.029478415846824646 -6.5307244625873855 -0.029475487116724253 -6.52829187940806
220 -0.02947425628080964 -6.560198718868195 -0.02938368571922183 -6.5576755651272824
221 -0.02947792848572135 -6.589676647353916 -0.029416609648615123 -6.587092174775898
222 -0.02946720914915204 -6.619143856503068 -0.029279019962996245 -6.616371194738894
223 -0.029484285227954387 -6.648628141731022 -0.02995401658117771 -6.646325211320072
224 -0.029462222568690778 -6.678090364299713 -0.0292518244124949 -6.675577035732567
225 -0.029463061317801475 -6.707553425617514 -0.029470161907374857 -6.705047197639941
226 -0.02946589272469282 -6.737019318342207 -0.02964691948145628 -6.734694117121397
227 -0.029459940362721683 -6.766479258704929 -0.02929085763171315 -6.76398497475311
228 -0.02945350157096982 -6.795932760275899 -0.02957438938319683 -6.793559364136307
229 -0.029441778734326362 -6.825374539010225 -0.02958706235513091 -6.823146426491438
230 -0.02944420212879777 -6.854818741139023 -0.02946702465415001 -6.852613451145588
231 -0.029468208737671375 -6.884286949876694 -0.030388025380671025 -6.8830014765262595
232 -0.029436982050538064 -6.913723931927232 -0.029467505961656572 -6.912468982487916
233 -0.029431363474577664 -6.94315529540181 -0.02938958825543523 -6.941858570743352
234 -0.02943136552348733 -6.972586660925297 -0.029478259198367596 -6.97133682994172
235 -0.0294296289794147 -7.002016289904712 -0.029456753563135863 -7.000793583504856
236 -0.02943507842719555 -7.031451368331908 -0.02972836885601282 -7.030521952360869
237 -0.029422228038311005 -7.060873596370219 -0.029498000629246235 -7.060019952990115
238 -0.029414364043623208 -7.090287960413842 -0.029314566031098367 -7.089334519021214
239 -0.029420420713722705 -7.119708381127564 -0.029486961662769318 -7.118821480683983
240 -0.029415970109403132 -7.149124351236967 -0.029453880991786717 -7.148275361675769
241 -0.029416252672672272 -7.1785406039096396 -0.029301680531352757 -7.177577042207122
242 -0.02942055547609925 -7.2079611593857384 -0.029275825899094342 -7.206852868106216
243 -0.0294124748557806 -7.237373634241519 -0.03014481980353594 -7.236997687909752
244 -0.029402255546301603 -7.26677588978782 -0.029283983074128626 -7.26628167098388
245 -0.02940343236550689 -7.2961793221533275 -0.029629219323396683 -7.295910890307277
246 -0.029388294275850057 -7.325567616429177 -0.029008311871439218 -7.324919202178716
247 -0.029397260583937167 -7.354964877013114 -0.02925376556813717 -7.3541729677468535
248 -0.029403615277260542 -7.384368492290375 -0.029261281341314317 -7.383434249088168
249 -0.029409398883581163 -7.4137778911739565 -0.02968200817704201 -7.4131162572652105
250 -0.029386529326438905 -7.443164420500396 -0.02915286598727107 -7.442269123252482
251 -0.029403120465576648 -7.472567540965972 -0.029531721491366625 -7.471800844743848
252 -0.029383995290845632 -7.501951536256818 -0.028957983199506997 -7.500758827943355
253 -0.029391932394355537 -7.5313434686511735 -0.029326510336250066 -7.530085338279605
254 -0.02939479863271117 -7.5607382672838845 -0.029366907104849814 -7.559452245384454
255 -0.02939528888091445 -7.590133556164799 -0.0293151848949492 -7.588767430279404
256 -0.029396028630435465 -7.6195295847952345 -0.02940556304529309 -7.618172993324697
257 -0.02938493648543954 -7.648914521280674 -0.029663208592683076 -7.64783620191738
258 -0.029387384280562402 -7.678301905561237 -0.029146996047347783 -7.676983197964727
259 -0.02938357787206769 -7.707685483433305 -0.029424110148102044 -7.706407308112829
260 -0.029386390093714 -7.737071873527019 -0.029429749026894568 -7.735837057139723
261 -0.029383218847215176 -7.766455092374234 -0.029224086459726094 -7.765061143599449
262 -0.029384690895676614 -7.795839783269911 -0.029519453924149276 -7.794580597523598
263 -0.02937308168038726 -7.8252128649502986 -0.029395453445613385 -7.823976050969212
264 -0.02938533676788211 -7.854598201718181 -0.029316922090947627 -7.853292973060159
265 -0.02937932815402746 -7.883977529872208 -0.02927278857678175 -7.882565761636941
266 -0.029378639813512564 -7.913356169685721 -0.029430006351321935 -7.911995767988262
267 -0.02937428615987301 -7.942730455845594 -0.02969063213095069 -7.941686400119213
268 -0.02936671143397689 -7.972097167279571 -0.02945803552865982 -7.971144435647873
269 -0.029366592038422824 -8.001463759317994 -0.02942111762240529 -8.000565553270278
270 -0.029363863077014683 -8.030827622395009 -0.029522412456572056 -8.03008796572685
271 -0.02936432873830199 -8.06019195113331 -0.02940726261585951 -8.059495228342708
272 -0.02936008758842945 -8.08955203872174 -0.029429127741605044 -8.088924356084313
273 -0.029361459985375406 -8.118913498707116 -0.029210786614567042 -8.118135142698879
274 -0.029365207254886627 -8.148278705962003 -0.02920164866372943 -8.147336791362608
275 -0.02937186146155 -8.177650567423553 -0.02754281144589186 -8.1748796028085
276 -0.029377544671297072 -8.20702811209485 -0.0295862540602684 -8.204465856868769
277 -0.029375958349555732 -8.236404070444406 -0.029386575520038604 -8.233852432388808
278 -0.02937652412801981 -8.265780594572426 -0.02937107505276799 -8.263223507441577
279 -0.029371162969619037 -8.295151757542046 -0.029329609777778386 -8.292553117219356
280 -0.029367394652217625 -8.324519152194263 -0.029267167579382657 -8.321820284798738
281 -0.029373590741306542 -8.35389274293557 -0.029318563174456358 -8.351138847973195
282 -0.029363835602998732 -8.383256578538568 -0.029428691416978837 -8.380567539390173
283 -0.029362444393336774 -8.412619022931905 -0.029390252381563186 -8.409957791771737
284 -0.02936104414984584 -8.44198006708175 -0.029407929815351962 -8.43936572158709
285 -0.029360541608184576 -8.471340608689935 -0.029393584467470646 -8.46875930605456
286 -0.029362261202186345 -8.500702869892121 -0.029354061651974916 -8.498113367706535
287 -0.029368081688880922 -8.530070951581003 -0.02932644495740533 -8.52743981266394
288 -0.029350636806339026 -8.559421588387341 -0.029204494412988426 -8.55664430707693
289 -0.029354869574308395 -8.58877645796165 -0.029379197210073472 -8.586023504287002
290 -0.029349096585065126 -8.618125554546715 -0.02929908474907279 -8.615322589036076
291 -0.029348361771553755 -8.647473916318269 -0.02945913318544626 -8.644781722221522
292 -0.02934606419876218 -8.676819980517031 -0.029299707617610693 -8.674081429839132
293 -0.02935322355479002 -8.70617320407182 -0.029300602432340384 -8.703382032271472
294 -0.029356785584241152 -8.735529989656062 -0.02909896019846201 -8.732480992469934
295 -0.02934147547930479 -8.764871465135366 -0.02942076912149787 -8.761901761591432
296 -0.0293420497328043 -8.79421351486817 -0.02938632443547249 -8.791288086026904
297 -0.029335985984653236 -8.823549500852824 -0.029638144373893737 -8.820926230400799
298 -0.029338820464909078 -8.852888321317733 -0.029345285054296254 -8.850271515455095
299 -0.029330558329820632 -8.882218879647555 -0.029139176197350024 -8.879410691652446
300 -0.029335992597043514 -8.911554872244599 -0.029477687925100325 -8.908888379577546
301 -0.029340811260044574 -8.940895683504644 -0.029358026292175054 -8.938246405869721
302 -0.02932915762066841 -8.970224841125313 -0.030788049660623075 -8.969034455530345
303 -0.0293229628354311 -8.999547803960745 -0.029231422021985053 -8.99826587755233
304 -0.02931958669796586 -9.02886739065871 -0.029365246742963792 -9.027631124295294
305 -0.029316159524023534 -9.058183550182735 -0.029019115306437016 -9.05665023960173
306 -0.02931108735501766 -9.087494637537752 -0.02916764421388507 -9.085817883815615
307 -0.029337336122989655 -9.11683197366074 -0.029831545986235143 -9.11564942980185
308 -0.029310618061572313 -9.146142591722313 -0.029323541652411224 -9.144972971454262
309 -0.02930797217413783 -9.175450563896451 -0.02932441234588623 -9.174297383800148
310 -0.029303081147372723 -9.204753645043823 -0.02916314285248518 -9.203460526652634
311 -0.029303926322609187 -9.234057571366431 -0.029198353458195925 -9.23265888011083
312 -0.029305793344974518 -9.263363364711406 -0.02949147578328848 -9.262150355894118
313 -0.02930408827960491 -9.292667452991012 -0.029064218699932098 -9.29121457459405
314 -0.02929131845012307 -9.321958771441135 -0.02977883517742157 -9.320993409771472
315 -0.02931442530825734 -9.351273196749393 -0.02914406470954418 -9.350137474481016
316 -0.029307910520583392 -9.380581107269975 -0.029160274565219878 -9.379297749046236
317 -0.02931146416813135 -9.409892571438107 -0.029380424693226815 -9.408678173739462
318 -0.02929595885798335 -9.43918853029609 -0.02946468601003289 -9.438142859749496
319 -0.029299028124660252 -9.46848755842075 -0.02934937346726656 -9.467492233216761
320 -0.02929995469748974 -9.497787513118238 -0.0293068234808743 -9.496799056697636
321 -0.029298506025224925 -9.527086019143463 -0.02920016013085842 -9.525999216828495
322 -0.02929808394983411 -9.556384103093297 -0.02930179424583912 -9.555301011074334
323 -0.02929103560745716 -9.585675138700754 -0.029248291440308095 -9.584549302514642
324 -0.02928926609456539 -9.61496440479532 -0.028238523099571467 -9.612787825614213
325 -0.029304409865289927 -9.64426881466061 -0.029418318159878255 -9.642206143774091
326 -0.029304961673915386 -9.673573776334525 -0.029320538882166146 -9.671526682656257
327 -0.029300858080387116 -9.702874634414911 -0.0289796425960958 -9.700506325252352
328 -0.02929714685305953 -9.73217178126797 -0.029231629241257905 -9.72973795449361
329 -0.029301771055907012 -9.761473552323878 -0.029239840805530548 -9.75897779529914
330 -0.029302292317152024 -9.79077584464103 -0.029518510308116676 -9.788496305607257
331 -0.029295150935649873 -9.820070995576678 -0.02928670011460781 -9.817783005721864
332 -0.029295405466109516 -9.849366401042788 -0.02948739631101489 -9.84727040203288
333 -0.029289271496236325 -9.878655672539024 -0.02857125485315919 -9.875841656886038
334 -0.02929570768028498 -9.907951380219309 -0.029560807440429927 -9.905402464326468
335 -0.029297999944537877 -9.937249380163847 -0.030011265072971582 -9.93541372939944
336 -0.029284883569926024 -9.966534263733772 -0.02929610637947917 -9.964709835778919
337 -0.029289697390049697 -9.995823961123822 -0.029339241236448287 -9.994049077015367
338 -0.02927378136664629 -10.025097742490468 -0.02885886440053582 -10.022907941415903
339 -0.029294050484895705 -10.054391792975364 -0.029416876938194038 -10.052324818354098
340 -0.029285515937954188 -10.083677308913318 -0.029434309899806978 -10.081759128253905
341 -0.02932122489437461 -10.112998533807692 -0.028096498921513557 -10.109855627175419
342 -0.029292563907802105 -10.142291097715495 -0.029313250817358492 -10.139168877992777
343 -0.029289651196449995 -10.171580748911945 -0.02924789469689131 -10.168416772689667
344 -0.029285422619432212 -10.200866171531377 -0.029277993924915792 -10.197694766614584
345 -0.02929613580927253 -10.230162307340649 -0.029307274892926217 -10.22700204150751
346 -0.029284833651036023 -10.259447140991686 -0.02937266007065773 -10.256374701578167
347 -0.029273643624037504 -10.288720784615723 -0.02952311309054494 -10.285897814668711
348 -0.029275071807205677 -10.317995856422929 -0.029169463831931353 -10.315067278500642
349 -0.029270092118531467 -10.34726594854146 -0.02929693991318345 -10.344364218413826
350 -0.029271852783858777 -10.37653780132532 -0.029026815481483937 -10.37339103389531
351 -0.029280726052820682 -10.405818527378141 -0.029267958272248505 -10.402658992167558
352 -0.02925682319328189 -10.435075350571424 -0.029343928955495358 -10.432002921123052
353 -0.02929091677069664 -10.46436626734212 -0.029727425146847963 -10.461730346269901
354 -0.02926873369142413 -10.493635001033544 -0.02924490151926875 -10.49097524778917
355 -0.029271804075688124 -10.522906805109232 -0.02956659337505698 -10.520541841164226
356 -0.02926796218380332 -10.552174767293035 -0.029596346151083707 -10.55013818731531
357 -0.029254380147904158 -10.58142914744094 -0.029286925587803124 -10.579425112903113
358 -0.029256971459835766 -10.610686118900775 -0.02906034458428621 -10.608485457487399
359 -0.029267224203795194 -10.63995334310457 -0.02894813707098365 -10.637433594558383
360 -0.029238970670849084 -10.66919231377542 -0.030075935274362565 -10.667509529832746
361 -0.029249427374452353 -10.698441741149873 -0.028895670548081398 -10.696405200380827
362 -0.029256273712962865 -10.727698014862836 -0.0292424731887877 -10.725647673569615
363 -0.029251995030790567 -10.756950009893627 -0.029209682438522577 -10.754857356008138
364 -0.02924790047109127 -10.786197910364718 -0.029245867114514112 -10.784103223122653
365 -0.029255913849920035 -10.815453824214638 -0.02927993834018707 -10.81338316146284
366 -0.02924514068290591 -10.844698964897544 -0.029214780870825054 -10.842597942333665
367 -0.02925244430080056 -10.873951409198344 -0.029345190152525902 -10.87194313248619
368 -0.02925112396478653 -10.903202533163132 -0.029784958623349667 -10.90172809110954
369 -0.02924002455547452 -10.932442557718606 -0.029573010094463826 -10.931301101204003
370 -0.029232470598071814 -10.961675028316677 -0.029545091558247805 -10.96084619276225
371 -0.029244319815188647 -10.990919348131865 -0.029496990051120518 -10.99034318281337
372 -0.029228344839066268 -11.02014769297093 -0.029260044731199742 -11.01960322754457
373 -0.02923071077093482 -11.049378403741866 -0.029369094967842103 -11.048972322512412
374 -0.029236854147166015 -11.078615257889032 -0.030165913794189692 -11.079138236306601
375 -0.029224822763353586 -11.107840080652386 -0.02915282901376486 -11.108291065320365
376 -0.029218618292361498 -11.137058698944747 -0.029409665055572985 -11.137700730375938
377 -0.029202602431178094 -11.166261301375926 -0.02874456373974681 -11.166445294115684
378 -0.029236699920147657 -11.195498001296073 -0.030550373066216708 -11.1969956671819
379 -0.02920424547046423 -11.224702246766537 -0.02915999311953783 -11.226155660301439
380 -0.02920925747603178 -11.253911504242568 -0.028991157840937375 -11.255146818142377
381 -0.02921041315421462 -11.283121917396782 -0.029350945353507997 -11.284497763495885
382 -0.029202330205589534 -11.31232424760237 -0.0292059856466949 -11.31370374914258
383 -0.029204197973012925 -11.341528445575383 -0.029161081276834012 -11.342864830419414
384 -0.029206592310220002 -11.370735037885604 -0.029520057421177626 -11.37238488784059
385 -0.029202082194387913 -11.399937120079992 -0.029579640366137028 -11.401964528206728
386 -0.029199845157563686 -11.429136965237555 -0.02903318265452981 -11.430997710861257
387 -0.029194182250648737 -11.458331147488204 -0.0293432692065835 -11.46034098006784
388 -0.029184909723699092 -11.487516057211904 -0.02916715554893017 -11.48950813561677
389 -0.029192572273314 -11.516708629485217 -0.029208825435489416 -11.51871696105226
390 -0.029188552405685186 -11.545897181890902 -0.02906115911900997 -11.54777812017127
391 -0.029194385558366776 -11.575091567449268 -0.029123740177601574 -11.57690186034887
392 -0.02920252298936248 -11.60429409043863 -0.02866058563813567 -11.605562445987006
393 -0.029194911941885948 -11.633489002380516 -0.029380418080836534 -11.634942864067844
394 -0.02919869599863887 -11.662687698379155 -0.029343788046389818 -11.664286652114233
395 -0.029197145812213422 -11.69188484419137 -0.029502979200333356 -11.693789631314568
396 -0.02919003264978528 -11.721074876841154 -0.028998147882521152 -11.72278777919709
397 -0.029196516796946525 -11.750271393638101 -0.029106660559773446 -11.751894439756862
398 -0.029196870978921652 -11.779468264617023 -0.02875457890331745 -11.78064901866018
399 -0.029196378961205482 -11.80866464357823 -0.02934246649965644 -11.809991485159836
400 -0.02919443054124713 -11.837859074119477 -0.02947073969990015 -11.839462224859735
401 -0.029184337705373764 -11.86704341182485 -0.029273748956620695 -11.868735973816356
402 -0.029193520080298185 -11.896236931905149 -0.02995205018669367 -11.89868802400305
403 -0.0291757739149034 -11.925412705820053 -0.02881436413154006 -11.92750238813459
404 -0.029182888101786375 -11.95459559392184 -0.02918400475755334 -11.956686392892143
405 -0.029180469270795584 -11.983776063192634 -0.029209868982434273 -11.985896261874577
406 -0.02919788295403123 -12.012973946146666 -0.029004712030291556 -12.014900973904869
407 -0.029175564460456372 -12.042149510607121 -0.029859852325171233 -12.04476082623004
408 -0.029181505925953387 -12.071331016533074 -0.02929639844223857 -12.074057224672277
409 -0.029180468618869783 -12.100511485151944 -0.029353940207511187 -12.103411164879788
410 -0.029171044006943703 -12.129682529158888 -0.029152273945510388 -12.132563438825297
411 -0.02916465951129794 -12.158847188670187 -0.02947589261457324 -12.162039331439871
412 -0.02916816622018814 -12.188015354890375 -0.029272213205695154 -12.191311544645567
413 -0.02917617866769433 -12.217191533558069 -0.02867411691695452 -12.219985661562522
414 -0.029160930775105953 -12.246352464333174 -0.029039513133466244 -12.249025174695987
415 -0.029169949889183044 -12.275522414222358 -0.029288558196276425 -12.278313732892263
416 -0.02916595209389925 -12.304688366316258 -0.028901654202491044 -12.307215387094754
417 -0.029157546535134315 -12.333845912851393 -0.02920210799202323 -12.336417495086778
418 -0.029174783919006585 -12.3630206967704 -0.028650556970387698 -12.365068052057165
419 -0.029172730166465044 -12.392193426936865 -0.02915989691391587 -12.39422794897108
420 -0.02916755387559533 -12.42136098081246 -0.029075634200125933 -12.423303583171206
421 -0.02916949652135372 -12.450530477333814 -0.029070490691810846 -12.452374073863018
422 -0.029176291823387147 -12.4797067691572 -0.028687849268317224 -12.481061923131335
423 -0.029179618787020446 -12.508886387944221 -0.03003548299893737 -12.511097406130272
424 -0.02915675761178136 -12.538043145556003 -0.02959842709824443 -12.540695833228517
425 -0.029152583703398703 -12.567195729259401 -0.029122749250382184 -12.569818582478899
426 -0.029145179130136967 -12.596340908389537 -0.02893682522699237 -12.598755407705891
427 -0.029161141719669104 -12.625502050109207 -0.029197602719068527 -12.62795301042496
428 -0.0291646265424788 -12.654666676651685 -0.02960895011201501 -12.657561960536976
429 -0.029166968166828157 -12.683833644818513 -0.029172633308917284 -12.686734593845893
430 -0.029162420611828565 -12.712996065430342 -0.029170027747750283 -12.715904621593642
431 -0.029159007221460344 -12.742155072651803 -0.02903977772220969 -12.744944399315852
432 -0.0291637746617198 -12.771318847313523 -0.029106461349874733 -12.774050860665726
433 -0.029161774460226296 -12.80048062177375 -0.02914001904428005 -12.803190879710007
434 -0.029159583617001772 -12.829640205390751 -0.029101536981761454 -12.832292416691768
435 -0.02918500015512109 -12.858825205545871 -0.029000892583280802 -12.861293309275048
436 -0.02916779210790992 -12.88799299765378 -0.029051048588007687 -12.890344357863055
437 -0.029171546828001736 -12.917164544481782 -0.027914789877831934 -12.918259147740887
438 -0.02914941469207406 -12.946313959173857 -0.029204952623695137 -12.947464100364583
439 -0.029166730213910343 -12.975480689387767 -0.02920609600841999 -12.976670196373002
440 -0.029160186368972062 -13.00464087575674 -0.02878257529810071 -13.005452771671102
441 -0.029166479781270026 -13.033807355538011 -0.03072358211502433 -13.036176353786127
442 -0.029153253696858884 -13.06296060923487 -0.029351077415049075 -13.065527431201176
443 -0.029150396957993506 -13.092111006192862 -0.029063588194549083 -13.094591019395725
444 -0.029151357337832452 -13.121262363530695 -0.029125579446554185 -13.123716598842279
445 -0.029149434063583612 -13.150411797594279 -0.029363312199711798 -13.15307991104199
446 -0.02914382182061672 -13.179555619414895 -0.029113093577325343 -13.182193004619316
447 -0.029144258331507446 -13.208699877746403 -0.029090967774391175 -13.211283972393707
448 -0.02916441299021244 -13.237864290736615 -0.031262976489961146 -13.242546948883668
449 -0.029133445397019387 -13.266997736133634 -0.029178034979850054 -13.271724983863518
450 -0.0291313829831779 -13.296129119116811 -0.02913834908977151 -13.30086333295329
451 -0.02913054684177041 -13.325259665958582 -0.02921241456642747 -13.330075747519716
452 -0.029128822032362223 -13.354388487990944 -0.029055833350867033 -13.359131580870583
453 -0.029131410270929338 -13.383519898261873 -0.02911159796640277 -13.388243178836985
454 -0.02912672432139516 -13.412646622583269 -0.029131125286221506 -13.417374304123207
455 -0.029128913301974535 -13.441775535885244 -0.02919279132038355 -13.44656709544359
456 -0.029132086131721736 -13.470907622016965 -0.029185474012047054 -13.475752569455638
457 -0.029122500494122506 -13.500030122511086 -0.029213351756334306 -13.504965921211973
458 -0.029119014181196688 -13.529149136692283 -0.028776230569928885 -13.533742151781901
459 -0.029145183321088553 -13.55829432001337 -0.029033653158694505 -13.562775804940596
460 -0.029129126481711863 -13.587423446495082 -0.028602275159209968 -13.591378080099807
461 -0.02912793094292283 -13.616551377438006 -0.028741431422531605 -13.620119511522338
462 -0.029136902745813133 -13.645688280183819 -0.029101579543203117 -13.649221091065542
463 -0.029130093194544314 -13.674818373378363 -0.029041801765561103 -13.678262892831103
464 -0.02913397355005145 -13.703952346928414 -0.02901937272399664 -13.7072822655551
465 -0.02913038358092308 -13.733082730509338 -0.02921019596979022 -13.736492461524891
466 -0.029130675178021193 -13.762213405687358 -0.029229213204234838 -13.765721674729127
467 -0.02913350975140929 -13.791346915438767 -0.029252124950289726 -13.794973799679417
468 -0.029136912990361453 -13.82048382842913 -0.029495215881615876 -13.824469015561032
469 -0.02913489378988743 -13.849618722219017 -0.029512110445648432 -13.85398112600668
470 -0.029124902933835982 -13.878743625152852 -0.02930517429485917 -13.883286300301538
471 -0.02912452118471265 -13.907868146337565 -0.02911582328379154 -13.91240212358533
472 -0.029121870268136264 -13.936990016605701 -0.029058274533599614 -13.941460398118931
473 -0.02911473559215665 -13.966104752197857 -0.028781761601567268 -13.970242159720499
474 -0.02910456582903862 -13.995209318026896 -0.02958947429433465 -13.999831634014834
475 -0.029146657325327396 -14.024355975352224 -0.028255277778953314 -14.028086911793787
476 -0.029123353771865368 -14.05347932912409 -0.029116674605757 -14.057203586399543
477 -0.029126288555562495 -14.082605617679652 -0.02913744393736124 -14.086341030336905
478 -0.02912214435636997 -14.111727762036022 -0.0292278197593987 -14.115568850096304
479 -0.02910761060193181 -14.140835372637953 -0.029732196126133204 -14.145301046222437
480 -0.02912199152633548 -14.169957364164288 -0.029283056687563657 -14.174584102910002
481 -0.02912845043465495 -14.199085814598943 -0.02997871758416295 -14.204562820494164
482 -0.029111155588179827 -14.228196970187122 -0.028942185267806054 -14.23350500576197
483 -0.02911494020372629 -14.257311910390849 -0.029266069550067185 -14.262771075312036
484 -0.029082125704735517 -14.286394036095585 -0.029643094819039106 -14.292414170131076
485 -0.02910415418446064 -14.315498190280046 -0.02916184701025486 -14.32157601714133
486 -0.029102278873324394 -14.34460046915337 -0.029129124898463487 -14.350705142039795
487 -0.029102747421711685 -14.373703216575082 -0.02907269410789013 -14.379777836147685
488 -0.029113007336854936 -14.402816223911937 -0.02937720688059926 -14.409155043028285
489 -0.029086853843182325 -14.43190307775512 -0.030640663765370845 -14.439795706793657
490 -0.02910278318449855 -14.461005860939618 -0.029039346054196356 -14.468835052847853
491 -0.02909556608647108 -14.49010142702609 -0.029112920630723238 -14.497947973478576
492 -0.02909686863422394 -14.519198295660313 -0.029001753870397808 -14.526949727348974
493 -0.02909759245812893 -14.548295888118442 -0.029065917059779168 -14.556015644408753
494 -0.029089113883674144 -14.577385002002117 -0.029556177835911513 -14.585571822244663
495 -0.02909372467547655 -14.606478726677594 -0.028968418017029762 -14.614540240261693
496 -0.029088344424962997 -14.635567071102557 -0.029041711147874592 -14.643581951409567
497 -0.02909286869689822 -14.664659939799455 -0.02913006916642189 -14.67271202057599
498 -0.029090150166302918 -14.693750089965757 -0.028931031189858913 -14.70164305176585
499 -0.029087980464100837 -14.722838070429859 -0.02911744676530361 -14.730760498531152
500 -0.029085106402635574 -14.751923176832495 -0.029295580368489026 -14.760056078899641
501 -0.029111591540277003 -14.781034768372772 -0.02870994880795479 -14.788766027707595
502 -0.029092607833445073 -14.810127376206216 -0.029278066754341126 -14.818044094461936
503 -0.029086856730282308 -14.839214232936499 -0.029181017447263 -14.847225111909198
504 -0.02908983463421464 -14.868304067570714 -0.02921439204365015 -14.876439503952849
505 -0.029086219239979984 -14.897390286810694 -0.028795466665178536 -14.905234970618027
506 -0.029091021884232758 -14.926481308694926 -0.028508867044001816 -14.933743837662028
507 -0.029091053083539008 -14.955572361778465 -0.029062991589307786 -14.962806829251337
508 -0.02908683391287923 -14.984659195691345 -0.028983673080801964 -14.991790502332139
509 -0.029091558326035737 -15.01375075401738 -0.02906560366973281 -15.02085610600187
510 -0.029086516238749027 -15.042837270256129 -0.029195399954915047 -15.050051505956786
511 -0.02909030020236969 -15.071927570458499 -0.028989568166434766 -15.07904107412322
512 -0.02908618189394474 -15.101013752352443 -0.029032237362116575 -15.108073311485336
513 -0.029088950622826813 -15.13010270297527 -0.029076235834509134 -15.137149547319845
514 -0.02906240979209542 -15.159165112767365 -0.029638305492699146 -15.166787852812545
515 -0.029091216810047626 -15.188256329577413 -0.02916855365037918 -15.195956406462924
516 -0.029088813904672862 -15.217345143482087 -0.02902412796393037 -15.224980534426855
517 -0.029084303695708514 -15.246429447177794 -0.02921417700126767 -15.254194711428124
518 -0.029087949078530073 -15.275517396256324 -0.02924510696902871 -15.283439818397152
519 -0.029086880013346673 -15.304604276269671 -0.027712845336645843 -15.311152663733798
520 -0.02908457750454545 -15.333688853774216 -0.02912493720650673 -15.340277600940306
521 -0.029074940644204617 -15.36276379441842 -0.029318864084780218 -15.369596465025086
522 -0.029093366768211126 -15.391857161186632 -0.029769469145685436 -15.399365934170772
523 -0.0290747107937932 -15.420931871980425 -0.029101582523435355 -15.428467516694207
524 -0.02909358059987426 -15.450025452580299 -0.02899179868400097 -15.457459315378207
525 -0.029078327026218175 -15.479103779606517 -0.02907313862815499 -15.486532454006362
526 -0.02907540900632739 -15.508179188612845 -0.029312627855688334 -15.51584508186205
527 -0.02906670654192567 -15.53724589515477 -0.029125378094613553 -15.544970459956664
528 -0.02906638737767935 -15.566312282532449 -0.028698438405990602 -15.573668898362655
529 -0.02907311487942934 -15.595385397411878 -0.029259482957422735 -15.602928381320078
530 -0.029069031402468682 -15.624454428814346 -0.02812199220061302 -15.631050373520692
531 -0.02906866418197751 -15.653523092996323 -0.02850510021671653 -15.659555473737408
532 -0.02907715681940317 -15.682600249815726 -0.02909408900886774 -15.688649562746276
533 -0.029084177501499654 -15.711684427317225 -0.028967159800231457 -15.717616722546508
534 -0.02907739710062742 -15.740761824417852 -0.029153881687670948 -15.746770604234179
535 -0.02908027246594429 -15.769842096883796 -0.028969527781009675 -15.775740132015189
536 -0.02907987516373396 -15.79892197204753 -0.028825738374143837 -15.804565870389332
537 -0.029067566338926553 -15.827989538386458 -0.028831751458346842 -15.833397621847679
538 -0.02907387223094702 -15.857063410617405 -0.028461551386862995 -15.861859173234542
539 -0.02908213045448065 -15.886145541071885 -0.02893906766548753 -15.890798240900029
540 -0.029073697701096534 -15.915219238772982 -0.02897067293524742 -15.919768913835277
541 -0.029047548957169055 -15.944266787730152 -0.02658680370077491 -15.946355717536052
542 -0.02909041875973344 -15.973357206489885 -0.0290235104970634 -15.975379228033116
543 -0.029092887230217458 -16.002450093720103 -0.029071252793073654 -16.00445048082619
544 -0.029090464767068624 -16.031540558487173 -0.02910308325663209 -16.033553564082823
545 -0.029090684466063978 -16.060631242953235 -0.029065468814224005 -16.062619032897047
546 -0.029086461570113898 -16.08971770452335 -0.029172874987125397 -16.091791907884172
547 -0.029091153293848038 -16.118808857817196 -0.02915267404168844 -16.120944581925862
548 -0.02909526666626334 -16.14790412448346 -0.029501713532954454 -16.150446295458817
549 -0.029090873058885337 -16.176994997542344 -0.02884734282270074 -16.179293638281518
550 -0.029084895085543395 -16.206079892627887 -0.02862000558525324 -16.20791364386677
551 -0.0291116189211607 -16.235191511549047 -0.029769955854862928 -16.237683599721635
552 -0.02908670585602522 -16.26427821740507 -0.02912406949326396 -16.2668076692149
553 -0.029087544325739144 -16.29336576173081 -0.029566041845828294 -16.296373711060728
554 -0.029073284473270178 -16.32243904620408 -0.029371573030948638 -16.325745284091678
555 -0.029073162004351616 -16.351512208208433 -0.029027995839715003 -16.354773279931393
556 -0.02907881373539567 -16.38059102194383 -0.029115733783692123 -16.383889013715084
557 -0.029072000458836556 -16.409663022402665 -0.028825127892196177 -16.41271414160728
558 -0.029081551171839238 -16.438744573574503 -0.02608735579997301 -16.438801497407255
559 -0.029097810480743648 -16.467842384055245 -0.029001607187092306 -16.467803104594346
560 -0.029090485721826553 -16.496932869777073 -0.02917229002341628 -16.496975394617763
561 -0.029091671854257584 -16.52602454163133 -0.028973817266523837 -16.52594921188429
562 -0.02909175483509898 -16.55511629646643 -0.029274868685752152 -16.555224080570042
563 -0.0291019132360816 -16.584218209702513 -0.029809699952602388 -16.585033780522643
564 -0.0290874226950109 -16.613305632397523 -0.029254666063934565 -16.614288446586578
565 -0.029083153512328864 -16.64238878590985 -0.02900429591536522 -16.64329274250194
566 -0.029076231829822063 -16.671465017739674 -0.029090565722435714 -16.672383308224376
567 -0.02908581905066967 -16.700550836790345 -0.029542570281773806 -16.70192587850615
568 -0.029091976396739484 -16.729642813187084 -0.028111327160149812 -16.7300372056663
569 -0.029081755224615334 -16.7587245684117 -0.029135906882584096 -16.759173112548883
570 -0.029084152542054653 -16.787808720953755 -0.029167272709310056 -16.78834038525819
571 -0.02909051850438118 -16.816899239458138 -0.029152334854006767 -16.8174927201122
572 -0.029092242754995824 -16.845991482213133 -0.028480700682848692 -16.845973420795048
573 -0.02908542761579156 -16.875076909828923 -0.029171877540647984 -16.875145298335696
574 -0.02908292571082711 -16.90415983553975 -0.029233034420758485 -16.904378332756455
575 -0.0290872186422348 -16.933247054181987 -0.02870179545134306 -16.9330801282078
576 -0.02908381391316652 -16.962330868095155 -0.029121840186417104 -16.962201968394215
577 -0.02908360157161951 -16.991414469666775 -0.028970575518906118 -16.99117254391312
578 -0.029073244519531728 -17.020487714186306 -0.028498195949941872 -17.019670739863063
579 -0.029081702418625354 -17.049569416604932 -0.028954710345715284 -17.048625450208778
580 -0.029081335477530956 -17.078650752082464 -0.029244172479957344 -17.077869622688734
581 -0.029091517068445684 -17.107742269150908 -0.029126677382737397 -17.106996300071472
582 -0.029086820781230927 -17.13682908993214 -0.02868087189272046 -17.135677171964193
583 -0.029084171913564206 -17.165913261845702 -0.02906358242034912 -17.164740754384542
584 -0.029075057338923217 -17.194988319184624 -0.02916932376101613 -17.19391007814556
585 -0.029055335186421873 -17.224043654371044 -0.02858022889122367 -17.222490307036782
586 -0.02907737446948886 -17.253121028840532 -0.028848129604011775 -17.251338436640793
587 -0.02907983884215355 -17.282200867682686 -0.029209428932517767 -17.28054786557331
588 -0.02907651327550411 -17.31127738095819 -0.028917484171688556 -17.309465349745
589 -0.029066560696810483 -17.340343941655004 -0.028635893389582633 -17.338101243134584
590 -0.029072972107678653 -17.36941691376268 -0.02867569075897336 -17.366776933893558
591 -0.02907668808475137 -17.39849360184743 -0.029159010481089355 -17.395935944374646
592 -0.02907593920826912 -17.4275695410557 -0.02899567484855652 -17.4249316192232
593 -0.029079397954046727 -17.456648939009746 -0.028756207972764968 -17.453687827195967
594 -0.029080747440457345 -17.485729686450203 -0.028994092624634503 -17.482681919820603
595 -0.029081354942172767 -17.514811041392374 -0.029534269589930773 -17.512216189410534
596 -0.02906798794865608 -17.54387902934103 -0.028258645627647638 -17.540474835038182
597 -0.029070476163178684 -17.57294950550421 -0.028474916890263557 -17.568949751928447
598 -0.029082943685352802 -17.60203244918956 -0.029120338894426823 -17.598070090822873
599 -0.0290679139085114 -17.631100363098074 -0.029073607828468084 -17.62714369865134
600 -0.02908121794462204 -17.660181581042696 -0.029261799063533545 -17.656405497714875
601 -0.029075603745877743 -17.689257184788573 -0.028770353365689515 -17.685175851080565
602 -0.029075647797435523 -17.718332832586007 -0.02941565103828907 -17.714591502118854
603 -0.029084216430783273 -17.74741704901679 -0.027430200763046742 -17.7420217028819
604 -0.029072618950158356 -17.77648966796695 -0.02897437857463956 -17.770996081456538
605 -0.029078990407288074 -17.805568658374238 -0.02892668265849352 -17.79992276411503
606 -0.029075711499899626 -17.834644369874137 -0.029254870396107434 -17.82917763451114
607 -0.029096274077892302 -17.86374064395203 -0.029808512702584267 -17.858986147213724
608 -0.029075898043811322 -17.892816541995842 -0.02906590737402439 -17.88805205458775
609 -0.02907612230628729 -17.921892664302128 -0.028978678118437528 -17.917030732706188
610 -0.02907162569463253 -17.95096428999676 -0.029062352422624827 -17.946093085128812
611 -0.029080060496926307 -17.98004435049369 -0.028940389398485422 -17.975033474527297
612 -0.029064382053911687 -18.0091087325476 -0.02932920539751649 -18.004362679924814
613 -0.029078059550374746 -18.038186792097974 -0.02890017069876194 -18.033262850623576
614 -0.02903773682191968 -18.067224528919894 -0.028462229017168283 -18.061725079640745
615 -0.029071091581135987 -18.09629562050103 -0.029041048791259527 -18.090766128432005
616 -0.02906943894922733 -18.12536505945026 -0.029179524909704924 -18.11994565334171
617 -0.029066700581461193 -18.15443176003172 -0.029036219883710145 -18.14898187322542
618 -0.029066226072609426 -18.183497986104328 -0.028923485334962605 -18.177905358560384
619 -0.02906874315813184 -18.21256672926246 -0.028833413682878017 -18.206738772243263
620 -0.029064684826880693 -18.24163141408934 -0.02909295102581382 -18.235831723269076
621 -0.029070223309099676 -18.27070163739844 -0.02949518747627735 -18.265326910745355
622 -0.029059675894677638 -18.299761313293118 -0.028979938942939043 -18.294306849688294
623 -0.029070041608065367 -18.328831354901183 -0.028656778577715158 -18.32296362826601
624 -0.029062620643526316 -18.35789397554471 -0.028931199852377177 -18.351894828118386
625 -0.02906040772795677 -18.386954383272666 -0.029157322365790606 -18.381052150484177
626 -0.029061740171164273 -18.416016123443832 -0.029127459786832333 -18.41017961027101
627 -0.029065164364874364 -18.445081287808705 -0.028943376429378987 -18.439122986700387
628 -0.02906154152005911 -18.474142829328763 -0.029024862591177224 -18.468147849291565
629 -0.029087652545422317 -18.503230481874184 -0.028332382813096045 -18.496480232104663
630 -0.029079818353056907 -18.53231030022724 -0.02799174841493368 -18.524471980519596
631 -0.029063050262629987 -18.56137335048987 -0.02939261132851243 -18.553864591848107
632 -0.029062044993042945 -18.590435395482913 -0.029003281146287918 -18.582867872994395
633 -0.02907135561108589 -18.619506751094 -0.028960422426462174 -18.611828295420857
634 -0.029063072334975005 -18.648569823428975 -0.02891689082607627 -18.64074518624693
635 -0.029068516846746207 -18.67763834027572 -0.02799203395843506 -18.668737220205365
636 -0.02906335610896349 -18.706701696384684 -0.02884738091379404 -18.69758460111916
637 -0.029073873814195395 -18.73577557019888 -0.029209946841001512 -18.72679454796016
638 -0.029071439988911152 -18.76484701018779 -0.028995137847959995 -18.75578968580812
639 -0.029071338195353746 -18.793918348383144 -0.028744279220700265 -18.78453396502882
640 -0.02907111495733261 -18.822989463340477 -0.029078175127506257 -18.813612140156327
641 -0.029082626290619373 -18.852072089631097 -0.03024934409186244 -18.84386148424819
642 -0.02906606625765562 -18.881138155888753 -0.02770826332271099 -18.871569747570902
643 -0.02907507661730051 -18.910213232506052 -0.02965199537575245 -18.901221742946653
644 -0.029054145514965057 -18.939267378021018 -0.028447735588997602 -18.92966947853565
645 -0.029069561697542667 -18.96833693971856 -0.029080857895314692 -18.958750336430967
646 -0.029065104108303784 -18.997402043826867 -0.028714764025062324 -18.987465100456028
647 -0.029074822552502155 -19.02647686637937 -0.02951811980456114 -19.016983220260588
648 -0.029061602614820003 -19.05553846899419 -0.02894171280786395 -19.045924933068452
649 -0.029082463774830102 -19.08462093276902 -0.02974239569157362 -19.075667328760026
650 -0.02906594183295965 -19.11368687460198 -0.02892044298350811 -19.104587771743535
651 -0.0290630922652781 -19.14274996686726 -0.029315332230180503 -19.133903103973715
652 -0.029063600488007067 -19.17181356735527 -0.028982720244675873 -19.162885824218392
653 -0.02906169882044196 -19.20087526617571 -0.029180287010967733 -19.19206611122936
654 -0.029044503904879095 -19.22991977008059 -0.028967462852597235 -19.221033574081957
655 -0.029061992652714252 -19.258981762733303 -0.029050947353243827 -19.250084521435202
656 -0.029063316248357295 -19.28804507898166 -0.02881370112299919 -19.2788982225582
657 -0.029071213211864233 -19.317116292193525 -0.029486280865967274 -19.30838450342417
658 -0.02906204517930746 -19.346178337372834 -0.029012273624539377 -19.337396777048706
659 -0.029058574326336385 -19.37523691169917 -0.029134955350309612 -19.366531732399014
660 -0.02906547673046589 -19.404302388429635 -0.027273615822196007 -19.39380534822121
661 -0.029065388068556786 -19.43336777649819 -0.029004003293812274 -19.422809351515024
662 -0.029064344055950642 -19.46243212055414 -0.028961434587836267 -19.45177078610286
663 -0.029065463691949844 -19.49149758424609 -0.029136930592358112 -19.480907716695217
664 -0.029063285700976847 -19.52056086994707 -0.028962880093604326 -19.509870596788822
665 -0.029062533285468817 -19.549623403232538 -0.028919939417392015 -19.538790536206214
666 -0.029059620574116707 -19.578683023806654 -0.029136476572602987 -19.567927012778817
667 -0.02905990183353424 -19.60774292564019 -0.028998129069805145 -19.596925141848622
668 -0.029063045419752596 -19.636805971059943 -0.028935638908296823 -19.62586078075692
669 -0.029062350187450646 -19.665868321247395 -0.029102989565581085 -19.6549637703225
670 -0.029058006312698125 -19.694926327560093 -0.02999075213447213 -19.684954522456973
671 -0.02904894044622779 -19.72397526800632 -0.029222548007965088 -19.714177070464938
672 -0.02905408591032028 -19.75302935391664 -0.029164505191147327 -19.743341575656085
673 -0.029055577982217074 -19.782084931898858 -0.029170157853513956 -19.7725117335096
674 -0.02907466758042574 -19.811159599479282 -0.028509410843253136 -19.801021144352852
675 -0.029055167641490697 -19.840214767120774 -0.0290113665163517 -19.830032510869202
676 -0.029057505168020727 -19.869272272288793 -0.029021985363215208 -19.859054496232417
677 -0.02905769944190979 -19.898329971730703 -0.029061570204794406 -19.888116066437213
678 -0.02905770894140005 -19.927387680672105 -0.02916380362585187 -19.917279870063066
679 -0.029052836075425147 -19.95644051674753 -0.028973582852631807 -19.9462534529157
680 -0.02905685817822814 -19.98549737492576 -0.02908154735341668 -19.975335000269116
681 -0.029056280199438334 -20.014553655125198 -0.028264935314655303 -20.00359993558377
682 -0.0290542796254158 -20.043607934750614 -0.028632126934826373 -20.0322320625186
683 -0.029053551983088254 -20.072661486733704 -0.029036002326756717 -20.061268064845354
684 -0.02903938228264451 -20.101700869016348 -0.028374165762215853 -20.08964223060757
685 -0.029067536629736424 -20.130768405646084 -0.029967584926635028 -20.119609815534204
686 -0.02906113751232624 -20.15982954315841 -0.02854647468775511 -20.14815629022196
687 -0.02905918937176466 -20.188888732530174 -0.02852516146376729 -20.176681451685727
688 -0.029054779559373856 -20.217943512089548 -0.02890619058161974 -20.205587642267346
689 -0.02905104774981737 -20.246994559839365 -0.0292013225145638 -20.23478896478191
690 -0.029067733325064182 -20.27606229316443 -0.027637266740202903 -20.262426231522113
691 -0.029065819270908833 -20.305128112435337 -0.029012913815677166 -20.29143914533779
692 -0.029055331274867056 -20.334183443710206 -0.028682518005371093 -20.320121663343162
693 -0.02904614256694913 -20.363229586277154 -0.027249288465827703 -20.34737095180899
694 -0.029072916600853205 -20.392302502878007 -0.029128393810242414 -20.376499345619234
695 -0.029068837687373162 -20.42137134056538 -0.02906352188438177 -20.405562867503615
696 -0.029065356031060217 -20.45043669659644 -0.02902947152033448 -20.43459233902395
697 -0.02906267922371626 -20.479499375820158 -0.029150041844695808 -20.463742380868645
698 -0.02906807754188776 -20.508567453362044 -0.029117874521762132 -20.492860255390408
699 -0.029065745137631892 -20.537633198499677 -0.029143689665943384 -20.52200394505635
700 -0.029062745999544858 -20.566695944499223 -0.02902714805677533 -20.551031093113128
701 -0.02907604556530714 -20.59577199006453 -0.029739583004266025 -20.580770676117393
702 -0.029038870707154274 -20.624810860771685 -0.02853334853425622 -20.60930402465165
703 -0.02904984038323164 -20.653860701154915 -0.028813931439071894 -20.63811795609072
704 -0.02905447073280811 -20.682915171887725 -0.028974523581564427 -20.667092479672284
705 -0.029051885940134525 -20.71196705782786 -0.029191003739833833 -20.696283483412117
706 -0.02905468475073576 -20.741021742578596 -0.030116894468665122 -20.726400377880783
707 -0.029044445417821408 -20.770066187996417 -0.02893755817785859 -20.75533793605864
708 -0.029048473574221134 -20.799114661570638 -0.029076556488871575 -20.784414492547512
709 -0.029046498518437148 -20.828161160089074 -0.0290425855666399 -20.81345707811415
710 -0.029050243180245162 -20.857211403269318 -0.02910426715388894 -20.84256134526804
711 -0.02904825219884515 -20.886259655468162 -0.029462554678320884 -20.872023899946363
712 -0.029043903294950723 -20.915303558763114 -0.029038496874272825 -20.901062396820635
713 -0.029044451378285884 -20.9443480101414 -0.028967803064733743 -20.93003019988537
714 -0.029046168737113475 -20.973394178878515 -0.028999565448611975 -20.95902976533398
715 -0.02903558500111103 -21.002429763879626 -0.02904861643910408 -20.988078381773086
716 -0.02905331663787365 -21.0314830805175 -0.028836410958319902 -21.016914792731406
717 -0.029038919415324927 -21.060521999932824 -0.02880869945511222 -21.045723492186518
718 -0.029046279937028886 -21.08956827986985 -0.029304195381700992 -21.07502768756822
719 -0.02904779091477394 -21.118616070784626 -0.028823036700487137 -21.103850724268707
720 -0.029040035232901572 -21.14765610601753 -0.029054689686745405 -21.132905413955452
721 -0.029035545885562897 -21.17669165190309 -0.02902243733406067 -21.161927851289512
722 -0.02905105138197541 -21.20574270328507 -0.028587077744305134 -21.190514929033817
723 -0.029037781059741974 -21.23478048434481 -0.02988042598590255 -21.22039535501972
724 -0.02904896214604378 -21.263829446490853 -0.02972949966788292 -21.250124854687602
725 -0.029036053270101548 -21.292865499760953 -0.029022234585136177 -21.279147089272737
726 -0.029036810155957937 -21.32190230991691 -0.029179733525961638 -21.308326822798698
727 -0.029044853709638118 -21.35094716362655 -0.028504698257893323 -21.33683152105659
728 -0.02903339173644781 -21.379980555362998 -0.0291119197383523 -21.365943440794943
729 -0.0290283658541739 -21.409008921217172 -0.029581758100539444 -21.395525198895484
730 -0.029014462232589723 -21.43802338344976 -0.02983533088117838 -21.42536052977666
731 -0.02901190463453531 -21.467035288084297 -0.02935233311727643 -21.45471286289394
732 -0.029023292008787394 -21.496058580093084 -0.028998308535665273 -21.483711171429604
733 -0.029019704461097716 -21.525078284554183 -0.02911383267492056 -21.512825004104524
734 -0.029004659783095122 -21.554082944337278 -0.029745339788496493 -21.542570343893022
735 -0.029026869125664233 -21.583109813462944 -0.02828250639140606 -21.570852850284428
736 -0.02901764027774334 -21.612127453740687 -0.028576032910495996 -21.599428883194925
737 -0.029057062603533267 -21.64118451634422 -0.02792865503579378 -21.62735753823072
738 -0.029019300639629365 -21.67020381698385 -0.02888524830341339 -21.656242786534133
739 -0.029030626453459264 -21.69923444343731 -0.028704262617975474 -21.684947049152107
740 -0.02903147703036666 -21.728265920467674 -0.031120942812412976 -21.716067991964522
741 -0.029014199506491423 -21.757280119974165 -0.02906445851549506 -21.745132450480018
742 -0.029001042433083057 -21.78628116240725 -0.029330288898199795 -21.77446273937822
743 -0.029008655063807964 -21.815289817471058 -0.02895740866661072 -21.80342014804483
744 -0.029008185584098102 -21.844298003055155 -0.029243637807667255 -21.832663785852496
745 -0.029006223753094675 -21.873304226808248 -0.028992737364023923 -21.86165652321652
746 -0.029010535031557084 -21.902314761839804 -0.0289234290830791 -21.8905799522996
747 -0.029009711276739836 -21.931324473116543 -0.029016896709799768 -21.919596849009398
748 -0.029010846465826034 -21.96033531958237 -0.02879217201843858 -21.948389021027836
749 -0.029008177295327186 -21.989343496877698 -0.029143190942704678 -21.97753221197054
750 -0.029009964503347873 -22.018353461381047 -0.028730020578950643 -22.006262232549492
751 -0.02900965204462409 -22.04736311342567 -0.029459684528410433 -22.035721917077904
752 -0.02900551613420248 -22.076368629559873 -0.029332734551280736 -22.065054651629186
753 -0.029010180570185184 -22.10537881013006 -0.028487239312380553 -22.093541890941566
754 -0.028988395258784293 -22.134367205388845 -0.025560290832072497 -22.119102181773638
755 -0.02902158023789525 -22.16338878562674 -0.028753391373902558 -22.14785557314754
756 -0.029030884709209205 -22.192419670335948 -0.02894303034991026 -22.176798603497453
757 -0.02902935054153204 -22.22144902087748 -0.029106262046843766 -22.205904865544298
758 -0.029027102701365947 -22.250476123578846 -0.028865435067564248 -22.234770300611864
759 -0.029031269531697036 -22.279507393110542 -0.02885273201391101 -22.263623032625773
760 -0.029029709566384555 -22.308537102676926 -0.029024049267172815 -22.292647081892945
761 -0.02902749991044402 -22.33756460258737 -0.029114165622740985 -22.321761247515685
762 -0.0289993941783905 -22.366563996765763 -0.026331300754100083 -22.348092548269786
763 -0.02903621271252632 -22.39560020947829 -0.029530994594097137 -22.377623542863883
764 -0.029034428764134645 -22.424634638242424 -0.02904535923153162 -22.406668902095415
765 -0.02902767024934292 -22.453662308491765 -0.029060595482587815 -22.435729497578002
766 -0.02903192499652505 -22.48269423348829 -0.029261147230863573 -22.464990644808864
767 -0.0290300952270627 -22.511724328715353 -0.02895801644772291 -22.49394866125659
768 -0.02902907067909837 -22.54075339939445 -0.02910361662507057 -22.52305227788166
769 -0.02902761483564973 -22.5697810142301 -0.029124941397458314 -22.55217721927912
770 -0.02902975780889392 -22.59881077203899 -0.028898433316498995 -22.58107565259562
771 -0.029027264472097157 -22.62783803651109 -0.029196254536509515 -22.610271907132127
772 -0.0290329584851861 -22.656870994996275 -0.029568808153271675 -22.6398407152854
773 -0.029028755705803634 -22.685899750702077 -0.029005741979926825 -22.668846457265325
774 -0.02903433619067073 -22.714934086892747 -0.02727485941722989 -22.696121316682554
775 -0.029036989901214838 -22.74397107679396 -0.02871266081929207 -22.724833977501845
776 -0.029035695642232896 -22.773006772436194 -0.029112268425524234 -22.75394624592737
777 -0.02903268588706851 -22.80203945832326 -0.029078202415257694 -22.783024448342626
778 -0.029029711056500672 -22.831069169379763 -0.02876462209969759 -22.811789070442323
779 -0.029030029382556676 -22.86009919876232 -0.029129618685692547 -22.840918689128017
780 -0.029033547081053258 -22.889132745843373 -0.029041738249361515 -22.86996042737738
781 -0.029031476844102143 -22.918164222687476 -0.02835255954414606 -22.898312986921525
782 -0.029038788750767708 -22.947203011438244 -0.028856332693248988 -22.927169319614773
783 -0.029041410703212023 -22.976244422141455 -0.02875003395602107 -22.955919353570795
784 -0.029043450392782687 -23.00528787253424 -0.029417624231427908 -22.985336977802223
785 -0.0290257066488266 -23.034313579183067 -0.02904347013682127 -23.014380447939043
786 -0.029035247582942247 -23.06334882676601 -0.029119377490133047 -23.043499825429176
787 -0.029033120162785052 -23.092381946928796 -0.029212696943432093 -23.07271252237261
788 -0.029025749769061804 -23.121407696697858 -0.02857870664447546 -23.101291229017082
789 -0.029024908412247898 -23.150432605110105 -0.029219136200845243 -23.130510365217926
790 -0.02902830680832267 -23.179460911918426 -0.029344294406473636 -23.1598546596244
791 -0.029025650676339866 -23.208486562594764 -0.029120365623384714 -23.188975025247785
792 -0.029025431908667087 -23.237511994503432 -0.028964815940707923 -23.217939841188493
793 -0.029030003771185874 -23.26654199827462 -0.029059929307550192 -23.246999770496043
794 -0.029021967854350805 -23.29556396612897 -0.029064614418894054 -23.276064384914935
795 -0.029039232805371285 -23.32460319893434 -0.028225826937705277 -23.304290211852642
796 -0.02902477839961648 -23.353627977333957 -0.028844586666673423 -23.333134798519314
797 -0.02900891024619341 -23.38263688758015 -0.030191531870514154 -23.363326330389828
798 -0.02902030060067773 -23.41165718818083 -0.02920289235189557 -23.392529222741725
799 -0.02901539849117398 -23.440672586672004 -0.028839150536805393 -23.42136837327853
800 -0.029020796716213226 -23.46969338338822 -0.029287116322666406 -23.450655489601196
801 -0.02901142407208681 -23.498704807460307 -0.028552137967199086 -23.479207627568396
802 -0.029010105598717927 -23.527714913059025 -0.029353390075266363 -23.50856101764366
803 -0.029015292413532734 -23.556730205472558 -0.028442694060504436 -23.537003711704166
804 -0.029012273903936146 -23.585742479376496 -0.029158527497202158 -23.56616223920137
805 -0.029018419049680232 -23.614760898426177 -0.029106553178280592 -23.59526879237965
806 -0.029016595892608167 -23.643777494318783 -0.028920865431427956 -23.624189657811076
807 -0.02901990693062544 -23.672797401249408 -0.028985991328954696 -23.65317564914003
808 -0.02901438008993864 -23.701811781339348 -0.0292792035266757 -23.68245485266671
809 -0.029017179179936646 -23.730828960519286 -0.02908951872959733 -23.711544371396307
810 -0.02901773564517498 -23.759846696164463 -0.029544685687869787 -23.741089057084178
811 -0.02901192307472229 -23.788858619239186 -0.02920632865279913 -23.770295385736976
812 -0.02900320813059807 -23.817861827369782 -0.02911872947588563 -23.799414115212862
813 -0.029006192274391652 -23.846868019644173 -0.028794362396001815 -23.828208477608865
814 -0.029005779512226583 -23.8758737991564 -0.029534244351089 -23.857742721959955
815 -0.029003759007900955 -23.904877558164298 -0.028605821169912816 -23.886348543129866
816 -0.029006760194897653 -23.933884318359194 -0.02759811272844672 -23.913946655858314
817 -0.029018414486199618 -23.962902732845393 -0.028966702986508608 -23.942913358844823
818 -0.029013850819319488 -23.99191658366471 -0.029028975404798985 -23.971942334249622
819 -0.029013257659971713 -24.020929841324683 -0.028997980151325466 -24.000940314400946
820 -0.02901141382753849 -24.049941255152223 -0.028930570185184478 -24.02987088458613
821 -0.02901440942659974 -24.078955664578825 -0.028961193282157183 -24.05883207786829
822 -0.029026822187006474 -24.10798248676583 -0.02809222163632512 -24.086924299504613
823 -0.029022134933620693 -24.13700462169945 -0.02904056999832392 -24.115964869502935
824 -0.029017849080264568 -24.166022470779716 -0.028860029857605697 -24.14482489936054
825 -0.02901415675878525 -24.1950366275385 -0.02908866312354803 -24.17391356248409
826 -0.02901516780257225 -24.224051795341072 -0.02902637468650937 -24.202939937170598
827 -0.029023173823952676 -24.253074969165024 -0.029907815903425217 -24.232847753074022
828 -0.029009400680661202 -24.282084369845684 -0.029100105445832015 -24.261947858519854
829 -0.029007602669298648 -24.311091972514983 -0.02902371445670724 -24.29097157297656
830 -0.029002828057855368 -24.34009480057284 -0.02902557123452425 -24.319997144211083
831 -0.029006708413362503 -24.3691015089862 -0.029044263251125812 -24.34904140746221
832 -0.02901018029078841 -24.39811168927699 -0.030452214647084475 -24.379493622109294
833 -0.02900098469108343 -24.427112673968075 -0.02890141597017646 -24.40839503807947
834 -0.02900798264890909 -24.456120656616985 -0.028945403080433606 -24.437340441159904
835 -0.029004478082060813 -24.485125134699047 -0.029046901129186155 -24.46638734228909
836 -0.028992166463285684 -24.514117301162333 -0.028862206637859343 -24.49524954892695
837 -0.028989875223487616 -24.54310717638582 -0.02866086782887578 -24.523910416755825
838 -0.029003493767231703 -24.57211067015305 -0.029058788996189834 -24.552969205752014
839 -0.02899792427197099 -24.60110859442502 -0.029184475634247066 -24.58215368138626
840 -0.029000276792794467 -24.630108871217814 -0.028901028074324132 -24.611054709460582
841 -0.02906601345166564 -24.65917488466948 -0.03257253263145685 -24.643627242092037
842 -0.0289943577721715 -24.68816924244165 -0.028953493293374776 -24.672580735385413
843 -0.02899243738502264 -24.71716167982667 -0.029019817430526017 -24.70160055281594
844 -0.028991915006190538 -24.74615359483286 -0.02882223352789879 -24.730422786343837
845 -0.028993553854525088 -24.775147148687388 -0.0289629559032619 -24.759385742247098
846 -0.028993974812328814 -24.80414112349972 -0.028802634682506323 -24.788188376929604
847 -0.028999700769782068 -24.8331408242695 -0.029090412333607672 -24.817278789263213
848 -0.02898550722748041 -24.86212633149698 -0.030021684244275093 -24.847300473507488
849 -0.028980966191738844 -24.89110729768872 -0.028316829353570938 -24.87561730286106
850 -0.028985632210969926 -24.92009292989969 -0.028383293468505145 -24.904000596329563
851 -0.028985675517469646 -24.949078605417156 -0.028944036550819875 -24.932944632880382
852 -0.02898960988968611 -24.97806821530684 -0.028987791296094655 -24.961932424176478
853 -0.028984281979501248 -25.00705249728634 -0.029081559926271438 -24.99101398410275
854 -0.028970226645469666 -25.03602272393181 -0.02778317891061306 -25.018797163013364
855 -0.028986099176108837 -25.06500882310792 -0.029125345032662155 -25.047922508046025
856 -0.028986610285937787 -25.093995433393857 -0.028913655504584312 -25.07683616355061
857 -0.028986011072993277 -25.122981444466852 -0.029070144705474376 -25.105906308256085
858 -0.02898337822407484 -25.15196482269093 -0.0289761652238667 -25.13488247347995
859 -0.028998794965445995 -25.180963617656374 -0.029827360715717077 -25.16470983419567
860 -0.028982240799814464 -25.209945858456187 -0.029226745013147593 -25.193936579208817
861 -0.028977093938738107 -25.238922952394926 -0.0293898718431592 -25.223326451051975
862 -0.028970102407038213 -25.267893054801963 -0.029084039852023125 -25.252410490903998
863 -0.028974706958979368 -25.296867761760943 -0.028967659827321766 -25.28137815073132
864 -0.028973637148737907 -25.32584139890968 -0.028598611243069172 -25.30997676197439
865 -0.028975108917802573 -25.354816507827483 -0.028837083466351034 -25.33881384544074
866 -0.028976093418896197 -25.38379260124638 -0.026574023719877004 -25.365387869160617
867 -0.028995387256145477 -25.412787988502526 -0.028723007068037987 -25.394110876228655
868 -0.028987741190940143 -25.441775729693465 -0.028808712493628263 -25.422919588722284
869 -0.02898677671328187 -25.470762506406746 -0.028969625104218723 -25.4518892138265
870 -0.028984080255031585 -25.49974658666178 -0.028824451193213464 -25.480713665019714
871 -0.028993553854525088 -25.528740140516305 -0.028881428111344577 -25.509595093131058
872 -0.028985005896538497 -25.557725146412842 -0.029040776751935483 -25.53863586988299
873 -0.02897937996312976 -25.58670452637597 -0.029235716070979835 -25.56787158595397
874 -0.0289822013117373 -25.61568672768771 -0.02871364215388894 -25.59658522810786
875 -0.028987147938460113 -25.644673875626168 -0.028480311390012503 -25.62506553949787
876 -0.02897890768945217 -25.67365278331562 -0.029732679575681688 -25.65479821907355
877 -0.028994052857160568 -25.702646836172782 -0.028982081450521946 -25.683780300524074
878 -0.028997452929615974 -25.731644289102398 -0.028766989428550004 -25.712547289952624
879 -0.029017248190939426 -25.760661537293338 -0.026023702044039965 -25.738570991996664
880 -0.029007383715361358 -25.789668921008698 -0.028824762161821126 -25.767395754158485
881 -0.02900112634524703 -25.818670047353944 -0.02889119191095233 -25.796286946069436
882 -0.029016711469739675 -25.847686758823684 -0.029482547380030154 -25.825769493449467
883 -0.029002303443849086 -25.876689062267534 -0.02896102173253894 -25.854730515182005
884 -0.02899994617328048 -25.905689008440813 -0.029258934780955315 -25.88398944996296
885 -0.02899132315069437 -25.934680331591508 -0.028534353151917456 -25.91252380311488
886 -0.028994182124733925 -25.963674513716242 -0.029117936827242376 -25.94164173994212
887 -0.028994900453835726 -25.992669414170077 -0.029200588539242744 -25.970842328481364
888 -0.02901785708963871 -26.021687271259715 -0.02839142894372344 -25.99923375742509
889 -0.02899598693475127 -26.050683258194468 -0.029096598364412786 -26.0283303557895
890 -0.028999924194067717 -26.079683182388536 -0.029232506081461905 -26.057562861870963
891 -0.029005293734371662 -26.108688476122907 -0.028838955517858266 -26.086401817388822
892 -0.02899926546961069 -26.13768774159252 -0.028946942090988158 -26.11534875947981
893 -0.028988558705896138 -26.166676300298416 -0.025803680811077357 -26.141152440290888
894 -0.029007254168391228 -26.195683554466807 -0.02920177560299635 -26.170354215893884
895 -0.02901254091411829 -26.224696095380924 -0.028967111371457577 -26.19932132726534
896 -0.02901078388094902 -26.253706879261873 -0.02886802926659584 -26.22818935653194
897 -0.029001682251691818 -26.282708561513566 -0.028916758950799704 -26.25710611548274
898 -0.029003599565476178 -26.311712161079043 -0.02916009593755007 -26.286266211420287
899 -0.029009602684527635 -26.34072176376357 -0.029009055998176336 -26.315275267418464
900 -0.029006622824817897 -26.36972838658839 -0.028938017040491103 -26.344213284458956
901 -0.028985512815415858 -26.398713899403806 -0.02972074644640088 -26.373934030905357
902 -0.02900614608079195 -26.427720045484598 -0.029149703681468964 -26.403083734586826
903 -0.028998737316578628 -26.456718782801175 -0.02890474246814847 -26.431988477054976
904 -0.02900985339656472 -26.48572863619774 -0.029086437728255986 -26.461074914783232
905 -0.029003157187253235 -26.514731793384996 -0.02895147604867816 -26.49002639083191
906 -0.029012953955680133 -26.543744747340675 -0.028850514627993106 -26.518876905459905
907 -0.029001946654170753 -26.572746693994844 -0.028851885907351972 -26.547728791367255
908 -0.028998461086302996 -26.601745155081147 -0.02907084468752146 -26.576799636054776
909 -0.02899378277361393 -26.630738937854762 -0.028477753791958094 -26.605277389846734
910 -0.029006021935492753 -26.659744959790256 -0.02956461999565363 -26.634842009842387
911 -0.02897177841514349 -26.6887167382054 -0.027959310822188853 -26.662801320664578
912 -0.029000391066074372 -26.717717129271474 -0.028215646184980868 -26.69101696684956
913 -0.029012392833828927 -26.7467295221053 -0.028682745713740587 -26.7196997125633
914 -0.0290110494941473 -26.77574057159945 -0.028646077029407024 -26.748345789592708
915 -0.029012021142989397 -26.80475259274244 -0.02892295364290476 -26.777268743235613
916 -0.029008658695966007 -26.833761251438403 -0.028992601949721575 -26.806261345185334
917 -0.029017004184424877 -26.86277825562283 -0.027857674565166236 -26.8341190197505
918 -0.029019958712160586 -26.89179821433499 -0.029609615541994573 -26.863728635292492
919 -0.02900298498570919 -26.9208011993207 -0.02892971122637391 -26.892658346518868
920 -0.029004066716879606 -26.94980526603758 -0.02905569188296795 -26.921714038401834
921 -0.029003023635596037 -26.978808289673175 -0.029050198011100294 -26.950764236412933
922 -0.02899462915956974 -27.007802918832745 -0.029585146345198154 -26.98034938275813
923 -0.028995772823691368 -27.036798691656436 -0.028222269844263792 -27.008571652602395
924 -0.02900331895798445 -27.06580201061442 -0.02908492237329483 -27.03765657497569
925 -0.029004514031112195 -27.09480652464553 -0.028947487007826567 -27.066604061983515
926 -0.02900321828201413 -27.123809742927545 -0.02951155127957463 -27.09611561326309
927 -0.02898933505639434 -27.15279907798394 -0.03022583303973079 -27.12634144630282
928 -0.028992981277406217 -27.181792059261344 -0.028914841916412116 -27.15525628821923
929 -0.028988539800047876 -27.21078059906139 -0.028932537790387867 -27.18418882600962
930 -0.028987595718353985 -27.239768194779746 -0.028958520386368036 -27.21314734639599
931 -0.028990676812827586 -27.268758871592574 -0.028823293931782245 -27.24197064032777
932 -0.02899203784763813 -27.29775090944021 -0.028995008021593095 -27.270965648349364
933 -0.028982882108539342 -27.32673379154875 -0.029198649805039167 -27.300164298154403
934 -0.028977112285792826 -27.355710903834545 -0.028194763511419297 -27.32835906166582
935 -0.02898969082161784 -27.384700594656163 -0.02982892086729407 -27.358187982533117
936 -0.028985605761408805 -27.413686200417573 -0.02873631976544857 -27.386924302298567
937 -0.028979055024683474 -27.442665255442257 -0.028732967842370272 -27.415657270140937
938 -0.028978339210152627 -27.47164359465241 -0.028979222755879164 -27.444636492896816
939 -0.02898805383592844 -27.500631648488337 -0.02987296273931861 -27.474509455636134
940 -0.02897972259670496 -27.529611371085043 -0.028615281730890275 -27.503124737367024
941 -0.028976379334926604 -27.55858775041997 -0.029204662889242172 -27.532329400256266
942 -0.02897411771118641 -27.587561868131157 -0.02896190294995904 -27.561291303206225
943 -0.028971581161022185 -27.61653344929218 -0.02921086186543107 -27.590502165071655
944 -0.028973784670233725 -27.645507233962416 -0.02972005670890212 -27.62022222178056
945 -0.028940715081989764 -27.674447949044406 -0.03274705279618502 -27.652969274576744
946 -0.028957436513155698 -27.703405385557563 -0.02892717868089676 -27.68189645325764
947 -0.028961659967899324 -27.73236704552546 -0.028948626574128868 -27.710845079831767
948 -0.028962573036551476 -27.761329618562012 -0.029012713860720397 -27.739857793692487
949 -0.028965734224766494 -27.790295352786778 -0.02860839245840907 -27.768466186150896
950 -0.02896464290097356 -27.81925999568775 -0.029026045463979244 -27.797492231614875
951 -0.02896494558081031 -27.848224941268562 -0.029669841565191746 -27.827162073180066
952 -0.02895449297502637 -27.877179434243587 -0.028886833135038613 -27.856048906315106
953 -0.028958823438733815 -27.906138257682322 -0.029060155060142277 -27.88510906137525
954 -0.028963457234203814 -27.935101714916527 -0.02834219690412283 -27.913451258279373
955 -0.028962428867816924 -27.964064143784345 -0.02859097644686699 -27.94204223472624
956 -0.028960058465600014 -27.993024202249945 -0.029087491799145937 -27.971129726525387
957 -0.028919112402945757 -28.02194331465289 -0.028329455852508546 -27.999459182377894
958 -0.028949675522744654 -28.050892990175637 -0.029078376293182374 -28.028537558671076
959 -0.0289478063583374 -28.079840796533976 -0.028565617650747298 -28.057103176321824
960 -0.028961444459855556 -28.108802240993832 -0.028668043203651905 -28.085771219525476
961 -0.028957848250865937 -28.137760089244697 -0.02886340357363224 -28.114634623099107
962 -0.028951939195394516 -28.16671202844009 -0.02882320061326027 -28.143457823712367
963 -0.028971224278211593 -28.195683252718304 -0.029123892728239297 -28.172581716440607
964 -0.02896059090271592 -28.22464384362102 -0.02887858934700489 -28.201460305787613
965 -0.028945831581950188 -28.25358967520297 -0.028463124483823776 -28.229923430271437
966 -0.02896248223260045 -28.28255215743557 -0.027097227703779935 -28.257020657975218
967 -0.028974111936986447 -28.311526269372557 -0.028874958213418723 -28.285895616188636
968 -0.028976011276245116 -28.340502280648803 -0.028805546648800372 -28.314701162837437
969 -0.028970053233206273 -28.36947233388201 -0.02893766462802887 -28.343638827465465
970 -0.02895527668297291 -28.39842761056498 -0.027915097307413816 -28.37155392477288
971 -0.028983557503670453 -28.42741116806865 -0.029711245372891427 -28.40126517014577
972 -0.028955014981329442 -28.45636618304998 -0.029678547102957965 -28.430943717248727
973 -0.02896657297387719 -28.48533275602386 -0.02901810184121132 -28.459961819089937
974 -0.028963397443294524 -28.514296153467154 -0.028733206912875175 -28.488695026002812
975 -0.02896749973297119 -28.543263653200125 -0.028543375711888076 -28.5172384017147
976 -0.028979198448359965 -28.572242851648486 -0.029279137402772902 -28.546517539117474
977 -0.02897097049281001 -28.601213822141297 -0.028919569123536347 -28.57543710824101
978 -0.028967553284019232 -28.630181375425316 -0.028989043552428484 -28.60442615179344
979 -0.028964032419025898 -28.659145407844342 -0.028463247884064912 -28.632889399677506
980 -0.02897654613479972 -28.68812195397914 -0.028260739147663118 -28.661150138825167
981 -0.028974953945726155 -28.71709690792487 -0.029188833199441433 -28.69033897202461
982 -0.028964320197701454 -28.74606122812257 -0.02837621094658971 -28.7187151829712
983 -0.028974176663905383 -28.775035404786475 -0.028886623773723842 -28.74760180674492
984 -0.028975137695670127 -28.804010542482146 -0.028938757441937923 -28.77654056418686
985 -0.028972086030989885 -28.832982628513136 -0.029202533420175314 -28.805743097607035
986 -0.0289679910056293 -28.861950619518765 -0.02984625743702054 -28.835589355044057
987 -0.028966249898076057 -28.89091686941684 -0.02921497169882059 -28.864804326742878
988 -0.028957178443670274 -28.91987404786051 -0.028905424661934374 -28.893709751404813
989 -0.0289562969468534 -28.948830344807362 -0.02830923078581691 -28.92201898219063
990 -0.02895261412486434 -28.977782958932227 -0.027050639688968658 -28.949069621879598
991 -0.028969605918973684 -29.0067525648512 -0.029088022839277982 -28.978157644718877
992 -0.02897546412423253 -29.035728028975434 -0.028863963019102813 -29.00702160773798
993 -0.028975550457835196 -29.06470357943327 -0.029091874603182077 -29.03611348234116
994 -0.028977326955646275 -29.09368090638892 -0.02895531952381134 -29.06506880186497
995 -0.028977861627936363 -29.122658768016855 -0.028782276995480062 -29.09385107886045
996 -0.02896743668243289 -29.151626204699287 -0.029206511192023756 -29.123057590052472
997 -0.02897207085043192 -29.18059827554972 -0.029659867845475675 -29.152717457897946
998 -0.028972062561661006 -29.20957033811138 -0.02842531241476536 -29.18114277031271
999 -0.028966657631099225 -29.23853699574248 -0.02898100996389985 -29.21012378027661
1000 -0.028964098542928696 -29.267501094285407 -0.02962659262120724 -29.239750372897817
1001 -0.028967305179685356 -29.29646839946509 -0.028751460649073125 -29.26850183354689
1002 -0.028958061523735524 -29.325426460988826 -0.028665432613343 -29.297167266160233
1003 -0.028961148299276828 -29.354387609288104 -0.028900803439319132 -29.326068069599554
1004 -0.028960968647152186 -29.383348577935255 -0.028966062515974045 -29.355034132115527
1005 -0.028964354284107686 -29.41231293221936 -0.028989135939627885 -29.384023268055156
1006 -0.028963886853307485 -29.44127681907267 -0.029187722504138945 -29.413210990559296
1007 -0.028956324234604834 -29.470233143307276 -0.028857390955090524 -29.442068381514385
1008 -0.02896826658397913 -29.499201409891256 -0.031693509127944705 -29.47376189064233
1009 -0.028953480534255505 -29.528154890425512 -0.028785286657512187 -29.502547177299842
1010 -0.028953776881098747 -29.55710866730661 -0.0288448884151876 -29.53139206571503
1011 -0.028955855127424 -29.586064522434036 -0.028936854656785728 -29.560328920371813
1012 -0.02895614681765437 -29.61502066925169 -0.028884697891771793 -29.589213618263585
1013 -0.028954338654875754 -29.64397500790657 -0.02903370074927807 -29.618247319012863
1014 -0.028956726472824813 -29.672931734379393 -0.028825094737112523 -29.647072413749974
1015 -0.028958670515567064 -29.70189040489496 -0.028977593313902615 -29.67605000706388
1016 -0.028959688171744345 -29.730850093066707 -0.02894772021099925 -29.70499772727488
1017 -0.028959862142801284 -29.75980995520951 -0.028911179583519696 -29.7339089068584
1018 -0.02895817393437028 -29.78876812914388 -0.028908932395279408 -29.762817839253678
1019 -0.02895030500367284 -29.81771843414755 -0.02863051313906908 -29.79144835239275
1020 -0.028963092621415852 -29.84668152676897 -0.029129629861563443 -29.820577982254314
1021 -0.028933165408670903 -29.87561469217764 -0.030540240369737147 -29.851118222624052
1022 -0.028940789587795734 -29.904555481765435 -0.028289928939193486 -29.879408151563247
1023 -0.028947596345096825 -29.933503078110533 -0.028952068369835614 -29.908360219933083
1024 -0.02895125448703766 -29.96245433259757 -0.028983941301703453 -29.937344161234787
1025 -0.02894624471664429 -29.991400577314213 -0.029054114129394293 -29.96639827536418
1026 -0.028948928322643043 -30.020349505636855 -0.029159960243850945 -29.995558235608033
1027 -0.0289532165043056 -30.04930272214116 -0.02796847252175212 -30.023526708129786
1028 -0.02895930465310812 -30.078262026794267 -0.028521270770579577 -30.052047978900365
1029 -0.028951585572212935 -30.10721361236648 -0.029284135811030863 -30.081332114711397
1030 -0.028950212709605693 -30.136163825076085 -0.028977984003722666 -30.11031009871512
1031 -0.028952920716255902 -30.165116745792343 -0.028711821790784596 -30.139021920505908
1032 -0.028947146050632 -30.194063891842976 -0.02905251467600465 -30.16807443518191
1033 -0.028939341939985753 -30.22300323378296 -0.03038240922614932 -30.19845684440806
1034 -0.028939429391175508 -30.251942663174137 -0.028583945892751216 -30.227040790300812
1035 -0.028946602903306484 -30.280889266077445 -0.028993026819080114 -30.256033817119892
1036 -0.02894187215715647 -30.3098311382346 -0.02870622631162405 -30.284740043431515
1037 -0.028939727414399385 -30.338770865649 -0.02882471391931176 -30.31356475735083
1038 -0.02894326373934746 -30.367714129388347 -0.028951388224959372 -30.34251614557579
1039 -0.028943123389035465 -30.39665725277738 -0.028254652209579945 -30.37077079778537
1040 -0.028958203084766865 -30.425615455862147 -0.027476104721426965 -30.398246902506795
1041 -0.02894427804276347 -30.45455973390491 -0.02908613495528698 -30.42733303746208
1042 -0.02895437590777874 -30.483514109812692 -0.02899601301178336 -30.456329050473865
1043 -0.02895406037569046 -30.51246817018838 -0.02890034541487694 -30.48522939588874
1044 -0.02895437153056264 -30.541422541718944 -0.028960608504712583 -30.514190004393452
1045 -0.028950635623186827 -30.57037317734213 -0.02775852559134364 -30.541948529984797
1046 -0.028951054066419603 -30.59932423140855 -0.02950944835320115 -30.571457978338
1047 -0.0289495931006968 -30.628273824509247 -0.02885118667036295 -30.600309165008362
1048 -0.02894202098250389 -30.657215845491752 -0.029125045333057643 -30.62943421034142
1049 -0.02895098254084587 -30.686166828032597 -0.029002954438328742 -30.65843716477975
1050 -0.028947121929377317 -30.715113949961975 -0.029015897959470748 -30.68745306273922
1051 -0.028948436211794614 -30.74406238617377 -0.02956989174708724 -30.717022954486307
1052 -0.028931339271366596 -30.772993725445136 -0.02903061592951417 -30.74605357041582
1053 -0.028929908014833926 -30.80192363345997 -0.029571761842817068 -30.775625332258638
1054 -0.028936524502933027 -30.830860157962903 -0.029227916430681945 -30.80485324868932
1055 -0.02893073661252856 -30.859790894575433 -0.029551027342677116 -30.834404276031997
1056 -0.028935064002871512 -30.888725958578306 -0.02894785450771451 -30.86335213053971
1057 -0.028937145229429008 -30.917663103807733 -0.02887624064460397 -30.892228371184313
1058 -0.028933763131499292 -30.94659686693923 -0.028979847859591245 -30.921208219043905
1059 -0.028936679102480413 -30.97553354604171 -0.028893457166850565 -30.950101676210757
1060 -0.02893579173833132 -31.00446933778004 -0.028556757140904665 -30.97865843335166
1061 -0.028940126486122607 -31.033409464266164 -0.028432544507086276 -31.00709097785875
1062 -0.028933703619986772 -31.06234316788615 -0.02890212871134281 -31.035993106570093
1063 -0.028926678467541933 -31.091269846353693 -0.028151641506701706 -31.064144748076796
1064 -0.028934210911393164 -31.120204057265088 -0.02779362043365836 -31.091938368510455
1065 -0.028940216545015572 -31.149144273810105 -0.02920837700366974 -31.121146745514125
1066 -0.028937021177262066 -31.17808129498737 -0.02925621932372451 -31.15040296483785
1067 -0.028941170405596496 -31.207022465392964 -0.029412396624684332 -31.179815361462534
1068 -0.028938545752316712 -31.23596101114528 -0.02839476615190506 -31.20821012761444
1069 -0.028956953808665274 -31.26491796495395 -0.02671649968251586 -31.234926627296954
1070 -0.02895059119910002 -31.293868556153047 -0.028959910850971937 -31.263886538147926
1071 -0.028947253245860338 -31.322815809398907 -0.029035268630832434 -31.292921806778757
1072 -0.028951695933938027 -31.351767505332845 -0.028919857554137708 -31.321841664332894
1073 -0.02894976520910859 -31.380717270541954 -0.02827249774709344 -31.350114162079986
1074 -0.02895970093086362 -31.409676971472816 -0.029019360337406395 -31.379133522417394
1075 -0.028959954902529717 -31.438636926375345 -0.029878115840256216 -31.40901163825765
1076 -0.02893332000821829 -31.467570246383563 -0.028000873140990735 -31.43701251139864
1077 -0.028954751137644053 -31.496524997521206 -0.029167951829731465 -31.46618046322837
1078 -0.028956177458167077 -31.525481174979372 -0.02882936866953969 -31.49500983189791
1079 -0.028944818675518035 -31.554425993654892 -0.028672228287905454 -31.523682060185816
1080 -0.028948860988020898 -31.583374854642912 -0.029002398997545243 -31.55268445918336
1081 -0.028954650927335023 -31.612329505570248 -0.028768772445619106 -31.58145323162898
1082 -0.02894399231299758 -31.641273497883244 -0.029309490788728 -31.610762722417707
1083 -0.02894397247582674 -31.67021747035907 -0.0289042423479259 -31.639666964765635
1084 -0.02894679605960846 -31.699164266418677 -0.02917577587068081 -31.668842740636315
1085 -0.028928036615252496 -31.72809230303393 -0.0277674307115376 -31.696610171347853
1086 -0.028945631068199872 -31.75703793410213 -0.029106488823890685 -31.725716660171745
1087 -0.028946319129318 -31.785984253231447 -0.02895172955468297 -31.75466838972643
1088 -0.028950294572860004 -31.814934547804306 -0.029078454803675415 -31.783746844530103
1089 -0.02894712770357728 -31.843881675507884 -0.029010109324008226 -31.812756953854112
1090 -0.028946746978908776 -31.872828422486794 -0.028916912339627742 -31.84167386619374
1091 -0.02897596647962928 -31.901804388966422 -0.029757713340222834 -31.871431579533965
1092 -0.028947089798748493 -31.93075147876517 -0.028596078883856534 -31.900027658417823
1093 -0.028948485013097526 -31.959699963778267 -0.028890795540064573 -31.928918453957888
1094 -0.028949856385588647 -31.988649820163854 -0.029238871391862632 -31.95815732534975
1095 -0.028942936938256024 -32.01759275710211 -0.02901524817571044 -31.98717257352546
1096 -0.028946160245686768 -32.046538917347796 -0.028780872747302056 -32.01595344627276
1097 -0.028951391018927096 -32.075490308366724 -0.028336143493652342 -32.044289589766414
1098 -0.02895998675376177 -32.104450295120486 -0.029118619859218597 -32.07340820962563
1099 -0.028950367588549852 -32.133400662709036 -0.02832519533112645 -32.10173340495676
1100 -0.02895176550373435 -32.16235242821277 -0.02893538922071457 -32.130668794177474
1101 -0.028958817292004824 -32.19131124550478 -0.02601942643523216 -32.15668822061271
1102 -0.028975883964449167 -32.22028712946923 -0.029352294746786356 -32.186040515359494
1103 -0.028958144783973693 -32.2492452742532 -0.029047635663300753 -32.2150881510228
1104 -0.028959803096950055 -32.27820507735015 -0.028876478597521783 -32.24396462962032
1105 -0.02895663809031248 -32.307161715440465 -0.02850531432777643 -32.272469943948096
1106 -0.028955843672156333 -32.33611755911262 -0.02867535725235939 -32.30114530120046
1107 -0.028958845231682063 -32.36507640434431 -0.029074587766081093 -32.33021988896654
1108 -0.0289512493647635 -32.394027653709074 -0.027625645976513624 -32.35784553494305
1109 -0.028975430876016617 -32.42300308458509 -0.028835402615368367 -32.386680937558424
1110 -0.028955709375441074 -32.45195879396053 -0.02907832395285368 -32.415759261511276
1111 -0.028957248944789172 -32.48091604290532 -0.02889241361990571 -32.44465167513118
1112 -0.028961246367543936 -32.509877289272865 -0.02888511009514332 -32.47353678522633
1113 -0.028961009811609983 -32.538838299084475 -0.029083901550620794 -32.50262068677695
1114 -0.028961670491844414 -32.56779996957632 -0.028927036467939614 -32.53154772324489
1115 -0.02896290607750416 -32.59676287565382 -0.029098944924771785 -32.56064666816966
1116 -0.028956002183258535 -32.62571887783708 -0.02871083850041032 -32.58935750667007
1117 -0.028963092435151338 -32.65468197027223 -0.02748553790152073 -32.61684304457159
1118 -0.028963334765285252 -32.683645305037516 -0.028738735150545834 -32.645581779722136
1119 -0.02896508863195777 -32.71261039366947 -0.029528908804059027 -32.675110688526196
1120 -0.028965926356613637 -32.741576320026084 -0.029272664431482555 -32.70438335295768
1121 -0.028960384521633388 -32.770536704547716 -0.028351109940558672 -32.732734462898236
1122 -0.028958434984087945 -32.79949513953181 -0.0289785367436707 -32.76171299964191
1123 -0.02895786436274648 -32.82845300389455 -0.028917183354496955 -32.7906301829964
1124 -0.028959212265908717 -32.85741221616046 -0.0290073842741549 -32.819637567270554
1125 -0.02895769467577338 -32.88636991083624 -0.029140725266188383 -32.84877829253674
1126 -0.028954901732504368 -32.91532481256874 -0.029435101337730883 -32.878213393874475
1127 -0.028952776920050383 -32.94427758948879 -0.029046476911753417 -32.90725987078623
1128 -0.0289431881159544 -32.973220777604745 -0.029074731376022102 -32.93633460216225
1129 -0.02894664481282234 -33.002167422417564 -0.02925163470208645 -32.96558623686433
1130 -0.02895870367065072 -33.03112612608822 -0.02987189432606101 -32.9954581311904
1131 -0.02894532410427928 -33.060071450192495 -0.028608886618167163 -33.02406701780856
1132 -0.02894894853234291 -33.08902039872484 -0.028820125479251148 -33.05288714328781
1133 -0.028975734114646913 -33.11799613283949 -0.02966824797913432 -33.08255539126694
1134 -0.028955913800746202 -33.14695204664023 -0.029146218951791526 -33.11170161021874
1135 -0.028951975144445898 -33.175904021784675 -0.029028762504458426 -33.1407303727232
1136 -0.028959261998534203 -33.20486328378321 -0.02877447297796607 -33.16950484570116
1137 -0.02894988199695945 -33.23381316578017 -0.028912213817238807 -33.1984170595184
1138 -0.028962279204279184 -33.26277544498445 -0.028621782269328832 -33.227038841787724
1139 -0.028952156752347948 -33.291727601736795 -0.029058172553777694 -33.2560970143415
1140 -0.02895306786522269 -33.32068066960202 -0.0293329406529665 -33.28542995499446
1141 -0.028954371437430383 -33.34963504103945 -0.02912880005314946 -33.314558755047614
1142 -0.0289426458068192 -33.37857768684627 -0.029051637463271617 -33.34361039251088
1143 -0.028943117056041957 -33.407520803902315 -0.02899805400520563 -33.37260844651609
1144 -0.02894004052504897 -33.436460844427366 -0.02888473020866513 -33.401493176724756
1145 -0.02893969425931573 -33.46540053868668 -0.02930645039305091 -33.43079962711781
1146 -0.02894190829247236 -33.494342446979154 -0.02912097554653883 -33.45992060266435
1147 -0.028938319627195598 -33.52328076660635 -0.02849590256810188 -33.48841650523245
1148 -0.028947931714355946 -33.552228698320704 -0.028572029806673525 -33.516988535039125
1149 -0.02893523871898651 -33.58116393703969 -0.029854053072631358 -33.54684258811176
1150 -0.028929997980594636 -33.61009393502029 -0.028427010960876943 -33.575269599072634
1151 -0.02892901347950101 -33.639022948499786 -0.02737543163821101 -33.602645030710846
1152 -0.028939168713986874 -33.667962117213776 -0.0289842844940722 -33.63162931520492
1153 -0.028945896215736865 -33.696908013429514 -0.02974751843139529 -33.66137683363631
1154 -0.028932771738618614 -33.72584078516813 -0.028544751461595297 -33.689921585097906
1155 -0.028931099083274604 -33.754771884251404 -0.028692461363971234 -33.71861404646188
1156 -0.028927928023040294 -33.78369981227444 -0.029283622466027736 -33.747897668927905
1157 -0.02893454525619745 -33.81263435753064 -0.02855018023401499 -33.77644784916192
1158 -0.028952350560575723 -33.841586708091214 -0.03157885558903217 -33.80802670475095
1159 -0.02892680149525404 -33.870513509586466 -0.02906190799549222 -33.83708861274644
1160 -0.02892135987058282 -33.899434869457046 -0.028707928489893675 -33.865796541236335
1161 -0.028923226241022348 -33.928358095698066 -0.028862191922962667 -33.8946587331593
1162 -0.028920169547200204 -33.957278265245264 -0.0288677204400301 -33.92352645359933
1163 -0.02892528222873807 -33.986203547474005 -0.02900694599375129 -33.95253339959308
1164 -0.028931005205959082 -34.01513455267997 -0.028894766233861446 -33.98142816582694
1165 -0.028925148863345386 -34.04405970154331 -0.02902423804625869 -34.0104524038732
1166 -0.02893600855022669 -34.07299571009354 -0.028824417479336263 -34.03927682135254
1167 -0.028925717808306217 -34.10192142790184 -0.028872481267899274 -34.068149302620434
1168 -0.028910261671990158 -34.13083168957383 -0.02674938733689487 -34.094898689957326
1169 -0.028913789615035056 -34.159745479188864 -0.029298065043985844 -34.124196755001314
1170 -0.02891801642253995 -34.1886634956114 -0.02879130756482482 -34.15298806256614
1171 -0.028906342573463917 -34.217569838184865 -0.028357543610036375 -34.18134560617617
1172 -0.028926584124565124 -34.24649642230943 -0.028966281097382307 -34.210311887273555
1173 -0.028918909188359977 -34.27541533149779 -0.028555635828524828 -34.23886752310208
1174 -0.02892133956775069 -34.30433667106554 -0.02968836072832346 -34.2685558838304
1175 -0.028914777096360922 -34.3332514481619 -0.028516407683491708 -34.29707229151389
1176 -0.028902511950582264 -34.36215396011249 -0.02794310627505183 -34.325015397788945
1177 -0.028916154522448778 -34.391070114634935 -0.02939019501209259 -34.35440559280104
1178 -0.0289087999612093 -34.41997891459614 -0.029101632162928583 -34.383507224963964
1179 -0.028906143642961978 -34.44888505823911 -0.029769673198461532 -34.41327689816242
1180 -0.028912128135561942 -34.477797186374666 -0.02914202827960253 -34.44241892644202
1181 -0.028914047684520484 -34.50671123405919 -0.028761930391192438 -34.471180856833215
1182 -0.028908068127930165 -34.53561930218712 -0.0288657964207232 -34.50004665325394
1183 -0.0289139648899436 -34.56453326707707 -0.029542168695479633 -34.52958882194942
1184 -0.02890907572582364 -34.59344234280289 -0.029526073578745128 -34.55911489552816
1185 -0.028902231715619564 -34.62234457451851 -0.029000670835375785 -34.588115566363534
1186 -0.028899565897881986 -34.65124414041639 -0.02876626318320632 -34.61688182954674
1187 -0.028923285007476807 -34.68016742542387 -0.02988514108583331 -34.64676697063258
1188 -0.028905010502785444 -34.70907243592665 -0.029049546737223864 -34.6758165173698
1189 -0.028899568784981965 -34.73797200471163 -0.028866000473499298 -34.7046825178433
1190 -0.028900002222508193 -34.766872006934136 -0.028932846430689097 -34.733615364273994
1191 -0.028909903671592473 -34.795781910605726 -0.028366302978247403 -34.76198166725224
1192 -0.02888478683307767 -34.8246666974388 -0.028592381346970796 -34.79057404859921
1193 -0.02889942666515708 -34.853566124103956 -0.02860756255686283 -34.819181611156075
1194 -0.028897574823349714 -34.8824636989273 -0.02926631411537528 -34.84844792527145
1195 -0.02889565620571375 -34.911359355133015 -0.029033573064953088 -34.8774814983364
1196 -0.02888635415583849 -34.94024570928885 -0.028601080738008024 -34.90608257907441
1197 -0.028880868293344974 -34.969126577582195 -0.028213231917470695 -34.93429581099188
1198 -0.028899727389216423 -34.99802630497141 -0.029186740424484013 -34.96348255141636
1199 -0.02888660542666912 -35.02691291039808 -0.029134698770940305 -34.9926172501873
1200 -0.0288921557366848 -35.055805066134766 -0.028710818383842707 -35.021328068571144
1201 -0.028885515313595532 -35.08469058144836 -0.029848547466099263 -35.051176616037246
1202 -0.028890791721642016 -35.11358137317001 -0.028742740489542486 -35.07991935652679
1203 -0.028895006887614726 -35.14247638005762 -0.028583000879734755 -35.10850235740652
1204 -0.0288875175639987 -35.171363897621625 -0.029458806198090316 -35.137961163604615
1205 -0.028892604634165764 -35.20025650225579 -0.028816983010619877 -35.166778146615236
1206 -0.028890386596322058 -35.229146888852114 -0.029085313249379397 -35.19586345986462
1207 -0.028891367837786674 -35.2580382566899 -0.02888720007613301 -35.22475065994075
1208 -0.028890885319560765 -35.28692914200946 -0.02910134894773364 -35.25385200888849
1209 -0.028891208115965128 -35.31582035012543 -0.029030341003090144 -35.28288234989158
1210 -0.02889246279373765 -35.34471281291916 -0.029098825249820947 -35.3119811751414
1211 -0.0288883488625288 -35.37360116178169 -0.029365947283804417 -35.341347122425205
1212 -0.028885072004050015 -35.402486233785744 -0.028743752650916575 -35.37009087507612
1213 -0.02889009676873684 -35.43137633055448 -0.029088623635470868 -35.3991794987116
1214 -0.028890861570835112 -35.460267192125315 -0.028866717219352724 -35.42804621593095
1215 -0.028887344151735307 -35.48915453627705 -0.028669758699834347 -35.45671597463078
1216 -0.028877678234130143 -35.51803221451118 -0.030244182609021664 -35.48696015723981
1217 -0.02888179272413254 -35.546914007235316 -0.028623548243194817 -35.515583705483
1218 -0.02888711281120777 -35.57580112004652 -0.029095403384417295 -35.54467910886742
1219 -0.028886753506958483 -35.60468787355348 -0.02886528940871358 -35.573544398276134
1220 -0.028884668089449405 -35.63357254164293 -0.028793677501380444 -35.60233807577752
1221 -0.028883283585309984 -35.662455825228236 -0.028692353051155806 -35.63103042882867
1222 -0.02889332864433527 -35.69134915387257 -0.029746047407388686 -35.66077647623606
1223 -0.028873863443732262 -35.72022301731631 -0.02822221890091896 -35.68899869513698
1224 -0.028881319053471088 -35.749104336369776 -0.029618649557232857 -35.718617344694216
1225 -0.028878946788609028 -35.777983283158385 -0.029087068513035774 -35.74770441320725
1226 -0.02888158429414034 -35.806864867452525 -0.028965441323816777 -35.77666985453107
1227 -0.02888882113620639 -35.83575368858873 -0.029158975835889576 -35.80582883036696
1228 -0.028876558132469653 -35.8646302467212 -0.028787870332598685 -35.83461670069956
1229 -0.028882013354450464 -35.893512260075646 -0.029395235888659953 -35.86401193658822
1230 -0.02887289524078369 -35.92238515531643 -0.027989738341420888 -35.89200167492964
1231 -0.028874976374208928 -35.95126013169064 -0.029612323641777037 -35.92161399857142
1232 -0.02886600187048316 -35.98012613356112 -0.027475450281053783 -35.94908944885247
1233 -0.028887383826076984 -36.009013517387196 -0.028425086848437787 -35.977514535700905
1234 -0.028886103723198175 -36.03789962111039 -0.02897675530984998 -36.006491291010754
1235 -0.028884030133485793 -36.066783651243874 -0.0286943924613297 -36.035185683472086
1236 -0.028879750054329634 -36.095663401298204 -0.026588107086718084 -36.0617737905588
1237 -0.028896570112556218 -36.12455997141076 -0.028891867399215697 -36.09066565795802
1238 -0.028895943704992533 -36.15345591511576 -0.028920456115156413 -36.11958611407318
1239 -0.02889109347015619 -36.182347008585914 -0.02888812655583024 -36.14847424062901
1240 -0.028889903984963893 -36.211236912570875 -0.02900038529187441 -36.17747462592088
1241 -0.028899145778268576 -36.240136058349144 -0.030375337321311237 -36.20784996324219
1242 -0.028888456989079714 -36.269024515338224 -0.029119839798659085 -36.23696980304085
1243 -0.028882042691111564 -36.29790655802933 -0.028447268065065145 -36.265417071105915
1244 -0.02888481393456459 -36.3267913719639 -0.029041834827512502 -36.294458905933425
1245 -0.028833208419382573 -36.355624580383285 -0.030459361989051102 -36.32491826792248
1246 -0.02888627164065838 -36.38451085202394 -0.028852760791778564 -36.353771028714256
1247 -0.028884353395551444 -36.4133952054195 -0.02848219349980354 -36.38225322221406
1248 -0.028886925615370273 -36.442282131034865 -0.028622557781636714 -36.4108757799957
1249 -0.028889724239706992 -36.47117185527457 -0.029099792055785657 -36.43997557205149
1250 -0.028879261761903762 -36.50005111703647 -0.02870086394250393 -36.46867643599399
1251 -0.02887951135635376 -36.52893062839282 -0.028653238620609044 -36.4973296746146
1252 -0.02889104038476944 -36.55782166877759 -0.028317953646183013 -36.52564762826078
1253 -0.028884589858353137 -36.58670625863594 -0.02867405815050006 -36.55432168641128
1254 -0.0288814096711576 -36.6155876683071 -0.02902211155742407 -36.5833437979687
1255 -0.02889687567949295 -36.64448454398659 -0.030686428677290677 -36.614030226645994
1256 -0.028885253611952065 -36.673369797598546 -0.029241676814854144 -36.64327190346085
1257 -0.028875850792974233 -36.70224564839152 -0.028769701905548572 -36.672041605366395
1258 -0.028873451054096222 -36.731119099445614 -0.02877651108428836 -36.700818116450684
1259 -0.02888618493452668 -36.76000528438014 -0.029061158094555138 -36.72987927454524
1260 -0.028870460204780103 -36.78887574458492 -0.028265342861413956 -36.75814461740666
1261 -0.02887583775445819 -36.817751582339376 -0.028661489952355623 -36.78680610735901
1262 -0.028879717364907263 -36.846631299704285 -0.02819928592070937 -36.81500539327972
1263 -0.02888978961855173 -36.87552108932284 -0.028951543383300304 -36.84395693666302
1264 -0.02888505198061466 -36.904406141303454 -0.02919319374486804 -36.873150130407886
1265 -0.02889410648494959 -36.9333002477884 -0.02896736515685916 -36.902117495564745
1266 -0.028885696828365327 -36.96218594461677 -0.028498214203864336 -36.93061570976861
1267 -0.02888344032689929 -36.99106938494367 -0.028347760252654553 -36.95896347002127
1268 -0.028875603806227446 -37.0199449887499 -0.027691413275897504 -36.98665488329716
1269 -0.02889140946790576 -37.0488363982178 -0.030133013799786567 -37.01678789709695
1270 -0.028891085367649793 -37.07772748358545 -0.028976105712354185 -37.0457640028093
1271 -0.028875840827822685 -37.10660332441327 -0.028831325750797988 -37.0745953285601
1272 -0.02888594605028629 -37.13548927046356 -0.029280533920973538 -37.103875862481075
1273 -0.028877200558781624 -37.16436647102234 -0.02876066379249096 -37.132636526273565
1274 -0.02891306420788169 -37.193279535230225 -0.030195973068475723 -37.16283249934204
1275 -0.02888242620974779 -37.22216196143997 -0.02906187791377306 -37.191894377255814
1276 -0.028884235210716723 -37.25104619665069 -0.028791903145611288 -37.220686280401424
1277 -0.02888460149988532 -37.27993079815057 -0.028183577209711076 -37.24886985761113
1278 -0.028881686367094518 -37.30881248451767 -0.029290571343153715 -37.27816042895429
1279 -0.02887986768037081 -37.33769235219804 -0.029091430362313986 -37.3072518593166
1280 -0.02891328325495124 -37.36660563545299 -0.03196679465472698 -37.33921865397133
1281 -0.028876978624612092 -37.3954826140776 -0.02904731696471572 -37.368265970936044
1282 -0.02887337449938059 -37.424355988576984 -0.02882563378661871 -37.39709160472266
1283 -0.028876962419599295 -37.453232950996586 -0.02884456589818001 -37.425936170620844
1284 -0.028872693702578545 -37.48210564469917 -0.02891968674957752 -37.45485585737042
1285 -0.02886757729575038 -37.51097322199492 -0.028797477204352617 -37.48365333457477
1286 -0.028872056491672994 -37.53984527848659 -0.02864259798079729 -37.51229593255557
1287 -0.028866873029619454 -37.56871215151621 -0.02829821975901723 -37.54059415231458
1288 -0.028872296586632727 -37.59758444810284 -0.02848282651975751 -37.56907697883434
1289 -0.028869618382304906 -37.626454066485145 -0.028793619014322758 -37.59787059784866
1290 -0.02886979337781668 -37.65532385986296 -0.0286357244476676 -37.62650632229633
1291 -0.028875954635441303 -37.6841998144984 -0.02887042909860611 -37.65537675139493
1292 -0.02889801226556301 -37.71309782676396 -0.02792385797947645 -37.683300609374406
1293 -0.028873028233647346 -37.74197085499761 -0.02889889795333147 -37.71219950732774
1294 -0.028888641856610775 -37.77085949685422 -0.0283272709697485 -37.740526778297486
1295 -0.028878566063940524 -37.79973806291816 -0.028935826756060122 -37.76946260505355
1296 -0.028876059968024493 -37.82861412288619 -0.028817802015691996 -37.79828040706924
1297 -0.028877153247594833 -37.85749127613378 -0.029050746466964483 -37.82733115353621
1298 -0.02887945678085089 -37.88637073291463 -0.029570457711815833 -37.85690161124802
1299 -0.028878051321953535 -37.91524878423658 -0.029057641793042422 -37.885959253041065
1300 -0.02888536062091589 -37.9441341448575 -0.029335866402834653 -37.9152951194439
1301 -0.02887325091287494 -37.973007395770374 -0.02866321401670575 -37.9439583334606
1302 -0.0288766210898757 -38.00188401686025 -0.029111007880419492 -37.97306934134102
1303 -0.02887756787240505 -38.03076158473266 -0.02959458502009511 -38.00266392636111
1304 -0.02888026414439082 -38.05964184887705 -0.02876201570034027 -38.031425942061446
1305 -0.02887706607580185 -38.08851891495285 -0.02864760560914874 -38.0600735476706
1306 -0.02887933114543557 -38.11739824609828 -0.029293510131537914 -38.089367057802136
1307 -0.028878598660230636 -38.14627684475851 -0.02877138741314411 -38.11813844521528
1308 -0.028878270369023084 -38.17515511512753 -0.028576110396534203 -38.146714555611815
1309 -0.02888400638476014 -38.20403912151229 -0.027709857746958732 -38.17442441335877
1310 -0.028878253139555454 -38.23291737465184 -0.028462748881429432 -38.2028871622402
1311 -0.02888980358839035 -38.26180717824023 -0.02960510617122054 -38.23249226841142
1312 -0.02888793172314763 -38.29069510996338 -0.028414360713213682 -38.260906629124634
1313 -0.028878979757428168 -38.31957408972081 -0.028647700883448125 -38.28955433000808
1314 -0.028887452371418477 -38.34846154209223 -0.0287414925172925 -38.31829582252537
1315 -0.028886988200247286 -38.37734853029248 -0.028930112905800342 -38.34722593543117
1316 -0.02888001725077629 -38.40622854754326 -0.02791025610640645 -38.37513619153758
1317 -0.028882473614066838 -38.435111021157326 -0.02907255757600069 -38.40420874911358
1318 -0.02888470869511366 -38.46399572985244 -0.028955164551734924 -38.43316391366531
1319 -0.028885943070054054 -38.49288167292249 -0.029043742921203375 -38.462207656586514
1320 -0.028875360172241925 -38.52175703309474 -0.028661250509321688 -38.49086890709584
1321 -0.028878455888479947 -38.55063548898322 -0.028716642688959838 -38.5195855497848
1322 -0.028871750459074974 -38.57950723944229 -0.026984584331512452 -38.546570134116315
1323 -0.02887992849573493 -38.60838716793803 -0.028505305014550685 -38.57507543913086
1324 -0.02888281149789691 -38.63726997943592 -0.028782680910080672 -38.60385812004095
1325 -0.028882951010018587 -38.66615293044594 -0.028758763708174227 -38.63261688374912
1326 -0.02888595061376691 -38.69503888105971 -0.028958692960441113 -38.661575576709566
1327 -0.028877437766641378 -38.72391631882635 -0.02808345463126898 -38.68965903134084
1328 -0.02888813391327858 -38.752804452739625 -0.02901528961956501 -38.7186743209604
1329 -0.028889667242765427 -38.78169411998239 -0.029326711688190697 -38.748001032648595
1330 -0.02887732135131955 -38.81057144133371 -0.02855011010542512 -38.77655114275402
1331 -0.028883315436542035 -38.83945475677025 -0.028814009670168162 -38.805365152424194
1332 -0.028888807725161315 -38.86834356449541 -0.029125683568418027 -38.83449083599261
1333 -0.02888456154614687 -38.89722812604156 -0.029313386138528585 -38.86380422213114
1334 -0.02887534527108073 -38.92610347131264 -0.02846037121489644 -38.892264593346034
1335 -0.028887056466192006 -38.95499052777883 -0.028500846493989228 -38.920765439840025
1336 -0.028885641042143105 -38.98387616882098 -0.028960371389985085 -38.94972581123001
1337 -0.02888999357819557 -39.012766162399174 -0.029553364124149085 -38.97927917535416
1338 -0.028887245059013366 -39.041653407458185 -0.03027161434292793 -39.00955078969709
1339 -0.028879379853606224 -39.07053278731179 -0.0288198278285563 -39.03837061752564
1340 -0.028868642449378968 -39.09940142976117 -0.02880496084690094 -39.06717557837254
1341 -0.02887496966868639 -39.12827639942986 -0.02877659220248461 -39.095952170575025
1342 -0.028879418969154358 -39.15715581839901 -0.029047187045216562 -39.12499935762024
1343 -0.028875679057091475 -39.186031497456106 -0.03201697785407305 -39.15701633547431
1344 -0.02886377051472664 -39.21489526797083 -0.02874004216864705 -39.18575637764296
1345 -0.02886530552059412 -39.24376057349143 -0.028946670610457657 -39.21470304825342
1346 -0.02886835401877761 -39.272628927510205 -0.028804646339267492 -39.24350769459269
1347 -0.028863355051726103 -39.30149228256193 -0.028401459474116562 -39.271909154066805
1348 -0.028859924897551535 -39.330352207459484 -0.027968271914869548 -39.29987742598168
1349 -0.028869037888944148 -39.35922124534843 -0.029141432233154775 -39.32901885821483
1350 -0.028870983887463807 -39.388092229235895 -0.028850732278078793 -39.35786959049291
1351 -0.028879298456013204 -39.416971527691906 -0.02873213579878211 -39.386601726291694
1352 -0.028867479879409075 -39.445839007571315 -0.02855780040845275 -39.415159526700144
1353 -0.028862384520471095 -39.47470139209179 -0.029217789880931377 -39.444377316581075
1354 -0.02887323349714279 -39.50357462558893 -0.027663599140942095 -39.47204091572202
1355 -0.028876743279397488 -39.53245136886833 -0.028336498141288757 -39.500377413863305
1356 -0.02888547144830227 -39.561336840316635 -0.03067589784041047 -39.531053311703715
1357 -0.028867616690695284 -39.59020445700733 -0.02852661507204175 -39.559579926775754
1358 -0.02886774092912674 -39.61907219793646 -0.028911233879625797 -39.58849116065538
1359 -0.028868650458753108 -39.647940848395216 -0.029054408241063357 -39.617545568896446
1360 -0.028866731002926825 -39.676807579398144 -0.028964872751384974 -39.646510441647834
1361 -0.028865798935294153 -39.70567337833344 -0.02877694759517908 -39.67528738924301
1362 -0.02887003170326352 -39.7345434100367 -0.028817833960056306 -39.704105223203065
1363 -0.028870635386556386 -39.763414045423254 -0.029556702915579082 -39.73366192611864
1364 -0.028898458741605283 -39.79231250416486 -0.03135015610605478 -39.7650120822247
1365 -0.028857097402215003 -39.82116960156708 -0.029167735110968353 -39.79417981733567
1366 -0.02885038871318102 -39.85001999028026 -0.02901858799159527 -39.82319840532726
1367 -0.028850077744573356 -39.87887006802483 -0.029043250996619464 -39.85224165632388
1368 -0.028856023121625184 -39.90772609114646 -0.029137062653899194 -39.881378718977786
1369 -0.02887932872399688 -39.93660541987045 -0.026847353484481574 -39.90822607246227
1370 -0.02885112650692463 -39.965456546377375 -0.028935464471578597 -39.93716153693385
1371 -0.028872169833630324 -39.99432871621101 -0.028842112701386213 -39.96600364963523
1372 -0.02886214591562748 -40.02319086212663 -0.028655370976775885 -39.99465902061201
1373 -0.028861638251692058 -40.05205250037832 -0.029102139919996262 -40.02376116053201
1374 -0.028862819354981185 -40.08091531973331 -0.029279525205492974 -40.05304068573751
1375 -0.028865449503064154 -40.10978076923637 -0.02825251119211316 -40.08129319692962
1376 -0.02885310286656022 -40.138633872102936 -0.028907014150172473 -40.11020021107979
1377 -0.02886928915977478 -40.16750316126271 -0.02877368750050664 -40.138973898580296
1378 -0.028869285061955453 -40.196372446324666 -0.028842316567897798 -40.16781621514819
1379 -0.02886893507093191 -40.2252413813956 -0.029196098167449235 -40.19701231331564
1380 -0.028870079200714827 -40.25411146059631 -0.028989276755601166 -40.22600159007124
1381 -0.028873309679329395 -40.28298477027564 -0.026572218351066112 -40.252573808422305
1382 -0.028873951826244592 -40.31185872210188 -0.02897117082029581 -40.281544979242604
1383 -0.028881129529327153 -40.340739851631206 -0.028432974964380263 -40.309977954206985
1384 -0.028875986766070127 -40.36961583839727 -0.028947237785905598 -40.33892519199289
1385 -0.02887917971238494 -40.39849501810966 -0.028752506896853446 -40.36767769888974
1386 -0.028875669185072183 -40.427370687294726 -0.029023203067481518 -40.396700901957225
1387 -0.028898283373564482 -40.45626897066829 -0.028022254630923272 -40.42472315658815
1388 -0.028889681119471787 -40.48515865178776 -0.02812252826988697 -40.45284568485804
1389 -0.0288871880620718 -40.514045839849835 -0.028605917654931545 -40.48145160251297
1390 -0.028886517416685818 -40.54293235726652 -0.02867563394829631 -40.510127236461265
1391 -0.028889585938304662 -40.571821943204824 -0.02768833125010133 -40.53781556771137
1392 -0.028929689805954693 -40.60075163301078 -0.02751443423330784 -40.56533000194468
1393 -0.02889844309538603 -40.62965007610617 -0.028765701316297056 -40.594095703260976
1394 -0.028897817712277174 -40.658547893818444 -0.029139343556016682 -40.623235046816994
1395 -0.028895106725394727 -40.68744300054384 -0.028652146551758052 -40.65188719336875
1396 -0.028891978319734335 -40.71633497886357 -0.029405771661549805 -40.6812929650303
1397 -0.028895036689937113 -40.74523001555351 -0.028930468298494817 -40.7102234333288
1398 -0.028884769417345524 -40.774114784970855 -0.029728397261351347 -40.73995183059015
1399 -0.02887778226286173 -40.802992567233716 -0.02838099589571357 -40.76833282648587
1400 -0.028887445107102394 -40.83188001234082 -0.029531447403132915 -40.797864273889
1401 -0.0288838311098516 -40.86076384345067 -0.02918406091630459 -40.827048334805305
1402 -0.028882103599607946 -40.889645947050276 -0.028769546560943125 -40.85581788136625
1403 -0.028886172641068696 -40.91853211969134 -0.028788015618920325 -40.88460589698517
1404 -0.028893151506781577 -40.94742527119812 -0.028752993512898683 -40.91335889049807
1405 -0.028879232332110406 -40.97630450353023 -0.028857508115470408 -40.94221639861354
1406 -0.0288863779976964 -41.00519088152792 -0.027216377202421427 -40.96943277581596
1407 -0.028879776038229464 -41.034070657566154 -0.028838079515844585 -40.9982708553318
1408 -0.028881739173084498 -41.06295239673924 -0.028593610879033803 -41.02686446621084
1409 -0.028887589182704686 -41.09183998592194 -0.028462533373385668 -41.055326999584224
1410 -0.02889980487525463 -41.120739790797195 -0.028744711726903915 -41.084071711311125
1411 -0.028900975175201894 -41.1496407659724 -0.0266314085572958 -41.11070311986842
1412 -0.028886529989540576 -41.17852729596194 -0.029176151752471922 -41.13987927162089
1413 -0.028892253898084162 -41.20741954986003 -0.02842791024595499 -41.168307181866844
1414 -0.028903707023710014 -41.236323256883736 -0.02877301722764969 -41.19708019909449
1415 -0.02889482965692878 -41.26521808654066 -0.029618491884320974 -41.226698690978814
1416 -0.028897571098059415 -41.29411565763872 -0.028937424067407846 -41.25563611504622
1417 -0.028892493341118097 -41.32300815097984 -0.028405584022402765 -41.284041699068624
1418 -0.02890390921384096 -41.351912060193676 -0.028771769534796477 -41.31281346860342
1419 -0.028882691636681557 -41.38079475183036 -0.03035579463467002 -41.343169263238096
1420 -0.028884772583842276 -41.4096795244142 -0.028468360006809235 -41.37163762324491
1421 -0.02889173971489072 -41.438571264129095 -0.029048990178853273 -41.40068661342376
1422 -0.02889045011252165 -41.467461714241615 -0.02906550345942378 -41.42975211688318
1423 -0.028887696191668512 -41.49634941043328 -0.02895954018458724 -41.45871165706777
1424 -0.028907648380845787 -41.52525705881413 -0.029347348585724832 -41.48805900565349
1425 -0.028886322397738695 -41.554143381211865 -0.029058288596570492 -41.51711729425006
1426 -0.028902029152959585 -41.583045410364825 -0.030744042713195086 -41.54786133696326
1427 -0.028881864808499812 -41.61192727517332 -0.028491681814193724 -41.57635301877745
1428 -0.028873828146606682 -41.64080110331993 -0.0289916155859828 -41.60534463436343
1429 -0.02887297747656703 -41.6696740807965 -0.028886605333536864 -41.63423123969697
1430 -0.028871062397956847 -41.69854514319445 -0.029030839819461106 -41.663262079516436
1431 -0.02887125639244914 -41.7274163995869 -0.028457224182784558 -41.69171930369922
1432 -0.028912420105189084 -41.75632881969209 -0.026222208980470896 -41.717941512679694
1433 -0.028891472425311805 -41.7852202921174 -0.02865495914593339 -41.746596471825626
1434 -0.028879721369594335 -41.81410001348699 -0.028822938911616802 -41.77541941073724
1435 -0.02888015042990446 -41.8429801639169 -0.02875510398298502 -41.80417451472023
1436 -0.02888011420145631 -41.871860278118355 -0.0287369929254055 -41.83291150764563
1437 -0.02887615403160453 -41.90073643214996 -0.028757572825998067 -41.86166908047163
1438 -0.02888610530644655 -41.92962253745641 -0.029134813975542784 -41.890803894447174
1439 -0.02887834245339036 -41.9585008799098 -0.028845399804413318 -41.919649294251585
1440 -0.028885744605213405 -41.98738662451501 -0.028447899129241706 -41.948097193380825
1441 -0.028896046243607997 -42.01628267075862 -0.029358398634940386 -41.977455592015765
1442 -0.028879761695861816 -42.04516243245448 -0.030242734868079425 -42.00769832688385
1443 -0.028873741440474988 -42.07403617389496 -0.02905443012714386 -42.036752757010994
1444 -0.028876375500112773 -42.10291254939507 -0.02879225220531225 -42.06554500921631
1445 -0.028877613320946693 -42.131790162716015 -0.029013049602508546 -42.09455805881882
1446 -0.02887034388259053 -42.1606605065986 -0.02873324938118458 -42.1232913082
1447 -0.02886138269677758 -42.18952188929538 -0.02756146267056465 -42.150852770870564
1448 -0.028887728787958623 -42.218409618083335 -0.029067996609956025 -42.17992076748052
1449 -0.02888436671346426 -42.2472939847968 -0.02881187992170453 -42.20873264740222
1450 -0.02888264749199152 -42.27617663228879 -0.028650651685893536 -42.237383299088116
1451 -0.02888516681268811 -42.30506179910147 -0.02923503369092941 -42.266618332779046
1452 -0.02888603201135993 -42.33394783111283 -0.02862644838169217 -42.29524478116074
1453 -0.028902848437428474 -42.362850679550256 -0.027460656594485044 -42.322705437755225
1454 -0.02887926260009408 -42.39172994215035 -0.029187656939029694 -42.351893094694255
1455 -0.02887727152556181 -42.42060721367591 -0.028836254309862853 -42.38072934900412
1456 -0.028855179250240327 -42.44946239292615 -0.03163676280528307 -42.412366111809405
1457 -0.028866521175950767 -42.4783289141021 -0.02876844024285674 -42.44113455205226
1458 -0.028871331270784138 -42.507200245372886 -0.028929315600544216 -42.470063867652804
1459 -0.028875296376645564 -42.53607554174953 -0.028771181777119636 -42.49883504942992
1460 -0.028873154148459434 -42.56494869589799 -0.028869944717735053 -42.527704994147655
1461 -0.028880135528743266 -42.593828831426734 -0.028752342239022254 -42.55645733638668
1462 -0.02887785043567419 -42.62270668186241 -0.029677478969097136 -42.58613481535578
1463 -0.02887187311425805 -42.651578554976666 -0.028707146923989058 -42.61484196227977
1464 -0.028874643333256244 -42.68045319830992 -0.028629415947943927 -42.643471378227716
1465 -0.028874193131923676 -42.709327391441846 -0.029156506061553955 -42.67262788428927
1466 -0.0288796778768301 -42.738207069318676 -0.02885645590722561 -42.701484340196494
1467 -0.028897163365036248 -42.767104232683714 -0.02638224810361862 -42.72786658830011
1468 -0.02886490263044834 -42.79596913531416 -0.02995674442499876 -42.75782333272511
1469 -0.028874898422509433 -42.82484403373667 -0.02902218736708164 -42.78684552009219
1470 -0.02887727078050375 -42.85372130451717 -0.02886623190715909 -42.81571175199935
1471 -0.02887518275529146 -42.882596487272465 -0.028725050576031207 -42.84443680257538
1472 -0.028882430493831636 -42.911478917766296 -0.028847353532910347 -42.87328415610829
1473 -0.02888129660859704 -42.94036021437489 -0.02887173220515251 -42.902155888313445
1474 -0.028880506567656995 -42.96924072094255 -0.02796830255538225 -42.930124190868824
1475 -0.028876943048089743 -42.99811766399064 -0.02878077980130911 -42.95890497067013
1476 -0.028883179649710655 -43.02700084364035 -0.02876735869795084 -42.98767232936808
1477 -0.028879558201879263 -43.05588040184223 -0.02860546438023448 -43.016277793748316
1478 -0.0288714786991477 -43.084751880541376 -0.028421875927597283 -43.044699669675914
1479 -0.028870557714253665 -43.11362243825563 -0.03551073633134365 -43.08021040600726
1480 -0.02885821061208844 -43.14248064886772 -0.028820016514509918 -43.10903042252177
1481 -0.028859920147806407 -43.17134056901553 -0.029057858884334563 -43.138088281406105
1482 -0.0288576390594244 -43.20019820807495 -0.028884907718747854 -43.16697318912485
1483 -0.028864392451941966 -43.229062600526895 -0.028946630470454694 -43.19591981959531
1484 -0.02885826025158167 -43.257920860778476 -0.028941312897950412 -43.22486113249326
1485 -0.02885540947318077 -43.28677627025166 -0.028850136883556844 -43.253711269376815
1486 -0.028856101725250483 -43.31563237197691 -0.028816917911171913 -43.28252818728799
1487 -0.028867427725344896 -43.344499799702255 -0.028636154253035784 -43.31116434154102
1488 -0.028859802335500718 -43.37335960203776 -0.029043100588023663 -43.34020744212905
1489 -0.028868823032826185 -43.40222842507058 -0.027946611121296882 -43.36815405325034
1490 -0.028850555419921875 -43.431078980490504 -0.029474378935992716 -43.39762843218634
1491 -0.028854745253920556 -43.45993372574443 -0.028970189113169908 -43.426598621299505
1492 -0.028856895957142116 -43.48879062170157 -0.02891783630475402 -43.45551645760426
1493 -0.028865042608231306 -43.5176556643098 -0.028726799692958594 -43.48424325729722
1494 -0.02886099787428975 -43.54651666218409 -0.028863913007080556 -43.5131071703043
1495 -0.028866208996623753 -43.575382871180715 -0.028375241719186307 -43.54148241202349
1496 -0.028872522991150618 -43.604255394171865 -0.02886007623746991 -43.57034248826096
1497 -0.028851939644664527 -43.63310733381653 -0.028970838245004415 -43.599313326505964
1498 -0.02884888257831335 -43.66195621639485 -0.02923342362046242 -43.628546750126425
1499 -0.028857778012752532 -43.6908139944076 -0.028862334322184324 -43.65740908444861
1500 -0.028859191201627256 -43.719673185609224 -0.029778257478028536 -43.68718734192664
1501 -0.028859100211411713 -43.74853228582064 -0.028923789598047735 -43.716111131524684
1502 -0.028861531894654034 -43.77739381771529 -0.02887961035594344 -43.74499074188063
1503 -0.028856240771710874 -43.806250058487 -0.02871883325278759 -43.77370957513342
1504 -0.02886681379750371 -43.83511687228451 -0.03442815747112036 -43.808137732604536
1505 -0.028845787048339844 -43.86396265933285 -0.02894341042265296 -43.83708114302719
1506 -0.028846737556159498 -43.89280939688901 -0.029316381365060807 -43.866397524392255
1507 -0.028848710376769303 -43.92165810726578 -0.02855291496962309 -43.89495043936188
1508 -0.028848224598914386 -43.950506331864695 -0.029523815959692 -43.92447425532157
1509 -0.028840189892798664 -43.97934652175749 -0.02744334414601326 -43.951917599467585
1510 -0.028844657819718122 -44.00819117957721 -0.028878015093505384 -43.98079561456109
1511 -0.028847073949873448 -44.037038253527086 -0.028687823843210936 -44.0094834384043
1512 -0.028842578083276747 -44.065880831610365 -0.02962913177907467 -44.03911257018338
1513 -0.028856956958770753 -44.094737788569134 -0.029150549415498973 -44.068263119598875
1514 -0.028837281093001366 -44.12357506966214 -0.028162007872015237 -44.09642512747089
1515 -0.02886044457554817 -44.15243551423769 -0.02851821780204773 -44.12494334527293
1516 -0.028857249952852725 -44.18129276419054 -0.03144819363951683 -44.15639153891245
1517 -0.02883472926914692 -44.21012749345969 -0.029963165521621704 -44.18635470443407
1518 -0.028852915205061436 -44.23898040866475 -0.02868255926296115 -44.215037263697035
1519 -0.028849267214536668 -44.26782967587929 -0.029646276216953992 -44.244683539913986
1520 -0.0288364733569324 -44.29666614923622 -0.028967429976910354 -44.273650969890895
1521 -0.028837059810757636 -44.32550320904698 -0.02821535840630531 -44.3018663282972
1522 -0.028845653496682645 -44.35434886254366 -0.02288770638406277 -44.32475403468126
1523 -0.028846827801316977 -44.38319569034498 -0.02874922947958112 -44.35350326416084
1524 -0.02885183272883296 -44.41204752307381 -0.0286957829259336 -44.38219904708678
1525 -0.02885512579232454 -44.440902648866135 -0.029017886612564325 -44.41121693369934
1526 -0.028858125489205123 -44.46976077435534 -0.0288054421544075 -44.44002237585375
1527 -0.028852667193859816 -44.4986134415492 -0.0287649592384696 -44.46878733509222
1528 -0.028841360379010438 -44.527454801928215 -0.0277279170230031 -44.49651525211522
1529 -0.028849664516746996 -44.55630446644496 -0.029213159065693616 -44.525728411180914
1530 -0.028853875864297152 -44.58515834230926 -0.028503348212689163 -44.5542317593936
1531 -0.028858594503253697 -44.61401693681252 -0.029018738493323325 -44.58325049788692
1532 -0.028868153784424068 -44.64288509059694 -0.030110576096922158 -44.613361073983846
1533 -0.028851380199193956 -44.671736470796134 -0.028986431192606688 -44.64234750517645
1534 -0.028860976360738276 -44.70059744715687 -0.028622613847255708 -44.67097011902371
1535 -0.028839557338505982 -44.72943700449538 -0.02947337245568633 -44.70044349147939
1536 -0.02886002864688635 -44.75829703314227 -0.028162968158721925 -44.728606459638115
1537 -0.028848276939243078 -44.78714531008151 -0.028313575964421033 -44.75692003560253
1538 -0.028838611952960492 -44.81598392203448 -0.02885578144341707 -44.78577581704595
1539 -0.02885579038411379 -44.84483971241859 -0.028829924017190933 -44.81460574106314
1540 -0.02884833198040724 -44.873688044398996 -0.02912192400544882 -44.84372766506859
1541 -0.02884169165045023 -44.902529736049445 -0.028807201981544496 -44.872534867050135
1542 -0.028841462824493645 -44.93137119887394 -0.029219575878232717 -44.901754442928365
1543 -0.02885564975440502 -44.960226848628345 -0.029027098137885333 -44.93078154106625
1544 -0.028845358453691006 -44.98907220708204 -0.02900431174784899 -44.9597858528141
1545 -0.02884358437731862 -45.01791579145936 -0.028802173119038342 -44.98858802593314
1546 -0.028849054407328368 -45.04676484586669 -0.028687835112214087 -45.017275861045356
1547 -0.02884441865608096 -45.07560926452277 -0.029070368874818085 -45.046346229920175
1548 -0.028846102859824897 -45.10445536738259 -0.02886631293222308 -45.0752125428524
1549 -0.02884542653337121 -45.133300793915964 -0.028695806767791508 -45.10390834962019
1550 -0.028847345057874917 -45.16214813897384 -0.0290318064391613 -45.132940156059355
1551 -0.02884602891281247 -45.19099416788665 -0.02860122425481677 -45.16154138031417
1552 -0.028840483352541923 -45.21983465123919 -0.028749374859035014 -45.1902907551732
1553 -0.02884696451947093 -45.24868161575866 -0.028884184174239637 -45.21917493934744
1554 -0.028843779396265746 -45.27752539515493 -0.028387974947690964 -45.24756291429513
1555 -0.028850985039025546 -45.30637638019396 -0.028763113357126713 -45.27632602765226
1556 -0.02885888461023569 -45.3352352648042 -0.028983707539737225 -45.305309735192
1557 -0.02884288877248764 -45.364078153576685 -0.02902146615087986 -45.33433120134288
1558 -0.028854332398623228 -45.39293248597531 -0.028143527824431656 -45.36247472916731
1559 -0.02885193908587098 -45.421784425061176 -0.028799489326775073 -45.39127421849408
1560 -0.02884607305750251 -45.45063049811868 -0.028933054115623236 -45.42020727260971
1561 -0.028847351670265198 -45.47947784978894 -0.029298326279968024 -45.44950559888968
1562 -0.028852571826428176 -45.50833042161537 -0.029045236855745317 -45.47855083574542
1563 -0.028832528088241816 -45.537162949703614 -0.0289806105196476 -45.50753144626507
1564 -0.028845951799303292 -45.56600890150292 -0.02898876601830125 -45.53652021228337
1565 -0.028854822739958763 -45.59486372424288 -0.02882873546332121 -45.56534894774669
1566 -0.028869313281029464 -45.623733037523905 -0.030252487771213053 -45.59560143551791
1567 -0.02884991727769375 -45.6525829548016 -0.02952659111469984 -45.62512802663261
1568 -0.028854544367641212 -45.68143749916924 -0.027785156294703482 -45.652913182927314
1569 -0.028856363985687493 -45.71029386315493 -0.028780652116984128 -45.6816938350443
1570 -0.028853972628712653 -45.73914783578364 -0.02890089824795723 -45.710594733292254
1571 -0.028861818742007016 -45.76800965452565 -0.029258673172444107 -45.7398534064647
1572 -0.028852151054888964 -45.79686180558054 -0.029333547689020634 -45.76918695415372
1573 -0.02884996896609664 -45.82571177454664 -0.028805755730718374 -45.79799270988443
1574 -0.02885214565321803 -45.85456392019986 -0.028911054879426957 -45.82690376476386
1575 -0.028845353703945874 -45.8834092739038 -0.028850424475967883 -45.85575418923983
1576 -0.028843135014176367 -45.91225240891798 -0.027975439466536044 -45.88372962870637
1577 -0.02885446697473526 -45.941106875892714 -0.029364847484976052 -45.91309447619135
1578 -0.02885057181119919 -45.96995744770391 -0.0287768529728055 -45.94187132916415
1579 -0.028845733869820832 -45.998803181573734 -0.02878270922228694 -45.970654038386435
1580 -0.028846426401287317 -46.02764960797502 -0.02883311826735735 -45.99948715665379
1581 -0.028844023682177068 -46.0564936316572 -0.02895251037552953 -46.028439667029325
1582 -0.02884436761960387 -46.0853379992768 -0.029308571852743624 -46.05774823888207
1583 -0.028849243838340043 -46.11418724311514 -0.02884814888238907 -46.08659638776446
1584 -0.02885246928781271 -46.14303971240295 -0.028526307363063098 -46.115122695127525
1585 -0.028853508830070495 -46.17189322123302 -0.0285168525762856 -46.14363954770381
1586 -0.02885284088551998 -46.20074606211854 -0.028872803319245577 -46.17251235102306
1587 -0.02884665606543422 -46.22959271818397 -0.02838663449510932 -46.200898985518165
1588 -0.02885564072057605 -46.25844835890455 -0.028893825504928826 -46.229792811023096
1589 -0.028844423498958348 -46.28729278240351 -0.028445118013769387 -46.258237929036866
1590 -0.028844617865979673 -46.31613740026949 -0.029174469597637653 -46.2874123986345
1591 -0.028841640800237656 -46.34497904106973 -0.028767574951052664 -46.316179973585555
1592 -0.028853739239275457 -46.373832780309 -0.03087961170822382 -46.34705958529378
1593 -0.028834250662475823 -46.40266703097148 -0.02930568428710103 -46.37636526958088
1594 -0.02883581668138504 -46.431502847652865 -0.028678508661687373 -46.405043778242565
1595 -0.028829348273575306 -46.46033219592644 -0.02829781100153923 -46.4333415892441
1596 -0.028843749221414326 -46.489175945147856 -0.0285660644993186 -46.46190765374342
1597 -0.02883042860776186 -46.51800637375562 -0.02772730393335223 -46.48963495767677
1598 -0.028836901392787696 -46.546843275148404 -0.028155787196010352 -46.517790744872784
1599 -0.02884332500398159 -46.57568660015239 -0.028833929728716613 -46.5466246746015
1600 -0.02884487295523286 -46.60453147310762 -0.02892843373119831 -46.5755531083327
1601 -0.028850673604756592 -46.63338214671238 -0.0286180785857141 -46.604171186918414
1602 -0.02884828643873334 -46.66223043315111 -0.030542856454849242 -46.634714043373265
1603 -0.028835970163345336 -46.69106640331445 -0.02790976045653224 -46.662623803829796
1604 -0.028840500675141812 -46.719906903989596 -0.02910619378089905 -46.69172999761069
1605 -0.028843337669968605 -46.748750241659565 -0.028553774021565913 -46.72028377163226
1606 -0.0288456741720438 -46.77759591583161 -0.028926602192223073 -46.74921037382448
1607 -0.0288340182043612 -46.806429934035975 -0.02878212695941329 -46.777992500783895
1608 -0.028842281363904477 -46.83527221539988 -0.028598504979163407 -46.80659100576306
1609 -0.02885285560041666 -46.8641250710003 -0.028775377292186023 -46.835366383055245
1610 -0.028849570825695992 -46.892974641826 -0.02867214847356081 -46.864038531528806
1611 -0.0288503747433424 -46.92182501656934 -0.027161906845867632 -46.891200438374675
1612 -0.028844239376485347 -46.950669255945826 -0.029251421988010406 -46.92045186036268
1613 -0.02885873559862375 -46.97952799154445 -0.028805130161345005 -46.94925699052403
1614 -0.028849900420755147 -47.0083778919652 -0.02863113712519407 -46.97788812764922
1615 -0.028852794785052538 -47.037230686750256 -0.028776357881724834 -47.00666448553095
1616 -0.02885393872857094 -47.06608462547883 -0.028665324952453376 -47.035329810483404
1617 -0.02885130764916539 -47.09493593312799 -0.029463885258883236 -47.06479369574229
1618 -0.028845955710858108 -47.12378188883885 -0.028848262131214143 -47.0936419578735
1619 -0.02884489791467786 -47.15262678675353 -0.02891013417392969 -47.12255209204743
1620 -0.028850055951625108 -47.18147684270515 -0.02903334330767393 -47.1515854353551
1621 -0.028850019071251155 -47.2103268617764 -0.0283084811642766 -47.179893916519376
1622 -0.02884882055222988 -47.23917568232863 -0.028609319403767586 -47.208503235923146
1623 -0.02887362604960799 -47.26804930837824 -0.02987240981310606 -47.238375645736255
1624 -0.028853031899780036 -47.29690234027802 -0.02886266093701124 -47.26723830667326
1625 -0.0288602395914495 -47.32576257986947 -0.02786835003644228 -47.295106656709706
1626 -0.028845483157783746 -47.35460806302725 -0.028222911711782216 -47.323329568421485
1627 -0.028860448952764274 -47.38346851198001 -0.028656577970832587 -47.35198614639232
1628 -0.028857726696878673 -47.41232623867689 -0.02919171517714858 -47.38117786156947
1629 -0.028866194002330304 -47.44119243267922 -0.028567231819033624 -47.4097450933885
1630 -0.02885398594662547 -47.47004641862585 -0.028720040060579776 -47.43846513344908
1631 -0.02886043954640627 -47.498906858172255 -0.028707430697977543 -47.467172564147056
1632 -0.028873882628977297 -47.527780740801234 -0.028093892242759468 -47.495266456389814
1633 -0.02886270871385932 -47.55664344951509 -0.02890010429546237 -47.52416656068527
1634 -0.028861799463629722 -47.58550524897872 -0.0293515857309103 -47.55351814641618
1635 -0.02886575264856219 -47.61437100162728 -0.029507624730467797 -47.58302577114665
1636 -0.028855324257165194 -47.64322632588445 -0.02884465092793107 -47.61187042207458
1637 -0.02885703518986702 -47.672083361074314 -0.02928635599091649 -47.6411567780655
1638 -0.02886591646820307 -47.70094927754252 -0.03087496254593134 -47.67203174061143
1639 -0.02885175943374634 -47.72980103697627 -0.02847909228876233 -47.70051083290019
1640 -0.028854704555124046 -47.75865574153139 -0.028765873983502388 -47.729276706883695
1641 -0.028849586378782988 -47.787505327910175 -0.02878081686794758 -47.758057523751646
1642 -0.028853057231754065 -47.81635838514193 -0.028945730719715356 -47.78700325447136
1643 -0.028855307772755624 -47.84521369291469 -0.028905674535781144 -47.815908929007136
1644 -0.028852752503007652 -47.8740664454177 -0.028872696962207556 -47.84478162596935
1645 -0.02884972570464015 -47.902916171122335 -0.029466482810676098 -47.87424810878002
1646 -0.02885218011215329 -47.93176835123449 -0.028813267964869736 -47.903061376744894
1647 -0.028847203124314547 -47.9606155543588 -0.02834223173558712 -47.93140360848048
1648 -0.02885061353445053 -47.989466167893255 -0.028092559520155193 -47.95949616800063
1649 -0.028858918137848376 -48.018325086031105 -0.028489559050649406 -47.98798572705128
1650 -0.028863330744206904 -48.04718841677531 -0.030128760915249585 -48.01811448796653
1651 -0.028850199189037085 -48.07603861596435 -0.02785188816487789 -48.0459663761314
1652 -0.028856297954916954 -48.10489491391927 -0.029079639911651613 -48.07504601604305
1653 -0.02883723871782422 -48.133732152637094 -0.030854535941034555 -48.105900551984085
1654 -0.028856546431779862 -48.16258869906888 -0.029427943844348194 -48.13532849582843
1655 -0.02884721625596285 -48.19143591532484 -0.028952058777213095 -48.16428055460565
1656 -0.028835541289299726 -48.220271456614135 -0.03170351404696703 -48.19598406865261
1657 -0.02883803565055132 -48.24910949226469 -0.02812082665041089 -48.22410489530302
1658 -0.028835724387317897 -48.27794521665201 -0.028625402320176362 -48.252730297623195
1659 -0.028833683859556914 -48.30677890051157 -0.028819667268544437 -48.28154996489174
1660 -0.028838167246431113 -48.335617067758 -0.02862033536657691 -48.310170300258314
1661 -0.02884204452857375 -48.364459112286575 -0.028873088676482438 -48.3390433889348
1662 -0.028816194366663696 -48.39327530665324 -0.02683846540749073 -48.36588185434229
1663 -0.028829603269696236 -48.422104909922936 -0.02923420974984765 -48.395116064092136
1664 -0.028833314031362533 -48.450938223954296 -0.028905082494020462 -48.424021146586156
1665 -0.028827944211661814 -48.47976616816596 -0.0284746746532619 -48.45249582123942
1666 -0.02883336441591382 -48.508599532581876 -0.02880394859239459 -48.481299769831814
1667 -0.028831433784216643 -48.537430966366095 -0.028710148483514785 -48.510009918315326
1668 -0.028833675011992455 -48.56626464137809 -0.028572145849466324 -48.53858206416479
1669 -0.028831883706152438 -48.595096525084244 -0.0287574615329504 -48.56733952569774
1670 -0.028826366551220416 -48.623922891635466 -0.029240576922893523 -48.596580102620635
1671 -0.02881893841549754 -48.652741830050964 -0.02757491506636143 -48.624155017686995
1672 -0.028841558191925288 -48.68158338824289 -0.029247929342091084 -48.653402947029086
1673 -0.02883195346221328 -48.71041534170511 -0.028956106491386892 -48.68235905352047
1674 -0.02883869605138898 -48.739254037756496 -0.028570967819541694 -48.71093002134001
1675 -0.028833264391869305 -48.768087302148366 -0.028655626997351646 -48.73958564833736
1676 -0.028837212081998586 -48.79692451423036 -0.027632588148117067 -48.767218236485476
1677 -0.028832752909511327 -48.82575726713987 -0.029206273984163998 -48.79642451046964
1678 -0.02884475262835622 -48.85460201976823 -0.028911667130887508 -48.825336177600526
1679 -0.028839778807014226 -48.88344179857524 -0.0284866857342422 -48.85382286333477
1680 -0.028841490112245082 -48.91228328868748 -0.02829177901148796 -48.88211464234626
1681 -0.028846379183232785 -48.94112966787072 -0.02875659093260765 -48.91087123327887
1682 -0.028851201198995112 -48.969980869069715 -0.028888117615133525 -48.939759350894
1683 -0.028836299013346434 -48.998817168083065 -0.02911026608198881 -48.96886961697599
1684 -0.02883875137194991 -49.027655919455015 -0.028386637195944787 -48.99725625417193
1685 -0.028836748003959654 -49.056492667458976 -0.02892006132751703 -49.02617631549945
1686 -0.028844603151082993 -49.08533727061006 -0.02936784001067281 -49.05554415551012
1687 -0.02886486193165183 -49.11420213254171 -0.029073043167591094 -49.08461719867771
1688 -0.028846061322838068 -49.14304819386455 -0.028504331782460212 -49.11312153046017
1689 -0.02883770689368248 -49.171885900758234 -0.027966974675655364 -49.141088505135826
1690 -0.028841440938413142 -49.20072734169665 -0.028262853063642977 -49.16935135819947
1691 -0.028856344148516656 -49.229583685845164 -0.025430927705019712 -49.19478228590449
1692 -0.02886103242635727 -49.25844471827152 -0.028566738590598106 -49.223349024495086
1693 -0.02886182311922312 -49.28730654139074 -0.02888204613700509 -49.25223107063209
1694 -0.028852841071784496 -49.31615938246252 -0.02884782273322344 -49.28107889336532
1695 -0.02885512476786971 -49.345014507230395 -0.02878830870613456 -49.30986720207145
1696 -0.028855284303426744 -49.37386979153382 -0.028892116155475378 -49.33875931822693
1697 -0.028856681566685437 -49.40272647310051 -0.0285564205609262 -49.36731573878785
1698 -0.028857818618416787 -49.43158429171893 -0.029032492730766534 -49.396348231518616
1699 -0.028852822072803975 -49.460437113791734 -0.028505799639970065 -49.42485403115859
1700 -0.0288636757992208 -49.489300789590956 -0.02978443382307887 -49.45463846498167
1701 -0.028858871851116418 -49.51815966144207 -0.028694331366568803 -49.483332796348236
1702 -0.02885935390368104 -49.547019015345754 -0.028611965104937555 -49.51194476145317
1703 -0.028858958557248116 -49.575877973903005 -0.029393781162798404 -49.54133854261597
1704 -0.028858486004173754 -49.60473645990718 -0.028721423260867594 -49.57005996587684
1705 -0.028854873217642307 -49.63359133312482 -0.029195336811244487 -49.59925530268808
1706 -0.02885834276676178 -49.66244967589158 -0.03177378959953785 -49.63102909228762
1707 -0.028880612831562756 -49.691330288723144 -0.03107660235837102 -49.66210569464599
1708 -0.028843483049422504 -49.720173771772565 -0.028780438378453253 -49.69088613302444
1709 -0.028841692209243774 -49.749015463981806 -0.029053304810076952 -49.71993943783452
1710 -0.02884161686524749 -49.777857080847056 -0.028853493649512528 -49.74879293148403
1711 -0.028839341923594476 -49.80669642277065 -0.029195605032145976 -49.777988536516176
1712 -0.02884097071364522 -49.835537393484294 -0.028851288836449385 -49.806839825352625
1713 -0.028841834887862204 -49.86437922837216 -0.02914832318201661 -49.83598814853464
1714 -0.02883789986371994 -49.893217128235875 -0.02883337577804923 -49.86482152431269
1715 -0.02883422337472439 -49.9220513516106 -0.028556146752089263 -49.893377671064776
1716 -0.028836616687476634 -49.950887968298076 -0.02628520894795656 -49.91966288001273
1717 -0.028831511549651623 -49.97971947984773 -0.028497892897576094 -49.948160772910306
1718 -0.02884127590805292 -50.00856075575578 -0.028619752358645202 -49.97678052526895
1719 -0.02884110724553466 -50.037401863001314 -0.028053350327536464 -50.00483387559649
1720 -0.028837902750819922 -50.06623976575214 -0.028911680448800325 -50.03374555604529
1721 -0.02883386444300413 -50.09507363019514 -0.02884533740580082 -50.06259089345109
1722 -0.02884306414052844 -50.12391669433567 -0.02877521198242903 -50.091366105433515
1723 -0.028838137444108725 -50.15275483177978 -0.02873523607850075 -50.12010134151202
1724 -0.028841668181121348 -50.181596499960904 -0.029125229362398385 -50.14922657087442
1725 -0.028826227597892284 -50.21042272755879 -0.028969946037977933 -50.178196516912394
1726 -0.028846986033022402 -50.23926971359182 -0.02883159341290593 -50.2070281103253
1727 -0.028832000587135552 -50.268101714178954 -0.028650839161127806 -50.23567894948643
1728 -0.028839423228055237 -50.29694113740701 -0.02866861829534173 -50.26434756778177
1729 -0.02883846964687109 -50.32577960705388 -0.028459936287254094 -50.292807504069025
1730 -0.028844087570905685 -50.354623694624784 -0.02939580362290144 -50.32220330769193
1731 -0.028840768057852982 -50.38346446268264 -0.0286689099855721 -50.3508722176775
1732 -0.028834086563438176 -50.412298549246074 -0.02901422567665577 -50.37988644335415
1733 -0.02881354922428727 -50.44111209847036 -0.0294019827619195 -50.40928842611607
1734 -0.028841868322342635 -50.46995396679271 -0.02903643324971199 -50.438324859365785
1735 -0.028843657113611698 -50.49879762390632 -0.028866302873939275 -50.46719116223972
1736 -0.028844376932829617 -50.52764200083915 -0.02940149512141943 -50.49659265736114
1737 -0.028860005922615527 -50.55650200676177 -0.023106233775615694 -50.519698891136755
1738 -0.028849720396101473 -50.58535172715787 -0.028923942241817713 -50.54862283337857
1739 -0.028847527224570513 -50.61419925438244 -0.02902248380705714 -50.57764531718563
1740 -0.02885060617700219 -50.643049860559444 -0.028747961204499007 -50.60639327839013
1741 -0.028844381496310235 -50.67189424205576 -0.028677728958427906 -50.63507100734856
1742 -0.02884846618399024 -50.700742708239744 -0.02865796647965908 -50.66372897382821
1743 -0.028846638277173042 -50.72958934651692 -0.028861341532319784 -50.69259031536053
1744 -0.028850361425429582 -50.758439707942344 -0.029042971227318047 -50.72163328658785
1745 -0.028855701349675654 -50.78729540929202 -0.028034384548664092 -50.749667671136514
1746 -0.028852788638323544 -50.816148197930346 -0.029866278078407048 -50.77953394921492
1747 -0.028843484167009593 -50.84499168209736 -0.029121991619467734 -50.80865594083439
1748 -0.028849609941244126 -50.873841292038605 -0.029188939090818166 -50.83784487992521
1749 -0.028840917255729438 -50.90268220929433 -0.029414852522313593 -50.86725973244752
1750 -0.028849479835480453 -50.93153168912981 -0.028642813675105572 -50.89590254612263
1751 -0.028844475746154785 -50.96037616487597 -0.028620047122240068 -50.924522593244866
1752 -0.02884627366438508 -50.98922243854035 -0.028844679426401853 -50.953367272671265
1753 -0.02885483205318451 -51.01807727059354 -0.029658392444252966 -50.98302566511552
1754 -0.028844861872494222 -51.04692213246603 -0.028658075723797083 -51.01168374083932
1755 -0.028847946133464576 -51.0757700785995 -0.028922590799629687 -51.04060633163895
1756 -0.028853250667452812 -51.10462332926695 -0.028332746308296918 -51.06893907794724
1757 -0.028844524454325438 -51.13346785372128 -0.028922158386558296 -51.0978612363338
1758 -0.02887533903121948 -51.162343192752495 -0.028122173622250557 -51.12598340995605
1759 -0.028858422581106425 -51.191201615333604 -0.03004622971639037 -51.15602963967244
1760 -0.02883847337216139 -51.220040088705765 -0.028960175067186355 -51.18498981473962
1761 -0.02883918220177293 -51.24887927090754 -0.028553048335015773 -51.213542863074636
1762 -0.02884152689948678 -51.27772079780702 -0.029138836823403836 -51.24268169989804
1763 -0.028832048177719116 -51.30655284598474 -0.029192567430436613 -51.27187426732848
1764 -0.02885035630315542 -51.33540320228789 -0.02935389205813408 -51.30122815938661
1765 -0.028841843642294408 -51.36424504593019 -0.028681139927357435 -51.32990929931397
1766 -0.0288381963968277 -51.393083242327016 -0.028908175695687533 -51.35881747500966
1767 -0.028832280449569224 -51.42191552277659 -0.028582539688795806 -51.38740001469846
1768 -0.028808854520320892 -51.45072437729691 -0.02772085666656494 -51.41512087136502
1769 -0.028854933101683855 -51.47957931039859 -0.029211589135229588 -51.44433246050025
1770 -0.028840495739132166 -51.508419806137724 -0.02832492059096694 -51.47265738109122
1771 -0.028850717842578887 -51.537270523980304 -0.02946056630462408 -51.50211794739584
1772 -0.02884431118145585 -51.56611483516176 -0.02916960185393691 -51.531287549249775
1773 -0.02884718906134367 -51.59496202422311 -0.027787219919264316 -51.55907476916904
1774 -0.028846065141260625 -51.62380808936437 -0.029213246796280144 -51.58828801596532
1775 -0.02884560851380229 -51.65265369787817 -0.028825861494988204 -51.617113877460305
1776 -0.028843966126441956 -51.68149766400462 -0.028850513882935046 -51.64596439134324
1777 -0.028831532038748265 -51.71032919604337 -0.028625206276774406 -51.67458959762001
1778 -0.0288399594835937 -51.73916915552696 -0.028805610630661248 -51.703395208250676
1779 -0.028836850263178348 -51.768006005790134 -0.029157633520662786 -51.73255284177134
1780 -0.02883600601926446 -51.796842011809396 -0.02881879797205329 -51.76137163974339
1781 -0.028843992855399847 -51.825686004664796 -0.02871726481243968 -51.79008890455583
1782 -0.028829265665262938 -51.85451527033006 -0.028476010728627443 -51.818564915284455
1783 -0.02885261494666338 -51.883367885276726 -0.028737966902554035 -51.84730288218701
1784 -0.02883962607011199 -51.912207511346836 -0.02899780385196209 -51.876300686038974
1785 -0.028835985623300076 -51.94104349697014 -0.02910067206248641 -51.90540135810146
1786 -0.028841045685112476 -51.96988454265525 -0.028967941459268332 -51.93436929956073
1787 -0.028830159176141023 -51.99871470183139 -0.02928674202412367 -51.963656041584855
1788 -0.028823559079319237 -52.02753826091071 -0.028978767711669205 -51.992634809296526
1789 -0.028828563261777164 -52.056366824172486 -0.028626308869570495 -52.021261118166095
1790 -0.028831309545785187 -52.08519813371827 -0.027292731497436763 -52.048553849663534
1791 -0.02883908022195101 -52.11403721394022 -0.028297249041497708 -52.076851098705035
1792 -0.028836254402995108 -52.14287346834322 -0.028361740149557592 -52.10521283885459
1793 -0.02883523525670171 -52.17170870359992 -0.028804212901741268 -52.13401705175633
1794 -0.028847196605056524 -52.200555900204975 -0.029391445312649013 -52.16340849706898
1795 -0.028837051801383497 -52.22939295200636 -0.02924203220754862 -52.19265052927653
1796 -0.028838662337511776 -52.25823161434387 -0.02886380199342966 -52.22151433126996
1797 -0.028838365338742733 -52.28706997968261 -0.02930812956765294 -52.25082246083761
1798 -0.028837902657687663 -52.3159078823403 -0.028746691066771746 -52.27956915190438
1799 -0.02883844207972288 -52.34474632442002 -0.028661226201802493 -52.30823037810619
1800 -0.02883962504565716 -52.37358594946568 -0.029305307567119597 -52.33753568567331
1801 -0.028837459348142146 -52.40242340881382 -0.02866389136761427 -52.36619957704092
1802 -0.028848325740545987 -52.431271734554365 -0.030281924270093442 -52.396481501311015
1803 -0.028835986834019424 -52.46010772138838 -0.028905190248042344 -52.425386691559055
1804 -0.02883417336270213 -52.488941894751086 -0.028665811568498612 -52.454052503127556
1805 -0.028836182691156863 -52.517778077442244 -0.02979778256267309 -52.48385028569023
1806 -0.028828473947942256 -52.546606551390184 -0.028442567493766547 -52.512292853184
1807 -0.02883223965764046 -52.57543879104782 -0.028958248998969795 -52.54125110218297
1808 -0.02883852953091264 -52.60427732057874 -0.02924893479794264 -52.57050003698091
1809 -0.028825902752578257 -52.63310322333132 -0.029650188889354466 -52.600150225870266
1810 -0.028833260107785464 -52.661936483439106 -0.027916676085442304 -52.628066901955705
1811 -0.028839337546378373 -52.690775820985486 -0.029067230969667436 -52.65713413292537
1812 -0.028829122334718703 -52.719604943320206 -0.029004458989948034 -52.68613859191532
1813 -0.028830684255808592 -52.748435627576015 -0.028795845713466404 -52.714934437628784
1814 -0.028830745629966258 -52.77726637320598 -0.028503936156630515 -52.743438373785416
1815 -0.02882788274437189 -52.806094255950356 -0.027079880330711605 -52.770518254116126
1816 -0.0288316298276186 -52.83492588577798 -0.03415488628670573 -52.804673140402834
1817 -0.028839987795799972 -52.863765873573776 -0.028305181302130222 -52.832978321704964
1818 -0.028836130537092684 -52.89260200411087 -0.028492140024900435 -52.861470461729866
1819 -0.028834051359444855 -52.921436055470316 -0.028607554081827403 -52.890078015811696
1820 -0.0288317927159369 -52.95026784818625 -0.028707223013043404 -52.91878523882474
1821 -0.028837418556213378 -52.979105266742465 -0.02868385035544634 -52.94746908918019
1822 -0.028835383616387843 -53.007940650358854 -0.029186148848384618 -52.97665523802857
1823 -0.028833960834890603 -53.03677461119374 -0.028864897787570953 -53.00552013581614
1824 -0.028835596330463887 -53.06561020752421 -0.028929059114307164 -53.034449194930446
1825 -0.028841427713632583 -53.09445163523784 -0.02707692263647914 -53.06152611756693
1826 -0.02883871188387275 -53.12329034712171 -0.028640275727957486 -53.090166393294886
1827 -0.028881085198372604 -53.15217143232008 -0.030144603177905082 -53.12031099647279
1828 -0.028829885367304086 -53.18100131768738 -0.028936879150569438 -53.14924787562336
1829 -0.028830663207918404 -53.2098319808953 -0.028830717783421278 -53.17807859340678
1830 -0.028826868627220392 -53.23865884952252 -0.028999703377485274 -53.20707829678427
1831 -0.028824068419635297 -53.26748291794216 -0.029206797201186418 -53.23628509398545
1832 -0.028829420544207097 -53.296312338486366 -0.029130951035767794 -53.26541604502122
1833 -0.028838348761200904 -53.325150687247564 -0.030356357619166375 -53.29577240264039
1834 -0.028840920142829417 -53.35399160739039 -0.02815850665792823 -53.32393090929832
1835 -0.028836008813232183 -53.38282761620362 -0.029381420463323593 -53.35331232976164
1836 -0.028824464604258537 -53.411652080807876 -0.028910052310675383 -53.38222238207232
1837 -0.028819223027676345 -53.44047130383555 -0.028974974434822796 -53.411197356507145
1838 -0.02882841071113944 -53.46929971454669 -0.028495347313582896 -53.439692703820725
1839 -0.028834147658199073 -53.498133862204895 -0.028577102441340686 -53.468269806262064
1840 -0.028821440320461987 -53.52695530252536 -0.02869403874501586 -53.49696384500708
1841 -0.0288379292935133 -53.555793231818875 -0.027714499458670615 -53.52467834446575
1842 -0.028842765372246504 -53.58463599719112 -0.02895409185439348 -53.55363243632014
1843 -0.02883500326424837 -53.61347100045537 -0.028590425476431848 -53.58222286179657
1844 -0.028835078608244656 -53.642306079063616 -0.02885017553344369 -53.611073037330016
1845 -0.028871039859950542 -53.671177118923566 -0.029769579973071815 -53.640842617303086
1846 -0.028842123877257108 -53.70001924280082 -0.02910521039739251 -53.669947827700476
1847 -0.028837655577808617 -53.72885689837863 -0.028641377668827774 -53.6985892053693
1848 -0.02884740000590682 -53.75770429838454 -0.029887000005692242 -53.728476205374996
1849 -0.02883347850292921 -53.78653777688747 -0.02873684177175164 -53.75721304714675
1850 -0.02886086665093899 -53.81539864353841 -0.02590454425662756 -53.783117591403375
1851 -0.02884108331054449 -53.844239726848954 -0.02897063847631216 -53.812088229879684
1852 -0.02883867798373103 -53.87307840483268 -0.028677870519459248 -53.840766100399144
1853 -0.028833700995892286 -53.90191210582857 -0.028526793420314788 -53.869292893819456
1854 -0.028839338570833206 -53.930751444399405 -0.028716116957366467 -53.898009010776825
1855 -0.028854870330542327 -53.959606314729946 -0.02816253323107958 -53.92617154400791
1856 -0.0288489094004035 -53.98845522413035 -0.02887081913650036 -53.95504236314441
1857 -0.028863599058240652 -54.01731882318859 -0.02910152031108737 -53.984143883455495
1858 -0.02884953860193491 -54.04616836179052 -0.02909445045515895 -54.01323833391066
1859 -0.028842128254473208 -54.075010490044995 -0.028770481422543525 -54.0420088153332
1860 -0.028844997752457857 -54.10385548779745 -0.028727720119059087 -54.070736535452255
1861 -0.028845998272299767 -54.132701486069756 -0.028466508723795414 -54.09920304417605
1862 -0.02884097956120968 -54.161542465630966 -0.028703759517520668 -54.12790680369357
1863 -0.02885040417313576 -54.1903928698041 -0.028900379687547682 -54.15680718338112
1864 -0.02881865557283163 -54.219211525376934 -0.030065941344946622 -54.18687312472606
1865 -0.028839467186480762 -54.248050992563414 -0.028519163001328708 -54.21539228772739
1866 -0.028833327628672124 -54.27688432019209 -0.028734922129660844 -54.24412720985705
1867 -0.02883969424292445 -54.305724014435015 -0.029424496181309222 -54.273551706038354
1868 -0.028823358193039893 -54.33454737262805 -0.02845411831513047 -54.302005824353486
1869 -0.028860305901616812 -54.36340767852967 -0.031972852628678085 -54.33397867698216
1870 -0.028822144586592914 -54.39222982311626 -0.028226784616708755 -54.36220546159887
1871 -0.028830732125788926 -54.42106055524205 -0.028747067134827376 -54.3909525287337
1872 -0.028824265487492083 -54.449884820729544 -0.028914595395326613 -54.41986712412903
1873 -0.028827977553009986 -54.47871279828255 -0.029152826964855195 -54.44901995109388
1874 -0.02882984755560756 -54.50754264583816 -0.028276506718248128 -54.47729645781213
1875 -0.02882393840700388 -54.53636658424516 -0.029039496183395387 -54.506335953995524
1876 -0.028829967230558397 -54.565196551475715 -0.029083148390054703 -54.53541910238558
1877 -0.028831617813557385 -54.594028169289274 -0.028756089694797992 -54.56417519208038
1878 -0.028827125672250986 -54.622855294961525 -0.028408172074705362 -54.59258336415508
1879 -0.02884947173297405 -54.6517047666945 -0.03142176950350404 -54.624005133658585
1880 -0.028825003746896984 -54.680529770441396 -0.028962247259914874 -54.6529673809185
1881 -0.02883173245936632 -54.70936150290076 -0.028645671717822552 -54.68161305263632
1882 -0.028821208234876394 -54.738182711135636 -0.02865342255681753 -54.71026647519314
1883 -0.02882303427904844 -54.767005745414686 -0.028938875440508126 -54.73920535063365
1884 -0.02883048038929701 -54.79583622580398 -0.02782651484012604 -54.767031865473776
1885 -0.028828054945915938 -54.8246642807499 -0.028964158426970244 -54.79599602390075
1886 -0.028817156795412302 -54.85348143754531 -0.028914053924381733 -54.82491007782513
1887 -0.02882109200581908 -54.88230252955113 -0.028990705125033857 -54.85390078295016
1888 -0.028830126393586397 -54.91113265594472 -0.029618435073643923 -54.88351921802381
1889 -0.028815206419676543 -54.9399478623644 -0.02945090401917696 -54.912970122042985
1890 -0.02880655284970999 -54.96875441521411 -0.02892041699960828 -54.941890539042596
1891 -0.028805513866245747 -54.99755992908035 -0.02871865965425968 -54.970609198696856
1892 -0.028812739998102188 -55.026372669078455 -0.029080676194280387 -54.99968987489114
1893 -0.028822421841323376 -55.05519509091978 -0.028170764166861772 -55.027860639058
1894 -0.028804202657192947 -55.08399929357697 -0.028536833729594945 -55.056397472787594
1895 -0.028814246505498887 -55.11281354008247 -0.02842513294890523 -55.0848226057365
1896 -0.02881262553855777 -55.14162616562103 -0.02825251016765833 -55.11307511590416
1897 -0.028801679983735083 -55.17042784560476 -0.028261226043105124 -55.141336341947266
1898 -0.028811413515359163 -55.19923925912012 -0.028482285887002946 -55.16981862783427
1899 -0.028821075707674025 -55.228060334827795 -0.028711321670562027 -55.19852994950483
1900 -0.028818098455667497 -55.25687843328346 -0.028889699280261992 -55.227419648785094
1901 -0.028817276749759913 -55.285695710033224 -0.028428958728909492 -55.255848607514004
1902 -0.028821217268705367 -55.31451692730193 -0.028780965507030486 -55.284629573021036
1903 -0.02884484315291047 -55.34336177045484 -0.02943419236689806 -55.314063765387935
1904 -0.028827397618442774 -55.372189168073284 -0.029180646967142822 -55.34324441235508
1905 -0.028825213853269815 -55.40101438192655 -0.028351685591042043 -55.37159609794612
1906 -0.02883528731763363 -55.429849669244184 -0.02857811013236642 -55.40017420807848
1907 -0.028834534622728825 -55.458684203866916 -0.028471160493791104 -55.428645368572276
1908 -0.02880296502262354 -55.48748716888954 -0.028852029424160718 -55.457497397996434
1909 -0.028826204128563404 -55.5163133730181 -0.028828041069209574 -55.486325439065645
1910 -0.02882553543895483 -55.545138908457055 -0.028789680264890195 -55.51511511933054
1911 -0.02882811753079295 -55.57396702598785 -0.028633520100265743 -55.5437486394308
1912 -0.0288238575682044 -55.602790883556054 -0.028833195194602014 -55.5725818346254
1913 -0.028819254878908396 -55.631610138434965 -0.02886904627084732 -55.60145088089625
1914 -0.02881945315748453 -55.66042959159245 -0.029050179198384284 -55.63050106009464
1915 -0.028831247147172688 -55.68926083873962 -0.02833887981250882 -55.658839939907146
1916 -0.028826174419373275 -55.71808701315899 -0.029465862829238177 -55.68830580273639
1917 -0.028826133534312248 -55.7469131466933 -0.028627853840589523 -55.71693365657698
1918 -0.028840594552457334 -55.77575374124576 -0.02934938557446003 -55.74628304215144
1919 -0.028817933052778244 -55.804571674298536 -0.0283527328632772 -55.774635775014715
1920 -0.028824840392917394 -55.83339651469145 -0.029352974705398084 -55.80398874972011
1921 -0.028822637535631655 -55.862219152227084 -0.02882364932447672 -55.83281239904459
1922 -0.02882198253646493 -55.89104113476355 -0.02902491595596075 -55.86183731500055
1923 -0.028815187886357306 -55.919856322649906 -0.028639078419655562 -55.89047639342021
1924 -0.02882767077535391 -55.94868399342526 -0.02764750886708498 -55.91812390228729
1925 -0.02882785117253661 -55.9775118445978 -0.028580111917108297 -55.9467040142044
1926 -0.02882401701062918 -56.00633586160843 -0.028830951638519765 -55.97553496584292
1927 -0.028829158190637826 -56.03516501979907 -0.029518062714487314 -56.005053028557406
1928 -0.02880700333043933 -56.06397202312951 -0.02890952695161104 -56.033962555509014
1929 -0.02880985541269183 -56.0927818785422 -0.026897405087947846 -56.060859960596964
1930 -0.0288427765481174 -56.121624655090315 -0.029320300836116076 -56.09018026143308
1931 -0.028828640282154084 -56.15045329537247 -0.029016826301813126 -56.1191970877349
1932 -0.028838523849844932 -56.179291819222314 -0.028967613261193036 -56.14816470099609
1933 -0.02883513141423464 -56.20812695063655 -0.028821171820163728 -56.17698587281625
1934 -0.028819502610713244 -56.23694645324726 -0.02979736365377903 -56.20678323647003
1935 -0.02882935181260109 -56.26577580505987 -0.02880065767094493 -56.23558389414097
1936 -0.02881694622337818 -56.29459275128325 -0.029313483089208604 -56.264897377230184
1937 -0.02883967673406005 -56.323432428017306 -0.020810567261651158 -56.28570794449183
1938 -0.028854338359087704 -56.352286766376395 -0.028814784809947015 -56.31452272930178
1939 -0.028851606603711843 -56.381138372980104 -0.02875813012942672 -56.343280859431204
1940 -0.028848627861589194 -56.409987000841696 -0.028929174598306417 -56.37221003402951
1941 -0.028849256131798028 -56.438836256973495 -0.028789124824106692 -56.400999158853615
1942 -0.028847389109432697 -56.467683646082925 -0.028736453969031572 -56.42973561282265
1943 -0.02884826362133026 -56.49653190970425 -0.02897631386294961 -56.458711926685595
1944 -0.028848565369844436 -56.525380475074094 -0.029045397695153952 -56.48775732438075
1945 -0.028842756897211073 -56.55422323197131 -0.028635636903345585 -56.5163929612841
1946 -0.028843679651618003 -56.58306691162292 -0.02865845700725913 -56.54505141829136
1947 -0.028844589926302434 -56.61191150154922 -0.028984366729855538 -56.574035785021216
1948 -0.028852801118046046 -56.64076430266727 -0.02726966505870223 -56.60130545007992
1949 -0.028855603653937578 -56.66961990632121 -0.028598890546709298 -56.62990434062663
1950 -0.02885959204286337 -56.69847949836407 -0.028746264521032572 -56.65865060514766
1951 -0.028864643722772598 -56.72734414208684 -0.028880019765347244 -56.68753062491301
1952 -0.02884006090462208 -56.75618420299146 -0.02821565866470337 -56.715746283577715
1953 -0.02884317925199866 -56.78502738224346 -0.029106181859970093 -56.74485246543769
1954 -0.02884199433028698 -56.81386937657375 -0.028982272557914256 -56.7738347379956
1955 -0.028848005644977092 -56.84271738221872 -0.028891824837774038 -56.80272656283337
1956 -0.028848302736878394 -56.8715656849556 -0.028888449911028145 -56.8316150127444
1957 -0.02883940627798438 -56.90040509123358 -0.02940253568813205 -56.861017548432535
1958 -0.028840142488479614 -56.92924523372206 -0.02826065644621849 -56.88927820487876
1959 -0.02884738054126501 -56.95809261426332 -0.02855376722291112 -56.917831972101666
1960 -0.028838642686605454 -56.98693125694993 -0.0292874863371253 -56.94711945843879
1961 -0.028841270506381987 -57.01577252745631 -0.028821186721324922 -56.975940645160115
1962 -0.028839167300611736 -57.044611694756924 -0.028853847365826368 -57.00479449252594
1963 -0.028837982192635538 -57.07344967694956 -0.02870388524606824 -57.033498377772005
1964 -0.02881411397829652 -57.10226379092786 -0.02665889812633395 -57.06015727589834
1965 -0.028854815941303968 -57.13111860686916 -0.028772357758134602 -57.08892963365648
1966 -0.028853747341781855 -57.15997235421094 -0.02880415301769972 -57.11773378667418
1967 -0.028855484444648027 -57.18882783865559 -0.028971125837415457 -57.146704912511595
1968 -0.028849669825285675 -57.217677508480875 -0.028961911238729952 -57.175666823750326
1969 -0.028851285018026827 -57.246528793498904 -0.02896772846579552 -57.20463455221612
1970 -0.02885076468810439 -57.275379558187005 -0.028691456653177738 -57.2333260088693
1971 -0.028849579393863678 -57.30422913758087 -0.029028557240962982 -57.26235456611026
1972 -0.02885564845055342 -57.33308478603142 -0.028949857875704765 -57.29130442398596
1973 -0.028851513192057608 -57.36193629922348 -0.028681000974029303 -57.319985424959995
1974 -0.02884382950142026 -57.3907801287249 -0.027900309767574072 -57.34788573472757
1975 -0.028853575792163612 -57.41963370451706 -0.028958297707140444 -57.37684403243471
1976 -0.02885195054113865 -57.4484856550582 -0.02914992393925786 -57.40599395637397
1977 -0.028847258165478708 -57.47733291322368 -0.02919931374490261 -57.43519327011887
1978 -0.02885051043704152 -57.506183423660715 -0.031746755540370944 -57.46694002565924
1979 -0.028842441737651825 -57.53502586539837 -0.028848810028284787 -57.49578883568753
1980 -0.028835967648774385 -57.56386183304714 -0.028746575675904752 -57.52453541136343
1981 -0.028838204499334098 -57.59270003754648 -0.02892524851486087 -57.55346065987829
1982 -0.02884206585586071 -57.62154210340234 -0.028304975107312204 -57.5817656349856
1983 -0.02884633168578148 -57.650388435088125 -0.028688051272183657 -57.610453686257785
1984 -0.028839025367051362 -57.679227460455174 -0.02841104520484805 -57.63886473146263
1985 -0.0288341230712831 -57.70806158352646 -0.027539221849292517 -57.66640395331193
1986 -0.02884457241743803 -57.7369061559439 -0.02869644304737449 -57.6951003963593
1987 -0.028845469933003187 -57.7657516258769 -0.02899402817711234 -57.72409442453641
1988 -0.028858551196753977 -57.79461017707366 -0.029452870693057777 -57.75354729522947
1989 -0.028844319470226764 -57.82345449654388 -0.02901238352060318 -57.78255967875007
1990 -0.028844345733523367 -57.852298842277406 -0.02866304647177458 -57.811222725221846
1991 -0.028845290560275315 -57.88114413283768 -0.029019258730113507 -57.84024198395196
1992 -0.028847833257168533 -57.90999196609485 -0.02925017010420561 -57.86949215405617
1993 -0.02883907863870263 -57.938831044733554 -0.029190601967275142 -57.89868275602344
1994 -0.028838632628321648 -57.967669677361876 -0.028777713514864446 -57.9274604695383
1995 -0.028838295210152864 -57.996507972572026 -0.028981401491910218 -57.956441871030215
1996 -0.02882394101470709 -58.02533191358673 -0.02847702009603381 -57.98491889112625
1997 -0.028876516595482828 -58.054208430182214 -0.03263657465577126 -58.01755546578202
1998 -0.02883829940110445 -58.083046729583316 -0.029586385190486907 -58.0471418509725
1999 -0.028830421902239323 -58.11187715148556 -0.0287135886028409 -58.07585543957534
2000 -0.028834597487002612 -58.140711748972564 -0.02878011018037796 -58.10463554975572
