# Supplementary material for: Learning nonequilibrium statistical mechanics and dynamical phase transitions
Source: Nat Commun. 2024 Feb 6;15:1117. doi: 10.1038/s41467-024-45172-8 (PMC10847122; doi:10.1038/s41467-024-45172-8)
Supplement: Supplementary file 4 — Supplementary Data 1 [file 41467_2024_45172_MOESM4_ESM.zip › DPT-main/PlotTemplate/plot_KL_divergence/out/finite_time/SE/L6_D3W32K5_E100BS1k/logs-1.45/log.txt]

1 -0.027400582563132048 -0.027400582563132048 -0.02740422273054719 -0.02740422273054719
2 -0.02736618435010314 -0.05476676691323519 -0.0273664565756917 -0.05477067930623889
3 -0.027343362290412187 -0.08211012920364738 -0.02734397314488888 -0.08211465245112777
4 -0.02733020354062319 -0.10944033274427056 -0.0273318805731833 -0.10944653302431107
5 -0.02731202943250537 -0.13675236217677594 -0.02731639314442873 -0.1367629261687398
6 -0.027291641663759948 -0.16404400384053588 -0.027295933570712805 -0.1640588597394526
7 -0.02726963385939598 -0.19131363769993187 -0.027263997495174407 -0.19132285723462703
8 -0.02725342409685254 -0.21856706179678442 -0.02725058849900961 -0.21857344573363663
9 -0.027236517053097486 -0.2458035788498819 -0.027237541787326337 -0.24581098752096298
10 -0.027229682821780444 -0.27303326167166236 -0.027228888217359783 -0.2730398757383228
11 -0.027209779620170592 -0.30024304129183293 -0.027213401347398757 -0.3002532770857215
12 -0.027195596788078546 -0.32743863807991147 -0.027194644883275033 -0.3274479219689966
13 -0.02717734230682254 -0.35461598038673403 -0.027184913214296103 -0.3546328351832927
14 -0.02717159204185009 -0.38178757242858413 -0.027178442943841218 -0.3818112781271339
15 -0.027158771362155675 -0.4089463437907398 -0.02715972438454628 -0.40897100251168017
16 -0.027146080695092677 -0.43609242448583246 -0.02714353855699301 -0.4361145410686732
17 -0.02712653558701277 -0.46321896007284524 -0.02712931055575609 -0.46324385162442927
18 -0.02711227862164378 -0.490331238694489 -0.02709406930953264 -0.4903379209339619
19 -0.02711053714156151 -0.5174417758360506 -0.02714384105056524 -0.5174817619845271
20 -0.027087027486413718 -0.5445288033224642 -0.02694541709497571 -0.5444271790795028
21 -0.02708459282293916 -0.5716133961454034 -0.027122064027935266 -0.571549243107438
22 -0.02707805372774601 -0.5986914498731494 -0.027106337063014508 -0.5986555801704525
23 -0.02706446796655655 -0.625755917839706 -0.027074492163956167 -0.6257300723344087
24 -0.02705298103392124 -0.6528088988736273 -0.02707045180723071 -0.6528005241416394
25 -0.027048140391707422 -0.6798570392653347 -0.02710108058527112 -0.6799016047269105
26 -0.027036162745207547 -0.7068932020105423 -0.02703099148347974 -0.7069325962103903
27 -0.027020006068050863 -0.7339132080785932 -0.02689972668886185 -0.7338323228992522
28 -0.02702635983005166 -0.7609395679086448 -0.027054199017584324 -0.7608865219168365
29 -0.02700840374454856 -0.7879479716531934 -0.026971382554620504 -0.787857904471457
30 -0.027014835085719825 -0.8149628067389132 -0.026964506786316633 -0.8148224112577737
31 -0.02700644275173545 -0.8419692494906487 -0.027000853419303895 -0.8418232646770776
32 -0.02698319973424077 -0.8689524492248895 -0.026980217080563307 -0.8688034817576409
33 -0.026983465254306793 -0.8959359144791963 -0.02701098071411252 -0.8958144624717534
34 -0.026975371688604356 -0.9229112861678006 -0.026971173007041216 -0.9227856354787947
35 -0.026973824296146632 -0.9498851104639472 -0.02699016537517309 -0.9497758008539677
36 -0.026957694720476866 -0.976842805184424 -0.026959805376827718 -0.9767356062307955
37 -0.026942137256264688 -1.0037849424406886 -0.026941152568906546 -1.003676758799702
38 -0.02695132903754711 -1.0307362714782358 -0.027098945062607526 -1.0307757038623095
39 -0.026931623928248882 -1.0576678954064846 -0.026917891949415206 -1.0576935958117248
40 -0.026916987542063 -1.0845848829485476 -0.026864104345440863 -1.0845577001571658
41 -0.02691774908453226 -1.1115026320330799 -0.026909750141203403 -1.1114674502983692
42 -0.02690900508314371 -1.1384116371162236 -0.02693405104801059 -1.1384015013463797
43 -0.026901709847152233 -1.1653133469633759 -0.02700588870793581 -1.1654073900543156
44 -0.026889133267104626 -1.1922024802304805 -0.026886974927037954 -1.1922943649813535
45 -0.026880093943327667 -1.219082574173808 -0.02688749609515071 -1.2191818610765042
46 -0.026870493218302725 -1.2459530673921109 -0.02662496445700526 -1.2458068255335095
47 -0.026886218413710593 -1.2728392858058215 -0.02691678171977401 -1.2727236072532835
48 -0.026879468653351068 -1.2997187544591726 -0.02681723590940237 -1.2995408431626858
49 -0.026873522158712148 -1.3265922766178848 -0.026811808906495573 -1.3263526520691813
50 -0.02696555070579052 -1.3535578273236752 -0.028098134230822323 -1.3544507863000037
51 -0.026823524758219718 -1.380381352081895 -0.026819749176502226 -1.381270535476506
52 -0.026814817544072868 -1.4071961696259678 -0.026796031184494494 -1.4080665666610006
53 -0.026814824528992177 -1.43401099415496 -0.02685059355571866 -1.4349171602167192
54 -0.026807489059865474 -1.4608184832148254 -0.026814811583608388 -1.4617319718003277
55 -0.026812128722667694 -1.4876306119374931 -0.02683495106175542 -1.488566922862083
56 -0.026805865950882433 -1.5144364778883757 -0.026816342305392028 -1.515383265167475
57 -0.02680416079238057 -1.5412406386807562 -0.026893747225403785 -1.5422770123928788
58 -0.02678544670343399 -1.5680260853841903 -0.02689453065395355 -1.5691715430468325
59 -0.026781613379716872 -1.5948076987639073 -0.026737203169614077 -1.5959087462164465
60 -0.026777075231075288 -1.6215847739949825 -0.026633124612271786 -1.6225418708287183
61 -0.026778988353908063 -1.6483637623488905 -0.026853799354285002 -1.6493956701830033
62 -0.026772612892091274 -1.6751363752409818 -0.02670848900452256 -1.6761041591875259
63 -0.026772648561745882 -1.7019090238027277 -0.026708667632192373 -1.7028128268197182
64 -0.026767055131495 -1.7286760789342226 -0.026848284993320704 -1.729661111813039
65 -0.026765762828290462 -1.755441841762513 -0.026699404697865248 -1.7563605165109042
66 -0.026756453700363635 -1.7821982954628768 -0.027157694194465877 -1.78351821070537
67 -0.02673382926732302 -1.8089321247301997 -0.02672129012644291 -1.8102395008318128
68 -0.02673789095133543 -1.835670015681535 -0.026737977005541324 -1.8369774778373542
69 -0.0267363247461617 -1.8624063404276967 -0.026713748928159475 -1.8636912267655137
70 -0.02673517372459173 -1.8891415141522885 -0.02672542231157422 -1.890416649077088
71 -0.02672941703349352 -1.915870931185782 -0.026714616827666758 -1.9171312659047548
72 -0.026723500248044728 -1.9425944314338268 -0.02672945074737072 -1.9438607166521256
73 -0.026720998156815768 -1.9693154295906425 -0.026741008274257183 -1.9706017249263827
74 -0.026720700785517693 -1.9960361303761602 -0.026849130634218454 -1.9974508555606012
75 -0.026711773965507744 -2.022747904341668 -0.02667011208832264 -2.024120967648924
76 -0.026713493559509516 -2.0494613979011778 -0.026710578147321938 -2.050831545796246
77 -0.026702762767672538 -2.07616416066885 -0.02671795254573226 -2.077549498341978
78 -0.026711575966328383 -2.1028757366351787 -0.02682637982070446 -2.1043758781626827
79 -0.026698811259120703 -2.1295745478942996 -0.026716653537005187 -2.131092531699688
80 -0.026693050190806387 -2.156267598085106 -0.026658215373754502 -2.1577507470734427
81 -0.026686645951122044 -2.182954244036228 -0.0264757527038455 -2.184226499777288
82 -0.02669292949140072 -2.209647173527629 -0.026722029969096183 -2.2109485297463842
83 -0.026686754450201987 -2.236333927977831 -0.02666579242795706 -2.237614322174341
84 -0.026685797795653343 -2.2630197257734843 -0.026694699376821517 -2.2643090215511625
85 -0.026681399904191494 -2.289701125677676 -0.02667526649311185 -2.2909842880442746
86 -0.026676177605986597 -2.3163773032836623 -0.026689765881747006 -2.3176740539260217
87 -0.026675167959183455 -2.3430524712428458 -0.026684834528714417 -2.344358888454736
88 -0.0266714820638299 -2.369723953306676 -0.02669825330376625 -2.3710571417585022
89 -0.02667014179751277 -2.3963940951041884 -0.026516155153512955 -2.3975732969120154
90 -0.026680762972682716 -2.423074858076871 -0.027058537397533656 -2.424631834309549
91 -0.02665742263197899 -2.44973228070885 -0.0266376000829041 -2.4512694343924535
92 -0.02664840593934059 -2.4763806866481906 -0.02665633466094732 -2.477925769053401
93 -0.026646903809159996 -2.5030275904573505 -0.026647137012332678 -2.5045729060657336
94 -0.026645902451127766 -2.5296734929084783 -0.02662990605458617 -2.53120281212032
95 -0.02664373517036438 -2.556317228078843 -0.026613781042397023 -2.557816593162717
96 -0.02664058618247509 -2.582957814261318 -0.026670293416827917 -2.584486886579545
97 -0.026641756109893323 -2.6095995703712114 -0.02663174010813236 -2.611118626687677
98 -0.026633795537054538 -2.6362333659082657 -0.0266846532933414 -2.6378032799810187
99 -0.02663763202726841 -2.662870997935534 -0.026741157099604607 -2.6645444370806235
100 -0.026622772589325903 -2.68949377052486 -0.02666146941483021 -2.691205906495454
101 -0.026625283248722553 -2.7161190537735824 -0.026602313853800297 -2.717808220349254
102 -0.02662995904684067 -2.7427490128204233 -0.026403287332504986 -2.7442115076817593
103 -0.026625008322298527 -2.769374021142722 -0.026705989707261325 -2.7709174973890205
104 -0.026612565387040377 -2.795986586529762 -0.02649645199999213 -2.7974139493890124
105 -0.026625122409313917 -2.822611708939076 -0.026566408202052118 -2.8239803575910645
106 -0.0266062144190073 -2.849217923358083 -0.026550359558314085 -2.8505307171493786
107 -0.0266161291860044 -2.8758340525440875 -0.026615747809410097 -2.8771464649587886
108 -0.026611483283340932 -2.9024455358274284 -0.026579250302165746 -2.903725715260954
109 -0.026614984963089228 -2.9290605207905176 -0.02666852893307805 -2.9303942441940323
110 -0.02660809112712741 -2.955668611917645 -0.026498984452337025 -2.9568932286463694
111 -0.026620137691497802 -2.982288749609143 -0.026747653167694806 -2.9836408818140643
112 -0.026605623494833707 -3.0088943731039763 -0.026642261911183594 -3.010283143725248
113 -0.026598100457340478 -3.035492473561317 -0.02656804332509637 -3.0368511870503445
114 -0.02661628257483244 -3.0621087561361495 -0.025517093762755395 -3.0623682808131
115 -0.026614243257790805 -3.0887229993939402 -0.026616563741117715 -3.0889848445542176
116 -0.02661297833546996 -3.1153359777294103 -0.026611975207924844 -3.1155968197621426
117 -0.026609840244054793 -3.141945817973465 -0.026600623875856398 -3.142197443637999
118 -0.026604851800948383 -3.1685506697744135 -0.026601986214518546 -3.1687994298525175
119 -0.02660503052175045 -3.195155700296164 -0.026573636289685964 -3.1953730661422033
120 -0.026598568260669708 -3.2217542685568334 -0.026588082872331144 -3.2219611490145343
121 -0.026603355910629033 -3.2483576244674626 -0.02650793706998229 -3.2484690860845165
122 -0.026595352217555046 -3.2749529766850176 -0.02652750415727496 -3.2749965902417912
123 -0.026599064003676176 -3.301552040688694 -0.02640306930989027 -3.3013996595516817
124 -0.026585845928639173 -3.328137886617333 -0.027147856261581182 -3.3285475158132627
125 -0.026583990082144737 -3.3547218766994775 -0.026563165988773108 -3.355110681802036
126 -0.026583776250481604 -3.381305652949959 -0.026578228920698166 -3.381688910722734
127 -0.026576562598347665 -3.407882215548307 -0.026569929905235767 -3.40825884062797
128 -0.026577218808233737 -3.434459434356541 -0.026578638516366482 -3.4348374791443366
129 -0.026568479277193545 -3.4610279136337345 -0.026537826657295226 -3.461375305801632
130 -0.026568130217492582 -3.487596043851227 -0.02662346474826336 -3.487998770549895
131 -0.026566883083432913 -3.51416292693466 -0.026570606231689452 -3.5145693767815844
132 -0.02656540982425213 -3.540728336758912 -0.026490285620093347 -3.5410596624016777
133 -0.026558488607406616 -3.5672868253663186 -0.026409089285880327 -3.567468751687558
134 -0.026571592874825002 -3.5938584182411435 -0.02657814947888255 -3.59404690116644
135 -0.026558983977884053 -3.6204174022190276 -0.026546658761799336 -3.6205935599282397
136 -0.026556728500872852 -3.6469741307199004 -0.026562819723039865 -3.6471563796512796
137 -0.026559256296604872 -3.6735333870165054 -0.026605113316327332 -3.673761492967607
138 -0.026549803838133813 -3.7000831908546394 -0.026746970415115357 -3.7005084633827225
139 -0.026545740105211733 -3.7266289309598513 -0.02653705347329378 -3.727045516856016
140 -0.02654109289869666 -3.753170023858548 -0.02654577838256955 -3.7535912952385857
141 -0.026549337711185218 -3.7797193615697333 -0.02636829447001219 -3.779959589708598
142 -0.026540833059698343 -3.8062601946294317 -0.02656763242557645 -3.806527222134174
143 -0.026540749426931142 -3.8328009440563626 -0.02660866202786565 -3.83313588416204
144 -0.02654610788449645 -3.8593470519408593 -0.02678322810679674 -3.8599191122688365
145 -0.02652445510029793 -3.8858715070411574 -0.026454484555870295 -3.886373596824707
146 -0.026524387951940297 -3.9123958949930975 -0.026551421359181406 -3.912925018183888
147 -0.026525434758514165 -3.9389213297516115 -0.02654172955080867 -3.9394667477346967
148 -0.02652371358126402 -3.9654450433328754 -0.026552945282310246 -3.966019693017007
149 -0.026514588110148906 -3.991959631443024 -0.026632100250571965 -3.992651793267579
150 -0.02651631673797965 -4.0184759481810035 -0.026500360947102307 -4.019152154214681
151 -0.026503332518041135 -4.044979280699045 -0.02633190331980586 -4.045484057534487
152 -0.026522043999284504 -4.071501324698329 -0.02655933341011405 -4.072043390944601
153 -0.02650527488440275 -4.098006599582732 -0.02620559502393007 -4.098248985968531
154 -0.026511728577315808 -4.124518328160048 -0.0267311773262918 -4.124980163294823
155 -0.026506895199418068 -4.151025223359466 -0.026534072309732436 -4.151514235604555
156 -0.026509229093790054 -4.177534452453256 -0.026496549881994725 -4.17801078548655
157 -0.026506361458450554 -4.204040813911706 -0.026510790176689624 -4.2045215756632395
158 -0.026485384348779915 -4.230526198260486 -0.026653044018894435 -4.231174619682134
159 -0.026501549128443002 -4.257027747388928 -0.02644768450409174 -4.257622304186226
160 -0.026496256235986948 -4.283524003624915 -0.02666024388745427 -4.28428254807368
161 -0.026500261947512628 -4.310024265572428 -0.026487842202186584 -4.3107703902758665
162 -0.026495530176907776 -4.336519795749336 -0.02652408666908741 -4.337294476944954
163 -0.02649258803576231 -4.363012383785098 -0.02641518209129572 -4.36370965903625
164 -0.02649628845974803 -4.389508672244847 -0.02640326991677284 -4.390112928953022
165 -0.02648659683763981 -4.415995269082487 -0.02646576762199402 -4.416578696575017
166 -0.026491913571953775 -4.442487182654441 -0.026725816074758768 -4.443304512649775
167 -0.026482773758471013 -4.468969956412912 -0.026443571876734497 -4.46974808452651
168 -0.026480603404343127 -4.495450559817255 -0.02656563147902489 -4.4963137160055355
169 -0.026476116105914115 -4.521926675923169 -0.026485506631433963 -4.522799222636969
170 -0.026464428473263978 -4.5483911043964325 -0.026405926048755645 -4.549205148685725
171 -0.026478507090359926 -4.574869611486792 -0.026362540572881697 -4.575567689258606
172 -0.02647813279181719 -4.60134774427861 -0.026494935248047115 -4.602062624506654
173 -0.026473939046263696 -4.627821683324874 -0.026483948435634376 -4.628546572942288
174 -0.026475712098181246 -4.654297395423055 -0.026524037960916756 -4.655070610903205
175 -0.026467489823698998 -4.680764885246754 -0.02643669843673706 -4.681507309339942
176 -0.0264653904363513 -4.707230275683106 -0.026264775730669498 -4.707772085070611
177 -0.02646491825580597 -4.733695193938912 -0.02684234157204628 -4.734614426642658
178 -0.0264639706350863 -4.760159164573999 -0.02656906619668007 -4.761183492839338
179 -0.026460714545100926 -4.786619879119099 -0.026415507402271034 -4.78759900024161
180 -0.026461013499647378 -4.813080892618746 -0.026451962999999523 -4.814050963241609
181 -0.026452538929879664 -4.839533431548626 -0.026143462397158146 -4.840194425638767
182 -0.026467488147318363 -4.866000919695944 -0.026361618656665087 -4.866556044295432
183 -0.026485332753509283 -4.892486252449453 -0.025843268632888793 -4.892399312928321
184 -0.026466502994298934 -4.918952755443752 -0.02646835073828697 -4.9188676636666075
185 -0.02646446516737342 -4.945417220611126 -0.02636101422831416 -4.945228677894922
186 -0.026467384491115808 -4.971884605102241 -0.026445642206817867 -4.97167432010174
187 -0.02646295092999935 -4.998347556032241 -0.026516676228493453 -4.998190996330234
188 -0.02647080533206463 -5.024818361364305 -0.026131917722523212 -5.024322914052757
189 -0.026469090208411216 -5.051287451572716 -0.02655478622764349 -5.050877700280401
190 -0.02646334543824196 -5.0777507970109586 -0.02641298370435834 -5.077290683984759
191 -0.02646263353526592 -5.104213430546224 -0.026458253618329763 -5.103748937603089
192 -0.02647186005488038 -5.130685290601105 -0.026207678951323032 -5.129956616554412
193 -0.02642187289893627 -5.157107163500041 -0.027303377445787192 -5.157259994000199
194 -0.02644309913739562 -5.183550262637437 -0.026401524432003498 -5.183661518432203
195 -0.026445042341947556 -5.209995304979384 -0.026477232854813338 -5.210138751287016
196 -0.026441737171262504 -5.236437042150647 -0.026489599701017143 -5.236628350988034
197 -0.026442287582904102 -5.262879329733551 -0.026484538055956363 -5.26311288904399
198 -0.026435524877160787 -5.289314854610712 -0.02633688421919942 -5.28944977326319
199 -0.02644722256809473 -5.315762077178807 -0.026442895364016294 -5.315892668627206
200 -0.026433761697262526 -5.342195838876069 -0.026471453625708817 -5.342364122252914
201 -0.026439954061061144 -5.3686357929371304 -0.026322780083864926 -5.368686902336779
202 -0.02642391361296177 -5.395059706550092 -0.026393933314830066 -5.395080835651609
203 -0.026436250284314157 -5.4214959568344065 -0.026883997861295937 -5.421964833512905
204 -0.02642810335382819 -5.447924060188234 -0.0264222270809114 -5.4483870605938165
205 -0.026424838230013847 -5.474348898418248 -0.02640688745304942 -5.474793948046866
206 -0.026418181136250496 -5.500767079554499 -0.026590480096638204 -5.5013844281435045
207 -0.02641204306855798 -5.527179122623057 -0.026389293279498814 -5.527773721423003
208 -0.026411496195942165 -5.553590618818999 -0.02654849663376808 -5.554322218056771
209 -0.026410214137285948 -5.580000832956285 -0.02639785185456276 -5.580720069911334
210 -0.026406171545386315 -5.606407004501672 -0.02671326557174325 -5.607433335483077
211 -0.026401717122644185 -5.632808721624316 -0.026413020584732293 -5.633846356067809
212 -0.02640256527811289 -5.659211286902429 -0.026390319131314753 -5.6602366751991235
213 -0.026407340820878745 -5.685618627723308 -0.026507780607789754 -5.686744455806913
214 -0.02640145653858781 -5.712020084261896 -0.02650528885424137 -5.713249744661154
215 -0.02640274530276656 -5.738422829564662 -0.02651209682226181 -5.739761841483416
216 -0.026391001790761946 -5.764813831355424 -0.0263960774987936 -5.766157918982209
217 -0.026393511332571507 -5.791207342687995 -0.02641704846173525 -5.792574967443945
218 -0.026397669687867165 -5.8176050123758625 -0.026994672883301974 -5.819569640327247
219 -0.026380506437271835 -5.843985518813135 -0.026337749138474465 -5.845907389465721
220 -0.026379505172371864 -5.8703650239855065 -0.026343879755586386 -5.872251269221308
221 -0.026386697497218847 -5.896751721482725 -0.02634483017027378 -5.898596099391582
222 -0.02637952147051692 -5.923131242953242 -0.026327396091073752 -5.9249234954826555
223 -0.02638567527756095 -5.949516918230803 -0.02622415954247117 -5.951147655025126
224 -0.026386351231485604 -5.975903269462289 -0.026646446250379086 -5.977794101275506
225 -0.02637371113523841 -6.002276980597527 -0.026431802846491336 -6.004225904121997
226 -0.02637130385264754 -6.028648284450174 -0.026295131351798774 -6.030521035473796
227 -0.026380084827542304 -6.055028369277716 -0.026264063734561204 -6.056785099208357
228 -0.026379148196429014 -6.081407517474145 -0.026434968970716 -6.083220068179073
229 -0.02637067437171936 -6.107778191845864 -0.02626284770667553 -6.109482915885748
230 -0.0263741884380579 -6.134152380283922 -0.026371211279183626 -6.135854127164932
231 -0.026379795186221598 -6.160532175470143 -0.026537084579467775 -6.1623912117444
232 -0.026361480448395015 -6.186893655918539 -0.02656851802021265 -6.188959729764613
233 -0.02636658875271678 -6.213260244671256 -0.02644056351855397 -6.2154002932831665
234 -0.02637737998738885 -6.239637624658645 -0.026548981200903654 -6.24194927448407
235 -0.0263569550588727 -6.265994579717518 -0.026266777887940407 -6.2682160523720105
236 -0.026357205025851725 -6.292351784743369 -0.026389114931225775 -6.294605167303236
237 -0.026347999926656485 -6.3186997846700255 -0.02644285149872303 -6.321048018801959
238 -0.026357820630073546 -6.345057605300099 -0.026370772067457436 -6.347418790869416
239 -0.02635546987876296 -6.371413075178862 -0.026328446809202433 -6.373747237678619
240 -0.0263581994920969 -6.3977712746709585 -0.02643462074920535 -6.400181858427824
241 -0.026356708351522685 -6.424127983022482 -0.02637900793924928 -6.4265608663670735
242 -0.02633294565603137 -6.450460928678513 -0.026676685083657503 -6.453237551450731
243 -0.02634312156587839 -6.476804050244391 -0.026428274530917405 -6.479665825981648
244 -0.02634305600076914 -6.5031471062451605 -0.026350591145455838 -6.506016417127104
245 -0.02634000461548567 -6.5294871108606465 -0.02642808547243476 -6.532444502599539
246 -0.026341371331363918 -6.555828482192011 -0.026374068018049 -6.558818570617587
247 -0.026334084570407867 -6.582162566762419 -0.026985445618629457 -6.585804016236217
248 -0.02632990460842848 -6.608492471370847 -0.026284216064959766 -6.612088232301177
249 -0.026337426900863648 -6.634829898271711 -0.026408174354583026 -6.638496406655761
250 -0.026332668121904136 -6.661162566393616 -0.026536033488810062 -6.665032440144571
251 -0.02633333746343851 -6.687495903857054 -0.026431198325008155 -6.691463638469579
252 -0.026327950414270163 -6.713823854271324 -0.026309005357325076 -6.717772643826904
253 -0.02632548063993454 -6.740149334911259 -0.026312113646417855 -6.744084757473321
254 -0.026329366024583578 -6.766478700935843 -0.026263750903308392 -6.77034850837663
255 -0.026321791112422943 -6.792800492048266 -0.02645430276170373 -6.796802811138334
256 -0.02632722007110715 -6.819127712119373 -0.026514030806720257 -6.823316841945054
257 -0.02632729271426797 -6.845455004833641 -0.026481051929295063 -6.849797893874349
258 -0.026328598521649836 -6.871783603355291 -0.026304809749126433 -6.876102703623475
259 -0.026322569977492095 -6.898106173332783 -0.02631158996373415 -6.90241429358721
260 -0.02631665300577879 -6.924422826338562 -0.02618846818804741 -6.928602761775258
261 -0.026319590862840414 -6.950742417201402 -0.02635561265051365 -6.954958374425772
262 -0.026321292389184237 -6.9770637095905865 -0.02608898701146245 -6.981047361437234
263 -0.02632020190358162 -7.0033839114941685 -0.026310171373188494 -7.007357532810422
264 -0.0263174831867218 -7.02970139468089 -0.026250258181244136 -7.033607790991667
265 -0.02632285375148058 -7.0560242484323705 -0.026166255958378314 -7.059774046950045
266 -0.026338739879429342 -7.0823629883118 -0.027207183837890624 -7.086981230787935
267 -0.02631230717524886 -7.108675295487049 -0.026435451209545137 -7.113416681997481
268 -0.026312575582414864 -7.134987871069463 -0.02645820304751396 -7.1398748850449945
269 -0.026304817385971548 -7.161292688455435 -0.026408866792917252 -7.166283751837912
270 -0.026304834056645632 -7.187597522512081 -0.026347882207483055 -7.192631634045395
271 -0.026303993817418814 -7.2139015163295 -0.02634232761338353 -7.2189739616587785
272 -0.026305706333369018 -7.240207222662869 -0.025671688839793205 -7.244645650498572
273 -0.026320580486208202 -7.266527803149078 -0.026170336175709963 -7.270815986674282
274 -0.02631464097648859 -7.292842444125567 -0.026283381413668393 -7.29709936808795
275 -0.02631182661280036 -7.319154270738367 -0.02624385440722108 -7.323343222495171
276 -0.026308800373226405 -7.345463071111594 -0.026473749615252017 -7.349816972110423
277 -0.026301061641424893 -7.371764132753018 -0.025514293182641267 -7.375331265293064
278 -0.02631591884419322 -7.398080051597211 -0.02649884670972824 -7.401830112002792
279 -0.026310413796454667 -7.424390465393666 -0.026283591613173486 -7.428113703615966
280 -0.026314211077988148 -7.450704676471654 -0.02638123044744134 -7.4544949340634075
281 -0.026328222919255496 -7.47703289939091 -0.02623374853283167 -7.480728682596239
282 -0.026315177138894797 -7.503348076529805 -0.026216334756463767 -7.506945017352703
283 -0.026309225615113972 -7.529657302144918 -0.026367297396063805 -7.533312314748767
284 -0.02631587954238057 -7.555973181687299 -0.026355032809078693 -7.559667347557846
285 -0.0263161513954401 -7.582289333082739 -0.026878881361335517 -7.586546228919182
286 -0.02630762979388237 -7.608596962876621 -0.02631361158564687 -7.612859840504829
287 -0.02629906255751848 -7.634896025434139 -0.026248606387525797 -7.6391084468923545
288 -0.026300187595188616 -7.661196213029327 -0.026286786422133446 -7.665395233314488
289 -0.026307096239179373 -7.687503309268506 -0.026272134110331535 -7.691667367424819
290 -0.026300327852368355 -7.713803637120875 -0.02620382197201252 -7.717871189396832
291 -0.02629750268533826 -7.740101139806213 -0.02646267516538501 -7.7443338645622175
292 -0.026302410941570997 -7.766403550747784 -0.02629067497327924 -7.770624539535497
293 -0.026298408024013044 -7.792701958771797 -0.026530580036342143 -7.797155119571839
294 -0.026294189877808093 -7.818996148649605 -0.026299490965902804 -7.823454610537741
295 -0.02629091152921319 -7.845287060178818 -0.026354406774044038 -7.849809017311785
296 -0.026291063614189626 -7.871578123793008 -0.026264720782637595 -7.876073738094423
297 -0.02631747452542186 -7.8978955983184305 -0.025578081980347632 -7.90165182007477
298 -0.026304635498672724 -7.924200233817103 -0.026380470488220453 -7.9280322905629905
299 -0.026292681880295276 -7.9504929156973985 -0.026379930414259435 -7.95441222097725
300 -0.026300571113824844 -7.976793486811223 -0.026283516455441712 -7.980695737432692
301 -0.026298137661069632 -8.003091624472292 -0.026196404173970223 -8.006892141606661
302 -0.02629881529137492 -8.029390439763667 -0.026640529558062554 -8.033532671164723
303 -0.026294219307601452 -8.055684659071268 -0.026161870174109935 -8.059694541338834
304 -0.026298688165843485 -8.081983347237111 -0.02666029240936041 -8.086354833748194
305 -0.026283296663314103 -8.108266643900425 -0.026296108309179545 -8.112650942057373
306 -0.026284365449100733 -8.134551009349526 -0.026247978676110506 -8.138898920733483
307 -0.026298082992434503 -8.16084909234196 -0.026585544738918544 -8.165484465472401
308 -0.02628556825220585 -8.187134660594166 -0.02604756448417902 -8.19153202995658
309 -0.02628196170553565 -8.213416622299702 -0.026196222566068173 -8.217728252522647
310 -0.026284378953278065 -8.23970100125298 -0.02626596260815859 -8.243994215130806
311 -0.02628432996571064 -8.26598533121869 -0.0262759055942297 -8.270270120725035
312 -0.026278654299676418 -8.292263985518368 -0.026424419693648817 -8.296694540418684
313 -0.026290479488670825 -8.318554465007038 -0.025901757646352053 -8.322596298065037
314 -0.026267556101083757 -8.344822021108122 -0.026528124697506428 -8.349124422762543
315 -0.026280482579022647 -8.371102503687144 -0.026626487635076045 -8.375750910397619
316 -0.02627929002046585 -8.39738179370761 -0.026502751093357802 -8.402253661490976
317 -0.02627283427864313 -8.423654627986252 -0.026305229403078556 -8.428558890894054
318 -0.026265728753060102 -8.449920356739312 -0.02637023450806737 -8.454929125402122
319 -0.026273632980883123 -8.476193989720196 -0.026996519509702922 -8.481925644911826
320 -0.02625279938802123 -8.502446789108218 -0.026291345059871674 -8.508216989971697
321 -0.026258550118654966 -8.528705339226873 -0.026254875864833594 -8.53447186583653
322 -0.026255115773528813 -8.554960455000401 -0.02628714395686984 -8.560759009793399
323 -0.02625893522053957 -8.58121939022094 -0.026310172583907842 -8.587069182377308
324 -0.026258262898772956 -8.607477653119714 -0.026369442977011204 -8.613438625354318
325 -0.026259247586131094 -8.633736900705845 -0.0264223906211555 -8.639861015975473
326 -0.026255273167043923 -8.659992173872888 -0.02659236788749695 -8.66645338386297
327 -0.026252811774611473 -8.6862449856475 -0.026339311711490156 -8.692792695574461
328 -0.02625160859897733 -8.712496594246478 -0.026390172354876996 -8.719182867929337
329 -0.026246229745447637 -8.738742823991926 -0.026183566264808177 -8.745366434194146
330 -0.026247720886021852 -8.764990544877948 -0.026407277397811412 -8.771773711591958
331 -0.026251422613859175 -8.791241967491807 -0.02668123198673129 -8.79845494357869
332 -0.02624935833737254 -8.81749132582918 -0.026174537464976312 -8.824629481043667
333 -0.026245199516415595 -8.843736525345594 -0.026148129254579544 -8.850777610298247
334 -0.02623715689405799 -8.869973682239653 -0.02627430148422718 -8.877051911782473
335 -0.02623979253694415 -8.896213474776598 -0.026097534410655498 -8.90314944619313
336 -0.0262413939461112 -8.92245486872271 -0.02642373275011778 -8.929573178943247
337 -0.026236263383179904 -8.948691132105889 -0.026026750262826682 -8.955599929206073
338 -0.026241421606391667 -8.97493255371228 -0.026208969112485648 -8.981808898318558
339 -0.026231709588319062 -9.0011642633006 -0.02594119943678379 -9.007750097755341
340 -0.026244165468961002 -9.027408428769562 -0.0262572699226439 -9.034007367677985
341 -0.02624506615102291 -9.053653494920585 -0.026232381351292133 -9.060239749029277
342 -0.026245952025055884 -9.07989944694564 -0.026114107854664326 -9.08635385688394
343 -0.026249024830758572 -9.106148471776399 -0.026205947808921336 -9.112559804692863
344 -0.026250008028000593 -9.1323984798044 -0.026152919325977565 -9.13871272401884
345 -0.026249407324939966 -9.158647887129339 -0.02583561446517706 -9.164548338484016
346 -0.02624285016208887 -9.184890737291427 -0.02616384867578745 -9.190712187159804
347 -0.026246007438749074 -9.211136744730176 -0.02629147619009018 -9.217003663349894
348 -0.02624308755621314 -9.23737983228639 -0.02621121481060982 -9.243214878160504
349 -0.026245564594864844 -9.263625396881254 -0.025994433648884298 -9.269209311809389
350 -0.026249811984598637 -9.289875208865853 -0.02572539895772934 -9.294934710767118
351 -0.026247033290565012 -9.316122242156418 -0.02627579467371106 -9.32121050544083
352 -0.026235049590468407 -9.342357291746886 -0.026477127987891435 -9.347687633428722
353 -0.0262452095746994 -9.368602501321586 -0.026258695498108865 -9.37394632892683
354 -0.026244296133518218 -9.394846797455104 -0.02621435085311532 -9.400160679779946
355 -0.026246050279587506 -9.421092847734691 -0.026253693643957375 -9.426414373423903
356 -0.026266769412904976 -9.447359617147596 -0.026435313932597636 -9.452849687356501
357 -0.026242672000080347 -9.473602289147676 -0.026281110756099225 -9.4791307981126
358 -0.026245329715311527 -9.499847618862988 -0.026275700982660057 -9.50540649909526
359 -0.02624185299500823 -9.526089471857997 -0.026153583824634553 -9.531560082919894
360 -0.0262414769269526 -9.552330948784949 -0.026219769194722176 -9.557779852114615
361 -0.026248464081436395 -9.578579412866386 -0.025674477592110632 -9.583454329706726
362 -0.026247563492506742 -9.604826976358893 -0.026208419259637593 -9.609662748966363
363 -0.0262462742626667 -9.63107325062156 -0.02614959478378296 -9.635812343750146
364 -0.02624091561883688 -9.657314166240397 -0.026196373533457516 -9.662008717283603
365 -0.0262446291744709 -9.683558795414868 -0.026186744309961797 -9.688195461593565
366 -0.026260348781943322 -9.70981914419681 -0.026332777924835682 -9.714528239518401
367 -0.02623937400057912 -9.736058518197389 -0.026309254672378303 -9.74083749419078
368 -0.02625333480536938 -9.762311853002759 -0.02670495379716158 -9.76754244798794
369 -0.026239923015236855 -9.788551776017995 -0.02596784373745322 -9.793510291725394
370 -0.026236741710454224 -9.814788517728449 -0.02617021668702364 -9.819680508412418
371 -0.02622468937188387 -9.841013207100332 -0.026053233724087476 -9.845733742136506
372 -0.026231511775404216 -9.867244718875735 -0.026298401691019536 -9.872032143827525
373 -0.026234121713787317 -9.893478840589523 -0.02638663724064827 -9.898418781068173
374 -0.026215237472206353 -9.91969407806173 -0.025499162450432777 -9.923917943518607
375 -0.02623552121222019 -9.94592959927395 -0.026209194492548705 -9.950127138011155
376 -0.026233666483312844 -9.972163265757262 -0.02645698795095086 -9.976584125962106
377 -0.02623510332778096 -9.998398369085043 -0.026304886396974324 -10.00288901235908
378 -0.026239649392664433 -10.024638018477708 -0.02599939499050379 -10.028888407349584
379 -0.02623324505984783 -10.050871263537555 -0.026390555314719677 -10.055278962664303
380 -0.026222180016338824 -10.077093443553894 -0.02654520059004426 -10.081824163254348
381 -0.026248790975660085 -10.103342234529554 -0.026787804346531628 -10.10861196760088
382 -0.026232911553233863 -10.129575146082788 -0.02611510530114174 -10.13472707290202
383 -0.026227054093033074 -10.15580220017582 -0.026181030180305244 -10.160908103082326
384 -0.02623014561831951 -10.18203234579414 -0.02619950221851468 -10.18710760530084
385 -0.026229262165725232 -10.208261607959864 -0.02634779242798686 -10.213455397728827
386 -0.026226295717060567 -10.234487903676925 -0.026454143039882184 -10.239909540768709
387 -0.026220658235251902 -10.260708561912177 -0.026174067240208387 -10.266083608008918
388 -0.02621703241020441 -10.286925594322382 -0.02615498211234808 -10.292238590121267
389 -0.02622071634978056 -10.313146310672161 -0.026555645931512117 -10.31879423605278
390 -0.026214095763862133 -10.339360406436024 -0.026155181974172593 -10.344949418026951
391 -0.026211573835462333 -10.365571980271486 -0.0263558704406023 -10.371305288467553
392 -0.02621369818225503 -10.391785678453742 -0.026128247007727624 -10.397433535475281
393 -0.026211595349013805 -10.417997273802756 -0.02563336007297039 -10.423066895548251
394 -0.026219697948545218 -10.4442169717513 -0.026585902739316224 -10.449652798287568
395 -0.026217520982027055 -10.470434492733327 -0.02612452143803239 -10.4757773197256
396 -0.026214823685586454 -10.496649316418914 -0.026185819786041974 -10.501963139511641
397 -0.026217878237366675 -10.52286719465628 -0.026245349645614625 -10.528208489157256
398 -0.02621585354208946 -10.54908304819837 -0.02624598387628794 -10.554454473033545
399 -0.02618938349187374 -10.575272431690243 -0.02597167557105422 -10.580426148604598
400 -0.02622524295002222 -10.601497674640266 -0.026268810033798218 -10.606694958638396
401 -0.026217026356607675 -10.627714700996874 -0.02601349987089634 -10.632708458509292
402 -0.026217589154839516 -10.653932290151714 -0.02633613543584943 -10.659044593945142
403 -0.026212566159665586 -10.68014485631138 -0.025863598473370074 -10.684908192418511
404 -0.026222102530300617 -10.70636695884168 -0.026360273454338314 -10.71126846587285
405 -0.026224793680012227 -10.732591752521692 -0.026310959924012424 -10.737579425796863
406 -0.026205663569271564 -10.758797416090964 -0.026256747730076312 -10.76383617352694
407 -0.02621850138530135 -10.785015917476265 -0.026193138398230075 -10.79002931192517
408 -0.026211727038025857 -10.811227644514291 -0.026052622683346273 -10.816081934608517
409 -0.026211474370211364 -10.837439118884502 -0.026159233041107656 -10.842241167649625
410 -0.02623760811984539 -10.863676727004348 -0.026998489070683716 -10.869239656720309
411 -0.026201017946004868 -10.889877744950352 -0.02647944735363126 -10.89571910407394
412 -0.026206219289451837 -10.916083964239805 -0.0265448534861207 -10.92226395756006
413 -0.02619757382199168 -10.942281538061797 -0.026080014277249576 -10.94834397183731
414 -0.026198225561529398 -10.968479763623327 -0.025968797318637372 -10.974312769155947
415 -0.026165916956961154 -10.994645680580287 -0.02512178076431155 -10.99943454992026
416 -0.026206571981310843 -11.020852252561598 -0.026362991146743297 -11.025797541067003
417 -0.026207229122519493 -11.047059481684117 -0.026201761793345213 -11.051999302860349
418 -0.026201282162219286 -11.073260763846337 -0.02614342635497451 -11.078142729215323
419 -0.026219317875802516 -11.09948008172214 -0.02688448326662183 -11.105027212481945
420 -0.026200391445308925 -11.12568047316745 -0.026175887510180473 -11.131203099992126
421 -0.02619896698743105 -11.15187944015488 -0.025980718713253737 -11.157183818705379
422 -0.02621861416846514 -11.178098054323346 -0.024937004782259464 -11.182120823487638
423 -0.02621411895379424 -11.20431217327714 -0.026161544397473334 -11.208282367885111
424 -0.02620995566248894 -11.23052212893963 -0.026241633202880622 -11.234524001087992
425 -0.026213204115629198 -11.256735333055259 -0.02604665420949459 -11.260570655297487
426 -0.02620087293908 -11.28293620599434 -0.02584413392469287 -11.28641478922218
427 -0.026211289782077075 -11.309147495776417 -0.026119433622807265 -11.312534222844986
428 -0.02621483486145735 -11.335362330637874 -0.026196142937988044 -11.338730365782974
429 -0.026312759052962063 -11.361675089690836 -0.023354536108672618 -11.362084901891647
430 -0.026229233760386706 -11.387904323451222 -0.026265246141701937 -11.388350148033348
431 -0.026224228274077176 -11.4141285517253 -0.026176523137837648 -11.414526671171187
432 -0.02622666386887431 -11.440355215594174 -0.026247394643723963 -11.44077406581491
433 -0.02622611466795206 -11.466581330262127 -0.02629191558808088 -11.46706598140299
434 -0.02622103439643979 -11.492802364658566 -0.02620058823376894 -11.49326656963676
435 -0.026224063895642757 -11.51902642855421 -0.026256726309657096 -11.519523295946417
436 -0.026224068738520144 -11.545250497292729 -0.02625624807551503 -11.545779544021933
437 -0.026221721898764372 -11.571472219191493 -0.02627034913748503 -11.572049893159418
438 -0.026220362260937692 -11.597692581452431 -0.02629087381064892 -11.598340766970066
439 -0.026226091384887695 -11.62391867283732 -0.02633281946182251 -11.62467358643189
440 -0.026219087466597558 -11.650137760303917 -0.02621519220992923 -11.650888778641818
441 -0.02621714463457465 -11.676354904938492 -0.025494724325835705 -11.676383502967653
442 -0.02622401639819145 -11.702578921336684 -0.02616664841771126 -11.702550151385363
443 -0.026224653981626034 -11.72880357531831 -0.02633861592039466 -11.728888767305758
444 -0.026225701346993445 -11.755029276665303 -0.026286058779805898 -11.755174826085565
445 -0.026221353840082885 -11.781250630505385 -0.026264661643654107 -11.78143948772922
446 -0.026214793883264066 -11.80746542438865 -0.025805608555674552 -11.807245096284895
447 -0.026222923398017885 -11.833688347786667 -0.026339651457965373 -11.83358474774286
448 -0.026217032317072154 -11.85990538010374 -0.026259034313261508 -11.85984378205612
449 -0.026217670738697053 -11.886123050842437 -0.02597234733402729 -11.885816129390149
450 -0.026222603395581245 -11.912345654238019 -0.026190953422337772 -11.912007082812487
451 -0.02622560067102313 -11.938571254909041 -0.026335738226771356 -11.938342821039258
452 -0.026221082359552384 -11.964792337268593 -0.026205459795892238 -11.964548280835151
453 -0.026219267025589944 -11.991011604294183 -0.026180929318070412 -11.990729210153221
454 -0.02623147368431091 -12.017243077978494 -0.026270733028650285 -12.01699994318187
455 -0.026223013270646335 -12.04346609124914 -0.025825837068259715 -12.04282578025013
456 -0.026219143811613322 -12.069685235060753 -0.026241988502442838 -12.069067768752573
457 -0.026218168996274473 -12.095903404057028 -0.026204032078385352 -12.09527180083096
458 -0.026214220002293585 -12.122117624059321 -0.0261718581430614 -12.121443658974021
459 -0.026236588042229413 -12.14835421210155 -0.025636983662843706 -12.147080642636865
460 -0.0262173306196928 -12.174571542721242 -0.026049065869301558 -12.173129708506167
461 -0.026220351923257113 -12.2007918946445 -0.02618868267163634 -12.199318391177803
462 -0.0262145415879786 -12.227006436232479 -0.02629933934658766 -12.225617730524391
463 -0.02622186057269573 -12.253228296805174 -0.026452649757266043 -12.252070380281657
464 -0.026211388036608697 -12.279439684841783 -0.026362476963549854 -12.278432857245207
465 -0.026213446632027626 -12.305653131473811 -0.02633504318073392 -12.30476790042594
466 -0.026207883097231387 -12.331861014571043 -0.026308348029851915 -12.331076248455792
467 -0.026211151480674745 -12.358072166051718 -0.026141613814979793 -12.357217862270772
468 -0.026208726689219475 -12.384280892740938 -0.025849464628845454 -12.383067326899617
469 -0.026203377917408944 -12.410484270658346 -0.02611847436055541 -12.409185801260172
470 -0.026203696522861718 -12.436687967181207 -0.02609065230935812 -12.43527645356953
471 -0.02621322013437748 -12.462901187315584 -0.026108008343726397 -12.461384461913257
472 -0.026210778299719094 -12.489111965615303 -0.026242848113179208 -12.487627310026436
473 -0.02620830535888672 -12.51532027097419 -0.026033610757440328 -12.513660920783877
474 -0.02621323224157095 -12.54153350321576 -0.026225600577890872 -12.539886521361769
475 -0.026205725315958262 -12.567739228531718 -0.02625932712107897 -12.566145848482847
476 -0.026207875274121762 -12.593947103805839 -0.02607416473329067 -12.592220013216139
477 -0.026186157111078502 -12.620133260916917 -0.026968229655176403 -12.619188242871315
478 -0.02620923863723874 -12.646342499554157 -0.02629889789968729 -12.645487140771003
479 -0.026204793900251388 -12.672547293454409 -0.026336429454386235 -12.671823570225389
480 -0.026203672308474778 -12.698750965762883 -0.02615379700437188 -12.697977367229761
481 -0.026204665936529637 -12.724955631699412 -0.026121654827147723 -12.724099022056908
482 -0.026210920233279467 -12.751166551932691 -0.026797061134129763 -12.750896083191037
483 -0.026206264924257993 -12.77737281685695 -0.026229496393352748 -12.77712557958439
484 -0.02621537074446678 -12.803588187601417 -0.0259871712885797 -12.80311275087297
485 -0.02620973140001297 -12.829797919001429 -0.026102745346724986 -12.829215496219694
486 -0.026205717027187346 -12.856003636028616 -0.026452782098203897 -12.855668278317898
487 -0.02620554864406586 -12.882209184672682 -0.026278699189424513 -12.881946977507322
488 -0.026194683741778135 -12.90840386841446 -0.026362394262105227 -12.908309371769427
489 -0.02619803324341774 -12.934601901657878 -0.026183391455560923 -12.934492763224988
490 -0.02620014753192663 -12.960802049189805 -0.026249121222645045 -12.960741884447632
491 -0.026198289543390273 -12.987000338733196 -0.026559011545032263 -12.987300895992664
492 -0.02619201075285673 -13.013192349486053 -0.026332893688231707 -13.013633789680895
493 -0.026191926561295986 -13.039384276047349 -0.02611730732023716 -13.039751097001133
494 -0.026190192252397538 -13.065574468299745 -0.02658352693542838 -13.066334623936562
495 -0.026193043403327464 -13.091767511703074 -0.026211761217564345 -13.092546385154126
496 -0.026186216436326504 -13.1179537281394 -0.02628214256837964 -13.118828527722506
497 -0.026191150210797785 -13.144144878350197 -0.02611745484173298 -13.14494598256424
498 -0.026186445076018573 -13.170331323426215 -0.026042643655091523 -13.170988626219332
499 -0.026179388631135225 -13.19651071205735 -0.026366209704428913 -13.197354835923761
500 -0.026174532435834407 -13.222685244493185 -0.026420426089316607 -13.223775262013078
501 -0.026174117531627416 -13.248859362024813 -0.02642838954925537 -13.250203651562334
502 -0.026172403059899808 -13.275031765084712 -0.026327536534518005 -13.276531188096852
503 -0.026168299652636052 -13.301200064737348 -0.02617170922458172 -13.302702897321433
504 -0.026176008768379687 -13.327376073505727 -0.02613849975168705 -13.32884139707312
505 -0.026200275961309673 -13.353576349467037 -0.027368524204939605 -13.35620992127806
506 -0.02617420833557844 -13.379750557802616 -0.026321479026228188 -13.382531400304288
507 -0.026163723692297934 -13.405914281494914 -0.02622371120378375 -13.408755111508071
508 -0.026163025852292777 -13.432077307347207 -0.026135080214589834 -13.434890191722662
509 -0.02615878200158477 -13.458236089348791 -0.02616064203903079 -13.461050833761693
510 -0.02615979891270399 -13.484395888261496 -0.02616426395252347 -13.487215097714216
511 -0.02616030313074589 -13.510556191392242 -0.02600283343344927 -13.513217931147665
512 -0.026163406670093536 -13.536719598062335 -0.025795093458145856 -13.539013024605811
513 -0.026172379590570928 -13.562891977652907 -0.02577889831736684 -13.564791922923177
514 -0.026168323028832673 -13.589060300681739 -0.025950270425528287 -13.590742193348706
515 -0.026174336206167936 -13.615234636887907 -0.025966915767639875 -13.616709109116346
516 -0.026176395080983638 -13.641411031968891 -0.02637644251808524 -13.643085551634432
517 -0.026170790195465088 -13.667581822164356 -0.026300904154777528 -13.669386455789208
518 -0.026165443751960994 -13.693747265916317 -0.0262637403793633 -13.695650196168572
519 -0.0261658844538033 -13.71991315037012 -0.026072123926132916 -13.721722320094704
520 -0.02616387913003564 -13.746077029500155 -0.02626683032140136 -13.747989150416105
521 -0.026166792213916778 -13.772243821714072 -0.026189361419528722 -13.774178511835634
522 -0.02615579590201378 -13.798399617616086 -0.026643224712461232 -13.800821736548096
523 -0.026158314011991025 -13.824557931628076 -0.026259594969451426 -13.827081331517547
524 -0.026160728372633456 -13.85071866000071 -0.02618485689163208 -13.85326618840918
525 -0.026161650102585553 -13.876880310103296 -0.02615719698369503 -13.879423385392874
526 -0.026153287012130023 -13.903033597115426 -0.026543100457638504 -13.905966485850513
527 -0.026155118737369774 -13.929188715852796 -0.026308069098740818 -13.932274554949254
528 -0.02615145593881607 -13.955340171791612 -0.026235183328390123 -13.958509738277645
529 -0.026156487129628658 -13.981496658921241 -0.025760652776807547 -13.984270391054451
530 -0.02615457270294428 -14.007651231624186 -0.02626162804663181 -14.010532019101083
531 -0.026154860854148865 -14.033806092478335 -0.026063285116106272 -14.036595304217188
532 -0.026137761026620864 -14.059943853504956 -0.026610583160072566 -14.063205887377261
533 -0.026151842996478082 -14.086095696501435 -0.026119913347065447 -14.089325800724326
534 -0.026155682001262903 -14.112251378502698 -0.026001152209937574 -14.115326952934264
535 -0.026162211410701276 -14.1384135899134 -0.025735689513385295 -14.14106264244765
536 -0.026158144790679218 -14.16457173470408 -0.026052803825587036 -14.167115446273238
537 -0.026156172901391984 -14.19072790760547 -0.02607568632811308 -14.193191132601351
538 -0.026158281322568654 -14.21688618892804 -0.02644964251667261 -14.219640775118023
539 -0.02614355832338333 -14.243029747251423 -0.026229955069720746 -14.245870730187743
540 -0.026153826620429754 -14.269183573871853 -0.026048064604401587 -14.271918794792144
541 -0.026147379260510206 -14.295330953132364 -0.027152897510677575 -14.299071692302823
542 -0.026143346540629865 -14.321474299672994 -0.026016324292868376 -14.325088016595691
543 -0.02613877383992076 -14.347613073512916 -0.02621201267465949 -14.35130002927035
544 -0.026143551245331763 -14.373756624758247 -0.026018845569342374 -14.377318874839693
545 -0.026138164568692446 -14.39989478932694 -0.026103312522172926 -14.403422187361866
546 -0.026137827336788176 -14.426032616663727 -0.02611372135579586 -14.42953590871766
547 -0.026142210885882377 -14.45217482754961 -0.025963557325303553 -14.455499466042964
548 -0.026177311036735772 -14.478352138586347 -0.027535084169358015 -14.483034550212322
549 -0.026126389857381582 -14.504478528443729 -0.025840810872614382 -14.508875361084936
550 -0.026135874912142754 -14.530614403355871 -0.026164611987769603 -14.535039973072706
551 -0.026134181674569844 -14.55674858503044 -0.02616064539179206 -14.561200618464499
552 -0.02613460160791874 -14.582883186638359 -0.026268709916621447 -14.58746932838112
553 -0.026138284429907798 -14.609021471068267 -0.0261022062972188 -14.61357153467834
554 -0.02613379657268524 -14.635155267640952 -0.026046079490333794 -14.639617614168673
555 -0.026136081386357545 -14.66129134902731 -0.026197922695428134 -14.6658155368641
556 -0.026135085988789795 -14.6874264350161 -0.026128082163631917 -14.691943619027732
557 -0.02610918805003166 -14.713535623066132 -0.025775744579732418 -14.717719363607465
558 -0.026143201626837254 -14.73967882469297 -0.026188016030937435 -14.743907379638403
559 -0.026138728484511375 -14.765817553177481 -0.026147926319390537 -14.770055305957793
560 -0.02613603202626109 -14.791953585203743 -0.026070703472942113 -14.796126009430736
561 -0.026139616686850786 -14.818093201890594 -0.026185156591236592 -14.822311166021972
562 -0.026146141160279513 -14.844239343050873 -0.02525852145627141 -14.847569687478243
563 -0.026148243248462676 -14.870387586299335 -0.025989980343729256 -14.873559667821972
564 -0.02614410938695073 -14.896531695686287 -0.02606934020295739 -14.89962900802493
565 -0.026143476273864506 -14.922675171960151 -0.026099835708737373 -14.925728843733667
566 -0.026144570857286453 -14.948819742817438 -0.02604552311822772 -14.951774366851895
567 -0.026139323599636555 -14.974959066417075 -0.026083523128181695 -14.977857889980077
568 -0.026143974158912897 -15.001103040575988 -0.025567191001027823 -15.003425080981105
569 -0.026143084932118654 -15.027246125508107 -0.025789858773350716 -15.029214939754455
570 -0.026150001771748067 -15.053396127279855 -0.026210268680006265 -15.055425208434462
571 -0.026162529550492763 -15.079558656830349 -0.02602396225556731 -15.08144917069003
572 -0.026152024511247873 -15.105710681341597 -0.026076681166887283 -15.107525851856918
573 -0.026152592059224843 -15.131863273400821 -0.026105198822915555 -15.133631050679833
574 -0.0261518987827003 -15.158015172183521 -0.02604885995388031 -15.159679910633713
575 -0.026158902794122696 -15.184174074977644 -0.025937624834477903 -15.185617535468191
576 -0.026142377872020006 -15.210316452849664 -0.026028139423578976 -15.21164567489177
577 -0.026142369583249093 -15.236458822432914 -0.02597561227157712 -15.237621287163346
578 -0.026127957459539174 -15.262586779892453 -0.02391977086663246 -15.261541058029978
579 -0.026165007147938013 -15.288751787040392 -0.02610226981341839 -15.287643327843396
580 -0.026161797903478147 -15.31491358494387 -0.026269704289734363 -15.313913032133131
581 -0.026160907465964556 -15.341074492409835 -0.026181062404066324 -15.340094094537198
582 -0.026170079968869685 -15.367244572378704 -0.02595184724777937 -15.366045941784977
583 -0.02615745011717081 -15.393402022495875 -0.026029978692531586 -15.392075920477508
584 -0.026165953651070595 -15.419567976146945 -0.026310477219522 -15.418386397697029
585 -0.026153450924903156 -15.445721427071849 -0.026319850981235505 -15.444706248678264
586 -0.026151796337217093 -15.471873223409066 -0.026313794311136007 -15.4710200429894
587 -0.02615464702248573 -15.498027870431551 -0.02609000401571393 -15.497110047005114
588 -0.02615475347265601 -15.524182623904208 -0.026269630528986454 -15.5233796775341
589 -0.026149305701255798 -15.550331929605465 -0.026001394540071488 -15.549381072074171
590 -0.026147353928536177 -15.576479283534 -0.025604754127562045 -15.574985826201733
591 -0.0261539151892066 -15.602633198723208 -0.026415159273892642 -15.601400985475625
592 -0.026151874847710133 -15.628785073570917 -0.026157671492546795 -15.627558656968171
593 -0.02615165039896965 -15.654936723969886 -0.02616105005145073 -15.653719707019622
594 -0.02615263480693102 -15.681089358776816 -0.026142807304859163 -15.679862514324482
595 -0.026150656584650277 -15.707240015361467 -0.026155100390315055 -15.706017614714797
596 -0.0261461797170341 -15.733386195078502 -0.026021808572113513 -15.732039423286912
597 -0.026152223441749813 -15.759538418520252 -0.025928032118827105 -15.757967455405739
598 -0.026148923207074404 -15.785687341727327 -0.025845215376466512 -15.783812670782206
599 -0.026156381890177726 -15.811843723617505 -0.0261462090536952 -15.809958879835902
600 -0.026156303007155657 -15.83800002662466 -0.0260436006821692 -15.83600248051807
601 -0.026143451500684024 -15.864143478125344 -0.025480101630091668 -15.861482582148161
602 -0.026156009174883366 -15.890299487300227 -0.02616532100364566 -15.887647903151807
603 -0.026154212839901447 -15.91645370014013 -0.02628027889877558 -15.913928182050583
604 -0.02615350894629955 -15.942607209086429 -0.02627178020775318 -15.940199962258337
605 -0.026134348660707473 -15.968741557747137 -0.02581902137026191 -15.966018983628599
606 -0.026145488489419222 -15.994887046236556 -0.02625561589375138 -15.99227459952235
607 -0.0261526252143085 -16.021039671450865 -0.025725032947957516 -16.017999632470307
608 -0.02615264933556318 -16.04719232078643 -0.026273310650140047 -16.044272943120447
609 -0.026153530180454253 -16.073345850966884 -0.026325362175703047 -16.07059830529615
610 -0.026145985815674067 -16.09949183678256 -0.02553950557485223 -16.096137810871003
611 -0.026170850079506636 -16.125662686862064 -0.02556994678452611 -16.12170775765553
612 -0.026157210115343332 -16.151819896977408 -0.026172020379453896 -16.147879778034984
613 -0.02615771982818842 -16.177977616805595 -0.026167689450085165 -16.174047467485067
614 -0.026157590001821517 -16.20413520680742 -0.02621276695281267 -16.20026023443788
615 -0.026146888453513383 -16.230282095260932 -0.025914644170552493 -16.226174878608433
616 -0.026153407525271177 -16.256435502786204 -0.026142269466072322 -16.252317148074503
617 -0.026150104682892562 -16.282585607469095 -0.026132834516465663 -16.27844998259097
618 -0.026154812425374985 -16.30874041989447 -0.026083681173622607 -16.304533663764595
619 -0.02614814369007945 -16.33488856358455 -0.02608501594513655 -16.33061867970973
620 -0.026150975842028856 -16.361039539426578 -0.026110630482435226 -16.356729310192165
621 -0.026152383536100388 -16.38719192296268 -0.026227996312081815 -16.382957306504245
622 -0.02615376990288496 -16.413345692865562 -0.026015317346900702 -16.408972623851145
623 -0.02616402115672827 -16.43950971402229 -0.026016791071742772 -16.43498941492289
624 -0.02615790590643883 -16.465667619928727 -0.026215800270438194 -16.461205215193328
625 -0.02615325776860118 -16.49182087769733 -0.02614246215671301 -16.48734767735004
626 -0.026156227197498085 -16.517977104894825 -0.026239482592791318 -16.513587159942833
627 -0.02614662777632475 -16.54412373267115 -0.02620842671021819 -16.539795586653053
628 -0.026148821972310544 -16.57027255464346 -0.026106998790055513 -16.56590258544311
629 -0.02614714512601495 -16.596419699769474 -0.026167231239378454 -16.592069816682486
630 -0.026162188593298198 -16.62258188836277 -0.02707312386482954 -16.619142940547317
631 -0.026133879087865353 -16.648715767450636 -0.02635383205488324 -16.6454967726022
632 -0.026137385703623294 -16.67485315315426 -0.026056684739887714 -16.67155345734209
633 -0.026134018413722516 -16.70098717156798 -0.026242355536669492 -16.69779581287876
634 -0.026133830659091473 -16.727121002227072 -0.02619753610342741 -16.723993348982187
635 -0.026140935160219668 -16.753261937387293 -0.026367327477782965 -16.75036067645997
636 -0.026135966181755066 -16.77939790356905 -0.02617405178025365 -16.77653472824022
637 -0.026131700538098813 -16.805529604107146 -0.027638973947614432 -16.804173702187835
638 -0.026128590293228626 -16.831658194400376 -0.026109122671186924 -16.830282824859022
639 -0.02613062160089612 -16.85778881600127 -0.026190382800996302 -16.85647320766002
640 -0.026131285727024077 -16.883920101728297 -0.02608483247458935 -16.882558040134608
641 -0.026126564759761096 -16.910046666488057 -0.0262159276753664 -16.908773967809974
642 -0.02612937577068806 -16.936176042258744 -0.025952267087996007 -16.93472623489797
643 -0.02613162314519286 -16.962307665403937 -0.025985229574143887 -16.960711464472112
644 -0.026135798264294862 -16.988443463668233 -0.026513941399753094 -16.987225405871865
645 -0.026128595881164073 -17.014572059549398 -0.026257623545825483 -17.01348302941769
646 -0.026131146028637885 -17.040703205578037 -0.026362696662545204 -17.039845726080234
647 -0.026119344960898162 -17.066822550538934 -0.025834038201719523 -17.065679764281953
648 -0.026137702725827695 -17.09296025326476 -0.026328812725841998 -17.092008577007796
649 -0.02612176854163408 -17.119082021806395 -0.026360318902879952 -17.118368895910677
650 -0.026129867043346168 -17.14521188884974 -0.02592603275552392 -17.144294928666202
651 -0.026126506831496955 -17.171338395681236 -0.025945845618844034 -17.170240774285045
652 -0.026127217058092355 -17.19746561273933 -0.026118339411914347 -17.19635911369696
653 -0.026118171960115434 -17.223583784699443 -0.025690299924463034 -17.222049413621423
654 -0.02612159661948681 -17.24970538131893 -0.02601298987865448 -17.24806240350008
655 -0.026124453730881216 -17.27582983504981 -0.026179208233952523 -17.27424161173403
656 -0.02612703125923872 -17.301956866309048 -0.026119616534560918 -17.300361228268592
657 -0.0261309664696455 -17.328087832778692 -0.026797962095588445 -17.32715919036418
658 -0.02612215969711542 -17.35420999247581 -0.026171978935599326 -17.353331169299782
659 -0.026117649395018816 -17.380327641870828 -0.026089182402938605 -17.37942035170272
660 -0.026117294933646916 -17.406444936804476 -0.026162128895521164 -17.40558248059824
661 -0.026115863304585218 -17.432560800109062 -0.026136577036231755 -17.431719057634474
662 -0.02611635038629174 -17.458677150495355 -0.026178596261888742 -17.457897653896364
663 -0.026112041249871255 -17.484789191745225 -0.026036075316369534 -17.483933729212733
664 -0.026112790685147047 -17.510901982430372 -0.025957812368869782 -17.509891541581602
665 -0.026117511000484227 -17.537019493430858 -0.026165292505174874 -17.53605683408678
666 -0.026115246582776308 -17.563134740013634 -0.026168012619018556 -17.562224846705796
667 -0.026107244566082953 -17.58924198457972 -0.026325687766075134 -17.58855053447187
668 -0.02611610759049654 -17.615358092170215 -0.026224682945758103 -17.61477521741763
669 -0.026120370533317328 -17.64147846270353 -0.026213646307587622 -17.64098886372522
670 -0.026115603186190127 -17.667594065889723 -0.026115986704826354 -17.667104850430047
671 -0.026116871275007725 -17.69371093716473 -0.026253878232091667 -17.693358728662137
672 -0.02611419400200248 -17.719825131166733 -0.02617833875119686 -17.719537067413334
673 -0.026115944515913724 -17.745941075682648 -0.026443258579820394 -17.745980325993155
674 -0.02609466901049018 -17.772035744693138 -0.02492932612076402 -17.770909652113918
675 -0.026119908969849347 -17.798155653662988 -0.0261449309065938 -17.79705458302051
676 -0.02612114641815424 -17.824276800081144 -0.02615672629326582 -17.823211309313777
677 -0.026126153767108917 -17.850402953848253 -0.026306190062314272 -17.84951749937609
678 -0.026115820929408073 -17.87651877477766 -0.026389654166996478 -17.87590715354309
679 -0.026119750179350375 -17.902638524957013 -0.026153760589659215 -17.902060914132747
680 -0.026107117626816036 -17.928745642583827 -0.026195445097982883 -17.92825635923073
681 -0.026117181312292813 -17.95486282389612 -0.026265006233006715 -17.954521365463737
682 -0.02612173222005367 -17.980984556116177 -0.02663481021299958 -17.981156175676738
683 -0.026105561200529336 -18.007090117316707 -0.026070636790245773 -18.007226812466982
684 -0.026108900643885137 -18.03319901796059 -0.02610373580828309 -18.033330548275266
685 -0.026106974110007286 -18.0593059920706 -0.026131036505103112 -18.05946158478037
686 -0.026107907947152852 -18.085413900017752 -0.026095409877598286 -18.085556994657967
687 -0.02610570387914777 -18.111519603896898 -0.026010334491729736 -18.111567329149697
688 -0.026109789963811636 -18.13762939386071 -0.026170775294303894 -18.137738104444
689 -0.026107511855661868 -18.163736905716373 -0.02607153430581093 -18.16380963874981
690 -0.026109995599836112 -18.18984690131621 -0.02621740736067295 -18.190027046110483
691 -0.0261021145619452 -18.215949015878152 -0.0258326169103384 -18.215859663020822
692 -0.026100093312561513 -18.242049109190713 -0.026249808724969625 -18.242109471745792
693 -0.02609235169366002 -18.268141460884372 -0.026396466325968503 -18.268505938071762
694 -0.02610364370048046 -18.294245104584853 -0.02579340888187289 -18.294299346953636
695 -0.026104156952351333 -18.320349261537203 -0.026304476801306008 -18.320603823754944
696 -0.026102686766535044 -18.346451948303738 -0.026039186399430037 -18.346643010154374
697 -0.026102843321859838 -18.372554791625596 -0.0256753321737051 -18.37231834232808
698 -0.026102734729647636 -18.398657526355244 -0.026094619650393724 -18.398412961978472
699 -0.026112597063183786 -18.424770123418426 -0.025832329224795104 -18.424245291203267
700 -0.02610914036631584 -18.450879263784742 -0.026842633448541164 -18.45108792465181
701 -0.026089858543127776 -18.47696912232787 -0.02669152682647109 -18.47777945147828
702 -0.02609713263809681 -18.503066254965965 -0.026135592721402645 -18.503915044199683
703 -0.026094204001128673 -18.529160458967095 -0.02602752698585391 -18.529942571185536
704 -0.026097293850034474 -18.55525775281713 -0.025983793102204798 -18.555926364287743
705 -0.026095722429454328 -18.581353475246583 -0.026207841653376817 -18.58213420594112
706 -0.026091617718338966 -18.607445092964923 -0.02640254022553563 -18.608536746166656
707 -0.026091021951287985 -18.63353611491621 -0.02611167440190911 -18.634648420568567
708 -0.026094334945082665 -18.659630449861293 -0.026028189342468977 -18.660676609911036
709 -0.0260912218131125 -18.685721671674404 -0.026433132588863373 -18.6871097424999
710 -0.026085817720741034 -18.711807489395145 -0.02583889849483967 -18.71294864099474
711 -0.026092307269573213 -18.737899796664717 -0.026279338262975217 -18.739227979257713
712 -0.026105228718370198 -18.76400502538309 -0.025807115994393826 -18.765035095252106
713 -0.02609022259712219 -18.79009524798021 -0.026063786912709476 -18.791098882164814
714 -0.0260941076092422 -18.816189355589454 -0.02615212108939886 -18.817251003254214
715 -0.026092336792498828 -18.842281692381952 -0.02601514384150505 -18.84326614709572
716 -0.02609251197427511 -18.86837420435623 -0.026015864312648775 -18.869282011408366
717 -0.026091910805553196 -18.894466115161784 -0.026277365814894437 -18.89555937722326
718 -0.02609600070863962 -18.920562115870425 -0.026188151352107523 -18.92174752857537
719 -0.026100823283195497 -18.94666293915362 -0.025066183879971504 -18.94681371245534
720 -0.026075945422053336 -18.972738884575673 -0.02526159957051277 -18.972075312025854
721 -0.02609607046470046 -18.998834955040373 -0.02593305744230747 -18.998008369468163
722 -0.026102351676672696 -19.024937306717046 -0.026147631648927926 -19.024156001117092
723 -0.026098518446087838 -19.051035825163133 -0.026142601575702428 -19.050298602692795
724 -0.026099002547562124 -19.077134827710694 -0.02608435247093439 -19.07638295516373
725 -0.026101606618613004 -19.103236434329308 -0.026290566194802523 -19.102673521358533
726 -0.026097658928483723 -19.129334093257793 -0.02616107976064086 -19.128834601119173
727 -0.02609776807948947 -19.15543186133728 -0.025937378406524658 -19.154771979525698
728 -0.02610210347920656 -19.181533964816488 -0.02628721110522747 -19.181059190630926
729 -0.02609664686024189 -19.20763061167673 -0.026033330522477627 -19.207092521153402
730 -0.0260972167365253 -19.233727828413254 -0.025953107886016367 -19.23304562903942
731 -0.026103480253368616 -19.259831308666623 -0.02653490612283349 -19.259580535162254
732 -0.026098708249628545 -19.28593001691625 -0.025834677368402482 -19.285415212530655
733 -0.02609675833955407 -19.312026775255806 -0.026004956942051648 -19.311420169472708
734 -0.026100928895175457 -19.33812770415098 -0.025915305502712725 -19.337335474975422
735 -0.02611045418307185 -19.364238158334054 -0.025537242460995913 -19.362872717436417
736 -0.0261043562553823 -19.390342514589435 -0.02597797177731991 -19.388850689213736
737 -0.026092730369418858 -19.416435244958855 -0.026490784622728823 -19.415341473836467
738 -0.026095994375646116 -19.4425312393345 -0.0261222954839468 -19.441463769320414
739 -0.026094161625951528 -19.468625400960452 -0.026255602948367596 -19.467719372268782
740 -0.02609190745279193 -19.494717308413243 -0.026196860987693072 -19.493916233256474
741 -0.026099958177655935 -19.5208172665909 -0.026760912127792837 -19.520677145384266
742 -0.02609748551622033 -19.54691475210712 -0.02597326207906008 -19.546650407463325
743 -0.02609392227604985 -19.57300867438317 -0.026031137723475695 -19.5726815451868
744 -0.02609296012669802 -19.599101634509868 -0.025885870587080716 -19.598567415773882
745 -0.026096566580235958 -19.625198201090104 -0.026136485673487187 -19.62470390144737
746 -0.02610219633206725 -19.651300397422172 -0.026503529585897922 -19.651207431033267
747 -0.026083841919898987 -19.67738423934207 -0.026450092438608408 -19.677657523471876
748 -0.02608692841604352 -19.703471167758114 -0.025623702351003884 -19.70328122582288
749 -0.02609351957216859 -19.72956468733028 -0.026109254267066718 -19.729390480089947
750 -0.026100512687116863 -19.755665200017397 -0.025489473529160023 -19.754879953619106
751 -0.02609282098710537 -19.781758021004503 -0.02585370549932122 -19.78073365911843
752 -0.026097219530493022 -19.807855240534995 -0.026076004095375537 -19.806809663213805
753 -0.026099450327455996 -19.833954690862452 -0.02596596982330084 -19.832775633037105
754 -0.026093706768006087 -19.860048397630457 -0.025861827936023474 -19.858637460973128
755 -0.026084914989769458 -19.886133312620228 -0.025985814165323973 -19.884623275138452
756 -0.026095973700284956 -19.912229286320514 -0.025945603754371403 -19.910568878892825
757 -0.02608043756335974 -19.938309723883872 -0.024453451577574014 -19.9350223304704
758 -0.026106321066617966 -19.96441604495049 -0.026081698294728995 -19.961104028765128
759 -0.026112036686390637 -19.99052808163688 -0.02613347675651312 -19.98723750552164
760 -0.026108650676906108 -20.01663673231379 -0.02606827188283205 -20.013305777404472
761 -0.02610775548964739 -20.042744487803436 -0.026142100151628257 -20.0394478775561
762 -0.026111493445932867 -20.068855981249367 -0.02683043936267495 -20.066278316918776
763 -0.026100598741322756 -20.09495657999069 -0.026046028640121222 -20.092324345558897
764 -0.026099816709756852 -20.121056396700446 -0.026087168138474226 -20.11841151369737
765 -0.02610437208786607 -20.14716076878831 -0.026018182933330535 -20.144429696630702
766 -0.026099885161966086 -20.173260653950276 -0.026192946173250676 -20.170622642803952
767 -0.026103401370346547 -20.199364055320622 -0.02606011526659131 -20.196682758070544
768 -0.02610385389998555 -20.225467909220608 -0.026608650851994754 -20.223291408922538
769 -0.026096436847001313 -20.25156434606761 -0.026183340046554805 -20.249474748969092
770 -0.026096047926694156 -20.277660393994303 -0.02624396439641714 -20.27571871336551
771 -0.026086987182497978 -20.3037473811768 -0.026253971643745898 -20.301972685009257
772 -0.026088993810117245 -20.329836374986918 -0.025823160912841557 -20.3277958459221
773 -0.026091705821454526 -20.355928080808372 -0.02601321181282401 -20.353809057734924
774 -0.02608971195295453 -20.382017792761328 -0.026231611054390667 -20.380040668789317
775 -0.026095438189804553 -20.408113230951134 -0.026496348716318608 -20.406537017505634
776 -0.026085365563631058 -20.434198596514765 -0.026086623873561622 -20.432623641379195
777 -0.026081736385822295 -20.460280332900588 -0.025881276093423368 -20.458504917472617
778 -0.0260940027423203 -20.486374335642907 -0.026338622346520423 -20.48484353981914
779 -0.02608938841149211 -20.5124637240544 -0.02598387748003006 -20.51082741729917
780 -0.026093347743153573 -20.538557071797552 -0.026018839050084352 -20.536846256349254
781 -0.026072611566632986 -20.564629683364185 -0.02485311310738325 -20.561699369456637
782 -0.026096704229712487 -20.590726387593897 -0.026168973371386527 -20.587868342828024
783 -0.026095505710691212 -20.61682189330459 -0.02610540362074971 -20.613973746448774
784 -0.026094984170049428 -20.64291687747464 -0.02610414205119014 -20.640077888499963
785 -0.026096139382570983 -20.66901301685721 -0.026121838949620724 -20.666199727449584
786 -0.026092853210866452 -20.695105870068076 -0.026005617622286082 -20.69220534507187
787 -0.02610060852020979 -20.721206478588286 -0.025891496054828166 -20.718096841126698
788 -0.02609488843008876 -20.747301367018373 -0.026286850310862066 -20.74438369143756
789 -0.02608909411355853 -20.77339046113193 -0.02640922451391816 -20.77079291595148
790 -0.026096970960497855 -20.79948743209243 -0.02596385860815644 -20.796756774559636
791 -0.02609284222126007 -20.82558027431369 -0.026175645645707846 -20.822932420205344
792 -0.026090315729379653 -20.85167059004307 -0.02606816589832306 -20.849000586103667
793 -0.026091170590370895 -20.87776176063344 -0.02597242472693324 -20.8749730108306
794 -0.026092937029898167 -20.903854697663338 -0.026224363315850496 -20.901197374146452
795 -0.026088174898177385 -20.929942872561515 -0.02671191105619073 -20.92790928520264
796 -0.026086266990751027 -20.956029139552268 -0.02606537314131856 -20.95397465834396
797 -0.026085070800036192 -20.982114210352304 -0.026063409354537725 -20.980038067698498
798 -0.026084206812083722 -21.008198417164387 -0.026132808160036804 -21.006170875858533
799 -0.026091105956584214 -21.03428952312097 -0.025850904639810324 -21.032021780498344
800 -0.026082433015108108 -21.06037195613608 -0.02601344771683216 -21.058035228215175
801 -0.026078132912516594 -21.086450089048597 -0.02567026633769274 -21.083705494552866
802 -0.026092227920889853 -21.11254231696949 -0.026494347117841245 -21.110199841670706
803 -0.026091219484806062 -21.138633536454293 -0.0258907082490623 -21.136090549919768
804 -0.026087094377726317 -21.16472063083202 -0.026060852501541377 -21.16215140242131
805 -0.026085826847702265 -21.19080645767972 -0.026103657949715853 -21.188255060371024
806 -0.02605723896995187 -21.21686369664967 -0.027420703507959842 -21.215675763878984
807 -0.02607683092355728 -21.24294052757323 -0.025938717648386955 -21.24161448152737
808 -0.02607705947011709 -21.269017587043347 -0.0260469707660377 -21.26766145229341
809 -0.026078670844435693 -21.29509625788778 -0.02606575582176447 -21.293727208115175
810 -0.026076508313417436 -21.321172766201197 -0.026152700744569303 -21.319879908859743
811 -0.02607820527628064 -21.34725097147748 -0.026116679422557354 -21.3459965882823
812 -0.02607704298570752 -21.373328014463187 -0.027316012792289256 -21.37331260107459
813 -0.026072061341255903 -21.399400075804444 -0.026215425692498684 -21.39952802676709
814 -0.02607002332806587 -21.42547009913251 -0.026104250643402337 -21.425632277410493
815 -0.026069625094532967 -21.451539724227043 -0.02609598645940423 -21.451728263869896
816 -0.02607257254421711 -21.47761229677126 -0.02626397768035531 -21.47799224155025
817 -0.02606388572603464 -21.503676182497294 -0.026847215741872786 -21.504839457292125
818 -0.02606359962373972 -21.529739782121034 -0.026075860019773245 -21.530915317311898
819 -0.026066103484481573 -21.555805885605515 -0.026078035961836575 -21.556993353273736
820 -0.02606676919385791 -21.581872654799373 -0.02612003618851304 -21.583113389462248
821 -0.026066271308809518 -21.607938926108183 -0.025964937638491392 -21.60907832710074
822 -0.026064104028046133 -21.634003030136228 -0.026103549636900425 -21.63518187673764
823 -0.026064581330865623 -21.660067611467092 -0.02571517676115036 -21.66089705349879
824 -0.02606756016612053 -21.68613517163321 -0.025944940838962795 -21.68684199433775
825 -0.02606799900531769 -21.712203170638528 -0.027556794043630362 -21.71439878838138
826 -0.026060847472399472 -21.73826401811093 -0.02610267587006092 -21.74050146425144
827 -0.026058873720467092 -21.764322891831394 -0.02620357070118189 -21.766705034952622
828 -0.026059272605925797 -21.79038216443732 -0.02612690730020404 -21.792831942252825
829 -0.02606113450601697 -21.816443298943337 -0.026009376998990773 -21.818841319251817
830 -0.026058439631015062 -21.842501738574352 -0.026148460898548366 -21.844989780150364
831 -0.026059529464691877 -21.868561268039045 -0.02604249231517315 -21.871032272465538
832 -0.02606186978518963 -21.894623137824233 -0.025702793430536986 -21.896735065896074
833 -0.026061071641743185 -21.920684209465975 -0.026079254411160945 -21.922814320307236
834 -0.0260653480887413 -21.946749557554718 -0.025881639309227468 -21.94869595961646
835 -0.026062146294862032 -21.97281170384958 -0.026171303074806928 -21.97486726269127
836 -0.026059935986995696 -21.998871639836576 -0.02599713336676359 -22.000864396058034
837 -0.026063430681824686 -22.0249350705184 -0.025945587363094092 -22.026809983421128
838 -0.026047211419790984 -22.05098228193819 -0.025999638624489306 -22.05280962204562
839 -0.026062431652098893 -22.07704471359029 -0.02625210303813219 -22.07906172508375
840 -0.026064155716449024 -22.103108869306737 -0.026026496756821872 -22.10508822184057
841 -0.02605139696970582 -22.129160266276443 -0.02460710657760501 -22.129695328418176
842 -0.026064589992165564 -22.15522485626861 -0.025709218252450226 -22.155404546670628
843 -0.026066078525036573 -22.181290934793648 -0.026064056530594827 -22.18146860320122
844 -0.026067756675183774 -22.20735869146883 -0.02606144528836012 -22.20753004848958
845 -0.02606644732877612 -22.233425138797607 -0.026073952950537205 -22.233604001440117
846 -0.026065640337765216 -22.259490779135373 -0.02609390551224351 -22.25969790695236
847 -0.026073606871068477 -22.285564386006442 -0.026435547694563865 -22.286133454646926
848 -0.02606279803439975 -22.31162718404084 -0.026014474406838416 -22.312147929053765
849 -0.026062173023819923 -22.33768935706466 -0.026181991398334502 -22.3383299204521
850 -0.026064031943678855 -22.36375338900834 -0.026118985377252102 -22.364448905829352
851 -0.02606602031737566 -22.389819409325717 -0.026104201283305883 -22.39055310711266
852 -0.026060705166310073 -22.415880114492026 -0.02592071397230029 -22.41647382108496
853 -0.026045764423906805 -22.44192587891593 -0.0252622933126986 -22.44173611439766
854 -0.02607036745175719 -22.46799624636769 -0.026135170925408603 -22.467871285323067
855 -0.02606649249792099 -22.494062738865612 -0.026322029158473016 -22.49419331448154
856 -0.026064353808760644 -22.52012709267437 -0.02627482507377863 -22.520468139555316
857 -0.026072083879262208 -22.546199176553635 -0.026799911819398402 -22.547268051374715
858 -0.026057719718664885 -22.5722568962723 -0.026093151047825815 -22.57336120242254
859 -0.026061335019767283 -22.59831823129207 -0.026135116815567017 -22.599496319238106
860 -0.026049645338207483 -22.624367876630277 -0.02652045004069805 -22.626016769278806
861 -0.02605772325769067 -22.650425599887967 -0.026367361564189194 -22.652384130842997
862 -0.026053519733250142 -22.676479119621217 -0.025990543235093356 -22.67837467407809
863 -0.026056694425642492 -22.702535814046858 -0.026332482416182756 -22.704707156494273
864 -0.026051171123981476 -22.72858698517084 -0.025921556912362576 -22.730628713406634
865 -0.02605640357360244 -22.75464338874444 -0.0255686410702765 -22.75619735447691
866 -0.026059869769960643 -22.7807032585144 -0.02571074077859521 -22.781908095255506
867 -0.0260619830340147 -22.806765241548415 -0.026116926223039627 -22.808025021478546
868 -0.026059880200773478 -22.832825121749188 -0.02613865127786994 -22.834163672756414
869 -0.02605969337746501 -22.858884815126654 -0.02604615082964301 -22.860209823586057
870 -0.026060676109045743 -22.8849454912357 -0.02583860605955124 -22.88604842964561
871 -0.026055407337844373 -22.911000898573544 -0.025827452540397644 -22.911875882186006
872 -0.026061831694096326 -22.93706273026764 -0.025952986534684898 -22.93782886872069
873 -0.02605846067890525 -22.963121190946545 -0.025908622331917285 -22.96373749105261
874 -0.026118423230946063 -22.989239614177492 -0.026247812528163196 -22.98998530358077
875 -0.02607309902086854 -23.015312713198362 -0.02600114354863763 -23.015986447129407
876 -0.02607515351846814 -23.041387866716832 -0.02613336592912674 -23.042119813058534
877 -0.026074078399688005 -23.06746194511652 -0.02620382755994797 -23.06832364061848
878 -0.02606013333424926 -23.093522078450768 -0.025797227025032045 -23.09412086764351
879 -0.026068307925015688 -23.119590386375783 -0.02649625763297081 -23.120617125276482
880 -0.026064806245267393 -23.14565519262105 -0.026281195133924483 -23.146898320410408
881 -0.026072083227336406 -23.171727275848387 -0.02657870501279831 -23.173477025423207
882 -0.02607339983806014 -23.197800675686448 -0.026060875039547682 -23.199537900462754
883 -0.02606673389673233 -23.223867409583182 -0.026078454870730638 -23.225616355333486
884 -0.026066608354449274 -23.24993401793763 -0.026086002215743066 -23.251702357549227
885 -0.026062192488461734 -23.27599621042609 -0.025876669120043515 -23.277579026669272
886 -0.026065623573958873 -23.30206183400005 -0.026256895437836648 -23.30383592210711
887 -0.02606381392106414 -23.328125647921112 -0.026062654424458744 -23.329898576531566
888 -0.026060675363987686 -23.3541863232851 -0.026079362630844115 -23.35597793916241
889 -0.02605908326804638 -23.380245406553144 -0.025928286369889975 -23.3819062255323
890 -0.02606189725920558 -23.406307303812348 -0.026109392754733562 -23.408015618287035
891 -0.026057711336761713 -23.43236501514911 -0.026399346720427274 -23.434414965007463
892 -0.026058401539921762 -23.45842341668903 -0.025730705261230467 -23.460145670268695
893 -0.02605760646983981 -23.48448102315887 -0.02590082623064518 -23.48604649649934
894 -0.026057962141931058 -23.5105389853008 -0.025820700451731682 -23.511867196951073
895 -0.02606225199997425 -23.536601237300776 -0.02645623655989766 -23.53832343351097
896 -0.026058023050427436 -23.562659260351204 -0.025924294721335173 -23.564247728232306
897 -0.026055415533483027 -23.588714675884688 -0.026068575866520404 -23.590316304098828
898 -0.026060940977185965 -23.614775616861873 -0.026147753465920687 -23.616464057564748
899 -0.026050225645303727 -23.640825842507176 -0.026545752491801976 -23.64300981005655
900 -0.026047677267342806 -23.66687351977452 -0.02619634522125125 -23.669206155277802
901 -0.026051646377891303 -23.69292516615241 -0.025985922291874887 -23.695192077569676
902 -0.02605327358469367 -23.718978439737104 -0.026028256118297576 -23.721220333687974
903 -0.026051135547459126 -23.745029575284562 -0.025956510938704012 -23.74717684462668
904 -0.02605103040114045 -23.771080605685704 -0.026064307801425456 -23.773241152428106
905 -0.0260522841475904 -23.797132889833293 -0.026075296476483344 -23.79931644890459
906 -0.02605248847976327 -23.823185378313056 -0.026093218009918928 -23.82540966691451
907 -0.026051703840494156 -23.84923708215355 -0.026373819541186096 -23.851783486455695
908 -0.026048026420176028 -23.875285108573728 -0.026049410458654165 -23.87783289691435
909 -0.02604684019461274 -23.90133194876834 -0.025926066283136606 -23.903758963197486
910 -0.026048815716058014 -23.9273807644844 -0.025991066358983517 -23.92975002955647
911 -0.0260197083465755 -23.953400472830975 -0.02528017796576023 -23.95503020752223
912 -0.026060903631150722 -23.979461376462126 -0.026171182002872228 -23.981201389525104
913 -0.026062106154859065 -24.005523482616987 -0.02623318675905466 -24.007434576284158
914 -0.026061806455254556 -24.03158528907224 -0.02579789711162448 -24.03323247339578
915 -0.0260491069406271 -24.057634396012865 -0.02517840461805463 -24.058410878013834
916 -0.02606123173609376 -24.08369562774896 -0.025827929098159074 -24.084238807111994
917 -0.026066557690501212 -24.10976218543946 -0.027385174110531808 -24.111623981222525
918 -0.02605907116085291 -24.135821256600313 -0.02629452580586076 -24.137918507028385
919 -0.02604832025244832 -24.161869576852762 -0.025986296869814397 -24.1639048038982
920 -0.02605302268639207 -24.187922599539153 -0.025995619781315326 -24.189900423679514
921 -0.026048301067203284 -24.213970900606355 -0.026130617875605822 -24.21603104155512
922 -0.02604861306026578 -24.24001951366662 -0.02622059639543295 -24.242251637950552
923 -0.026051234919577837 -24.2660707485862 -0.025888380687683822 -24.268140018638235
924 -0.026086827088147403 -24.292157575674345 -0.027602831088006496 -24.295742849726242
925 -0.02604145659133792 -24.31819903226568 -0.026102324575185777 -24.321845174301426
926 -0.026041027437895537 -24.344240059703576 -0.025951589364558457 -24.347796763665986
927 -0.026046425849199296 -24.370286485552775 -0.026076856721192598 -24.37387362038718
928 -0.02604278763756156 -24.396329273190336 -0.026153814606368543 -24.400027434993547
929 -0.026045190263539554 -24.422374463453874 -0.02609149254858494 -24.42611892754213
930 -0.026036742143332958 -24.448411205597207 -0.02787756286561489 -24.453996490407746
931 -0.02603430822491646 -24.474445513822122 -0.026224302779883146 -24.48022079318763
932 -0.026033609826117753 -24.50047912364824 -0.02606656849384308 -24.506287361681473
933 -0.026028982643038035 -24.526508106291278 -0.025764220114797353 -24.53205158179627
934 -0.026039388589560987 -24.552547494880837 -0.026518162060528993 -24.5585697438568
935 -0.026038827653974295 -24.57858632253481 -0.025462878029793502 -24.584032621886593
936 -0.02603085320442915 -24.60461717573924 -0.025988436210900544 -24.610021058097495
937 -0.02603486580774188 -24.63065204154698 -0.025855330284684896 -24.63587638838218
938 -0.02603618772700429 -24.656688229273986 -0.025927840452641248 -24.66180422883482
939 -0.02604988943785429 -24.68273811871184 -0.02676857225596905 -24.68857280109079
940 -0.026037707831710576 -24.70877582654355 -0.025725034438073634 -24.714297835528864
941 -0.02603413676843047 -24.73480996331198 -0.02597888242453337 -24.740276717953396
942 -0.026037500146776436 -24.76084746345876 -0.02608936196193099 -24.766366079915326
943 -0.02603604132309556 -24.786883504781855 -0.02595606530085206 -24.79232214521618
944 -0.02606022050604224 -24.812943725287898 -0.026937415450811387 -24.81925956066699
945 -0.026035443879663944 -24.838979169167562 -0.026165421307086944 -24.845424981974077
946 -0.026024559605866672 -24.865003728773427 -0.025491359177976847 -24.870916341152054
947 -0.026024377346038817 -24.891028106119467 -0.02648216625675559 -24.89739850740881
948 -0.026036975160241126 -24.91706508127971 -0.026111970003694297 -24.923510477412503
949 -0.026036968175321817 -24.94310204945503 -0.026047421060502528 -24.949557898473007
950 -0.026038161013275385 -24.969140210468307 -0.02590524675324559 -24.975463145226254
951 -0.026036568265408278 -24.995176778733715 -0.02588934190571308 -25.001352487131967
952 -0.026030691247433423 -25.02120746998115 -0.02599770138040185 -25.02735018851237
953 -0.02603611284866929 -25.047243582829818 -0.026020235288888215 -25.05337042380126
954 -0.026034254208207132 -25.073277837038024 -0.026007466483861208 -25.07937789028512
955 -0.026028080750256775 -25.099305917788282 -0.025907761603593826 -25.105285651888714
956 -0.02602423308417201 -25.125330150872454 -0.025748038571327923 -25.131033690460043
957 -0.026034426968544723 -25.151364577840997 -0.026008743885904552 -25.157042434345946
958 -0.026040930580347777 -25.177405508421344 -0.025979370810091496 -25.183021805156038
959 -0.02604045607149601 -25.20344596449284 -0.02593676606193185 -25.20895857121797
960 -0.02604467114433646 -25.229490635637177 -0.02594226747751236 -25.23490083869548
961 -0.02604087721556425 -25.25553151285274 -0.025891889072954654 -25.260792727768436
962 -0.026036146469414233 -25.281567659322157 -0.026094930525869132 -25.286887658294305
963 -0.02603829512372613 -25.307605954445883 -0.026410690881311892 -25.313298349175618
964 -0.02603996293619275 -25.333645917382075 -0.026433727517724038 -25.33973207669334
965 -0.026034820545464753 -25.35968073792754 -0.02585520753636956 -25.36558728422971
966 -0.026039253734052182 -25.385719991661592 -0.026577989757061004 -25.392165273986773
967 -0.026034944318234922 -25.411754935979825 -0.026095548830926418 -25.4182608228177
968 -0.026031815726310015 -25.437786751706135 -0.025864514615386726 -25.444125337433086
969 -0.026033425703644753 -25.46382017740978 -0.025751896388828754 -25.469877233821915
970 -0.026023246813565493 -25.489843424223345 -0.025397040694952012 -25.495274274516866
971 -0.02603657003492117 -25.515879994258267 -0.02603256069123745 -25.521306835208105
972 -0.02603062307462096 -25.54191061733289 -0.026059696543961765 -25.547366531752065
973 -0.026036234572529793 -25.56794685190542 -0.026121538411825896 -25.57348807016389
974 -0.026033146679401396 -25.59397999858482 -0.026054603233933448 -25.599542673397824
975 -0.02603402268141508 -25.620014021266236 -0.026614319998770952 -25.626156993396595
976 -0.02603454664349556 -25.64604856790973 -0.026061027590185405 -25.65221802098678
977 -0.02603632640093565 -25.672084894310665 -0.02604130655527115 -25.67825932754205
978 -0.026036856789141895 -25.698121751099805 -0.026029406022280453 -25.704288733564333
979 -0.02603718051686883 -25.724158931616675 -0.025732006784528492 -25.730020740348863
980 -0.02603714754804969 -25.750196079164724 -0.026111275982111694 -25.756132016330973
981 -0.02603180631995201 -25.776227885484676 -0.025601924024522306 -25.781733940355494
982 -0.026041335333138703 -25.802269220817816 -0.027722402475774288 -25.809456342831268
983 -0.026031068060547113 -25.828300288878363 -0.026035247929394247 -25.83549159076066
984 -0.02603111509233713 -25.8543314039707 -0.026072771474719047 -25.86156436223538
985 -0.02602986404672265 -25.880361268017424 -0.025990152452141046 -25.887554514687523
986 -0.026030829455703498 -25.906392097473127 -0.02589401425793767 -25.91344852894546
987 -0.02603333108127117 -25.9324254285544 -0.026003106217831373 -25.93945163516329
988 -0.02602713890373707 -25.958452567458135 -0.025975752249360086 -25.96542738741265
989 -0.026039230916649104 -25.984491798374783 -0.026515315193682908 -25.991942702606334
990 -0.026035103667527437 -26.01052690204231 -0.02628922089934349 -26.018231923505677
991 -0.02602610718458891 -26.0365530092269 -0.025881147384643553 -26.044113070890322
992 -0.02602328546345234 -26.062576294690352 -0.025676123239099978 -26.069789194129424
993 -0.026030028145760296 -26.088606322836114 -0.025814330950379372 -26.095603525079802
994 -0.026016552839428185 -26.114622875675543 -0.0255151541903615 -26.121118679270165
995 -0.026029631029814482 -26.140652506705358 -0.02584972633048892 -26.146968405600653
996 -0.02605079561471939 -26.166703302320077 -0.025413250643759967 -26.17238165624441
997 -0.026040541660040616 -26.192743843980118 -0.02562349308282137 -26.198005149327233
998 -0.026044370792806148 -26.218788214772925 -0.026378428749740123 -26.224383578076974
999 -0.026047576498240233 -26.244835791271164 -0.026137576438486576 -26.25052115451546
1000 -0.026038613356649875 -26.270874404627815 -0.025979575514793397 -26.276500730030254
1001 -0.02603775504976511 -26.29691215967758 -0.02621312839910388 -26.302713858429357
1002 -0.026044205762445927 -26.322956365440024 -0.02632409380748868 -26.329037952236845
1003 -0.026035125739872454 -26.3489914911799 -0.02610513409599662 -26.35514308633284
1004 -0.026039100624620913 -26.37503059180452 -0.025965965073555707 -26.381109051406398
1005 -0.026036674715578557 -26.401067266520098 -0.026196861825883388 -26.407305913232282
1006 -0.02602498224005103 -26.42709224876015 -0.025714047253131866 -26.433019960485414
1007 -0.02604245049878955 -26.45313469925894 -0.026019849069416522 -26.45903980955483
1008 -0.026041899248957633 -26.479176598507898 -0.026105536706745626 -26.485145346261575
1009 -0.026035115402191878 -26.50521171391009 -0.026040895469486715 -26.51118624173106
1010 -0.026050550676882268 -26.53126226458697 -0.026520971953868867 -26.53770721368493
1011 -0.026031309831887485 -26.557293574418857 -0.025835044868290424 -26.56354225855322
1012 -0.026034544967114926 -26.58332811938597 -0.026122371293604375 -26.589664629846823
1013 -0.02604600675404072 -26.60937412614001 -0.02730559902265668 -26.61697022886948
1014 -0.026024198345839977 -26.635398324485852 -0.0259101546369493 -26.64288038350643
1015 -0.026029116474092007 -26.661427440959944 -0.026165384240448473 -26.66904576774688
1016 -0.026024233642965557 -26.687451674602908 -0.026192093268036842 -26.695237861014917
1017 -0.02602132186293602 -26.713472996465843 -0.026110879238694908 -26.72134874025361
1018 -0.026027089077979328 -26.73950008554382 -0.02608041502535343 -26.747429155278965
1019 -0.026022285129874943 -26.765522370673697 -0.02584299724549055 -26.773272152524456
1020 -0.026031787879765032 -26.791554158553463 -0.026158827263861893 -26.79943097978832
1021 -0.026027315761893988 -26.817581474315357 -0.025454934872686862 -26.824885914661007
1022 -0.026025487389415503 -26.843606961704772 -0.025836929958313704 -26.85072284461932
1023 -0.026030326448380946 -26.869637288153154 -0.026163553725928067 -26.87688639834525
1024 -0.026029447000473736 -26.89566673515363 -0.02607139078900218 -26.902957789134252
1025 -0.026026476826518773 -26.92169321198015 -0.026596038788557052 -26.92955382792281
1026 -0.026030166447162627 -26.947723378427312 -0.026343495305627584 -26.955897323228438
1027 -0.026025616843253375 -26.973748995270565 -0.02589755253866315 -26.9817948757671
1028 -0.026022449880838395 -26.999771445151403 -0.02649590587243438 -27.008290781639534
1029 -0.026019775681197642 -27.025791220832602 -0.025836262106895446 -27.03412704374643
1030 -0.02602324914187193 -27.051814469974474 -0.025999678298830986 -27.06012672204526
1031 -0.02602348234504461 -27.07783795231952 -0.026134191360324622 -27.086260913405585
1032 -0.026030824147164823 -27.103868776466683 -0.026334717124700546 -27.112595630530286
1033 -0.02602389333769679 -27.12989266980438 -0.02638903632760048 -27.138984666857887
1034 -0.026020685210824013 -27.155913355015205 -0.026173668168485164 -27.165158335026373
1035 -0.026025092881172895 -27.18193844789638 -0.02598403999581933 -27.191142375022192
1036 -0.026021035853773355 -27.20795948375015 -0.025784714333713054 -27.216927089355906
1037 -0.026028827112168074 -27.23398831086232 -0.026267942506819963 -27.243195031862726
1038 -0.026030761562287806 -27.26001907242461 -0.026170460041612387 -27.26936549190434
1039 -0.026018826942890882 -27.2860378993675 -0.02576541034504771 -27.295130902249387
1040 -0.026020674966275692 -27.312058574333776 -0.02607731269672513 -27.32120821494611
1041 -0.026018964219838382 -27.338077538553613 -0.026131189521402122 -27.34733940446751
1042 -0.026012576743960382 -27.36409011529757 -0.02610473372042179 -27.373444138187935
1043 -0.02601989349350333 -27.390110008791076 -0.02601740267127752 -27.399461540859214
1044 -0.02598528563976288 -27.41609529443084 -0.02765076756477356 -27.427112308423986
1045 -0.02600746126845479 -27.442102755699295 -0.0260097274556756 -27.453122035879662
1046 -0.026010240893810987 -27.468112996593106 -0.026011628098785877 -27.47913366397845
1047 -0.026010628696531056 -27.49412362528964 -0.025134875532239677 -27.504268539510687
1048 -0.026021260023117065 -27.520144885312757 -0.025834405981004237 -27.53010294549169
1049 -0.026012273412197827 -27.546157158724956 -0.02579482216387987 -27.555897767655573
1050 -0.026004223618656397 -27.572161382343612 -0.02566769178956747 -27.58156545944514
1051 -0.02600347427651286 -27.598164856620127 -0.026004611887037753 -27.60757007133218
1052 -0.026015805546194315 -27.62418066216632 -0.025877430848777295 -27.633447502180957
1053 -0.026009356137365103 -27.650190018303686 -0.025988374184817076 -27.659435876365773
1054 -0.026013543456792833 -27.676203561760477 -0.025997587759047747 -27.68543346412482
1055 -0.026018151268363 -27.70222171302884 -0.0259225245565176 -27.711355988681337
1056 -0.026050716172903776 -27.728272429201745 -0.02778027895838022 -27.73913626763972
1057 -0.026015055272728203 -27.754287484474474 -0.026043135207146406 -27.765179402846865
1058 -0.026011200435459614 -27.780298684909933 -0.02597472621127963 -27.791154129058146
1059 -0.026016051322221755 -27.806314736232157 -0.026038707699626684 -27.817192836757773
1060 -0.02601243518292904 -27.832327171415084 -0.026021883264183997 -27.843214720021958
1061 -0.02601237492635846 -27.858339546341444 -0.02595138465985656 -27.869166104681813
1062 -0.026015418395400048 -27.884354964736843 -0.026088047306984663 -27.895254151988798
1063 -0.026012013107538222 -27.910366977844383 -0.02609294019639492 -27.921347092185194
1064 -0.026013524644076823 -27.93638050248846 -0.026065104827284812 -27.94741219701248
1065 -0.02601281916722655 -27.96239332165569 -0.02600624952465296 -27.97341844653713
1066 -0.026011111959815026 -27.988404433615504 -0.025882843788713215 -27.999301290325846
1067 -0.02598254829645157 -28.014386981911954 -0.02628911379724741 -28.025590404123093
1068 -0.026017911825329067 -28.040404893737282 -0.02584375608712435 -28.051434160210217
1069 -0.02602054476737976 -28.066425438504663 -0.0260787227191031 -28.07751288292932
1070 -0.02602226482704282 -28.092447703331704 -0.026440120954066514 -28.103953003883387
1071 -0.02601272277534008 -28.118460426107045 -0.025788229890167713 -28.129741233773554
1072 -0.026041828095912933 -28.14450225420296 -0.026862435787916184 -28.15660366956147
1073 -0.026013827230781317 -28.17051608143374 -0.02584887919947505 -28.182452548760946
1074 -0.02601288128644228 -28.19652896272018 -0.02614703280851245 -28.20859958156946
1075 -0.0260136510245502 -28.22254261374473 -0.0257998569868505 -28.23439943855631
1076 -0.026018143631517887 -28.248560757376246 -0.025819704122841357 -28.26021914267915
1077 -0.026013859640806915 -28.274574617017052 -0.026090263575315475 -28.286309406254468
1078 -0.026007359474897386 -28.300581976491948 -0.02612361656501889 -28.312433022819487
1079 -0.026015616860240696 -28.32659759335219 -0.025921650417149066 -28.338354673236637
1080 -0.02601106567308307 -28.35260865902527 -0.02637142539024353 -28.364726098626882
1081 -0.026012062188237907 -28.378620721213508 -0.0258487232029438 -28.390574821829826
1082 -0.02601562486961484 -28.404636346083123 -0.02560246167704463 -28.416177283506872
1083 -0.026017405930906533 -28.43065375201403 -0.025877205468714238 -28.442054488975586
1084 -0.02601616634055972 -28.456669918354592 -0.025953949708491564 -28.468008438684077
1085 -0.02600142890587449 -28.482671347260467 -0.024968741182237863 -28.492977179866315
1086 -0.026020967215299607 -28.508692314475766 -0.02610058691352606 -28.51907776677984
1087 -0.0260178099386394 -28.534710124414406 -0.025731894932687283 -28.544809661712527
1088 -0.026021505519747735 -28.560731629934153 -0.025950309168547393 -28.570759970881074
1089 -0.026022019609808923 -28.58675364954396 -0.02613009111955762 -28.596890062000632
1090 -0.026023741252720355 -28.612777390796683 -0.026583638228476047 -28.62347370022911
1091 -0.026017273124307395 -28.63879466392099 -0.025814708787947893 -28.649288409017057
1092 -0.026018878538161518 -28.66481354245915 -0.02606339594349265 -28.67535180496055
1093 -0.02601672038435936 -28.69083026284351 -0.026107980869710445 -28.70145978583026
1094 -0.02602948062121868 -28.716859743464727 -0.026284703705459832 -28.72774448953572
1095 -0.0260106242261827 -28.74287036769091 -0.025744331534951925 -28.753488821070672
1096 -0.026016294863075017 -28.768886662553985 -0.02585217347368598 -28.77934099454436
1097 -0.0260120646096766 -28.794898727163662 -0.026449335180222987 -28.805790329724584
1098 -0.026042982749640942 -28.820941709913303 -0.026126465667039155 -28.831916795391624
1099 -0.026019401475787164 -28.84696111138909 -0.02601617658510804 -28.857932971976734
1100 -0.026020390447229147 -28.872981501836318 -0.02597909336909652 -28.88391206534583
1101 -0.02601698962971568 -28.898998491466035 -0.026016512513160707 -28.909928577858988
1102 -0.02602049959823489 -28.92501899106427 -0.027276924159377814 -28.937205502018365
1103 -0.026017991080880164 -28.95103698214515 -0.02596214208751917 -28.963167644105884
1104 -0.026016253791749478 -28.9770532359369 -0.02600319739431143 -28.989170841500194
1105 -0.026015123631805182 -29.003068359568704 -0.025965898763388395 -29.015136740263582
1106 -0.026017010398209094 -29.029085369966914 -0.026009437069296835 -29.04114617733288
1107 -0.02601773403584957 -29.055103104002765 -0.025886169448494912 -29.067032346781374
1108 -0.0260164812207222 -29.081119585223487 -0.025962075497955085 -29.09299442227933
1109 -0.02601881567388773 -29.107138400897373 -0.025956117920577525 -29.118950540199908
1110 -0.026018520910292865 -29.133156921807664 -0.02615903615951538 -29.145109576359424
1111 -0.026017240807414056 -29.159174162615077 -0.0261700582690537 -29.171279634628476
1112 -0.026012757699936627 -29.185186920315015 -0.026303812582045793 -29.197583447210523
1113 -0.026015295647084713 -29.2112022159621 -0.02606630064547062 -29.223649747855994
1114 -0.026015756744891406 -29.23721797270699 -0.026309225428849458 -29.249958973284844
1115 -0.026020981464535 -29.263238954171523 -0.026532445289194583 -29.27649141857404
1116 -0.02600856786593795 -29.28924752203746 -0.026008527725934982 -29.302499946299974
1117 -0.026009222026914358 -29.315256744064374 -0.026003732159733773 -29.328503678459708
1118 -0.026009190175682307 -29.341265934240056 -0.026472206320613624 -29.35497588478032
1119 -0.026008371170610188 -29.367274305410668 -0.025936753768473864 -29.380912638548793
1120 -0.026006579305976628 -29.393280884716646 -0.02635887246578932 -29.40727151101458
1121 -0.026003089267760515 -29.419283973984406 -0.02575786067172885 -29.43302937168631
1122 -0.026006783731281756 -29.44529075771569 -0.025987774785608053 -29.45901714647192
1123 -0.02600586721673608 -29.471296624932425 -0.02614962076768279 -29.4851667672396
1124 -0.026000543404370545 -29.497297168336797 -0.02587164845317602 -29.511038415692777
1125 -0.026006657257676126 -29.52330382559447 -0.02603815346956253 -29.53707656916234
1126 -0.025995862763375045 -29.549299688357845 -0.024737358372658492 -29.561813927535
1127 -0.026008592173457145 -29.575308280531303 -0.02602624800056219 -29.58784017553556
1128 -0.026007490698248148 -29.60131577122955 -0.025992677453905343 -29.613832852989468
1129 -0.026009996328502892 -29.627325767558055 -0.025773170031607152 -29.639606023021074
1130 -0.0260118973441422 -29.653337664902196 -0.026226553972810505 -29.665832576993886
1131 -0.026004835683852433 -29.67934250058605 -0.025765004195272924 -29.691597581189157
1132 -0.026027323678135872 -29.705369824264185 -0.025537424068897963 -29.717135005258054
1133 -0.02600480830296874 -29.731374632567153 -0.027043492533266544 -29.74417849779132
1134 -0.026014317106455565 -29.757388949673608 -0.02596215223893523 -29.770140650030257
1135 -0.026010537054389715 -29.783399486727998 -0.02597723640501499 -29.796117886435272
1136 -0.026013191882520915 -29.809412678610517 -0.026051637157797812 -29.82216952359307
1137 -0.026010092999786138 -29.835422771610304 -0.025987431034445764 -29.848156954627516
1138 -0.026012505125254392 -29.86143527673556 -0.026141442637890578 -29.874298397265406
1139 -0.026011774595826865 -29.887447051331385 -0.026054332870990037 -29.900352730136397
1140 -0.026011640671640635 -29.913458692003026 -0.02609284073114395 -29.926445570867543
1141 -0.026010610070079564 -29.939469302073107 -0.02608721423894167 -29.952532785106484
1142 -0.026048366632312536 -29.96551766870542 -0.025708551798015834 -29.9782413369045
1143 -0.02600536961108446 -29.991523038316505 -0.025860953982919453 -30.00410229088742
1144 -0.02600365048274398 -30.017526688799247 -0.025978999957442284 -30.030081290844862
1145 -0.026004497520625593 -30.04353118631987 -0.026069000363349915 -30.056150291208212
1146 -0.026005721278488637 -30.06953690759836 -0.026052288804203273 -30.082202580012414
1147 -0.025991719495505095 -30.095528627093863 -0.02436018381267786 -30.106562763825092
1148 -0.02600788399577141 -30.121536511089634 -0.025924555025994778 -30.132487318851087
1149 -0.026009600423276425 -30.14754611151291 -0.025953995622694494 -30.15844131447378
1150 -0.026009201258420944 -30.17355531277133 -0.026116979867219926 -30.184558294341
1151 -0.026012280117720367 -30.19956759288905 -0.026024525985121727 -30.21058282032612
1152 -0.02601280910894275 -30.22558040199799 -0.025866847950965166 -30.236449668277086
1153 -0.026017971243709324 -30.251598373241702 -0.025902191828936338 -30.262351860106023
1154 -0.026009550876915456 -30.277607924118616 -0.025884661171585322 -30.288236521277607
1155 -0.026009779050946237 -30.30361770316956 -0.02517373887822032 -30.313410260155827
1156 -0.026015239022672176 -30.329632942192234 -0.026080886274576186 -30.339491146430404
1157 -0.026016737148165704 -30.3556496793404 -0.026152112428098916 -30.365643258858505
1158 -0.026025960966944695 -30.381675640307343 -0.026482914853841067 -30.392126173712345
1159 -0.026010380312800407 -30.407686020620144 -0.025950150657445194 -30.41807632436979
1160 -0.02602748367935419 -30.433713504299497 -0.02635758090764284 -30.44443390527743
1161 -0.02601001728326082 -30.45972352158276 -0.026171638257801534 -30.470605543535232
1162 -0.026025208178907633 -30.485748729761667 -0.025504321791231632 -30.496109865326464
1163 -0.026005875691771506 -30.51175460545344 -0.026031427178531887 -30.522141292504994
1164 -0.0260194955393672 -30.537774100992806 -0.025737688597291707 -30.547878981102286
1165 -0.02601955449208617 -30.563793655484893 -0.026093710865825414 -30.573972691968113
1166 -0.026016993355005978 -30.5898106488399 -0.026152526307851077 -30.600125218275963
1167 -0.026015193946659566 -30.61582584278656 -0.024011407792568207 -30.62413662606853
1168 -0.026029027160257102 -30.641854869946815 -0.026348076574504376 -30.650484702643034
1169 -0.026026298478245734 -30.667881168425062 -0.026039444841444492 -30.67652414748448
1170 -0.026026957668364048 -30.693908126093426 -0.026062507089227437 -30.702586654573707
1171 -0.026027948036789893 -30.719936074130217 -0.026025006268173455 -30.72861166084188
1172 -0.026026927307248114 -30.745963001437467 -0.02614008281379938 -30.75475174365568
1173 -0.02602558946236968 -30.771988590899838 -0.025892065837979317 -30.78064380949366
1174 -0.026029869355261324 -30.7980184602551 -0.0260369174182415 -30.806680726911903
1175 -0.026029099058359862 -30.82404755931346 -0.026029899623245 -30.83271062653515
1176 -0.026028648391366004 -30.850076207704827 -0.026145541202276947 -30.858856167737425
1177 -0.02602757904678583 -30.876103786751614 -0.026180708967149257 -30.885036876704575
1178 -0.026030072849243878 -30.90213385960086 -0.025878001376986502 -30.910914878081563
1179 -0.02602024469524622 -30.928154104296105 -0.02578503657132387 -30.936699914652888
1180 -0.02603186434134841 -30.954185968637454 -0.02600789712741971 -30.96270781178031
1181 -0.026033257599920034 -30.980219226237374 -0.026099488977342843 -30.988807300757653
1182 -0.026031657215207817 -31.00625088345258 -0.026146180368959902 -31.014953481126614
1183 -0.026036263816058634 -31.03228714726864 -0.026875448133796453 -31.04182892926041
1184 -0.02602855209261179 -31.058315699361252 -0.025981218554079533 -31.06781014781449
1185 -0.02602327987551689 -31.08433897923677 -0.02605904908850789 -31.093869196903
1186 -0.026020399667322634 -31.110359378904093 -0.026493412721902133 -31.1203626096249
1187 -0.02602185942232609 -31.13638123832642 -0.025788854993879794 -31.146151464618782
1188 -0.026023726910352707 -31.16240496523677 -0.026113656535744666 -31.172265121154528
1189 -0.026022089272737504 -31.188427054509507 -0.02600764445960522 -31.19827276561413
1190 -0.02602624800056219 -31.21445330251007 -0.025973398610949515 -31.224246164225082
1191 -0.02602065997198224 -31.240473962482053 -0.025943517126142977 -31.250189681351227
1192 -0.02602130686864257 -31.266495269350695 -0.026062491815537214 -31.276252173166764
1193 -0.02601803820580244 -31.292513307556497 -0.026252451445907356 -31.30250462461267
1194 -0.02601852100342512 -31.318531828559923 -0.026197292655706406 -31.328701917268376
1195 -0.026013513561338186 -31.34454534212126 -0.026247993018478154 -31.354949910286855
1196 -0.02601033393293619 -31.3705556760542 -0.026525834295898675 -31.381475744582755
1197 -0.026010746974498032 -31.3965664230287 -0.02607577173039317 -31.40755151631315
1198 -0.02601369544863701 -31.422580118477335 -0.02619017343968153 -31.43374168975283
1199 -0.025998935755342244 -31.448579054232678 -0.02557029537856579 -31.459311985131393
1200 -0.026013581827282906 -31.47459263605996 -0.025564710423350335 -31.484876695554743
1201 -0.026016196142882107 -31.500608832202843 -0.025998896267265082 -31.510875591822007
1202 -0.02601527189835906 -31.526624104101202 -0.025984394643455744 -31.536859986465462
1203 -0.026015119254589082 -31.55263922335579 -0.026033759769052266 -31.562893746234515
1204 -0.026015826035290956 -31.57865504939108 -0.025927351135760546 -31.588821097370275
1205 -0.026019123289734124 -31.604674172680816 -0.026007909327745438 -31.61482900669802
1206 -0.026009256206452846 -31.63068342888727 -0.026916036289185284 -31.641745042987207
1207 -0.026015288755297662 -31.656698717642566 -0.02635630564764142 -31.66810134863485
1208 -0.026010111998766662 -31.68270882964133 -0.025960229337215424 -31.694061577972064
1209 -0.026013122498989107 -31.70872195214032 -0.02598886117339134 -31.720050439145457
1210 -0.02601136825978756 -31.734733320400107 -0.026274446025490762 -31.746324885170946
1211 -0.026007422432303428 -31.76074074283241 -0.026187086664140224 -31.772511971835087
1212 -0.026010303758084774 -31.786751046590496 -0.02607576660811901 -31.798587738443207
1213 -0.026012735534459354 -31.812763782124954 -0.026090424694120883 -31.824678163137328
1214 -0.026011003740131856 -31.838774785865084 -0.025675790198147298 -31.850353953335475
1215 -0.02601975267753005 -31.864794538542615 -0.02590050399303436 -31.87625445732851
1216 -0.026013697776943446 -31.890808236319558 -0.026035635359585287 -31.902290092688094
1217 -0.02601257972419262 -31.91682081604375 -0.025915065314620733 -31.928205158002715
1218 -0.026022262778133153 -31.942843078821884 -0.025678997859358788 -31.953884155862074
1219 -0.026011234614998102 -31.968854313436882 -0.026220819726586343 -31.98010497558866
1220 -0.02601602589711547 -31.994870339333996 -0.026135837472975255 -32.00624081306164
1221 -0.02601318070665002 -32.02088352004065 -0.02608274817466736 -32.0323235612363
1222 -0.02601638427004218 -32.04689990431069 -0.02715939236804843 -32.05948295360435
1223 -0.026008550729602575 -32.07290845504029 -0.02555257696658373 -32.085035530570934
1224 -0.026015655044466256 -32.09892411008476 -0.02694789869710803 -32.111983429268044
1225 -0.02600387968122959 -32.124927989765986 -0.025812174193561077 -32.137795603461605
1226 -0.026012160535901784 -32.150940150301885 -0.025922859180718662 -32.16371846264232
1227 -0.026013558730483055 -32.17695370903237 -0.026225991174578668 -32.1899444538169
1228 -0.0260138638317585 -32.202967572864125 -0.025997374951839448 -32.21594182876874
1229 -0.02601048881188035 -32.228978061676 -0.026221259497106075 -32.24216308826585
1230 -0.026001655869185923 -32.25497971754519 -0.025387227442115544 -32.267550315707965
1231 -0.026012887060642243 -32.280992604605835 -0.025967252999544145 -32.29351756870751
1232 -0.026011929847300053 -32.307004534453135 -0.026439831499010323 -32.31995740020652
1233 -0.02601360632106662 -32.3330181407742 -0.026907378900796176 -32.346864779107314
1234 -0.026011103205382823 -32.359029243979585 -0.026112749800086023 -32.3729775289074
1235 -0.026008988544344903 -32.38503823252393 -0.02597763165831566 -32.39895516056571
1236 -0.02600772650912404 -32.41104595903305 -0.026038970984518527 -32.42499413155023
1237 -0.026007860153913497 -32.437053819186964 -0.025921877939254045 -32.45091600948948
1238 -0.02600501338019967 -32.463058832567164 -0.026120445877313613 -32.47703645536679
1239 -0.025999982841312885 -32.48905881540848 -0.026416329294443132 -32.503452784661235
1240 -0.026005023531615733 -32.515063838940094 -0.02579754954203963 -32.529250334203276
1241 -0.025999861862510444 -32.5410637008026 -0.02631512554362416 -32.5555654597469
1242 -0.02600603587925434 -32.56706973668186 -0.0259163492359221 -32.58148180898282
1243 -0.025997363030910492 -32.59306709971277 -0.025974748469889165 -32.607456557452714
1244 -0.026000596396625043 -32.6190676961094 -0.02611292600631714 -32.633569483459034
1245 -0.026007904950529338 -32.64507560105993 -0.02601210093125701 -32.65958158439029
1246 -0.0260216829366982 -32.67109728399663 -0.024655375722795726 -32.68423696011308
1247 -0.026008138526231052 -32.69710542252286 -0.026222399901598692 -32.71045936001468
1248 -0.0260034903883934 -32.72310891291125 -0.026096365600824355 -32.7365557256155
1249 -0.02600214323028922 -32.74911105614154 -0.026042593363672494 -32.76259831897917
1250 -0.026009124238044024 -32.77512018037958 -0.026029224414378403 -32.78862754339355
1251 -0.02601329032331705 -32.8011334707029 -0.027015088871121407 -32.81564263226468
1252 -0.026006590574979782 -32.82714006127788 -0.025953639578074218 -32.841596271842754
1253 -0.02600036356598139 -32.853140424843865 -0.02594229020178318 -32.86753856204454
1254 -0.025998725183308126 -32.87913915002717 -0.02602692097425461 -32.89356548301879
1255 -0.026000774651765823 -32.905139924678934 -0.026002371869981288 -32.91956785488877
1256 -0.0259988185018301 -32.93113874318077 -0.02603650502860546 -32.945604359917375
1257 -0.02600253289565444 -32.95714127607642 -0.026173452101647853 -32.97177781201902
1258 -0.026009268872439862 -32.98315054494886 -0.023511765524744987 -32.995289577543765
1259 -0.026014234218746424 -33.00916477916761 -0.025833597499877216 -33.02112317504364
1260 -0.02601136965677142 -33.035176148824384 -0.026000316068530083 -33.047123491112174
1261 -0.026013231370598078 -33.06118938019498 -0.026131148170679807 -33.07325463928285
1262 -0.026012049335986377 -33.08720142953097 -0.025823275092989206 -33.09907791437584
1263 -0.026013639383018018 -33.11321506891399 -0.025960419792681932 -33.12503833416852
1264 -0.026028737891465425 -33.13924380680545 -0.026149559393525125 -33.151187893562046
1265 -0.02601026454940438 -33.16525407135486 -0.025858923606574536 -33.17704681716862
1266 -0.026008047722280027 -33.19126211907714 -0.026122028473764658 -33.20316884564239
1267 -0.026009733974933624 -33.21727185305207 -0.026085487566888332 -33.229254333209276
1268 -0.026004807371646167 -33.24327666042372 -0.025788566563278437 -33.255042899772555
1269 -0.02600956419482827 -33.26928622461855 -0.0257219766266644 -33.28076487639922
1270 -0.026009926572442055 -33.29529615119099 -0.026424028631299733 -33.307188905030515
1271 -0.026001531537622212 -33.32129768272861 -0.026026591751724483 -33.33321549678224
1272 -0.026013791747391223 -33.347311474476 -0.025883237458765508 -33.359098734241
1273 -0.026014838460832836 -33.37332631293683 -0.025725039839744567 -33.38482377408074
1274 -0.025998066551983355 -33.39932437948882 -0.026170531380921604 -33.410994305461664
1275 -0.026014048513025044 -33.425338428001844 -0.025730757974088192 -33.43672506343575
1276 -0.026011518388986587 -33.45134994639083 -0.02607579343020916 -33.46280085686596
1277 -0.026009716372936965 -33.47735966276377 -0.026216378249228 -33.48901723511519
1278 -0.026012363750487565 -33.503372026514256 -0.026132499147206546 -33.5151497342624
1279 -0.026012435927987097 -33.529384462442245 -0.025795163959264754 -33.54094489822167
1280 -0.026018824055790903 -33.555403286498034 -0.026220321469008923 -33.56716521969068
1281 -0.026014946214854718 -33.58141823271289 -0.026341673731803895 -33.593506893422486
1282 -0.026006120163947342 -33.60742435287684 -0.026032816991209982 -33.6195397104137
1283 -0.02600606670603156 -33.63343041958287 -0.026138727366924287 -33.645678437780624
1284 -0.026011358294636012 -33.65944177787751 -0.02556155724450946 -33.67123999502513
1285 -0.026014197431504727 -33.68545597530902 -0.026268106419593096 -33.697508101444726
1286 -0.026011302415281535 -33.7114672777243 -0.02611794024705887 -33.72362604169179
1287 -0.026008180901408197 -33.73747545862571 -0.026285250950604678 -33.749911292642395
1288 -0.02600931767374277 -33.76348477629945 -0.026181231997907162 -33.776092524640305
1289 -0.026012522540986537 -33.78949729884044 -0.026408277824521063 -33.80250080246483
1290 -0.02600648608058691 -33.81550378492103 -0.02562478994950652 -33.82812559241433
1291 -0.026020988915115596 -33.84152477383614 -0.02650938993319869 -33.85463498234753
1292 -0.026006844453513624 -33.867531618289654 -0.025928465835750102 -33.880563448183274
1293 -0.02601183354854584 -33.8935434518382 -0.026466571353375913 -33.90703001953665
1294 -0.02601782688871026 -33.91956127872691 -0.026263422891497613 -33.933293442428145
1295 -0.026000987365841867 -33.94556226609275 -0.02604344394057989 -33.959336886368725
1296 -0.025977451447397472 -33.971539717540146 -0.025104871205985545 -33.98444175757471
1297 -0.026006485801190138 -33.99754620334134 -0.026124596875160933 -34.01056635444987
1298 -0.02600399199873209 -34.02355019534007 -0.025901047885417937 -34.03646740233529
1299 -0.026007797010242938 -34.049557992350316 -0.026101401541382074 -34.06256880387667
1300 -0.026005287282168867 -34.07556327963248 -0.025990565493702888 -34.08855936937037
1301 -0.026002279296517373 -34.101565558929 -0.025814194325357677 -34.11437356369573
1302 -0.0260068167001009 -34.12757237562911 -0.026015511155128478 -34.14038907485086
1303 -0.026018900144845248 -34.153591275773955 -0.025699480436742306 -34.1660885552876
1304 -0.0260018777102232 -34.17959315348418 -0.0256614176556468 -34.19174997294325
1305 -0.026011467352509497 -34.20560462083669 -0.02612593015655875 -34.21787590309981
1306 -0.02600956792011857 -34.23161418875681 -0.025758394878357647 -34.24363429797817
1307 -0.026020402461290358 -34.2576345912181 -0.025408420152962206 -34.26904271813113
1308 -0.026011354848742486 -34.28364594606684 -0.02602104637771845 -34.29506376450885
1309 -0.02601511012762785 -34.30966105619447 -0.02608804702758789 -34.32115181153644
1310 -0.02601330652832985 -34.3356743627228 -0.026171379163861273 -34.3473231907003
1311 -0.026012197136878967 -34.36168655985968 -0.025963810831308366 -34.37328700153161
1312 -0.026014202553778887 -34.38770076241346 -0.02593259885907173 -34.39921960039068
1313 -0.026007054187357426 -34.41370781660082 -0.026166669372469187 -34.42538626976315
1314 -0.0260198256932199 -34.43972764229404 -0.026292904186993836 -34.45167917395015
1315 -0.0260107628069818 -34.46573840510102 -0.025955350324511527 -34.477634524274656
1316 -0.026011853571981193 -34.491750258673 -0.025920090824365617 -34.50355461509902
1317 -0.02601681975647807 -34.51776707842948 -0.025964630767703056 -34.52951924586672
1318 -0.026012447383254766 -34.54377952581273 -0.026114812958985566 -34.55563405882571
1319 -0.026008385140448807 -34.56978791095318 -0.026007907930761576 -34.58164196675647
1320 -0.026007488183677197 -34.59579539913686 -0.0258570184931159 -34.607498985249585
1321 -0.026005783956497906 -34.62180118309336 -0.025980563182383776 -34.63347954843197
1322 -0.026011441182345153 -34.64781262427571 -0.026233537402004004 -34.65971308583398
1323 -0.0260097436606884 -34.673822367936395 -0.02603166699409485 -34.68574475282807
1324 -0.02601281339302659 -34.69983518132942 -0.025772601179778577 -34.71151735400785
1325 -0.02600871128961444 -34.72584389261903 -0.026026821043342353 -34.7375441750512
1326 -0.026012514438480138 -34.75185640705751 -0.02615732066333294 -34.76370149571453
1327 -0.02601144965738058 -34.77786785671489 -0.026102999784052373 -34.78980449549858
1328 -0.026010317821055652 -34.803878174535946 -0.025888449791818858 -34.8156929452904
1329 -0.02599761439487338 -34.82987578893082 -0.025843598041683437 -34.84153654333208
1330 -0.026009890902787446 -34.855885679833605 -0.026081283949315547 -34.8676178272814
1331 -0.026006791461259126 -34.88189247129486 -0.026060757972300053 -34.8936785852537
1332 -0.026007511559873818 -34.90789998285474 -0.025366061460226776 -34.91904464671393
1333 -0.02601441266015172 -34.93391439551489 -0.025205145217478277 -34.944249791931405
1334 -0.026009383704513313 -34.9599237792194 -0.025800913386046887 -34.970050705317455
1335 -0.02601208658888936 -34.985935865808294 -0.026012972742319108 -34.99606367805978
1336 -0.026012653764337302 -35.011948519572634 -0.025866865739226343 -35.021930543799
1337 -0.026014402322471143 -35.03796292189511 -0.025965263787657022 -35.047895807586656
1338 -0.026028735283762216 -35.06399165717887 -0.025209354236721992 -35.07310516182338
1339 -0.026026336289942265 -35.09001799346881 -0.026302523631602525 -35.09940768545498
1340 -0.026011293195188044 -35.116029286664 -0.0255470241419971 -35.12495470959698
1341 -0.026020576246082783 -35.142049862910085 -0.026138934958726167 -35.1510936445557
1342 -0.026020773127675055 -35.16807063603776 -0.026189364772289992 -35.177283009327994
1343 -0.026035326533019543 -35.19410596257078 -0.024897943995893002 -35.20218095332389
1344 -0.026019589230418205 -35.220125551801196 -0.02580775124952197 -35.22798870457341
1345 -0.026021130476146938 -35.24614668227734 -0.025953110586851836 -35.25394181516027
1346 -0.026023143064230682 -35.27216982534157 -0.026045297179371117 -35.27998711233964
1347 -0.026025412417948247 -35.29819523775952 -0.02606596229597926 -35.30605307463562
1348 -0.02602369273081422 -35.32421893049034 -0.026038177497684955 -35.3320912521333
1349 -0.02602289877831936 -35.35024182926866 -0.02602500095963478 -35.35811625309294
1350 -0.026022295374423264 -35.376264124643086 -0.025932531896978618 -35.384048784989915
1351 -0.026016319822520017 -35.4022804444656 -0.025063412450253963 -35.409112197440166
1352 -0.026033062115311624 -35.42831350658091 -0.025550632551312447 -35.43466282999148
1353 -0.02602198477834463 -35.45433549135926 -0.026281881891191006 -35.460944711882675
1354 -0.02604406988248229 -35.48037956124174 -0.026000893115997313 -35.486945604998674
1355 -0.02602254543453455 -35.506402106676276 -0.026546271145343782 -35.513491876144016
1356 -0.02602350814267993 -35.532425614818955 -0.026587936840951443 -35.54007981298497
1357 -0.026018578559160233 -35.558444193378115 -0.025985918007791042 -35.56606573099276
1358 -0.0260167577303946 -35.58446095110851 -0.026066753454506396 -35.59213248444727
1359 -0.026012880075722934 -35.61047383118424 -0.02515928028151393 -35.61729176472878
1360 -0.02601980362087488 -35.63649363480511 -0.02612781198695302 -35.643419576715736
1361 -0.026022163033485413 -35.6625157978386 -0.02602244196459651 -35.669442018680336
1362 -0.026021938398480417 -35.68853773623708 -0.0259689730592072 -35.69541099173954
1363 -0.026022122334688903 -35.71455985857177 -0.025900662317872046 -35.721311654057416
1364 -0.026032401993870736 -35.74059226056564 -0.026376228872686626 -35.7476878829301
1365 -0.02602086793631315 -35.76661312850195 -0.02562079010531306 -35.773308673035416
1366 -0.026024516485631467 -35.792637644987586 -0.02614397369325161 -35.79945264672867
1367 -0.026017659716308116 -35.818655304703896 -0.025974223110824823 -35.82542686983949
1368 -0.026021686382591724 -35.84467699108649 -0.02647019661962986 -35.85189706645912
1369 -0.02601393898949027 -35.87069093007598 -0.02604332724586129 -35.877940393704975
1370 -0.026021673623472453 -35.896712603699456 -0.02595986509695649 -35.90390025880193
1371 -0.026014487817883493 -35.92272709151734 -0.026265370100736617 -35.93016562890267
1372 -0.0260010102763772 -35.94872810179371 -0.02589850462973118 -35.9560641335324
1373 -0.026034106407314538 -35.97476220820103 -0.02681239228695631 -35.98287652581936
1374 -0.0260162640362978 -36.00077847223733 -0.02677621692419052 -36.00965274274355
1375 -0.026012230664491653 -36.02679070290182 -0.02600016575306654 -36.035652908496616
1376 -0.02601232463493943 -36.05280302753676 -0.02606530599296093 -36.061718214489574
1377 -0.026014132890850306 -36.07881716042761 -0.026120450533926486 -36.0878386650235
1378 -0.02602082910016179 -36.10483798952777 -0.025645840633660554 -36.113484505657155
1379 -0.026005480252206326 -36.13084346977998 -0.02588962987065315 -36.13937413552781
1380 -0.026016044057905675 -36.15685951383789 -0.025995823089033365 -36.16536995861684
1381 -0.026017403695732355 -36.18287691753362 -0.025798759981989862 -36.19116871859883
1382 -0.026015817280858756 -36.20889273481448 -0.026174062397331 -36.21734278099616
1383 -0.026019920781254768 -36.23491265559573 -0.026150146033614874 -36.24349292702978
1384 -0.026015113200992347 -36.26092776879672 -0.02595865624025464 -36.26945158327003
1385 -0.026018434949219228 -36.28694620374594 -0.02670659590512514 -36.29615817917516
1386 -0.026016988884657623 -36.3129631926306 -0.02582727624103427 -36.32198545541619
1387 -0.026014812849462034 -36.33897800548006 -0.025990183372050522 -36.34797563878824
1388 -0.026015319488942625 -36.364993324969 -0.02595226876437664 -36.37392790755262
1389 -0.026017617899924517 -36.391010942868924 -0.02599805695936084 -36.39992596451198
1390 -0.026019211020320655 -36.41703015388924 -0.025896684359759094 -36.42582264887174
1391 -0.026017558015882968 -36.44304771190512 -0.02584570711478591 -36.45166835598652
1392 -0.026014540158212186 -36.46906225206334 -0.025473647005856036 -36.47714200299237
1393 -0.026030418556183578 -36.49509267061952 -0.025496268086135386 -36.50263827107851
1394 -0.026021469198167325 -36.52111413981769 -0.024291472882032393 -36.526929743960544
1395 -0.026033611688762903 -36.54714775150645 -0.026524750888347624 -36.55345449484889
1396 -0.02602726798504591 -36.573175019491494 -0.02602900266647339 -36.57948349751537
1397 -0.02602528678253293 -36.59920030627403 -0.026076308358460663 -36.60555980587383
1398 -0.02602287186309695 -36.62522317813713 -0.026054053381085397 -36.63161385925492
1399 -0.026025123707950116 -36.65124830184508 -0.026024989783763885 -36.65763884903868
1400 -0.026022852305322884 -36.677271154150404 -0.025992184039205314 -36.68363103307789
1401 -0.026021102722734214 -36.70329225687314 -0.02586492570117116 -36.70949595877906
1402 -0.026027750596404074 -36.729320007469546 -0.02586822472512722 -36.73536418350419
1403 -0.02601566081866622 -36.75533566828821 -0.027113943081349134 -36.762478126585535
1404 -0.02602290455251932 -36.78135857284073 -0.025987017806619404 -36.788465144392156
1405 -0.026022600289434195 -36.80738117313017 -0.026162122562527656 -36.81462726695468
1406 -0.026018724124878646 -36.83339989725505 -0.02632873933762312 -36.8409560062923
1407 -0.02601860985159874 -36.859418507106646 -0.026054193545132876 -36.86701019983744
1408 -0.02601788183674216 -36.88543638894339 -0.026148435287177564 -36.893158635124614
1409 -0.026016114559024573 -36.91145250350242 -0.02650406863540411 -36.91966270376002
1410 -0.02601513424888253 -36.9374676377513 -0.026442948449403047 -36.94610565220942
1411 -0.026017888449132442 -36.96348552620043 -0.0259692101739347 -36.97207486238335
1412 -0.026018329430371523 -36.9895038556308 -0.025967378448694945 -36.99804224083205
1413 -0.02601132486015558 -37.01551518049096 -0.026477285660803318 -37.02451952649285
1414 -0.0260166228748858 -37.04153180336584 -0.025920149683952332 -37.05043967617681
1415 -0.02601378159597516 -37.06754558496182 -0.02615433232858777 -37.076594008505396
1416 -0.026003621239215135 -37.09354920620103 -0.025802837032824755 -37.10239684553822
1417 -0.026014415826648474 -37.119563622027684 -0.026002079155296086 -37.12839892469352
1418 -0.026020258944481612 -37.14558388097217 -0.025783394835889338 -37.15418231952941
1419 -0.026037358026951552 -37.17162123899912 -0.024680641293525696 -37.17886296082294
1420 -0.026025888789445163 -37.19764712778857 -0.02585599720478058 -37.20471895802772
1421 -0.026024091336876155 -37.22367121912545 -0.02592256385833025 -37.23064152188605
1422 -0.026024437602609397 -37.24969565672806 -0.025933834537863732 -37.256575356423916
1423 -0.02602620031684637 -37.27572185704491 -0.026066659949719906 -37.282642016373636
1424 -0.026029309537261725 -37.30175116658217 -0.026357124745845794 -37.30899914111948
1425 -0.026019164826720953 -37.32777033140889 -0.025642078090459108 -37.334641219209935
1426 -0.026017878018319607 -37.353788209427215 -0.02634760467335582 -37.36098882388329
1427 -0.02602399419993162 -37.37981220362715 -0.02581944866105914 -37.38680827254435
1428 -0.026028600335121155 -37.40584080396227 -0.02538314899429679 -37.412191421538644
1429 -0.026021776162087916 -37.43186258012436 -0.0262418738566339 -37.43843329539528
1430 -0.02602975396439433 -37.457892334088754 -0.025875050574541092 -37.46430834596982
1431 -0.02603626251220703 -37.48392859660096 -0.02551856469362974 -37.489826910663446
1432 -0.02602905109524727 -37.50995764769621 -0.026101493462920188 -37.51592840412636
1433 -0.026024797186255454 -37.535982444882464 -0.026220304425805807 -37.54214870855217
1434 -0.02602301063016057 -37.562005455512626 -0.026127340365201236 -37.56827604891737
1435 -0.026031096559017898 -37.58803655207164 -0.025944849383085965 -37.594220898300456
1436 -0.026028703060001136 -37.61406525513164 -0.025992875918745995 -37.6202137742192
1437 -0.02602468654513359 -37.64008994167678 -0.026031096745282412 -37.64624487096449
1438 -0.02602532897144556 -37.66611527064822 -0.025987274013459682 -37.67223214497795
1439 -0.026042098924517632 -37.69215736957274 -0.027444117330014707 -37.69967626230796
1440 -0.02602544017136097 -37.7181828097441 -0.026023722346872093 -37.72569998465483
1441 -0.02602335000410676 -37.74420615974821 -0.026132363080978393 -37.75183234773581
1442 -0.026019860710948705 -37.770226020459155 -0.025863965041935444 -37.77769631277774
1443 -0.026022454723715782 -37.79624847518287 -0.025783802010118963 -37.80348011478786
1444 -0.026036504190415144 -37.822284979373286 -0.026330913323909043 -37.82981102811177
1445 -0.02601354122161865 -37.8482985205949 -0.026225378271192312 -37.85603640638296
1446 -0.02601972594857216 -37.874318246543474 -0.02613399475812912 -37.88217040114109
1447 -0.0260668208822608 -37.90038506742574 -0.027339644730091095 -37.90951004587118
1448 -0.026012164447456597 -37.926397231873196 -0.026263525430113076 -37.93577357130129
1449 -0.026008661929517986 -37.95240589380271 -0.026031170133501293 -37.96180474143479
1450 -0.02600712776184082 -37.978413021564556 -0.026073569152504205 -37.98787831058729
1451 -0.026007822435349225 -38.0044208439999 -0.026001327950507403 -38.0138796385378
1452 -0.02600883236154914 -38.03042967636145 -0.026157225016504526 -38.040036863554306
1453 -0.026011990662664176 -38.05644166702412 -0.02576414393261075 -38.06580100748692
1454 -0.026008217595517635 -38.082449884619635 -0.02605056669563055 -38.09185157418255
1455 -0.026006289944052696 -38.108456174563685 -0.025999131333082914 -38.11785070551563
1456 -0.02601138176396489 -38.13446755632765 -0.025994007755070925 -38.1438447132707
1457 -0.026012273970991373 -38.16047983029864 -0.025937928818166256 -38.16978264208887
1458 -0.026008214615285397 -38.18648804491393 -0.02625713488087058 -38.19603977696974
1459 -0.02600437607616186 -38.21249242099009 -0.02615206753835082 -38.22219184450809
1460 -0.026002933830022813 -38.23849535482011 -0.025706350151449443 -38.24789819465954
1461 -0.02601270694285631 -38.26450806176297 -0.025435522291809322 -38.27333371695135
1462 -0.02601293148472905 -38.290520993247696 -0.025938395131379365 -38.299272112082726
1463 -0.02601321702823043 -38.316534210275925 -0.026097770407795907 -38.32536988249052
1464 -0.025997649878263474 -38.34253186015419 -0.02555412668734789 -38.35092400917787
1465 -0.026007994078099728 -38.36853985423229 -0.025869046431034805 -38.3767930556089
1466 -0.026024613808840514 -38.39456446804113 -0.025773672200739384 -38.40256672780964
1467 -0.02602406023070216 -38.420588528271836 -0.025630794186145067 -38.428197521995784
1468 -0.026021836884319784 -38.446610365156154 -0.025829029362648727 -38.45402655135843
1469 -0.026031688321381807 -38.472642053477536 -0.025422522332519293 -38.47944907369095
1470 -0.026012954674661158 -38.4986550081522 -0.026100708451122046 -38.505549782142076
1471 -0.02602240378037095 -38.52467741193257 -0.026185903698205948 -38.53173568584028
1472 -0.026027975603938103 -38.55070538753651 -0.025929166842252015 -38.557664852682535
1473 -0.02601750297471881 -38.57672289051123 -0.025845031812787057 -38.58350988449532
1474 -0.026023093052208422 -38.60274598356344 -0.026088631246238947 -38.60959851574156
1475 -0.026033485401421787 -38.62877946896486 -0.026574943959712983 -38.636173459701276
1476 -0.026011577621102334 -38.65479104658596 -0.02619766416028142 -38.662371123861554
1477 -0.026019661966711283 -38.68081070855268 -0.025974328722804786 -38.68834545258436
1478 -0.02601881492882967 -38.70682952348151 -0.025929771177470685 -38.71427522376183
1479 -0.02602137131616473 -38.73285089479767 -0.026062173768877983 -38.74033739753071
1480 -0.0260184939019382 -38.75886938869961 -0.02591922730207443 -38.766256624832785
1481 -0.02602354409173131 -38.78489293279134 -0.025988627597689627 -38.792245252430476
1482 -0.026026708353310824 -38.81091964114465 -0.026593734789639712 -38.81883898722012
1483 -0.026012548804283143 -38.83693218994893 -0.026344067137688398 -38.845183054357804
1484 -0.026017186883836984 -38.862949376832766 -0.026058976352214814 -38.87124203071002
1485 -0.02601927360519767 -38.88896865043797 -0.02592429630458355 -38.8971663270146
1486 -0.026022088062018157 -38.91499073849999 -0.026123315561562777 -38.923289642576165
1487 -0.026022679079324006 -38.94101341757931 -0.025859585963189602 -38.949149228539355
1488 -0.0260201970115304 -38.96703361459085 -0.02598079461604357 -38.9751300231554
1489 -0.02601090827956796 -38.99304452287041 -0.02580465329810977 -39.00093467645351
1490 -0.02601891737431288 -39.01906344024473 -0.025858985912054776 -39.02679366236556
1491 -0.02601816924288869 -39.04508160948762 -0.02605033339932561 -39.05284399576489
1492 -0.02601679153740406 -39.07109840102502 -0.026245953794568778 -39.07908994955946
1493 -0.026057018805295228 -39.097155419830315 -0.022867258451879025 -39.10195720801134
1494 -0.02602769136428833 -39.12318311119461 -0.026087587978690863 -39.128044795990036
1495 -0.026027932576835156 -39.149211043771444 -0.02604180797934532 -39.15408660396938
1496 -0.026031486690044403 -39.17524253046149 -0.026232749130576848 -39.18031935309996
1497 -0.02602657275274396 -39.20126910321423 -0.025982686225324868 -39.20630203932529
1498 -0.02602965906262398 -39.22729876227685 -0.02586048496887088 -39.23216252429416
1499 -0.026024357229471207 -39.25332311950633 -0.02579394103959203 -39.257956465333756
1500 -0.02602473394945264 -39.27934785345578 -0.026205999590456486 -39.284162464924215
1501 -0.0260254786349833 -39.30537333209077 -0.025997358188033105 -39.31015982311225
1502 -0.026030285377055408 -39.33140361746782 -0.026074828766286372 -39.336234651878534
1503 -0.02602437362074852 -39.35742799108857 -0.02604991998523474 -39.36228457186377
1504 -0.026024416740983724 -39.38345240782955 -0.026223015692085027 -39.38850758755585
1505 -0.02602549670264125 -39.409477904532196 -0.025935227889567612 -39.41444281544542
1506 -0.026025502290576697 -39.435503406822775 -0.02604500697925687 -39.44048782242468
1507 -0.026034712418913843 -39.46153811924169 -0.026121044903993605 -39.466608867328674
1508 -0.02602039910852909 -39.48755851835022 -0.025436818972229956 -39.492045686300905
1509 -0.026021877583116294 -39.51358039593334 -0.02582731293514371 -39.51787299923605
1510 -0.026045989338308574 -39.539626385271646 -0.025711840111762287 -39.54358483934781
1511 -0.02603222234174609 -39.56565860761339 -0.026065734587609767 -39.56965057393542
1512 -0.02603126736357808 -39.59168987497697 -0.026095704920589925 -39.59574627885601
1513 -0.026037922501564024 -39.61772779747854 -0.026013839337974787 -39.62176011819399
1514 -0.026022737473249437 -39.643750534951785 -0.026056265458464622 -39.647816383652454
1515 -0.026026343554258348 -39.66977687850604 -0.025950181297957897 -39.67376656495041
1516 -0.026029381342232226 -39.695806259848275 -0.025904507376253605 -39.699671072326666
1517 -0.02602510740980506 -39.72183136725808 -0.026180210802704097 -39.72585128312937
1518 -0.02602300262078643 -39.74785436987887 -0.026397633645683528 -39.75224891677506
1519 -0.02604293543845415 -39.77389730531733 -0.0271174062974751 -39.77936632307254
1520 -0.026015339978039266 -39.799912645295365 -0.026363926567137243 -39.80573024963967
1521 -0.026026087906211616 -39.825938733201575 -0.02613035459071398 -39.831860604230386
1522 -0.026017573848366737 -39.85195630704994 -0.026393231470137835 -39.85825383570052
1523 -0.026020016334950925 -39.87797632338489 -0.026020409166812898 -39.884274244867335
1524 -0.026010101567953824 -39.90398642495285 -0.02536997925490141 -39.90964422412224
1525 -0.026018436066806316 -39.930004861019654 -0.02600539121776819 -39.935649615340004
1526 -0.026022244617342948 -39.956027105637 -0.026038396079093216 -39.9616880114191
1527 -0.026016355026513338 -39.98204346066351 -0.026211210153996946 -39.987899221573095
1528 -0.026024345494806766 -40.008067806158316 -0.025929720792919397 -40.01382894236601
1529 -0.026037811208516358 -40.03410561736683 -0.02549223052337766 -40.03932117288939
1530 -0.02602186715230346 -40.060127484519136 -0.025856164935976266 -40.06517733782536
1531 -0.02602380234748125 -40.08615128686662 -0.026081791333854198 -40.09125912915921
1532 -0.026031040865927935 -40.11218232773255 -0.02635216573253274 -40.117611294891745
1533 -0.026019148621708156 -40.138201476354254 -0.02620957586914301 -40.14382087076089
1534 -0.026024728640913965 -40.16422620499517 -0.026048612594604493 -40.1698694833555
1535 -0.02602535504847765 -40.19025156004364 -0.026124300062656404 -40.19599378341815
1536 -0.02602074695751071 -40.216272307001155 -0.025956551264971494 -40.22195033468312
1537 -0.026022686157375574 -40.24229499315853 -0.02550574401393533 -40.247456078697056
1538 -0.026040131412446498 -40.268335124570974 -0.02581485817208886 -40.273270936869146
1539 -0.0260251653380692 -40.294360289909044 -0.026216160599142314 -40.29948709746829
1540 -0.02602768810465932 -40.320387978013706 -0.02616255506873131 -40.32564965253702
1541 -0.026027761120349168 -40.34641573913405 -0.026070934999734164 -40.351720587536754
1542 -0.026016204338520765 -40.37243194347257 -0.025980254542082547 -40.37770084207884
1543 -0.026031676586717366 -40.39846362005929 -0.026002096384763716 -40.4037029384636
1544 -0.026037002447992563 -40.42450062250728 -0.025970287434756757 -40.42967322589836
1545 -0.02602580953389406 -40.45052643204117 -0.026224671956151725 -40.45589789785451
1546 -0.026038714777678253 -40.47656514681885 -0.025877869594842194 -40.481775767449356
1547 -0.026032419595867395 -40.502597566414714 -0.026144412998110055 -40.507920180447464
1548 -0.026035079266875982 -40.52863264568159 -0.02581695029512048 -40.53373713074259
1549 -0.026035163272172212 -40.55466780895376 -0.025577461160719395 -40.55931459190331
1550 -0.02603136906400323 -40.58069917801776 -0.025780833885073663 -40.58509542578838
1551 -0.026034842245280743 -40.60673402026304 -0.02590322811156511 -40.61099865389995
1552 -0.026031613070517778 -40.632765633333555 -0.02582025146111846 -40.63681890536107
1553 -0.026031706482172012 -40.65879733981573 -0.02604083875194192 -40.66285974411301
1554 -0.026036614645272495 -40.684833954461 -0.02627176521345973 -40.689131509326465
1555 -0.026037417724728583 -40.71087137218573 -0.025976709090173244 -40.71510821841664
1556 -0.026033922843635083 -40.736905295029366 -0.025996682792901994 -40.74110490120954
1557 -0.026026467327028513 -40.762931762356395 -0.025602128263562916 -40.7667070294731
1558 -0.026028126943856478 -40.78895988930025 -0.02592604011297226 -40.792633069586074
1559 -0.026031890977174045 -40.814991780277424 -0.026072193495929243 -40.818705263082
1560 -0.02602838082239032 -40.84102016109981 -0.02632638029754162 -40.84503164337954
1561 -0.026025445200502872 -40.867045606300316 -0.026302073430269957 -40.871333716809815
1562 -0.026029486488550902 -40.89307509278887 -0.02616468705236912 -40.89749840386219
1563 -0.026032994128763677 -40.91910808691763 -0.025631905626505615 -40.92313030948869
1564 -0.02602844638749957 -40.94513653330513 -0.02595614958554506 -40.94908645907424
1565 -0.02602427490055561 -40.97116080820569 -0.02598536489531398 -40.97507182396955
1566 -0.026029548794031142 -40.99719035699972 -0.025720873847603798 -41.000792697817154
1567 -0.0260324340313673 -41.02322279103108 -0.026042578928172588 -41.026835276745324
1568 -0.026032793894410135 -41.04925558492549 -0.026008194126188756 -41.052843470871515
1569 -0.0260214414447546 -41.075277026370244 -0.026245508715510367 -41.07908897958703
1570 -0.026026908587664366 -41.10130393495791 -0.026067228708416223 -41.10515620829544
1571 -0.02603427181020379 -41.127338206768115 -0.02607982000336051 -41.1312360282988
1572 -0.026029596477746962 -41.153367803245864 -0.026163405179977416 -41.15739943347878
1573 -0.025999092496931553 -41.179366895742795 -0.028028386551886796 -41.18542782003067
1574 -0.02601433079689741 -41.20538122653969 -0.026104133855551482 -41.21153195388622
1575 -0.0260145322419703 -41.231395758781666 -0.02601232975721359 -41.23754428364344
1576 -0.026013062056154012 -41.25740882083782 -0.02596967536956072 -41.263513959013
1577 -0.026018096320331096 -41.283426917158145 -0.025986315310001375 -41.289500274323
1578 -0.026015643309801818 -41.30944256046795 -0.025995438639074563 -41.31549571296207
1579 -0.026013006269931794 -41.335455566737885 -0.026024560909718275 -41.34152027387179
1580 -0.02601134041324258 -41.361466907151126 -0.02599755935370922 -41.3675178332255
1581 -0.026018571853637696 -41.387485479004766 -0.026121212355792522 -41.39363904558129
1582 -0.026011958625167607 -41.413497437629935 -0.026387155801057816 -41.42002620138235
1583 -0.025999044347554446 -41.43949648197749 -0.026069109793752432 -41.4460953111761
1584 -0.026011615991592407 -41.465508097969085 -0.025357130076736213 -41.471452441252836
1585 -0.02601546924561262 -41.4915235672147 -0.025782916508615018 -41.497235357761454
1586 -0.026014627236872912 -41.517538194451575 -0.026084874756634235 -41.52332023251809
1587 -0.026011286396533252 -41.54354948084811 -0.02605399750173092 -41.54937423001982
1588 -0.026014440786093475 -41.5695639216342 -0.026010098308324812 -41.57538432832815
1589 -0.02602758426219225 -41.595591505896394 -0.025799627508968116 -41.601183955837115
1590 -0.026010821387171746 -41.62160232728357 -0.025899957679212094 -41.62708391351633
1591 -0.026011476386338474 -41.647613803669906 -0.026002706587314607 -41.65308662010364
1592 -0.026016841176897287 -41.6736306448468 -0.026045886054635047 -41.679132506158275
1593 -0.026016560290008782 -41.69964720513681 -0.02582620335742831 -41.7049587095157
1594 -0.0260123991407454 -41.72565960427756 -0.026171729527413846 -41.73113043904311
1595 -0.02601270480081439 -41.75167230907837 -0.025818472635000943 -41.756948911678116
1596 -0.026015865616500378 -41.77768817469487 -0.026050045806914567 -41.78299895748503
1597 -0.026013196166604757 -41.803701370861475 -0.026128281001001598 -41.80912723848603
1598 -0.026013630907982588 -41.82971500176946 -0.02607602681964636 -41.83520326530567
1599 -0.026011633034795523 -41.855726634804256 -0.026018749363720416 -41.861222014669394
1600 -0.026018534786999226 -41.881745169591255 -0.025773344188928606 -41.88699535885832
1601 -0.02601441675797105 -41.90775958634923 -0.02588930670171976 -41.91288466556004
1602 -0.026014452055096626 -41.93377403840432 -0.025958043336868287 -41.938842708896914
1603 -0.02601140346378088 -41.95978544186811 -0.025976849906146526 -41.96481955880306
1604 -0.026035752892494202 -41.985821194760604 -0.026582452189177274 -41.99140201099223
1605 -0.02601483128964901 -42.011836026050254 -0.025999184232205153 -42.01740119522444
1606 -0.026017306558787822 -42.03785333260904 -0.026039578299969435 -42.04344077352441
1607 -0.026015798095613718 -42.06386913070465 -0.026047465112060308 -42.06948823863647
1608 -0.02601625183597207 -42.08988538254062 -0.02603284250944853 -42.09552108114592
1609 -0.025988863222301005 -42.115874245762924 -0.02539077280089259 -42.12091185394681
1610 -0.026015830971300603 -42.14189007673423 -0.026225419994443656 -42.147137273941254
1611 -0.026017587911337615 -42.16790766464557 -0.026056503877043724 -42.1731937778183
1612 -0.02601507557556033 -42.193922740221126 -0.02604209678247571 -42.199235874600774
1613 -0.026018555369228126 -42.21994129559035 -0.02597820423543453 -42.22521407883621
1614 -0.026015786826610564 -42.245957082416965 -0.02606272157281637 -42.25127680040902
1615 -0.02601915840059519 -42.27197624081756 -0.025563000049442054 -42.27683980045847
1616 -0.026015604194253684 -42.297991845011815 -0.026016177702695133 -42.30285597816116
1617 -0.026014424674212933 -42.32400626968603 -0.02595417117699981 -42.32881014933816
1618 -0.026012662798166275 -42.3500189324842 -0.024874239787459375 -42.35368438912562
1619 -0.026017984561622142 -42.376036917045816 -0.025950691476464272 -42.379635080602085
1620 -0.02601881613954902 -42.402055733185364 -0.02621186226606369 -42.40584694286815
1621 -0.026019569113850595 -42.42807530229921 -0.025942808762192727 -42.43178975163035
1622 -0.02602614425122738 -42.45410144655044 -0.02629526099190116 -42.45808501262225
1623 -0.0260298827663064 -42.48013132931675 -0.02608289970085025 -42.4841679123231
1624 -0.026039047352969646 -42.506170376669715 -0.024859010893851518 -42.50902692321695
1625 -0.02602290464565158 -42.532193281315365 -0.025946719385683537 -42.53497364260264
1626 -0.026027479954063893 -42.55822076126943 -0.026035308744758366 -42.5610089513474
1627 -0.026023209933191536 -42.584243971202625 -0.025846727192401886 -42.5868556785398
1628 -0.02602565074339509 -42.61026962194602 -0.026201430428773164 -42.61305710896857
1629 -0.02602736568078399 -42.6362969876268 -0.026038725581020116 -42.639095834549586
1630 -0.026026752777397633 -42.6623237404042 -0.025479213893413545 -42.664575048443
1631 -0.02602584194391966 -42.68834958234812 -0.025688031874597072 -42.69026308031759
1632 -0.026034245267510414 -42.71438382761563 -0.026389296911656857 -42.71665237722925
1633 -0.026026956923305988 -42.74041078453893 -0.025880639720708132 -42.74253301694996
1634 -0.026026067696511744 -42.766436852235444 -0.026180137414485216 -42.76871315436445
1635 -0.026022498309612275 -42.79245935054506 -0.025716249365359545 -42.79442940372981
1636 -0.026023751590400934 -42.81848310213546 -0.025879380386322738 -42.82030878411613
1637 -0.026031755749136208 -42.8445148578846 -0.025850451458245514 -42.846159235574376
1638 -0.02603503903374076 -42.87054989691834 -0.02621786305680871 -42.87237709863118
1639 -0.026025580894201993 -42.89657547781254 -0.026052678190171718 -42.89842977682135
1640 -0.026023712009191513 -42.92259918982173 -0.026039550174027683 -42.92446932699538
1641 -0.026015026681125163 -42.948614216502854 -0.02600241368636489 -42.95047174068174
1642 -0.026028207037597895 -42.97464242354045 -0.026076190918684006 -42.97654793160043
1643 -0.02602575337514281 -43.000668176915596 -0.025797101389616727 -43.00234503299004
1644 -0.026022366248071194 -43.02669054316367 -0.025979611184448005 -43.02832464417449
1645 -0.02602654239162803 -43.052717085555294 -0.025979395397007464 -43.0543040395715
1646 -0.026023876667022706 -43.07874096222232 -0.0260937194339931 -43.08039775900549
1647 -0.026026906725019217 -43.10476786894734 -0.026001577824354173 -43.106399336829845
1648 -0.02602556152269244 -43.130793430470035 -0.026154148019850255 -43.132553484849694
1649 -0.026026234868913888 -43.15681966533895 -0.02596565205603838 -43.15851913690573
1650 -0.02602574024349451 -43.18284540558245 -0.025676814280450343 -43.18419595118618
1651 -0.02602965757250786 -43.208875063154956 -0.026119066588580608 -43.21031501777476
1652 -0.026030151918530465 -43.23490521507349 -0.02603022465482354 -43.236345242429586
1653 -0.026031515281647443 -43.260936730355134 -0.025918765086680652 -43.262264007516265
1654 -0.026024706102907656 -43.28696143645804 -0.026210528053343295 -43.288474535569605
1655 -0.026026115007698535 -43.31298755146574 -0.025745023787021638 -43.31421955935663
1656 -0.02602613577619195 -43.33901368724193 -0.025980049930512904 -43.34019960928714
1657 -0.02602880885824561 -43.36504249610017 -0.02608902659267187 -43.36628863587981
1658 -0.026032619643956423 -43.39107511574413 -0.02604528395459056 -43.3923339198344
1659 -0.026012933906167747 -43.417088049650296 -0.026088150218129158 -43.41842207005253
1660 -0.02603084798902273 -43.443118897639316 -0.026011288072913884 -43.444433358125444
1661 -0.026030847895890476 -43.469149745535205 -0.025978774204850195 -43.470412132330296
1662 -0.026029146648943423 -43.49517889218415 -0.026039028353989125 -43.49645116068429
1663 -0.026028394885361194 -43.52120728706951 -0.02622147873044014 -43.52267263941473
1664 -0.026023211516439916 -43.54723049858595 -0.026057644560933114 -43.548730283975665
1665 -0.0260304837487638 -43.57326098233471 -0.02622236330062151 -43.574952647276284
1666 -0.02603423725813627 -43.59929521959285 -0.02579497117549181 -43.60074761845178
1667 -0.026025001890957355 -43.625320221483804 -0.025960658956319094 -43.6267082774081
1668 -0.026029206439852716 -43.651349427923655 -0.02602887600660324 -43.652737153414705
1669 -0.026026599388569594 -43.67737602731223 -0.02589528253301978 -43.678632435947726
1670 -0.026043647434562445 -43.70341967474679 -0.02722436245530844 -43.70585679840303
1671 -0.026017890498042106 -43.72943756524483 -0.026132771372795106 -43.73198956977583
1672 -0.026024242211133242 -43.755461807455966 -0.025901316571980713 -43.75789088634781
1673 -0.026027843449264766 -43.78148965090523 -0.02563144834712148 -43.78352233469493
1674 -0.026028468925505876 -43.80751811983073 -0.02591138882562518 -43.809433723520556
1675 -0.02602507611736655 -43.833543195948096 -0.025980811566114426 -43.83541453508667
1676 -0.026025918684899806 -43.859569114633 -0.026354231871664524 -43.861768766958335
1677 -0.026023466233164073 -43.88559258086616 -0.026918538194149733 -43.88868730515249
1678 -0.026019624900072813 -43.91161220576623 -0.025902496371418237 -43.9145898015239
1679 -0.026020379457622766 -43.93763258522385 -0.02597597548738122 -43.94056577701129
1680 -0.026019735354930164 -43.96365232057878 -0.026078628562390804 -43.966644405573675
1681 -0.02602451788261533 -43.9896768384614 -0.02582913413643837 -43.99247353971011
1682 -0.026020113565027713 -44.015696952026424 -0.026008990593254566 -44.018482530303366
1683 -0.026020920276641844 -44.04171787230307 -0.025984473712742328 -44.044467004016106
1684 -0.02602043766528368 -44.06773830996835 -0.026329421252012254 -44.07079642526812
1685 -0.0260232069529593 -44.093761516921305 -0.026000290736556055 -44.096796716004675
1686 -0.02601952189579606 -44.1197810388171 -0.025814337842166423 -44.12261105384684
1687 -0.02602028250694275 -44.14580132132404 -0.02609989736229181 -44.14871095120913
1688 -0.02604393446817994 -44.17184525579222 -0.02659132443368435 -44.175302275642814
1689 -0.026008962839841842 -44.19785421863206 -0.02620385605841875 -44.20150613170123
1690 -0.02601528251543641 -44.2238695011475 -0.025976816285401584 -44.22748294798663
1691 -0.02601569052785635 -44.249885191675354 -0.026380057260394097 -44.25386300524703
1692 -0.026017503160983325 -44.27590269483634 -0.02586051160469651 -44.279723516851725
1693 -0.026016571372747422 -44.30191926620909 -0.026057330425828695 -44.30578084727755
1694 -0.026009091176092625 -44.32792835738518 -0.026072189770638944 -44.33185303704819
1695 -0.02602282613515854 -44.353951183520344 -0.026399625279009343 -44.3582526623272
1696 -0.026013971772044897 -44.37996515529239 -0.0260965958237648 -44.38434925815097
1697 -0.02601345842704177 -44.405978613719434 -0.026315789483487607 -44.41066504763446
1698 -0.02600582195445895 -44.43198443567389 -0.026396104041486977 -44.43706115167595
1699 -0.026014737226068972 -44.45799917289996 -0.025951470248401165 -44.46301262192435
1700 -0.0260098566301167 -44.48400902953008 -0.025817905459553002 -44.488830527383904
1701 -0.02601592428982258 -44.5100249538199 -0.025648454297333957 -44.514478981681236
1702 -0.026020796690136194 -44.536045750510034 -0.026337107457220555 -44.54081608913846
1703 -0.026009600982069968 -44.562055351492106 -0.026007156632840634 -44.5668232457713
1704 -0.026012347731739282 -44.58806769922384 -0.02609719056636095 -44.592920436337664
1705 -0.026017557457089426 -44.61408525668093 -0.026206491328775883 -44.61912692766644
1706 -0.026016362756490708 -44.640101619437424 -0.02611091108992696 -44.64523783875637
1707 -0.02600876921787858 -44.666110388655305 -0.026086853444576265 -44.67132469220095
1708 -0.026006593927741052 -44.692116982583045 -0.026142766512930394 -44.69746745871388
1709 -0.026013556495308877 -44.71813053907835 -0.02606903398409486 -44.723536492697974
1710 -0.02600913802161813 -44.74413967709997 -0.025893248803913593 -44.749429741501885
1711 -0.026005867682397366 -44.77014554478237 -0.026003113854676484 -44.77543285535656
1712 -0.026006740238517522 -44.79615228502089 -0.026586020179092885 -44.80201887553566
1713 -0.026005872897803782 -44.82215815791869 -0.026032075844705106 -44.82805095138036
1714 -0.02600618954747915 -44.848164347466174 -0.025961935240775346 -44.854012886621135
1715 -0.02601168444380164 -44.874176031909975 -0.0261824076063931 -44.880195294227526
1716 -0.026011492125689983 -44.900187524035665 -0.025814553443342447 -44.906009847670866
1717 -0.02601171946153045 -44.926199243497194 -0.026182021480053663 -44.93219186915092
1718 -0.026005342975258826 -44.952204586472455 -0.026050331816077233 -44.958242200967
1719 -0.026009008195251225 -44.97821359466771 -0.025984330382198096 -44.9842265313492
1720 -0.026002253405749798 -45.00421584807346 -0.02614389471709728 -45.010370426066295
1721 -0.026007156632840634 -45.0302230047063 -0.02610985394567251 -45.036480280011965
1722 -0.026012698747217657 -45.05623570345352 -0.025728167593479158 -45.06220844760544
1723 -0.026019619777798653 -45.082255323231315 -0.02579566538333893 -45.088004112988784
1724 -0.02600071718916297 -45.10825604042048 -0.02594827963039279 -45.113952392619176
1725 -0.026005194522440434 -45.13426123494292 -0.02581317462027073 -45.139765567239444
1726 -0.026010903157293798 -45.16027213810021 -0.02630740702152252 -45.16607297426096
1727 -0.02599156238138676 -45.1862637004816 -0.02569234659895301 -45.191765320859915
1728 -0.026009796001017094 -45.21227349648262 -0.02600310854613781 -45.21776842940605
1729 -0.026008055731654166 -45.23828155221427 -0.02603021841496229 -45.24379864782101
1730 -0.026007289718836545 -45.2642888419331 -0.026004472095519305 -45.26980311991653
1731 -0.026007585972547532 -45.29029642790565 -0.026091316901147365 -45.295894436817676
1732 -0.026004609744995834 -45.316301037650646 -0.026000601053237916 -45.32189503787092
1733 -0.026002130843698977 -45.34230316849435 -0.02595291119068861 -45.3478479490616
1734 -0.026020955573767424 -45.36832412406812 -0.026365194655954837 -45.374213143717554
1735 -0.026023245695978404 -45.3943473697641 -0.02642794940620661 -45.40064109312376
1736 -0.026006835233420133 -45.420354204997516 -0.02598826279863715 -45.426629355922394
1737 -0.02600947916507721 -45.44636368416259 -0.02622758550569415 -45.45285694142809
1738 -0.026005614176392557 -45.47236929833898 -0.02587756924331188 -45.4787345106714
1739 -0.0259989058598876 -45.49836820419887 -0.026129797380417586 -45.50486430805182
1740 -0.026004237402230502 -45.5243724416011 -0.0262344335205853 -45.53109874157241
1741 -0.025983082223683597 -45.550355523824784 -0.024796157889068127 -45.55589489946148
1742 -0.02600295636802912 -45.576358480192816 -0.025909106153994797 -45.581804005615474
1743 -0.02601094925776124 -45.602369429450576 -0.026048874389380215 -45.607852880004856
1744 -0.026010774169117214 -45.62838020361969 -0.026070151943713427 -45.63392303194857
1745 -0.02601331863552332 -45.65439352225521 -0.02602863423526287 -45.65995166618383
1746 -0.026012155786156656 -45.68040567804137 -0.02610905570909381 -45.68606072189292
1747 -0.02600901834666729 -45.70641469638804 -0.02598348706960678 -45.71204420896253
1748 -0.026016484946012497 -45.73243118133405 -0.026304778549820183 -45.73834898751235
1749 -0.026007682736963033 -45.75843886407101 -0.026145027205348014 -45.7644940147177
1750 -0.02599852913990617 -45.784437393210915 -0.025857842154800893 -45.7903518568725
1751 -0.026011993642896414 -45.81044938685381 -0.026062513515353204 -45.816414370387854
1752 -0.026016242802143097 -45.836465629655955 -0.025872102379798888 -45.842286472767654
1753 -0.026008818950504064 -45.862474448606456 -0.02599417380988598 -45.86828064657754
1754 -0.02601164160296321 -45.88848609020942 -0.025722675304859877 -45.8940033218824
1755 -0.026005536131560803 -45.91449162634098 -0.02592119975015521 -45.91992452163256
1756 -0.026008212752640248 -45.940499839093626 -0.026065210253000258 -45.94598973188556
1757 -0.026011558435857295 -45.96651139752948 -0.02580678267404437 -45.97179651455961
1758 -0.02601037109270692 -45.99252176862219 -0.026003982592374086 -45.99780049715198
1759 -0.02600894309580326 -46.01853071171799 -0.0259842524304986 -46.023784749582475
1760 -0.026013201847672463 -46.04454391356567 -0.026082813274115324 -46.04986756285659
1761 -0.02600767957046628 -46.07055159313614 -0.02601397829130292 -46.07588154114789
1762 -0.02601022329181433 -46.09656181642795 -0.02589570265263319 -46.10177724380053
1763 -0.026011476386338474 -46.12257329281429 -0.025978299975395202 -46.12775554377592
1764 -0.026010944228619336 -46.148584237042904 -0.025980028696358203 -46.15373557247228
1765 -0.026007958874106406 -46.17459219591701 -0.026006391365081073 -46.17974196383736
1766 -0.026008807960897683 -46.20060100387791 -0.02605173708871007 -46.205793700926066
1767 -0.026006064750254153 -46.22660706862816 -0.025826580263674258 -46.23162028118974
1768 -0.02600724985823035 -46.252614318486394 -0.02561055598780513 -46.257230837177545
1769 -0.026010164711624383 -46.278624483198016 -0.026055259816348552 -46.28328609699389
1770 -0.026009594555944204 -46.30463407775396 -0.025995494890958072 -46.30928159188485
1771 -0.026012324448674917 -46.33064640220263 -0.02595048090443015 -46.335232072789275
1772 -0.02601207382977009 -46.3566584760324 -0.02566998451948166 -46.360902057308756
1773 -0.026012404914945365 -46.382670880947344 -0.025605747383087872 -46.386507804691846
1774 -0.02601366527378559 -46.40868454622113 -0.02619318412616849 -46.41270098881802
1775 -0.02601046208292246 -46.434695008304054 -0.025975399557501076 -46.43867638837552
1776 -0.0260096438229084 -46.460704652126964 -0.026496786251664163 -46.46517317462718
1777 -0.02600874425843358 -46.4867133963854 -0.02596645653247833 -46.49113963115966
1778 -0.026006244122982025 -46.51271964050838 -0.025991390366107224 -46.51713102152577
1779 -0.026009182166308164 -46.538728822674685 -0.026070700585842134 -46.54320172211161
1780 -0.026009806897491217 -46.564738629572176 -0.026001560688018798 -46.56920328279963
1781 -0.026003817841410638 -46.59074244741359 -0.025936738960444926 -46.59514002176007
1782 -0.026005431171506645 -46.616747878585095 -0.026010212115943433 -46.621150233876016
1783 -0.026033379789441823 -46.642781258374534 -0.027595248073339462 -46.648745481949355
1784 -0.026010430231690407 -46.66879168860623 -0.025783803686499594 -46.674529285635856
1785 -0.026004808023571968 -46.6947964966298 -0.0259205118753016 -46.700449797511155
1786 -0.02600596621632576 -46.72080246284612 -0.02597060250118375 -46.72642040001234
1787 -0.026003231294453144 -46.746805694140576 -0.026272307243198158 -46.752692707255534
1788 -0.02599950833246112 -46.77280520247304 -0.0260985292494297 -46.778791236504965
1789 -0.026000996585935354 -46.79880619905897 -0.0260443814098835 -46.80483561791485
1790 -0.026004109997302294 -46.824810309056275 -0.026007488835603 -46.83084310675045
1791 -0.026005234848707915 -46.850815543904986 -0.02599296486005187 -46.8568360716105
1792 -0.025990216340869666 -46.87680576024586 -0.026149840001016854 -46.88298591161152
1793 -0.025994148384779692 -46.90279990863064 -0.025829858519136904 -46.90881577013066
1794 -0.025999491941183804 -46.928799400571826 -0.0259931992739439 -46.9348089694046
1795 -0.02600061958655715 -46.95480002015838 -0.026005031447857617 -46.96081400085246
1796 -0.026002580020576715 -46.980802600178954 -0.02652082908898592 -46.987334829941446
1797 -0.0260140516795218 -47.00681665185848 -0.024858401529490946 -47.01219323147094
1798 -0.02600338766351342 -47.032820039521994 -0.026344497874379157 -47.038537729345315
1799 -0.02600100850686431 -47.05882104802886 -0.025956781953573226 -47.06449451129889
1800 -0.026000601053237916 -47.0848216490821 -0.026145542040467262 -47.09064005333936
1801 -0.02600398603826761 -47.11082563512037 -0.025804230850189923 -47.11644428418955
1802 -0.026008579414337873 -47.13683421453471 -0.026243028044700623 -47.14268731223425
1803 -0.026012767292559146 -47.162846981827265 -0.026502395421266554 -47.16918970765552
1804 -0.02600164320319891 -47.18884862503047 -0.02608032776042819 -47.195270035415945
1805 -0.025998642016202212 -47.21484726704667 -0.026000235043466092 -47.221270270459414
1806 -0.025999274756759404 -47.24084654180343 -0.026007251162081958 -47.2472775216215
1807 -0.026002298574894667 -47.26684884037832 -0.02582538779824972 -47.27310290941975
1808 -0.02600516565144062 -47.29285400602976 -0.025898590870201587 -47.29900150028995
1809 -0.02600690573453903 -47.318860911764304 -0.026432089414447545 -47.325433589704396
1810 -0.026009152457118035 -47.344870064221425 -0.025526311807334424 -47.35095990151173
1811 -0.026003119070082903 -47.37087318329151 -0.02610894665122032 -47.37706884816295
1812 -0.026015244517475368 -47.39688842780898 -0.025806833896785973 -47.40287568205974
1813 -0.02600170550867915 -47.42289013331766 -0.025684549286961556 -47.4285602313467
1814 -0.026004577148705722 -47.44889471046636 -0.02631807355210185 -47.454878304898806
1815 -0.02601352846249938 -47.47490823892886 -0.027262368332594634 -47.4821406732314
1816 -0.025993243884295227 -47.500901482813155 -0.02693026950582862 -47.509070942737225
1817 -0.02599487332627177 -47.526896356139424 -0.025886551942676306 -47.5349574946799
1818 -0.0259955951012671 -47.55289195124069 -0.026195902656763793 -47.56115339733667
1819 -0.025993914250284432 -47.578885865490975 -0.026096400618553162 -47.587249797955224
1820 -0.02599178720265627 -47.60487765269363 -0.026103788800537587 -47.613353586755764
1821 -0.025996929593384267 -47.630874582287014 -0.026125154085457326 -47.63947874084122
1822 -0.025999809708446266 -47.65687439199546 -0.0262496642768383 -47.66572840511806
1823 -0.025991846434772016 -47.68286623843023 -0.025785648822784425 -47.69151405394084
1824 -0.025994285475462675 -47.70886052390569 -0.0259272244758904 -47.717441278416736
1825 -0.025997775327414274 -47.7348582992331 -0.02477802587673068 -47.742219304293464
1826 -0.025992940831929445 -47.76085124006503 -0.026036271825432777 -47.7682555761189
1827 -0.026000192016363145 -47.78685143208139 -0.026006081141531467 -47.79426165726043
1828 -0.026000957936048508 -47.81285239001744 -0.02581259412690997 -47.82007425138734
1829 -0.025998501665890218 -47.83885089168333 -0.025794345419853926 -47.84586859680719
1830 -0.02599809356033802 -47.86484898524367 -0.026158891431987286 -47.87202748823918
1831 -0.026002812664955854 -47.890851797908624 -0.025964487344026566 -47.89799197558321
1832 -0.025993418600410222 -47.91684521650903 -0.025823097676038742 -47.92381507325925
1833 -0.026005967427045106 -47.94285118393608 -0.026550273690372706 -47.950365346949624
1834 -0.02600150043144822 -47.968852684367526 -0.026106383185833693 -47.97647173013546
1835 -0.025996211729943753 -47.99484889609747 -0.026123471464961766 -48.00259520160042
1836 -0.026006475649774076 -48.020855371747245 -0.026180229242891075 -48.02877543084331
1837 -0.026000148989260195 -48.04685552073651 -0.025964273512363432 -48.054739704355676
1838 -0.02599991373717785 -48.07285543447369 -0.026055239513516425 -48.08079494386919
1839 -0.026004778034985066 -48.098860212508676 -0.025603799894452096 -48.10639874376365
1840 -0.02599953580647707 -48.12485974831515 -0.02606547586619854 -48.132464219629846
1841 -0.02599605657160282 -48.15085580488675 -0.026002485025674104 -48.15846670465552
1842 -0.0259975909255445 -48.176853395812294 -0.026178048457950354 -48.18464475311347
1843 -0.02599607389420271 -48.2028494697065 -0.02585790669545531 -48.210502659808924
1844 -0.026000609435141087 -48.228850079141644 -0.025887374207377432 -48.2363900340163
1845 -0.025993159785866738 -48.25484323892751 -0.025834689475595952 -48.2622247234919
1846 -0.02600058577954769 -48.28084382470706 -0.02596711106598377 -48.28819183455788
1847 -0.025998993124812842 -48.30684281783188 -0.02604474425315857 -48.314236578811034
1848 -0.026002905797213316 -48.33284572362909 -0.02659874390810728 -48.340835322719144
1849 -0.025995027925819158 -48.35884075155491 -0.026440867222845554 -48.36727618994199
1850 -0.02600011872127652 -48.384840870276186 -0.02592182355001569 -48.393198013492004
1851 -0.025994700379669666 -48.410835570655856 -0.02594693722203374 -48.419144950714035
1852 -0.025997561030089857 -48.436833131685944 -0.02600398873910308 -48.44514893945314
1853 -0.026000370644032954 -48.46283350232998 -0.02591192312538624 -48.471060862578526
1854 -0.025997789297252893 -48.48883129162723 -0.02591131255030632 -48.49697217512883
1855 -0.02600436331704259 -48.51483565494427 -0.025686502270400525 -48.522658677399235
1856 -0.02599602909758687 -48.540831684041855 -0.025671443529427053 -48.54833012092866
1857 -0.02599777700379491 -48.56682946104565 -0.026172851119190453 -48.57450297204785
1858 -0.025990425143390894 -48.59281988618904 -0.02573778396472335 -48.600240756012575
1859 -0.025993835274130107 -48.61881372146317 -0.026150054391473533 -48.62639081040405
1860 -0.02599548315629363 -48.64480920461946 -0.026309171132743357 -48.65269998153679
1861 -0.025993425771594046 -48.67080263039106 -0.025877117365598678 -48.67857709890239
1862 -0.025994012132287025 -48.696796642523346 -0.02539110407233238 -48.70396820297472
1863 -0.025995501317083836 -48.72279214384043 -0.026750223245471716 -48.73071842622019
1864 -0.025991321820765734 -48.7487834656612 -0.025848150346428157 -48.75656657656662
1865 -0.02599091539159417 -48.774774381052794 -0.025984059646725656 -48.782550636213344
1866 -0.02599335918202996 -48.800767740234825 -0.025910870544612406 -48.80846150675796
1867 -0.025991250574588776 -48.82675899080942 -0.02591140391305089 -48.83437291067101
1868 -0.02599108116701245 -48.85275007197643 -0.025844480469822885 -48.86021739114083
1869 -0.02599157113581896 -48.87874164311225 -0.025872668623924254 -48.886090059764754
1870 -0.02599675264209509 -48.90473839575434 -0.02613429818302393 -48.91222435794778
1871 -0.025994260981678962 -48.93073265673602 -0.02632564902305603 -48.938550006970836
1872 -0.026001774799078704 -48.9567344315351 -0.025990623328834773 -48.96454063029967
1873 -0.02600830877199769 -48.982742740307096 -0.025759912002831696 -48.990300542302506
1874 -0.02599768042564392 -49.00874042073274 -0.026295411959290506 -49.016595954261795
1875 -0.02599966200068593 -49.03474008273343 -0.025980078708380462 -49.042576032970175
1876 -0.025998609699308874 -49.060738692432736 -0.026046068593859672 -49.06862210156403
1877 -0.0260034516453743 -49.08674214407811 -0.026027619559317827 -49.094649721123346
1878 -0.026001791842281817 -49.11274393592039 -0.026464151125401257 -49.12111387224875
1879 -0.026005721557885407 -49.13874965747828 -0.026414002757519484 -49.14752787500627
1880 -0.025993130914866925 -49.16474278839315 -0.025390467420220376 -49.17291834242649
1881 -0.02599420128390193 -49.19073698967705 -0.02639004746451974 -49.19930838989101
1882 -0.026000319607555868 -49.2167373092846 -0.026059992611408234 -49.22536838250242
1883 -0.02599906101822853 -49.24273637030283 -0.025976094231009484 -49.25134447673343
1884 -0.026002907007932664 -49.268739277310765 -0.026109226141124965 -49.27745370287455
1885 -0.025999118853360415 -49.29473839616413 -0.025856548827141522 -49.303310251701696
1886 -0.025997298955917358 -49.32073569512004 -0.02625863654538989 -49.32956888824709
1887 -0.02598258899524808 -49.34671828411529 -0.025946639571338893 -49.355515527818426
1888 -0.025990427099168302 -49.37270871121446 -0.026038128603249788 -49.38155365642167
1889 -0.025999176688492297 -49.39870788790295 -0.02602935004979372 -49.40758300647147
1890 -0.026000716257840395 -49.42470860416079 -0.02579724183306098 -49.43338024830453
1891 -0.02599685685709119 -49.45070546101788 -0.025971927493810654 -49.459352175798344
1892 -0.025996266398578882 -49.47670172741646 -0.025848673284053804 -49.485200849082396
1893 -0.025992679223418236 -49.50269440663988 -0.026048503071069717 -49.51124935215346
1894 -0.026000380516052246 -49.528694787155935 -0.02629834897816181 -49.53754770113162
1895 -0.025996337085962294 -49.5546911242419 -0.0258252227678895 -49.563372923899514
1896 -0.025999715086072683 -49.58069083932797 -0.026009864266961814 -49.589382788166475
1897 -0.025995678547769786 -49.606686517875744 -0.026007354259490967 -49.615390142425966
1898 -0.0259937422350049 -49.632680260110746 -0.026279320660978555 -49.64166946308694
1899 -0.02599749742075801 -49.65867775753151 -0.025892040133476256 -49.66756150322042
1900 -0.025986609607934953 -49.68466436713944 -0.025800339877605438 -49.693361843098025
1901 -0.025995202269405125 -49.71065956940885 -0.025833476707339285 -49.719195319805365
1902 -0.025993959698826074 -49.73665352910767 -0.025961328763514757 -49.74515664856888
1903 -0.02599869715049863 -49.76265222625817 -0.0260287931188941 -49.77118544168778
1904 -0.025998098496347665 -49.788650324754514 -0.02585993641987443 -49.797045378107654
1905 -0.026001214794814587 -49.81465153954933 -0.02624192852526903 -49.82328730663292
1906 -0.02599725276231766 -49.84064879231165 -0.025869143847376107 -49.849156450480294
1907 -0.025998070556670427 -49.866646862868315 -0.02578473314642906 -49.874941183626724
1908 -0.026006746385246516 -49.892653609253564 -0.026023274660110472 -49.900964458286836
1909 -0.026002844143658877 -49.918656453397226 -0.025924922339618205 -49.926889380626456
1910 -0.025996475573629142 -49.944652928970854 -0.025624297093600035 -49.952513677720056
1911 -0.026002239622175693 -49.97065516859303 -0.026063261460512875 -49.97857693918057
1912 -0.025998914521187542 -49.996654083114215 -0.025937462970614434 -50.00451440215119
1913 -0.025994721706956624 -50.02264880482117 -0.026111458893865347 -50.03062586104505
1914 -0.026000095065683126 -50.04864889988686 -0.026159032713621855 -50.056784893758675
1915 -0.02599332286044955 -50.07464222274731 -0.02577360300347209 -50.08255849676215
1916 -0.025996342953294515 -50.1006385657006 -0.026018726453185082 -50.108577223215335
1917 -0.025997092481702566 -50.1266356581823 -0.02536791656166315 -50.133945139777
1918 -0.025989493634551764 -50.152625151816856 -0.02611137544736266 -50.16005651522436
1919 -0.02600080696865916 -50.17862595878552 -0.026129541639238595 -50.1861860568636
1920 -0.025997540540993215 -50.20462349932651 -0.02543787155300379 -50.2116239284166
1921 -0.02600044319406152 -50.23062394252057 -0.025910662207752466 -50.23753459062435
1922 -0.02600728636607528 -50.25663122888665 -0.02584968078881502 -50.263384271413166
1923 -0.026001132745295762 -50.28263236163194 -0.02588475001975894 -50.28926902143292
1924 -0.02601602990180254 -50.308648391533744 -0.025693498272448777 -50.31496251970537
1925 -0.026006725430488587 -50.334655116964235 -0.026123142708092927 -50.34108566241346
1926 -0.02600535312667489 -50.36066047009091 -0.02604221273213625 -50.3671278751456
1927 -0.026007061172276736 -50.38666753126319 -0.02586566936224699 -50.392993544507846
1928 -0.026010289788246155 -50.41267782105144 -0.025117286667227744 -50.41811083117507
1929 -0.02599074812605977 -50.4386685691775 -0.025632840022444724 -50.44374367119752
1930 -0.026008271612226963 -50.46467684078973 -0.025913004856556655 -50.46965667605407
1931 -0.02600854430347681 -50.49068538509321 -0.025972909945994615 -50.495629586000064
1932 -0.026010653097182514 -50.51669603819039 -0.02590319775044918 -50.521532783750516
1933 -0.02601020047441125 -50.5427062386648 -0.025937298219650982 -50.54747008197017
1934 -0.026010946836322546 -50.56871718550112 -0.026054387073963882 -50.57352446904413
1935 -0.026000956911593674 -50.59471814241272 -0.025884300656616687 -50.599408769700744
1936 -0.026011411286890506 -50.620729553699604 -0.02590506700798869 -50.625313836708735
1937 -0.02603108184412122 -50.64676063554373 -0.025761009380221366 -50.65107484608895
1938 -0.026010364294052124 -50.67277099983778 -0.026011351402848958 -50.6770861974918
1939 -0.026011332869529724 -50.69878233270731 -0.026130772568285464 -50.70321697006009
1940 -0.026007829513400794 -50.724790162220714 -0.026014553382992744 -50.72923152344308
1941 -0.026010035164654256 -50.75080019738537 -0.025995407532900573 -50.75522693097599
1942 -0.026013296190649272 -50.776813493576014 -0.025839917548000812 -50.781066848523984
1943 -0.026015639305114746 -50.80282913288113 -0.025835407059639694 -50.80690225558362
1944 -0.02601197883486748 -50.828841111715995 -0.026159050036221744 -50.83306130561984
1945 -0.026020551659166814 -50.85486166337516 -0.026279905159026385 -50.85934121077887
1946 -0.025999212358146905 -50.880860875733305 -0.02588009824976325 -50.88522130902864
1947 -0.025999757833778857 -50.906860633567085 -0.025966606661677362 -50.91118791569031
1948 -0.026021838188171387 -50.932882471755256 -0.025876325834542514 -50.93706424152486
1949 -0.02601263765245676 -50.95889510940771 -0.025381394289433958 -50.96244563581429
1950 -0.026011316385120154 -50.984906425792836 -0.026128233689814807 -50.98857386950411
1951 -0.026009588036686182 -51.01091601382952 -0.0260598823428154 -51.01463375184692
1952 -0.02601153766736388 -51.03692755149689 -0.026421293243765832 -51.04105504509069
1953 -0.026005492825061084 -51.06293304432195 -0.02646995997056365 -51.06752500506125
1954 -0.026002778485417367 -51.08893582280737 -0.02577026067301631 -51.09329526573426
1955 -0.02601064806804061 -51.11494647087541 -0.02554346891120076 -51.118838734645465
1956 -0.026008951384574173 -51.140955422259985 -0.025972227472811936 -51.14481096211828
1957 -0.02600920628756285 -51.16696462854755 -0.025894768349826337 -51.17070573046811
1958 -0.026007218193262814 -51.19297184674081 -0.02627449994906783 -51.196980230417175
1959 -0.026010642293840647 -51.21898248903465 -0.0259026481769979 -51.22288287859417
1960 -0.02602420821785927 -51.245006697252514 -0.026081821974366905 -51.248964700568536
1961 -0.02600263189524412 -51.27100932914776 -0.025900447834283115 -51.27486514840282
1962 -0.02600387167185545 -51.29701320081961 -0.025905347149819135 -51.300770495552634
1963 -0.02601465778425336 -51.323027858603865 -0.025242900010198355 -51.32601339556283
1964 -0.026031587924808263 -51.34905944652867 -0.026218674052506684 -51.35223206961534
1965 -0.02601259294897318 -51.375072039477644 -0.026037932466715576 -51.378270002082054
1966 -0.02601357689127326 -51.40108561636892 -0.025995693821460008 -51.40426569590351
1967 -0.026009888388216496 -51.42709550475713 -0.025866872165352106 -51.43013256806886
1968 -0.02601305628195405 -51.45310856103909 -0.02610978242009878 -51.456242350488964
1969 -0.02601536326110363 -51.47912392430019 -0.02594772269949317 -51.482190073188455
1970 -0.026011897064745427 -51.50513582136494 -0.02603318290784955 -51.50822325609631
1971 -0.026012289710342883 -51.53114811107528 -0.026130438409745695 -51.53435369450605
1972 -0.026007455494254827 -51.557155566569534 -0.026113344822078943 -51.56046703932813
1973 -0.026004844903945924 -51.58316041147348 -0.02579012615606189 -51.58625716548419
1974 -0.026018908247351646 -51.60917931972083 -0.0262184439226985 -51.61247560940689
1975 -0.026010629907250404 -51.63518994962808 -0.02600774634629488 -51.63848335575319
1976 -0.02601067814975977 -51.66120062777784 -0.02614491302520037 -51.66462826877839
1977 -0.026009448617696763 -51.68721007639554 -0.026320129726082088 -51.69094839850447
1978 -0.026017470005899667 -51.713227546401434 -0.026226467546075584 -51.71717486605054
1979 -0.02600828409194946 -51.739235830493385 -0.025973325222730638 -51.74314819127327
1980 -0.026010883133858444 -51.76524671362724 -0.026314083393663167 -51.769462274666935
1981 -0.026021585520356893 -51.791268299147596 -0.027090138755738735 -51.796552413422674
1982 -0.026008529867976905 -51.817276829015576 -0.026266059093177318 -51.82281847251585
1983 -0.02600814085453749 -51.84328496987011 -0.02595602357760072 -51.84877449609345
1984 -0.0260047011077404 -51.86928967097785 -0.02580109816044569 -51.87457559425389
1985 -0.026003102865070106 -51.89529277384292 -0.026276805624365806 -51.900852399878254
1986 -0.02600249843671918 -51.921295272279636 -0.025819021090865136 -51.92667142096912
1987 -0.026005296502262354 -51.9473005687819 -0.026041242759674788 -51.952712663728796
1988 -0.026008495036512612 -51.97330906381841 -0.026076681818813084 -51.97878934554761
1989 -0.02600201526656747 -51.99931107908498 -0.026125780213624238 -52.00491512576124
1990 -0.02600651476532221 -52.0253175938503 -0.02603471651673317 -52.03094984227797
1991 -0.026005465537309647 -52.05132305938761 -0.025710705295205118 -52.05666054757317
1992 -0.026009788364171983 -52.077332847751784 -0.025946444272994994 -52.08260699184617
1993 -0.026003786828368902 -52.10333663458015 -0.026066491845995188 -52.108673483692165
1994 -0.026006986293941735 -52.129343620874096 -0.02597774975001812 -52.134651233442185
1995 -0.0260014645755291 -52.155345085449625 -0.025665287859737873 -52.16031652130192
1996 -0.026007470767945053 -52.18135255621757 -0.025982407853007317 -52.18629892915493
1997 -0.026007230579853057 -52.20735978679742 -0.026002079527825118 -52.21230100868276
1998 -0.02600481444969773 -52.23336460124712 -0.027583867125213147 -52.239884875807974
1999 -0.02599916569888592 -52.259363766946 -0.026036962401121855 -52.265921838209096
2000 -0.026001566275954246 -52.285365333221954 -0.025950559135526418 -52.29187239734462
