# Supplementary material for: Learning nonequilibrium statistical mechanics and dynamical phase transitions
Source: Nat Commun. 2024 Feb 6;15:1117. doi: 10.1038/s41467-024-45172-8 (PMC10847122; doi:10.1038/s41467-024-45172-8)
Supplement: Supplementary file 4 — Supplementary Data 1 [file 41467_2024_45172_MOESM4_ESM.zip › DPT-main/PlotTemplate/plot_KL_divergence/out/finite_time/SE/L6_D3W32K5_E100BS1k/logs-1.50/log.txt]

1 -0.02443441152572632 -0.02443441152572632 -0.02443818561732769 -0.02443818561732769
2 -0.02440309477970004 -0.04883750630542636 -0.024403565842658282 -0.04884175145998597
3 -0.02438476253300905 -0.07322226883843541 -0.024385806266218425 -0.0732275577262044
4 -0.024374893121421336 -0.09759716195985675 -0.02437600838020444 -0.09760356610640884
5 -0.02436250075697899 -0.12195966271683574 -0.02436288557946682 -0.12196645168587567
6 -0.024345134757459162 -0.1463047974742949 -0.024348663445562125 -0.1463151151314378
7 -0.024327382538467647 -0.17063218001276254 -0.024325675703585146 -0.17064079083502295
8 -0.024313869327306746 -0.1949460493400693 -0.024307139869779348 -0.1949479307048023
9 -0.024299484863877296 -0.21924553420394657 -0.024309841729700566 -0.21925777243450287
10 -0.024295245297253132 -0.2435407795011997 -0.024296810664236546 -0.24355458309873942
11 -0.024280374124646186 -0.2678211536258459 -0.0242858674377203 -0.2678404505364597
12 -0.024267475865781308 -0.2920886294916272 -0.02427103668451309 -0.2921114872209728
13 -0.02424937142059207 -0.3163380009122193 -0.024249200895428657 -0.31636068811640145
14 -0.02424909668043256 -0.3405870975926519 -0.02425808794796467 -0.34061877606436614
15 -0.02423958471044898 -0.36482668230310084 -0.024231945164501667 -0.3648507212288678
16 -0.024229406751692294 -0.3890560890547931 -0.024231135845184326 -0.38908185707405213
17 -0.024209110904484986 -0.4132651999592781 -0.024226590991020203 -0.41330844806507233
18 -0.024200036004185677 -0.43746523596346376 -0.024196076672524214 -0.43750452473759655
19 -0.024198200926184653 -0.4616634368896484 -0.02424884233623743 -0.46175336707383396
20 -0.024181710463017224 -0.4858451473526656 -0.024100120086222886 -0.48585348716005683
21 -0.024170387908816336 -0.5100155352614819 -0.02421852070838213 -0.510072007868439
22 -0.024177950620651246 -0.5341934858821331 -0.02424976071342826 -0.5343217685818672
23 -0.024154110904783012 -0.5583475967869161 -0.02415497601032257 -0.5584767445921898
24 -0.024151220452040434 -0.5824988172389566 -0.024131803028285503 -0.5826085476204753
25 -0.02414200156927109 -0.6066408188082276 -0.024151520151644946 -0.6067600677721202
26 -0.02413990003988147 -0.630780718848109 -0.024144616350531577 -0.6309046841226518
27 -0.02412443496286869 -0.6549051538109777 -0.024031789880245923 -0.6549364740028977
28 -0.024124033097177745 -0.6790291869081554 -0.023936557490378617 -0.6788730314932763
29 -0.024125288520008326 -0.7031544754281637 -0.024172411300241947 -0.7030454427935182
30 -0.024126854445785283 -0.727281329873949 -0.02411149637773633 -0.7271569391712546
31 -0.024115714244544506 -0.7513970441184935 -0.024095207173377275 -0.7512521463446319
32 -0.024101440235972403 -0.7754984843544659 -0.02408698368817568 -0.7753391300328075
33 -0.024101296439766884 -0.7995997807942328 -0.024105363059788942 -0.7994444930925965
34 -0.024097007233649492 -0.8236967880278823 -0.024108671210706235 -0.8235531643033027
35 -0.02409583469852805 -0.8477926227264103 -0.024133187253028154 -0.8476863515563309
36 -0.024079741910099983 -0.8718723646365103 -0.02407531104981899 -0.8717616626061498
37 -0.024066864419728516 -0.8959392290562388 -0.024064354598522186 -0.895826017204672
38 -0.02410271195694804 -0.9200419410131868 -0.024425876326858997 -0.920251893531531
39 -0.024053793214261533 -0.9440957342274483 -0.02407160634174943 -0.9443234998732805
40 -0.024042453709989788 -0.9681381879374381 -0.024037156626582144 -0.9683606564998626
41 -0.024038277566432953 -0.9921764655038711 -0.0240376066416502 -0.9923982631415128
42 -0.024031076300889253 -1.0162075418047603 -0.024041485600173475 -1.0164397487416863
43 -0.024024933017790316 -1.0402324748225507 -0.024026255775243043 -1.0404660045169294
44 -0.02401516605168581 -1.0642476408742365 -0.024047871865332127 -1.0645138763822615
45 -0.02401351360604167 -1.0882611544802783 -0.02402114374563098 -1.0885350201278925
46 -0.024005538411438467 -1.1122666928917166 -0.023941482044756414 -1.1124765021726488
47 -0.024014849774539472 -1.136281542666256 -0.023993930127471686 -1.1364704323001205
48 -0.02400857275351882 -1.160290115419775 -0.02395853605121374 -1.1604289683513342
49 -0.02400394417345524 -1.18429405959323 -0.023987424746155738 -1.18441639309749
50 -0.024037081375718118 -1.2083311409689481 -0.024468410667032002 -1.2088848037645221
51 -0.0239800114184618 -1.23231115238741 -0.023945459723472597 -1.2328302634879946
52 -0.023969149868935346 -1.2562803022563453 -0.02403393294662237 -1.256864196434617
53 -0.023969178088009357 -1.2802494803443547 -0.02396417548879981 -1.2808283719234168
54 -0.02395861791446805 -1.3042080982588227 -0.023794747609645128 -1.304623119533062
55 -0.023978213593363763 -1.3281863118521864 -0.02396221663802862 -1.3285853361710906
56 -0.02397319609299302 -1.3521595079451794 -0.023974055238068104 -1.3525593914091587
57 -0.02396666081622243 -1.3761261687614017 -0.023946829978376626 -1.3765062213875354
58 -0.023954936675727366 -1.4000811054371292 -0.0240927517414093 -1.4005989731289448
59 -0.02395469108596444 -1.4240357965230936 -0.023954088147729636 -1.4245530612766744
60 -0.023953640647232533 -1.4479894371703261 -0.02396261701360345 -1.4485156782902777
61 -0.02394577581435442 -1.4719352129846806 -0.02395307244732976 -1.4724687507376075
62 -0.023939242213964464 -1.495874455198645 -0.02395817693322897 -1.4964269276708364
63 -0.023944500554352998 -1.519818955752998 -0.023846825677901508 -1.5202737533487378
64 -0.023933009151369332 -1.5437519649043674 -0.02407295098528266 -1.5443467043340204
65 -0.02393184034153819 -1.5676838052459057 -0.023892159387469292 -1.5682388637214897
66 -0.023921552021056412 -1.5916053572669622 -0.02402662383392453 -1.5922654875554143
67 -0.023917713575065135 -1.6155230708420274 -0.02389260958880186 -1.6161580971442162
68 -0.023918282799422742 -1.63944135364145 -0.023927156627178193 -1.6400852537713944
69 -0.02391054118052125 -1.6633518948219712 -0.02391821565106511 -1.6640034694224595
70 -0.023912404477596284 -1.6872642992995674 -0.023903848696500064 -1.6879073181189594
71 -0.02390530863776803 -1.7111696079373355 -0.02387492237612605 -1.7117822404950855
72 -0.023912913631647825 -1.7350825215689833 -0.024112184811383486 -1.735894425306469
73 -0.023895945958793165 -1.7589784675277764 -0.023917964659631252 -1.7598123899661002
74 -0.023889861162751914 -1.7828683286905282 -0.02392379567027092 -1.7837361856363712
75 -0.023890471551567316 -1.8067588002420956 -0.02390732755884528 -1.8076435131952164
76 -0.023889126628637312 -1.830647926870733 -0.023900795821100475 -1.8315443090163168
77 -0.023882467485964298 -1.8545303943566973 -0.023885233979672193 -1.855429542995989
78 -0.023839411232620476 -1.8783698055893179 -0.02340390207245946 -1.8788334450684485
79 -0.0238926051184535 -1.9022624107077715 -0.023894890770316125 -1.9027283358387646
80 -0.023890647664666177 -1.9261530583724376 -0.0238974223844707 -1.9266257582232353
81 -0.023883040621876718 -1.9500360989943142 -0.023916851729154587 -1.95054260995239
82 -0.023881286010146142 -1.9739173850044602 -0.02389824129641056 -1.9744408512488005
83 -0.0238745185546577 -1.9977919035591178 -0.023844178207218646 -1.9982850294560193
84 -0.023870632890611886 -2.0216625364497296 -0.023902573995292185 -2.0221876034513113
85 -0.023873576242476702 -2.0455361126922065 -0.023853527382016182 -2.0460411308333275
86 -0.023885499965399504 -2.069421612657606 -0.023651693481951952 -2.0696928243152795
87 -0.023876243270933628 -2.09329785592854 -0.023875703755766153 -2.0935685280710454
88 -0.023871845100075006 -2.117169701028615 -0.0238484101369977 -2.117416938208043
89 -0.02386743649840355 -2.1410371375270185 -0.023870513308793306 -2.1412874515168365
90 -0.02386554013937712 -2.1649026776663955 -0.023924801405519246 -2.165212252922356
91 -0.02386289294809103 -2.1887655706144864 -0.0238691677339375 -2.189081420656293
92 -0.023855365812778473 -2.212620936427265 -0.023865040484815837 -2.212946461141109
93 -0.02385576106607914 -2.236476697493344 -0.023822872061282398 -2.2367693332023912
94 -0.023855266999453305 -2.2603319644927975 -0.023849143460392953 -2.2606184766627844
95 -0.02384306788444519 -2.2841750323772425 -0.024183958675712346 -2.284802435338497
96 -0.023843889124691486 -2.308018921501934 -0.02387111634016037 -2.308673551678657
97 -0.02383561581373215 -2.331854537315666 -0.023821705579757692 -2.332495257258415
98 -0.023831935320049524 -2.3556864726357154 -0.02390175051987171 -2.3563970077782863
99 -0.02383181620389223 -2.379518288839608 -0.023802257888019086 -2.3801992656663056
100 -0.023832464776933193 -2.403350753616541 -0.023853182140737773 -2.4040524478070435
101 -0.023825519625097512 -2.4271762732416384 -0.023858874291181564 -2.427911322098225
102 -0.023811899684369565 -2.450988172926008 -0.024074628390371798 -2.451985950488597
103 -0.023815737478435038 -2.474803910404443 -0.02390647167339921 -2.475892422161996
104 -0.023808277398347854 -2.4986121878027907 -0.023851963132619856 -2.499744385294616
105 -0.023809136264026164 -2.522421324066817 -0.023811049945652484 -2.5235554352402683
106 -0.023808488994836806 -2.546229813061654 -0.02383920708671212 -2.54739464232698
107 -0.023801477253437044 -2.570031290315091 -0.023539692163467407 -2.5709343344904476
108 -0.023802351858466863 -2.5938336421735575 -0.023863210156559945 -2.5947975446470077
109 -0.023804010078310966 -2.6176376522518683 -0.023814897052943707 -2.6186124416999514
110 -0.023801530338823797 -2.641439182590692 -0.02380636790767312 -2.6424188096076247
111 -0.02381505761295557 -2.6652542402036477 -0.023904538620263337 -2.666323348227888
112 -0.02380092516541481 -2.6890551653690626 -0.02375180125236511 -2.6900751494802533
113 -0.023893393203616144 -2.7129485585726787 -0.025187990069389342 -2.7152631395496427
114 -0.023756758123636246 -2.736705316696315 -0.023750941175967454 -2.7390140807256103
115 -0.02376135205850005 -2.760466668754815 -0.02376045621931553 -2.7627745369449257
116 -0.023762358725070952 -2.784229027479886 -0.02375976964831352 -2.7865343065932393
117 -0.023760020174086093 -2.8079890476539724 -0.023752563633024693 -2.810286870226264
118 -0.023757294192910193 -2.8317463418468827 -0.02374252611771226 -2.8340293963439764
119 -0.023761403746902943 -2.8555077455937856 -0.023743936140090228 -2.857773332484067
120 -0.023755598347634077 -2.8792633439414197 -0.023739943280816078 -2.881513275764883
121 -0.02376035964116454 -2.9030237035825843 -0.023711198288947345 -2.9052244740538304
122 -0.023755256179720165 -2.9267789597623044 -0.023774699959903955 -2.928999174013734
123 -0.023761726915836334 -2.9505406866781407 -0.023666972853243352 -2.9526661468669775
124 -0.023750204406678677 -2.9742908910848196 -0.023892728332430124 -2.9765588751994074
125 -0.02375023504719138 -2.998041126132011 -0.023694916255772115 -3.0002537914551795
126 -0.023756403475999832 -3.0217975296080106 -0.02371932491660118 -3.0239731163717805
127 -0.023752533551305532 -3.045550063159316 -0.02377848271280527 -3.047751599084586
128 -0.02374791298061609 -3.069297976139932 -0.023796656355261802 -3.0715482554398474
129 -0.02374562118202448 -3.0930435973219566 -0.02382495291531086 -3.0953732083551584
130 -0.02374885240569711 -3.1167924497276536 -0.023772604018449783 -3.119145812373608
131 -0.023744686599820854 -3.1405371363274743 -0.02376033188775182 -3.1429061442613597
132 -0.02374612456187606 -3.1642832608893503 -0.023788873013108967 -3.166695017274469
133 -0.023752024862915277 -3.1880352857522656 -0.02392235565930605 -3.190617372933775
134 -0.02374079879373312 -3.2117760845459986 -0.023765847273170947 -3.214383220206946
135 -0.02373538799583912 -3.235511472541838 -0.023755256179720165 -3.238138476386666
136 -0.023726070206612347 -3.2592375427484503 -0.023935839347541333 -3.2620743157342074
137 -0.023730406165122987 -3.2829679489135732 -0.02376470109447837 -3.2858390168286857
138 -0.023727454617619513 -3.306695403531193 -0.024087056145071985 -3.3099260729737576
139 -0.023721007257699968 -3.3304164107888927 -0.02382666850462556 -3.333752741478383
140 -0.023720105178654194 -3.354136515967547 -0.023771871626377106 -3.3575246131047605
141 -0.02371687861159444 -3.3778533945791414 -0.02367258183658123 -3.3811971949413415
142 -0.023700482584536074 -3.4015538771636775 -0.02381966672837734 -3.405016861669719
143 -0.02371259005740285 -3.42526646722108 -0.023750094417482614 -3.4287669560872014
144 -0.023710470739752056 -3.448976937960832 -0.02370131965726614 -3.4524682757444674
145 -0.023711235076189042 -3.4726881730370214 -0.023636339418590068 -3.4761046151630572
146 -0.023691588174551727 -3.496379761211573 -0.02387848198413849 -3.499983097147196
147 -0.02371362904086709 -3.5200933902524403 -0.023691787850111723 -3.5236748849973076
148 -0.023708747047930957 -3.5438021373003714 -0.023770262859761714 -3.5474451478570694
149 -0.02369470726698637 -3.5674968445673576 -0.023657718580216168 -3.5711028664372857
150 -0.023704049084335564 -3.5912008936516933 -0.023717038054019212 -3.5948199044913047
151 -0.023706394154578446 -3.614907287806272 -0.023709686193615197 -3.6185295906849198
152 -0.02370594497770071 -3.6386132327839724 -0.02371758911758661 -3.6422471798025065
153 -0.023696649819612503 -3.662309882603585 -0.023635566420853137 -3.6658827462233594
154 -0.02369597489014268 -3.6860058574937278 -0.024250642955303194 -3.6901333891786625
155 -0.023691706638783217 -3.709697564132511 -0.023707625456154346 -3.713841014634817
156 -0.02369108721613884 -3.73338865134865 -0.023652170039713382 -3.73749318467453
157 -0.023691510502249002 -3.7570801618508987 -0.023675867449492217 -3.761169052124022
158 -0.02369098234921694 -3.7807711442001155 -0.023711369838565588 -3.784880421962588
159 -0.023691723868250848 -3.8044628680683665 -0.023704717215150595 -3.8085851391777386
160 -0.023691731691360473 -3.828154599759727 -0.023629809729754925 -3.8322149489074935
161 -0.02368493713438511 -3.851839536894112 -0.0235400072298944 -3.855754956137388
162 -0.02369885193184018 -3.875538388825952 -0.023789773136377333 -3.8795447292737655
163 -0.023688639048486948 -3.899227027874439 -0.023633836954832076 -3.9031785662285974
164 -0.023687106370925904 -3.922914134245365 -0.023730062320828436 -3.926908628549426
165 -0.023688812274485826 -3.946602946519851 -0.02367697572335601 -3.950585604272782
166 -0.023689479660242797 -3.9702924261800936 -0.0236477630212903 -3.974233367294072
167 -0.023691052570939064 -3.9939834787510327 -0.023782252613455058 -3.998015619907527
168 -0.023679848201572894 -4.017663326952605 -0.024045916646718977 -4.022061536554246
169 -0.023674607276916504 -4.041337934229522 -0.023654707241803408 -4.04571624379605
170 -0.023678204230964183 -4.065016138460486 -0.0236726482398808 -4.0693888920359305
171 -0.02367475936189294 -4.088690897822379 -0.023673384357243775 -4.093062276393174
172 -0.023672318644821645 -4.112363216467201 -0.023722226452082395 -4.116784502845256
173 -0.023665400967001916 -4.136028617434203 -0.02355512008070946 -4.140339622925966
174 -0.02366611221805215 -4.159694729652255 -0.023442211002111434 -4.163781833928077
175 -0.023667563777416946 -4.183362293429672 -0.023688367288559675 -4.1874702012166365
176 -0.02367974482476711 -4.207042038254439 -0.023769975174218416 -4.211240176390855
177 -0.023664400074630977 -4.2307064383290705 -0.02408950449898839 -4.235329680889843
178 -0.023666768241673707 -4.254373206570744 -0.023727500159293414 -4.259057181049137
179 -0.023669056501239537 -4.278042263071983 -0.023663059622049332 -4.282720240671186
180 -0.023664270155131818 -4.301706533227115 -0.023578854370862247 -4.306299095042049
181 -0.023648259975016118 -4.3253547932021315 -0.023256752546876668 -4.329555847588925
182 -0.023665382713079452 -4.349020175915211 -0.023727453034371137 -4.353283300623296
183 -0.023667432833462954 -4.372687608748674 -0.02369369538500905 -4.376976996008305
184 -0.023670079093426465 -4.3963576878421 -0.023722936399281025 -4.400699932407586
185 -0.023658911511301995 -4.420016599353402 -0.023551419097930192 -4.424251351505516
186 -0.023733340483158828 -4.443749939836561 -0.02256584009155631 -4.446817191597073
187 -0.023690603766590358 -4.467440543603152 -0.023596274573355912 -4.470413466170428
188 -0.02369045643135905 -4.49113100003451 -0.02370098540559411 -4.4941144515760225
189 -0.02369190873578191 -4.5148229087702925 -0.023680713865906 -4.517795165441928
190 -0.023688958678394555 -4.538511867448687 -0.023700989596545697 -4.541496155038474
191 -0.023684700857847928 -4.562196568306534 -0.023675649240612984 -4.565171804279087
192 -0.02368291560560465 -4.585879483912139 -0.02368694469332695 -4.588858748972414
193 -0.023679652903228997 -4.609559136815368 -0.023702526185661554 -4.612561275158075
194 -0.023677930142730473 -4.633237066958098 -0.023775698989629744 -4.636336974147705
195 -0.02367711700499058 -4.656914183963089 -0.023767766542732716 -4.6601047406904375
196 -0.02367656333371997 -4.680590747296809 -0.023715379927307368 -4.683820120617745
197 -0.023672978952527048 -4.704263726249336 -0.02366838147863746 -4.707488502096383
198 -0.0236702767200768 -4.7279340029694135 -0.023699272982776166 -4.731187775079159
199 -0.023657810967415573 -4.751591813936829 -0.023760970495641232 -4.754948745574801
200 -0.023664165195077656 -4.775255979131907 -0.023718516901135446 -4.7786672624759365
201 -0.023661757260560988 -4.798917736392467 -0.023532221745699643 -4.802199484221636
202 -0.023654063791036607 -4.822571800183504 -0.02368108481168747 -4.825880569033323
203 -0.02366219265386462 -4.8462339928373686 -0.02394684189930558 -4.849827410932629
204 -0.023651706892997025 -4.869885699730365 -0.023572700936347245 -4.873400111868976
205 -0.02365358006209135 -4.893539279792456 -0.02366093983873725 -4.897061051707713
206 -0.02365291565656662 -4.917192195449023 -0.023737675230950116 -4.920798726938663
207 -0.02364727919921279 -4.940839474648236 -0.023560768458992243 -4.944359495397655
208 -0.02365632066503167 -4.964495795313267 -0.02357765305787325 -4.967937148455528
209 -0.023668312840163706 -4.9881641081534305 -0.02383699230849743 -4.991774140764026
210 -0.0236451948992908 -5.011809303052721 -0.023615033738315104 -5.0153891745023405
211 -0.023651108052581547 -5.035460411105302 -0.023613305669277905 -5.039002480171618
212 -0.02364876223728061 -5.059109173342583 -0.02364724623039365 -5.062649726402012
213 -0.02364955237135291 -5.082758725713936 -0.023642918281257152 -5.086292644683269
214 -0.023646008130162953 -5.106404733844099 -0.023644973710179328 -5.109937618393448
215 -0.02365614492446184 -5.13006087876856 -0.023917639907449485 -5.133855258300898
216 -0.023642043489962815 -5.153702922258523 -0.02361698355525732 -5.157472241856155
217 -0.02364642946049571 -5.177349351719019 -0.023556237947195767 -5.18102847980335
218 -0.0236391126178205 -5.200988464336839 -0.02342208884656429 -5.204450568649914
219 -0.02363777169957757 -5.224626236036417 -0.02354744588956237 -5.227998014539477
220 -0.023643875773996115 -5.248270111810413 -0.023758381698280574 -5.251756396237758
221 -0.023644836619496346 -5.2719149484299095 -0.023632973339408635 -5.275389369577166
222 -0.023632305581122635 -5.295547254011032 -0.02334057856351137 -5.298729948140677
223 -0.023641802463680507 -5.319189056474713 -0.023624228220432995 -5.3223541763611095
224 -0.02363108955323696 -5.342820146027949 -0.023115186579525472 -5.345469362940635
225 -0.023645744565874337 -5.366465890593823 -0.023619347531348468 -5.369088710471984
226 -0.023638627398759125 -5.390104517992582 -0.023535823728889228 -5.392624534200873
227 -0.023636283725500105 -5.413740801718082 -0.02380961962044239 -5.416434153821315
228 -0.023641888238489627 -5.437382689956571 -0.023613503016531468 -5.440047656837847
229 -0.02363320952281356 -5.461015899479385 -0.023761689849197864 -5.463809346687045
230 -0.023634003847837447 -5.484649903327222 -0.0235740190371871 -5.487383365724232
231 -0.023636707849800587 -5.508286611177023 -0.023699748609215022 -5.511083114333447
232 -0.0236331382766366 -5.531919749453659 -0.023644654545933008 -5.53472776887938
233 -0.023641597572714092 -5.555561347026374 -0.02356833592057228 -5.558296104799952
234 -0.02363776257261634 -5.57919910959899 -0.023891579080373048 -5.582187683880325
235 -0.023633093293756246 -5.602832202892746 -0.02362390551716089 -5.605811589397486
236 -0.023625489603728057 -5.626457692496475 -0.023607323225587607 -5.629418912623073
237 -0.02363478671759367 -5.650092479214068 -0.023546560481190682 -5.652965473104264
238 -0.023630699887871743 -5.67372317910194 -0.023669375851750375 -5.676634848956015
239 -0.023624307289719582 -5.69734748639166 -0.02337609762325883 -5.700010946579273
240 -0.023629909846931696 -5.720977396238592 -0.02353309765458107 -5.723544044233854
241 -0.023638520762324332 -5.744615917000916 -0.023719116952270268 -5.747263161186124
242 -0.023624433763325216 -5.768240350764241 -0.02363328905776143 -5.770896450243885
243 -0.023622673377394675 -5.791863024141636 -0.0235844518058002 -5.794480902049686
244 -0.023620266281068326 -5.815483290422704 -0.023543420247733593 -5.818024322297419
245 -0.023625107388943432 -5.839108397811647 -0.02362894769757986 -5.841653269994999
246 -0.02362767085433006 -5.862736068665977 -0.023649372067302464 -5.865302642062301
247 -0.023587478324770927 -5.886323546990748 -0.022106092888861895 -5.887408734951163
248 -0.023640235885977745 -5.9099637828767255 -0.02361280806362629 -5.911021543014789
249 -0.023639407753944398 -5.93360319063067 -0.023641027882695197 -5.934662570897484
250 -0.023638123646378517 -5.957241314277049 -0.023639089614152908 -5.958301660511637
251 -0.023634330835193396 -5.980875645112242 -0.02363586351275444 -5.981937524024391
252 -0.023635780904442072 -6.004511426016684 -0.02367577226832509 -6.005613296292716
253 -0.023632029164582492 -6.028143455181267 -0.02364211678504944 -6.029255413077766
254 -0.0236355016939342 -6.051778956875201 -0.023656418919563292 -6.052911831997329
255 -0.023628527857363225 -6.0754074847325645 -0.023579354211688042 -6.076491186209017
256 -0.023653483390808104 -6.099060968123372 -0.02271603960543871 -6.099207225814456
257 -0.02363733071833849 -6.122698298841711 -0.023670534789562225 -6.122877760604018
258 -0.023638585954904555 -6.146336884796615 -0.02360841613262892 -6.146486176736647
259 -0.023640294559299946 -6.169977179355915 -0.023575610667467117 -6.170061787404114
260 -0.023636407498270274 -6.193613586854186 -0.023663291335105897 -6.19372507873922
261 -0.023633869737386702 -6.217247456591572 -0.02357115987688303 -6.217296238616103
262 -0.023632595781236887 -6.240880052372809 -0.02364030871540308 -6.240936547331506
263 -0.023624459095299245 -6.264504511468108 -0.023781714588403703 -6.26471826191991
264 -0.023629303276538848 -6.288133814744647 -0.023824031092226507 -6.288542293012137
265 -0.023623662069439888 -6.311757476814087 -0.023673911485821007 -6.3122162044979575
266 -0.02362690344452858 -6.335384380258615 -0.023565479647368194 -6.335781684145326
267 -0.023625312373042107 -6.359009692631657 -0.02342179398983717 -6.359203478135163
268 -0.023621654137969017 -6.382631346769626 -0.02371354177594185 -6.382917019911106
269 -0.02362367669120431 -6.40625502346083 -0.023705066181719303 -6.406622086092825
270 -0.023617882933467626 -6.429872906394298 -0.023657702002674343 -6.4302797880955
271 -0.02363079246133566 -6.453503698855633 -0.02329533975571394 -6.453575127851214
272 -0.02361863274127245 -6.477122331596906 -0.02368169017136097 -6.477256818022575
273 -0.023620155360549688 -6.5007424869574555 -0.023609864898025988 -6.5008666829206
274 -0.023619892355054618 -6.52436237931251 -0.023601882345974445 -6.524468565266575
275 -0.02361642550677061 -6.547978804819281 -0.023219526465982198 -6.547688091732557
276 -0.023621867783367632 -6.571600672602648 -0.02353437151759863 -6.571222463250155
277 -0.02364167431369424 -6.595242346916343 -0.024123534467071293 -6.595345997717226
278 -0.02361434046179056 -6.618856687378133 -0.023551930766552688 -6.618897928483779
279 -0.02361632641404867 -6.6424730137921815 -0.023614895064383745 -6.642512823548163
280 -0.023611532989889383 -6.666084546782071 -0.023600936867296696 -6.66611376041546
281 -0.023615193739533424 -6.689699740521604 -0.023553300369530916 -6.68966706078499
282 -0.02361489739269018 -6.713314637914294 -0.023600106965750454 -6.7132671677507405
283 -0.02360688941553235 -6.736921527329827 -0.02360765216872096 -6.7368748199194615
284 -0.023609146662056445 -6.760530673991883 -0.023562595900148153 -6.760437415819609
285 -0.023602472525089978 -6.7841331465169725 -0.023922495543956757 -6.784359911363566
286 -0.0236016221344471 -6.80773476865142 -0.023619353026151656 -6.807979264389718
287 -0.0236127651296556 -6.831347533781075 -0.023830858618021013 -6.831810123007739
288 -0.023597032018005847 -6.854944565799081 -0.023518321570008993 -6.855328444577748
289 -0.023602749034762383 -6.878547314833844 -0.023674421291798354 -6.879002865869547
290 -0.023600119352340698 -6.902147434186184 -0.023647464439272882 -6.90265033030882
291 -0.023597879614681006 -6.925745313800865 -0.023596937675029038 -6.9262472679838485
292 -0.02358818259090185 -6.949333496391767 -0.023798260651528836 -6.9500455286353775
293 -0.023599538113921882 -6.972933034505689 -0.023573539219796658 -6.973619067855174
294 -0.023592526186257602 -6.996525560691947 -0.02362965978682041 -6.997248727641995
295 -0.023588820453733207 -7.020114381145681 -0.02369791269302368 -7.020946640335018
296 -0.023582344129681587 -7.043696725275362 -0.023474276531487703 -7.044420916866506
297 -0.023592309933155774 -7.067289035208518 -0.023557343427091836 -7.067978260293597
298 -0.023581935837864876 -7.090870971046383 -0.023480990063399078 -7.091459250356997
299 -0.023593084514141084 -7.114464055560524 -0.023927037604153156 -7.11538628796115
300 -0.023582590650767087 -7.138046646211291 -0.023583878949284553 -7.138970166910434
301 -0.02358433846384287 -7.161630984675134 -0.023580159153789283 -7.162550326064224
302 -0.023583626933395864 -7.18521461160853 -0.023616687580943107 -7.186167013645167
303 -0.023578495997935534 -7.208793107606466 -0.023641785513609646 -7.209808799158776
304 -0.023579482175409793 -7.232372589781876 -0.023530041705816983 -7.233338840864593
305 -0.02358037419617176 -7.255952963978047 -0.023587878420948984 -7.256926719285542
306 -0.023571319319307803 -7.279524283297355 -0.023367273807525634 -7.280293993093068
307 -0.023572416231036186 -7.303096699528391 -0.023401250410825015 -7.303695243503893
308 -0.023585203941911458 -7.326681903470302 -0.023658250272274018 -7.327353493776167
309 -0.023581911716610192 -7.350263815186912 -0.023582725133746863 -7.350936218909914
310 -0.023567419871687888 -7.373831235058599 -0.023153288289904594 -7.374089507199819
311 -0.02358740158379078 -7.39741863664239 -0.023411868792027234 -7.397501375991846
312 -0.023580576106905938 -7.4209992127492965 -0.023766225297003986 -7.42126760128885
313 -0.02358725545927882 -7.444586468208575 -0.02356925718486309 -7.444836858473713
314 -0.023589441925287245 -7.468175910133862 -0.023448770586401223 -7.468285629060114
315 -0.023581366613507272 -7.49175727674737 -0.02401042599231005 -7.4922960550524245
316 -0.023578743543475868 -7.515336020290846 -0.023467942513525485 -7.51576399756595
317 -0.023575913440436125 -7.538911933731282 -0.023505312390625477 -7.539269309956575
318 -0.023576800897717475 -7.5624887346289995 -0.02367910873144865 -7.562948418688023
319 -0.02357072103768587 -7.586059455666685 -0.023409860953688622 -7.586358279641712
320 -0.023577556107193233 -7.609637011773879 -0.02358207982033491 -7.609940359462047
321 -0.023572958633303644 -7.633209970407183 -0.023613401502370835 -7.633553760964418
322 -0.02357640964910388 -7.656786380056287 -0.023511848133057355 -7.657065609097475
323 -0.023577046953141688 -7.6803634270094285 -0.02356640053912997 -7.6806320096366045
324 -0.023578250128775836 -7.7039416771382045 -0.02369097089394927 -7.704322980530554
325 -0.023574177362024783 -7.727515854500229 -0.023656199965626002 -7.72797918049618
326 -0.023572172876447438 -7.751088027376676 -0.023657253943383694 -7.751636434439564
327 -0.023567518778145315 -7.774655546154822 -0.023748874478042126 -7.775385308917606
328 -0.02356608035042882 -7.798221626505251 -0.023643214721232653 -7.799028523638839
329 -0.023567685391753912 -7.821789311897005 -0.023680257983505724 -7.822708781622344
330 -0.02355937138199806 -7.845348683279003 -0.023516533244401217 -7.846225314866746
331 -0.0235608896240592 -7.868909572903062 -0.023681981302797795 -7.8699072961695435
332 -0.023563771694898605 -7.892473344597961 -0.023456965573132038 -7.893364261742676
333 -0.023558394983410835 -7.9160317395813715 -0.02269065361469984 -7.916054915357376
334 -0.0235675816424191 -7.939599321223791 -0.023663503397256137 -7.939718418754632
335 -0.023559392895549536 -7.9631587141193405 -0.023337369225919245 -7.963055787980551
336 -0.02356869764626026 -7.9867274117656 -0.02352084666490555 -7.9865766346454565
337 -0.02356915157288313 -8.010296563338484 -0.02359776748344302 -8.0101744021289
338 -0.02356777638196945 -8.033864339720454 -0.023842238914221527 -8.034016641043122
339 -0.02356378436088562 -8.057428124081339 -0.023574645537883042 -8.057591286581005
340 -0.023563694581389426 -8.080991818662728 -0.023508843127638103 -8.081100129708643
341 -0.023562427330762147 -8.10455424599349 -0.023644290026277305 -8.10474441973492
342 -0.02357196547091007 -8.128126211464402 -0.02336597377434373 -8.128110393509264
343 -0.023567510303109884 -8.151693721767511 -0.02351190783083439 -8.151622301340097
344 -0.023568324465304612 -8.175262046232817 -0.023521636705845596 -8.175143938045943
345 -0.023566656559705735 -8.198828702792522 -0.023538800608366727 -8.19868273865431
346 -0.02356577254831791 -8.22239447534084 -0.023224354814738037 -8.22190709346905
347 -0.023564290441572665 -8.245958765782413 -0.023548755701631306 -8.24545584917068
348 -0.023563778214156627 -8.26952254399657 -0.02351715862751007 -8.26897300779819
349 -0.023564112093299627 -8.293086656089871 -0.023570341151207687 -8.292543348949398
350 -0.02356203319504857 -8.31664868928492 -0.023577757459133864 -8.31612110640853
351 -0.023551325872540475 -8.34020001515746 -0.023558288253843783 -8.339679394662374
352 -0.023566135577857493 -8.363766150735318 -0.023524776753038167 -8.363204171415413
353 -0.023564029764384032 -8.387330180499701 -0.023499946016818284 -8.386704117432231
354 -0.023559520952403545 -8.410889701452104 -0.023218813352286816 -8.409922930784518
355 -0.02356759402900934 -8.434457295481113 -0.023466773703694342 -8.433389704488212
356 -0.023563986737281085 -8.458021282218395 -0.023676897492259742 -8.457066601980472
357 -0.02355668358504772 -8.481577965803442 -0.02357941921800375 -8.480646021198476
358 -0.023553991224616766 -8.505131957028059 -0.023553881607949734 -8.504199902806425
359 -0.02355749811977148 -8.52868945514783 -0.02373019102960825 -8.527930093836034
360 -0.023560793977230786 -8.552250249125061 -0.023513415455818178 -8.551443509291852
361 -0.023559250868856907 -8.575809499993918 -0.02341215517371893 -8.574855664465572
362 -0.0235615124925971 -8.599371012486515 -0.023591229133307932 -8.59844689359888
363 -0.02354630408808589 -8.6229173165746 -0.023908046446740626 -8.62235494004562
364 -0.02355194026604295 -8.646469256840643 -0.02359360158443451 -8.645948541630053
365 -0.023550933692604303 -8.670020190533247 -0.023483824171125888 -8.66943236580118
366 -0.02355453884229064 -8.693574729375538 -0.023479065112769603 -8.69291143091395
367 -0.02355016293004155 -8.717124892305579 -0.02354640793055296 -8.716457838844503
368 -0.023559027817100286 -8.74068392012268 -0.02379113547503948 -8.740248974319544
369 -0.023547218646854162 -8.764231138769533 -0.023626599367707966 -8.763875573687251
370 -0.023548384848982095 -8.787779523618516 -0.023598307091742755 -8.787473880778993
371 -0.0235510372556746 -8.811330560874191 -0.023688558116555215 -8.811162438895549
372 -0.023542295303195716 -8.834872856177387 -0.02349124029278755 -8.834653679188337
373 -0.023546313494443895 -8.858419169671832 -0.02364063439890742 -8.858294313587244
374 -0.023549331817775965 -8.881968501489608 -0.023971796873956917 -8.8822661104612
375 -0.023545986134558917 -8.905514487624167 -0.023576869256794454 -8.905842979717995
376 -0.023536070808768274 -8.929050558432936 -0.02350357985123992 -8.929346559569236
377 -0.023540279362350702 -8.952590837795286 -0.023607299011200667 -8.952953858580436
378 -0.02354896320030093 -8.976139800995588 -0.02351921135559678 -8.976473069936032
379 -0.02353603607043624 -8.999675837066023 -0.0235251247882843 -8.999998194724316
380 -0.023545986600220205 -9.023221823666244 -0.023579885065555573 -9.023578079789871
381 -0.023544521164149047 -9.046766344830393 -0.02369690192863345 -9.047274981718505
382 -0.023531993106007575 -9.070298337936402 -0.023255978990346194 -9.070530960708851
383 -0.023546087369322777 -9.093844425305724 -0.02351626241579652 -9.094047223124647
384 -0.023537374287843704 -9.117381799593568 -0.02358243688941002 -9.117629660014057
385 -0.02354367384687066 -9.140925473440438 -0.023783848527818917 -9.141413508541875
386 -0.023539463337510825 -9.164464936777948 -0.0236707060597837 -9.16508421460166
387 -0.02353092059493065 -9.18799585737288 -0.02349172355607152 -9.188575938157731
388 -0.0235303794965148 -9.211526236869394 -0.02349298754706979 -9.2120689257048
389 -0.023525808472186327 -9.23505204534158 -0.023643931932747365 -9.235712857637548
390 -0.02352887624874711 -9.258580921590328 -0.02355532208457589 -9.259268179722124
391 -0.023524776659905912 -9.282105698250234 -0.023722174949944018 -9.282990354672068
392 -0.023529051523655652 -9.30563474977389 -0.023644397128373386 -9.306634751800441
393 -0.023521674051880836 -9.329156423825772 -0.023493844922631978 -9.330128596723073
394 -0.023517286777496337 -9.352673710603268 -0.023091315384954215 -9.353219912108028
395 -0.023529899679124354 -9.376203610282392 -0.023649619426578283 -9.376869531534606
396 -0.02352485852316022 -9.399728468805552 -0.023639376368373634 -9.40050890790298
397 -0.023525467328727245 -9.42325393613428 -0.023600275721400978 -9.424109183624381
398 -0.023520742543041706 -9.446774678677322 -0.023716823570430277 -9.447826007194811
399 -0.02349151074886322 -9.470266189426185 -0.023048940021544694 -9.470874947216355
400 -0.02354174144566059 -9.493807930871846 -0.023307772539556026 -9.494182719755912
401 -0.023529288824647665 -9.517337219696493 -0.023545192275196313 -9.51772791203111
402 -0.023530346527695655 -9.54086756622419 -0.023526778258383275 -9.541254690289492
403 -0.023529415670782327 -9.564396981894973 -0.023558846022933722 -9.564813536312425
404 -0.023524462059140206 -9.587921443954112 -0.023592153657227756 -9.588405689969653
405 -0.023507464304566385 -9.611428908258679 -0.0229317270219326 -9.611337416991585
406 -0.023529970925301312 -9.63495887918398 -0.023593105003237726 -9.634930521994823
407 -0.02352667935192585 -9.658485558535906 -0.023590054549276828 -9.6585205765441
408 -0.023528291657567025 -9.682013850193472 -0.023661258444190026 -9.68218183498829
409 -0.023527345806360244 -9.705541195999833 -0.023576104268431663 -9.705757939256722
410 -0.023524736054241657 -9.729065932054075 -0.023437626007944346 -9.729195565264666
411 -0.023542682640254498 -9.75260861469433 -0.02309344206005335 -9.75228900732472
412 -0.02352885063737631 -9.776137465331706 -0.023498358204960823 -9.77578736552968
413 -0.023539197444915772 -9.799676662776621 -0.024041695334017277 -9.799829060863697
414 -0.023524670954793693 -9.823201333731415 -0.023458900209516288 -9.823287961073213
415 -0.023529494926333428 -9.846730828657748 -0.02350770840421319 -9.846795669477427
416 -0.023524524178355932 -9.870255352836104 -0.023536725249141455 -9.870332394726567
417 -0.023525385279208423 -9.893780738115312 -0.023397060669958593 -9.893729455396526
418 -0.023525155894458295 -9.91730589400977 -0.02347181923687458 -9.9172012746334
419 -0.023511990997940303 -9.94081788500771 -0.023483977280557157 -9.940685251913958
420 -0.023525273147970437 -9.964343158155682 -0.023534713219851254 -9.96421996513381
421 -0.02352782813832164 -9.987870986294004 -0.02350770914927125 -9.98772767428308
422 -0.023531018011271953 -10.011402004305276 -0.023431906942278147 -10.011159581225359
423 -0.023525658156722785 -10.034927662462 -0.023504614550620317 -10.03466419577598
424 -0.023523679096251728 -10.058451341558252 -0.023519281391054393 -10.058183477167034
425 -0.023526021838188173 -10.08197736339644 -0.02359599098563194 -10.081779468152666
426 -0.023520470689982177 -10.105497834086423 -0.02340543707832694 -10.105184905230994
427 -0.02350299824029207 -10.129000832326716 -0.024016781710088253 -10.129201686941082
428 -0.023518399614840747 -10.152519231941556 -0.023520897328853606 -10.152722584269936
429 -0.02351370546966791 -10.176032937411224 -0.023507479950785636 -10.176230064220722
430 -0.02351341871544719 -10.199546356126671 -0.02351804208010435 -10.199748106300826
431 -0.023526204098016024 -10.223072560224686 -0.022974890377372503 -10.222722996678199
432 -0.023523385543376206 -10.246595945768062 -0.023472802806645633 -10.246195799484845
433 -0.02351953135803342 -10.270115477126096 -0.023614600766450167 -10.269810400251295
434 -0.023521635867655277 -10.293637112993752 -0.023552954383194446 -10.29336335463449
435 -0.023522062040865422 -10.317159175034616 -0.02351270169019699 -10.316876056324688
436 -0.023519183695316314 -10.340678358729933 -0.023366163298487664 -10.340242219623175
437 -0.023497203085571527 -10.364175561815506 -0.023040490597486495 -10.36328271022066
438 -0.023525287676602603 -10.387700849492107 -0.023577443975955247 -10.386860154196617
439 -0.023520892951637506 -10.411221742443745 -0.023592512216418983 -10.410452666413036
440 -0.023520549293607473 -10.434742291737352 -0.023592498525977133 -10.434045164939013
441 -0.023514654487371445 -10.458256946224724 -0.02338324086740613 -10.45742840580642
442 -0.023518961295485495 -10.481775907520209 -0.023360691778361798 -10.48078909758478
443 -0.023519956413656472 -10.505295863933865 -0.023568565025925636 -10.504357662610706
444 -0.023515259195119143 -10.528811123128984 -0.023721245396882296 -10.528078908007588
445 -0.023509141616523267 -10.552320264745507 -0.023498755134642123 -10.551577663142231
446 -0.02351754605770111 -10.575837810803208 -0.023515026178210975 -10.575092689320442
447 -0.02351869223639369 -10.599356503039601 -0.023393945395946504 -10.598486634716389
448 -0.023514983244240284 -10.622871486283842 -0.02340640462934971 -10.62189303934574
449 -0.023513737507164477 -10.646385223791006 -0.023581980634480713 -10.64547501998022
450 -0.02351654479280114 -10.669901768583808 -0.02366029880940914 -10.669135318789628
451 -0.023519040271639823 -10.693420808855448 -0.023663586378097533 -10.692798905167725
452 -0.02350709745660424 -10.716927906312053 -0.02364178504794836 -10.716440690215673
453 -0.023501051124185324 -10.740428957436238 -0.023101745638996363 -10.73954243585467
454 -0.023521836660802365 -10.76395079409704 -0.023865134082734586 -10.763407569937405
455 -0.023517106659710407 -10.78746790075675 -0.02339702034369111 -10.786804590281095
456 -0.023516087606549264 -10.810983988363299 -0.023362158332020044 -10.810166748613115
457 -0.023509558476507663 -10.834493546839807 -0.023532180208712818 -10.833698928821828
458 -0.023501313105225564 -10.857994859945032 -0.023755053989589214 -10.857453982811418
459 -0.02350533427670598 -10.881500194221738 -0.023553400114178658 -10.881007382925596
460 -0.023504264652729034 -10.905004458874467 -0.023036565259099008 -10.904043948184695
461 -0.02350693102926016 -10.928511389903727 -0.0235319621860981 -10.927575910370793
462 -0.023507344909012316 -10.95201873481274 -0.023514923080801962 -10.951090833451595
463 -0.023507502675056458 -10.975526237487795 -0.02350450400263071 -10.974595337454225
464 -0.02350885411724448 -10.99903509160504 -0.023572444915771484 -10.998167782369997
465 -0.023511700332164764 -11.022546791937204 -0.0232925433665514 -11.021460325736548
466 -0.023505505453795195 -11.046052297390998 -0.02355893366038799 -11.045019259396936
467 -0.023513106815516948 -11.069565404206516 -0.023530918266624214 -11.06855017766356
468 -0.023506015725433826 -11.09307141993195 -0.023533845506608485 -11.09208402317017
469 -0.023505867552012207 -11.116577287483963 -0.023435337655246257 -11.115519360825417
470 -0.023504448123276234 -11.14008173560724 -0.02345737749710679 -11.138976738322523
471 -0.02351242331787944 -11.163594158925118 -0.024016490764915945 -11.162993229087439
472 -0.02350035458803177 -11.18709451351315 -0.02349787326529622 -11.186491102352734
473 -0.023503731284290553 -11.21059824479744 -0.023709931503981353 -11.210201033856716
474 -0.023497953545302153 -11.234096198342742 -0.02331955162808299 -11.233520585484799
475 -0.023507192730903625 -11.257603391073646 -0.023404435627162455 -11.256925021111961
476 -0.023547331802546978 -11.281150722876193 -0.023515339847654103 -11.280440360959615
477 -0.023504129610955715 -11.304654852487149 -0.023495007771998644 -11.303935368731613
478 -0.02350722048431635 -11.328162072971464 -0.023588108830153942 -11.327523477561767
479 -0.02350729741156101 -11.351669370383025 -0.023457031045109034 -11.350980508606876
480 -0.023504580557346343 -11.375173950940372 -0.023476723209023477 -11.3744572318159
481 -0.023535029776394368 -11.398708980716766 -0.024834482558071615 -11.399291714373971
482 -0.023494119103997946 -11.422203099820763 -0.023482652474194766 -11.422774366848166
483 -0.023493053764104842 -11.445696153584867 -0.02344177719205618 -11.446216144040223
484 -0.02349718799814582 -11.469193341583013 -0.02345111221075058 -11.469667256250974
485 -0.02349455626681447 -11.492687897849828 -0.023439071048051117 -11.493106327299024
486 -0.02349378662183881 -11.516181684471666 -0.023518019914627077 -11.516624347213652
487 -0.023490876238793135 -11.539672560710459 -0.02340526822954416 -11.540029615443196
488 -0.023497920855879782 -11.563170481566338 -0.023518435563892125 -11.563548051007087
489 -0.023508290015161037 -11.5866787715815 -0.02325808983296156 -11.586806140840048
490 -0.023496986459940673 -11.610175758041441 -0.023443203791975974 -11.610249344632024
491 -0.023491980880498885 -11.63366773892194 -0.023343415278941394 -11.633592759910965
492 -0.02349869264289737 -11.657166431564837 -0.0232766542583704 -11.656869414169336
493 -0.02351372968405485 -11.680680161248892 -0.023834510520100594 -11.680703924689436
494 -0.023494241200387476 -11.70417440244928 -0.02337216045707464 -11.70407608514651
495 -0.02349611446261406 -11.727670516911893 -0.02349079716950655 -11.727566882316017
496 -0.023494542017579077 -11.751165058929471 -0.02349350303411484 -11.751060385350131
497 -0.02349648717790842 -11.77466154610738 -0.0234639510512352 -11.774524336401367
498 -0.02350082593038678 -11.798162372037767 -0.023760574776679276 -11.798284911178046
499 -0.02349766381084919 -11.821660035848616 -0.023462344706058503 -11.821747255884103
500 -0.023494789376854897 -11.845154825225471 -0.023695672396570444 -11.845442928280674
501 -0.02349099051207304 -11.868645815737544 -0.02354231057688594 -11.86898523885756
502 -0.02349002454429865 -11.892135840281842 -0.023358821496367456 -11.892344060353928
503 -0.023487574048340322 -11.915623414330183 -0.024280155170708896 -11.916624215524637
504 -0.023489009216427804 -11.93911242354661 -0.023472564946860074 -11.940096780471498
505 -0.023483726661652327 -11.962596150208263 -0.02352608656510711 -11.963622867036605
506 -0.023484800197184085 -11.986080950405448 -0.02350587798282504 -11.98712874501943
507 -0.023481187224388123 -12.009562137629835 -0.023395249620079994 -12.01052399463951
508 -0.023481699358671903 -12.033043836988508 -0.023404260445386172 -12.033928255084895
509 -0.023490156698971986 -12.05653399368748 -0.023312981147319077 -12.057241236232214
510 -0.023482229094952345 -12.080016222782433 -0.023496488016098736 -12.080737724248312
511 -0.02348320735618472 -12.103499430138617 -0.02342543052509427 -12.104163154773406
512 -0.023483119159936904 -12.126982549298555 -0.023495485819876195 -12.127658640593282
513 -0.023481355980038643 -12.150463905278594 -0.0235170959495008 -12.151175736542783
514 -0.02348209647461772 -12.173946001753212 -0.023321803845465183 -12.174497540388248
515 -0.023482215218245985 -12.197428216971458 -0.023596821166574956 -12.198094361554823
516 -0.023477452341467142 -12.220905669312925 -0.02282796148210764 -12.22092232303693
517 -0.02348811561241746 -12.244393784925343 -0.023418890219181775 -12.244341213256112
518 -0.023490847181528808 -12.267884632106872 -0.023492399230599405 -12.267833612486712
519 -0.023489017877727746 -12.2913736499846 -0.02347124945372343 -12.291304861940436
520 -0.023487508576363326 -12.314861158560962 -0.02347037149593234 -12.314775233436368
521 -0.02349258279427886 -12.338353741355242 -0.02382351104170084 -12.33859874447807
522 -0.023488047253340482 -12.361841788608583 -0.02356632649898529 -12.362165070977055
523 -0.02348286807537079 -12.385324656683954 -0.023507558461278676 -12.385672629438334
524 -0.02348604556173086 -12.408810702245685 -0.023459467478096484 -12.40913209691643
525 -0.023482489585876464 -12.432293191831562 -0.023428787291049958 -12.43256088420748
526 -0.023476662579923868 -12.455769854411486 -0.024152023904025554 -12.456712908111506
527 -0.02347938362509012 -12.479249238036576 -0.02345784557983279 -12.480170753691338
528 -0.02347817374393344 -12.50272741178051 -0.023579068202525377 -12.503749821893864
529 -0.023478391114622355 -12.526205802895133 -0.023477205913513897 -12.527227027807378
530 -0.023480711877346037 -12.549686514772478 -0.023457470908761026 -12.550684498716139
531 -0.023477685265243055 -12.573164200037722 -0.02348487116396427 -12.574169369880103
532 -0.0234775273129344 -12.596641727350656 -0.023488705139607192 -12.59765807501971
533 -0.02346139745786786 -12.620103124808525 -0.023927297629415988 -12.621585372649127
534 -0.023476561345160008 -12.643579686153684 -0.023431825172156095 -12.645017197821284
535 -0.023474280908703803 -12.667053967062389 -0.02350640818476677 -12.668523606006051
536 -0.023471540957689285 -12.690525508020079 -0.02346037235110998 -12.691983978357161
537 -0.023468990717083214 -12.713994498737161 -0.02374089090153575 -12.715724869258697
538 -0.023470799438655376 -12.737465298175817 -0.02356668943539262 -12.73929155869409
539 -0.023462801333516838 -12.760928099509334 -0.023480224516242744 -12.762771783210333
540 -0.02346550701186061 -12.784393606521194 -0.023864033445715905 -12.786635816656048
541 -0.023475188110023738 -12.807868794631217 -0.023834145069122313 -12.81046996172517
542 -0.02345817619934678 -12.831326970830563 -0.023412856552749873 -12.83388281827792
543 -0.023477138858288525 -12.854804109688851 -0.022557173389941454 -12.85643999166786
544 -0.023464567586779596 -12.878268677275631 -0.023480357602238655 -12.8799203492701
545 -0.02346557201817632 -12.901734249293808 -0.023467493057250977 -12.90338784232735
546 -0.023467301111668348 -12.925201550405477 -0.023449170868843794 -12.926837013196193
547 -0.02347342325374484 -12.948674973659221 -0.023572153877466917 -12.95040916707366
548 -0.023460902739316225 -12.972135876398537 -0.023862375132739543 -12.9742715422064
549 -0.023455952107906342 -12.995591828506443 -0.02341487118974328 -12.997686413396144
550 -0.023460574541240932 -13.019052403047684 -0.023500262200832366 -13.021186675596976
551 -0.023458823189139368 -13.042511226236824 -0.02347933826968074 -13.044666013866657
552 -0.023458322789520026 -13.065969549026343 -0.023412481322884558 -13.06807849518954
553 -0.023460057470947503 -13.08942960649729 -0.023371695633977653 -13.091450190823519
554 -0.023459006659686567 -13.112888613156978 -0.023461742512881755 -13.114911933336401
555 -0.023460963647812604 -13.13634957680479 -0.023570811934769155 -13.13848274527117
556 -0.023461551312357186 -13.159811128117147 -0.02357694385573268 -13.162059689126904
557 -0.023455504328012466 -13.183266632445159 -0.02336884206160903 -13.185428531188514
558 -0.02346461685374379 -13.206731249298903 -0.02343620089814067 -13.208864732086655
559 -0.023457034211605787 -13.23018828351051 -0.023474346753209828 -13.232339078839864
560 -0.02346340725198388 -13.253651690762494 -0.023813726846128702 -13.256152805685993
561 -0.02346246698871255 -13.277114157751207 -0.02332001822069287 -13.279472823906685
562 -0.023462552297860383 -13.300576710049068 -0.023460002802312373 -13.302932826708998
563 -0.023459046985954045 -13.324035757035022 -0.02310450319200754 -13.326037329901006
564 -0.02346443124115467 -13.347500188276177 -0.023564665019512175 -13.349601994920517
565 -0.023469090927392244 -13.37096927920357 -0.023300540912896395 -13.372902535833413
566 -0.023464334104210137 -13.394433613307779 -0.023623848613351584 -13.396526384446764
567 -0.02346371188759804 -13.417897325195376 -0.023522814083844424 -13.420049198530608
568 -0.023478031903505326 -13.441375357098881 -0.02228754535317421 -13.442336743883782
569 -0.023475390300154685 -13.464850747399035 -0.023549361526966094 -13.465886105410748
570 -0.02347545213997364 -13.488326199539008 -0.02344374991953373 -13.489329855330281
571 -0.023477254062891008 -13.5118034536019 -0.023492992017418148 -13.5128228473477
572 -0.02347811358049512 -13.535281567182395 -0.023497558757662775 -13.536320406105363
573 -0.023473360855132342 -13.558754928037526 -0.023579877521842717 -13.559900283627206
574 -0.023473909217864276 -13.582228837255391 -0.023257404379546643 -13.583157688006752
575 -0.023475695960223676 -13.605704533215615 -0.02344922823831439 -13.606606916245067
576 -0.0234680718742311 -13.629172605089845 -0.023539256677031516 -13.630146172922098
577 -0.023474320769309998 -13.652646925859155 -0.02375104334205389 -13.653897216264152
578 -0.02346977377310395 -13.67611669963226 -0.02347335061058402 -13.677370566874735
579 -0.02346934573724866 -13.699586045369509 -0.023389839753508567 -13.700760406628245
580 -0.02346973605453968 -13.72305578142405 -0.023619025852531193 -13.724379432480776
581 -0.023481252323836087 -13.746537033747886 -0.024156118836253883 -13.74853555131703
582 -0.023465529829263688 -13.77000256357715 -0.02334880894050002 -13.77188436025753
583 -0.023462186194956304 -13.793464749772106 -0.02351034041494131 -13.795394700672471
584 -0.02346019484102726 -13.816924944613133 -0.023481793142855166 -13.818876493815326
585 -0.023461271543055773 -13.840386216156189 -0.023526274133473635 -13.8424027679488
586 -0.023463499546051026 -13.863849715702239 -0.02349904477596283 -13.865901812724763
587 -0.023459566477686166 -13.887309282179926 -0.023546936549246313 -13.88944874927401
588 -0.023460522666573523 -13.910769804846499 -0.023371689673513173 -13.912820438947524
589 -0.02345563769340515 -13.934225442539905 -0.02345177372917533 -13.936272212676698
590 -0.0234612911939621 -13.957686733733867 -0.023669116012752057 -13.95994132868945
591 -0.023449829313904047 -13.981136563047771 -0.023457586485892534 -13.983398915175343
592 -0.02345504956319928 -14.004591612610971 -0.023546431958675385 -14.006945347134018
593 -0.02345247585326433 -14.028044088464236 -0.023433651495724916 -14.030378998629743
594 -0.023456369433552025 -14.051500457897788 -0.02360430108383298 -14.053983299713575
595 -0.023453018721193077 -14.074953476618981 -0.02360827038064599 -14.07759157009422
596 -0.02345566088333726 -14.098409137502319 -0.023559791035950184 -14.10115136113017
597 -0.023456261213868856 -14.121865398716189 -0.023461596481502055 -14.124612957611673
598 -0.02343993727117777 -14.145305335987366 -0.022987245675176383 -14.14760020328685
599 -0.02345119658857584 -14.168756532575943 -0.02352646179497242 -14.171126665081822
600 -0.023451449628919364 -14.192207982204861 -0.02353209536522627 -14.194658760447048
601 -0.023454250302165747 -14.215662232507027 -0.02349289068952203 -14.21815165113657
602 -0.023454814590513705 -14.23911704709754 -0.02354547306895256 -14.241697124205523
603 -0.02345466548576951 -14.26257171258331 -0.02339408751577139 -14.265091211721295
604 -0.02344877030700445 -14.286020482890313 -0.023534179013222457 -14.288625390734516
605 -0.023451061546802522 -14.309471544437116 -0.02334950501099229 -14.311974895745509
606 -0.023455529287457467 -14.332927073724573 -0.023455374594777822 -14.335430270340288
607 -0.0234556594863534 -14.356382733210927 -0.023385064024478198 -14.358815334364765
608 -0.023452572431415318 -14.379835305642342 -0.023062076419591904 -14.381877410784357
609 -0.023452162370085718 -14.403287468012428 -0.023617978394031524 -14.40549538917839
610 -0.023452025651931763 -14.426739493664359 -0.023420057073235512 -14.428915446251624
611 -0.023457753099501134 -14.45019724676386 -0.02339778859168291 -14.452313234843308
612 -0.02344485493376851 -14.473642101697628 -0.02333951322361827 -14.475652748066926
613 -0.02345590190961957 -14.497098003607247 -0.023476348351687194 -14.499129096418613
614 -0.02345482651144266 -14.52055283011869 -0.023421406280249357 -14.522550502698863
615 -0.023457287810742855 -14.544010117929433 -0.02350537208840251 -14.546055874787266
616 -0.023455119226127863 -14.567465237155561 -0.023444392532110215 -14.569500267319375
617 -0.023455506656318903 -14.59092074381188 -0.023462180979549885 -14.592962448298925
618 -0.023456063680350782 -14.614376807492231 -0.02350218677893281 -14.616464635077858
619 -0.023453956842422484 -14.637830764334653 -0.02350120237097144 -14.639965837448829
620 -0.023455767147243022 -14.661286531481897 -0.02326393676921725 -14.663229774218046
621 -0.02345077143982053 -14.684737302921718 -0.023345464561134576 -14.68657523877918
622 -0.02344897510483861 -14.708186278026556 -0.023505149502307178 -14.710080388281488
623 -0.023441676702350377 -14.731627954728907 -0.023785033915191888 -14.733865422196681
624 -0.02345808781683445 -14.755086042545742 -0.02359025590121746 -14.757455678097898
625 -0.0234483914449811 -14.778534433990723 -0.02352095516398549 -14.780976633261883
626 -0.023450981918722393 -14.801985415909446 -0.02343733413144946 -14.804413967393332
627 -0.023448538221418857 -14.825433954130865 -0.023425727523863314 -14.827839694917195
628 -0.023452248703688384 -14.848886202834553 -0.02328250901773572 -14.851122203934931
629 -0.023449992947280406 -14.872336195781834 -0.02343251872807741 -14.874554722663008
630 -0.02345177745446563 -14.895787973236299 -0.023419714905321597 -14.89797443756833
631 -0.023480587732046844 -14.919268560968346 -0.023133652843534948 -14.921108090411865
632 -0.023460157681256533 -14.942728718649603 -0.023432990163564683 -14.94454108057543
633 -0.02345986608415842 -14.96618858473376 -0.023462737258523703 -14.968003817833953
634 -0.023455550614744424 -14.989644135348506 -0.023153063748031853 -14.991156881581984
635 -0.023461327701807023 -15.013105463050312 -0.02352002914994955 -15.014676910731934
636 -0.023459481820464135 -15.036564944870776 -0.023376872669905423 -15.038053783401839
637 -0.02345191976055503 -15.060016864631331 -0.023191996943205596 -15.061245780345045
638 -0.023458546306937934 -15.083475410938268 -0.023387287650257348 -15.084633067995302
639 -0.023458659835159778 -15.106934070773429 -0.023928427323698997 -15.108561495319002
640 -0.02345681618899107 -15.13039088696242 -0.02345341760665178 -15.132014912925653
641 -0.023442034050822257 -15.153832921013242 -0.02271336494013667 -15.15472827786579
642 -0.023464122507721185 -15.177297043520964 -0.02358330264687538 -15.178311580512664
643 -0.023462714068591593 -15.200759757589555 -0.023625773936510087 -15.201937354449175
644 -0.023459544964134695 -15.22421930255369 -0.023487009573727846 -15.225424364022903
645 -0.023459640331566334 -15.247678942885257 -0.024232229311019184 -15.249656593333922
646 -0.023449186328798534 -15.271128129214055 -0.023413968924432992 -15.273070562258356
647 -0.02344732787460089 -15.294575457088657 -0.02342344680801034 -15.296494009066366
648 -0.02344938237220049 -15.318024839460858 -0.023399508465081452 -15.319893517531447
649 -0.023449289612472057 -15.34147412907333 -0.023457451723515987 -15.343350969254963
650 -0.02344546336680651 -15.364919592440136 -0.023796882852911948 -15.367147852107875
651 -0.023453501611948015 -15.388373094052085 -0.023533483594655992 -15.390681335702531
652 -0.02344745649024844 -15.411820550542334 -0.023621919844299556 -15.41430325554683
653 -0.023450136464089156 -15.435270687006422 -0.02325863717123866 -15.437561892718069
654 -0.02344685671851039 -15.458717543724934 -0.023676289804279806 -15.461238182522349
655 -0.02344230841845274 -15.482159852143386 -0.023707827646285297 -15.484946010168635
656 -0.02344319624826312 -15.505603048391649 -0.023442042432725428 -15.50838805260136
657 -0.023439211677759884 -15.529042260069408 -0.022769621200859548 -15.53115767380222
658 -0.023449876345694065 -15.552492136415102 -0.023400880862027407 -15.554558554664247
659 -0.023449008725583552 -15.575941145140686 -0.023398185335099696 -15.577956739999347
660 -0.023446072544902562 -15.599387217685589 -0.023402635287493468 -15.60135937528684
661 -0.023454754520207642 -15.622841972205796 -0.02343627391383052 -15.62479564920067
662 -0.023454017098993064 -15.64629598930479 -0.023293612897396086 -15.648089262098066
663 -0.02345729321241379 -15.669753282517203 -0.023467380460351704 -15.671556642558418
664 -0.02345124175772071 -15.693204524274924 -0.023361739609390496 -15.694918382167808
665 -0.023453047312796117 -15.716657571587719 -0.02327389093115926 -15.718192273098968
666 -0.023450579214841127 -15.74010815080256 -0.023570275399833918 -15.741762548498802
667 -0.023442585859447716 -15.763550736662008 -0.023722815420478584 -15.76548536391928
668 -0.023453892581164835 -15.787004629243173 -0.02336304821074009 -15.78884841213002
669 -0.02345469444990158 -15.810459323693074 -0.02343348953872919 -15.812281901668749
670 -0.023454091977328062 -15.833913415670402 -0.02347680162638426 -15.835758703295133
671 -0.023456436209380628 -15.857369851879783 -0.023596720956265926 -15.8593554242514
672 -0.023455191403627396 -15.88082504328341 -0.023280639480799437 -15.882636063732198
673 -0.023454385343939066 -15.90427942862735 -0.02359388992190361 -15.906229953654101
674 -0.023451054748147727 -15.927730483375496 -0.022916156332939863 -15.929146109987041
675 -0.023456344194710255 -15.951186827570206 -0.023453708924353122 -15.952599818911395
676 -0.023459176067262888 -15.974646003637469 -0.023480282444506884 -15.976080101355901
677 -0.023452966753393412 -15.998098970390862 -0.023396397661417722 -15.99947649901732
678 -0.023450130503624676 -16.021549100894486 -0.02377272890880704 -16.023249227926126
679 -0.023453918006271123 -16.045003018900758 -0.023555845022201538 -16.046805072948327
680 -0.023467345349490642 -16.06847036425025 -0.023248492553830147 -16.070053565502157
681 -0.02345220874994993 -16.0919225730002 -0.023323009070008994 -16.093376574572165
682 -0.023453265614807605 -16.11537583861501 -0.023496827203780414 -16.116873401775944
683 -0.023455669917166234 -16.138831508532174 -0.023491565696895124 -16.140364967472838
684 -0.023446305468678475 -16.162277814000852 -0.023384520690888165 -16.163749488163727
685 -0.023455169145017864 -16.18573298314587 -0.023487100098282098 -16.18723658826201
686 -0.023448632936924695 -16.209181616082795 -0.022948022279888392 -16.210184610541898
687 -0.023459823802113533 -16.232641439884908 -0.02354723270982504 -16.23373184325172
688 -0.023458296433091164 -16.256099736318 -0.023554951883852482 -16.257286795135574
689 -0.023455167282372714 -16.27955490360037 -0.023395362589508296 -16.28068215772508
690 -0.023448569234460592 -16.30300347283483 -0.023539262264966963 -16.30422141999005
691 -0.02346190996468067 -16.326465382799512 -0.02382104331627488 -16.328042463306325
692 -0.023452420346438886 -16.34991780314595 -0.02345556514337659 -16.3514980284497
693 -0.02344965739175677 -16.373367460537708 -0.023496638610959054 -16.37499466706066
694 -0.023446962516754866 -16.39681442305446 -0.02341252230107784 -16.398407189361738
695 -0.023448086995631456 -16.420262510050094 -0.023495232127606867 -16.421902421489346
696 -0.023442657198756933 -16.44370516724885 -0.023532677721232177 -16.445435099210577
697 -0.023445625510066747 -16.46715079275892 -0.02344761174172163 -16.4688827109523
698 -0.023447810392826795 -16.490598603151746 -0.023473260458558798 -16.49235597141086
699 -0.023446252476423977 -16.51404485562817 -0.0234587162733078 -16.515814687684166
700 -0.023445835523307323 -16.53749069115148 -0.023465413320809602 -16.539280101004977
701 -0.02344540748745203 -16.56093609863893 -0.023443309497088193 -16.562723410502066
702 -0.02343600392341614 -16.584372102562345 -0.023117046896368267 -16.585840457398433
703 -0.02344272555783391 -16.60781482812018 -0.023175973538309337 -16.60901643093674
704 -0.02344759600237012 -16.63126242412255 -0.02359716296195984 -16.6326135938987
705 -0.02344253733754158 -16.65470496146009 -0.023275901935994624 -16.655889495834696
706 -0.02344397660344839 -16.67814893806354 -0.023320626746863127 -16.67921012258156
707 -0.023448065482079984 -16.70159700354562 -0.023394501581788064 -16.702604624163346
708 -0.02343759750947356 -16.725034601055093 -0.023508204147219658 -16.726112828310566
709 -0.02344420924782753 -16.74847881030292 -0.023562366142868996 -16.749675194453435
710 -0.023450160399079323 -16.771928970702 -0.0234963602386415 -16.773171554692077
711 -0.023446026351302864 -16.7953749970533 -0.02337053548544645 -16.796542090177525
712 -0.02344240276142955 -16.81881739981473 -0.02336220405995846 -16.81990429423748
713 -0.02344302264973521 -16.842260422464467 -0.023377995193004607 -16.843282289430487
714 -0.023443383816629648 -16.865703806281097 -0.023456611111760138 -16.86673890054225
715 -0.0234407770447433 -16.88914458332584 -0.02343344883993268 -16.89017234938218
716 -0.02344153979793191 -16.912586123123774 -0.023320771101862193 -16.91349312048404
717 -0.02342432886362076 -16.936010451987393 -0.024882715195417404 -16.93837583567946
718 -0.023430840019136666 -16.95944129200653 -0.023443822748959064 -16.961819658428418
719 -0.023436984047293663 -16.982878276053825 -0.0234297133050859 -16.985249371733502
720 -0.023433667607605457 -17.00631194366143 -0.02342674396932125 -17.008676115702823
721 -0.023434809409081936 -17.029746753070512 -0.023412113636732103 -17.032088229339553
722 -0.02343609929084778 -17.05318285236136 -0.023483375553041697 -17.055571604892595
723 -0.02343560317531228 -17.07661845553667 -0.023428021371364592 -17.07899962626396
724 -0.023429601266980172 -17.10004805680365 -0.023621246684342623 -17.102620872948304
725 -0.0234359510242939 -17.123484007827944 -0.02327065812423825 -17.125891531072543
726 -0.023439287114888428 -17.146923294942834 -0.02353738062083721 -17.14942891169338
727 -0.02343376334756613 -17.1703570582904 -0.023601011373102665 -17.173029923066483
728 -0.023434308543801307 -17.1937913668342 -0.023198468144983053 -17.196228391211466
729 -0.02344631142914295 -17.217237678263345 -0.023461237363517285 -17.219689628574983
730 -0.023437091801315545 -17.24067477006466 -0.02345211384817958 -17.243141742423163
731 -0.023431418742984534 -17.264106188807645 -0.02341805063188076 -17.266559793055045
732 -0.023434755112975835 -17.28754094392062 -0.023489413689821957 -17.290049206744868
733 -0.023434707336127757 -17.31097565125675 -0.023554214183241128 -17.31360342092811
734 -0.023426635749638082 -17.334402287006387 -0.02324960855767131 -17.33685302948578
735 -0.023434196319431066 -17.35783648332582 -0.02345127407461405 -17.360304303560394
736 -0.023433200549334288 -17.381269683875153 -0.023422005027532576 -17.383726308587928
737 -0.023431721050292252 -17.404701404925447 -0.02349123628810048 -17.40721754487603
738 -0.023446467611938714 -17.428147872537387 -0.022955776751041414 -17.43017332162707
739 -0.02343560103327036 -17.451583473570658 -0.023491549585014582 -17.453664871212084
740 -0.02344367979094386 -17.4750271533616 -0.024209310207515954 -17.4778741814196
741 -0.023427015356719493 -17.49845416871832 -0.02345873834565282 -17.501332919765254
742 -0.02342577064409852 -17.52187993936242 -0.023425090499222277 -17.524758010264478
743 -0.023424575570970774 -17.54530451493339 -0.02345972992479801 -17.548217740189276
744 -0.023424440063536167 -17.568728954996928 -0.023370467126369476 -17.571588207315646
745 -0.02342939581722021 -17.59215835081415 -0.023507850244641304 -17.595096057560287
746 -0.02342527871951461 -17.615583629533663 -0.023442235309630632 -17.618538292869918
747 -0.023402327857911586 -17.638985957391576 -0.024049164541065694 -17.642587457410983
748 -0.02342277020215988 -17.662408727593736 -0.023405313305556775 -17.66599277071654
749 -0.023426217958331108 -17.685834945552067 -0.02340400470420718 -17.689396775420747
750 -0.023422319814562796 -17.70925726536663 -0.02336675664409995 -17.712763532064848
751 -0.02342459009960294 -17.732681855466232 -0.02349096881225705 -17.736254500877106
752 -0.02342151999473572 -17.756103375460967 -0.023543649166822434 -17.759798150043927
753 -0.023427730798721312 -17.77953110625969 -0.023448415286839008 -17.783246565330767
754 -0.023422219138592482 -17.80295332539828 -0.02343119801953435 -17.8066777633503
755 -0.023428372479975222 -17.826381697878258 -0.023020960204303265 -17.829698723554603
756 -0.023423301056027412 -17.849804998934285 -0.023442347813397647 -17.853141071368
757 -0.023420886136591434 -17.873225885070877 -0.023471164982765913 -17.876612236350766
758 -0.02341677891090512 -17.896642663981783 -0.023475816752761603 -17.900088053103527
759 -0.02342168940231204 -17.920064353384095 -0.0238247761502862 -17.923912829253812
760 -0.023419586569070817 -17.943483939953165 -0.02331906436011195 -17.947231893613925
761 -0.02341739097610116 -17.966901330929264 -0.023994770552963018 -17.97122666416689
762 -0.023409472405910493 -17.990310803335174 -0.023405345249921085 -17.994632009416808
763 -0.02341154934838414 -18.01372235268356 -0.023377152066677807 -18.018009161483487
764 -0.023413578048348427 -18.037135930731907 -0.02341411141678691 -18.041423272900275
765 -0.023415011819452047 -18.06055094255136 -0.023400332126766444 -18.06482360502704
766 -0.023414591792970896 -18.08396553434433 -0.023425422236323358 -18.088249027263362
767 -0.023416467197239398 -18.10738200154157 -0.02357770586386323 -18.111826733127227
768 -0.023415434174239635 -18.13079743571581 -0.02331074420362711 -18.135137477330854
769 -0.023411361034959555 -18.15420879675077 -0.023540071770548822 -18.1586775491014
770 -0.023415271565318106 -18.17762406831609 -0.02335093282163143 -18.182028481923034
771 -0.023414830677211285 -18.2010388989933 -0.023267880827188493 -18.20529636275022
772 -0.023432701267302035 -18.224471600260603 -0.023768936283886433 -18.229065299034108
773 -0.023414639942348003 -18.247886240202952 -0.02339732479304075 -18.25246262382715
774 -0.02341133039444685 -18.271297570597397 -0.023461786098778248 -18.275924409925928
775 -0.02340946430340409 -18.294707034900803 -0.023357213567942382 -18.29928162349387
776 -0.023409795388579367 -18.318116830289384 -0.02339393040165305 -18.32267555389552
777 -0.02340984996408224 -18.341526680253466 -0.023191055841743947 -18.345866609737264
778 -0.02339174346998334 -18.36491842372345 -0.022557613719254733 -18.36842422345652
779 -0.02340844040736556 -18.388326864130814 -0.023224394768476486 -18.391648618224995
780 -0.023415076732635497 -18.41174194086345 -0.023487634025514126 -18.41513625225051
781 -0.023413023073226215 -18.435154963936675 -0.023349667061120273 -18.438485919311628
782 -0.02341509647667408 -18.45857006041335 -0.02351609980687499 -18.462002019118504
783 -0.023412502929568292 -18.481982563342918 -0.023671622015535833 -18.48567364113404
784 -0.023411753308027982 -18.505394316650946 -0.023504032380878927 -18.509177673514916
785 -0.02340860106050968 -18.528802917711456 -0.023672123067080976 -18.532849796581996
786 -0.023410519119352102 -18.552213436830808 -0.023407112807035446 -18.55625690938903
787 -0.023407137580215932 -18.575620574411023 -0.02332992749288678 -18.57958683688192
788 -0.02340744957327843 -18.5990280239843 -0.023345706146210433 -18.60293254302813
789 -0.0234123925678432 -18.62244041655214 -0.0233586011454463 -18.626291144173575
790 -0.023407131992280485 -18.64584754854442 -0.023401460517197846 -18.649692604690774
791 -0.023415333405137063 -18.669262881949557 -0.02356389965862036 -18.673256504349393
792 -0.023413882218301298 -18.692676764167857 -0.023376159928739072 -18.69663266427813
793 -0.023415996693074703 -18.71609276086093 -0.023527153208851813 -18.720159817486984
794 -0.02340988041833043 -18.739502641279262 -0.023329793475568295 -18.743489610962552
795 -0.023399996291846036 -18.76290263757111 -0.023771044984459876 -18.767260655947013
796 -0.02339485418051481 -18.786297491751625 -0.023100075777620077 -18.790360731724633
797 -0.023410469852387907 -18.809707961604012 -0.023433930706232786 -18.813794662430865
798 -0.02340740608051419 -18.833115367684528 -0.02345257280394435 -18.83724723523481
799 -0.023397608008235694 -18.856512975692763 -0.023724713176488877 -18.860971948411297
800 -0.023402612656354904 -18.879915588349117 -0.02337341057136655 -18.884345358982664
801 -0.023409007210284473 -18.9033245955594 -0.023495558742433788 -18.907840917725096
802 -0.023406102415174247 -18.926730697974573 -0.023579883854836226 -18.931420801579932
803 -0.023405498825013638 -18.950136196799587 -0.02339891828596592 -18.9548197198659
804 -0.023409952968358995 -18.973546149767945 -0.023350274376571178 -18.97816999424247
805 -0.023473033774644138 -18.997019183542587 -0.02531853960826993 -19.003488533850742
806 -0.023390795662999155 -19.020409979205585 -0.023236419539898634 -19.02672495339064
807 -0.023393966630101203 -19.043803945835688 -0.02339172028005123 -19.050116673670694
808 -0.02339413985610008 -19.06719808569179 -0.023377231694757937 -19.073493905365453
809 -0.023398664500564336 -19.090596750192354 -0.023341340944170952 -19.096835246309624
810 -0.023397335223853587 -19.11399408541621 -0.023334217444062232 -19.120169463753687
811 -0.023395081423223017 -19.137389166839434 -0.023341899644583462 -19.14351136339827
812 -0.023398367036134005 -19.160787533875567 -0.023369935061782598 -19.166881298460055
813 -0.02339974632486701 -19.184187280200433 -0.02347569651901722 -19.190356994979073
814 -0.023397237807512284 -19.207584518007945 -0.023370318859815598 -19.213727313838888
815 -0.023393415566533803 -19.23097793357448 -0.023386428691446783 -19.237113742530333
816 -0.023395736422389745 -19.25437366999687 -0.023516966588795186 -19.260630709119127
817 -0.023384845349937677 -19.277758515346807 -0.02396046919748187 -19.28459117831661
818 -0.02339911926537752 -19.301157634612185 -0.023245793581008912 -19.30783697189762
819 -0.0233972049318254 -19.32455483954401 -0.023416996560990812 -19.331253968458608
820 -0.02340332306921482 -19.347958162613224 -0.02349612647667527 -19.354750094935284
821 -0.023397285118699075 -19.371355447731922 -0.0233879579231143 -19.378138052858397
822 -0.023395654279738665 -19.39475110201166 -0.02382553433999419 -19.40196358719839
823 -0.023391576204448938 -19.41814267821611 -0.023242454417049883 -19.425206041615443
824 -0.02339894147589803 -19.441541619692007 -0.023374833259731533 -19.448580874875173
825 -0.02339763455092907 -19.464939254242935 -0.023453050386160613 -19.472033925261332
826 -0.023398212250322105 -19.488337466493256 -0.023458008375018834 -19.49549193363635
827 -0.023391342535614968 -19.51172880902887 -0.023174835741519927 -19.518666769377873
828 -0.02339968541637063 -19.535128494445242 -0.02361296648159623 -19.54227973585947
829 -0.02339885402470827 -19.55852734846995 -0.023382273968309164 -19.56566200982778
830 -0.023397289868444204 -19.581924638338396 -0.023451423551887274 -19.589113433379666
831 -0.02339952504262328 -19.60532416338102 -0.023347486183047293 -19.612460919562714
832 -0.023417304642498492 -19.62874146802352 -0.02361091449856758 -19.636071834061283
833 -0.023401504196226598 -19.652142972219746 -0.023349482286721467 -19.659421316348006
834 -0.023397760186344384 -19.67554073240609 -0.023458816669881345 -19.682880133017886
835 -0.0233997717499733 -19.698940504156063 -0.023440714366734026 -19.70632084738462
836 -0.023398911766707896 -19.72233941592277 -0.02343047671020031 -19.72975132409482
837 -0.023401111271232365 -19.745740527194005 -0.02339306250214577 -19.753144386596965
838 -0.02340574711561203 -19.769146274309616 -0.023169711325317623 -19.77631409792228
839 -0.02339718649163842 -19.792543460801255 -0.02340826569125056 -19.799722363613533
840 -0.02339824875816703 -19.81594170955942 -0.02347795432433486 -19.823200317937868
841 -0.02340178145095706 -19.83934349101038 -0.0236403152346611 -19.84684063317253
842 -0.023390157241374256 -19.86273364825175 -0.022933195810765028 -19.869773828983295
843 -0.0234001942910254 -19.886133842542776 -0.023478153999894856 -19.89325198298319
844 -0.023399269115179776 -19.909533111657957 -0.023321242723613977 -19.916573225706806
845 -0.02340146340429783 -19.932934575062255 -0.023419517278671264 -19.939992742985478
846 -0.0233923620544374 -19.956326937116692 -0.023486340790987013 -19.963479083776466
847 -0.023401739355176688 -19.97972867647187 -0.023466951958835126 -19.9869460357353
848 -0.02338609527796507 -20.003114771749832 -0.023912113066762684 -20.010858148802065
849 -0.023402648884803055 -20.026517420634637 -0.02333966940641403 -20.03419781820848
850 -0.023400446120649575 -20.049917866755287 -0.023397112172096966 -20.057594930380578
851 -0.023404072038829327 -20.073321938794116 -0.02396611701697111 -20.08156104739755
852 -0.023390924092382193 -20.0967128628865 -0.023330339603126048 -20.104891387000677
853 -0.023395309038460255 -20.120108171924958 -0.023525039199739695 -20.128416426200417
854 -0.023391816299408674 -20.143499988224367 -0.023357209283858538 -20.151773635484275
855 -0.02339855646714568 -20.166898544691513 -0.02339451974257827 -20.175168155226853
856 -0.023386528808623554 -20.190285073500135 -0.02333074864000082 -20.198498903866852
857 -0.023386670928448438 -20.213671744428584 -0.023410090059041978 -20.221908993925894
858 -0.02339144889265299 -20.237063193321237 -0.023474644497036935 -20.24538363842293
859 -0.023393678851425646 -20.260456872172664 -0.02351596122607589 -20.268899599649004
860 -0.023388544004410504 -20.283845416177076 -0.02334156967699528 -20.292241169325997
861 -0.023387857340276243 -20.30723327351735 -0.023588588181883096 -20.31582975750788
862 -0.02338636415079236 -20.330619637668143 -0.023368697334080934 -20.339198454841963
863 -0.02339012948796153 -20.354009767156104 -0.023059725668281315 -20.362258180510246
864 -0.023397933039814234 -20.377407700195917 -0.02349922461435199 -20.385757405124597
865 -0.023391059413552285 -20.40079875960947 -0.023351859487593173 -20.40910926461219
866 -0.02338574845343828 -20.424184508062908 -0.02300336454063654 -20.432112629152826
867 -0.023388917185366155 -20.447573425248272 -0.023556922003626822 -20.455669551156454
868 -0.023393392842262984 -20.470966818090535 -0.023383698146790265 -20.479053249303245
869 -0.02339387983083725 -20.494360697921373 -0.023402850050479172 -20.502456099353726
870 -0.0233943329192698 -20.517755030840643 -0.023218646179884672 -20.52567474553361
871 -0.023394050356000663 -20.541149081196643 -0.023524043429642916 -20.549198788963253
872 -0.0233953021466732 -20.564544383343318 -0.023305253684520723 -20.572504042647772
873 -0.023421194404363632 -20.58796557774768 -0.023019833583384754 -20.595523876231155
874 -0.023397970106452705 -20.611363547854133 -0.023417878337204455 -20.61894175456836
875 -0.02339434577152133 -20.634757893625654 -0.02343574082478881 -20.64237749539315
876 -0.023398785293102263 -20.658156678918758 -0.023426313046365978 -20.665803808439513
877 -0.02339373230934143 -20.6815504112281 -0.023362707812339067 -20.689166516251852
878 -0.02341736722737551 -20.704967778455472 -0.024272391200065614 -20.713438907451916
879 -0.023391934111714363 -20.728359712567187 -0.02341829175129533 -20.73685719920321
880 -0.023392976354807617 -20.751752688921993 -0.023390304297208786 -20.76024750350042
881 -0.02339475238695741 -20.77514744130895 -0.023465584591031076 -20.78371308809145
882 -0.023385511804372074 -20.79853295311332 -0.023116371501237153 -20.806829459592688
883 -0.023392732720822096 -20.82192568583414 -0.02345508001744747 -20.830284539610137
884 -0.023393533658236265 -20.845319219492378 -0.02340916804969311 -20.85369370765983
885 -0.02339398507028818 -20.868713204562667 -0.02335297465324402 -20.877046682313072
886 -0.023400508984923362 -20.89211371354759 -0.022310575284063817 -20.899357257597135
887 -0.023401483707129956 -20.91551519725472 -0.023390289302915333 -20.92274754690005
888 -0.02339631738141179 -20.938911514636132 -0.02340145455673337 -20.946149001456785
889 -0.02339294645935297 -20.962304461095485 -0.023256413452327252 -20.96940541490911
890 -0.023397241439670324 -20.985701702535156 -0.023513151239603756 -20.992918566148717
891 -0.023406798392534255 -21.00910850092769 -0.023569179233163595 -21.01648774538188
892 -0.02339565344154835 -21.03250415436924 -0.02325960583984852 -21.039747351221727
893 -0.023401923570781948 -21.05590607794002 -0.023276539891958235 -21.063023891113687
894 -0.02340260846540332 -21.079308686405422 -0.023547736648470163 -21.086571627762158
895 -0.023406785726547242 -21.10271547213197 -0.023632256872951986 -21.11020388463511
896 -0.023402685578912497 -21.12611815771088 -0.02340290304273367 -21.13360678767784
897 -0.023408051766455173 -21.149526209477337 -0.02293845349922776 -21.15654524117707
898 -0.023407957423478364 -21.172934166900816 -0.023404947575181724 -21.17995018875225
899 -0.023407900612801312 -21.19634206751362 -0.023381431493908165 -21.20333162024616
900 -0.02340586455538869 -21.21974793206901 -0.02414300860837102 -21.22747462885453
901 -0.023401667922735216 -21.243149599991742 -0.023378470446914434 -21.250853099301445
902 -0.023401480913162232 -21.266551080904904 -0.02338263764977455 -21.27423573695122
903 -0.023405243270099164 -21.289956324175 -0.023447404522448777 -21.29768314147367
904 -0.023401756212115286 -21.31335808038712 -0.023290564864873887 -21.320973706338542
905 -0.023402739968150853 -21.33676082035527 -0.02344871973618865 -21.34442242607473
906 -0.023392672184854746 -21.360153492540125 -0.023539620451629162 -21.367962046526358
907 -0.023407294042408468 -21.38356078658253 -0.02366334795951843 -21.391625394485878
908 -0.023397744167596102 -21.406958530750128 -0.023314234614372254 -21.41493962910025
909 -0.023397143371403216 -21.430355674121532 -0.023040484730154277 -21.437980113830402
910 -0.023403715714812277 -21.453759389836346 -0.02356919078156352 -21.461549304611967
911 -0.023431949224323033 -21.47719133906067 -0.024679733067750932 -21.486229037679717
912 -0.023402344807982443 -21.500593683868654 -0.0233872439712286 -21.509616281650946
913 -0.02340167239308357 -21.52399535626174 -0.023420855589210986 -21.533037137240157
914 -0.023404504545032977 -21.547399860806774 -0.023374822456389666 -21.556411959696547
915 -0.02340245237573981 -21.570802313182515 -0.023394562676548956 -21.579806522373097
916 -0.02340408368036151 -21.594206396862877 -0.023298883251845835 -21.603105405624945
917 -0.02339418763294816 -21.617600584495825 -0.023136811051517724 -21.626242216676463
918 -0.023400887195020915 -21.641001471690846 -0.02329188622534275 -21.649534102901807
919 -0.023397680278867482 -21.664399151969715 -0.023491823580116034 -21.673025926481923
920 -0.02339589213952422 -21.68779504410924 -0.024035310838371515 -21.697061237320295
921 -0.023392704129219056 -21.71118774823846 -0.023497196007519962 -21.720558433327813
922 -0.023395966924726962 -21.734583715163186 -0.023051057755947114 -21.74360949108376
923 -0.023393982741981744 -21.75797769790517 -0.023770943563431502 -21.76738043464719
924 -0.02341081593185663 -21.781388513837026 -0.023982399422675372 -21.791362834069865
925 -0.02339883167296648 -21.804787345509993 -0.023538489174097777 -21.814901323243962
926 -0.023388736043125392 -21.828176081553117 -0.023355005029588937 -21.838256328273552
927 -0.02338891485705972 -21.851564996410175 -0.023365000355988742 -21.86162132862954
928 -0.023392141796648502 -21.874957138206824 -0.02332279263064265 -21.884944121260183
929 -0.0233916275203228 -21.898348765727146 -0.023506875429302455 -21.908450996689485
930 -0.023394812270998953 -21.921743577998146 -0.02313481569290161 -21.931585812382387
931 -0.023395800311118365 -21.945139378309264 -0.023403868637979032 -21.954989681020365
932 -0.023390004597604274 -21.96852938290687 -0.0233410076238215 -21.978330688644185
933 -0.023390804510563613 -21.99192018741743 -0.02325006639584899 -22.001580755040035
934 -0.023388072196394206 -22.015308259613825 -0.023444956447929145 -22.025025711487963
935 -0.02339513124898076 -22.038703390862807 -0.023396826721727847 -22.048422538209692
936 -0.023391881585121156 -22.062095272447927 -0.023399493005126715 -22.07182203121482
937 -0.023392350412905216 -22.085487622860832 -0.02308549201115966 -22.094907523225977
938 -0.023389156349003314 -22.108876779209837 -0.023373184073716403 -22.118280707299693
939 -0.023389317747205495 -22.132266096957043 -0.023293307423591612 -22.141574014723286
940 -0.02339166458696127 -22.155657761544003 -0.02302901791408658 -22.164603032637373
941 -0.023401300329715012 -22.17905906187372 -0.023335966933518647 -22.187938999570893
942 -0.02339788042008877 -22.202456942293807 -0.023404449969530106 -22.211343449540422
943 -0.023400351405143738 -22.22585729369895 -0.023412689659744503 -22.234756139200165
944 -0.02340752324089408 -22.249264816939846 -0.02359510660171509 -22.25835124580188
945 -0.023400263302028178 -22.272665080241875 -0.023394715692847966 -22.281745961494728
946 -0.023392839916050436 -22.296057920157924 -0.02301782239228487 -22.30476378388701
947 -0.02340338472276926 -22.319461304880694 -0.023471921682357788 -22.32823570556937
948 -0.02339895023033023 -22.342860255111024 -0.02335557546466589 -22.351591281034036
949 -0.023400645703077316 -22.3662609008141 -0.023438824620097876 -22.375030105654133
950 -0.023399910144507884 -22.38966081095861 -0.02343871919438243 -22.398468824848514
951 -0.02339707389473915 -22.413057884853348 -0.023394191265106203 -22.42186301611362
952 -0.02340300939977169 -22.43646089425312 -0.023204815667122604 -22.44506783178074
953 -0.02340523013845086 -22.45986612439157 -0.023243742249906062 -22.468311574030647
954 -0.023396993707865476 -22.483263118099437 -0.02315699039027095 -22.491468564420916
955 -0.02340702386572957 -22.506670141965166 -0.023625466041266918 -22.515094030462183
956 -0.023404541332274674 -22.530074683297443 -0.023648548405617476 -22.5387425788678
957 -0.0233972686342895 -22.553471951931733 -0.02339540161192417 -22.562137980479726
958 -0.02340616723522544 -22.57687811916696 -0.02400654163211584 -22.58614452211184
959 -0.02338396767154336 -22.6002620868385 -0.021648943331092595 -22.607793465442935
960 -0.02340638227760792 -22.623668469116108 -0.023416510317474604 -22.63120997576041
961 -0.0234073830768466 -22.647075852192955 -0.023391451686620712 -22.65460142744703
962 -0.02340184561908245 -22.67047769781204 -0.023408355377614497 -22.678009782824645
963 -0.02339981570839882 -22.693877513520437 -0.02336303349584341 -22.70137281632049
964 -0.023402226716279985 -22.717279740236716 -0.023547779861837627 -22.724920596182326
965 -0.02340363636612892 -22.740683376602846 -0.02343290504068136 -22.748353501223008
966 -0.02340403264388442 -22.76408740924673 -0.023389892280101778 -22.771743393503108
967 -0.023402691166847945 -22.787490100413578 -0.023067317623645067 -22.794810711126754
968 -0.023408968187868594 -22.810899068601447 -0.02331051593646407 -22.81812122706322
969 -0.02340022223070264 -22.83429929083215 -0.023371626622974873 -22.841492853686194
970 -0.023404151294380428 -22.857703442126528 -0.02341363988816738 -22.864906493574363
971 -0.02339899530634284 -22.881102437432872 -0.023382346145808697 -22.888288839720172
972 -0.023402529954910278 -22.904504967387783 -0.02329727876931429 -22.911586118489485
973 -0.023404461797326803 -22.92790942918511 -0.023639320582151412 -22.935225439071637
974 -0.023411434702575208 -22.951320863887684 -0.02357924496755004 -22.958804684039187
975 -0.02339983209967613 -22.97472069598736 -0.02357551259920001 -22.98238019663839
976 -0.023397870641201735 -22.998118566628563 -0.02343551255762577 -23.005815709196014
977 -0.02339903134852648 -23.021517597977088 -0.02330042477697134 -23.029116133972984
978 -0.023399265296757222 -23.044916863273844 -0.023517713230103255 -23.052633847203087
979 -0.023401435278356076 -23.0683182985522 -0.023531450144946574 -23.076165297348034
980 -0.023396753426641225 -23.09171505197884 -0.023333471547812224 -23.099498768895845
981 -0.023394375294446944 -23.11510942727329 -0.023281134199351072 -23.122779903095196
982 -0.023396096006035805 -23.138505523279324 -0.023698514979332685 -23.14647841807453
983 -0.023393683042377232 -23.161899206321703 -0.02329598870128393 -23.169774406775815
984 -0.02339579164981842 -23.18529499797152 -0.02348583396524191 -23.193260240741058
985 -0.023386988136917353 -23.208681986108438 -0.023251789063215254 -23.216512029804274
986 -0.023394148983061313 -23.2320761350915 -0.02335568182170391 -23.23986771162598
987 -0.023398890998214482 -23.255475026089716 -0.02284421995282173 -23.262711931578803
988 -0.023405582830309867 -23.278880608920026 -0.023269290570169687 -23.285981222148973
989 -0.023397660069167613 -23.302278268989195 -0.023519168701022865 -23.309500390849994
990 -0.023401133064180613 -23.325679402053375 -0.023334406316280365 -23.332834797166274
991 -0.023397426772862672 -23.349076828826238 -0.023400444909930228 -23.356235242076206
992 -0.0234009500592947 -23.372477778885532 -0.022784871701151132 -23.379020113777358
993 -0.02340824194252491 -23.39588602082806 -0.023362447787076236 -23.402382561564433
994 -0.023408844880759717 -23.419294865708817 -0.023229607939720155 -23.425612169504152
995 -0.023416840005666018 -23.442711705714483 -0.023755898419767617 -23.44936806792392
996 -0.023385643027722836 -23.466097348742206 -0.023978635389357805 -23.47334670331328
997 -0.023399274237453936 -23.48949662297966 -0.023481161426752807 -23.49682786474003
998 -0.02339894538745284 -23.512895568367114 -0.02342827944085002 -23.52025614418088
999 -0.023400621581822635 -23.536296189948935 -0.02339319037273526 -23.543649334553617
1000 -0.02339938236400485 -23.55969557231294 -0.023364721238613127 -23.56701405579223
1001 -0.023381596058607103 -23.583077168371545 -0.023712238855659963 -23.59072629464789
1002 -0.023397551011294128 -23.606474719382838 -0.023468871135264635 -23.614195165783155
1003 -0.023396437615156175 -23.629871156997993 -0.023395221401005983 -23.63759038718416
1004 -0.023397260531783103 -23.653268417529777 -0.023294803407043218 -23.660885190591205
1005 -0.023393822833895683 -23.676662240363672 -0.022919566370546818 -23.683804756961752
1006 -0.023398475628346203 -23.70006071599202 -0.022703347820788623 -23.70650810478254
1007 -0.02340717874467373 -23.723467894736693 -0.02368569504469633 -23.730193799827237
1008 -0.023403180204331873 -23.746871074941026 -0.02341164816170931 -23.753605447988946
1009 -0.023401286266744138 -23.77027236120777 -0.02342373924329877 -23.777029187232245
1010 -0.023395047802478076 -23.793667409010247 -0.023295427206903696 -23.80032461443915
1011 -0.023399451468139886 -23.817066860478388 -0.02338323537260294 -23.82370784981175
1012 -0.02339765029028058 -23.84046451076867 -0.023521391954272986 -23.847229241766023
1013 -0.02339803781360388 -23.863862548582272 -0.02352193584665656 -23.87075117761268
1014 -0.023398423474282025 -23.887260972056556 -0.023274193052202463 -23.89402537066488
1015 -0.023398354556411503 -23.91065932661297 -0.023257591389119626 -23.917282962054
1016 -0.023401253018528224 -23.934060579631495 -0.023429224267601967 -23.9407121863216
1017 -0.02340756794437766 -23.957468147575874 -0.023037002328783272 -23.963749188650386
1018 -0.023399547580629586 -23.980867695156505 -0.02361493045464158 -23.987364119105028
1019 -0.023400492779910565 -24.004268187936415 -0.0234612294472754 -24.010825348552302
1020 -0.023399716429412364 -24.027667904365828 -0.02350786542519927 -24.0343332139775
1021 -0.023399538174271584 -24.0510674425401 -0.023432313837110995 -24.057765527814613
1022 -0.0234045279212296 -24.074471970461328 -0.023379021137952805 -24.081144548952565
1023 -0.023400227818638087 -24.097872198279966 -0.023421141132712365 -24.104565690085277
1024 -0.02339948685839772 -24.121271685138364 -0.023438848834484816 -24.12800453891976
1025 -0.023392300121486187 -24.14466398525985 -0.023642355762422084 -24.151646894682184
1026 -0.023396344482898714 -24.168060329742747 -0.023480668012052775 -24.175127562694236
1027 -0.02338720317929983 -24.191447532922048 -0.02398301549255848 -24.199110578186794
1028 -0.02337899850681424 -24.214826531428862 -0.023382490314543248 -24.222493068501336
1029 -0.023392149712890387 -24.238218681141753 -0.023401451110839844 -24.245894519612175
1030 -0.02339106872677803 -24.26160974986853 -0.023371863923966885 -24.26926638353614
1031 -0.023393615242093803 -24.285003365110622 -0.023442544881254433 -24.292708928417397
1032 -0.023389766830950974 -24.308393131941575 -0.023199418745934963 -24.315908347163333
1033 -0.023388880398124458 -24.331782012339698 -0.023771246150135993 -24.33967959331347
1034 -0.023388819210231303 -24.35517083154993 -0.02360331667587161 -24.36328290998934
1035 -0.02339422982186079 -24.37856506137179 -0.023533701431006193 -24.386816611420347
1036 -0.023386281821876763 -24.40195134319367 -0.023097861837595702 -24.409914473257942
1037 -0.023397596180438997 -24.425348939374107 -0.023415104672312736 -24.433329577930255
1038 -0.023390991892665625 -24.448739931266772 -0.023426097724586724 -24.456755675654843
1039 -0.023389115184545516 -24.472129046451318 -0.02429948477074504 -24.481055160425587
1040 -0.02339074108749628 -24.495519787538814 -0.02338511934503913 -24.504440279770627
1041 -0.023386109340935945 -24.51890589687975 -0.023444124963134527 -24.52788440473376
1042 -0.02338977288454771 -24.5422956697643 -0.023378648702055214 -24.551263053435818
1043 -0.023386865481734277 -24.565682535246033 -0.023492613900452854 -24.57475566733627
1044 -0.023399514984339474 -24.589082050230374 -0.02291656006127596 -24.597672227397545
1045 -0.02338665574789047 -24.612468705978266 -0.02344805356115103 -24.621120280958696
1046 -0.02338802218437195 -24.635856728162636 -0.023406120762228966 -24.644526401720924
1047 -0.023385012242943048 -24.65924174040558 -0.02338410122320056 -24.667910502944125
1048 -0.023391174245625736 -24.682632914651204 -0.02328667100518942 -24.691197173949313
1049 -0.023386055324226617 -24.706018969975432 -0.023249595426023006 -24.714446769375336
1050 -0.02337398463860154 -24.729392954614035 -0.024158554337918758 -24.738605323713255
1051 -0.02338690860196948 -24.752779863216006 -0.02324694124981761 -24.76185226496307
1052 -0.02338731028139591 -24.776167173497402 -0.023361611273139717 -24.78521387623621
1053 -0.023381206952035428 -24.799548380449437 -0.023370351642370224 -24.80858422787858
1054 -0.023385465051978825 -24.822933845501417 -0.023465024959295987 -24.832049252837876
1055 -0.023372142855077983 -24.846305988356495 -0.024516799300909043 -24.856566052138785
1056 -0.023379933089017868 -24.869685921445512 -0.02329448414966464 -24.87986053628845
1057 -0.023379644844681025 -24.893065566290193 -0.023400030750781297 -24.903260567039233
1058 -0.02337817205116153 -24.916443738341354 -0.023409100621938704 -24.926669667661173
1059 -0.02338043609634042 -24.939824174437693 -0.023310382664203644 -24.949980050325376
1060 -0.0233813613653183 -24.96320553580301 -0.02337967660278082 -24.973359726928155
1061 -0.023379703238606452 -24.986585239041617 -0.023400383535772562 -24.996760110463928
1062 -0.023381959553807972 -25.009967198595426 -0.023340722545981407 -25.02010083300991
1063 -0.02338218130171299 -25.03334937989714 -0.023799709416925906 -25.043900542426837
1064 -0.023373884800821542 -25.05672326469796 -0.02360521676018834 -25.067505759187025
1065 -0.02337963879108429 -25.080102903489045 -0.023329351842403413 -25.090835111029428
1066 -0.023381813894957304 -25.103484717384003 -0.023460442945361138 -25.114295553974788
1067 -0.023385146539658307 -25.126869863923663 -0.02355275982990861 -25.137848313804696
1068 -0.023386902920901776 -25.150256766844564 -0.024068285804241897 -25.161916599608936
1069 -0.023371581546962263 -25.173628348391524 -0.02330425474792719 -25.185220854356864
1070 -0.023378044087439775 -25.197006392478965 -0.02345127332955599 -25.20867212768642
1071 -0.02337187547236681 -25.220378267951332 -0.02318503614515066 -25.23185716383157
1072 -0.023375550005584955 -25.243753817956918 -0.023361800331622364 -25.25521896416319
1073 -0.023374788369983433 -25.267128606326903 -0.02349851904436946 -25.27871748320756
1074 -0.023370375949889423 -25.29049898227679 -0.023171903751790523 -25.301889386959353
1075 -0.023379466589540245 -25.31387844886633 -0.02344449618831277 -25.325333883147664
1076 -0.02337920255959034 -25.33725765142592 -0.023413686826825143 -25.34874756997449
1077 -0.023379482328891754 -25.36063713375481 -0.023528085090219975 -25.37227565506471
1078 -0.023380416538566352 -25.384017550293375 -0.02349837888032198 -25.39577403394503
1079 -0.023378200922161342 -25.407395751215535 -0.02326211454346776 -25.419036148488498
1080 -0.023372157663106918 -25.430767908878643 -0.02335234880447388 -25.44238849729297
1081 -0.023370111361145973 -25.45413802023979 -0.02346353754401207 -25.46585203483698
1082 -0.0233727453276515 -25.47751076556744 -0.023385614063590764 -25.489237648900573
1083 -0.02337376046925783 -25.5008845260367 -0.023388601560145616 -25.51262625046072
1084 -0.02337522367015481 -25.524259749706854 -0.02350426893681288 -25.53613051939753
1085 -0.023372375406324863 -25.54763212511318 -0.023278996162116528 -25.559409515559647
1086 -0.02337098615244031 -25.571003111265618 -0.023396817687898874 -25.582806333247547
1087 -0.023373622819781302 -25.5943767340854 -0.02330604549497366 -25.60611237874252
1088 -0.023376077227294446 -25.617752811312695 -0.023428657464683054 -25.629541036207204
1089 -0.023362786136567594 -25.64111559744926 -0.023218088131397963 -25.6527591243386
1090 -0.023382549360394477 -25.664498146809656 -0.022859481908380986 -25.67561860624698
1091 -0.023386210110038518 -25.687884356919696 -0.023345229402184486 -25.698963835649167
1092 -0.02338495887815952 -25.711269315797857 -0.02345192302018404 -25.72241575866935
1093 -0.023385194316506385 -25.734654510114364 -0.02333561973646283 -25.745751378405814
1094 -0.02338483240455389 -25.758039342518916 -0.023379072919487952 -25.769130451325303
1095 -0.02338690971955657 -25.78142625223847 -0.023401832301169635 -25.79253228362647
1096 -0.02336893994361162 -25.804795192182084 -0.02308838311582804 -25.815620666742298
1097 -0.023387644812464713 -25.82818283699455 -0.023191144317388536 -25.838811811059685
1098 -0.023384757433086635 -25.851567594427635 -0.023382071778178214 -25.862193882837865
1099 -0.0233884597197175 -25.874956054147354 -0.023320397827774286 -25.88551428066564
1100 -0.023388918302953244 -25.898344972450307 -0.02260614186525345 -25.908120422530892
1101 -0.02338071595877409 -25.92172568840908 -0.02337609063833952 -25.931496513169233
1102 -0.02339104525744915 -25.945116733666527 -0.02332711685448885 -25.95482363002372
1103 -0.02339965682476759 -25.968516390491295 -0.023095118068158626 -25.97791874809188
1104 -0.023389998823404312 -25.9919063893147 -0.02353530200198293 -26.001454050093862
1105 -0.023379538767039777 -26.015285928081738 -0.023486576694995164 -26.024940626788858
1106 -0.02339233746752143 -26.038678265549258 -0.023240767139941453 -26.0481813939288
1107 -0.02338827643543482 -26.06206654198469 -0.023383115977048875 -26.071564509905848
1108 -0.02338874377310276 -26.085455285757796 -0.023387752939015627 -26.094952262844863
1109 -0.023386307433247565 -26.108841593191045 -0.02333372300490737 -26.11828598584977
1110 -0.02339029833674431 -26.132231891527788 -0.023325188737362623 -26.141611174587133
1111 -0.023394520953297616 -26.155626412481084 -0.023470471426844598 -26.165081646013977
1112 -0.02339149182662368 -26.179017904307706 -0.02342592878267169 -26.18850757479665
1113 -0.02339041428640485 -26.20240831859411 -0.023249549977481365 -26.21175712477413
1114 -0.02339239977300167 -26.22580071836711 -0.02305472772568464 -26.234811852499817
1115 -0.023399307485669853 -26.24920002585278 -0.02343390816822648 -26.258245760668043
1116 -0.023384443949908018 -26.272584469802688 -0.023569605126976968 -26.28181536579502
1117 -0.0233850653283298 -26.295969535131018 -0.02325029158964753 -26.305065657384667
1118 -0.023390449490398167 -26.319359984621418 -0.023278378508985044 -26.32834403589365
1119 -0.023394888453185558 -26.342754873074604 -0.023609205987304448 -26.351953241880956
1120 -0.023396997712552547 -26.366151870787156 -0.0233050768263638 -26.37525831870732
1121 -0.023393956664949655 -26.389545827452107 -0.023440466541796923 -26.398698785249117
1122 -0.023392842896282674 -26.41293867034839 -0.02351629538461566 -26.422215080633734
1123 -0.02339154789224267 -26.43633021824063 -0.023246954567730425 -26.445462035201466
1124 -0.02339060939848423 -26.459720827639114 -0.02341509088873863 -26.468877126090206
1125 -0.023392348363995553 -26.48311317600311 -0.023613387439399957 -26.492490513529606
1126 -0.023387455381453037 -26.50650063138456 -0.02343528438359499 -26.5159257979132
1127 -0.023388842586427927 -26.52988947397099 -0.023406638670712708 -26.539332436583916
1128 -0.023391611780971287 -26.553281085751962 -0.02296727541834116 -26.562299712002257
1129 -0.02339044576510787 -26.57667153151707 -0.02331570265814662 -26.585615414660403
1130 -0.023391101229935884 -26.600062632747008 -0.023374029714614154 -26.608989444375016
1131 -0.023393445275723936 -26.62345607802273 -0.0234029958024621 -26.63239244017748
1132 -0.02338760979473591 -26.646843687817466 -0.023465939424932004 -26.65585837960241
1133 -0.023409637343138456 -26.670253325160605 -0.02416806174442172 -26.680026441346833
1134 -0.023381532076746224 -26.693634857237353 -0.023303095158189534 -26.703329536505024
1135 -0.02338035935536027 -26.717015216592714 -0.023375105019658803 -26.726704641524684
1136 -0.02338108532130718 -26.74039630191402 -0.02342629600316286 -26.750130937527846
1137 -0.023379757627844812 -26.763776059541865 -0.023302934225648643 -26.773433871753493
1138 -0.023382231779396533 -26.787158291321262 -0.023459160421043634 -26.796893032174538
1139 -0.02338154874742031 -26.81053984006868 -0.02341749258339405 -26.820310524757932
1140 -0.023384728562086822 -26.833924568630767 -0.023550832737237216 -26.843861357495168
1141 -0.023385118413716554 -26.857309687044484 -0.023347190394997597 -26.867208547890165
1142 -0.023382489755749702 -26.880692176800235 -0.02342523541301489 -26.89063378330318
1143 -0.023382457066327335 -26.90407463386656 -0.023385516367852688 -26.914019299671033
1144 -0.023378275521099567 -26.92745290938766 -0.023331372905522584 -26.937350672576557
1145 -0.023370049986988307 -26.950822959374648 -0.02319961031898856 -26.960550282895547
1146 -0.023391602840274573 -26.97421456221492 -0.023523018602281807 -26.98407330149783
1147 -0.0233733844012022 -26.997587946616125 -0.024376036413013936 -27.008449337910843
1148 -0.023381653428077697 -27.020969600044204 -0.0235864601098001 -27.032035798020644
1149 -0.023379711713641883 -27.044349311757845 -0.023356643225997686 -27.055392441246642
1150 -0.023379235342144967 -27.06772854709999 -0.02336360216140747 -27.07875604340805
1151 -0.023381888307631014 -27.09111043540762 -0.023509879130870104 -27.10226592253892
1152 -0.023375588841736315 -27.11448602424936 -0.023572822473943232 -27.125838745012864
1153 -0.023374425526708365 -27.137860449776067 -0.023293581139296294 -27.14913232615216
1154 -0.02337795328348875 -27.161238403059556 -0.023368614725768566 -27.172500940877928
1155 -0.023379362374544143 -27.1846177654341 -0.02350983414798975 -27.19601077502592
1156 -0.02337839249521494 -27.207996157929315 -0.023405954241752625 -27.21941672926767
1157 -0.023379976861178875 -27.231376134790494 -0.0233348966576159 -27.242751625925287
1158 -0.02337948465719819 -27.254755619447693 -0.023439252097159625 -27.266190878022446
1159 -0.023377185687422752 -27.278132805135115 -0.02338778944686055 -27.289578667469307
1160 -0.02337946994230151 -27.301512275077418 -0.023536411672830583 -27.313115079142136
1161 -0.02337121218442917 -27.324883487261847 -0.023449391778558492 -27.336564470920695
1162 -0.023377089109271765 -27.348260576371118 -0.02344541288912296 -27.36000988380982
1163 -0.023377386294305323 -27.371637962665424 -0.023167550936341284 -27.383177434746163
1164 -0.02338792206719518 -27.39502588473262 -0.022506865859031677 -27.405684300605195
1165 -0.023382205236703157 -27.418408089969322 -0.02353629218414426 -27.42922059278934
1166 -0.023383349645882845 -27.441791439615205 -0.023325351905077694 -27.452545944694418
1167 -0.02338266596198082 -27.465174105577187 -0.023337739426642655 -27.47588368412106
1168 -0.023379193991422652 -27.48855329956861 -0.023284499906003474 -27.499168184027067
1169 -0.02338612638413906 -27.51193942595275 -0.023347921203821898 -27.52251610523089
1170 -0.023395023960620164 -27.53533444991337 -0.023586566839367152 -27.546102672070255
1171 -0.023384097032248974 -27.55871854694562 -0.0235699862241745 -27.56967265829443
1172 -0.02338008424267173 -27.58209863118829 -0.02359509477391839 -27.593267753068346
1173 -0.023381523694843052 -27.605480154883136 -0.023254598304629327 -27.616522351372975
1174 -0.023389260098338128 -27.628869414981473 -0.02340212306007743 -27.63992447443305
1175 -0.02338805766776204 -27.652257472649236 -0.023324452619999648 -27.66324892705305
1176 -0.0233876071870327 -27.67564507983627 -0.023269539419561624 -27.686518466472613
1177 -0.023385576996952297 -27.69903065683322 -0.023399321269243954 -27.70991778774186
1178 -0.023383713141083718 -27.722414369974302 -0.023604660108685494 -27.733522447850543
1179 -0.02339771082624793 -27.74581208080055 -0.023246541805565357 -27.75676898965611
1180 -0.023379532154649496 -27.7691916129552 -0.023455389961600303 -27.78022437961771
1181 -0.023379706405103208 -27.792571319360302 -0.023614265769720078 -27.80383864538743
1182 -0.023371020518243312 -27.815942339878546 -0.023929612524807454 -27.827768257912236
1183 -0.023384470585733654 -27.83932681046428 -0.023702536430209874 -27.851470794342447
1184 -0.023377427272498606 -27.86270423773678 -0.0233225523494184 -27.874793346691867
1185 -0.023379417695105077 -27.886083655431882 -0.02335285348817706 -27.898146200180044
1186 -0.023379321955144406 -27.909462977387026 -0.023297343403100967 -27.921443543583145
1187 -0.023383886273950338 -27.932846863660977 -0.023000841867178677 -27.944444385450325
1188 -0.023381579853594302 -27.956228443514572 -0.023240561969578265 -27.967684947419905
1189 -0.023385054245591164 -27.979613497760162 -0.023645926639437674 -27.991330874059344
1190 -0.023384138569235803 -28.002997636329397 -0.023422909993678333 -28.01475378405302
1191 -0.023382050078362228 -28.026379686407758 -0.02336836587637663 -28.038122149929396
1192 -0.02337742717936635 -28.049757113587123 -0.023472686763852835 -28.06159483669325
1193 -0.023388611897826195 -28.07314572548495 -0.02327217273414135 -28.08486700942739
1194 -0.0233768274076283 -28.096522552892576 -0.023464562371373177 -28.108331571798765
1195 -0.023384947516024112 -28.1199075004086 -0.02386929988861084 -28.132200871687374
1196 -0.023379936069250106 -28.143287436477852 -0.023526113294065 -28.155726984981438
1197 -0.023382009472697973 -28.16666944595055 -0.023230461031198503 -28.178957446012635
1198 -0.02337344978004694 -28.190042895730596 -0.023431369476020335 -28.202388815488657
1199 -0.02337699942290783 -28.213419895153503 -0.023410067707300187 -28.225798883195957
1200 -0.023379565123468636 -28.236799460276973 -0.023225150350481272 -28.249024033546437
1201 -0.02337007988244295 -28.260169540159417 -0.023737633507698773 -28.272761667054137
1202 -0.023376666847616433 -28.283546207007035 -0.023381727281957865 -28.296143394336095
1203 -0.023376530781388283 -28.306922737788422 -0.02341714482754469 -28.31956053916364
1204 -0.023374785017222167 -28.330297522805644 -0.023707866948097945 -28.343268406111736
1205 -0.023375437129288912 -28.353672959934933 -0.023333839233964683 -28.3666022453457
1206 -0.023374888487160204 -28.377047848422094 -0.023674030136317015 -28.390276275482016
1207 -0.02336778361350298 -28.400415632035596 -0.023111766390502452 -28.41338804187252
1208 -0.02337571084499359 -28.42379134288059 -0.023393065296113492 -28.43678110716863
1209 -0.023377503920346498 -28.44716884680094 -0.023357309214770795 -28.4601384163834
1210 -0.02337323036044836 -28.470542077161387 -0.023212954960763456 -28.483351371344163
1211 -0.023372251912951468 -28.49391432907434 -0.02359702019020915 -28.506948391534372
1212 -0.023373505845665932 -28.517287834920005 -0.0233565179631114 -28.530304909497485
1213 -0.02337545743212104 -28.540663292352125 -0.023373998422175645 -28.55367890791966
1214 -0.023381768632680176 -28.564045060984807 -0.022945250757038592 -28.5766241586767
1215 -0.023377093859016894 -28.587422154843825 -0.02344710873439908 -28.6000712674111
1216 -0.023379357438534497 -28.61080151228236 -0.02360438210889697 -28.623675649519996
1217 -0.023368659522384407 -28.634170171804744 -0.022968999296426772 -28.646644648816423
1218 -0.02338609183207154 -28.657556263636817 -0.023493607062846422 -28.67013825587927
1219 -0.023379343654960395 -28.680935607291776 -0.02344055399298668 -28.693578809872257
1220 -0.023379710130393506 -28.704315317422168 -0.02331174286082387 -28.71689055273308
1221 -0.023382124491035938 -28.727697441913204 -0.02333338288590312 -28.74022393561898
1222 -0.02338428972288966 -28.751081731636095 -0.023063838481903076 -28.763287774100885
1223 -0.02338613159954548 -28.77446786323564 -0.023481419775635004 -28.78676919387652
1224 -0.023385161347687245 -28.797853024583326 -0.023550197202712297 -28.810319391079233
1225 -0.023380852583795787 -28.82123387716712 -0.023347773309797048 -28.83366716438903
1226 -0.023387726023793222 -28.844621603190912 -0.02337627373635769 -28.857043438125388
1227 -0.023386444710195065 -28.868008047901107 -0.023653236404061317 -28.88069667452945
1228 -0.02338131992146373 -28.89138936782257 -0.023317779321223496 -28.904014453850674
1229 -0.023383843433111905 -28.91477321125568 -0.023787861876189708 -28.927802315726865
1230 -0.023380208853632213 -28.938153420109312 -0.024004973098635675 -28.9518072888255
1231 -0.02337652985006571 -28.961529949959377 -0.023422466963529585 -28.97522975578903
1232 -0.023379212711006403 -28.984909162670384 -0.02348805293440819 -28.998717808723438
1233 -0.02337708994746208 -29.008286252617847 -0.023336190730333328 -29.02205399945377
1234 -0.02337481677532196 -29.03166106939317 -0.02345096543431282 -29.045504964888085
1235 -0.023377224057912826 -29.055038293451084 -0.023513544630259276 -29.069018509518344
1236 -0.023371815960854293 -29.078410109411937 -0.023388296365737915 -29.09240680588408
1237 -0.02337512159720063 -29.10178523100914 -0.023332636151462794 -29.115739442035544
1238 -0.023376925103366374 -29.125162156112506 -0.02319582747295499 -29.138935269508497
1239 -0.02338392874225974 -29.148546084854765 -0.02343614473938942 -29.162371414247886
1240 -0.02337902467697859 -29.171925109531742 -0.023495039995759727 -29.185866454243644
1241 -0.023379749804735183 -29.195304859336478 -0.02336939387023449 -29.209235848113877
1242 -0.023377752024680377 -29.218682611361157 -0.02356494525447488 -29.23280079336835
1243 -0.023380580823868513 -29.242063192185025 -0.022633756697177886 -29.25543455006553
1244 -0.023381977621465922 -29.26544516980649 -0.023435438983142376 -29.278869989048673
1245 -0.023383885342627763 -29.28882905514912 -0.023235386237502098 -29.302105375286175
1246 -0.023382755275815726 -29.312211810424934 -0.0233621709048748 -29.32546754619105
1247 -0.023381703533232212 -29.335593513958166 -0.023503950238227843 -29.34897149642928
1248 -0.023380022216588258 -29.358973536174755 -0.02350184489041567 -29.372473341319694
1249 -0.023384354915469883 -29.382357891090226 -0.023350137751549482 -29.395823479071243
1250 -0.0233856706880033 -29.40574356177823 -0.02339395582675934 -29.419217434898002
1251 -0.023385282326489686 -29.42912884410472 -0.023372611682862043 -29.442590046580865
1252 -0.023382508382201194 -29.452511352486923 -0.02337082540616393 -29.46596087198703
1253 -0.023383097629994153 -29.475894450116918 -0.023410258628427983 -29.489371130615456
1254 -0.023385116644203664 -29.49927956676112 -0.02306432295590639 -29.512435453571364
1255 -0.023382803611457347 -29.52266237037258 -0.023395199235528706 -29.535830652806894
1256 -0.023375075310468674 -29.546037445683048 -0.023376497253775597 -29.55920715006067
1257 -0.02338332310318947 -29.569420768786237 -0.023343346454203127 -29.582550496514873
1258 -0.02338200230151415 -29.59280277108775 -0.02340358942747116 -29.605954085942344
1259 -0.02337899412959814 -29.61618176521735 -0.02337761130183935 -29.629331697244183
1260 -0.023385477438569068 -29.639567242655918 -0.02365536205470562 -29.652987059298887
1261 -0.02338461494073272 -29.66295185759665 -0.023368576448410748 -29.6763556357473
1262 -0.023379627708345653 -29.686331485304994 -0.023325943015515806 -29.699681578762814
1263 -0.023374840058386324 -29.70970632536338 -0.023282182682305575 -29.72296376144512
1264 -0.023380985017865896 -29.733087310381247 -0.023476529493927957 -29.746440290939045
1265 -0.02338081207126379 -29.75646812245251 -0.02404751004651189 -29.770487800985556
1266 -0.02338200742378831 -29.779850129876298 -0.02348560430109501 -29.79397340528665
1267 -0.023377267736941577 -29.803227397613238 -0.023340690042823554 -29.817314095329472
1268 -0.023377708066254853 -29.826605105679494 -0.023336344771087168 -29.84065044010056
1269 -0.02337564928457141 -29.849980754964065 -0.023417523223906757 -29.864067963324466
1270 -0.023378031980246305 -29.873358786944312 -0.02341180369257927 -29.887479767017044
1271 -0.023377721011638642 -29.89673650795595 -0.023396131955087184 -29.910875898972133
1272 -0.023379661981016396 -29.920116169936968 -0.023279242031276227 -29.93415514100341
1273 -0.023386678658425808 -29.943502848595394 -0.022892459109425545 -29.957047600112833
1274 -0.023385770432651044 -29.966888619028044 -0.02369287731125951 -29.980740477424092
1275 -0.023377320636063813 -29.99026593966411 -0.023379746358841658 -30.004120223782934
1276 -0.023380191624164583 -30.013646131288272 -0.023385156784206627 -30.027505380567142
1277 -0.023377637285739182 -30.037023768574013 -0.023263950645923615 -30.050769331213065
1278 -0.023387145530432463 -30.060410914104445 -0.02364595392718911 -30.074415285140255
1279 -0.02338056033477187 -30.083791474439217 -0.023390667513012886 -30.097805952653268
1280 -0.023379184398800136 -30.107170658838015 -0.023421572148799898 -30.121227524802066
1281 -0.02337985299527645 -30.13055051183329 -0.02336146468296647 -30.144588989485033
1282 -0.023370944242924453 -30.153921456076215 -0.023353569209575653 -30.16794255869461
1283 -0.023394747544080018 -30.177316203620297 -0.02338237101212144 -30.19132492970673
1284 -0.023374771140515803 -30.200690974760814 -0.02351579200476408 -30.214840721711496
1285 -0.023375566583126783 -30.22406654134394 -0.023054640367627145 -30.237895362079122
1286 -0.02337984535843134 -30.24744638670237 -0.0234286829829216 -30.261324045062043
1287 -0.023381325416266918 -30.27082771211864 -0.023195154033601284 -30.284519199095644
1288 -0.023377442639321087 -30.29420515475796 -0.023365417402237652 -30.307884616497883
1289 -0.02337856637313962 -30.3175837211311 -0.0233442141674459 -30.331228830665328
1290 -0.023381797410547734 -30.340965518541648 -0.023144496977329253 -30.35437332764266
1291 -0.02338874703273177 -30.36435426557438 -0.023263430036604405 -30.377636757679262
1292 -0.023384643625468014 -30.38773890919985 -0.023450422473251818 -30.401087180152516
1293 -0.023382368870079516 -30.41112127806993 -0.023411600943654777 -30.42449878109617
1294 -0.023386588040739297 -30.43450786611067 -0.023445335496217013 -30.447944116592385
1295 -0.023392626084387302 -30.45790049219506 -0.023369529750198126 -30.471313646342583
1296 -0.023377990536391734 -30.48127848273145 -0.023282131180167198 -30.49459577752275
1297 -0.02337853629142046 -30.504657019022872 -0.023607395216822626 -30.51820317273957
1298 -0.023383761383593084 -30.528040780406464 -0.02353980829939246 -30.541742981038965
1299 -0.023378811497241258 -30.551419591903706 -0.023437530174851416 -30.565180511213818
1300 -0.023389662615954876 -30.57480925451966 -0.024114235956221818 -30.58929474717004
1301 -0.023369509354233743 -30.598178763873893 -0.023288687597960232 -30.612583434768002
1302 -0.02337658191099763 -30.62155534578489 -0.02339202556759119 -30.635975460335594
1303 -0.023371509928256273 -30.64492685571315 -0.023450841195881367 -30.659426301531475
1304 -0.02337306858971715 -30.668299924302865 -0.023355578258633613 -30.68278187979011
1305 -0.02337648905813694 -30.691676413361 -0.023394745867699386 -30.706176625657807
1306 -0.02337231980636716 -30.715048733167368 -0.023259944934397935 -30.729436570592206
1307 -0.023370571620762347 -30.73841930478813 -0.023449643701314925 -30.75288621429352
1308 -0.02337943259626627 -30.761798737384396 -0.023001210205256938 -30.77588742449878
1309 -0.0233877195045352 -30.78518645688893 -0.023980087041854857 -30.799867511540636
1310 -0.023382457066327335 -30.808568913955256 -0.022955199889838695 -30.822822711430476
1311 -0.02337692864239216 -30.831945842597648 -0.023361054342240097 -30.846183765772714
1312 -0.02337898313999176 -30.85532482573764 -0.023397148214280607 -30.869580913986994
1313 -0.023376673087477685 -30.878701498825116 -0.023368542827665807 -30.89294945681466
1314 -0.023379516694694756 -30.902081015519812 -0.023259186744689943 -30.916208643559347
1315 -0.023380760941654442 -30.925461776461468 -0.02322739437222481 -30.93943603793157
1316 -0.0233824553899467 -30.948844231851414 -0.023456505220383405 -30.962892543151955
1317 -0.0233797125518322 -30.972223944403247 -0.02324167350307107 -30.986134216655028
1318 -0.02337952209636569 -30.995603466499613 -0.023463597800582648 -31.00959781445561
1319 -0.02337732957676053 -31.018980796076374 -0.02356357015669346 -31.033161384612303
1320 -0.023381636757403613 -31.042362432833777 -0.023470040503889324 -31.05663142511619
1321 -0.023379262909293173 -31.06574169574307 -0.02329493947327137 -31.07992636458946
1322 -0.02338055707514286 -31.089122252818214 -0.02320263609290123 -31.10312900068236
1323 -0.023396791983395816 -31.11251904480161 -0.023922357615083455 -31.127051358297447
1324 -0.02337757609784603 -31.135896620899455 -0.023398765549063682 -31.15045012384651
1325 -0.02337708240374923 -31.159273703303203 -0.023331291507929564 -31.17378141535444
1326 -0.023380849976092577 -31.182654553279296 -0.023268081061542035 -31.197049496415982
1327 -0.023377903364598752 -31.206032456643893 -0.023417245037853716 -31.220466741453837
1328 -0.023381280060857535 -31.22941373670475 -0.023369817528873682 -31.24383655898271
1329 -0.023396909330040218 -31.25281064603479 -0.024882507137954236 -31.268719066120664
1330 -0.02337491912767291 -31.27618556516246 -0.023260001558810472 -31.291979067679474
1331 -0.02337435958907008 -31.29955992475153 -0.023390773590654133 -31.31536984127013
1332 -0.023376805242151022 -31.322936729993682 -0.02337361788377166 -31.3387434591539
1333 -0.02337493086233735 -31.34631166085602 -0.023314120434224605 -31.362057579588125
1334 -0.0233721736818552 -31.369683834537877 -0.02336795935407281 -31.385425538942197
1335 -0.02337476834654808 -31.393058602884427 -0.023351349867880344 -31.408776888810078
1336 -0.02337801419198513 -31.41643661707641 -0.023180340975522996 -31.4319572297856
1337 -0.02337347771972418 -31.439810094796133 -0.023367185052484273 -31.455324414838085
1338 -0.023374489787966014 -31.4631845845841 -0.02313186777755618 -31.478456282615642
1339 -0.02337533552199602 -31.486559920106096 -0.02343381280079484 -31.50189009541644
1340 -0.02336392654106021 -31.509923846647155 -0.023192156665027143 -31.525082252081464
1341 -0.02336347000673413 -31.53328731665389 -0.02365021565929055 -31.548732467740756
1342 -0.023374380264431237 -31.556661696918322 -0.02350651752203703 -31.572238985262793
1343 -0.023380620405077934 -31.5800423173234 -0.0228681449778378 -31.59510713024063
1344 -0.02337603401392698 -31.60341835133733 -0.023337775934487583 -31.618444906175117
1345 -0.0233793830499053 -31.626797734387235 -0.023305389657616617 -31.641750295832733
1346 -0.023377694934606553 -31.65017542932184 -0.023424666468054058 -31.665174962300785
1347 -0.02337161749601364 -31.673547046817855 -0.023027948569506407 -31.68820291087029
1348 -0.023379343375563622 -31.69692639019342 -0.023539391718804835 -31.711742302589098
1349 -0.023381805047392845 -31.72030819524081 -0.023422482330352067 -31.73516478491945
1350 -0.023375948145985603 -31.743684143386798 -0.023142362385988234 -31.75830714730544
1351 -0.023378862533718348 -31.767063005920516 -0.023432198725640774 -31.78173934603108
1352 -0.02340239780023694 -31.790465403720752 -0.022914583515375852 -31.804653929546458
1353 -0.023385116178542376 -31.813850519899294 -0.023500654473900796 -31.828154584020357
1354 -0.023385082464665176 -31.837235602363958 -0.02332803700119257 -31.85148262102155
1355 -0.02338865315541625 -31.860624255519372 -0.023212445713579655 -31.87469506673513
1356 -0.02338407775387168 -31.884008333273243 -0.0233498552814126 -31.898044922016542
1357 -0.02338640866801143 -31.907394741941253 -0.023376769479364158 -31.921421691495905
1358 -0.023384193517267705 -31.93077893545852 -0.023366532009094953 -31.944788223505
1359 -0.023376738000661135 -31.95415567345918 -0.02320412630215287 -31.967992349807155
1360 -0.023385039065033197 -31.977540712524213 -0.02341887364163995 -31.991411223448793
1361 -0.023387876991182565 -32.0009285895154 -0.023424230609089138 -32.01483545405788
1362 -0.023385974671691658 -32.02431456418709 -0.023291645757853984 -32.03812709981573
1363 -0.02338347602635622 -32.04769804021344 -0.02367054149508476 -32.06179764131082
1364 -0.02338635940104723 -32.071084399614485 -0.023509965185075997 -32.085307606495896
1365 -0.023384384252130984 -32.09446878386662 -0.023429810907691716 -32.10873741740359
1366 -0.023386527597904206 -32.117855311464524 -0.023075187765061855 -32.13181260516865
1367 -0.023386349622160196 -32.14124166108668 -0.02357136122882366 -32.15538396639747
1368 -0.023388597927987576 -32.16463025901467 -0.023343521542847155 -32.17872748794032
1369 -0.023388241603970527 -32.18801850061864 -0.023173309676349164 -32.20190079761667
1370 -0.023387557081878185 -32.211406057700515 -0.02321060197427869 -32.22511139959095
1371 -0.023386810254305602 -32.23479286795482 -0.02367692980915308 -32.24878832940011
1372 -0.023390627838671206 -32.258183495793496 -0.023258930910378693 -32.27204726031049
1373 -0.023390437569469215 -32.281573933362964 -0.023401693999767305 -32.29544895431025
1374 -0.023394016455858944 -32.304967949818824 -0.02319313008338213 -32.31864208439364
1375 -0.023391667753458023 -32.32835961757228 -0.023393077682703732 -32.34203516207634
1376 -0.023390164785087108 -32.351749782357366 -0.023288415186107157 -32.36532357726245
1377 -0.02339528137817979 -32.375145063735545 -0.023312023747712372 -32.388635601010165
1378 -0.023394984286278488 -32.39854004802182 -0.023349059466272592 -32.411984660476435
1379 -0.023387699201703072 -32.42192774722353 -0.02346938196569681 -32.43545404244213
1380 -0.02339048832654953 -32.445318235550076 -0.02323346408084035 -32.45868750652297
1381 -0.023396414052695037 -32.468714649602774 -0.02341056289151311 -32.482098069414484
1382 -0.023386744782328606 -32.4921013943851 -0.02365287682041526 -32.5057509462349
1383 -0.02338421642780304 -32.5154856108129 -0.02335489699617028 -32.529105843231065
1384 -0.023392523638904095 -32.53887813445181 -0.023321477230638266 -32.5524273204617
1385 -0.023393009230494498 -32.5622711436823 -0.02335750013589859 -32.575784820597605
1386 -0.023396192211657764 -32.58566733589396 -0.023519464768469334 -32.599304285366074
1387 -0.023392141424119474 -32.60905947731808 -0.023452295642346143 -32.62275658100842
1388 -0.023389772139489652 -32.632449249457565 -0.023458306211978197 -32.646214887220395
1389 -0.023388359975069762 -32.65583760943264 -0.02335130125284195 -32.66956618847324
1390 -0.0233887305483222 -32.67922633998096 -0.02340229833498597 -32.692968486808226
1391 -0.023388322722166777 -32.70261466270313 -0.023416017834097146 -32.71638450464232
1392 -0.023381765652447938 -32.72599642835557 -0.023663406167179345 -32.7400479108095
1393 -0.023374972771853207 -32.749371401127426 -0.023790570069104434 -32.763838480878604
1394 -0.023375749122351408 -32.77274715024978 -0.022877492755651475 -32.78671597363426
1395 -0.02338726129382849 -32.796134411543605 -0.02321558864787221 -32.80993156228213
1396 -0.023388713505119084 -32.819523125048725 -0.02338988510891795 -32.83332144739105
1397 -0.023388307727873325 -32.842911432776596 -0.023392587900161743 -32.85671403529121
1398 -0.02338882042095065 -32.866300253197544 -0.023413964454084633 -32.8801279997453
1399 -0.023388213757425547 -32.88968846695497 -0.023342724610120057 -32.903470724355415
1400 -0.02338824737817049 -32.913076714333144 -0.02346877073869109 -32.9269394950941
1401 -0.023381379526108505 -32.93645809385925 -0.0232524580322206 -32.95019195312632
1402 -0.023390404507517816 -32.95984849836677 -0.023316658288240432 -32.97350861141456
1403 -0.02338639609515667 -32.98323489446192 -0.023740605637431144 -32.99724921705199
1404 -0.023391945101320744 -33.006626839563246 -0.023170003574341534 -33.02041922062633
1405 -0.023390927724540232 -33.03001776728779 -0.023285146057605743 -33.04370436668393
1406 -0.023387278709560633 -33.05340504599735 -0.02363140992820263 -33.06733577661213
1407 -0.02338457191362977 -33.07678961791098 -0.02331004859879613 -33.09064582521093
1408 -0.02338495319709182 -33.10017457110808 -0.023279958683997393 -33.11392578389493
1409 -0.023389623034745455 -33.12356419414282 -0.023198731802403928 -33.13712451569733
1410 -0.023386077396571635 -33.146950271539396 -0.023332994244992734 -33.160457509942326
1411 -0.023385426215827464 -33.17033569775522 -0.02313907090574503 -33.18359658084807
1412 -0.023387598153203727 -33.19372329590843 -0.023374505527317523 -33.20697108637538
1413 -0.023391914647072555 -33.2171152105555 -0.02297731162980199 -33.229948398005185
1414 -0.02339182421565056 -33.24050703477115 -0.02346274731680751 -33.25341114532199
1415 -0.02339077405631542 -33.263897808827465 -0.023377624433487655 -33.27678876975548
1416 -0.023389711510390043 -33.287287520337856 -0.023385552037507296 -33.30017432179299
1417 -0.023389767576009034 -33.31067728791386 -0.023497125785797834 -33.32367144757878
1418 -0.023391447123140098 -33.334068735037 -0.023259181715548038 -33.34693062929433
1419 -0.023389831837266683 -33.357458566874264 -0.023472681269049646 -33.370403310563375
1420 -0.023398323263973 -33.38085689013824 -0.023690770845860243 -33.394094081409236
1421 -0.02339532896876335 -33.404252219107 -0.023437354248017073 -33.41753143565725
1422 -0.023388142324984075 -33.42764036143198 -0.0234453652985394 -33.440976800955795
1423 -0.023384167905896903 -33.45102452933788 -0.023365956824272872 -33.46434275778007
1424 -0.02338698385283351 -33.47441151319071 -0.02325985012575984 -33.48760260790583
1425 -0.023393844719976187 -33.497805357910686 -0.023485079407691956 -33.51108768731352
1426 -0.02338249683380127 -33.52118785474449 -0.023690345976501704 -33.534778033290024
1427 -0.023386962432414293 -33.5445748171769 -0.023456776700913905 -33.558234809990935
1428 -0.023380256630480288 -33.56795507380738 -0.023395784851163625 -33.581630594842096
1429 -0.023413979820907115 -33.59136905362829 -0.0221198202110827 -33.60375041505318
1430 -0.023389860708266496 -33.614758914336555 -0.02336497837677598 -33.62711539342995
1431 -0.023390331491827964 -33.63814924582838 -0.023369153216481208 -33.65048454664643
1432 -0.023392999637871982 -33.66154224546625 -0.023384036868810652 -33.673868583515244
1433 -0.02338912170380354 -33.68493136717005 -0.023454655800014733 -33.69732323931526
1434 -0.023391795810312033 -33.70832316298036 -0.02339244894683361 -33.720715688262096
1435 -0.023388634249567986 -33.731711797229934 -0.02339386073872447 -33.74410954900082
1436 -0.0233905334956944 -33.75510233072563 -0.02341150473803282 -33.767521053738854
1437 -0.023393298964947462 -33.778495629690575 -0.023570248670876027 -33.79109130240973
1438 -0.023382455203682186 -33.801878084894255 -0.023416207730770112 -33.8145075101405
1439 -0.02339178426191211 -33.825269869156166 -0.02351755937561393 -33.838025069516114
1440 -0.023385030683130026 -33.848654899839296 -0.023455914203077556 -33.86148098371919
1441 -0.02338225385174155 -33.87203715369104 -0.02342251306399703 -33.88490349678319
1442 -0.023390217591077088 -33.89542737128212 -0.023675862047821284 -33.90857935883101
1443 -0.02338471282273531 -33.91881208410485 -0.023413478489965202 -33.931992837320976
1444 -0.02338709132745862 -33.94219917543231 -0.023501652292907238 -33.95549448961388
1445 -0.02338816337287426 -33.96558733880518 -0.023301286343485116 -33.978795775957366
1446 -0.02338655348867178 -33.98897389229385 -0.02314410712569952 -34.00193988308307
1447 -0.023383668530732392 -34.01235756082458 -0.023304267786443233 -34.02524415086951
1448 -0.023383747227489947 -34.035741308052074 -0.023328039143234492 -34.04857219001275
1449 -0.023398338444530965 -34.059139646496604 -0.023752343747764824 -34.072324533760515
1450 -0.023381275404244662 -34.08252092190085 -0.023374385945498944 -34.09569891970602
1451 -0.02338324086740613 -34.105904162768255 -0.023321713972836732 -34.11902063367885
1452 -0.02338360818102956 -34.12928777094928 -0.023361296579241752 -34.14238193025809
1453 -0.02338422918692231 -34.15267200013621 -0.02328290194272995 -34.16566483220082
1454 -0.02338509950786829 -34.176057099644076 -0.023391125816851856 -34.18905595801767
1455 -0.023383413348346947 -34.199440512992425 -0.02333715297281742 -34.21239311099048
1456 -0.023377786856144667 -34.22281829984857 -0.02388747101649642 -34.23628058200698
1457 -0.023375360760837793 -34.24619366060941 -0.023569920007139443 -34.25985050201412
1458 -0.023382086586207152 -34.26957574719562 -0.02336721708998084 -34.2832177191041
1459 -0.023387310653924943 -34.29296305784954 -0.023332056868821383 -34.306549775972925
1460 -0.023379743937402962 -34.316342801786945 -0.02333749793469906 -34.32988727390762
1461 -0.023380429577082397 -34.339723231364026 -0.023358125239610672 -34.353245399147234
1462 -0.023370134830474853 -34.3630933661945 -0.02352154077962041 -34.37676693992685
1463 -0.023374833166599274 -34.3864681993611 -0.023754165414720772 -34.400521105341575
1464 -0.023380050621926784 -34.40984824998302 -0.0233565466478467 -34.42387765198942
1465 -0.023378319293260574 -34.43322656927628 -0.023358974047005175 -34.44723662603643
1466 -0.023384183179587126 -34.456610752455866 -0.023454893846064806 -34.47069151988249
1467 -0.02339813131839037 -34.48000888377425 -0.02284451387822628 -34.49353603376072
1468 -0.02338579325005412 -34.50339467702431 -0.023296035826206207 -34.516832069586926
1469 -0.023383830301463605 -34.52677850732577 -0.023436229303479196 -34.5402682988904
1470 -0.02338725943118334 -34.550165766756955 -0.02335492381826043 -34.563623222708664
1471 -0.023381489794701338 -34.573547256551656 -0.0231180383823812 -34.58674126109104
1472 -0.02339497972279787 -34.59694223627445 -0.024051469191908835 -34.61079273028295
1473 -0.023387250490486622 -34.62032948676494 -0.023598825745284557 -34.634391556028234
1474 -0.02338013369590044 -34.64370962046084 -0.02337544783949852 -34.65776700386773
1475 -0.02338532730937004 -34.66709494777021 -0.02340581165626645 -34.681172815524
1476 -0.023382081557065247 -34.690477029327276 -0.023367536161094903 -34.7045403516851
1477 -0.02338659539818764 -34.71386362472546 -0.02347831204533577 -34.72801866373043
1478 -0.023384602554142476 -34.73724822727961 -0.02348775081336498 -34.7515064145438
1479 -0.02338628116995096 -34.760634508449556 -0.023275360744446517 -34.77478177528825
1480 -0.02338643092662096 -34.78402093937618 -0.02363049192354083 -34.79841226721179
1481 -0.023378666397184132 -34.80739960577336 -0.02331215739250183 -34.82172442460429
1482 -0.023353257961571217 -34.830752863734936 -0.021862376295030118 -34.843586800899324
1483 -0.023391244281083346 -34.85414410801602 -0.023456710297614335 -34.86704351119694
1484 -0.02339062076061964 -34.877534728776645 -0.023365228343755005 -34.890408739540696
1485 -0.023386503290385007 -34.90092123206703 -0.023385006189346313 -34.91379374573004
1486 -0.023390334192663433 -34.92431156625969 -0.02341636810451746 -34.93721011383456
1487 -0.023390380572527646 -34.94770194683222 -0.02337708631530404 -34.96058720014987
1488 -0.023388854600489138 -34.97109080143271 -0.02340612271800637 -34.983993322867875
1489 -0.023388259578496218 -34.994479061011205 -0.023483881447464227 -35.007477204315336
1490 -0.02338862605392933 -35.017867687065134 -0.023387706466019155 -35.030864910781354
1491 -0.023385942727327347 -35.041253629792465 -0.023450642265379427 -35.054315553046735
1492 -0.023389858193695545 -35.06464348798616 -0.023468049149960278 -35.077783602196696
1493 -0.023386333044618367 -35.08802982103078 -0.023693445045500992 -35.1014770472422
1494 -0.02338762432336807 -35.11141744535415 -0.0236000107601285 -35.125077058002326
1495 -0.023387792985886335 -35.134805238340036 -0.023157225642353296 -35.148234283644676
1496 -0.023387498687952757 -35.15819273702799 -0.02346012117341161 -35.17169440481809
1497 -0.023386511765420438 -35.18157924879341 -0.023347971588373186 -35.19504237640646
1498 -0.02338928831741214 -35.20496853711082 -0.02331430735066533 -35.21835668375713
1499 -0.023385652992874383 -35.228354190103694 -0.023877638392150402 -35.24223432214928
1500 -0.023381576314568518 -35.251735766418264 -0.02376021705567837 -35.26599453920496
1501 -0.02338565420359373 -35.27512142062186 -0.02349118534475565 -35.28948572454971
1502 -0.02338456120342016 -35.29850598182528 -0.023377826251089574 -35.312863550800806
1503 -0.02338353022933006 -35.32188951205461 -0.023493616748601197 -35.33635716754941
1504 -0.023415816109627487 -35.34530532816424 -0.021430979762226344 -35.35778814731164
1505 -0.023393814451992512 -35.36869914261623 -0.023537555895745754 -35.38132570320738
1506 -0.023393554240465166 -35.39209269685669 -0.023362067248672246 -35.40468777045605
1507 -0.02339490773156285 -35.41548760458826 -0.023447607643902302 -35.42813537809995
1508 -0.023390209022909402 -35.438877813611164 -0.02336722696200013 -35.451502605061954
1509 -0.02338864067569375 -35.462266454286855 -0.02331738220527768 -35.47481998726723
1510 -0.0233983239158988 -35.485664778202754 -0.023305500298738478 -35.49812548756597
1511 -0.023393849097192287 -35.50905862729994 -0.023317337036132812 -35.521442824602104
1512 -0.02339141508564353 -35.532450042385584 -0.023424595035612582 -35.54486741963772
1513 -0.02339030336588621 -35.55584034575147 -0.023315730225294828 -35.56818314986301
1514 -0.02339129103347659 -35.57923163678495 -0.023534177150577307 -35.59171732701359
1515 -0.023388304840773345 -35.60261994162572 -0.024114540219306944 -35.6158318672329
1516 -0.023391403257846832 -35.626011344883565 -0.02337176213040948 -35.63920362936331
1517 -0.023386879917234184 -35.6493982248008 -0.02336846087127924 -35.66257209023459
1518 -0.023387337662279607 -35.672785562463076 -0.02341983634978533 -35.68599192658438
1519 -0.023388363420963287 -35.69617392588404 -0.023414399847388266 -35.70940632643177
1520 -0.02338874153792858 -35.71956266742197 -0.023406806495040657 -35.73281313292681
1521 -0.023390799667686223 -35.742953467089656 -0.023367766477167606 -35.75618089940397
1522 -0.023389450926333665 -35.76634291801599 -0.02341043185442686 -35.7795913312584
1523 -0.0233867215923965 -35.78972963960838 -0.023443271219730378 -35.803034602478135
1524 -0.02339070737361908 -35.813120346982004 -0.023845467530190945 -35.82688007000833
1525 -0.023389674350619317 -35.83651002133262 -0.023607280664145948 -35.85048735067247
1526 -0.023382505867630243 -35.85989252720025 -0.023393884766846895 -35.87388123543932
1527 -0.02338123768568039 -35.883273764885935 -0.023367560748010874 -35.897248796187334
1528 -0.023387751914560793 -35.9066615168005 -0.023347525950521232 -35.920596322137854
1529 -0.0233839669264853 -35.930045483726985 -0.023296659626066685 -35.94389298176392
1530 -0.023384164739400148 -35.95342964846638 -0.023373182211071254 -35.967266163975
1531 -0.023382187820971012 -35.976811836287354 -0.022269684262573718 -35.98953584823757
1532 -0.023396160546690227 -36.00020799683404 -0.023577692825347184 -36.01311354106292
1533 -0.02338959900662303 -36.02359759584066 -0.023369190841913225 -36.03648273190483
1534 -0.02338839937001467 -36.046985995210676 -0.023391851875931024 -36.05987458378076
1535 -0.023391825892031193 -36.07037782110271 -0.023358643893152474 -36.083233227673915
1536 -0.023392299842089414 -36.0937701209448 -0.023410276602953674 -36.10664350427687
1537 -0.023388934414833785 -36.11715905535963 -0.02356153754517436 -36.130205041822045
1538 -0.023399720340967177 -36.1405587757006 -0.023713230900466443 -36.153918272722514
1539 -0.02338875802233815 -36.16394753372293 -0.023429779335856438 -36.17734805205837
1540 -0.02338710529729724 -36.18733463902023 -0.023342995066195728 -36.200691047124565
1541 -0.023392277117818595 -36.21072691613805 -0.023555357474833727 -36.2242464045994
1542 -0.02338655451312661 -36.234113470651174 -0.023135598469525575 -36.24738200306892
1543 -0.023387026879936455 -36.25750049753111 -0.02335134372115135 -36.270733346790074
1544 -0.023386265523731707 -36.280886763054845 -0.023655545338988303 -36.294388892129064
1545 -0.023388223256915808 -36.30427498631176 -0.023431046307086943 -36.31781993843615
1546 -0.02339813346043229 -36.32767311977219 -0.023262657690793276 -36.341082596126945
1547 -0.02338755764067173 -36.35106067741287 -0.02338054943829775 -36.364463145565246
1548 -0.023393352795392276 -36.37445403020826 -0.02331173522397876 -36.38777488078922
1549 -0.02339092455804348 -36.397844954766306 -0.02371933152899146 -36.41149421231822
1550 -0.023387867584824563 -36.42123282235113 -0.02365113506093621 -36.435145347379155
1551 -0.02338660741224885 -36.44461942976338 -0.023427473194897176 -36.458572820574055
1552 -0.02338542863726616 -36.46800485840065 -0.02342793149873614 -36.48200075207279
1553 -0.02338671647012234 -36.49139157487077 -0.023467393312603235 -36.50546814538539
1554 -0.023385420721024276 -36.514776995591795 -0.023460129741579294 -36.52892827512697
1555 -0.02339009875431657 -36.538167094346115 -0.023495973367244006 -36.55242424849422
1556 -0.023381682485342024 -36.56154877683146 -0.023286349046975373 -36.575710597541196
1557 -0.023382608126848937 -36.58493138495831 -0.023523261677473782 -36.59923385921867
1558 -0.023383628018200396 -36.60831501297651 -0.023614217806607486 -36.62284807702528
1559 -0.023383903410285713 -36.631698916386796 -0.023630504496395588 -36.64647858152168
1560 -0.023381680343300106 -36.655080596730095 -0.023289994709193705 -36.66976857623087
1561 -0.023386481683701277 -36.678467078413796 -0.02331479387357831 -36.69308337010445
1562 -0.023383434116840362 -36.70185051253063 -0.023329521249979734 -36.71641289135443
1563 -0.02338210828602314 -36.725232620816655 -0.023476387560367584 -36.739889278914795
1564 -0.023380686435848473 -36.748613307252505 -0.02341416906565428 -36.76330344798045
1565 -0.023379421140998603 -36.771992728393506 -0.023342507239431144 -36.78664595521988
1566 -0.023381442204117774 -36.795374170597626 -0.023450958263128995 -36.81009691348301
1567 -0.023378249909728765 -36.81875242050735 -0.023320276662707327 -36.83341719014572
1568 -0.023384128510951997 -36.842136549018306 -0.023349137231707572 -36.85676632737742
1569 -0.023384499084204435 -36.86552104810251 -0.023666883073747157 -36.880433210451166
1570 -0.023387896828353405 -36.88890894493086 -0.023420554026961325 -36.90385376447813
1571 -0.02337911119684577 -36.91228805612771 -0.023352640215307474 -36.927206404693436
1572 -0.023376129753887653 -36.93566418588159 -0.023292423225939274 -36.950498827919375
1573 -0.023382628243416546 -36.95904681412501 -0.02352765593677759 -36.97402648385615
1574 -0.023374911025166513 -36.982421725150175 -0.02405296815559268 -36.998079452011744
1575 -0.02337706945836544 -37.00579879460854 -0.02333735432475805 -37.021416806336504
1576 -0.023377298004925252 -37.02917609261346 -0.023296833038330078 -37.044713639374834
1577 -0.023377146758139133 -37.0525532393716 -0.02320238957181573 -37.06791602894665
1578 -0.02337667951360345 -37.0759299188852 -0.023258783295750617 -37.0911748122424
1579 -0.023380939662456513 -37.09931085854766 -0.02332315603271127 -37.11449796827511
1580 -0.023374131321907042 -37.12268498986957 -0.023253760207444428 -37.137751728482556
1581 -0.023379036877304315 -37.14606402674687 -0.023189007584005595 -37.160940736066564
1582 -0.02337935855612159 -37.16944338530299 -0.023658630438148975 -37.18459936650471
1583 -0.02337753400206566 -37.192820919305056 -0.02336292713880539 -37.20796229364352
1584 -0.023373515997081994 -37.216194435302135 -0.02343382379040122 -37.23139611743392
1585 -0.023383014556020498 -37.23957744985815 -0.023054054751992226 -37.25445017218591
1586 -0.023376602306962015 -37.262954052165114 -0.023399104084819555 -37.27784927627073
1587 -0.02337891813367605 -37.28633297029879 -0.02334451237693429 -37.301193788647666
1588 -0.0233781510964036 -37.30971112139519 -0.02336176224052906 -37.32455555088819
1589 -0.023377141170203685 -37.33308826256539 -0.023287042044103146 -37.347842592932295
1590 -0.02337594674900174 -37.35646420931439 -0.023083757515996693 -37.37092635044829
1591 -0.02339339451864362 -37.37985760383303 -0.023789889831095933 -37.39471624027939
1592 -0.023375877644866705 -37.4032334814779 -0.02344141136854887 -37.41815765164794
1593 -0.023377958778291942 -37.42661144025619 -0.023303081560879946 -37.44146073320882
1594 -0.023381715081632136 -37.44999315533782 -0.023388275504112245 -37.46484900871293
1595 -0.02338068690150976 -37.47337384223933 -0.023344500456005335 -37.48819350916894
1596 -0.023380066733807325 -37.49675390897314 -0.02340388800948858 -37.51159739717843
1597 -0.023377501405775547 -37.520131410378916 -0.023091948591172695 -37.5346893457696
1598 -0.023377614188939334 -37.543509024567854 -0.023164282087236643 -37.55785362785684
1599 -0.023382279463112353 -37.56689130403097 -0.02333788136020303 -37.58119150921704
1600 -0.023381477501243354 -37.590272781532214 -0.02331725936383009 -37.60450876858087
1601 -0.02338969074189663 -37.61366247227411 -0.02322942828759551 -37.627738196868464
1602 -0.0233773541636765 -37.637039826437785 -0.023546157870441675 -37.651284354738905
1603 -0.02338014394044876 -37.660419970378236 -0.02319815307855606 -37.67448250781746
1604 -0.02338560940697789 -37.683805579785215 -0.023398767225444317 -37.6978812750429
1605 -0.023386099841445684 -37.70719167962666 -0.023380314093083145 -37.721261589135985
1606 -0.023400285094976426 -37.73059196472164 -0.023775999527424575 -37.74503758866341
1607 -0.023381967470049857 -37.75397393219169 -0.023397350497543812 -37.768434939160954
1608 -0.02338150832802057 -37.77735544051971 -0.022730729077011347 -37.791165668237966
1609 -0.023405700642615556 -37.800761141162326 -0.023883255571126936 -37.815048923809094
1610 -0.023382279369980098 -37.82414342053231 -0.023408105690032245 -37.838457029499125
1611 -0.02338306959718466 -37.847526490129496 -0.02338068773970008 -37.86183771723883
1612 -0.023376641701906918 -37.870903131831405 -0.02353469915688038 -37.88537241639571
1613 -0.023380417190492154 -37.8942835490219 -0.02324003539979458 -37.908612451795506
1614 -0.02338150180876255 -37.917665050830664 -0.023998222220689057 -37.932610674016196
1615 -0.023378508072346448 -37.94104355890301 -0.023463359288871288 -37.956074033305065
1616 -0.023379390966147183 -37.96442294986916 -0.023497323505580425 -37.979571356810645
1617 -0.023375905957072972 -37.987798855826235 -0.023491316009312868 -38.00306267281996
1618 -0.023375704512000085 -38.01117456033823 -0.023641635850071906 -38.02670430867003
1619 -0.023373626079410313 -38.034548186417645 -0.023370685055851936 -38.05007499372588
1620 -0.0233757333829999 -38.05792391980064 -0.02354640597477555 -38.073621399700656
1621 -0.023376223910599948 -38.081300143711246 -0.02329854844138026 -38.09691994814204
1622 -0.023381385114043952 -38.10468152882529 -0.02345180409029126 -38.12037175223233
1623 -0.023375422786921264 -38.12805695161221 -0.023222379479557277 -38.143594131711886
1624 -0.023379254061728715 -38.15143620567394 -0.023122699465602636 -38.16671683117749
1625 -0.02337751993909478 -38.174813725613035 -0.02327161030843854 -38.18998844148593
1626 -0.023381041828542948 -38.19819476744158 -0.02340278374031186 -38.21339122522624
1627 -0.023380525317043065 -38.22157529275862 -0.02344271121546626 -38.236833936441705
1628 -0.023380601592361928 -38.24495589435099 -0.02328787315636873 -38.260121809598076
1629 -0.023378458432853223 -38.26833435278384 -0.023412811756134033 -38.28353462135421
1630 -0.023381393868476152 -38.291715746652315 -0.023314197640866043 -38.30684881899507
1631 -0.023380149435251952 -38.31509589608757 -0.023292788304388523 -38.33014160729946
1632 -0.023381551448255777 -38.33847744753582 -0.023322214558720588 -38.35346382185818
1633 -0.02337960647419095 -38.36185705401002 -0.0234700471162796 -38.376933868974454
1634 -0.023385430313646795 -38.38524248432366 -0.023243620339781047 -38.40017748931424
1635 -0.023366345092654228 -38.408608829416316 -0.023256811872124673 -38.42343430118636
1636 -0.023381386511027814 -38.43199021592734 -0.023389419727027416 -38.446823720913386
1637 -0.023385901004076004 -38.45537611693142 -0.02329203337430954 -38.4701157542877
1638 -0.023383892513811587 -38.47876000944523 -0.02342547532171011 -38.493541229609406
1639 -0.02338148569688201 -38.50214149514211 -0.023800329957157373 -38.51734155956656
1640 -0.023371674306690692 -38.5255131694488 -0.023435681592673063 -38.54077724115923
1641 -0.023381510749459267 -38.54889468019826 -0.023371661454439162 -38.564148902613674
1642 -0.023381409328430892 -38.57227608952669 -0.02336148489266634 -38.58751038750634
1643 -0.023380417190492154 -38.595656506717184 -0.02336735213175416 -38.6108777396381
1644 -0.02337733330205083 -38.619033840019235 -0.023406267259269954 -38.63428400689737
1645 -0.02338322876021266 -38.642417068779444 -0.02326420173048973 -38.65754820862786
1646 -0.023383850697427988 -38.66580091947687 -0.02341478392481804 -38.68096299255268
1647 -0.023383383080363272 -38.68918430255724 -0.023296120669692756 -38.70425911322237
1648 -0.02337979692965746 -38.7125640994869 -0.02323154304176569 -38.72749065626414
1649 -0.0233840836212039 -38.7359481831081 -0.02316110795363784 -38.75065176421778
1650 -0.02338087046518922 -38.75932905357329 -0.023301501013338565 -38.773953265231114
1651 -0.023385836370289327 -38.78271488994358 -0.02349449144676328 -38.797447756677876
1652 -0.023377738799899815 -38.80609262874348 -0.023479952476918697 -38.820927709154795
1653 -0.023377295490354298 -38.829469924233834 -0.02354914154857397 -38.844476850703366
1654 -0.023377448413521053 -38.85284737264735 -0.023372963815927506 -38.867849814519296
1655 -0.0233776418492198 -38.876225014496576 -0.02339878920465708 -38.89124860372395
1656 -0.02337690247222781 -38.899601916968805 -0.023222905676811935 -38.91447150940076
1657 -0.023376421350985766 -38.922978338319794 -0.023401789274066685 -38.93787329867483
1658 -0.023377872165292503 -38.946356210485085 -0.023072341084480287 -38.96094563975931
1659 -0.023381024692207576 -38.96973723517729 -0.023258639592677356 -38.984204279351985
1660 -0.023382441513240336 -38.99311967669053 -0.023392471577972175 -39.007596750929956
1661 -0.023382444679737092 -39.01650212137027 -0.023354093730449676 -39.0309508446604
1662 -0.02338652377948165 -39.03988864514975 -0.023240686301141976 -39.054191530961546
1663 -0.02338665137067437 -39.06327529652042 -0.023545260075479746 -39.077736791037026
1664 -0.023381237871944904 -39.08665653439237 -0.023334229085594415 -39.10107102012262
1665 -0.023379223607480525 -39.110035757999846 -0.023337041307240725 -39.12440806142986
1666 -0.023367591854184865 -39.13340334985403 -0.024160067550837994 -39.1485681289807
1667 -0.023382467776536943 -39.15678581763056 -0.023462094832211733 -39.17203022381291
1668 -0.02337835906073451 -39.1801641766913 -0.023355730809271336 -39.19538595462218
1669 -0.0233761983923614 -39.20354037508366 -0.02361106900498271 -39.21899702362717
1670 -0.023371673561632632 -39.226912048645296 -0.023260156344622373 -39.24225717997179
1671 -0.02337243463844061 -39.250284483283735 -0.023306949343532325 -39.26556412931532
1672 -0.023384606651961803 -39.273669089935694 -0.02248351527377963 -39.2880476445891
1673 -0.023381942603737115 -39.29705103253943 -0.023394523561000823 -39.3114421681501
1674 -0.023379405867308377 -39.32043043840674 -0.023373066633939742 -39.33481523478404
1675 -0.023380274511873723 -39.34381071291861 -0.02348260711878538 -39.358297841902825
1676 -0.023385422956198453 -39.367196135874806 -0.023526377230882644 -39.381824219133705
1677 -0.023382908571511506 -39.39057904444632 -0.02352847596630454 -39.40535269510001
1678 -0.02337975790724158 -39.41395880235356 -0.023307625856250524 -39.428660320956254
1679 -0.0233792238868773 -39.43733802624044 -0.023279756586998702 -39.451940077543256
1680 -0.023384777549654245 -39.46072280379009 -0.023686075769364833 -39.47562615331262
1681 -0.023382938001304865 -39.484105741791396 -0.023316272255033254 -39.49894242556765
1682 -0.023378148674964905 -39.50748389046636 -0.023244270775467157 -39.52218669634311
1683 -0.023378007113933563 -39.530861897580294 -0.023165893368422986 -39.545352589711534
1684 -0.023376190662384035 -39.55423808824268 -0.022835568897426127 -39.56818815860896
1685 -0.02338355779647827 -39.577621646039155 -0.023342310357838868 -39.5915304689668
1686 -0.02338229799643159 -39.60100394403559 -0.02336690155789256 -39.614897370524695
1687 -0.023380044661462308 -39.624383988697055 -0.02329960335046053 -39.638196973875154
1688 -0.023384617175906897 -39.64776860587296 -0.023318897653371095 -39.66151587152852
1689 -0.023387236520648003 -39.67115584239361 -0.02354872953146696 -39.68506460105999
1690 -0.023381953593343496 -39.69453779598695 -0.02329104682430625 -39.7083556478843
1691 -0.023385403770953418 -39.717923199757905 -0.023389794677495957 -39.731745442561795
1692 -0.023389880359172822 -39.74131308011708 -0.023187966831028462 -39.75493340939283
1693 -0.02338753091171384 -39.76470061102879 -0.023357545677572488 -39.778290955070396
1694 -0.02338713053613901 -39.78808774156493 -0.023436028510332108 -39.80172698358073
1695 -0.023385703191161157 -39.81147344475609 -0.02369596092030406 -39.825422944501035
1696 -0.023390763252973557 -39.834864208009066 -0.023270935006439685 -39.84869387950747
1697 -0.023380933422595264 -39.85824514143166 -0.023390057031065226 -39.87208393653854
1698 -0.023388718999922276 -39.881633860431585 -0.02322887172922492 -39.89531280826776
1699 -0.02337940884754062 -39.905013269279124 -0.023635923210531474 -39.918948731478295
1700 -0.023378850240260363 -39.92839211951939 -0.02354470742866397 -39.94249343890696
1701 -0.023389296047389506 -39.95178141556678 -0.023136333748698234 -39.96562977265565
1702 -0.023381283786147834 -39.97516269935293 -0.023511221446096898 -39.98914099410175
1703 -0.023378991428762673 -39.99854169078169 -0.02359762489795685 -40.01273861899971
1704 -0.023372331727296115 -40.02191402250899 -0.02296634903177619 -40.03570496803149
1705 -0.023382819909602403 -40.04529684241859 -0.02327588340267539 -40.058980851434164
1706 -0.023380181193351744 -40.06867702361194 -0.02321390910074115 -40.082194760534904
1707 -0.023381418827921153 -40.092058442439864 -0.023471976816654205 -40.105666737351555
1708 -0.02337948903441429 -40.115437931474276 -0.02341851918026805 -40.12908525653182
1709 -0.023374471254646777 -40.138812402728924 -0.023310104571282863 -40.1523953611031
1710 -0.02337683327496052 -40.16218923600388 -0.023416126519441603 -40.175811487622546
1711 -0.02337598092854023 -40.185565216932424 -0.023206199798732997 -40.19901768742128
1712 -0.02337958673015237 -40.208944803662575 -0.02335940282791853 -40.2223770902492
1713 -0.023379212338477375 -40.23232401600105 -0.023509978596121073 -40.24588706884533
1714 -0.023383564595133067 -40.25570758059619 -0.023473466094583274 -40.26936053493991
1715 -0.023380718473345042 -40.279088299069535 -0.02340452168136835 -40.292765056621285
1716 -0.023379282094538212 -40.30246758116407 -0.023304059449583293 -40.31606911607087
1717 -0.023381078708916904 -40.32584865987299 -0.023352446500211954 -40.33942156257108
1718 -0.023380974307656288 -40.349229634180645 -0.023367800656706093 -40.36278936322779
1719 -0.02338395658880472 -40.37261359076945 -0.023502984270453452 -40.38629234749824
1720 -0.023381940461695193 -40.395995531231144 -0.02340344078838825 -40.409695788286626
1721 -0.023384018614888192 -40.419379549846035 -0.023304264713078737 -40.4330000529997
1722 -0.023380996007472277 -40.44276054585351 -0.023486798349767923 -40.45648685134947
1723 -0.023380233347415923 -40.46614077920093 -0.023392906598746776 -40.47987975794821
1724 -0.02338944636285305 -40.48953022556378 -0.023413337394595148 -40.503293095342805
1725 -0.023383602406829594 -40.512913827970614 -0.02325705150142312 -40.52655014684423
1726 -0.023385305143892764 -40.536299133114504 -0.02348837722092867 -40.55003852406516
1727 -0.023373572062700985 -40.559672705177206 -0.02317788787186146 -40.57321641193702
1728 -0.023384834919124842 -40.583057540096334 -0.02341034058481455 -40.596626752521836
1729 -0.023380845319479704 -40.606438385415814 -0.023378327209502458 -40.620005079731335
1730 -0.023379130661487578 -40.6298175160773 -0.023364790063351393 -40.64336986979469
1731 -0.02338159717619419 -40.6531991132535 -0.023417597729712726 -40.6667874675244
1732 -0.023383096139878035 -40.67658220939338 -0.023390980158001184 -40.6901784476824
1733 -0.023379660304635765 -40.699961869698015 -0.023389238864183426 -40.71356768654658
1734 -0.02337828101590276 -40.723340150713916 -0.02248740065842867 -40.73605508720501
1735 -0.023389317374676467 -40.746729468088596 -0.02332452032715082 -40.75937960753216
1736 -0.02338770730420947 -40.770117175392805 -0.023290065117180347 -40.78266967264934
1737 -0.02338592251762748 -40.79350309791043 -0.023457606416195632 -40.806127279065535
1738 -0.023386459145694972 -40.81688955705613 -0.02345901895314455 -40.82958629801868
1739 -0.023379777651280166 -40.84026933470741 -0.02358285030350089 -40.85316914832218
1740 -0.023380280658602714 -40.86364961536601 -0.023533841036260127 -40.87670298935844
1741 -0.023381626699119806 -40.88703124206513 -0.023543790448457003 -40.9002467798069
1742 -0.02338347751647234 -40.9104147195816 -0.023151300102472305 -40.92339807990937
1743 -0.023388690408319236 -40.93380340998992 -0.023282717540860177 -40.94668079745023
1744 -0.02338993679732084 -40.95719334678724 -0.02329757371917367 -40.969978371169404
1745 -0.02338710632175207 -40.98058045310899 -0.02354160863906145 -40.99351997980847
1746 -0.02338274884968996 -41.00396320195868 -0.02342088157311082 -41.01694086138158
1747 -0.02338366899639368 -41.02734687095508 -0.023439984861761333 -41.04038084624334
1748 -0.023387072142213583 -41.05073394309729 -0.02345194574445486 -41.06383279198779
1749 -0.023383646830916406 -41.07411758992821 -0.023396761622279882 -41.08722955361007
1750 -0.023383635003119706 -41.09750122493133 -0.02318800762295723 -41.11041756123303
1751 -0.02338458737358451 -41.12088581230491 -0.022916820459067823 -41.133334381692094
1752 -0.02338977688923478 -41.144275589194145 -0.02342277429997921 -41.156757155992075
1753 -0.02338810469955206 -41.167663693893694 -0.023302884306758642 -41.180060040298834
1754 -0.02338273860514164 -41.19104643249884 -0.02341069681569934 -41.203470737114536
1755 -0.023389877751469612 -41.214436310250306 -0.023429548554122447 -41.226900285668655
1756 -0.023382094409316777 -41.23781840465962 -0.023394415248185398 -41.25029470091684
1757 -0.02338906582444906 -41.26120747048407 -0.023410805128514768 -41.27370550604535
1758 -0.02338553937152028 -41.284593009855584 -0.023420204035937787 -41.29712571008129
1759 -0.023388663958758115 -41.30798167381434 -0.023529441002756356 -41.32065515108405
1760 -0.0233866554684937 -41.33136832928283 -0.02344138137996197 -41.34409653246401
1761 -0.02338558407500386 -41.35475391335783 -0.023482384625822306 -41.36757891708983
1762 -0.023381402622908352 -41.37813531598074 -0.023423852398991585 -41.39100276948882
1763 -0.023380057979375125 -41.401515373960116 -0.023503711353987454 -41.41450648084281
1764 -0.02337157903239131 -41.42488695299251 -0.023302616365253926 -41.43780909720807
1765 -0.023387453518807888 -41.44827440651132 -0.02317245090380311 -41.46098154811187
1766 -0.02338061286136508 -41.47165501937268 -0.023557539284229278 -41.484539087396094
1767 -0.023382319789379834 -41.49503733916206 -0.023354682233184577 -41.50789376962928
1768 -0.02339904448017478 -41.51843638364223 -0.023537257220596075 -41.53143102684987
1769 -0.02337928945198655 -41.54181567309422 -0.02336236722767353 -41.55479339407755
1770 -0.02337588109076023 -41.56519155418498 -0.023258010298013686 -41.578051404375564
1771 -0.023399078473448753 -41.58859063265842 -0.02382589699700475 -41.60187730137257
1772 -0.023379966523498295 -41.61197059918192 -0.023594475258141755 -41.62547177663071
1773 -0.02338007278740406 -41.63535067196933 -0.023260893207043408 -41.648732669837756
1774 -0.023380110412836073 -41.658730782382165 -0.023421007208526134 -41.67215367704628
1775 -0.023381145391613244 -41.682111927773775 -0.023369381111115216 -41.6955230581574
1776 -0.02338530495762825 -41.7054972327314 -0.023511693347245455 -41.719034751504644
1777 -0.023379022255539894 -41.72887625498694 -0.02320136083289981 -41.742236112337544
1778 -0.023376072756946087 -41.75225232774389 -0.023708895221352576 -41.7659450075589
1779 -0.02337972102686763 -41.77563204877076 -0.023259041272103785 -41.789204048831
1780 -0.023383623082190753 -41.79901567185295 -0.02337129954248667 -41.81257534837349
1781 -0.02338753258809447 -41.822403204441045 -0.02347790254279971 -41.836053250916294
1782 -0.023385739140212535 -41.845788943581255 -0.023469163570553064 -41.85952241448685
1783 -0.02338479142636061 -41.869173735007614 -0.023337206430733205 -41.88285962091758
1784 -0.02338334349915385 -41.89255707850677 -0.023369478713721036 -41.9062290996313
1785 -0.02338315052911639 -41.91594022903588 -0.023357461765408517 -41.929586561396704
1786 -0.023383920826017857 -41.9393241498619 -0.02344089886173606 -41.95302746025844
1787 -0.023383166827261447 -41.96270731668916 -0.023472620639950037 -41.97650008089839
1788 -0.023382027354091405 -41.98608934404325 -0.023521264735609292 -42.000021345633996
1789 -0.023383764550089836 -42.00947310859334 -0.023031657002866267 -42.023053002636864
1790 -0.023381183575838804 -42.032854292169176 -0.023471739422529937 -42.0465247420594
1791 -0.02338522356003523 -42.05623951572921 -0.022889715153723955 -42.06941445721312
1792 -0.023388807941228152 -42.07962832367044 -0.023376373946666716 -42.09279083115979
1793 -0.023387211468070747 -42.10301553513851 -0.02361600026488304 -42.11640683142467
1794 -0.02338978797197342 -42.12640532311048 -0.023277852591127156 -42.1396846840158
1795 -0.023391880188137294 -42.14979720329862 -0.023115347046405076 -42.162800031062204
1796 -0.023388175293803215 -42.17318537859242 -0.02341952286660671 -42.18621955392881
1797 -0.023387525975704194 -42.19657290456813 -0.02331893313676119 -42.20953848706557
1798 -0.023388109542429446 -42.21996101411056 -0.023445432912558316 -42.23298391997813
1799 -0.023390800040215255 -42.24335181415078 -0.023278769850730897 -42.256262689828866
1800 -0.02338293455541134 -42.26673474870619 -0.023180578649044038 -42.27944326847791
1801 -0.023389628250151874 -42.29012437695634 -0.02346261888742447 -42.302905887365334
1802 -0.023385894391685723 -42.31351027134803 -0.02354018986225128 -42.32644607722759
1803 -0.023382001649588348 -42.336892272997616 -0.0233356237411499 -42.349781700968734
1804 -0.023390956781804563 -42.36028322977942 -0.023382797744125126 -42.37316449871286
1805 -0.02339033531025052 -42.38367356508967 -0.02352903559803963 -42.3966935343109
1806 -0.023390491679310798 -42.40706405676898 -0.023401270899921656 -42.42009480521082
1807 -0.023386738169938324 -42.43045079493892 -0.0234435242600739 -42.4435383294709
1808 -0.02338984152302146 -42.45384063646194 -0.023257095087319612 -42.466795424558214
1809 -0.023387075401842594 -42.47722771186378 -0.023687126208096744 -42.49048255076631
1810 -0.02339054811745882 -42.500618259981245 -0.023072547931224107 -42.51355509869753
1811 -0.02338708722963929 -42.52400534721088 -0.02329476745799184 -42.53684986615552
1812 -0.02338862093165517 -42.547393968142536 -0.023306671343743802 -42.56015653749927
1813 -0.023387799505144358 -42.57078176764768 -0.023422533366829156 -42.583579070866094
1814 -0.023383094929158688 -42.59416486257684 -0.023470061551779508 -42.60704913241787
1815 -0.02338654352352023 -42.61755140610036 -0.023497978411614894 -42.63054711082948
1816 -0.023395181726664306 -42.640946587827024 -0.023096487578004598 -42.653643598407484
1817 -0.023384937457740305 -42.664331525284766 -0.023260759375989436 -42.67690435778347
1818 -0.02338875075802207 -42.68772027604279 -0.023389535117894412 -42.700293892901364
1819 -0.02339183436706662 -42.71111211040986 -0.023341695219278334 -42.72363558812064
1820 -0.023389931209385394 -42.734502041619244 -0.023380702920258047 -42.7470162910409
1821 -0.023391712456941605 -42.757893754076186 -0.023591237608343363 -42.77060752864924
1822 -0.02338648643344641 -42.78128024050963 -0.023490159213542937 -42.79409768786279
1823 -0.023388942796736957 -42.804669183306366 -0.023301746137440203 -42.81739943400023
1824 -0.023388578463345765 -42.82805776176971 -0.023437734972685576 -42.84083716897292
1825 -0.02338578961789608 -42.85144355138761 -0.023453779984265566 -42.86429094895718
1826 -0.023394250217825173 -42.87483780160544 -0.023357799928635358 -42.887648748885816
1827 -0.0233961652033031 -42.89823396680874 -0.02345449514687061 -42.91110324403269
1828 -0.023390574660152198 -42.921624541468894 -0.023137796297669412 -42.934241040330356
1829 -0.023391756974160672 -42.94501629844306 -0.023432572931051256 -42.957673613261406
1830 -0.023391428217291833 -42.96840772666035 -0.023358161188662054 -42.98103177445007
1831 -0.02338945511728525 -42.991797181777635 -0.02342436807230115 -43.004456142522365
1832 -0.023389502055943014 -43.015186683833576 -0.023258246295154095 -43.02771438881752
1833 -0.02339629139751196 -43.03858297523109 -0.023617399763315915 -43.05133178858084
1834 -0.023382991645485164 -43.06196596687657 -0.023155077081173658 -43.07448686566201
1835 -0.02338625639677048 -43.08535222327334 -0.023601103760302066 -43.09808796942231
1836 -0.023385926522314547 -43.108738149795656 -0.023391242790967225 -43.12147921221327
1837 -0.023384485114365815 -43.13212263491002 -0.023611156549304724 -43.14509036876258
1838 -0.02338783862069249 -43.15551047353071 -0.023292638640850783 -43.168383007403435
1839 -0.023380073066800833 -43.178890546597515 -0.023460498545318842 -43.19184350594875
1840 -0.02338542668148875 -43.202275973279 -0.02325901063159108 -43.215102516580345
1841 -0.023386394046247004 -43.22566236732525 -0.023420609440654515 -43.238523126021
1842 -0.02339399829506874 -43.24905636562032 -0.023442814871668816 -43.26196594089267
1843 -0.02338444571942091 -43.27244081133974 -0.02340816641226411 -43.28537410730494
1844 -0.023383768368512393 -43.29582457970825 -0.02339289356023073 -43.30876700086517
1845 -0.023388149123638867 -43.31921272883189 -0.0233562333509326 -43.3321232342161
1846 -0.023384925536811353 -43.3425976543687 -0.023424130398780107 -43.35554736461488
1847 -0.023381816782057287 -43.36597947115076 -0.023457737173885107 -43.37900510178876
1848 -0.023381910100579262 -43.38936138125134 -0.023346876353025438 -43.40235197814179
1849 -0.02338285492733121 -43.412744236178675 -0.0234014461748302 -43.42575342431662
1850 -0.02337888181209564 -43.43612311799077 -0.023457926232367754 -43.449211350548985
1851 -0.02338396804407239 -43.45950708603484 -0.023464197665452956 -43.47267554821444
1852 -0.0233853941783309 -43.482892480213174 -0.023473026137799023 -43.49614857435224
1853 -0.023385880421847104 -43.50627836063502 -0.02344675175845623 -43.5195953261107
1854 -0.02338089682161808 -43.52965925745664 -0.02336364910006523 -43.54295897521076
1855 -0.023385522328317164 -43.55304477978496 -0.023307007737457752 -43.56626598294822
1856 -0.023383079282939433 -43.5764278590679 -0.023476181272417306 -43.58974216422063
1857 -0.023382335156202316 -43.5998101942241 -0.02337229289114475 -43.61311445711178
1858 -0.023387348186224698 -43.623197542410324 -0.02312536593526602 -43.63623982304704
1859 -0.02338641993701458 -43.646583962347336 -0.023322845716029404 -43.65956266876307
1860 -0.02338015418499708 -43.669964116532334 -0.023562342021614315 -43.683125010784686
1861 -0.02338480530306697 -43.6933489218354 -0.023511171340942383 -43.70663618212563
1862 -0.02338243629783392 -43.71673135813324 -0.02344933832064271 -43.73008552044627
1863 -0.023381516244262456 -43.7401128743775 -0.02364305770024657 -43.75372857814652
1864 -0.02337997518479824 -43.7634928495623 -0.023413961194455622 -43.77714253934098
1865 -0.023378734290599824 -43.7868715838529 -0.023379922844469547 -43.80052246218545
1866 -0.02337974840775132 -43.81025133226065 -0.023383458331227302 -43.82390592051667
1867 -0.02337868679314852 -43.8336300190538 -0.02323000691831112 -43.847135927434984
1868 -0.023379225935786962 -43.857009244989584 -0.023316664341837167 -43.87045259177682
1869 -0.023380742501467468 -43.88038998749105 -0.023452477995306253 -43.893905069772124
1870 -0.023380615003407 -43.903770602494454 -0.023563423100858925 -43.917468492872985
1871 -0.02337892958894372 -43.9271495320834 -0.023431128729134797 -43.94089962160212
1872 -0.023381410632282495 -43.95053094271568 -0.023407386522740124 -43.96430700812486
1873 -0.0233883298933506 -43.97391927260903 -0.023292965721338987 -43.9875999738462
1874 -0.023385400604456662 -43.997304673213485 -0.023290870897471904 -44.01089084474367
1875 -0.02338224686682224 -44.02068692008031 -0.02335467003285885 -44.03424551477653
1876 -0.02338138185441494 -44.04406830193472 -0.02338671600446105 -44.05763223078099
1877 -0.02338180961087346 -44.0674501115456 -0.02341876570135355 -44.08105099648234
1878 -0.02337931198999286 -44.09082942353559 -0.023368112836033107 -44.10441910931837
1879 -0.023381125926971436 -44.11421054946256 -0.02342904908582568 -44.1278481584042
1880 -0.023378446605056523 -44.13758899606762 -0.023771248664706944 -44.15161940706891
1881 -0.02338045183569193 -44.16096944790331 -0.023321990855038166 -44.174941397923945
1882 -0.023379626870155334 -44.184349074773465 -0.023363286349922418 -44.198304684273864
1883 -0.02337651252746582 -44.20772558730093 -0.023382120579481126 -44.22168680485335
1884 -0.023380268085747957 -44.23110585538667 -0.02334728753194213 -44.24503409238529
1885 -0.023375890031456948 -44.25448174541813 -0.023385371081531048 -44.26841946346682
1886 -0.023382013384252786 -44.27786375880238 -0.02331931060180068 -44.29173877406862
1887 -0.023381810169667006 -44.30124556897205 -0.023453188594430685 -44.31519196266305
1888 -0.023374964762479068 -44.32462053373453 -0.02344893952831626 -44.338640902191365
1889 -0.02338103260844946 -44.34800156634298 -0.023342063836753368 -44.361982966028116
1890 -0.023385025188326837 -44.371386591531305 -0.02364814132452011 -44.38563110735264
1891 -0.02338819783180952 -44.39477478936311 -0.023510587774217127 -44.409141695126856
1892 -0.023382008727639913 -44.41815679809075 -0.023434794601053 -44.43257648972791
1893 -0.023380182962864638 -44.441536981053616 -0.02346884673461318 -44.45604533646252
1894 -0.023383207246661188 -44.464920188300276 -0.023410491552203892 -44.47945582801473
1895 -0.023373509291559458 -44.488293697591835 -0.023362838849425315 -44.50281866686415
1896 -0.023379390593618155 -44.511673088185454 -0.023534421063959598 -44.52635308792811
1897 -0.023375192191451788 -44.535048280376905 -0.023347119614481927 -44.54970020754259
1898 -0.023378407955169676 -44.55842668833208 -0.023242399748414754 -44.572942607291004
1899 -0.023384027369320392 -44.581810715701394 -0.02353594759479165 -44.5964785548858
1900 -0.023379518650472164 -44.605190234351866 -0.023156710527837278 -44.619635265413635
1901 -0.023381349071860312 -44.62857158342373 -0.023412133287638425 -44.64304739870127
1902 -0.023379504028707743 -44.65195108745244 -0.02339888792484999 -44.66644628662612
1903 -0.023376893997192384 -44.675327981449634 -0.023357432801276445 -44.689803719427395
1904 -0.02337964838370681 -44.69870762983334 -0.02325169453397393 -44.71305541396137
1905 -0.023378244880586863 -44.72208587471393 -0.023450836632400753 -44.73650625059377
1906 -0.02338630724698305 -44.74547218196091 -0.02344857156276703 -44.75995482215654
1907 -0.023384043388068675 -44.76885622534898 -0.02329043038189411 -44.78324525253843
1908 -0.023378689121454955 -44.79223491447044 -0.02353450246155262 -44.80677975499998
1909 -0.023376522213220598 -44.81561143668366 -0.02333337664604187 -44.83011313164602
1910 -0.023377131950110198 -44.83898856863377 -0.023286230489611627 -44.85339936213563
1911 -0.023381396569311617 -44.86236996520309 -0.023241652455180884 -44.87664101459082
1912 -0.023377143312245607 -44.88574710851533 -0.02325168577954173 -44.89989270037036
1913 -0.023382770642638207 -44.90912987915797 -0.023500347696244716 -44.9233930480666
1914 -0.023382776137441396 -44.93251265529541 -0.023351538646966218 -44.946744586713564
1915 -0.02337918123230338 -44.95589183652771 -0.023464812152087688 -44.97020939886565
1916 -0.023385048285126685 -44.97927688481284 -0.023105326946824788 -44.993314725812475
1917 -0.02338388590142131 -45.002660770714265 -0.023289708979427816 -45.0166044347919
1918 -0.023382808919996022 -45.02604357963426 -0.02337868418544531 -45.03998311897735
1919 -0.02338164150714874 -45.04942522114141 -0.023408897686749697 -45.063392016664096
1920 -0.02338070869445801 -45.07280592983587 -0.02351068863645196 -45.086902705300545
1921 -0.023377362359315156 -45.096183292195185 -0.023352006543427707 -45.11025471184397
1922 -0.023383276630192996 -45.11956656882538 -0.023503471445292235 -45.13375818328927
1923 -0.02338160900399089 -45.14294817782937 -0.023246697895228863 -45.1570048811845
1924 -0.023380430694669486 -45.16632860852404 -0.023376142792403697 -45.1803810239769
1925 -0.023382913321256638 -45.1897115218453 -0.02321822913363576 -45.20359925311053
1926 -0.023380096536129713 -45.213091618381426 -0.023369471356272698 -45.22696872446681
1927 -0.02338610393926501 -45.23647772232069 -0.023591555841267108 -45.25056028030807
1928 -0.02337593212723732 -45.25985365444793 -0.023550894949585198 -45.27411117525766
1929 -0.023384525813162325 -45.283238180261094 -0.02348664905875921 -45.29759782431642
1930 -0.023377436306327583 -45.30661561656742 -0.023349598702043294 -45.32094742301846
1931 -0.023378231283277272 -45.329993847850695 -0.02329418621957302 -45.34424160923803
1932 -0.0233760429546237 -45.35336989080532 -0.023396523669362068 -45.367638132907395
1933 -0.023376373574137688 -45.376746264379456 -0.023279558308422564 -45.39091769121582
1934 -0.023366895597428085 -45.40011315997688 -0.02348460042849183 -45.41440229164431
1935 -0.023380732722580434 -45.42349389269946 -0.023484795074909925 -45.437887086719215
1936 -0.0233871434815228 -45.44688103618098 -0.02328134495764971 -45.46116843167687
1937 -0.023391763493418694 -45.470272799674404 -0.02390866121277213 -45.48507709288964
1938 -0.0233815873041749 -45.49365438697858 -0.023433206137269735 -45.50851029902691
1939 -0.023376868199557067 -45.51703125517813 -0.02344992579892278 -45.53196022482583
1940 -0.023374775983393194 -45.540406031161524 -0.02342734867706895 -45.5553875735029
1941 -0.02337442319840193 -45.56378045435993 -0.0234725009649992 -45.5788600744679
1942 -0.02337438426911831 -45.58715483862905 -0.023573418520390986 -45.60243349298829
1943 -0.02338044187054038 -45.61053528049959 -0.0232976496219635 -45.625731142610256
1944 -0.023367916513234378 -45.63390319701283 -0.023689508624374866 -45.64942065123463
1945 -0.023375164065510035 -45.65727836107834 -0.02332743825390935 -45.672748089488536
1946 -0.02337661562487483 -45.68065497670322 -0.023440515343099832 -45.69618860483163
1947 -0.02337454240769148 -45.70402951911091 -0.0233775001950562 -45.719566105026686
1948 -0.023376202583312987 -45.727405721694225 -0.023317231517285108 -45.74288333654397
1949 -0.023376338183879852 -45.750782059878105 -0.02325610173866153 -45.76613943828263
1950 -0.02337102834135294 -45.77415308821946 -0.02365007856860757 -45.789789516851236
1951 -0.02337701991200447 -45.79753010813146 -0.02332505201920867 -45.813114568870446
1952 -0.023375082947313785 -45.82090519107877 -0.023429064080119133 -45.836543632950566
1953 -0.02337364451959729 -45.84427883559837 -0.023469198774546386 -45.860012831725115
1954 -0.02337824134156108 -45.86765707693993 -0.02359324162825942 -45.88360607335338
1955 -0.023376331105828284 -45.89103340804576 -0.023433818854391573 -45.90703989220777
1956 -0.023370244167745115 -45.9144036522135 -0.023708365112543105 -45.93074825732031
1957 -0.02337162857875228 -45.93777528079225 -0.023281233198940755 -45.954029490519254
1958 -0.023372193705290555 -45.961147474497544 -0.023422376345843078 -45.977451866865096
1959 -0.02337617538869381 -45.984523649886235 -0.02333533754572272 -46.00078720441082
1960 -0.023378502298146486 -46.00790215218438 -0.023608272336423396 -46.024395476747245
1961 -0.02337153907865286 -46.03127369126303 -0.023272682912647724 -46.04766815965989
1962 -0.023373076505959035 -46.05464676776899 -0.023527458868920804 -46.07119561852881
1963 -0.023367303144186734 -46.07801407091318 -0.02336506377905607 -46.094560682307865
1964 -0.02336926804855466 -46.10138333896173 -0.02341352179646492 -46.11797420410433
1965 -0.02337110284715891 -46.12475444180889 -0.023268257081508637 -46.14124246118584
1966 -0.02337061846628785 -46.14812506027518 -0.02336446838453412 -46.164606929570375
1967 -0.02337090829387307 -46.17149596856905 -0.023363954015076162 -46.18797088358545
1968 -0.02337930090725422 -46.1948752694763 -0.02368916552513838 -46.21166004911059
1969 -0.023369178269058467 -46.218244447745356 -0.02337321490049362 -46.235033264011086
1970 -0.023367974814027546 -46.241612422559385 -0.023023602087050676 -46.25805686609814
1971 -0.023369821812957527 -46.26498224437234 -0.02341247033327818 -46.281469336431414
1972 -0.02337001319974661 -46.288352257572086 -0.023389266058802604 -46.304858602490214
1973 -0.023367719352245332 -46.31171997692433 -0.02333481255918741 -46.3281934150494
1974 -0.023382667917758226 -46.33510264484209 -0.023237019218504427 -46.351430434267904
1975 -0.023370574228465557 -46.358473219070554 -0.02327204030007124 -46.374702474567975
1976 -0.023369901720434426 -46.38184312079099 -0.023467945959419013 -46.39817042052739
1977 -0.02337070629000664 -46.405213827081 -0.02364893686026335 -46.421819357387655
1978 -0.02336551174521446 -46.42857933882621 -0.02297487510368228 -46.44479423249134
1979 -0.023372847866266967 -46.45195218669248 -0.02340402454137802 -46.46819825703272
1980 -0.023374296817928554 -46.47532648351041 -0.023125382512807845 -46.49132363954553
1981 -0.02336902990937233 -46.49869551341978 -0.023854780569672586 -46.5151784201152
1982 -0.02337081702426076 -46.52206633044404 -0.023271769657731055 -46.53845018977293
1983 -0.02337324107065797 -46.5454395715147 -0.023383754026144742 -46.56183394379907
1984 -0.023373156692832707 -46.56881272820753 -0.023336780536919833 -46.585170724335995
1985 -0.02336343117058277 -46.59217615937811 -0.022183152567595243 -46.60735387690359
1986 -0.023378439154475926 -46.61555459853259 -0.02330641308799386 -46.63066028999158
1987 -0.0233804389834404 -46.63893503751603 -0.02338489219546318 -46.65404518218705
1988 -0.023380310088396073 -46.66231534760443 -0.023406544979661704 -46.67745172716671
1989 -0.02337873075157404 -46.685694078356 -0.02341830115765333 -46.70087002832437
1990 -0.023390737362205982 -46.70908481571821 -0.02371430639177561 -46.72458433471614
1991 -0.023380326572805643 -46.73246514229101 -0.02346387701109052 -46.74804821172723
1992 -0.02338000452145934 -46.75584514681247 -0.023156534507870676 -46.7712047462351
1993 -0.023383340425789358 -46.77922848723826 -0.023322415351867676 -46.79452716158697
1994 -0.02338058836758137 -46.80260907560584 -0.02338309045881033 -46.81791025204578
1995 -0.023386987671256066 -46.825996063277096 -0.023946366738528013 -46.841856618784306
1996 -0.023377636820077895 -46.849373700097175 -0.023352549690753222 -46.86520916847506
1997 -0.02337892111390829 -46.872752621211085 -0.023357157316058873 -46.88856632579112
1998 -0.0233808821067214 -46.896133503317806 -0.02337772650644183 -46.91194405229756
1999 -0.023381423205137253 -46.91951492652294 -0.023326899297535418 -46.93527095159509
2000 -0.02338381912559271 -46.942898745648534 -0.023366549424827097 -46.95863750101992
