# Supplementary material for: Learning nonequilibrium statistical mechanics and dynamical phase transitions
Source: Nat Commun. 2024 Feb 6;15:1117. doi: 10.1038/s41467-024-45172-8 (PMC10847122; doi:10.1038/s41467-024-45172-8)
Supplement: Supplementary file 4 — Supplementary Data 1 [file 41467_2024_45172_MOESM4_ESM.zip › DPT-main/PlotTemplate/plot_KL_divergence/out/finite_time/SE/L6_D3W32K5_E100BS1k/logs-1.55/log.txt]

1 -0.02178630167618394 -0.02178630167618394 -0.021789861749857663 -0.021789861749857663
2 -0.021759727224707603 -0.04354602890089154 -0.021760046388953923 -0.043549908138811586
3 -0.021744105406105517 -0.06529013430699707 -0.021744375489652155 -0.06529428362846373
4 -0.0217374580912292 -0.08702759239822627 -0.021738069877028466 -0.0870323535054922
5 -0.021730570029467343 -0.10875816242769362 -0.021728065703064202 -0.10876041920855639
6 -0.021715853363275528 -0.13047401579096915 -0.02171556018292904 -0.13047597939148542
7 -0.02170025808736682 -0.15217427387833596 -0.021699280012398958 -0.15217525940388438
8 -0.02169199911877513 -0.17386627299711108 -0.021695651486515997 -0.17387091089040038
9 -0.02167541803792119 -0.19554169103503227 -0.021676839794963598 -0.19554775068536398
10 -0.02167740911245346 -0.21721910014748574 -0.02168952627107501 -0.217237276956439
11 -0.021659381687641144 -0.2388784818351269 -0.02164380708709359 -0.2388810840435326
12 -0.021655288990586996 -0.2605337708257139 -0.021652312949299812 -0.2605333969928324
13 -0.021645042952150105 -0.28217881377786397 -0.02167132096365094 -0.28220471795648333
14 -0.021640876587480307 -0.3038196903653443 -0.021653054002672433 -0.30385777195915575
15 -0.02162851020693779 -0.3254482005722821 -0.021627325005829333 -0.32548509696498507
16 -0.02162254648283124 -0.3470707470551133 -0.02162595810368657 -0.3471110550686716
17 -0.021602145582437515 -0.3686728926375508 -0.021628663036972286 -0.36873971810564393
18 -0.02159359594807029 -0.39026648858562113 -0.021582012064754963 -0.3903217301703989
19 -0.021598725765943527 -0.41186521435156465 -0.02158985435962677 -0.4119115845300257
20 -0.021579728182405233 -0.43344494253396987 -0.021428328473120928 -0.4333399130031466
21 -0.021590674575418235 -0.4550356171093881 -0.02159634856507182 -0.4549362615682184
22 -0.021584182046353817 -0.47661979915574193 -0.021590498089790345 -0.4765267596580088
23 -0.02157420078292489 -0.4981939999386668 -0.02157477755099535 -0.49810153720900413
24 -0.021564848814159633 -0.5197588487528264 -0.021582661475986243 -0.5196841986849904
25 -0.021560937725007535 -0.541319786477834 -0.021562356501817703 -0.5412465551868081
26 -0.02156177908182144 -0.5628815655596554 -0.021536742430180313 -0.5627832976169884
27 -0.021562086418271065 -0.5844436519779265 -0.021626121085137128 -0.5844094187021256
28 -0.021543889306485653 -0.6059875412844121 -0.021547658648341895 -0.6059570773504674
29 -0.02153529180213809 -0.6275228330865502 -0.021520240977406502 -0.6274773183278739
30 -0.021538941003382207 -0.6490617740899324 -0.021554259955883025 -0.6490315782837569
31 -0.021525400411337613 -0.67058717450127 -0.021511509735137224 -0.6705430880188942
32 -0.021515803784132002 -0.692102978285402 -0.021510339807718992 -0.6920534278266132
33 -0.021647407952696086 -0.7137503862380981 -0.02236851453781128 -0.7144219423644245
34 -0.02148589603602886 -0.735236282274127 -0.02148321894928813 -0.7359051613137126
35 -0.021483271103352308 -0.7567195533774793 -0.02148202946409583 -0.7573871907778085
36 -0.021474685333669186 -0.7781942387111485 -0.021481186244636775 -0.7788683770224453
37 -0.021467250399291517 -0.79966148911044 -0.0214765140786767 -0.800344891101122
38 -0.021463519614189863 -0.8211250087246299 -0.021479160711169242 -0.8218240518122912
39 -0.02146671349182725 -0.8425917222164572 -0.02146208770573139 -0.8432861395180227
40 -0.02145551759749651 -0.8640472398139537 -0.021417960058897734 -0.8647040995769204
41 -0.02146023940294981 -0.8855074792169035 -0.021465476788580417 -0.8861695763655009
42 -0.021452041063457727 -0.9069595202803613 -0.02144300891086459 -0.9076125852763655
43 -0.021447427570819855 -0.9284069478511812 -0.021386177092790604 -0.928998762369156
44 -0.02144356966018677 -0.949850517511368 -0.021467837039381266 -0.9504665994085373
45 -0.02143899668008089 -0.9712895141914488 -0.02149950750172138 -0.9719661069102586
46 -0.02142834449186921 -0.9927178586833181 -0.021236060839146375 -0.9932021677494051
47 -0.021450286731123924 -1.014168145414442 -0.02146348962560296 -1.0146656573750081
48 -0.02144450917840004 -1.0356126545928421 -0.021397092938423158 -1.0360627503134312
49 -0.021438427548855544 -1.0570510821416976 -0.02148459842428565 -1.057547348737717
50 -0.021433343552052973 -1.0784844256937507 -0.02137637734413147 -1.0789237260818485
51 -0.021435881312936545 -1.0999203070066872 -0.021468445006757975 -1.1003921710886064
52 -0.021425338834524153 -1.1213456458412114 -0.021425003930926324 -1.1218171750195327
53 -0.02142229927703738 -1.1427679451182489 -0.021420854981988667 -1.1432380300015215
54 -0.021421686839312316 -1.164189631957561 -0.021393103711307048 -1.1646311337128286
55 -0.021414723433554172 -1.1856043553911153 -0.021321238577365877 -1.1859523722901943
56 -0.021461445838212967 -1.2070658012293283 -0.02196271615102887 -1.2079150884412233
57 -0.02140709673985839 -1.2284728979691866 -0.021432254277169705 -1.229347342718393
58 -0.02139583881944418 -1.2498687367886308 -0.021392909903079273 -1.2507402526214721
59 -0.021395269222557543 -1.2712640060111884 -0.021394999511539937 -1.272135252133012
60 -0.02139652967453003 -1.2926605356857184 -0.021396755427122115 -1.2935320075601342
61 -0.021388058736920356 -1.3140485944226388 -0.021385558973997833 -1.314917566534132
62 -0.021385221648961304 -1.3354338160716002 -0.021385364606976508 -1.3363029311411085
63 -0.021383924596011638 -1.3568177406676118 -0.021367980819195508 -1.357670911960304
64 -0.02138605136424303 -1.3782037920318548 -0.021389365009963513 -1.3790602769702676
65 -0.0213880586437881 -1.3995918506756428 -0.02109896894544363 -1.4001592459157113
66 -0.021388876345008613 -1.4209807270206514 -0.02136767329648137 -1.4215269192121927
67 -0.021383795235306025 -1.4423645222559573 -0.021345018409192562 -1.4428719376213852
68 -0.021395843662321567 -1.463760365918279 -0.021512921154499053 -1.4643848587758843
69 -0.021377266384661198 -1.4851376323029402 -0.021360990777611732 -1.485745849553496
70 -0.021377100516110657 -1.506514732819051 -0.021405871585011484 -1.5071517211385075
71 -0.021367821842432022 -1.527882554661483 -0.021368626784533263 -1.5285203479230407
72 -0.021380883734673263 -1.549263438396156 -0.021644288673996925 -1.5501646365970376
73 -0.02135052690282464 -1.5706139652989808 -0.021361914277076722 -1.5715265508741143
74 -0.021354276314377786 -1.5919682416133585 -0.021386133786290885 -1.5929126846604051
75 -0.021350737381726503 -1.613318978995085 -0.021350971050560476 -1.6142636557109655
76 -0.021351442951709033 -1.634670421946794 -0.021377231739461423 -1.635640887450427
77 -0.021353039611130952 -1.656023461557925 -0.021316792443394662 -1.6569576798938215
78 -0.021478971745818854 -1.6775024333037438 -0.022460636869072913 -1.6794183167628944
79 -0.02131080524995923 -1.6988132385537031 -0.02134378356859088 -1.7007621003314852
80 -0.021317990496754646 -1.7201312290504578 -0.02131058443337679 -1.722072684764862
81 -0.021314017195254564 -1.7414452462457124 -0.021307555306702853 -1.7433802400715648
82 -0.02131626261398196 -1.7627615088596944 -0.02131629576906562 -1.7646965358406304
83 -0.021315053571015596 -1.78407656243071 -0.02131702480837703 -1.7860135606490073
84 -0.021313212253153323 -1.8053897746838634 -0.021302609518170357 -1.8073161701671776
85 -0.021312483120709658 -1.826702257804573 -0.021333874948322774 -1.8286500451155003
86 -0.021308507677167653 -1.8480107654817408 -0.021320111490786074 -1.8499701566062865
87 -0.02130838967859745 -1.8693191551603383 -0.021296873781830074 -1.8712670303881165
88 -0.021308539994060995 -1.8906276951543992 -0.021328654140233994 -1.8925956845283505
89 -0.02130628488957882 -1.911933980043978 -0.021321770362555982 -1.9139174548909064
90 -0.02129855202510953 -1.9332325320690875 -0.021286424063146115 -1.9352038789540524
91 -0.02130396254360676 -1.9545364946126942 -0.0212945899926126 -1.9564984689466651
92 -0.02130119865760207 -1.9758376932702963 -0.02129507400095463 -1.9777935429476197
93 -0.02130118291825056 -1.997138876188547 -0.021293899975717068 -1.9990874429233367
94 -0.021303627453744412 -2.0184425036422913 -0.02134857214987278 -2.0204360150732095
95 -0.021292367856949566 -2.039734871499241 -0.02140286760404706 -2.0418388826772564
96 -0.021291310526430608 -2.0610261820256714 -0.021282827481627464 -2.063121710158884
97 -0.021291554626077413 -2.0823177366517487 -0.021307351533323526 -2.0844290616922074
98 -0.021294894348829984 -2.1036126310005785 -0.021421767957508563 -2.105850829649716
99 -0.02128732642158866 -2.124899957422167 -0.02128570144996047 -2.1271365310996764
100 -0.02128520645201206 -2.146185163874179 -0.021279794909060002 -2.1484163260087366
101 -0.021281120460480453 -2.1674662843346595 -0.021359440218657256 -2.169775766227394
102 -0.021265872288495302 -2.188732156623155 -0.021525927633047105 -2.1913016938604413
103 -0.021269796788692473 -2.2100019534118474 -0.021250648237764836 -2.2125523420982063
104 -0.02127259150147438 -2.2312745449133216 -0.021351393219083546 -2.23390373531729
105 -0.02126849368214607 -2.2525430385954675 -0.021299391705542802 -2.2552031270228325
106 -0.021269797626882792 -2.2738128362223504 -0.021259010955691337 -2.2764621379785237
107 -0.021270298399031162 -2.2950831346213816 -0.02120016738772392 -2.2976623053662477
108 -0.021269220765680073 -2.3163523553870617 -0.021251548361033202 -2.318913853727281
109 -0.021272912807762622 -2.337625268194824 -0.021308502182364464 -2.3402223559096456
110 -0.021249376889318227 -2.3588746450841422 -0.02189228693023324 -2.3621146428398787
111 -0.021249512583017348 -2.3801241576671597 -0.02121352506801486 -2.3833281679078935
112 -0.021253794338554143 -2.401377952005714 -0.021229626145213842 -2.4045577940531073
113 -0.02125428952276707 -2.422632241528481 -0.021247523557394742 -2.425805317610502
114 -0.021250877901911734 -2.4438831194303927 -0.02121323300525546 -2.4470185506157573
115 -0.021258746180683373 -2.465141865611076 -0.021310309879481792 -2.468328860495239
116 -0.021266562677919865 -2.486408428288996 -0.0214648456312716 -2.4897937061265107
117 -0.021230078302323818 -2.50763850659132 -0.02100655622780323 -2.510800262354314
118 -0.021248547453433277 -2.5288870540447532 -0.02122004684060812 -2.5320203091949223
119 -0.021245457418262958 -2.550132511463016 -0.021154269110411406 -2.5531745783053337
120 -0.021252871304750443 -2.5713853827677666 -0.02056341841816902 -2.573737996723503
121 -0.02126987623050809 -2.5926552589982745 -0.021255306154489517 -2.594993302877992
122 -0.02126739826053381 -2.6139226572588083 -0.021259100642055273 -2.6162524035200474
123 -0.021268827281892298 -2.6351914845407007 -0.02126194052398205 -2.6375143440440296
124 -0.02126299375668168 -2.6564544782973822 -0.021250561345368624 -2.6587649053893982
125 -0.021264389064162968 -2.6777188673615453 -0.021269066352397205 -2.6800339717417954
126 -0.02126390114426613 -2.6989827685058114 -0.021274226903915405 -2.7013081986457106
127 -0.021255242079496382 -2.720238010585308 -0.02123890509828925 -2.7225471037439997
128 -0.02125568697229028 -2.741493697557598 -0.02118746992200613 -2.7437345736660057
129 -0.021259029395878315 -2.7627527269534764 -0.02119922321289778 -2.7649337968789034
130 -0.021257935371249915 -2.7840106623247265 -0.021250670962035655 -2.786184467840939
131 -0.02125728540122509 -2.8052679477259517 -0.021269159950315954 -2.8074536277912547
132 -0.02125193811953068 -2.8265198858454825 -0.021214326750487088 -2.828667954541742
133 -0.02127995416522026 -2.847799840010703 -0.022412322741001845 -2.851080277282744
134 -0.021231815870851278 -2.869031655881554 -0.02124777380377054 -2.8723280510865146
135 -0.021227577701210976 -2.890259233582765 -0.021236850041896106 -2.8935649011284106
136 -0.02122756838798523 -2.9114868019707503 -0.02122336383908987 -2.9147882649675005
137 -0.021229125652462245 -2.9327159276232124 -0.021235777344554663 -2.9360240423120554
138 -0.021223961655050517 -2.953939889278263 -0.021222526393830776 -2.957246568705886
139 -0.02122408114373684 -2.975163970422 -0.02122740838676691 -2.9784739770926527
140 -0.02122209770604968 -2.9963860681280496 -0.02120470628142357 -2.9996786833740763
141 -0.021223094407469036 -3.0176091625355186 -0.021235570870339872 -3.020914254244416
142 -0.021220277436077593 -3.0388294399715963 -0.021270278748124836 -3.042184532992541
143 -0.02122052786871791 -3.0600499678403144 -0.0212158246897161 -3.0634003576822573
144 -0.02120867110788822 -3.0812586389482024 -0.020800782088190316 -3.0842011397704474
145 -0.021223700512200593 -3.102482339460403 -0.02131066331639886 -3.1055118030868463
146 -0.02121985899284482 -3.123702198453248 -0.021255686692893506 -3.12676748977974
147 -0.021221724338829517 -3.1449239227920773 -0.02121498640626669 -3.1479824761860065
148 -0.0212230465374887 -3.166146969329566 -0.0212383764795959 -3.1692208526656023
149 -0.02121496256440878 -3.1873619318939745 -0.0211787979118526 -3.190399650577455
150 -0.021221652068197726 -3.2085835839621724 -0.021274440549314023 -3.2116740911267687
151 -0.02125013628974557 -3.229833720251918 -0.02156391255557537 -3.2332380036823443
152 -0.021213047858327626 -3.2510467681102453 -0.02146817371249199 -3.2547061773948363
153 -0.021201104391366243 -3.2722478725016115 -0.021150220930576325 -3.2758563983254128
154 -0.021203488018363713 -3.2934513605199753 -0.021241020783782004 -3.297097419109195
155 -0.02120692580938339 -3.3146582863293585 -0.021253637596964838 -3.3183510567061596
156 -0.021206253301352264 -3.3358645396307107 -0.021209026966243983 -3.3395600836724038
157 -0.02119738291949034 -3.357061922550201 -0.021184128429740667 -3.3607442121021442
158 -0.021216061525046827 -3.3782779840752477 -0.021094492357224225 -3.3818387044593683
159 -0.021200644318014383 -3.399478628393262 -0.021182521898299455 -3.4030212263576676
160 -0.02120490316301584 -3.420683531556278 -0.0212141290307045 -3.424235355388372
161 -0.021205021534115076 -3.441888553090393 -0.02122221253812313 -3.445457567926495
162 -0.021208178903907537 -3.4630967319943005 -0.02125446926802397 -3.466712037194519
163 -0.021198512334376574 -3.484295244328677 -0.02120567662641406 -3.487917713820933
164 -0.02120542638003826 -3.5055006707087153 -0.021137156523764133 -3.509054870344697
165 -0.02120049512013793 -3.5267011658288534 -0.02116927970200777 -3.530224150046705
166 -0.021195558365434408 -3.547896724194288 -0.0209642113186419 -3.5511883613653468
167 -0.021232630498707293 -3.569129354692995 -0.02107699867337942 -3.572265360038726
168 -0.02121035810559988 -3.590339712798595 -0.021200277470052244 -3.5934656375087783
169 -0.021208704635500907 -3.6115484174340957 -0.021238769218325616 -3.614704406727104
170 -0.021206288319081067 -3.6327547057531766 -0.0211885929107666 -3.635892999637871
171 -0.021208470594137906 -3.6539631763473146 -0.021290652547031642 -3.6571836521849024
172 -0.021201732195913793 -3.6751649085432283 -0.02131088115274906 -3.6784945333376515
173 -0.02119944812729955 -3.6963643566705278 -0.021233709622174503 -3.699728242959826
174 -0.021200677659362555 -3.7175650343298905 -0.021284914575517178 -3.721013157535343
175 -0.021198102831840517 -3.738763137161731 -0.021279662474989892 -3.742292820010333
176 -0.021192003786563874 -3.759955140948295 -0.0211443193256855 -3.7634371393360184
177 -0.021228648070245982 -3.781183789018541 -0.020449245627969504 -3.783886384963988
178 -0.021206514444202185 -3.8023903034627433 -0.021248931437730788 -3.805135316401719
179 -0.02120614191517234 -3.8235964453779157 -0.021207083947956562 -3.8263424003496755
180 -0.021203902270644902 -3.8448003476485604 -0.02120389649644494 -3.8475462968461205
181 -0.021202006563544273 -3.8660023542121045 -0.02119496325030923 -3.8687412600964297
182 -0.021201090794056653 -3.887203445006161 -0.02120411563664675 -3.8899453757330766
183 -0.02119881408289075 -3.908402259089052 -0.02120364587754011 -3.911149021610617
184 -0.02119851130992174 -3.9296007703989737 -0.021186672616750002 -3.932335694227367
185 -0.021193490643054248 -3.950794261042028 -0.021178942173719406 -3.9535146364010862
186 -0.021208698581904172 -3.972002959623932 -0.020850812271237373 -3.9743654486723234
187 -0.021199111361056566 -3.9932020709849887 -0.02111801877617836 -3.995483467448502
188 -0.021205480489879847 -4.014407551474869 -0.021196502167731522 -4.016679969616233
189 -0.02120524737983942 -4.035612798854708 -0.021228809840977192 -4.037908779457211
190 -0.021201639901846647 -4.056814438756555 -0.02125237975269556 -4.059161159209906
191 -0.021199135296046733 -4.078013574052601 -0.021139027271419763 -4.080300186481326
192 -0.021195140574127434 -4.099208714626728 -0.021282088849693535 -4.101582275331019
193 -0.02120255120098591 -4.120411265827714 -0.02105647334828973 -4.122638748679309
194 -0.021195574104785918 -4.1416068399325 -0.021296761650592088 -4.143935510329901
195 -0.021193771716207267 -4.1628006116487075 -0.021278546564280985 -4.165214056894182
196 -0.021197272278368474 -4.183997883927076 -0.021138889621943234 -4.186352946516124
197 -0.021188827231526375 -4.2051867111586025 -0.021173003315925597 -4.20752594983205
198 -0.021188275422900915 -4.2263749865815035 -0.021136947348713873 -4.228662897180763
199 -0.021190316695719958 -4.247565303277224 -0.021169390808790923 -4.2498322879895545
200 -0.02118059080094099 -4.268745894078164 -0.021157320588827133 -4.270989608578382
201 -0.02119052279740572 -4.2899364168755705 -0.021170702669769524 -4.292160311248151
202 -0.021188160590827464 -4.311124577466398 -0.02107005110010505 -4.313230362348256
203 -0.021186384093016385 -4.332310961559414 -0.02114552687853575 -4.334375889226792
204 -0.021195559948682784 -4.353506521508097 -0.02078687772154808 -4.35516276694834
205 -0.021192851290106774 -4.3746993727982035 -0.021161843184381725 -4.3763246101327224
206 -0.02119559543207288 -4.395894968230277 -0.02123230556026101 -4.3975569156929835
207 -0.021191996708512306 -4.417086964938789 -0.02116725277155638 -4.41872416846454
208 -0.021195296104997395 -4.438282261043786 -0.021086891647428274 -4.4398110601119685
209 -0.02119717877358198 -4.459479439817367 -0.020923716854304074 -4.460734776966272
210 -0.021195235662162304 -4.48067467547953 -0.021050916332751513 -4.481785693299024
211 -0.021196457836776973 -4.501871133316307 -0.021323564182966947 -4.503109257481991
212 -0.021196630038321018 -4.523067763354628 -0.021221040096133948 -4.524330297578125
213 -0.02119558248668909 -4.544263345841316 -0.02107927603647113 -4.545409573614596
214 -0.021188936289399864 -4.565452282130717 -0.02110951105132699 -4.566519084665923
215 -0.021189858298748733 -4.586642140429466 -0.02115458492189646 -4.5876736695878195
216 -0.021192309074103834 -4.60783444950357 -0.021229036338627338 -4.608902705926447
217 -0.021189339645206928 -4.629023789148777 -0.02111233873292804 -4.630015044659375
218 -0.021184513811022043 -4.650208302959799 -0.021216936595737933 -4.651231981255113
219 -0.021204367652535437 -4.671412670612334 -0.021461716387420893 -4.672693697642534
220 -0.021182803995907308 -4.6925954746082414 -0.021178202331066133 -4.6938718999736
221 -0.02117946380749345 -4.713774938415735 -0.02118254667147994 -4.71505444664508
222 -0.021178571972995996 -4.734953510388731 -0.021174207050353288 -4.736228653695433
223 -0.021175169851630926 -4.756128680240362 -0.021138979587703943 -4.757367633283137
224 -0.021173720620572566 -4.777302400860934 -0.02118716584518552 -4.778554799128323
225 -0.021182897966355085 -4.7984852988272895 -0.021080828737467527 -4.799635627865791
226 -0.021156621165573597 -4.819641919992863 -0.02060387684032321 -4.820239504706114
227 -0.0211876948364079 -4.840829614829271 -0.021145530696958303 -4.841385035403072
228 -0.021183714829385282 -4.862013329658657 -0.02120126420632005 -4.862586299609393
229 -0.021180331241339445 -4.883193660899996 -0.021201448608189823 -4.883787748217583
230 -0.021180801931768654 -4.904374462831765 -0.02117871856316924 -4.904966466780752
231 -0.02118063997477293 -4.925555102806538 -0.021244355477392673 -4.926210822258144
232 -0.021178800612688065 -4.946733903419226 -0.021081149764358997 -4.947291972022503
233 -0.021175796631723642 -4.967909700050949 -0.021198346000164747 -4.968490318022668
234 -0.021176135446876288 -4.989085835497826 -0.02114917114377022 -4.989639489166438
235 -0.02117516500875354 -5.0102610005065795 -0.021128245536237954 -5.010767734702676
236 -0.02116946317255497 -5.0314304636791345 -0.021329439990222455 -5.032097174692899
237 -0.021169445384293793 -5.052599909063428 -0.02111174650490284 -5.053208921197801
238 -0.021169398818165062 -5.073769307881593 -0.02115840818732977 -5.074367329385131
239 -0.021170306485146284 -5.094939614366739 -0.02116465484723449 -5.095531984232366
240 -0.021167937386780977 -5.11610755175352 -0.02119151996448636 -5.116723504196853
241 -0.02116973102092743 -5.1372772827744475 -0.02116742227226496 -5.137890926469118
242 -0.021164695639163254 -5.15844197841361 -0.021156074479222298 -5.15904700094834
243 -0.021165529545396567 -5.179607507959007 -0.021196659840643405 -5.1802436607889835
244 -0.02116592973470688 -5.200773437693714 -0.021183705329895018 -5.201427366118878
245 -0.021165426913648845 -5.221938864607363 -0.02183300144970417 -5.2232603675685825
246 -0.021152420435100794 -5.243091285042464 -0.021194458939135075 -5.2444548265077175
247 -0.02115072952583432 -5.264242014568298 -0.02115162229165435 -5.265606448799372
248 -0.021152390353381633 -5.2853944049216794 -0.02117209928110242 -5.286778548080474
249 -0.021155008301138877 -5.306549413222818 -0.02120247557759285 -5.307981023658067
250 -0.02114968318492174 -5.3276990964077395 -0.02122702803462744 -5.329208051692695
251 -0.021144365426152945 -5.3488434618338925 -0.021169053856283426 -5.350377105548978
252 -0.02114706365391612 -5.369990525487808 -0.021141654625535012 -5.371518760174514
253 -0.021154162753373385 -5.391144688241182 -0.02125021517276764 -5.392768975347281
254 -0.021142873167991637 -5.412287561409173 -0.02119215177372098 -5.413961127121002
255 -0.021141821425408124 -5.433429382834581 -0.021138581912964582 -5.435099709033967
256 -0.021142309252172708 -5.454571692086754 -0.021031125728040934 -5.456130834762008
257 -0.021148397494107483 -5.475720089580861 -0.020961251202970745 -5.477092085964979
258 -0.021156566310673953 -5.496876655891535 -0.02097830818966031 -5.498070394154639
259 -0.021150849293917418 -5.518027505185453 -0.021144131571054457 -5.519214525725693
260 -0.021146631520241498 -5.539174136705694 -0.021129339933395386 -5.540343865659088
261 -0.021149644069373606 -5.560323780775067 -0.021006401628255844 -5.561350267287344
262 -0.021148374024778604 -5.581472154799846 -0.02116162544116378 -5.582511892728508
263 -0.02114952066913247 -5.602621675468978 -0.021128486283123492 -5.603640379011631
264 -0.02115560555830598 -5.623777281027284 -0.02113428609445691 -5.624774665106088
265 -0.02114778906106949 -5.6449250700883535 -0.020967192575335504 -5.645741857681424
266 -0.021146013494580986 -5.666071083582935 -0.021044808253645898 -5.66678666593507
267 -0.02114423494786024 -5.687215318530795 -0.0210972529835999 -5.687883918918669
268 -0.02114887349307537 -5.70836419202387 -0.021219760552048682 -5.709103679470718
269 -0.02113706050440669 -5.7295012525282765 -0.020930422469973564 -5.730034101940691
270 -0.02113542500883341 -5.75063667753711 -0.02155699785798788 -5.751591099798679
271 -0.02113783871755004 -5.77177451625466 -0.02122440589591861 -5.772815505694598
272 -0.021142996102571487 -5.792917512357231 -0.021184401027858256 -5.793999906722456
273 -0.021142724994570018 -5.814060237351802 -0.021161696687340737 -5.815161603409797
274 -0.021142103150486945 -5.835202340502288 -0.021182429138571025 -5.836344032548368
275 -0.0211361694149673 -5.856338509917256 -0.02116042273119092 -5.8575044552795585
276 -0.02113593351095915 -5.877474443428215 -0.021083129197359086 -5.878587584476918
277 -0.021138252038508654 -5.898612695466724 -0.021174010913819076 -5.899761595390737
278 -0.021132224798202516 -5.919744920264927 -0.021008194703608752 -5.920769790094346
279 -0.021133823785930872 -5.940878744050858 -0.0210756603628397 -5.941845450457186
280 -0.02112783994525671 -5.962006583996114 -0.021045675314962865 -5.962891125772149
281 -0.021142813470214607 -5.983149397466329 -0.020926187001168727 -5.983817312773318
282 -0.02113352734595537 -6.004282924812284 -0.02116680480539799 -6.004984117578716
283 -0.021130984742194416 -6.025413909554479 -0.02116801468655467 -6.0261521322652705
284 -0.02114198189228773 -6.046555891446767 -0.021158829610794783 -6.047310961876065
285 -0.02113489042967558 -6.0676907818764425 -0.02115468531847 -6.068465647194535
286 -0.02113581895828247 -6.088826600834725 -0.021203924994915725 -6.089669572189451
287 -0.02113530347123742 -6.109961904305963 -0.02122762445360422 -6.110897196643055
288 -0.021136291325092316 -6.131098195631055 -0.021300254948437215 -6.132197451591493
289 -0.021129005681723358 -6.152227201312779 -0.021102619636803866 -6.153300071228297
290 -0.021129150595515966 -6.173356351908295 -0.021174747683107852 -6.1744748189114045
291 -0.021126123517751692 -6.194482475426046 -0.021215093415230514 -6.195689912326635
292 -0.02112804176285863 -6.215610517188905 -0.021183192264288664 -6.216873104590924
293 -0.02112546395510435 -6.236735981144009 -0.021054543554782867 -6.237927648145707
294 -0.02112956577911973 -6.257865546923129 -0.021163617726415396 -6.259091265872122
295 -0.02112352242693305 -6.278989069350062 -0.021120702009648086 -6.280211967881771
296 -0.021126889903098345 -6.30011595925316 -0.021191883832216263 -6.301403851713987
297 -0.021113317366689442 -6.3212292766198495 -0.020987073983997108 -6.322390925697984
298 -0.021131689939647914 -6.3423609665594975 -0.0211430199444294 -6.343533945642414
299 -0.021124162059277297 -6.363485128618775 -0.021260698791593313 -6.364794644434007
300 -0.021119265537708997 -6.384604394156484 -0.021152433287352324 -6.38594707772136
301 -0.021122855320572852 -6.4057272494770565 -0.021088204719126223 -6.407035282440486
302 -0.02112282095476985 -6.4268500704318265 -0.02135200910270214 -6.428387291543188
303 -0.021120894607156514 -6.447970965038983 -0.020996435731649398 -6.449383727274837
304 -0.021117410995066165 -6.4690883760340485 -0.0210999371483922 -6.470483664423229
305 -0.02111877305433154 -6.49020714908838 -0.02112507401034236 -6.4916087384335714
306 -0.021116994600743056 -6.511324143689123 -0.021105510368943214 -6.5127142488025145
307 -0.02112134378403425 -6.532445487473157 -0.021201132517307996 -6.533915381319822
308 -0.021121116541326045 -6.553566604014483 -0.021307383291423322 -6.555222764611246
309 -0.021111434418708087 -6.574678038433191 -0.02127052964642644 -6.576493294257673
310 -0.021127962879836558 -6.5958060013130275 -0.02121246699243784 -6.59770576125011
311 -0.021099694725126027 -6.616905696038153 -0.021110414061695337 -6.618816175311806
312 -0.021106559690088032 -6.638012255728241 -0.02110294159501791 -6.639919116906824
313 -0.021111281123012304 -6.659123536851253 -0.021074880193918944 -6.660993997100743
314 -0.021030229143798353 -6.680153765995052 -0.022304100170731544 -6.683298097271474
315 -0.02109389640390873 -6.701247662398961 -0.02103590443730354 -6.704334001708777
316 -0.021097204741090538 -6.722344867140052 -0.021116651874035598 -6.725450653582813
317 -0.021095152106136085 -6.743440019246188 -0.021078889723867178 -6.74652954330668
318 -0.021095584612339735 -6.764535603858528 -0.021085706911981104 -6.767615250218661
319 -0.02109636589884758 -6.785631969757375 -0.021098644006997347 -6.788713894225658
320 -0.02109421668574214 -6.806726186443117 -0.021084066294133664 -6.809797960519792
321 -0.021096591465175153 -6.827822777908293 -0.021062384732067584 -6.8308603452518595
322 -0.021096117608249188 -6.848918895516542 -0.021181855443865062 -6.852042200695725
323 -0.02109839404001832 -6.870017289556561 -0.020946123357862233 -6.872988324053587
324 -0.021091628912836315 -6.891108918469397 -0.020862579252570866 -6.8938509033061575
325 -0.021097827702760696 -6.912206746172158 -0.021243113186210395 -6.915094016492368
326 -0.021108141168951988 -6.93331488734111 -0.02138752806931734 -6.936481544561685
327 -0.02108918419107795 -6.954404071532188 -0.021096821781247853 -6.957578366342933
328 -0.02108859522268176 -6.97549266675487 -0.02109113484621048 -6.9786695011891435
329 -0.021100666467100383 -6.996593333221971 -0.02125954329967499 -6.999929044488819
330 -0.021088682767003774 -7.017682015988974 -0.0212211356498301 -7.0211501801386484
331 -0.02108886782079935 -7.038770883809773 -0.021020193863660098 -7.042170374002309
332 -0.02108669709414244 -7.059857580903916 -0.021026150416582824 -7.063196524418892
333 -0.02108596172183752 -7.080943542625754 -0.021076273173093796 -7.084272797591986
334 -0.021086213551461695 -7.102029756177215 -0.021054701693356038 -7.105327499285342
335 -0.021082582231611014 -7.123112338408826 -0.02098529487848282 -7.126312794163825
336 -0.021089496556669474 -7.144201834965496 -0.021184475813060998 -7.147497269976886
337 -0.021084357518702745 -7.165286192484198 -0.021245060209184884 -7.16874233018607
338 -0.021084946859627963 -7.1863711393438265 -0.021065622474998234 -7.189807952661068
339 -0.02108338112011552 -7.207454520463942 -0.02107298085466027 -7.210880933515728
340 -0.021083151828497647 -7.22853767229244 -0.021286348346620798 -7.232167281862349
341 -0.02108378568664193 -7.249621457979082 -0.021047869976609946 -7.253215151838959
342 -0.02108324272558093 -7.270704700704663 -0.021219290606677533 -7.274434442445637
343 -0.021080860309302805 -7.291785561013965 -0.021145465783774853 -7.295579908229412
344 -0.021078631188720463 -7.312864192202685 -0.021111755538731812 -7.316691663768143
345 -0.02109310673549771 -7.3339572989381825 -0.02096641520038247 -7.337658078968525
346 -0.021079700253903867 -7.3550369991920865 -0.021004750300198792 -7.358662829268724
347 -0.021059287991374732 -7.376096287183461 -0.021558600664138793 -7.380221429932862
348 -0.02107163555920124 -7.397167922742662 -0.02105009648948908 -7.401271526422351
349 -0.02107237745076418 -7.4182403001934265 -0.021051233075559138 -7.42232275949791
350 -0.02107004253193736 -7.4393103427253635 -0.021042941696941854 -7.443365701194852
351 -0.02107254769653082 -7.4603828904218945 -0.021093810349702834 -7.464459511544555
352 -0.02107150889933109 -7.481454399321225 -0.021085288468748332 -7.485544800013304
353 -0.021074219979345797 -7.502528619300571 -0.021036052238196136 -7.5065808522515
354 -0.021075175423175097 -7.523603794723746 -0.021065878961235285 -7.5276467312127355
355 -0.021073372289538383 -7.544677167013284 -0.020975823607295753 -7.548622554820032
356 -0.021075217705219983 -7.565752384718504 -0.021155943255871536 -7.5697784980759035
357 -0.02107284190133214 -7.586825226619836 -0.021076960302889348 -7.590855458378793
358 -0.021047529112547637 -7.607872755732384 -0.020661683473736047 -7.611517141852529
359 -0.021074979472905396 -7.628947735205289 -0.021113752387464046 -7.632630894239993
360 -0.02107803588733077 -7.650025771092619 -0.02110021570697427 -7.653731109946968
361 -0.0210772137157619 -7.671102984808381 -0.020964861568063497 -7.674695971515031
362 -0.02107746256515384 -7.692180447373535 -0.02109261890873313 -7.695788590423764
363 -0.021101204119622706 -7.7132816514931575 -0.020721347350627185 -7.716509937774392
364 -0.021086402609944342 -7.7343680541031015 -0.021037243865430356 -7.7375471816398225
365 -0.02108533587306738 -7.755453389976169 -0.021169979870319367 -7.758717161510142
366 -0.021079601347446443 -7.776532991323616 -0.021123912651091814 -7.779841074161234
367 -0.021085267048329116 -7.797618258371945 -0.020679816231131555 -7.800520890392366
368 -0.02107755271717906 -7.818695811089124 -0.02081663766875863 -7.821337528061124
369 -0.021092432364821435 -7.839788243453945 -0.021131900511682032 -7.842469428572806
370 -0.021088632848113777 -7.86087687630206 -0.021058773808181285 -7.863528202380987
371 -0.021084485854953528 -7.881961362157013 -0.02095856415107846 -7.884486766532065
372 -0.02108899373561144 -7.903050355892625 -0.02108152275905013 -7.905568289291115
373 -0.021088191587477923 -7.924138547480103 -0.020783858839422464 -7.926352148130538
374 -0.021085451543331146 -7.945223999023434 -0.020862643606960773 -7.9472147917374985
375 -0.02109360471367836 -7.966317603737113 -0.02104617692530155 -7.9682609686628
376 -0.0210890706628561 -7.987406674399969 -0.020912566035985947 -7.989173534698786
377 -0.02108667604625225 -8.008493350446221 -0.021020072977989912 -8.010193607676776
378 -0.02110107196494937 -8.02959442241117 -0.020874035730957984 -8.031067643407734
379 -0.021088926773518323 -8.05068334918469 -0.021199225913733244 -8.052266869321468
380 -0.021098298951983452 -8.071781648136673 -0.020910546090453862 -8.073177415411921
381 -0.02109220316633582 -8.09287385130301 -0.02114185206592083 -8.094319267477841
382 -0.02109167156741023 -8.11396552287042 -0.02116783391684294 -8.115487101394685
383 -0.02108289171010256 -8.135048414580522 -0.021090216282755137 -8.136577317677439
384 -0.02108857361599803 -8.15613698819652 -0.021130632609128952 -8.157707950286568
385 -0.021092674415558576 -8.17722966261208 -0.021122052799910307 -8.178830003086478
386 -0.021086744219064712 -8.198316406831145 -0.021096477657556532 -8.199926480744034
387 -0.02109091738238931 -8.219407324213535 -0.02108333194628358 -8.221009812690317
388 -0.021086059045046568 -8.240493383258581 -0.021051431819796563 -8.242061244510113
389 -0.021087914984673262 -8.261581298243254 -0.02110734609887004 -8.263168590608982
390 -0.02109257848933339 -8.282673876732588 -0.021181646548211575 -8.284350237157193
391 -0.021090932190418243 -8.303764808923006 -0.020994643215090036 -8.305344880372283
392 -0.02108714496716857 -8.324851953890175 -0.021067589707672595 -8.326412470079957
393 -0.021086214948445557 -8.34593816883862 -0.02086697015911341 -8.34727944023907
394 -0.021078779082745313 -8.367016947921366 -0.020977928396314384 -8.368257368635385
395 -0.021084591560065747 -8.388101539481431 -0.02100231498479843 -8.389259683620184
396 -0.021085514221340418 -8.409187053702771 -0.02103550834581256 -8.410295191965997
397 -0.02108983974903822 -8.43027689345181 -0.02112928219139576 -8.431424474157392
398 -0.021085214242339133 -8.451362107694148 -0.02127725863829255 -8.452701732795685
399 -0.021088199131190775 -8.472450306825339 -0.021259664557874203 -8.473961397353559
400 -0.021081124246120454 -8.493531431071458 -0.021163729950785637 -8.495125127304345
401 -0.021079255547374488 -8.514610686618832 -0.021064168121665717 -8.51618929542601
402 -0.0210952278226614 -8.535705914441493 -0.021516209561377765 -8.537705504987388
403 -0.02107791053131223 -8.556783824972806 -0.02115761348977685 -8.558863118477165
404 -0.021075288020074367 -8.577859112992881 -0.0210364799015224 -8.579899598378686
405 -0.021073821745812894 -8.598932934738693 -0.021038530487567188 -8.600938128866254
406 -0.02107848282903433 -8.620011417567728 -0.02106676669791341 -8.622004895564167
407 -0.021073054615408184 -8.641084472183136 -0.021131592709571122 -8.643136488273738
408 -0.02106986232101917 -8.662154334504155 -0.021067535877227782 -8.664204024150965
409 -0.0210813807323575 -8.683235715236513 -0.021250747516751288 -8.685454771667716
410 -0.02107977820560336 -8.704315493442117 -0.02117079608142376 -8.70662556774914
411 -0.02107148515060544 -8.725386978592722 -0.020908526517450808 -8.727534094266591
412 -0.021067816577851773 -8.746454795170573 -0.021138408593833445 -8.748672502860424
413 -0.02106830831617117 -8.767523103486743 -0.020305775012820958 -8.768978277873245
414 -0.021075149439275263 -8.788598252926018 -0.021052618604153396 -8.790030896477399
415 -0.02107788510620594 -8.809676138032223 -0.021095774229615928 -8.811126670707015
416 -0.02107760515064001 -8.830753743182864 -0.021048943791538478 -8.832175614498553
417 -0.021074101235717534 -8.851827844418581 -0.021120479423552753 -8.853296093922106
418 -0.02108160573989153 -8.872909450158472 -0.0208531410433352 -8.874149234965442
419 -0.021084413398057222 -8.89399386355653 -0.021067832689732315 -8.895217067655175
420 -0.02107747979462147 -8.915071343351151 -0.02107570841908455 -8.91629277607426
421 -0.021079165674746037 -8.936150509025897 -0.02103605130687356 -8.937328827381133
422 -0.021078517939895392 -8.957229026965791 -0.02105667060241103 -8.958385497983544
423 -0.021079365257173778 -8.978308392222965 -0.021057075075805187 -8.97944257305935
424 -0.021078703552484514 -8.99938709577545 -0.021045850310474633 -9.000488423369825
425 -0.021081073861569165 -9.02046816963702 -0.021232668403536083 -9.021721091773362
426 -0.02107797497883439 -9.041546144615854 -0.021128547564148902 -9.042849639337511
427 -0.021077651903033255 -9.062623796518887 -0.02106065470725298 -9.063910294044764
428 -0.021075822971761228 -9.083699619490648 -0.021122933086007833 -9.085033227130772
429 -0.021065506152808666 -9.104765125643457 -0.021101204957813025 -9.106134432088584
430 -0.02107250215485692 -9.125837627798314 -0.02103532636538148 -9.127169758453967
431 -0.021067221090197562 -9.14690484888851 -0.020520000718533993 -9.1476897591725
432 -0.021082052122801544 -9.167986901011313 -0.021242162957787514 -9.168931922130287
433 -0.02107549421489239 -9.189062395226205 -0.021071028895676136 -9.190002951025964
434 -0.021073339879512785 -9.210135735105718 -0.021081856172531842 -9.211084807198496
435 -0.021072991099208592 -9.231208726204926 -0.02114200945943594 -9.232226816657931
436 -0.02107200026512146 -9.252280726470048 -0.02113092169165611 -9.253357738349587
437 -0.021074611879885196 -9.273355338349933 -0.02047449108213186 -9.273832229431719
438 -0.021080365218222142 -9.294435703568155 -0.021081240382045507 -9.294913469813764
439 -0.021078208554536106 -9.315513912122691 -0.02108583804219961 -9.315999307855964
440 -0.021078482642769812 -9.33659239476546 -0.021084662806242705 -9.337083970662206
441 -0.021079047583043575 -9.357671442348504 -0.021099534723907708 -9.358183505386114
442 -0.021077970415353774 -9.378749412763858 -0.02110628830268979 -9.379289793688804
443 -0.02107629831880331 -9.399825711082661 -0.021063380781561135 -9.400353174470364
444 -0.02107497360557318 -9.420900684688235 -0.021016297303140162 -9.421369471773504
445 -0.021072783134877683 -9.441973467823113 -0.020981586910784243 -9.442351058684288
446 -0.021074592228978874 -9.463048060052092 -0.020935561694204807 -9.463286620378494
447 -0.021068773232400417 -9.484116833284492 -0.02112905466929078 -9.484415675047785
448 -0.02107310574501753 -9.50518993902951 -0.02112792292609811 -9.505543597973883
449 -0.021076374873518943 -9.52626631390303 -0.021071871928870677 -9.526615469902755
450 -0.021072792820632458 -9.547339106723662 -0.02104886658489704 -9.547664336487651
451 -0.021072801575064658 -9.568411908298726 -0.021094917226582764 -9.568759253714234
452 -0.021069295797497035 -9.589481204096224 -0.021524444967508317 -9.590283698681741
453 -0.02106557535007596 -9.610546779446299 -0.021105458866804837 -9.611389157548546
454 -0.021073522884398697 -9.631620302330697 -0.021196252107620238 -9.632585409656166
455 -0.021063905116170643 -9.652684207446868 -0.021056446153670548 -9.653641855809836
456 -0.021069428231567145 -9.673753635678434 -0.021086085494607686 -9.674727941304443
457 -0.021062848437577487 -9.69481648411601 -0.021123418770730495 -9.695851360075174
458 -0.021056887693703175 -9.715873371809714 -0.02112938966602087 -9.716980749741195
459 -0.021057542227208615 -9.736930914036922 -0.021090453676879405 -9.738071203418075
460 -0.021054224111139774 -9.757985138148062 -0.02177272653207183 -9.759843929950147
461 -0.021052178740501405 -9.779037316888562 -0.02108418373391032 -9.780928113684057
462 -0.021056077163666486 -9.80009339405223 -0.021021782886236906 -9.801949896570294
463 -0.02105187950655818 -9.821145273558788 -0.021058989129960536 -9.823008885700254
464 -0.021053879894316195 -9.842199153453103 -0.021079508401453496 -9.844088394101707
465 -0.021053770557045937 -9.86325292401015 -0.02106695659458637 -9.865155350696293
466 -0.021053011156618597 -9.884305935166768 -0.021042970288544894 -9.886198320984837
467 -0.021057654079049824 -9.905363589245818 -0.021100941114127636 -9.907299262098965
468 -0.021054544113576414 -9.926418133359395 -0.02105691796168685 -9.928356180060652
469 -0.021056067571043967 -9.947474200930438 -0.02108243713155389 -9.949438617192206
470 -0.02105268556624651 -9.968526886496685 -0.02104923827573657 -9.970487855467942
471 -0.021049688383936883 -9.989576574880621 -0.021138075459748506 -9.991625930927691
472 -0.021052100881934165 -10.010628675762556 -0.021045479644089937 -10.012671410571782
473 -0.021050050109624862 -10.031678725872181 -0.020750860683619976 -10.033422271255402
474 -0.021058118902146816 -10.052736844774328 -0.02117435783147812 -10.05459662908688
475 -0.02104893084615469 -10.073785775620482 -0.021132689714431763 -10.075729318801312
476 -0.02105731861665845 -10.094843094237142 -0.021051039919257164 -10.096780358720569
477 -0.021051759738475083 -10.115894853975616 -0.02105904892086983 -10.117839407641439
478 -0.02105483105406165 -10.136949685029679 -0.021493521705269813 -10.13933292934671
479 -0.02104818159714341 -10.157997866626822 -0.021020909305661917 -10.160353838652371
480 -0.021049968618899583 -10.179047835245722 -0.02107322122901678 -10.181427059881388
481 -0.021051592100411652 -10.200099427346133 -0.021002279408276082 -10.202429339289663
482 -0.02103882972151041 -10.221138257067643 -0.021557263378053904 -10.223986602667717
483 -0.021048197709023952 -10.242186454776668 -0.021202329732477664 -10.245188932400195
484 -0.02104351930320263 -10.26322997407987 -0.021081357542425395 -10.26627028994262
485 -0.021047627180814744 -10.284277601260685 -0.02107773758471012 -10.28734802752733
486 -0.021042692568153144 -10.305320293828839 -0.021278819348663092 -10.308626846875992
487 -0.021043941844254732 -10.326364235673093 -0.020961940567940474 -10.329588787443932
488 -0.021046880912035704 -10.347411116585128 -0.021037271805107595 -10.35062605924904
489 -0.021077116206288337 -10.368488232791417 -0.020603951159864665 -10.371230010408905
490 -0.02105332650244236 -10.38954155929386 -0.02113421829417348 -10.392364228703078
491 -0.021049799118191003 -10.410591358412052 -0.020982048567384483 -10.413346277270463
492 -0.02104723509401083 -10.431638593506063 -0.021001208573579788 -10.434347485844043
493 -0.021047670766711234 -10.452686264272774 -0.02105687474831939 -10.455404360592363
494 -0.021045608539134265 -10.473731872811909 -0.020880603324621917 -10.476284963916985
495 -0.021056757867336275 -10.494788630679246 -0.020768517348915338 -10.497053481265901
496 -0.021052413061261176 -10.515841043740506 -0.021078616753220557 -10.518132098019121
497 -0.02105277106165886 -10.536893814802164 -0.021033092867583036 -10.539165190886704
498 -0.021054132282733916 -10.557947947084898 -0.02106864843517542 -10.56023383932188
499 -0.021051844768226146 -10.578999791853125 -0.02107706367969513 -10.581310903001574
500 -0.02105172760784626 -10.60005151946097 -0.020914840418845414 -10.60222574342042
501 -0.021053545549511908 -10.621105065010482 -0.021037925407290457 -10.62326366882771
502 -0.02105376059189439 -10.642158825602376 -0.02108018212020397 -10.644343850947914
503 -0.02105057742446661 -10.663209403026842 -0.021080763544887304 -10.665424614492801
504 -0.021051456686109304 -10.684260859712952 -0.02109397677704692 -10.686518591269849
505 -0.02105144914239645 -10.705312308855348 -0.021047982573509216 -10.707566573843359
506 -0.021022744383662938 -10.72633505323901 -0.02049291683360934 -10.728059490676968
507 -0.02105945684015751 -10.747394510079168 -0.021172997541725636 -10.749232488218693
508 -0.02105561047792435 -10.768450120557093 -0.0210434683598578 -10.770275956578551
509 -0.021052365377545356 -10.789502485934639 -0.021056153532117605 -10.79133211011067
510 -0.02105594174936414 -10.810558427684002 -0.020950465835630892 -10.8122825759463
511 -0.021052767615765335 -10.831611195299768 -0.021232955530285834 -10.833515531476586
512 -0.021053344290703536 -10.85266453959047 -0.021116499602794648 -10.85463203107938
513 -0.021053270995616914 -10.873717810586088 -0.021064441278576852 -10.875696472357957
514 -0.021056540496647357 -10.894774351082736 -0.021150731295347214 -10.896847203653303
515 -0.021049343142658473 -10.915823694225395 -0.020792118273675442 -10.917639321926979
516 -0.021049768570810555 -10.936873462796205 -0.020940997079014777 -10.938580319005993
517 -0.02105349525809288 -10.957926958054298 -0.021008508652448653 -10.959588827658441
518 -0.021052940003573894 -10.978979898057872 -0.021082416549324988 -10.980671244207766
519 -0.021054764464497566 -11.00003466252237 -0.021063686907291414 -11.001734931115058
520 -0.021050575841218232 -11.02108523836359 -0.021167655196040868 -11.0229025863111
521 -0.021047896053642035 -11.04213313441723 -0.020941447280347348 -11.043844033591446
522 -0.021048667933791877 -11.063181802351023 -0.0209977219812572 -11.064841755572703
523 -0.021060296054929494 -11.084242098405953 -0.020899598486721516 -11.085741354059424
524 -0.02105179978534579 -11.105293898191299 -0.021049823425710202 -11.106791177485134
525 -0.021052065957337617 -11.126345964148637 -0.021060938946902752 -11.127852116432036
526 -0.021048727817833422 -11.14739469196647 -0.020972256362438203 -11.148824372794474
527 -0.021052417159080506 -11.16844710912555 -0.02108162371441722 -11.169905996508891
528 -0.021051559038460253 -11.18949866816401 -0.021011977829039095 -11.19091797433793
529 -0.021053547225892543 -11.210552215389903 -0.021221610251814127 -11.212139584589744
530 -0.02104470767080784 -11.23159692306071 -0.02125151492655277 -11.233391099516297
531 -0.02104840036481619 -11.252645323425526 -0.021012862026691437 -11.254403961542987
532 -0.021045378781855105 -11.27369070220738 -0.021058948896825313 -11.275462910439813
533 -0.021037532854825257 -11.294728235062205 -0.021064735669642686 -11.296527646109457
534 -0.021044763457030057 -11.315772998519236 -0.02105006854981184 -11.317577714659269
535 -0.021047935262322424 -11.336820933781558 -0.020998217165470123 -11.338575931824739
536 -0.02104994226247072 -11.357870876044029 -0.021070446632802487 -11.35964637845754
537 -0.021041608043015005 -11.378912484087044 -0.020874741580337287 -11.380521120037878
538 -0.021045597828924657 -11.399958081915969 -0.0210922266356647 -11.401613346673543
539 -0.02104177512228489 -11.420999857038254 -0.021036360319703816 -11.422649706993246
540 -0.021035363152623176 -11.442035220190878 -0.021095820888876914 -11.443745527882124
541 -0.02104362500831485 -11.463078845199192 -0.02097014309838414 -11.464715670980508
542 -0.021053615491837263 -11.484132460691029 -0.02111021541059017 -11.4858258863911
543 -0.021049545891582967 -11.505182006582611 -0.021043217554688454 -11.506869103945787
544 -0.021038914658129217 -11.526220921240741 -0.020816592313349248 -11.527685696259136
545 -0.021052265260368585 -11.54727318650111 -0.020988704822957515 -11.548674401082094
546 -0.02104286793619394 -11.568316054437304 -0.021329441480338572 -11.570003842562432
547 -0.021050082333385945 -11.589366136770689 -0.02111530229449272 -11.591119144856926
548 -0.02104618661105633 -11.610412323381745 -0.021036194544285534 -11.61215533940121
549 -0.021045270096510648 -11.631457593478256 -0.021030357293784618 -11.633185696694996
550 -0.021047350391745566 -11.652504943870001 -0.021070295292884112 -11.65425599198788
551 -0.021046226751059292 -11.67355117062106 -0.020878299698233606 -11.675134291686113
552 -0.021049053687602282 -11.694600224308662 -0.02111813109368086 -11.696252422779795
553 -0.02104722075164318 -11.715647445060306 -0.020951866637915373 -11.71720428941771
554 -0.021045225113630293 -11.736692670173936 -0.02102026166394353 -11.738224551081654
555 -0.021044833306223153 -11.75773750348016 -0.021058445610105992 -11.75928299669176
556 -0.02104593804106116 -11.77878344152122 -0.021124312467873097 -11.780407309159632
557 -0.02105551278218627 -11.799838954303407 -0.021222868468612432 -11.801630177628244
558 -0.021043362468481062 -11.820882316771888 -0.021102340985089542 -11.822732518613334
559 -0.021043536625802516 -11.84192585339769 -0.021048366278409957 -11.843780884891745
560 -0.021042520366609096 -11.8629683737643 -0.02106514945626259 -11.864846034348007
561 -0.021043073292821644 -11.884011447057121 -0.02100880704820156 -11.885854841396208
562 -0.021043544355779886 -11.905054991412902 -0.021357627771794795 -11.907212469168003
563 -0.021036688610911368 -11.926091680023813 -0.02099881675094366 -11.928211285918946
564 -0.021036999206990002 -11.947128679230802 -0.021034130454063417 -11.94924541637301
565 -0.021040132455527782 -11.968168811686331 -0.021052871737629174 -11.970298288110639
566 -0.02103817546740174 -11.989206987153732 -0.02101724985986948 -11.99131553797051
567 -0.021036683488637208 -12.01024367064237 -0.021046780049800873 -12.01236231802031
568 -0.021037444472312927 -12.031281115114682 -0.021015906892716884 -12.033378224913028
569 -0.021040137950330974 -12.052321253065013 -0.021085936948657034 -12.054464161861684
570 -0.021037114411592485 -12.073358367476606 -0.021033364813774824 -12.07549752667546
571 -0.02103729033842683 -12.094395657815033 -0.021047540102154018 -12.096545066777614
572 -0.021033850405365227 -12.115429508220398 -0.020981139596551658 -12.117526206374166
573 -0.021038557682186366 -12.136468065902584 -0.020908019226044416 -12.13843422560021
574 -0.02104279734194279 -12.157510863244527 -0.021080405544489624 -12.1595146311447
575 -0.02104387916624546 -12.178554742410773 -0.020921572204679252 -12.18043620334938
576 -0.021036350168287754 -12.19959109257906 -0.020868916157633068 -12.201305119507014
577 -0.021039380598813294 -12.220630473177874 -0.020874843187630176 -12.222179962694645
578 -0.021037357859313488 -12.241667831037187 -0.021105621568858625 -12.243285584263504
579 -0.021036734338849783 -12.262704565376037 -0.021102713979780675 -12.264388298243285
580 -0.02104044910520315 -12.28374501448124 -0.021085454802960157 -12.285473753046245
581 -0.021036501694470643 -12.304781516175712 -0.02101956382393837 -12.306493316870183
582 -0.021046985406428576 -12.32582850158214 -0.020937812514603138 -12.327431129384786
583 -0.021047655399888753 -12.34687615698203 -0.021061148215085267 -12.348492277599872
584 -0.021045091655105354 -12.367921248637135 -0.020918976236134767 -12.369411253836008
585 -0.0210362215526402 -12.388957470189775 -0.02099373731762171 -12.390404991153629
586 -0.021035256143659354 -12.409992726333433 -0.020796287432312967 -12.411201278585942
587 -0.021043760981410742 -12.431036487314843 -0.02095620073378086 -12.432157479319724
588 -0.021036078594624995 -12.452072565909468 -0.021301388274878263 -12.453458867594602
589 -0.02103467546403408 -12.473107241373501 -0.020948071964085102 -12.474406939558687
590 -0.02104469919577241 -12.494151940569274 -0.02107580369338393 -12.49548274325207
591 -0.021043174900114536 -12.515195115469389 -0.020997463632375 -12.516480206884445
592 -0.02104215184226632 -12.536237267311655 -0.020920705888420342 -12.537400912772865
593 -0.02104402845725417 -12.55728129576891 -0.020940546691417695 -12.558341459464282
594 -0.021036566980183125 -12.578317862749092 -0.021010479424148798 -12.579351938888431
595 -0.02103992784395814 -12.59935779059305 -0.02107473975047469 -12.600426678638906
596 -0.02104077422991395 -12.620398564822963 -0.021029271464794875 -12.6214559501037
597 -0.02103978330269456 -12.641438348125657 -0.020935125555843113 -12.642391075659543
598 -0.021037941519171 -12.662476289644829 -0.02104305727407336 -12.663434132933617
599 -0.021046504378318787 -12.683522794023148 -0.020978664606809617 -12.684412797540427
600 -0.021045670844614506 -12.704568464867762 -0.020877617597579955 -12.705290415138007
601 -0.02104406263679266 -12.725612527504556 -0.021011017356067897 -12.726301432494076
602 -0.021039382461458443 -12.746651909966014 -0.021174452267587185 -12.747475884761663
603 -0.021040300838649273 -12.767692210804663 -0.020974241103976964 -12.76845012586564
604 -0.021035998221486808 -12.78872820902615 -0.021039052028208972 -12.789489177893849
605 -0.021039196103811265 -12.80976740512996 -0.021291523054242135 -12.81078070094809
606 -0.021039106789976357 -12.830806511919937 -0.020993123203516005 -12.831773824151606
607 -0.021038704086095095 -12.851845216006032 -0.02103343289345503 -12.852807257045061
608 -0.02103805439546704 -12.872883270401498 -0.021029169484972954 -12.873836426530033
609 -0.021039927378296852 -12.893923197779795 -0.02081311959773302 -12.894649546127766
610 -0.021039302181452512 -12.914962499961248 -0.021227571368217468 -12.915877117495985
611 -0.02103643659502268 -12.93599893655627 -0.02110374569892883 -12.936980863194913
612 -0.021034169755876065 -12.957033106312146 -0.020972526259720327 -12.957953389454634
613 -0.021038023941218852 -12.978071130253365 -0.021090072579681873 -12.979043462034316
614 -0.02103469455614686 -12.999105824809511 -0.021137753315269948 -13.000181215349585
615 -0.02103202361613512 -13.020137848425646 -0.020973506011068822 -13.021154721360654
616 -0.021034828294068574 -13.041172676719714 -0.020970189478248358 -13.042124910838902
617 -0.021035398915410043 -13.062208075635125 -0.020993780810385942 -13.063118691649288
618 -0.021039439737796782 -13.083247515372921 -0.02108046105131507 -13.084199152700604
619 -0.02103790668770671 -13.104285422060627 -0.02105702543631196 -13.105256178136916
620 -0.021034853532910347 -13.125320275593538 -0.02079957015812397 -13.12605574829504
621 -0.02102910066023469 -13.146349376253772 -0.02067383760586381 -13.146729585900903
622 -0.021041197888553142 -13.167390574142326 -0.02097178352996707 -13.16770136943087
623 -0.02104084463790059 -13.188431418780226 -0.021023422200232744 -13.188724791631104
624 -0.02104465812444687 -13.209476076904673 -0.02087922506034374 -13.209604016691449
625 -0.021044250577688217 -13.230520327482362 -0.02102199522778392 -13.230626011919233
626 -0.02104083765298128 -13.251561165135342 -0.02117617391049862 -13.251802185829732
627 -0.02103885356336832 -13.27260001869871 -0.021007822640240193 -13.272810008469971
628 -0.021044113859534263 -13.293644132558246 -0.021038378961384295 -13.293848387431355
629 -0.02104022605344653 -13.314684358611693 -0.02087789764627814 -13.314726285077633
630 -0.02103954628109932 -13.335723904892792 -0.02093233373016119 -13.335658618807795
631 -0.021037618443369866 -13.35676152333616 -0.021091812942177057 -13.356750431749973
632 -0.021041951701045038 -13.377803475037206 -0.021022371109575035 -13.377772802859548
633 -0.021041434817016126 -13.398844909854223 -0.021068057045340538 -13.398840859904888
634 -0.021039476431906224 -13.419884386286128 -0.02140652295202017 -13.420247382856909
635 -0.02103830799460411 -13.440922694280733 -0.021023684553802012 -13.44127106741071
636 -0.021037251595407723 -13.46195994587614 -0.021024843119084834 -13.462295910529795
637 -0.021039022505283354 -13.482998968381423 -0.021100894827395678 -13.48339680535719
638 -0.02103528697043657 -13.50403425535186 -0.02107737138867378 -13.504474176745864
639 -0.0210251921787858 -13.525059447530646 -0.021413341350853442 -13.525887518096718
640 -0.021034704241901635 -13.546094151772548 -0.02102819699794054 -13.54691571509466
641 -0.0210320096462965 -13.567126161418845 -0.020997056737542152 -13.567912771832201
642 -0.02103428216651082 -13.588160443585355 -0.021001769043505192 -13.588914540875706
643 -0.02103248005732894 -13.609192923642684 -0.020913503877818585 -13.609828044753524
644 -0.02103038104251027 -13.630223304685195 -0.020942388195544483 -13.630770432949069
645 -0.021029797662049533 -13.651253102347244 -0.020908368472009897 -13.65167880142108
646 -0.02103713182732463 -13.672290234174568 -0.021049538627266884 -13.672728340048346
647 -0.021037764381617308 -13.693327998556185 -0.021055271569639444 -13.693783611617986
648 -0.021033722255378962 -13.714361720811564 -0.02088891537860036 -13.714672526996587
649 -0.02103719050064683 -13.73539891131221 -0.02093752883374691 -13.735610055830334
650 -0.02102894736453891 -13.756427858676748 -0.02105309199541807 -13.756663147825751
651 -0.0210371526889503 -13.777465011365699 -0.020991351548582317 -13.777654499374334
652 -0.02103727459907532 -13.798502285964775 -0.021069703716784717 -13.798724203091119
653 -0.021041767485439778 -13.819544053450214 -0.02086074259132147 -13.81958494568244
654 -0.0210375945083797 -13.840581647958594 -0.021042551659047604 -13.840627497341487
655 -0.02103312695398927 -13.861614774912583 -0.021098780445754528 -13.861726277787241
656 -0.02103174738585949 -13.882646522298442 -0.021057079173624517 -13.882783356960866
657 -0.021038543526083232 -13.903685065824526 -0.02123126946389675 -13.904014626424763
658 -0.02103145569562912 -13.924716521520155 -0.02099153809249401 -13.925006164517256
659 -0.021034317649900915 -13.945750839170056 -0.020967515464872123 -13.945973679982128
660 -0.021041521243751048 -13.966792360413807 -0.02094998797401786 -13.966923667956145
661 -0.021035350300371645 -13.987827710714178 -0.020945564843714237 -13.98786923279986
662 -0.02103738309815526 -14.008865093812334 -0.021036696061491965 -14.00890592886135
663 -0.021039796900004147 -14.029904890712338 -0.021091526094824075 -14.029997454956176
664 -0.021039027441293 -14.050943918153632 -0.020934336725622414 -14.050931791681798
665 -0.02103727515786886 -14.071981193311501 -0.021092226170003413 -14.0720240178518
666 -0.02104236977174878 -14.09302356308325 -0.021369322668761015 -14.093393340520562
667 -0.02103858608752489 -14.114062149170774 -0.02099244287237525 -14.114385783392937
668 -0.02103458922356367 -14.135096738394338 -0.021053883992135525 -14.135439667385072
669 -0.021030017361044883 -14.156126755755384 -0.02126356549561024 -14.156703232880682
670 -0.021028806269168854 -14.177155562024552 -0.02113039279356599 -14.177833625674248
671 -0.021031492110341787 -14.198187054134895 -0.021105398144572973 -14.198939023818822
672 -0.021034857165068387 -14.219221911299963 -0.02080464018508792 -14.219743664003909
673 -0.02103154482319951 -14.240253456123162 -0.021117736771702766 -14.240861400775612
674 -0.021033232752233743 -14.261286688875396 -0.02109086439013481 -14.261952265165748
675 -0.021035839896649124 -14.282322528772045 -0.021088705956935884 -14.283040971122684
676 -0.02104303762316704 -14.303365566395213 -0.020904334355145694 -14.30394530547783
677 -0.021034393552690746 -14.324399959947904 -0.0211566430516541 -14.325101948529484
678 -0.021032467391341923 -14.345432427339246 -0.021052086260169744 -14.346154034789654
679 -0.02103298166766763 -14.366465409006913 -0.020999912079423665 -14.367153946869077
680 -0.021031495556235312 -14.387496904563148 -0.021032982598990203 -14.388186929468068
681 -0.021030356548726557 -14.408527261111875 -0.020899317972362042 -14.40908624744043
682 -0.021022961102426053 -14.429550222214301 -0.021385144162923097 -14.430471391603353
683 -0.02102820063009858 -14.4505784228444 -0.021032551303505898 -14.451503942906859
684 -0.02103101825341582 -14.471609441097815 -0.021057865861803294 -14.472561808768662
685 -0.02102973246946931 -14.492639173567284 -0.0210938042961061 -14.493655613064767
686 -0.021023494377732276 -14.513662667945017 -0.02085421243682504 -14.514509825501593
687 -0.021024294197559357 -14.534686962142576 -0.02123383590951562 -14.535743661411109
688 -0.021026023849844932 -14.555712985992422 -0.02110454561188817 -14.556848207022997
689 -0.02102471124380827 -14.57673769723623 -0.021091780439019204 -14.577939987462015
690 -0.021029008179903032 -14.597766705416133 -0.020974209625273944 -14.59891419708729
691 -0.021017749328166246 -14.618784454744299 -0.02084174370393157 -14.61975594079122
692 -0.02102801827713847 -14.639812473021438 -0.020961560681462287 -14.640717501472682
693 -0.021022489480674266 -14.660834962502113 -0.021101862657815218 -14.661819364130498
694 -0.02102449806407094 -14.681859460566184 -0.021031018998473882 -14.682850383128972
695 -0.021030882187187672 -14.70289034275337 -0.021178457699716092 -14.704028840828688
696 -0.02102614799514413 -14.723916490748515 -0.02108902335166931 -14.725117864180357
697 -0.021022434066981077 -14.744938924815497 -0.021358679607510568 -14.746476543787868
698 -0.021026187110692263 -14.765965111926189 -0.020888331439346076 -14.767364875227214
699 -0.02102405047044158 -14.78698916239663 -0.021025143936276434 -14.78839001916349
700 -0.021040871739387512 -14.808030034136017 -0.021232355013489725 -14.80962237417698
701 -0.021022428385913373 -14.82905246252193 -0.02085833577439189 -14.830480709951372
702 -0.021027150191366674 -14.850079612713298 -0.02106672991067171 -14.851547439862044
703 -0.0210230796597898 -14.871102692373087 -0.021057291701436043 -14.872604731563479
704 -0.021017630025744437 -14.892120322398831 -0.020853250566869975 -14.893457982130348
705 -0.021024616621434688 -14.913144939020267 -0.021048702113330365 -14.914506684243678
706 -0.02102282950654626 -14.934167768526812 -0.021164386626333 -14.935671070870011
707 -0.021020429953932763 -14.955188198480744 -0.021165010426193474 -14.956836081296204
708 -0.021017716825008394 -14.976205915305753 -0.021075745578855276 -14.97791182687506
709 -0.021018666960299016 -14.997224582266051 -0.021025232505053282 -14.998937059380113
710 -0.02098676944151521 -15.018211351707567 -0.021000469289720058 -15.019937528669834
711 -0.02102299891412258 -15.03923435062169 -0.021036729216575623 -15.04097425788641
712 -0.02102907970547676 -15.060263430327167 -0.021351319923996925 -15.062325577810407
713 -0.021021918673068286 -15.081285349000234 -0.020981033984571695 -15.08330661179498
714 -0.021023500245064497 -15.102308849245299 -0.02099602799862623 -15.104302639793605
715 -0.021023351699113846 -15.123332200944413 -0.021012144442647696 -15.125314784236252
716 -0.021025809179991483 -15.144358010124405 -0.021114822756499053 -15.14642960699275
717 -0.021019350923597812 -15.165377361048003 -0.021208889968693256 -15.167638496961445
718 -0.021022073179483413 -15.186399434227488 -0.021081599034368993 -15.188720095995814
719 -0.02102323854342103 -15.207422672770909 -0.02107155490666628 -15.20979165090248
720 -0.02101776171475649 -15.228440434485664 -0.020956349465996026 -15.230748000368475
721 -0.02101815417408943 -15.249458588659754 -0.020720246806740762 -15.251468247175216
722 -0.02101915730163455 -15.270477745961388 -0.02104379702359438 -15.27251204419881
723 -0.021023017540574073 -15.291500763501963 -0.021065112575888632 -15.293577156774699
724 -0.02101470874622464 -15.312515472248188 -0.021219652611762285 -15.314796809386461
725 -0.021024568751454354 -15.333540040999642 -0.020766390953212976 -15.335563200339674
726 -0.02101960442960262 -15.354559645429244 -0.02091422863304615 -15.35647742897272
727 -0.02102100532501936 -15.375580650754264 -0.021062310226261614 -15.377539739198982
728 -0.021014309581369163 -15.396594960335634 -0.02073119031265378 -15.398270929511636
729 -0.021021964959800243 -15.417616925295434 -0.020965615473687648 -15.419236544985324
730 -0.02103034621104598 -15.438647271506479 -0.021173490956425668 -15.440410035941749
731 -0.021032257378101347 -15.45967952888458 -0.020847765356302263 -15.461257801298052
732 -0.021023066248744726 -15.480702595133325 -0.021053375210613012 -15.482311176508665
733 -0.021025299839675427 -15.501727894973 -0.02107320921495557 -15.50338438572362
734 -0.021025830879807472 -15.522753725852807 -0.02101272055879235 -15.524397106282413
735 -0.02102716648951173 -15.543780892342319 -0.02098505375906825 -15.54538216004148
736 -0.02102843876928091 -15.5648093311116 -0.021126931346952916 -15.566509091388433
737 -0.021021946892142297 -15.585831278003743 -0.020908363722264768 -15.587417455110698
738 -0.02102857260033488 -15.606859850604078 -0.02100484985858202 -15.60842230496928
739 -0.02102983174845576 -15.627889682352533 -0.020982485357671977 -15.629404790326952
740 -0.021030035428702833 -15.648919717781236 -0.020836635306477547 -15.650241425633428
741 -0.021030672639608384 -15.669950390420844 -0.021170341316610573 -15.671411766950039
742 -0.021026328019797803 -15.690976718440641 -0.021025197580456734 -15.692436964530495
743 -0.021024536062031984 -15.712001254502674 -0.02093103537335992 -15.713367999903856
744 -0.02102395351976156 -15.733025208022436 -0.020976966060698033 -15.734344965964553
745 -0.0210278301499784 -15.754053038172415 -0.021032291185110807 -15.755377257149664
746 -0.021026706509292125 -15.775079744681708 -0.020948047190904616 -15.776325304340569
747 -0.021027845330536366 -15.796107590012245 -0.021049868036061525 -15.797375172376631
748 -0.021026301197707653 -15.817133891209952 -0.020984166115522385 -15.818359338492153
749 -0.021025223750621082 -15.838159114960574 -0.021031454671174288 -15.839390793163327
750 -0.021027892548590898 -15.859187007509165 -0.020879191253334282 -15.86026998441666
751 -0.021025609131902455 -15.880212616641067 -0.021001936960965396 -15.881271921377627
752 -0.02102332441136241 -15.90123594105243 -0.02108547342941165 -15.902357394807039
753 -0.021020881924778224 -15.922256822977209 -0.020893989130854607 -15.923251383937894
754 -0.021034469548612832 -15.943291292525823 -0.021293839532881977 -15.944545223470776
755 -0.021017991192638873 -15.964309283718462 -0.020803325716406106 -15.965348549187182
756 -0.021028298884630203 -15.985337582603092 -0.021007263474166392 -15.986355812661348
757 -0.021026009414345025 -16.006363592017436 -0.02104828329756856 -16.007404095958915
758 -0.02102444740012288 -16.02738803941756 -0.021009523142129182 -16.028413619101045
759 -0.021025664918124676 -16.048413704335683 -0.021050899010151624 -16.049464518111197
760 -0.021023179683834315 -16.069436884019517 -0.02103239158168435 -16.07049690969288
761 -0.021021071542054414 -16.090457955561572 -0.021140366327017546 -16.0916372760199
762 -0.021019014809280635 -16.111476970370852 -0.02127802986651659 -16.112915305886414
763 -0.021016968693584204 -16.132493939064435 -0.02097325576469302 -16.13388856165111
764 -0.02103122789412737 -16.153525166958563 -0.02118936153128743 -16.155077923182397
765 -0.021019323635846375 -16.17454449059441 -0.02101314449682832 -16.176091067679224
766 -0.021021439414471387 -16.195565930008883 -0.020940100774168968 -16.197031168453393
767 -0.02102099535986781 -16.216586925368752 -0.02108718240633607 -16.21811835085973
768 -0.021018846519291402 -16.23760577188804 -0.020771407429128884 -16.23888975828886
769 -0.021017645206302404 -16.258623417094345 -0.021030669566243887 -16.259920427855103
770 -0.021033923700451852 -16.279657340794795 -0.021038317400962115 -16.280958745256065
771 -0.021021125093102454 -16.3006784658879 -0.02094234935939312 -16.30190109461546
772 -0.021017731446772814 -16.32169619733467 -0.020865804236382245 -16.322766898851842
773 -0.021019116323441268 -16.34271531365811 -0.021007317304611205 -16.343774216156454
774 -0.021021522302180528 -16.363736835960292 -0.02100346451625228 -16.364777680672706
775 -0.021019440982490777 -16.384756276942785 -0.020984289050102235 -16.385761969722807
776 -0.02102078916504979 -16.405777066107834 -0.02101574381813407 -16.40677771354094
777 -0.021020069438964128 -16.4267971355468 -0.021094823349267246 -16.427872536890206
778 -0.02101015541702509 -16.447807290963823 -0.020626832824200393 -16.448499369714405
779 -0.021019309107214213 -16.468826600071036 -0.020667664986103774 -16.469167034700508
780 -0.021021393407136203 -16.489847993478172 -0.02101459549739957 -16.490181630197906
781 -0.021020543947815894 -16.51086853742599 -0.020990641973912715 -16.51117227217182
782 -0.02102108867838979 -16.531889626104377 -0.02101330514997244 -16.53218557732179
783 -0.021021931990981103 -16.552911558095357 -0.021133740432560444 -16.55331931775435
784 -0.02102927668020129 -16.57394083477556 -0.02127582086250186 -16.574595138616854
785 -0.021009234245866537 -16.594950069021426 -0.02105891741812229 -16.595654056034977
786 -0.021019795536994935 -16.61596986455842 -0.021002426743507385 -16.616656482778485
787 -0.021022885292768478 -16.63699274985119 -0.020996336359530687 -16.637652819138015
788 -0.021022243425250053 -16.65801499327644 -0.021094978135079146 -16.658747797273094
789 -0.02102084718644619 -16.679035840462884 -0.021000839397311212 -16.679748636670404
790 -0.021018626168370247 -16.700054466631254 -0.021102730836719274 -16.700851367507124
791 -0.02102091908454895 -16.721075385715803 -0.02103667417541146 -16.721888041682536
792 -0.021023611631244422 -16.742098997347046 -0.02107075257226825 -16.742958794254804
793 -0.0210177693516016 -16.763116766698648 -0.02101106122136116 -16.763969855476166
794 -0.021018593665212394 -16.78413536036386 -0.020995639264583588 -16.78496549474075
795 -0.021000579185783862 -16.805135939549643 -0.021388826239854098 -16.806354320980603
796 -0.021014445181936025 -16.82615038473158 -0.0209819495677948 -16.827336270548397
797 -0.02101593594998121 -16.847166320681563 -0.021027347445487975 -16.848363617993886
798 -0.021009097900241615 -16.868175418581803 -0.021379253547638654 -16.869742871541526
799 -0.02101587541401386 -16.889191293995818 -0.020991751831024884 -16.890734623372552
800 -0.021019856072962285 -16.91021115006878 -0.021137753035873175 -16.911872376408425
801 -0.02101092329248786 -16.931222073361266 -0.02089503575116396 -16.93276741215959
802 -0.021014065574854614 -16.95223613893612 -0.021041756961494684 -16.953809169121083
803 -0.0210139449685812 -16.9732500839047 -0.020963568612933157 -16.974772737734018
804 -0.02101359236985445 -16.994263676274553 -0.02102433405816555 -16.995797071792182
805 -0.021016035322099925 -17.01527971159665 -0.02115630591288209 -17.016953377705065
806 -0.021015136130154134 -17.036294847726804 -0.02087980564683676 -17.0378331833519
807 -0.02101253131404519 -17.05730737904085 -0.020936825405806304 -17.058770008757705
808 -0.021011301781982183 -17.078318680822832 -0.020953221432864665 -17.07972323019057
809 -0.02101289518177509 -17.09933157600461 -0.020944944117218256 -17.10066817430779
810 -0.021014080476015808 -17.120345656480623 -0.02095383182168007 -17.121622006129467
811 -0.02101180013269186 -17.141357456613314 -0.02097988557070494 -17.14260189170017
812 -0.02101502688601613 -17.16237248349933 -0.02098595043644309 -17.163587842136614
813 -0.02101446995511651 -17.183386953454445 -0.020990617852658034 -17.18457845998927
814 -0.021014004666358232 -17.204400958120804 -0.02098633022978902 -17.20556479021906
815 -0.021013474743813276 -17.225414432864618 -0.020987766329199076 -17.22655255654826
816 -0.021014701295644044 -17.246429134160262 -0.020979761611670256 -17.24753231815993
817 -0.021015148051083087 -17.267444282211347 -0.021098278090357782 -17.268630596250286
818 -0.021011005342006683 -17.288455287553354 -0.021198450308293103 -17.28982904655858
819 -0.02101617297157645 -17.309471460524932 -0.0209414747543633 -17.310770521312943
820 -0.02101648412644863 -17.33048794465138 -0.021050963550806046 -17.33182148486375
821 -0.021012521628290416 -17.35150046627967 -0.020989692118018866 -17.352811176981767
822 -0.02101668268442154 -17.372517148964093 -0.02080709645524621 -17.373618273437014
823 -0.021013483591377734 -17.39353063255547 -0.020944561529904603 -17.39456283496692
824 -0.02101489147171378 -17.414545524027186 -0.021003652829676867 -17.415566487796596
825 -0.021015388984233142 -17.435560913011418 -0.021057180780917405 -17.436623668577514
826 -0.021015078481286763 -17.456575991492706 -0.021020498406141997 -17.457644166983656
827 -0.021009968873113394 -17.47758596036582 -0.020953743532299996 -17.478597910515955
828 -0.021011569537222385 -17.49859752990304 -0.02132299719378352 -17.49992090770974
829 -0.02101211715489626 -17.519609647057937 -0.02091436255723238 -17.52083527026697
830 -0.021014490630477667 -17.540624137688415 -0.021013897284865378 -17.541849167551838
831 -0.02101116208359599 -17.56163529977201 -0.02098665703088045 -17.56283582458272
832 -0.02100615333765745 -17.58264145310967 -0.02133318902924657 -17.584169013611966
833 -0.02101395409554243 -17.603655407205213 -0.021108230855315924 -17.60527724446728
834 -0.021011121664196254 -17.624666528869408 -0.020524081960320472 -17.625801326427602
835 -0.021009805053472518 -17.645676333922882 -0.02106249490752816 -17.64686382133513
836 -0.02100689075887203 -17.666683224681755 -0.020940528344362976 -17.667804349679493
837 -0.021009068004786968 -17.687692292686542 -0.0209419340826571 -17.68874628376215
838 -0.021004395745694637 -17.708696688432237 -0.021045742183923723 -17.709792025946072
839 -0.021009952761232853 -17.72970664119347 -0.02112125176936388 -17.730913277715437
840 -0.021018082834780218 -17.75072472402825 -0.020780625101178885 -17.751693902816616
841 -0.021015930082648994 -17.771740654110896 -0.020949937310069798 -17.772643840126687
842 -0.021010756958276033 -17.792751411069172 -0.021074966993182898 -17.79371880711987
843 -0.02101590409874916 -17.813767315167922 -0.02093127565458417 -17.814650082774452
844 -0.021008401177823544 -17.834775716345746 -0.020966945495456458 -17.83561702826991
845 -0.02101009665057063 -17.855785812996317 -0.020984939951449632 -17.85660196822136
846 -0.021003907639533283 -17.87678972063585 -0.0208680578507483 -17.877470026072107
847 -0.02101072547957301 -17.897800446115422 -0.020908561255782842 -17.89837858732789
848 -0.02100683394819498 -17.918807280063618 -0.021144268102943897 -17.919522855430834
849 -0.02101255301386118 -17.93981983307748 -0.021093607507646085 -17.94061646293848
850 -0.021017767116427423 -17.960837600193905 -0.020858407579362394 -17.96147487051784
851 -0.02101022647693753 -17.981847826670844 -0.02096121124923229 -17.982436081767073
852 -0.021017479803413154 -18.002865306474256 -0.021044551394879818 -18.003480633161953
853 -0.021014257986098527 -18.023879564460355 -0.021019140351563693 -18.024499773513515
854 -0.021014491375535727 -18.04489405583589 -0.021035813819617034 -18.04553558733313
855 -0.0210164132528007 -18.065910469088692 -0.021048825327306987 -18.066584412660436
856 -0.021014109998941422 -18.086924579087633 -0.02091185571625829 -18.087496268376693
857 -0.021013875398784874 -18.10793845448642 -0.020943568833172322 -18.108439837209865
858 -0.021016349643468858 -18.128954804129886 -0.021127857733517885 -18.129567694943383
859 -0.021016582660377026 -18.149971386790263 -0.02106346245855093 -18.150631157401932
860 -0.021010773070156575 -18.17098215986042 -0.021169184520840646 -18.171800341922772
861 -0.02101122085005045 -18.191993380710468 -0.020831802859902382 -18.192632144782674
862 -0.021012494433671237 -18.213005875144137 -0.021013313345611094 -18.213645458128287
863 -0.021011791098862885 -18.234017666243002 -0.021066555101424456 -18.23471201322971
864 -0.021016618236899376 -18.2550342844799 -0.021048742439597846 -18.255760755669307
865 -0.0210087601095438 -18.276043044589446 -0.021394438203424217 -18.27715519387273
866 -0.0209996466524899 -18.297042691241938 -0.020953749399632217 -18.29810894327236
867 -0.02100634900853038 -18.318049040250468 -0.021066081430763006 -18.319175024703124
868 -0.021005796920508146 -18.339054837170977 -0.021031956188380718 -18.340206980891505
869 -0.02100628623738885 -18.360061123408364 -0.020993541460484266 -18.36120052235199
870 -0.021006880421191455 -18.381068003829554 -0.021043599117547274 -18.382244121469537
871 -0.021011734288185833 -18.40207973811774 -0.021023058611899615 -18.403267180081436
872 -0.02100719613954425 -18.423086934257284 -0.021039546839892863 -18.42430672692133
873 -0.021011772379279137 -18.444098706636563 -0.021061020623892545 -18.445367747545223
874 -0.020995719358325005 -18.465094425994888 -0.020985696744173766 -18.466353444289396
875 -0.02100286614149809 -18.486097292136385 -0.02093644216656685 -18.48728988645596
876 -0.021002610959112645 -18.507099903095497 -0.020883995108306408 -18.508173881564268
877 -0.021008440013974904 -18.528108343109473 -0.02102346420288086 -18.529197345767148
878 -0.021047146525233984 -18.549155489634707 -0.02194551397114992 -18.5511428597383
879 -0.02099134661257267 -18.57014683624728 -0.021033771615475417 -18.572176631353774
880 -0.020992270577698945 -18.59113910682498 -0.02100131744518876 -18.593177948798964
881 -0.02099524885416031 -18.61213435567914 -0.020993255730718374 -18.614171204529683
882 -0.020995160285383462 -18.633129515964523 -0.0209583162330091 -18.635129520762693
883 -0.02099199974909425 -18.654121515713616 -0.02098487690091133 -18.656114397663604
884 -0.020996828842908145 -18.675118344556523 -0.02103041848167777 -18.677144816145283
885 -0.02099117487668991 -18.696109519433215 -0.020863911230117084 -18.6980087273754
886 -0.021001822128891946 -18.717111341562106 -0.021056054905056954 -18.719064782280455
887 -0.020997505355626344 -18.738108846917733 -0.021016777586191894 -18.740081559866645
888 -0.020995915308594702 -18.75910476222633 -0.02097095502540469 -18.76105251489205
889 -0.020996176078915595 -18.780100938305246 -0.020923557039350272 -18.7819760719314
890 -0.02099145082756877 -18.801092389132815 -0.021122359856963157 -18.803098431788364
891 -0.020992058236151932 -18.82208444736897 -0.02072206474840641 -18.82382049653677
892 -0.02099820366129279 -18.84308265103026 -0.021112541761249305 -18.844933038298016
893 -0.020994142908602954 -18.864076793938864 -0.02078803991898894 -18.865721078217007
894 -0.02099833292886615 -18.88507512686773 -0.021004255674779416 -18.886725333891786
895 -0.02100282646715641 -18.906077953334886 -0.020273283030837773 -18.906998616922625
896 -0.021007932163774966 -18.927085885498663 -0.020941383484750987 -18.927940000407375
897 -0.021006431709975005 -18.948092317208637 -0.021093020774424077 -18.949033021181798
898 -0.02100424487143755 -18.969096562080075 -0.021043867617845536 -18.970076888799642
899 -0.02100045159459114 -18.990097013674667 -0.02108678538352251 -18.991163674183166
900 -0.020993864443153144 -19.01109087811782 -0.020876968372613193 -19.012040642555778
901 -0.02100514303892851 -19.032096021156747 -0.02099722344428301 -19.03303786600006
902 -0.021005016379058362 -19.053101037535804 -0.02100572781637311 -19.054043593816434
903 -0.021011032816022634 -19.074112070351827 -0.02111543957144022 -19.075159033387873
904 -0.02099883249029517 -19.095110902842123 -0.020918399281799793 -19.096077432669674
905 -0.021010887622833253 -19.116121790464955 -0.02091722432523966 -19.116994656994912
906 -0.021006499882787466 -19.137128290347743 -0.021027373801916837 -19.13802203079683
907 -0.021007245313376187 -19.15813553566112 -0.021015304792672395 -19.159037335589503
908 -0.02098581790924072 -19.179121353570363 -0.0204983314499259 -19.179535667039428
909 -0.021009829360991716 -19.200131182931354 -0.02095692213624716 -19.200492589175674
910 -0.02101157708093524 -19.221142760012288 -0.020996691752225162 -19.221489280927898
911 -0.021016682777553797 -19.24215944278984 -0.021141770388931037 -19.242631051316827
912 -0.02100878469645977 -19.2631682274863 -0.02095616152510047 -19.263587212841927
913 -0.02101306775584817 -19.28418129524215 -0.021078305877745153 -19.28466551871967
914 -0.021010226383805276 -19.305191521625954 -0.020995585806667806 -19.305661104526337
915 -0.02101179091259837 -19.326203312538553 -0.02096086349338293 -19.32662196801972
916 -0.021005080360919238 -19.34720839289947 -0.020970776956528426 -19.347592744976247
917 -0.021011591516435148 -19.368219984415905 -0.02102795084938407 -19.36862069582563
918 -0.021007136348634957 -19.38922712076454 -0.020969164557754993 -19.389589860383385
919 -0.0210075075738132 -19.410234628338355 -0.021067526564002036 -19.41065738694739
920 -0.0210058799944818 -19.431240508332838 -0.021092089451849462 -19.431749476399236
921 -0.02100866176187992 -19.452249170094717 -0.020971886441111566 -19.452721362840347
922 -0.021001465525478123 -19.473250635620197 -0.020916545763611794 -19.47363790860396
923 -0.021009253151714802 -19.49425988877191 -0.02094457298517227 -19.49458248158913
924 -0.021010074950754642 -19.515269963722666 -0.021034806221723556 -19.515617287810855
925 -0.021008684113621712 -19.536278647836287 -0.021010282356292008 -19.53662757016715
926 -0.021007808949798347 -19.557286456786084 -0.021036404371261596 -19.55766397453841
927 -0.021015948709100486 -19.578302405495183 -0.02109548319131136 -19.57875945772972
928 -0.02100804401561618 -19.5993104495108 -0.020835360512137413 -19.599594818241858
929 -0.02100667580962181 -19.620317125320422 -0.02090747719630599 -19.620502295438165
930 -0.02101231710985303 -19.641329442430276 -0.021056486107409 -19.641558781545573
931 -0.021011163014918566 -19.662340605445195 -0.021033153031021358 -19.662591934576593
932 -0.021019930113106967 -19.6833605355583 -0.021222733426839113 -19.683814668003432
933 -0.02101137666031718 -19.70437191221862 -0.0210402874276042 -19.704854955431035
934 -0.021009611524641515 -19.72538152374326 -0.021019176486879586 -19.725874131917916
935 -0.021008482296019794 -19.746390006039277 -0.021122165862470864 -19.746996297780388
936 -0.021006835624575615 -19.767396841663853 -0.020918997190892696 -19.76791529497128
937 -0.021006632782518863 -19.788403474446373 -0.020952962059527635 -19.78886825703081
938 -0.020999842789024115 -19.809403317235397 -0.020888174790889023 -19.8097564318217
939 -0.021006721630692483 -19.830410038866088 -0.02108237612992525 -19.830838807951626
940 -0.02100990293547511 -19.851419941801563 -0.021044003311544657 -19.85188281126317
941 -0.021009547170251608 -19.872429488971814 -0.020954179763793945 -19.872836991026965
942 -0.02101133204996586 -19.89344082102178 -0.020968919433653355 -19.893805910460618
943 -0.021013094019144772 -19.914453915040927 -0.020998508110642432 -19.91480441857126
944 -0.021002535708248615 -19.935456450749175 -0.021219818294048308 -19.93602423686531
945 -0.021008309442549944 -19.956464760191725 -0.021281518321484328 -19.957305755186795
946 -0.021006794553250073 -19.977471554744977 -0.021038032509386538 -19.978343787696183
947 -0.021003215573728085 -19.998474770318705 -0.02107904013246298 -19.999422827828646
948 -0.021000299230217935 -20.01947506954892 -0.020901550073176622 -20.020324377901822
949 -0.02100650956854224 -20.040481579117465 -0.020920754969120027 -20.04124513287094
950 -0.02100526597350836 -20.061486845090972 -0.02089109793305397 -20.062136230803993
951 -0.021005535032600164 -20.082492380123572 -0.02098288843408227 -20.083119119238077
952 -0.021006513200700284 -20.10349889332427 -0.021010738983750343 -20.104129858221828
953 -0.021008628886193037 -20.124507522210465 -0.020935350563377142 -20.125065208785205
954 -0.021005774848163128 -20.145513297058628 -0.021016108058393 -20.1460813168436
955 -0.021007834188640117 -20.16652113124727 -0.021001051273196937 -20.167082368116795
956 -0.0209992416203022 -20.18752037286757 -0.020740452501922847 -20.187822820618717
957 -0.02101445961743593 -20.208534832485007 -0.020917199831455947 -20.208740020450172
958 -0.02100831549614668 -20.229543147981154 -0.021021507401019334 -20.229761527851192
959 -0.02100721662864089 -20.250550364609794 -0.019847288727760315 -20.249608816578952
960 -0.02101969588547945 -20.27157006049527 -0.020992379169911146 -20.270601195748863
961 -0.021017115376889706 -20.29258717587216 -0.021038264408707617 -20.291639460157572
962 -0.021015672571957113 -20.313602848444116 -0.021021283324807884 -20.31266074348238
963 -0.021016168501228095 -20.334619016945343 -0.020996698178350925 -20.33365744166073
964 -0.021016107965260745 -20.355635124910602 -0.021032790094614028 -20.354690231755345
965 -0.021023665182292463 -20.376658790092893 -0.02114384425804019 -20.375834076013387
966 -0.021015425957739354 -20.397674216050632 -0.021067423280328512 -20.396901499293715
967 -0.021012205351144075 -20.418686421401777 -0.021043104212731124 -20.417944603506445
968 -0.02101325187832117 -20.4396996732801 -0.021005558595061303 -20.438950162101506
969 -0.02101380592212081 -20.46071347920222 -0.021110812108963727 -20.46006097421047
970 -0.021012202743440865 -20.48172568194566 -0.020759765338152648 -20.480820739548623
971 -0.02101506497710943 -20.502740746922772 -0.02111893193796277 -20.501939671486586
972 -0.021022449340671302 -20.52376319626344 -0.020998987555503845 -20.52293865904209
973 -0.021021508425474168 -20.544784704688915 -0.021189362928271293 -20.544128021970362
974 -0.021010384522378446 -20.565795089211292 -0.021003794204443694 -20.565131816174805
975 -0.021011953614652155 -20.586807042825946 -0.020999886468052863 -20.58613170264286
976 -0.02101994212716818 -20.607826984953114 -0.02054740022867918 -20.60667910287154
977 -0.021019998658448457 -20.628846983611563 -0.020978508237749337 -20.62765761110929
978 -0.021019649226218462 -20.64986663283778 -0.021020517218858004 -20.648678128328147
979 -0.021017966326326132 -20.670884599164108 -0.021022792812436818 -20.669700921140585
980 -0.021018055733293295 -20.6919026548974 -0.020937582664191722 -20.690638503804777
981 -0.021028383914381266 -20.71293103881178 -0.021104150172322988 -20.7117426539771
982 -0.021013899333775045 -20.733944938145555 -0.021250767540186642 -20.73299342151729
983 -0.021011983323842288 -20.754956921469397 -0.02102962201461196 -20.7540230435319
984 -0.021016687899827958 -20.775973609369224 -0.021059494558721782 -20.775082538090622
985 -0.021013633627444506 -20.796987242996668 -0.020917150657624006 -20.795999688748246
986 -0.021015786193311216 -20.818003029189978 -0.021026906091719866 -20.817026594839966
987 -0.021021339017897843 -20.839024368207877 -0.02114822082221508 -20.83817481566218
988 -0.02101284237578511 -20.860037210583663 -0.021045656688511372 -20.859220472350692
989 -0.02101590996608138 -20.881053120549744 -0.02102108849212527 -20.88024156084282
990 -0.021013051457703113 -20.902066172007448 -0.02096894821152091 -20.90121050905434
991 -0.021017484087496995 -20.923083656094946 -0.020914848335087298 -20.92212535738943
992 -0.0210232418961823 -20.944106897991126 -0.021198046486824752 -20.943323403876253
993 -0.021015203092247248 -20.965122101083374 -0.02105753719806671 -20.96438094107432
994 -0.021012844517827034 -20.9861349456012 -0.020995534025132656 -20.985376475099454
995 -0.02101866463199258 -21.007153610233193 -0.02102287970483303 -21.006399354804287
996 -0.02099214419722557 -21.02814575443042 -0.021067035663872958 -21.02746639046816
997 -0.021017790120095015 -21.049163544550513 -0.020996603835374116 -21.048462994303534
998 -0.021015761699527503 -21.07017930625004 -0.021001538820564748 -21.069464533124098
999 -0.021013452764600517 -21.09119275901464 -0.021037698537111283 -21.09050223166121
1000 -0.021007232647389174 -21.112199991662028 -0.021036146394908427 -21.111538378056117
1001 -0.021014304552227258 -21.133214296214256 -0.021010339818894865 -21.13254871787501
1002 -0.02101316349580884 -21.154227459710064 -0.021009171660989524 -21.153557889536
1003 -0.021013848204165696 -21.17524130791423 -0.02102138539776206 -21.174579274933762
1004 -0.02101464243605733 -21.196255950350288 -0.021017287950962783 -21.195596562884724
1005 -0.021012577693909407 -21.217268528044197 -0.02101713828742504 -21.21661370117215
1006 -0.02101490180939436 -21.238283429853592 -0.02102661095559597 -21.237640312127745
1007 -0.021014446578919887 -21.259297876432512 -0.021005616802722216 -21.258645928930466
1008 -0.02101318221539259 -21.280311058647904 -0.020977913122624158 -21.27962384205309
1009 -0.021013813372701407 -21.301324872020604 -0.02101020561531186 -21.300634047668403
1010 -0.02101380694657564 -21.32233867896718 -0.0210574870929122 -21.321691534761314
1011 -0.021013712231069803 -21.343352391198252 -0.021073080133646727 -21.34276461489496
1012 -0.021009165793657303 -21.36436155699191 -0.021027997694909574 -21.36379261258987
1013 -0.021010382007807492 -21.385371938999718 -0.021033528726547956 -21.384826141316417
1014 -0.021008986793458462 -21.406380925793176 -0.020999495685100556 -21.405825637001517
1015 -0.021009904332458973 -21.427390830125635 -0.02125413529574871 -21.427079772297265
1016 -0.021007047966122627 -21.448397878091757 -0.02105045150965452 -21.44813022380692
1017 -0.021004507038742303 -21.4694023851305 -0.021146424394100905 -21.46927664820102
1018 -0.021003021951764823 -21.490405407082264 -0.021087825857102872 -21.490364474058122
1019 -0.02100666631013155 -21.511412073392396 -0.021016705967485904 -21.51138118002561
1020 -0.020992814376950265 -21.532404887769346 -0.020837667305022477 -21.532218847330633
1021 -0.02101399628445506 -21.5534188840538 -0.021066485811024903 -21.55328533314166
1022 -0.02101122196763754 -21.57443010602144 -0.02098833369091153 -21.57427366683257
1023 -0.02101129638031125 -21.59544140240175 -0.020990833826363086 -21.595264500658935
1024 -0.02100936146453023 -21.61645076386628 -0.021108483523130418 -21.616372984182064
1025 -0.021008197870105504 -21.637458961736385 -0.02104311641305685 -21.63741610059512
1026 -0.021008646488189696 -21.658467608224576 -0.02112675393000245 -21.658542854525123
1027 -0.021007264405488967 -21.679474872630067 -0.020956221409142016 -21.679499075934267
1028 -0.021005408465862276 -21.700480281095928 -0.020990291517227887 -21.700489367451496
1029 -0.02100766487419605 -21.721487945970125 -0.020849338825792076 -21.721338706277287
1030 -0.021004852000623943 -21.742492797970748 -0.020874441135674715 -21.74221314741296
1031 -0.021008917968720196 -21.76350171593947 -0.021072735916823147 -21.763285883329786
1032 -0.02100655660033226 -21.784508272539803 -0.02092284755781293 -21.7842087308876
1033 -0.021005738712847232 -21.80551401125265 -0.021244525071233512 -21.80545325595883
1034 -0.0210019757039845 -21.826515986956636 -0.02101262314245105 -21.82646587910128
1035 -0.021009123139083385 -21.84752511009572 -0.020978555642068387 -21.84744443474335
1036 -0.021008740924298764 -21.86853385102002 -0.021093976311385633 -21.868538411054733
1037 -0.02099987752735615 -21.889533728547374 -0.020506684854626655 -21.88904509590936
1038 -0.021005926281213762 -21.910539654828586 -0.020802412740886213 -21.909847508650245
1039 -0.02100804578512907 -21.931547700613717 -0.021003149449825287 -21.93085065810007
1040 -0.0210069359280169 -21.952554636541734 -0.021188880782574415 -21.952039538882644
1041 -0.02100658565759659 -21.97356122219933 -0.02094769775867462 -21.97298723664132
1042 -0.02100649820640683 -21.994567720405737 -0.021036607027053834 -21.994023843668373
1043 -0.021004717238247393 -22.015572437643986 -0.02096629496663809 -22.01499013863501
1044 -0.02100484063848853 -22.036577278282476 -0.021018743980675936 -22.036008882615686
1045 -0.021003036852926017 -22.0575803151354 -0.02107995292171836 -22.057088835537403
1046 -0.021004645619541407 -22.07858496075494 -0.021053765993565322 -22.078142601530967
1047 -0.021002122014760972 -22.099587082769702 -0.02098665703088045 -22.09912925856185
1048 -0.02100254250690341 -22.120589625276605 -0.021045541390776634 -22.120174799952625
1049 -0.020996920205652712 -22.14158654548226 -0.021073768474161626 -22.141248568426786
1050 -0.021000828966498374 -22.16258737444876 -0.020658010989427565 -22.161906579416215
1051 -0.02099592164158821 -22.183583296090347 -0.02136533772572875 -22.183271917141944
1052 -0.021004999056458473 -22.204588295146806 -0.0209911173209548 -22.204263034462898
1053 -0.021002385020256042 -22.225590680167063 -0.020992416981607677 -22.225255451444504
1054 -0.02100549340248108 -22.246596173569543 -0.02112195212393999 -22.246377403568445
1055 -0.021005818992853163 -22.267601992562398 -0.020841721259057523 -22.267219124827502
1056 -0.021004735585302116 -22.2886067281477 -0.021019052341580392 -22.28823817716908
1057 -0.020999792870134114 -22.309606521017834 -0.021020859107375146 -22.309259036276455
1058 -0.02099929694086313 -22.3306058179587 -0.021051687188446522 -22.3303107234649
1059 -0.021000304818153383 -22.35160612277685 -0.021000943332910537 -22.351311666797812
1060 -0.020999027695506812 -22.372605150472356 -0.020987399388104677 -22.372299066185917
1061 -0.021000933460891248 -22.393606083933246 -0.02103992262855172 -22.39333898881447
1062 -0.02100051436573267 -22.414606598298978 -0.020942446682602166 -22.414281435497074
1063 -0.02100232634693384 -22.435608924645912 -0.021036106813699006 -22.435317542310774
1064 -0.021001665852963924 -22.456610590498876 -0.0207765725441277 -22.456094114854903
1065 -0.021004142798483373 -22.477614733297358 -0.02102537900209427 -22.477119493856996
1066 -0.021000700537115335 -22.498615433834473 -0.02099478878080845 -22.498114282637804
1067 -0.02099911430850625 -22.51961454814298 -0.02087544836103916 -22.518989730998843
1068 -0.021001418121159077 -22.540615966264138 -0.0210289447568357 -22.54001867575568
1069 -0.02099695261567831 -22.561612918879817 -0.020942910853773356 -22.56096158660945
1070 -0.02100816098973155 -22.582621079869547 -0.02136546643450856 -22.58232705304396
1071 -0.020992695074528455 -22.603613774944076 -0.02098414013162255 -22.603311193175585
1072 -0.020997675973922013 -22.624611450918 -0.02097671777009964 -22.624287910945686
1073 -0.02099974127486348 -22.645611192192863 -0.020964166335761546 -22.645252077281448
1074 -0.020996516291052102 -22.666607708483916 -0.02097927685827017 -22.66623135413972
1075 -0.021000067703425884 -22.687607776187342 -0.020982772298157214 -22.687214126437876
1076 -0.020996401738375425 -22.708604177925718 -0.02099176701158285 -22.70820589344946
1077 -0.021002934500575065 -22.729607112426294 -0.020959283877164125 -22.729165177326625
1078 -0.020991677045822145 -22.750598789472114 -0.02115383679047227 -22.750319014117096
1079 -0.021000769548118116 -22.77159955902023 -0.020977124106138945 -22.771296138223235
1080 -0.02099750405177474 -22.792597063072005 -0.02097674384713173 -22.792272882070368
1081 -0.020999544113874436 -22.81359660718588 -0.020957516971975565 -22.813230399042343
1082 -0.020995968766510487 -22.83459257595239 -0.020899807382375003 -22.834130206424717
1083 -0.0209997802041471 -22.855592356156535 -0.02115198876708746 -22.855282195191805
1084 -0.020998329017311336 -22.876590685173845 -0.02106623528525233 -22.87634843047706
1085 -0.02098894091323018 -22.897579626087076 -0.020667984243482353 -22.89701641472054
1086 -0.020995337702333926 -22.91857496378941 -0.02098589614033699 -22.918002310860878
1087 -0.020997745264321566 -22.93957270905373 -0.021016604825854303 -22.93901891568673
1088 -0.02099772831425071 -22.96057043736798 -0.020973613299429417 -22.95999252898616
1089 -0.021008058730512858 -22.981578496098493 -0.021319546923041343 -22.9813120759092
1090 -0.020997418370097876 -23.00257591446859 -0.020970072504132985 -23.002282148413336
1091 -0.020993197895586492 -23.023569112364175 -0.020979343540966512 -23.0232614919543
1092 -0.020995099935680626 -23.044564212299857 -0.020939268823713063 -23.044200760778015
1093 -0.020997365564107896 -23.065561577863964 -0.021036413963884115 -23.0652371747419
1094 -0.020993621554225683 -23.08655519941819 -0.020992585364729165 -23.08622976010663
1095 -0.020998205710202455 -23.107553405128392 -0.020993126276880502 -23.10722288638351
1096 -0.021030305232852698 -23.128583710361244 -0.02198198027908802 -23.129204866662597
1097 -0.020985209848731756 -23.149568920209976 -0.021007179655134676 -23.150212046317733
1098 -0.020989526994526386 -23.170558447204503 -0.020971411000937225 -23.17118345731867
1099 -0.020989699475467204 -23.19154814667997 -0.021024011448025702 -23.192207468766696
1100 -0.020988641679286955 -23.21253678835926 -0.021002725791186096 -23.21321019455788
1101 -0.020990095287561416 -23.23352688364682 -0.020986230950802563 -23.234196425508685
1102 -0.020992497261613608 -23.254519380908434 -0.02086802814155817 -23.25506445365024
1103 -0.02098676273599267 -23.275506143644428 -0.02068750122562051 -23.27575195487586
1104 -0.0209919105283916 -23.29649805417282 -0.02098722495138645 -23.29673917982725
1105 -0.020993735920637847 -23.317491790093456 -0.021009681932628154 -23.317748861759878
1106 -0.020991376228630544 -23.338483166322085 -0.021013485081493855 -23.33876234684137
1107 -0.020995337143540384 -23.359478503465624 -0.02087539657950401 -23.359637743420876
1108 -0.020994007121771574 -23.380472510587396 -0.02092254124581814 -23.380560284666693
1109 -0.020997765753418208 -23.401470276340813 -0.020839217584580183 -23.401399502251273
1110 -0.02099846564233303 -23.422468741983145 -0.02106224149465561 -23.422461743745927
1111 -0.020995167642831804 -23.443463909625976 -0.02079095644876361 -23.44325270019469
1112 -0.02099598851054907 -23.464459898136525 -0.021008856222033502 -23.464261556416723
1113 -0.020995722524821757 -23.485455620661348 -0.020978175103664398 -23.485239731520387
1114 -0.02099991487339139 -23.50645553553474 -0.020924749225378035 -23.506164480745767
1115 -0.02099921079352498 -23.527454746328267 -0.021077945735305546 -23.527242426481074
1116 -0.020993789471685887 -23.548448535799952 -0.021026725973933937 -23.548269152455006
1117 -0.020998168271034956 -23.569446704070987 -0.021129588037729262 -23.569398740492737
1118 -0.021001818403601647 -23.59044852247459 -0.020935385301709176 -23.590334125794445
1119 -0.0209983317181468 -23.611446854192735 -0.020984491799026728 -23.611318617593472
1120 -0.020996166206896306 -23.63244302039963 -0.020739816408604384 -23.632058434002076
1121 -0.021001594234257938 -23.653444614633887 -0.021026200894266368 -23.65308463489634
1122 -0.021001873444765805 -23.674446488078654 -0.021068352181464432 -23.674152987077807
1123 -0.021000109240412713 -23.695446597319066 -0.021006650757044554 -23.695159637834852
1124 -0.02100292993709445 -23.71644952725616 -0.02107561193406582 -23.716235249768918
1125 -0.020998867228627205 -23.737448394484787 -0.020922995265573265 -23.73715824503449
1126 -0.0210032157599926 -23.75845161024478 -0.02097361907362938 -23.75813186410812
1127 -0.02100376971065998 -23.77945537995544 -0.021061022020876407 -23.779192886128996
1128 -0.020994752924889327 -23.80045013288033 -0.021274999249726534 -23.800467885378723
1129 -0.020997743029147385 -23.821447875909477 -0.020976514834910632 -23.821444400213633
1130 -0.02099908534437418 -23.842446961253852 -0.021034287009388208 -23.84247868722302
1131 -0.02099831132218242 -23.863445272576033 -0.021039688028395176 -23.863518375251417
1132 -0.020976116321980952 -23.884421388898016 -0.021424636710435152 -23.88494301196185
1133 -0.02098618624731898 -23.905407575145336 -0.020938262343406677 -23.90588127430526
1134 -0.0209925701841712 -23.926400145329506 -0.02108728913590312 -23.92696856344116
1135 -0.020991575717926026 -23.94739172104743 -0.020951963495463133 -23.947920526936624
1136 -0.020994608849287034 -23.968386329896717 -0.02096763476729393 -23.96888816170392
1137 -0.020992441568523645 -23.98937877146524 -0.020994843915104866 -23.989883005619024
1138 -0.020993362460285426 -24.010372133925525 -0.020921163354068996 -24.010804168973092
1139 -0.02099367706105113 -24.031365810986575 -0.020898026414215565 -24.031702195387307
1140 -0.02099917009472847 -24.052364981081304 -0.02111203046515584 -24.05281422585246
1141 -0.020996374264359473 -24.073361355345664 -0.02103139301761985 -24.07384561887008
1142 -0.021001297421753405 -24.09436265276742 -0.021021336410194637 -24.094866955280274
1143 -0.020996148698031902 -24.11535880146545 -0.021096101123839618 -24.115963056404112
1144 -0.020994789339601992 -24.136353590805054 -0.021046602074056862 -24.13700965847817
1145 -0.020990938507020475 -24.157344529312073 -0.021055830363184213 -24.158065488841356
1146 -0.020994869899004696 -24.17833939921108 -0.02085812361910939 -24.178923612460466
1147 -0.020994093921035527 -24.199333493132116 -0.02092992318794131 -24.19985353564841
1148 -0.020994626637548208 -24.220328119769665 -0.02105320170521736 -24.220906737353626
1149 -0.020992161706089973 -24.241320281475755 -0.021055353246629237 -24.241962090600257
1150 -0.020994738303124906 -24.262315019778878 -0.02103752102702856 -24.262999611627286
1151 -0.0209893137216568 -24.283304333500535 -0.020832814928144216 -24.28383242655543
1152 -0.020993712451308967 -24.304298045951843 -0.020864143688231706 -24.304696570243664
1153 -0.020993803255259992 -24.3252918492071 -0.02097974019125104 -24.325676310434915
1154 -0.020990998763591052 -24.34628284797069 -0.02103831237182021 -24.346714622806736
1155 -0.020990418270230293 -24.36727326624092 -0.021161388605833054 -24.36787601141257
1156 -0.02099562967196107 -24.388268895912883 -0.02087796600535512 -24.388753977417924
1157 -0.020988258998841047 -24.409257154911725 -0.021251139137893914 -24.41000511655582
1158 -0.02099586958065629 -24.43025302449238 -0.021126669365912676 -24.431131785921732
1159 -0.02099184924736619 -24.451244873739746 -0.02101324973627925 -24.45214503565801
1160 -0.02099001221358776 -24.472234885953334 -0.020986158680170775 -24.47313119433818
1161 -0.020986214652657507 -24.493221100605993 -0.021205683518201113 -24.49433687785638
1162 -0.020996858645230532 -24.514217959251223 -0.021077436674386264 -24.515414314530766
1163 -0.020991544332355262 -24.535209503583577 -0.021019568014889956 -24.536433882545655
1164 -0.020992694422602654 -24.55620219800618 -0.02102502416819334 -24.557458906713848
1165 -0.02099157255142927 -24.57719377055761 -0.020995124708861113 -24.57845403142271
1166 -0.02099041733890772 -24.598184187896518 -0.020683673582971095 -24.59913770500568
1167 -0.020995527785271407 -24.61917971568179 -0.021032234746962787 -24.620169939752643
1168 -0.02099392358213663 -24.640173639263924 -0.020943588111549616 -24.641113527864192
1169 -0.020994332246482374 -24.661167971510405 -0.020973031967878343 -24.66208655983207
1170 -0.021000819746404886 -24.68216879125681 -0.021131205838173628 -24.683217765670243
1171 -0.020987763162702323 -24.70315655441951 -0.021000932529568674 -24.70421869819981
1172 -0.02099288608878851 -24.7241494405083 -0.020994354132562877 -24.72521305233237
1173 -0.020994247030466796 -24.745143687538764 -0.02100046519190073 -24.74621351752427
1174 -0.020993109326809645 -24.766136796865574 -0.020963603258132936 -24.767177120782403
1175 -0.02099433885887265 -24.787131135724447 -0.021052665449678896 -24.788229786232083
1176 -0.020990766771137714 -24.808121902495586 -0.020988885685801505 -24.809218671917886
1177 -0.020997684076428415 -24.829119586572013 -0.021245440095663072 -24.830464112013548
1178 -0.020992670673877 -24.85011225724589 -0.02099119545891881 -24.851455307472467
1179 -0.020995115861296654 -24.871107373107186 -0.020761843025684356 -24.87221715049815
1180 -0.020992178935557604 -24.892099552042744 -0.021016108617186547 -24.893233259115338
1181 -0.02099049501121044 -24.913090047053956 -0.02099898736923933 -24.914232246484577
1182 -0.020990417432039978 -24.934080464485994 -0.021093887742608786 -24.935326134227186
1183 -0.02099029216915369 -24.955070756655147 -0.020561911351978778 -24.955888045579165
1184 -0.02099106591194868 -24.976061822567097 -0.021006634645164012 -24.97689468022433
1185 -0.02099287286400795 -24.997054695431103 -0.020984348095953464 -24.997879028320284
1186 -0.020993702672421934 -25.018048398103524 -0.02097358098253608 -25.01885260930282
1187 -0.0209893636405468 -25.03903776174407 -0.021016105730086564 -25.039868715032906
1188 -0.02099306704476476 -25.060030828788832 -0.020996720623224975 -25.06086543565613
1189 -0.02099213870242238 -25.081022967491254 -0.020978913828730582 -25.08184434948486
1190 -0.02099572978913784 -25.102018697280393 -0.020993865374475718 -25.102838214859336
1191 -0.02098947810009122 -25.123008175380484 -0.02089374726638198 -25.123731962125717
1192 -0.020990755409002304 -25.143998930789486 -0.02100552963092923 -25.144737491756647
1193 -0.0209925246424973 -25.164991455431984 -0.021142407227307557 -25.165879898983956
1194 -0.02099991012364626 -25.18599136555563 -0.020862550474703312 -25.18674244945866
1195 -0.020996235217899083 -25.20698760077353 -0.02102788761258125 -25.207770337071242
1196 -0.020994754415005444 -25.227982355188537 -0.020962175074964763 -25.228732512146205
1197 -0.02100119525566697 -25.248983550444205 -0.02095481501892209 -25.249687327165127
1198 -0.02099905451759696 -25.2699826049618 -0.021103307604789734 -25.270790634769916
1199 -0.02099711736664176 -25.29097972232844 -0.021051240526139735 -25.291841875296058
1200 -0.02099592871963978 -25.31197565104808 -0.02201915830373764 -25.313861033599796
1201 -0.020989124849438667 -25.33296477589752 -0.020964561309665442 -25.33482559490946
1202 -0.02098747929558158 -25.3539522551931 -0.020999980438500643 -25.35582557534796
1203 -0.020991225261241198 -25.37494348045434 -0.020966586470603944 -25.376792161818564
1204 -0.02098793098703027 -25.39593141144137 -0.02108496632426977 -25.397877128142834
1205 -0.020984650868922473 -25.416916062310293 -0.020962690096348525 -25.41883981823918
1206 -0.02098981970921159 -25.437905882019503 -0.020967162773013116 -25.439806981012193
1207 -0.020995800755918025 -25.458901682775423 -0.021172212436795235 -25.46097919344899
1208 -0.020991678442806007 -25.479893361218227 -0.020959097146987914 -25.481938290595977
1209 -0.020985464099794626 -25.500878825318022 -0.020977820642292498 -25.50291611123827
1210 -0.020988730527460576 -25.521867555845482 -0.02104865564033389 -25.523964766878606
1211 -0.02098768772557378 -25.542855243571054 -0.02079742504283786 -25.544762191921443
1212 -0.020988901890814305 -25.563844145461868 -0.020964665710926055 -25.56572685763237
1213 -0.020991864055395125 -25.584836009517264 -0.02104213908314705 -25.586768996715517
1214 -0.020985054690390824 -25.605821064207657 -0.021254326961934567 -25.60802332367745
1215 -0.020991184748709202 -25.626812248956366 -0.020784671511501075 -25.62880799518895
1216 -0.02099190969020128 -25.64780415864657 -0.02098152004182339 -25.649789515230772
1217 -0.020987747050821782 -25.66879190569739 -0.020976207591593264 -25.670765722822367
1218 -0.020983872562646867 -25.689775778260035 -0.020585337094962596 -25.69135105991733
1219 -0.02099092034623027 -25.710766698606264 -0.020966796111315487 -25.712317856028648
1220 -0.020994527637958525 -25.731761226244224 -0.021020892821252347 -25.7333387488499
1221 -0.020995045360177756 -25.7527562716044 -0.021032154839485884 -25.754370903689384
1222 -0.020994638185948135 -25.773750909790348 -0.021015354339033364 -25.77538625802842
1223 -0.020999397430568934 -25.794750307220916 -0.021191844996064902 -25.796578103024483
1224 -0.020991118624806404 -25.815741425845722 -0.02094149999320507 -25.81751960301769
1225 -0.02099646097049117 -25.836737886816213 -0.021168257389217616 -25.838687860406907
1226 -0.020993296056985855 -25.8577311828732 -0.02095822598785162 -25.859646086394758
1227 -0.0209908626973629 -25.878722045570562 -0.020859060809016228 -25.880505147203774
1228 -0.020996629167348145 -25.899718674737912 -0.021146547608077527 -25.90165169481185
1229 -0.020993359945714475 -25.920712034683625 -0.02101234095171094 -25.92266403576356
1230 -0.020992010459303857 -25.941704045142927 -0.02090864572674036 -25.943572681490302
1231 -0.020993132889270783 -25.962697178032197 -0.02103821709752083 -25.96461089858782
1232 -0.020995671395212412 -25.98369284942741 -0.02114513125270605 -25.985756029840527
1233 -0.02099612606689334 -26.004688975494304 -0.021023741457611322 -26.006779771298138
1234 -0.020991194620728494 -26.02568017011503 -0.02103122714906931 -26.027810998447208
1235 -0.02099228883162141 -26.046672458946652 -0.020979823730885982 -26.048790822178095
1236 -0.02099264385178685 -26.06766510279844 -0.021026281453669072 -26.069817103631763
1237 -0.02098155887797475 -26.088646661676414 -0.021007237676531076 -26.090824341308295
1238 -0.020990598667412996 -26.109637260343828 -0.02092283368110657 -26.1117471749894
1239 -0.020991129241883753 -26.130628389585713 -0.02101700147613883 -26.13276417646554
1240 -0.020995837263762952 -26.151624226849474 -0.020451876614242793 -26.15321605307978
1241 -0.02099373610690236 -26.172617962956377 -0.020929795503616334 -26.174145848583397
1242 -0.0209947575815022 -26.193612720537878 -0.021098181884735823 -26.19524403046813
1243 -0.02099301991984248 -26.21460574045772 -0.021017638221383094 -26.216261668689516
1244 -0.020984592754393815 -26.235590333212116 -0.02129182005301118 -26.237553488742527
1245 -0.0209937559440732 -26.25658408915619 -0.021061821188777686 -26.258615309931304
1246 -0.020989692956209182 -26.2775737821124 -0.020928742177784444 -26.279544052109088
1247 -0.02098867977038026 -26.298562461882778 -0.020693026017397642 -26.300237078126486
1248 -0.02099479492753744 -26.319557256810317 -0.020922108460217713 -26.321159186586705
1249 -0.020995225850492717 -26.340552482660808 -0.021003743167966604 -26.34216292975467
1250 -0.020996576361358165 -26.361549059022167 -0.020331745967268944 -26.36249467572194
1251 -0.02099565537646413 -26.38254471439863 -0.02102455319836736 -26.383519228920306
1252 -0.02099537067115307 -26.403540085069782 -0.020983563363552095 -26.404502792283857
1253 -0.020993565395474433 -26.424533650465257 -0.021010694466531275 -26.42551348675039
1254 -0.02099742954596877 -26.445531080011225 -0.02102422034367919 -26.44653770709407
1255 -0.020994351245462894 -26.466525431256688 -0.021013383474200963 -26.46755109056827
1256 -0.020997059624642135 -26.48752249088133 -0.021030587796121835 -26.488581678364394
1257 -0.020996844116598367 -26.508519334997928 -0.021202616207301617 -26.509784294571695
1258 -0.02099483525380492 -26.529514170251733 -0.021021219715476037 -26.53080551428717
1259 -0.020991736184805633 -26.550505906436538 -0.02100068870931864 -26.551806202996488
1260 -0.020994029007852077 -26.57149993544439 -0.020960772596299648 -26.57276697559279
1261 -0.02099434407427907 -26.592494279518668 -0.021009772457182406 -26.593776748049972
1262 -0.020990137569606306 -26.613484417088273 -0.020983942784368992 -26.61476069083434
1263 -0.020994095224887134 -26.63447851231316 -0.021356184128671886 -26.63611687496301
1264 -0.020995558146387337 -26.655474070459547 -0.02100726468488574 -26.657124139647898
1265 -0.020990451518446206 -26.676464521977994 -0.020991170033812522 -26.67811530968171
1266 -0.020992562547326087 -26.697457084525322 -0.02096474440768361 -26.699080054089396
1267 -0.020992068480700253 -26.718449153006024 -0.021016478631645442 -26.72009653272104
1268 -0.02100108452141285 -26.739450237527436 -0.021172245871275662 -26.741268778592318
1269 -0.020990128349512815 -26.76044036587695 -0.02102350052446127 -26.762292279116778
1270 -0.020992062613368036 -26.781432428490316 -0.0208223482593894 -26.783114627376168
1271 -0.020989213045686482 -26.802421641536004 -0.020977846533060073 -26.80409247390923
1272 -0.020997697208076715 -26.82341933874408 -0.02091318033635616 -26.825005654245587
1273 -0.020996097568422557 -26.844415436312502 -0.020990170165896417 -26.84599582441148
1274 -0.02099557714536786 -26.86541101345787 -0.02110062716528773 -26.86709645157677
1275 -0.0210246492177248 -26.886435662675595 -0.020422758255153894 -26.887519209831925
1276 -0.02099847486242652 -26.907434137538022 -0.021035093814134598 -26.90855430364606
1277 -0.020994664635509253 -26.92842880217353 -0.021068776678293943 -26.929623080324355
1278 -0.0209953255020082 -26.949424127675538 -0.02104858811944723 -26.950671668443803
1279 -0.020994287077337505 -26.970418414752874 -0.020979295391589402 -26.971650963835394
1280 -0.020994742400944233 -26.99141315715382 -0.02107426030561328 -26.992725224141008
1281 -0.02099606916308403 -27.0124092263169 -0.021019273903220892 -27.01374449804423
1282 -0.02099442034959793 -27.0334036466665 -0.02089920649304986 -27.034643704537277
1283 -0.021001764852553607 -27.054405411519053 -0.02112642265856266 -27.05577012719584
1284 -0.020994214341044426 -27.075399625860097 -0.020937839150428773 -27.076707966346266
1285 -0.020984410028904676 -27.096384035889002 -0.020581449288874863 -27.097289415635142
1286 -0.02099917083978653 -27.11738320672879 -0.021015060134232044 -27.118304475769374
1287 -0.020995477121323346 -27.138378683850114 -0.02099790433421731 -27.13930238010359
1288 -0.021001259796321392 -27.159379943646435 -0.02100183945149183 -27.160304219555083
1289 -0.020997345354408024 -27.180377289000845 -0.020994796603918075 -27.181299016159002
1290 -0.020996956899762154 -27.201374245900606 -0.020992970559746027 -27.20229198671875
1291 -0.02100230660289526 -27.2223765525035 -0.021346449106931686 -27.22363843582568
1292 -0.02099015489220619 -27.243366707395708 -0.021010398492217065 -27.244648834317896
1293 -0.020992967858910562 -27.264359675254617 -0.02101141810417175 -27.26566025242207
1294 -0.020995588321238757 -27.285355263575855 -0.02102375207468867 -27.28668400449676
1295 -0.020991739258170126 -27.306347002834027 -0.021025387942790984 -27.307709392439552
1296 -0.02099227299913764 -27.327339275833165 -0.021017454098910093 -27.328726846538462
1297 -0.020993058010935782 -27.348332333844102 -0.02108176555484533 -27.34980861209331
1298 -0.020996139198541642 -27.369328473042643 -0.02105423202738166 -27.37086284412069
1299 -0.020992614980787038 -27.39032108802343 -0.021030034683644772 -27.391892878804335
1300 -0.020987071562558413 -27.41130815958599 -0.020986864063888788 -27.412879742868224
1301 -0.020988358929753304 -27.43229651851574 -0.020787604432553054 -27.433667347300776
1302 -0.020988318044692277 -27.453284836560435 -0.020872243121266364 -27.454539590422044
1303 -0.020993910636752842 -27.47427874719719 -0.020982458908110856 -27.475522049330156
1304 -0.020992644876241685 -27.49527139207343 -0.020923004020005465 -27.49644505335016
1305 -0.02099478291347623 -27.516266174986907 -0.020897549111396074 -27.517342602461557
1306 -0.020993731822818516 -27.537259906809727 -0.020777480490505696 -27.538120082952062
1307 -0.02099529355764389 -27.55825520036737 -0.020935172215104103 -27.559055255167166
1308 -0.02099564131349325 -27.579250841680864 -0.021027751732617617 -27.580083006899784
1309 -0.02099191229790449 -27.60024275397877 -0.021086526662111284 -27.601169533561894
1310 -0.020994936861097813 -27.621237690839866 -0.02097804369404912 -27.622147577255944
1311 -0.020996185299009085 -27.642233876138874 -0.02100996058434248 -27.64315753784029
1312 -0.02099509835243225 -27.663228974491307 -0.02100140815600753 -27.664158945996295
1313 -0.02099670236930251 -27.68422567686061 -0.02101234570145607 -27.685171291697753
1314 -0.020990343764424324 -27.705216020625034 -0.02115089911967516 -27.706322190817428
1315 -0.020988202188163996 -27.726204222813198 -0.021003857720643282 -27.72732604853807
1316 -0.020992115419358016 -27.747196338232555 -0.020987722743302583 -27.748313771281374
1317 -0.020995207037776707 -27.768191545270334 -0.021031920798122883 -27.769345692079497
1318 -0.021009439136832952 -27.789200984407167 -0.021129233576357365 -27.790474925655854
1319 -0.020989138819277286 -27.810190123226445 -0.0210263404995203 -27.811501266155375
1320 -0.02098955661058426 -27.831179679837028 -0.02096374612301588 -27.83246501227839
1321 -0.020989150553941727 -27.85216883039097 -0.020935129933059217 -27.85340014221145
1322 -0.02099033137783408 -27.873159161768804 -0.020943831652402878 -27.87434397386385
1323 -0.020998674910515547 -27.89415783667932 -0.021208043023943902 -27.895552016887795
1324 -0.02099912418052554 -27.915156960859846 -0.020616692397743462 -27.91616870928554
1325 -0.0209914593026042 -27.93614842016245 -0.021013359259814023 -27.937182068545354
1326 -0.020994900912046432 -27.957143321074497 -0.020982151571661233 -27.958164220117016
1327 -0.02098774453625083 -27.978131065610746 -0.02093853149563074 -27.979102751612647
1328 -0.020985590852797033 -27.999116656463542 -0.021057675313204526 -28.000160426925852
1329 -0.021004079654812813 -28.020120736118354 -0.02091050669550896 -28.02107093362136
1330 -0.020992515608668327 -28.041113251727023 -0.02098148548975587 -28.042052419111116
1331 -0.020992509368807078 -28.06210576109583 -0.021078131068497895 -28.063130550179615
1332 -0.020985106751322747 -28.08309086784715 -0.021105391159653663 -28.08423594133927
1333 -0.020993200410157443 -28.104084068257308 -0.020850868336856364 -28.105086809676127
1334 -0.020984596200287343 -28.125068664457594 -0.020808752067387103 -28.125895561743516
1335 -0.020992786251008512 -28.1460614507086 -0.020994918886572123 -28.146890480630088
1336 -0.02098872121423483 -28.167050171922835 -0.020974163431674242 -28.167864644061762
1337 -0.02099371366202831 -28.188043885584865 -0.021024320833384992 -28.188888964895146
1338 -0.020992825366556646 -28.20903671095142 -0.020889957901090384 -28.209778922796236
1339 -0.020980992075055837 -28.230017703026476 -0.02084060022607446 -28.23061952302231
1340 -0.020996913220733403 -28.25101461624721 -0.021033580135554075 -28.251653103157864
1341 -0.020994936395436526 -28.272009552642647 -0.02112666526809335 -28.272779768425956
1342 -0.02099957512691617 -28.29300912776956 -0.02094556959345937 -28.293725338019414
1343 -0.02099532075226307 -28.314004448521825 -0.02098452774807811 -28.31470986576749
1344 -0.02099406160414219 -28.334998510125967 -0.020973529573529957 -28.33568339534102
1345 -0.02099445555359125 -28.355992965679558 -0.020987381041049958 -28.35667077638207
1346 -0.020993556082248687 -28.376986521761808 -0.02093616370111704 -28.377606940083187
1347 -0.02098546512424946 -28.397971986886056 -0.02072839867323637 -28.39833533875642
1348 -0.02099402491003275 -28.418966011796087 -0.02106975521892309 -28.419405093975346
1349 -0.02099589826539159 -28.439961910061477 -0.020941290073096752 -28.440346384048443
1350 -0.020998407434672118 -28.46096031749615 -0.021014557033777238 -28.46136094108222
1351 -0.020997820142656564 -28.481958137638806 -0.0210226446390152 -28.482383585721234
1352 -0.021001243963837624 -28.502959381602643 -0.020971612073481083 -28.503355197794715
1353 -0.02099334867671132 -28.523952730279355 -0.020966046769171954 -28.524321244563886
1354 -0.020998590998351573 -28.544951321277708 -0.020827599987387656 -28.545148844551274
1355 -0.020997581351548434 -28.565948902629255 -0.02101991241797805 -28.56616875696925
1356 -0.020994433388113975 -28.58694333601737 -0.020840779040008785 -28.58700953600926
1357 -0.02100297957658768 -28.607946315593956 -0.021341793611645697 -28.608351329620906
1358 -0.020997297670692205 -28.62894361326465 -0.020979100931435825 -28.62933043055234
1359 -0.020996765047311784 -28.64994037831196 -0.020996275916695596 -28.650326706469034
1360 -0.020996318198740482 -28.6709366965107 -0.02100281501188874 -28.671329521480924
1361 -0.020998556166887283 -28.691935252677588 -0.02099080625921488 -28.692320327740138
1362 -0.02099719103425741 -28.712932443711846 -0.020983921829611063 -28.71330424956975
1363 -0.020997543539851903 -28.7339299872517 -0.02106719622388482 -28.734371445793634
1364 -0.021015961654484272 -28.754945948906183 -0.021615678817033766 -28.75598712461067
1365 -0.020990032516419888 -28.775935981422602 -0.021004774793982505 -28.776991899404653
1366 -0.020991641283035278 -28.79692762270564 -0.02096549328416586 -28.79795739268882
1367 -0.020993213169276714 -28.817920835874915 -0.020993923395872117 -28.81895131608469
1368 -0.020990967098623515 -28.838911802973538 -0.020968372002243996 -28.839919688086933
1369 -0.020991158206015825 -28.859902961179554 -0.020986477471888067 -28.86090616555882
1370 -0.020991426426917315 -28.88089438760647 -0.02094332193955779 -28.88184948749838
1371 -0.02099585523828864 -28.90189024284476 -0.020789226144552232 -28.90263871364293
1372 -0.020985837560147047 -28.922876080404908 -0.020992243010550738 -28.92363095665348
1373 -0.02099010059610009 -28.94386618100101 -0.02104424126446247 -28.94467519791794
1374 -0.02099229460582137 -28.96485847560683 -0.020959579665213824 -28.965634777583155
1375 -0.020975144766271114 -28.985833620373104 -0.020962689630687238 -28.98659746721384
1376 -0.02098486218601465 -29.00681848255912 -0.020974291395395993 -29.007571758609238
1377 -0.020986199658364058 -29.027804682217482 -0.020953520201146603 -29.028525278810385
1378 -0.020988178346306084 -29.04879286056379 -0.021013199351727962 -29.049538478162113
1379 -0.020983271952718496 -29.06977613251651 -0.02109300224110484 -29.070631480403218
1380 -0.02098189266398549 -29.090758025180495 -0.02081592557951808 -29.091447405982738
1381 -0.020987239852547645 -29.111745265033043 -0.02086185561493039 -29.11230926159767
1382 -0.02098756320774555 -29.13273282824079 -0.020935751590877773 -29.133245013188546
1383 -0.020997297111898662 -29.153730125352688 -0.021047199517488478 -29.154292212706036
1384 -0.02098178267478943 -29.174711908027476 -0.021236059255898 -29.175528271961934
1385 -0.020985912811011077 -29.195697820838486 -0.020982342679053544 -29.19651061464099
1386 -0.02098558209836483 -29.21668340293685 -0.02095316406339407 -29.21746377870438
1387 -0.020987613312900066 -29.237671016249752 -0.020943210739642382 -29.238406989444023
1388 -0.02098731407895684 -29.25865833032871 -0.021067221742123367 -29.259474211186145
1389 -0.020983146224170923 -29.279641476552882 -0.021061935648322105 -29.280536146834468
1390 -0.020986947137862443 -29.300628423690746 -0.020978554710745813 -29.301514701545212
1391 -0.020987627655267717 -29.321616051346012 -0.02103815469890833 -29.32255285624412
1392 -0.020985295716673135 -29.342601347062686 -0.021062958892434834 -29.343615815136555
1393 -0.02098946887999773 -29.363590815942683 -0.02095997501164675 -29.3645757901482
1394 -0.020988085959106683 -29.38457890190179 -0.02097621001303196 -29.385552000161233
1395 -0.020988843124359845 -29.40556774502615 -0.02098812470212579 -29.40654012486336
1396 -0.020981730427592993 -29.426549475453744 -0.02104769926518202 -29.42758782412854
1397 -0.020983257703483103 -29.447532733157228 -0.021100413240492343 -29.448688237369034
1398 -0.020988859049975873 -29.468521592207203 -0.020945299230515958 -29.46963353659955
1399 -0.020994953997433185 -29.489516546204637 -0.021223527751863 -29.490857064351413
1400 -0.02099037356674671 -29.510506919771384 -0.020973123144358397 -29.51183018749577
1401 -0.020987014938145875 -29.53149393470953 -0.020932188350707294 -29.532762375846477
1402 -0.020990192890167236 -29.552484127599698 -0.020972772128880025 -29.553735147975356
1403 -0.020991904009133578 -29.57347603160883 -0.02100288113579154 -29.57473802911115
1404 -0.02098986376076937 -29.5944658953696 -0.021144213806837796 -29.595882242917988
1405 -0.020989962201565505 -29.615455857571163 -0.020912448409944773 -29.616794691327932
1406 -0.0209880112670362 -29.6364438688382 -0.02096822801977396 -29.637762919347708
1407 -0.02098974445834756 -29.657433613296547 -0.020762840192764996 -29.658525759540474
1408 -0.020990125928074123 -29.67842373922462 -0.021068803407251833 -29.679594562947727
1409 -0.020985676161944865 -29.699409415386565 -0.020957932714372872 -29.7005524956621
1410 -0.020989775005728007 -29.720399190392293 -0.02097693979740143 -29.7215294354595
1411 -0.020991823729127647 -29.74139101412142 -0.020985626243054868 -29.742515061702555
1412 -0.020986782386898994 -29.762377796508318 -0.02101295180618763 -29.763528013508743
1413 -0.020983568020164968 -29.78336136452848 -0.021183637902140617 -29.784711651410884
1414 -0.020979905780404807 -29.804341270308885 -0.02105870731174946 -29.805770358722633
1415 -0.02098566945642233 -29.825326939765308 -0.020997660886496305 -29.82676801960913
1416 -0.0209891295991838 -29.84631606936449 -0.02093673376366496 -29.847704753372795
1417 -0.020978376735001802 -29.867294446099493 -0.020739028323441745 -29.868443781696236
1418 -0.020994513854384424 -29.888288959953876 -0.020838490687310696 -29.889282272383547
1419 -0.020993980299681424 -29.909282940253558 -0.0209530389867723 -29.910235311370318
1420 -0.02098314994946122 -29.93026609020302 -0.02005732385441661 -29.930292635224735
1421 -0.020999166835099458 -29.95126525703812 -0.020998312253504993 -29.95129094747824
1422 -0.020997828897088767 -29.972263085935207 -0.020997059252113103 -29.972288006730352
1423 -0.020998231321573257 -29.99326131725678 -0.02100209891796112 -29.993290105648313
1424 -0.02099735988304019 -30.01425867713982 -0.02100113723427057 -30.014291242882585
1425 -0.020995967835187913 -30.03525464497501 -0.020944459922611715 -30.035235702805196
1426 -0.020999143086373805 -30.056253788061383 -0.021011043060570955 -30.056246745865767
1427 -0.020998606458306313 -30.07725239451969 -0.020980018191039562 -30.077226764056807
1428 -0.02099421350285411 -30.098246608022542 -0.020871477201581 -30.098098241258388
1429 -0.020997078530490397 -30.119243686553034 -0.021075722761452198 -30.11917396401984
1430 -0.021019184775650502 -30.140262871328684 -0.021445610281080007 -30.14061957430092
1431 -0.020991344191133975 -30.16125421551982 -0.02094074310734868 -30.16156031740827
1432 -0.020992282684892415 -30.182246498204712 -0.02099519791081548 -30.182555515319084
1433 -0.02099002441391349 -30.203236522618624 -0.021041876077651976 -30.203597391396737
1434 -0.020992705971002577 -30.22422922858963 -0.021014731470495464 -30.22461212286723
1435 -0.020995079446583985 -30.245224308036214 -0.020982167683541775 -30.245594290550773
1436 -0.020994149893522263 -30.266218457929735 -0.020980686601251363 -30.266574977152025
1437 -0.020986169390380383 -30.287204627320115 -0.02093023546040058 -30.287505212612427
1438 -0.020992999710142613 -30.308197627030257 -0.020952064916491507 -30.30845727752892
1439 -0.020998856611549856 -30.329196483641805 -0.021251280698925255 -30.329708558227846
1440 -0.020987373497337102 -30.350183857139143 -0.02104992074891925 -30.350758478976765
1441 -0.02099039675667882 -30.371174253895823 -0.02113779550418258 -30.371896274480946
1442 -0.020987480785697697 -30.392161734681522 -0.02097334135323763 -30.392869615834183
1443 -0.020989472046494484 -30.413151206728017 -0.020931348763406278 -30.413800964597588
1444 -0.020956900622695684 -30.434108107350713 -0.020362104196101426 -30.43416306879369
1445 -0.020997797418385745 -30.4551059047691 -0.020887563936412334 -30.455050632730103
1446 -0.0210004860535264 -30.476106390822626 -0.021024964191019534 -30.476075596921124
1447 -0.020997244399040937 -30.497103635221666 -0.020981215126812457 -30.497056812047937
1448 -0.020998118724673987 -30.51810175394634 -0.02098801136016846 -30.518044823408104
1449 -0.020997295901179314 -30.53909904984752 -0.020998746063560246 -30.539043569471666
1450 -0.02099689356982708 -30.560095943417345 -0.02074501318857074 -30.559788582660236
1451 -0.02100071096792817 -30.581096654385274 -0.02101564481854439 -30.58080422747878
1452 -0.020996781717985868 -30.60209343610326 -0.020944084133952857 -30.60174831161273
1453 -0.020998895354568958 -30.62309233145783 -0.021015592757612465 -30.622763904370345
1454 -0.020999113842844964 -30.644091445300674 -0.02085664290934801 -30.643620547279692
1455 -0.021002182830125095 -30.665093628130798 -0.02100807139649987 -30.664628618676193
1456 -0.020999213494360448 -30.686092841625157 -0.02175050601363182 -30.686379124689825
1457 -0.020996912382543087 -30.7070897540077 -0.020762987434864044 -30.70714211212469
1458 -0.020996628515422344 -30.728086382523124 -0.020987506676465272 -30.728129618801155
1459 -0.020996490493416786 -30.74908287301654 -0.020993767585605384 -30.74912338638676
1460 -0.020996507443487644 -30.77007938046003 -0.020980170741677285 -30.770103557128436
1461 -0.020996347162872554 -30.7910757276229 -0.020982806198298933 -30.791086363326734
1462 -0.0209953723475337 -30.812071099970435 -0.02103947140276432 -30.8121258347295
1463 -0.021014716010540724 -30.833085815980976 -0.020875315833836793 -30.833001150563337
1464 -0.02099939538165927 -30.854085211362634 -0.020958781242370605 -30.853959931805708
1465 -0.02099914029240608 -30.87508435165504 -0.021111752931028606 -30.875071684736735
1466 -0.020990561787039043 -30.896074913442078 -0.021174708660691977 -30.896246393397426
1467 -0.0209904863499105 -30.917065399791987 -0.021131021436303854 -30.91737741483373
1468 -0.02099517323076725 -30.938060573022753 -0.021067187283188106 -30.938444602116917
1469 -0.02098953044041991 -30.959050103463174 -0.021014304738491772 -30.95945890685541
1470 -0.020991713088005782 -30.98004181655118 -0.020973172783851624 -30.98043207963926
1471 -0.020992943085730076 -31.00103475963691 -0.02105167889967561 -31.001483758538935
1472 -0.02099804226309061 -31.0220328019 -0.021088843885809182 -31.022572602424745
1473 -0.020996081922203303 -31.043028883822203 -0.02100998507812619 -31.043582587502872
1474 -0.020994235202670096 -31.064023119024874 -0.020767112262547016 -31.06434969976542
1475 -0.02099566990509629 -31.085018788929972 -0.020990293938666582 -31.085339993704086
1476 -0.020995552744716407 -31.106014341674687 -0.020955474488437174 -31.106295468192524
1477 -0.02099909484386444 -31.127013436518553 -0.021044798009097577 -31.12734026620162
1478 -0.02099408386275172 -31.148007520381306 -0.02093356689438224 -31.148273833096003
1479 -0.020995175000280142 -31.169002695381586 -0.020741577632725237 -31.16901541072873
1480 -0.020996000990271567 -31.18999869637186 -0.021092711575329305 -31.190108122304057
1481 -0.02100048093125224 -31.210999177303112 -0.02099503166973591 -31.21110315397379
1482 -0.020997349359095096 -31.231996526662208 -0.021065482776612042 -31.232168636750405
1483 -0.02099962141364813 -31.252996148075855 -0.020906213205307722 -31.253074849955713
1484 -0.021002345159649848 -31.273998493235506 -0.021055532805621623 -31.274130382761335
1485 -0.021001564618200064 -31.295000057853706 -0.02099047675728798 -31.295120859518622
1486 -0.021003039460629223 -31.316003097314336 -0.021117351576685907 -31.316238211095307
1487 -0.02104607904329896 -31.337049176357635 -0.019885340146720408 -31.33612355124203
1488 -0.021005115192383527 -31.35805429155002 -0.02098578130826354 -31.35710933255029
1489 -0.02100497167557478 -31.379059263225592 -0.021038600243628025 -31.37814793279392
1490 -0.021004188992083072 -31.400063452217676 -0.021006564423441888 -31.39915449721736
1491 -0.02100320002064109 -31.421066652238316 -0.020994335412979126 -31.42014883263034
1492 -0.02100209388881922 -31.442068746127134 -0.021000329591333865 -31.441149162221674
1493 -0.0210054500028491 -31.463074196129984 -0.020968237053602935 -31.462117399275275
1494 -0.02100228061899543 -31.484076476748978 -0.021009613852947952 -31.48312701312822
1495 -0.02100134203210473 -31.505077818781082 -0.021017933357506992 -31.504144946485727
1496 -0.02100405180826783 -31.52608187058935 -0.020990148093551396 -31.52513509457928
1497 -0.02100321287289262 -31.547085083462242 -0.021008250862360002 -31.54614334544164
1498 -0.02100187949836254 -31.568086962960606 -0.021075859293341638 -31.56721920473498
1499 -0.02099843779578805 -31.589085400756396 -0.020907582063227893 -31.588126786798206
1500 -0.02099944408982992 -31.610084844846227 -0.021104753017425537 -31.60923153981563
1501 -0.021007092017680407 -31.631091936863907 -0.021054226253181697 -31.630285766068813
1502 -0.021003871317952873 -31.65209580818186 -0.02104365052655339 -31.651329416595367
1503 -0.020998939219862223 -31.67309474740172 -0.021055118180811405 -31.672384534776178
1504 -0.020986531116068362 -31.69408127851779 -0.021187992580235005 -31.693572527356412
1505 -0.020999092049896716 -31.715080370567687 -0.020933012291789056 -31.7145055396482
1506 -0.02100354814901948 -31.736083918716705 -0.02112045893445611 -31.735625998582655
1507 -0.021000182162970303 -31.757084100879677 -0.020896588265895844 -31.75652258684855
1508 -0.02100252825766802 -31.778086629137345 -0.02058227201923728 -31.777104858867787
1509 -0.02100266795605421 -31.7990892970934 -0.020811338629573583 -31.79791619749736
1510 -0.021002781763672828 -31.820092078857073 -0.020978704560548067 -31.81889490205791
1511 -0.02100395327433944 -31.84109603213141 -0.021006860304623842 -31.839901762362533
1512 -0.021006944868713618 -31.862102977000124 -0.020958934631198644 -31.860860696993733
1513 -0.02100313324481249 -31.883106110244935 -0.020945249870419503 -31.88180594686415
1514 -0.021007494255900382 -31.904113604500836 -0.02100301757454872 -31.9028089644387
1515 -0.02099964311346412 -31.9251132476143 -0.02103330148383975 -31.92384226592254
1516 -0.021001987159252167 -31.94611523477355 -0.021012724097818136 -31.94485499002036
1517 -0.021006340533494948 -31.967121575307047 -0.021002485509961845 -31.96585747553032
1518 -0.021003844030201436 -31.988125419337248 -0.021022873651236295 -31.986880349181558
1519 -0.02100219950079918 -32.00912761883805 -0.02098009129986167 -32.00786044048142
1520 -0.021001497469842433 -32.03012911630789 -0.021029174979776143 -32.028889615461196
1521 -0.021004558075219393 -32.05113367438311 -0.02100585922598839 -32.04989547468718
1522 -0.021002338640391825 -32.0721360130235 -0.02097861049696803 -32.07087408518415
1523 -0.021001161076128483 -32.09313717409963 -0.020771097857505083 -32.091645183041656
1524 -0.0210058705881238 -32.11414304468776 -0.02107896562665701 -32.11272414866831
1525 -0.020998064149171113 -32.135141108836926 -0.020853588357567787 -32.13357773702588
1526 -0.021003048960119487 -32.156144157797044 -0.020996545255184174 -32.15457428228107
1527 -0.021002830285578967 -32.177146988082626 -0.021004381868988276 -32.17557866415006
1528 -0.020996269956231117 -32.198143258038854 -0.020580441132187842 -32.19615910528225
1529 -0.020994757395237686 -32.21913801543409 -0.02098769284784794 -32.217146798130095
1530 -0.021006101090461016 -32.240144116524554 -0.021079997811466456 -32.238226795941564
1531 -0.021003346983343364 -32.261147463507896 -0.020963161531835795 -32.2591899574734
1532 -0.02101985542103648 -32.282167318928934 -0.021530040074139833 -32.28071999754754
1533 -0.020999717339873315 -32.30316703626881 -0.02109329793602228 -32.30181329548356
1534 -0.021003836672753094 -32.324170872941565 -0.021019534207880497 -32.32283282969144
1535 -0.020998149085789918 -32.345169022027356 -0.021172026917338372 -32.344004856608784
1536 -0.020999481063336135 -32.36616850309069 -0.02095051370561123 -32.3649553703144
1537 -0.020999983977526428 -32.387168487068216 -0.020976309198886156 -32.385931679513284
1538 -0.02100102510303259 -32.40816951217125 -0.021007145661860703 -32.406938825175146
1539 -0.021005384810268878 -32.429174896981515 -0.021256359107792378 -32.42819518428294
1540 -0.020995324943214655 -32.45017022192473 -0.02098972015082836 -32.44918490443377
1541 -0.020994699466973542 -32.471164921391704 -0.020981873478740455 -32.47016677791251
1542 -0.02099418854340911 -32.492159109935116 -0.021011123433709145 -32.49117790134622
1543 -0.020994071010500194 -32.513153180945615 -0.021008470468223094 -32.512186371814444
1544 -0.020993317198008298 -32.53414649814362 -0.02095509907230735 -32.533141470886754
1545 -0.020995072461664675 -32.55514157060529 -0.02095376616343856 -32.55409523705019
1546 -0.02099706567823887 -32.576138636283524 -0.021009151730686425 -32.57510438878088
1547 -0.02099499888718128 -32.59713363517071 -0.021045979764312505 -32.59615036854519
1548 -0.021000468451529742 -32.61813410362224 -0.020880341343581677 -32.61703070988877
1549 -0.020990505628287793 -32.63912460925053 -0.02100924151018262 -32.63803995139896
1550 -0.020986401382833718 -32.660111010633365 -0.02111138477921486 -32.65915133617818
1551 -0.02099425783380866 -32.68110526846717 -0.021075453236699106 -32.680226789414874
1552 -0.02099395962432027 -32.70209922809149 -0.02100656721740961 -32.70123335663229
1553 -0.020991924032568932 -32.72309115212406 -0.021034261491149665 -32.72226761812344
1554 -0.020998220425099134 -32.74408937254916 -0.021071062609553336 -32.74333868073299
1555 -0.020993060898035765 -32.7650824334472 -0.020997704565525056 -32.76433638529851
1556 -0.020989153441041707 -32.78607158688824 -0.020908734295517206 -32.78524511959403
1557 -0.02099562408402562 -32.807067210972264 -0.020914574339985847 -32.80615969393401
1558 -0.0209911591373384 -32.8280583701096 -0.020975610613822936 -32.82713530454784
1559 -0.020993052609264852 -32.849051422718865 -0.02103988016024232 -32.84817518470808
1560 -0.02099176598712802 -32.87004318870599 -0.020853551290929317 -32.86902873599901
1561 -0.020992816425859928 -32.89103600513185 -0.02081593554466963 -32.88984467154368
1562 -0.021002494916319846 -32.91203850004817 -0.021388635318726302 -32.91123330686241
1563 -0.021000755671411752 -32.93303925571958 -0.02138757286593318 -32.93262087972834
1564 -0.020986230205744506 -32.95402548592532 -0.02094826363027096 -32.953569143358614
1565 -0.020987173542380333 -32.9750126594677 -0.020980240497738122 -32.97454938385635
1566 -0.020989751908928156 -32.99600241137663 -0.020903229620307683 -32.99545261347666
1567 -0.020987462997436524 -33.01698987437407 -0.021007165871560575 -33.01645977934822
1568 -0.020984378084540366 -33.03797425245861 -0.020948086958378555 -33.037407866306594
1569 -0.02099450519308448 -33.0589687576517 -0.021021672803908587 -33.058429539110506
1570 -0.020990673545747997 -33.079959431197445 -0.02102266252040863 -33.079452201630914
1571 -0.020987286046147347 -33.100946717243595 -0.02097179349511862 -33.100423995126036
1572 -0.020984910428524017 -33.12193162767212 -0.021142042614519595 -33.12156603774056
1573 -0.02098577283322811 -33.14291740050535 -0.020985675137490035 -33.142551712878046
1574 -0.020988293178379535 -33.16390569368372 -0.021045784838497637 -33.163597497716545
1575 -0.020988629665225744 -33.18489432334895 -0.021035372372716667 -33.18463287008926
1576 -0.020989501383155584 -33.205883824732105 -0.02080015679821372 -33.205433026887476
1577 -0.02099245637655258 -33.22687628110866 -0.02099707257002592 -33.2264300994575
1578 -0.020989289693534374 -33.24786557080219 -0.021004785876721145 -33.24743488533422
1579 -0.020983900781720875 -33.26884947158391 -0.021151394583284855 -33.26858627991751
1580 -0.02098436076194048 -33.289833832345856 -0.020945360977202655 -33.28953164089471
1581 -0.020979135390371086 -33.310812967736226 -0.020800891146063805 -33.310332532040775
1582 -0.02099205516278744 -33.33180502289901 -0.020823530107736587 -33.33115606214851
1583 -0.02098839208483696 -33.35279341498385 -0.020998084638267755 -33.35215414678677
1584 -0.020988211408257483 -33.37378162639211 -0.021337715722620488 -33.3734918625094
1585 -0.0209837744012475 -33.394765400793354 -0.020943953562527894 -33.394435816071926
1586 -0.020986844226717948 -33.41575224502007 -0.02101986911147833 -33.4154556851834
1587 -0.020985941868275404 -33.43673818688835 -0.021018530800938608 -33.43647421598434
1588 -0.020986375212669373 -33.45772456210102 -0.02095038453117013 -33.45742460051551
1589 -0.020989460591226815 -33.478714022692245 -0.02083641793578863 -33.4782610184513
1590 -0.020985614880919455 -33.499699637573165 -0.02093372931703925 -33.499194747768335
1591 -0.02098716041073203 -33.5206867979839 -0.021008496172726154 -33.52020324394106
1592 -0.020982690434902907 -33.541669488418805 -0.020838351175189018 -33.54104159511625
1593 -0.020985388476401568 -33.56265487689521 -0.021021909825503827 -33.562063504941754
1594 -0.02098795920610428 -33.58364283610131 -0.021013074647635223 -33.58307657958939
1595 -0.020987819693982602 -33.6046306557953 -0.021002672147005796 -33.604079251736394
1596 -0.02098932145163417 -33.625619977246934 -0.02095847772434354 -33.625037729460736
1597 -0.02098790919408202 -33.64660788644102 -0.021089027263224126 -33.64612675672396
1598 -0.02098307413980365 -33.667590960580824 -0.0209235867485404 -33.667050343472496
1599 -0.020993985515087844 -33.688584946095915 -0.020804437343031168 -33.68785478081553
1600 -0.02098944000899792 -33.70957438610491 -0.021062184032052754 -33.70891696484758
1601 -0.020989062264561653 -33.73056344836947 -0.02104044035077095 -33.729957405198356
1602 -0.02100190743803978 -33.751565355807514 -0.020793552696704864 -33.75075095789506
1603 -0.020986359287053346 -33.772551715094565 -0.02073381096124649 -33.771484768856304
1604 -0.02099034357815981 -33.79354205867273 -0.020920713990926744 -33.79240548284723
1605 -0.02098834915086627 -33.8145304078236 -0.020942408591508865 -33.81334789143874
1606 -0.02099002106115222 -33.83552042888475 -0.02099277190864086 -33.834340663347376
1607 -0.0209947288967669 -33.856515157781516 -0.021018596179783345 -33.85535925952716
1608 -0.020993721578270196 -33.87750887935979 -0.020999446231871843 -33.87635870575903
1609 -0.020995451509952544 -33.89850433086974 -0.020978259854018688 -33.89733696561305
1610 -0.020995374768972397 -33.919499705638714 -0.02110473867505789 -33.91844170428811
1611 -0.02099274257197976 -33.94049244821069 -0.021026218496263026 -33.93946792278437
1612 -0.020992939919233324 -33.96148538812992 -0.02111188918352127 -33.96057981196789
1613 -0.02098926017060876 -33.98247464830053 -0.020933316089212894 -33.9815131280571
1614 -0.020986551232635976 -34.00346119953317 -0.020913000404834747 -34.002426128461934
1615 -0.020996959786862134 -34.024458159320034 -0.020963000506162642 -34.0233891289681
1616 -0.020997108425945044 -34.04545526774598 -0.02102757105603814 -34.044416700024136
1617 -0.02099361727014184 -34.06644888501612 -0.021083210222423078 -34.06549991024656
1618 -0.02099388390779495 -34.087442768923914 -0.021078142896294595 -34.08657805314285
1619 -0.02099677538499236 -34.10843954430891 -0.02102725487202406 -34.107605308014875
1620 -0.020989907532930376 -34.12942945184184 -0.020995022170245646 -34.12860033018512
1621 -0.020992655027657747 -34.15042210686949 -0.021047144290059806 -34.14964747447518
1622 -0.020996016822755335 -34.17141812369225 -0.02101432578638196 -34.17066180026156
1623 -0.020992750581353904 -34.192410874273605 -0.020971246343106032 -34.19163304660467
1624 -0.02099507488310337 -34.21340594915671 -0.020997389685362577 -34.212630436290034
1625 -0.02099601924419403 -34.2344019684009 -0.02113010101020336 -34.233760537300235
1626 -0.020988752041012047 -34.255390720441916 -0.02093597427010536 -34.25469651157034
1627 -0.02099034804850817 -34.27638106849042 -0.020976679958403112 -34.27567319152874
1628 -0.0209897069260478 -34.29737077541647 -0.020967278722673656 -34.29664047025141
1629 -0.020988014712929725 -34.318358790129395 -0.021036792639642955 -34.31767726289105
1630 -0.02099596308544278 -34.339354753214835 -0.020938304718583822 -34.33861556760964
1631 -0.0209913806989789 -34.360346133913815 -0.0209405105561018 -34.35955607816574
1632 -0.020996249001473188 -34.381342382915285 -0.020939288567751645 -34.38049536673349
1633 -0.020991471596062183 -34.40233385451135 -0.02102468740195036 -34.40152005413544
1634 -0.020993182342499493 -34.42332703685385 -0.021022328082472085 -34.42254238221791
1635 -0.020995089877396823 -34.444322126731244 -0.02124733868986368 -34.44378972090777
1636 -0.020996366068720816 -34.465318492799966 -0.02110596066340804 -34.46489568157118
1637 -0.020990207325667143 -34.48630870012563 -0.021231179405003787 -34.486126860976185
1638 -0.020987080316990613 -34.507295780442625 -0.020981603395193817 -34.50710846437138
1639 -0.020988135784864425 -34.52828391622749 -0.02097006030380726 -34.52807852467519
1640 -0.020991618279367685 -34.549275534506855 -0.020968892239034177 -34.54904741691422
1641 -0.020987671427428724 -34.57026320593428 -0.02103048637509346 -34.57007790328932
1642 -0.02098193410784006 -34.59124514004212 -0.020753408968448638 -34.59083131225776
1643 -0.02098852526396513 -34.612233665306086 -0.02091090101748705 -34.61174221327525
1644 -0.02099248580634594 -34.63322615111243 -0.02097876975312829 -34.63272098302838
1645 -0.020992396399378777 -34.65421854751181 -0.0210233299061656 -34.65374431293454
1646 -0.02099040700122714 -34.67520895451304 -0.020998041797429323 -34.67474235473197
1647 -0.020989838615059854 -34.6961987931281 -0.02102719759568572 -34.695769552327654
1648 -0.020995676051825285 -34.71719446917992 -0.021097435988485812 -34.71686698831614
1649 -0.02099493918940425 -34.73818940836933 -0.02102188915014267 -34.73788887746628
1650 -0.020993268862366677 -34.7591826772317 -0.021001106593757868 -34.75888998406004
1651 -0.020991571992635728 -34.78017424922434 -0.020992257818579673 -34.77988224187862
1652 -0.020989767089486123 -34.80116401631383 -0.02104450473561883 -34.80092674661424
1653 -0.020991201419383286 -34.82215521773321 -0.021028503868728878 -34.821955250482965
1654 -0.02099316902458668 -34.8431483867578 -0.020955079700797796 -34.84291033018376
1655 -0.02099219411611557 -34.864140580873915 -0.020922755356878042 -34.86383308554064
1656 -0.020989104639738798 -34.885129685513654 -0.020596921537071468 -34.88443000707771
1657 -0.020995526947081088 -34.906125212460736 -0.020960744377225636 -34.90539075145494
1658 -0.020992916915565728 -34.927118129376304 -0.021042971592396497 -34.92643372304733
1659 -0.020991541910916567 -34.94810967128722 -0.020855559408664702 -34.947289282456
1660 -0.020996581856161357 -34.96910625314338 -0.021105415374040603 -34.968394697830036
1661 -0.02099346900358796 -34.990099722146965 -0.02103203386068344 -34.98942673169072
1662 -0.02099157785996795 -35.01109130000693 -0.021179040148854255 -35.01060577183957
1663 -0.020997257251292468 -35.03208855725823 -0.02089830944314599 -35.03150408128272
1664 -0.02099470663815737 -35.05308326389638 -0.02101648934185505 -35.05252057062457
1665 -0.020996439084410668 -35.0740797029808 -0.021003463491797447 -35.07352403411637
1666 -0.020994734764099122 -35.0950744377449 -0.02099598739296198 -35.09452002150933
1667 -0.020989223197102547 -35.116063660942004 -0.02103550238534808 -35.11555552389468
1668 -0.020993518736213447 -35.137057179678216 -0.021023285575211048 -35.13657880946989
1669 -0.02099247807636857 -35.15804965775458 -0.020893467497080563 -35.15747227696697
1670 -0.020991597045212983 -35.17904125479979 -0.021074506174772977 -35.17854678314174
1671 -0.020983307994902133 -35.200024562794695 -0.02087467834353447 -35.19942146148527
1672 -0.020992000494152306 -35.22101656328885 -0.021006331779062748 -35.220427793264335
1673 -0.020993322227150203 -35.242009885516 -0.021057677920907736 -35.24148547118524
1674 -0.020986130740493537 -35.262996016256494 -0.020985475834459068 -35.2624709470197
1675 -0.020992485340684652 -35.28398850159718 -0.021111616771668194 -35.28358256379137
1676 -0.02099188035354018 -35.30498038195072 -0.02093022232875228 -35.30451278612012
1677 -0.020995643362402915 -35.325976025313125 -0.02122763078659773 -35.32574041690672
1678 -0.02098804907873273 -35.346964074391856 -0.021075438335537912 -35.346815855242255
1679 -0.02098762895911932 -35.367951703350975 -0.02098387908190489 -35.36779973432416
1680 -0.020987581368535756 -35.38893928471951 -0.020917368959635495 -35.388717103283795
1681 -0.020985697861760855 -35.40992498258127 -0.020986124966293575 -35.40970322825009
1682 -0.020989621058106422 -35.43091460363938 -0.02101095700636506 -35.430714185256456
1683 -0.020985849760472776 -35.45190045339985 -0.02087860954925418 -35.45159279480571
1684 -0.02098438432440162 -35.47288483772425 -0.020973495952785016 -35.4725662907585
1685 -0.020990327466279268 -35.49387516519053 -0.02098255483433604 -35.493548845592834
1686 -0.020981396175920965 -35.51485656136645 -0.02084948346018791 -35.51439832905302
1687 -0.02098757978528738 -35.535844141151735 -0.021017486415803432 -35.53541581546882
1688 -0.02098715752363205 -35.55683129867537 -0.020954664517194032 -35.556370479986015
1689 -0.020984155777841806 -35.57781545445321 -0.02095998227596283 -35.577330462261976
1690 -0.020985138323158025 -35.598800592776364 -0.02099600313231349 -35.59832646539429
1691 -0.02098244084045291 -35.61978303361682 -0.021181040909141302 -35.61950750630343
1692 -0.020985150523483754 -35.640768184140306 -0.021139053255319597 -35.640646559558746
1693 -0.020984969660639764 -35.661753153800944 -0.021015910897403955 -35.66166247045615
1694 -0.020985528826713562 -35.68273868262766 -0.021014521829783916 -35.682676992285934
1695 -0.020989435352385045 -35.70372811798004 -0.021140325535088777 -35.70381731782102
1696 -0.020983412489295007 -35.724711530469335 -0.021134262904524803 -35.724951580725545
1697 -0.02098355544731021 -35.745695085916644 -0.020983280893415213 -35.74593486161896
1698 -0.020984950475394726 -35.76668003639204 -0.02105471109971404 -35.76698957271868
1699 -0.02098727021366358 -35.787667306605705 -0.021020240895450116 -35.78800981361413
1700 -0.020984976645559074 -35.80865228325126 -0.020886238664388657 -35.80889605227852
1701 -0.020983147714287043 -35.82963543096555 -0.02103713797405362 -35.829933190252575
1702 -0.020983746089041234 -35.8506191770546 -0.020891236141324043 -35.8508244263939
1703 -0.020984785351902246 -35.871603962406496 -0.021035324409604074 -35.8718597508035
1704 -0.02098777750506997 -35.892591739911566 -0.020779077988117935 -35.89263882879162
1705 -0.020985577814280988 -35.913577317725846 -0.020954935997724532 -35.91359376478934
1706 -0.020987081900238992 -35.93456439962608 -0.020989316515624523 -35.934583081304964
1707 -0.020986609905958176 -35.955551009532044 -0.020978361647576094 -35.95556144295254
1708 -0.020986936613917352 -35.97653794614596 -0.021012988034635784 -35.97657443098718
1709 -0.02099053841084242 -35.9975284845568 -0.021346962824463845 -35.997921393811644
1710 -0.02098222021013498 -36.01851070476694 -0.020970081258565188 -36.01889147507021
1711 -0.02098496090620756 -36.039495665673144 -0.021035937871783972 -36.039927412942
1712 -0.02098702294752002 -36.06048268862067 -0.02098580226302147 -36.06091321520502
1713 -0.02098640250042081 -36.081469091121086 -0.020744870603084564 -36.0816580858081
1714 -0.02098604403436184 -36.102455135155445 -0.021038162428885697 -36.10269624823699
1715 -0.020984727889299393 -36.123439863044744 -0.02100156042724848 -36.12369780866424
1716 -0.02098431121557951 -36.14442417426032 -0.02095827357843518 -36.144656082242676
1717 -0.020988778956234456 -36.16541295321656 -0.020970445964485405 -36.16562652820716
1718 -0.020983920153230428 -36.18639687336979 -0.020836434327065945 -36.18646296253423
1719 -0.02097952226176858 -36.207376395631556 -0.02085636733099818 -36.20731932986523
1720 -0.020989414304494858 -36.22836580993605 -0.020945732202380895 -36.22826506206761
1721 -0.020987748634070158 -36.24935355857012 -0.02104904633015394 -36.24931410839776
1722 -0.020986889861524104 -36.27034044843165 -0.021092360280454157 -36.27040646867822
1723 -0.020988309755921364 -36.29132875818757 -0.02097479747608304 -36.2913812661543
1724 -0.02098844163119793 -36.312317199818764 -0.02099974248558283 -36.31238100863989
1725 -0.020988159626722337 -36.33330535944549 -0.021044121496379374 -36.33342513013627
1726 -0.020986154023557902 -36.35429151346905 -0.021187599562108517 -36.35461272969838
1727 -0.02098778048530221 -36.37527929395435 -0.021015802398324013 -36.375628532096705
1728 -0.020984735526144504 -36.39626402948049 -0.021016388293355705 -36.39664492039006
1729 -0.020983580220490693 -36.41724760970098 -0.020985474716871975 -36.41763039510693
1730 -0.020984652824699877 -36.43823226252568 -0.02094205990433693 -36.43857245501127
1731 -0.020985273364931344 -36.45921753589061 -0.020901644509285687 -36.459474099520556
1732 -0.020989054534584283 -36.48020659042519 -0.020981854200363158 -36.48045595372092
1733 -0.02098957421258092 -36.50119616463777 -0.021014166809618474 -36.50147012053054
1734 -0.020985453575849532 -36.522181618213615 -0.020923552848398686 -36.52239367337894
1735 -0.02098570130765438 -36.54316731952127 -0.020958986040204762 -36.54335265941915
1736 -0.020987646002322436 -36.56415496552359 -0.021017430908977987 -36.564370090328126
1737 -0.020993927773088217 -36.58514889329668 -0.020775837264955042 -36.58514592759308
1738 -0.02098564486950636 -36.60613453816619 -0.02098864261060953 -36.60613457020369
1739 -0.02098556738346815 -36.62712010554966 -0.021017304994165896 -36.62715187519786
1740 -0.020986872166395186 -36.648106977716054 -0.021025176905095578 -36.64817705210296
1741 -0.02098788842558861 -36.66909486614164 -0.020967925526201726 -36.66914497762916
1742 -0.02099043345078826 -36.69008529959243 -0.021092449873685838 -36.690237427502844
1743 -0.020990035310387612 -36.71107533490282 -0.02104071108624339 -36.71127813858909
1744 -0.02099098637700081 -36.732066321279824 -0.02071165116503835 -36.731989789754124
1745 -0.02099667489528656 -36.75306299617511 -0.02090399507433176 -36.75289378482846
1746 -0.02099046055227518 -36.77405345672739 -0.02086106324568391 -36.77375484807414
1747 -0.020992008317261935 -36.79504546504465 -0.020997135806828736 -36.79475198388097
1748 -0.02099067810922861 -36.81603614315388 -0.02106436463072896 -36.8158163485117
1749 -0.020987443160265684 -36.837023586314146 -0.02098526805639267 -36.836801616568096
1750 -0.0209956050850451 -36.858019191399194 -0.020999056473374366 -36.85780067304147
1751 -0.020990429259836674 -36.87900962065903 -0.020940897334367038 -36.87874157037584
1752 -0.020990663301199676 -36.90000028396023 -0.020902470871806144 -36.89964404124764
1753 -0.020990113634616135 -36.92099039759485 -0.02100254949182272 -36.920646590739466
1754 -0.020990242809057237 -36.941980640403905 -0.020816741976886988 -36.94146333271635
1755 -0.0209863998927176 -36.962967040296625 -0.02102477476000786 -36.96248810747636
1756 -0.020990711729973556 -36.9839577520266 -0.02101502614095807 -36.98350313361732
1757 -0.02099028807133436 -37.00494804009793 -0.02095531327649951 -37.00445844689382
1758 -0.020990539249032734 -37.02593857934696 -0.02093812208622694 -37.02539656898005
1759 -0.020990216080099343 -37.046928795427064 -0.02100700354203582 -37.04640357252209
1760 -0.02098611304536462 -37.06791490847243 -0.02062893398106098 -37.067032506503146
1761 -0.020985387917608022 -37.08890029639004 -0.02102124020457268 -37.08805374670772
1762 -0.020991515181958676 -37.109891811572 -0.020992827881127597 -37.10904657458885
1763 -0.020993779040873052 -37.13088559061287 -0.020939374435693027 -37.129985949024544
1764 -0.020983356796205044 -37.15186894740908 -0.020972197502851488 -37.150958146527394
1765 -0.020990336220711468 -37.17285928362979 -0.02101944014430046 -37.171977586671694
1766 -0.02099209651350975 -37.1938513801433 -0.02099944893270731 -37.1929770356044
1767 -0.02099714344367385 -37.21484852358697 -0.02111458871513605 -37.214091624319536
1768 -0.02099152933806181 -37.235840052925035 -0.021101671922951936 -37.235193296242485
1769 -0.02098800800740719 -37.25682806093244 -0.021007251366972922 -37.25620054760946
1770 -0.020992982387542724 -37.27782104331998 -0.021076304744929074 -37.27727685235439
1771 -0.020989007595926524 -37.29881005091591 -0.021010455768555404 -37.298287308122944
1772 -0.020986026525497435 -37.31979607744141 -0.020970031339675187 -37.31925733946262
1773 -0.02098710332065821 -37.34078318076207 -0.020978664234280586 -37.340236003696894
1774 -0.020987594872713088 -37.36177077563478 -0.020971705671399832 -37.361207709368294
1775 -0.02098770309239626 -37.382758478727176 -0.021057377755641937 -37.38226508712393
1776 -0.020984947495162488 -37.40374342622234 -0.020886017475277185 -37.40315110459921
1777 -0.020985082536935807 -37.42472850875928 -0.02092592092230916 -37.42407702552152
1778 -0.0209902829490602 -37.44571879170834 -0.020946566481143236 -37.44502359200266
1779 -0.020989189110696315 -37.46670798081903 -0.020950136054307223 -37.46597372805697
1780 -0.020988555066287516 -37.48769653588532 -0.02100294325500727 -37.48697667131198
1781 -0.02100208681076765 -37.50869862269609 -0.02107836650684476 -37.50805503781882
1782 -0.02098770523443818 -37.52968632793053 -0.021246776171028613 -37.529301813989846
1783 -0.02098809964954853 -37.55067442758008 -0.020970858074724673 -37.55027267206457
1784 -0.020987878274172544 -37.57166230585425 -0.020987984351813795 -37.571260656416385
1785 -0.02098461054265499 -37.5926469163969 -0.020967836491763592 -37.59222849290815
1786 -0.02098997440189123 -37.613636890798794 -0.021247601974755524 -37.613476094882905
1787 -0.02097561825066805 -37.63461250904946 -0.02085361760109663 -37.634329712484
1788 -0.020988852344453336 -37.65560136139391 -0.020768803358078004 -37.655098515842084
1789 -0.020986318681389095 -37.6765876800753 -0.02100138710811734 -37.6760999029502
1790 -0.020986573956906795 -37.697574254032205 -0.020967269968241452 -37.69706717291844
1791 -0.020985614322125912 -37.71855986835433 -0.021078082639724015 -37.71814525555816
1792 -0.020986485853791238 -37.73954635420812 -0.020889992266893385 -37.73903524782506
1793 -0.02098886463791132 -37.76053521884604 -0.021030857414007186 -37.76006610523906
1794 -0.02098355395719409 -37.78151877280323 -0.020871103554964066 -37.78093720879403
1795 -0.020984911359846592 -37.80250368416308 -0.02111694160848856 -37.80205415040252
1796 -0.020991595275700093 -37.82349527943878 -0.021000321395695208 -37.823054471798216
1797 -0.020982243213802577 -37.84447752265258 -0.021137159317731857 -37.84419163111595
1798 -0.02098788134753704 -37.86546540400012 -0.020972203835844992 -37.865163834951794
1799 -0.020989931002259255 -37.88645533500238 -0.02105060834437609 -37.88621444329617
1800 -0.020987953152507545 -37.90744328815489 -0.02108421642333269 -37.9072986597195
1801 -0.020990305207669736 -37.928433593362556 -0.02079153126105666 -37.928090190980555
1802 -0.02098723128437996 -37.949420824646936 -0.020928475167602302 -37.949018666148156
1803 -0.020992118399590254 -37.970412943046526 -0.021144370548427105 -37.97016303669658
1804 -0.020986801013350487 -37.991399744059876 -0.02090686373412609 -37.99106990043071
1805 -0.020987500343471764 -38.01238724440335 -0.021012561954557897 -38.012082462385266
1806 -0.020986320171505212 -38.03337356457485 -0.02096427381038666 -38.03304673619565
1807 -0.020986794866621493 -38.054360359441475 -0.0210304613225162 -38.05407719751817
1808 -0.020988968666642904 -38.07534932810812 -0.020948674250394105 -38.07502587176856
1809 -0.020986832026392222 -38.09633616013451 -0.020987403858453036 -38.096013275627016
1810 -0.02098068855702877 -38.117316848691544 -0.02111261310055852 -38.11712588872757
1811 -0.020990201365202667 -38.138307050056746 -0.021060262247920035 -38.13818615097549
1812 -0.020982989016920327 -38.15929003907367 -0.02106387782841921 -38.15925002880391
1813 -0.020985595136880874 -38.180275634210545 -0.02095180992037058 -38.18020183872428
1814 -0.020989704690873624 -38.20126533890142 -0.020897819660604 -38.201099658384884
1815 -0.020992520824074747 -38.222257859725495 -0.02191486591473222 -38.223014524299614
1816 -0.020981660578399897 -38.243239520303895 -0.02102480409666896 -38.24403932839628
1817 -0.0209774499759078 -38.264216970279804 -0.020947835780680178 -38.264987164176965
1818 -0.020979760494083167 -38.28519673077389 -0.020980595145374537 -38.28596775932234
1819 -0.020978400483727455 -38.30617513125762 -0.02100027920678258 -38.30696803852912
1820 -0.02098068380728364 -38.3271558150649 -0.02096991427242756 -38.32793795280155
1821 -0.020980040449649094 -38.34813585551455 -0.02095039701089263 -38.34888834981244
1822 -0.020979483146220446 -38.36911533866077 -0.021013613883405925 -38.369901963695845
1823 -0.02098051430657506 -38.39009585296734 -0.02098332019522786 -38.39088528389107
1824 -0.020975973829627036 -38.41107182679697 -0.020843994710594414 -38.41172927860167
1825 -0.020980651769787074 -38.43205247856676 -0.020978222880512477 -38.432707501482184
1826 -0.020978067163378 -38.45303054573014 -0.020822454988956452 -38.453529956471144
1827 -0.02097938731312752 -38.47400993304326 -0.020858956035226583 -38.47438891250637
1828 -0.020982286427170038 -38.49499221947043 -0.021009179670363663 -38.495398092176735
1829 -0.020984653662890197 -38.515976873133326 -0.02102280631661415 -38.51642089849335
1830 -0.020979114808142185 -38.53695598794147 -0.020958506874740122 -38.53737940536809
1831 -0.02097828108817339 -38.557934269029644 -0.021033075638115406 -38.55841248100621
1832 -0.02098183175548911 -38.578916100785136 -0.020949612278491257 -38.5793620932847
1833 -0.02098748404532671 -38.599903584830464 -0.021068097651004793 -38.600430190935704
1834 -0.020977364759892224 -38.62088094959036 -0.02167338700965047 -38.62210357794535
1835 -0.020979180838912724 -38.64186013042927 -0.020986857637763024 -38.64309043558312
1836 -0.02097753109410405 -38.662837661523376 -0.021025472693145274 -38.664115908276266
1837 -0.02097809547558427 -38.68381575699896 -0.020933379139751195 -38.685049287416014
1838 -0.020976679772138594 -38.7047924367711 -0.02100077420473099 -38.70605006162074
1839 -0.020976536069065334 -38.725768972840164 -0.020982627663761376 -38.727032689284506
1840 -0.020977429673075677 -38.74674640251324 -0.020959615521132947 -38.74799230480564
1841 -0.0209889467805624 -38.7677353492938 -0.021046545822173357 -38.769038850627815
1842 -0.020977048110216855 -38.78871239740402 -0.020900441985577344 -38.78993929261339
1843 -0.020979947596788406 -38.809692345000805 -0.02101533832028508 -38.81095463093367
1844 -0.02098107561469078 -38.8306734206155 -0.021016483660787344 -38.83197111459446
1845 -0.020982608664780855 -38.85165602928028 -0.020914192497730254 -38.85288530709219
1846 -0.020980351604521275 -38.8726363808848 -0.020988035015761852 -38.87387334210795
1847 -0.020982158184051514 -38.893618539068854 -0.02095713885501027 -38.89483048096296
1848 -0.020976132806390525 -38.91459467187524 -0.020837922114878893 -38.91566840307784
1849 -0.02098213080316782 -38.93557680267841 -0.020800217241048812 -38.936468620318884
1850 -0.020986093766987325 -38.9565628964454 -0.020889188069850205 -38.957357808388736
1851 -0.02098285937681794 -38.97754575582221 -0.020973085518926383 -38.97833089390766
1852 -0.020982839912176133 -38.99852859573439 -0.020940196607261895 -38.999271090514924
1853 -0.02098395861685276 -39.019512554351245 -0.020998610462993384 -39.02026970097792
1854 -0.020985267497599124 -39.040497821848845 -0.02100839503109455 -39.041278096009016
1855 -0.020982470642775298 -39.06148029249162 -0.02109657973051071 -39.06237467573953
1856 -0.02098845932632685 -39.08246875181795 -0.0208513543009758 -39.0832260300405
1857 -0.02098611183464527 -39.103454863652594 -0.021022266801446678 -39.104248296841945
1858 -0.020985814929008483 -39.1244406785816 -0.02097941255196929 -39.12522770939391
1859 -0.02098767338320613 -39.1454283519648 -0.021018481627106667 -39.14624619102102
1860 -0.020990883745253087 -39.16641923571006 -0.020903252344578505 -39.1671494433656
1861 -0.020985701866447926 -39.18740493757651 -0.02089226683601737 -39.18804171020162
1862 -0.020988082699477672 -39.208393020275984 -0.021026648674160243 -39.209068358875776
1863 -0.02099233102053404 -39.22938535129652 -0.02068227864801884 -39.22975063752379
1864 -0.020989940874278544 -39.2503752921708 -0.020937561336904765 -39.2506881988607
1865 -0.020990123972296715 -39.2713654161431 -0.02095987005159259 -39.27164806891229
1866 -0.020987565722316505 -39.29235298186541 -0.020871542487293483 -39.292519611399584
1867 -0.020994118973612787 -39.313347100839025 -0.02103777593001723 -39.3135573873296
1868 -0.020991971250623465 -39.33433907208965 -0.02095090886577964 -39.33450829619538
1869 -0.020992088969796895 -39.355331161059446 -0.02084083193913102 -39.35534912813451
1870 -0.020994051080197095 -39.37632521213964 -0.021027361508458853 -39.37637648964297
1871 -0.020991605799645187 -39.397316817939284 -0.02103387042880058 -39.397410360071774
1872 -0.02098847981542349 -39.418305297754706 -0.020914732478559017 -39.41832509255033
1873 -0.02100751977413893 -39.439312817528844 -0.02076933877542615 -39.439094431325756
1874 -0.020991511270403863 -39.460304328799246 -0.0209550934843719 -39.46004952481013
1875 -0.020991755463182927 -39.48129608426243 -0.020996555034071208 -39.481046079844205
1876 -0.02099106665700674 -39.502287150919436 -0.020989723782986403 -39.502035803627194
1877 -0.020992294233292342 -39.52327944515273 -0.02109795482829213 -39.52313375845549
1878 -0.02098435889929533 -39.54426380405203 -0.021322825737297536 -39.54445658419279
1879 -0.020989648625254632 -39.56525345267728 -0.021066832821816206 -39.5655234170146
1880 -0.02098623029887676 -39.58623968297616 -0.020907713565975428 -39.58643113058058
1881 -0.020980602130293846 -39.60722028510645 -0.021205815393477677 -39.60763694597406
1882 -0.02098635034635663 -39.628206635452806 -0.020998544711619615 -39.628635490685674
1883 -0.020984742417931558 -39.649191377870736 -0.02099494719877839 -39.649630437884454
1884 -0.02098815990611911 -39.67017953777685 -0.020961786340922117 -39.67059222422537
1885 -0.020989496260881424 -39.691169034037735 -0.020965447276830675 -39.6915576715022
1886 -0.02099089780822396 -39.71215993184596 -0.02074678838253021 -39.712304459884734
1887 -0.0209892894141376 -39.7331492212601 -0.021098106633871794 -39.733402566518606
1888 -0.02099028704687953 -39.75413950830698 -0.020998282171785832 -39.754400848690395
1889 -0.020989073533564807 -39.77512858184054 -0.020983987860381602 -39.77538483655078
1890 -0.020988551340997218 -39.79611713318154 -0.02096369257196784 -39.796348529122746
1891 -0.020989514235407115 -39.81710664741695 -0.021000720094889402 -39.817349249217635
1892 -0.020989229902625084 -39.838095877319574 -0.021027349401265383 -39.8383765986189
1893 -0.020986366644501687 -39.859082243964075 -0.020844786986708642 -39.85922138560561
1894 -0.02099289996549487 -39.88007514392957 -0.02097728019580245 -39.88019866580141
1895 -0.020991217624396086 -39.901066361553966 -0.020930535811930894 -39.90112920161334
1896 -0.020993983093649148 -39.92206034464761 -0.021058520022779702 -39.922187721636114
1897 -0.02099070716649294 -39.9430510518141 -0.020975101646035908 -39.94316282328215
1898 -0.020992579124867915 -39.96404363093897 -0.02095792191103101 -39.964120745193185
1899 -0.02099099727347493 -39.98503462821244 -0.021092151012271642 -39.985212896205454
1900 -0.020988372340798377 -40.006023000553235 -0.0209625500254333 -40.006175446230884
1901 -0.020990529749542474 -40.027013530302774 -0.021054137218743562 -40.027229583449625
1902 -0.020987305883318187 -40.04800083618609 -0.020955734234303237 -40.04818531768393
1903 -0.020990309491753577 -40.06899114567784 -0.021029480360448362 -40.06921479804438
1904 -0.020987508725374936 -40.08997865440322 -0.02102830968797207 -40.09024310773235
1905 -0.020974471047520638 -40.11095312545074 -0.021612620912492275 -40.11185572864484
1906 -0.020991706848144533 -40.131944832298885 -0.021006121020764112 -40.1328618496656
1907 -0.02099190978333354 -40.15293674208222 -0.02097114073112607 -40.15383299039673
1908 -0.020991731341928242 -40.17392847342415 -0.020985833927989007 -40.17481882432472
1909 -0.020990328397601843 -40.19491880182175 -0.020988219324499367 -40.19580704364922
1910 -0.020990792196244 -40.215909594017994 -0.021010060235857962 -40.21681710388508
1911 -0.020990599226206542 -40.2369001932442 -0.020993743930011986 -40.23781084781509
1912 -0.020989250112324952 -40.257889443356525 -0.02102123685181141 -40.2588320846669
1913 -0.020991747546941043 -40.27888119090347 -0.020947795640677214 -40.27977988030758
1914 -0.02098870538175106 -40.29986989628522 -0.020953554194420576 -40.300733434502
1915 -0.020990046579390763 -40.320859942864615 -0.020923004113137723 -40.321656438615136
1916 -0.020986035652458667 -40.34184597851707 -0.02089748214930296 -40.34255392076444
1917 -0.0209892506711185 -40.36283522918819 -0.02105592079460621 -40.36360984155905
1918 -0.02098667938262224 -40.383821908570816 -0.02097249310463667 -40.38458233466368
1919 -0.020987621136009695 -40.404809529706824 -0.020995420496910812 -40.40557775516059
1920 -0.020989121962338687 -40.42579865166916 -0.021105341706424953 -40.426683096867016
1921 -0.020990549121052027 -40.446789200790214 -0.020889859460294247 -40.44757295632731
1922 -0.02098951833322644 -40.46777871912344 -0.02099817283451557 -40.46857112916183
1923 -0.020989461895078422 -40.488768181018514 -0.02085801465436816 -40.489429143816196
1924 -0.02099086456000805 -40.50975904557852 -0.020962182153016328 -40.51039132596921
1925 -0.020984778087586163 -40.53074382366611 -0.020955370180308817 -40.53134669614952
1926 -0.020982219837605953 -40.55172604350371 -0.021076293475925923 -40.55242298962545
1927 -0.020990748703479768 -40.572716792207196 -0.020838690642267465 -40.57326168026771
1928 -0.020992019772529603 -40.593708811979724 -0.02126131970435381 -40.594522999972064
1929 -0.020987115893512966 -40.614695927873235 -0.021156836207956074 -40.61567983618002
1930 -0.02098375828936696 -40.635679686162604 -0.020901023410260677 -40.63658085959028
1931 -0.020989865344017745 -40.656669551506624 -0.02099923277273774 -40.65758009236302
1932 -0.020987563580274583 -40.6776571150869 -0.021002385579049588 -40.67858247794207
1933 -0.020986181776970626 -40.69864329686387 -0.020940012019127607 -40.6995224899612
1934 -0.020988478884100915 -40.71963177574797 -0.020968811493366955 -40.720491301454565
1935 -0.02098881145939231 -40.74062058720736 -0.021060526464134456 -40.7415518279187
1936 -0.020984234660863875 -40.761604821868225 -0.021110547985881568 -40.76266237590458
1937 -0.020994739979505538 -40.78259956184773 -0.021304128225892782 -40.783966504130476
1938 -0.020983526669442653 -40.80358308851717 -0.020997172221541405 -40.80496367635202
1939 -0.020983383525162935 -40.824566472042335 -0.020963081810623407 -40.82592675816264
1940 -0.0209833444096148 -40.84554981645195 -0.020970961730927228 -40.84689771989356
1941 -0.020984283089637755 -40.86653409954159 -0.02101460574194789 -40.86791232563551
1942 -0.020980834122747184 -40.887514933664335 -0.021006946731358767 -40.88891927236687
1943 -0.020985475927591323 -40.90850040959192 -0.020835780631750823 -40.90975505299862
1944 -0.02098762635141611 -40.929488035943336 -0.02103782454505563 -40.930792877543674
1945 -0.020986128877848387 -40.95047416482119 -0.02091743191704154 -40.951710309460715
1946 -0.020986169390380383 -40.97146033421157 -0.0209772034548223 -40.972687512915535
1947 -0.020986064057797193 -40.992446398269365 -0.02103197034448385 -40.993719483260016
1948 -0.02099128169938922 -41.01343767996875 -0.020758798532187938 -41.0144782817922
1949 -0.020987629145383834 -41.034425309114134 -0.020995032507926226 -41.03547331430013
1950 -0.020993413310497998 -41.05541872242463 -0.020942714996635914 -41.05641602929676
1951 -0.020993802603334187 -41.07641252502797 -0.021011890191584826 -41.07742791948835
1952 -0.020989798288792372 -41.097402323316764 -0.02105483375489712 -41.098482753243246
1953 -0.020989197585731745 -41.1183915209025 -0.020934160612523556 -41.11941691385577
1954 -0.0209881030023098 -41.13937962390481 -0.02086568009108305 -41.14028259394686
1955 -0.020991754811257125 -41.160371378716064 -0.021150748431682586 -41.16143334237854
1956 -0.02098820460960269 -41.181359583325666 -0.020899027492851018 -41.18233236987139
1957 -0.020988791435956954 -41.20234837476162 -0.021026801876723768 -41.20335917174811
1958 -0.02098889574408531 -41.2233372705057 -0.020980559475719928 -41.22433973122383
1959 -0.02098844274878502 -41.24432571325449 -0.02092918734997511 -41.24526891857381
1960 -0.020989502035081386 -41.26531521528957 -0.02112804390490055 -41.26639696247871
1961 -0.02098722504451871 -41.28630244033409 -0.02077075941488147 -41.28716772189359
1962 -0.02099025659263134 -41.30729269692672 -0.02103887079283595 -41.308206592686425
1963 -0.020990791264921427 -41.328283488191644 -0.020963222533464432 -41.32916981521989
1964 -0.020982455182820558 -41.34926594337446 -0.020724622532725334 -41.34989443775262
1965 -0.020989766344428062 -41.37025570971889 -0.02096307007595897 -41.370857507828575
1966 -0.020988486986607314 -41.3912441967055 -0.021010696701705456 -41.39186820453028
1967 -0.0209910505451262 -41.41223524725063 -0.020975809171795846 -41.41284401370208
1968 -0.020987512543797493 -41.433222759794425 -0.020923880580812692 -41.43376789428289
1969 -0.020991793833673 -41.4542145536281 -0.020953941252082588 -41.45472183553497
1970 -0.02098647179082036 -41.47520102541892 -0.02107131015509367 -41.47579314569006
1971 -0.02099534384906292 -41.496196369267984 -0.021057086624205114 -41.496850232314266
1972 -0.02099201986566186 -41.51718838913364 -0.020968596637248992 -41.51781882895151
1973 -0.020989705249667166 -41.53817809438331 -0.021047609206289054 -41.538866438157804
1974 -0.02099415585398674 -41.559172250237296 -0.020861985720694066 -41.5597284238785
1975 -0.020989859383553265 -41.58016210962085 -0.020992227457463743 -41.58072065133596
1976 -0.020985397044569254 -41.60114750666542 -0.020997681003063918 -41.601718332339026
1977 -0.0209892894141376 -41.62213679607956 -0.020923364628106355 -41.62264169696713
1978 -0.020979060884565116 -41.64311585696412 -0.020769538544118404 -41.643411235511245
1979 -0.020991336833685637 -41.66410719379781 -0.021092552691698074 -41.66450378820294
1980 -0.020991329941898583 -41.68509852373971 -0.021010680962353943 -41.6855144691653
1981 -0.020991927664726972 -41.706090451404435 -0.021052815578877927 -41.706567284744175
1982 -0.020991368498653174 -41.72708181990309 -0.020930548757314683 -41.72749783350149
1983 -0.020992065127938987 -41.74807388503103 -0.021212876401841642 -41.74871070990333
1984 -0.02098603406921029 -41.76905991910024 -0.02090387772768736 -41.76961458763102
1985 -0.02098749214783311 -41.790047411248075 -0.021113387867808343 -41.790727975498825
1986 -0.020984802581369876 -41.81103221382944 -0.02085986817255616 -41.81158784367138
1987 -0.02099215304479003 -41.83202436687423 -0.020888223499059676 -41.83247606717044
1988 -0.020989996381103992 -41.85301436325533 -0.021103066112846135 -41.85357913328328
1989 -0.0209867212921381 -41.87400108454747 -0.020845746528357266 -41.87442487981164
1990 -0.021000694297254086 -41.89500177884473 -0.020696918573230506 -41.89512179838487
1991 -0.02099156631156802 -41.915993345156295 -0.020963193848729134 -41.9160849922336
1992 -0.02099002255126834 -41.93698336770756 -0.02098348056897521 -41.93706847280257
1993 -0.020989654026925562 -41.95797302173449 -0.020994402933865786 -41.95806287573644
1994 -0.020990923326462508 -41.978963945060954 -0.020998672768473624 -41.97906154850491
1995 -0.020989167597144844 -41.9999531126581 -0.021018997021019458 -42.000080545525925
1996 -0.020986967999488116 -42.02094008065759 -0.020862260926514865 -42.02094280645244
1997 -0.02099125850945711 -42.04193133916704 -0.021055914275348187 -42.04199872072779
1998 -0.020990928262472154 -42.062922267429514 -0.021029209718108177 -42.0630279304459
1999 -0.020991967245936393 -42.08391423467545 -0.02099938215687871 -42.08402731260278
2000 -0.020990235544741154 -42.10490447022019 -0.02098111333325505 -42.105008425936035
